# Supplementary material for: Modeling of loops in proteins: a multi-method approach
Source: BMC Struct Biol. 2010 Feb 11;10:5. doi: 10.1186/1472-6807-10-5 (PMC2837870; doi:10.1186/1472-6807-10-5)
Supplement: Additional file 1 — Student t-test. Results from two sample paired t-test of Table 2. [file 1472-6807-10-5-S1.GZ › loop_test_data/1kk7_291-312.pdb]

ATOM      1  N   PHE A   1      14.544  -3.185  26.268  1.00125.14           N
ATOM      2  CA  PHE A   1      13.679  -4.384  26.078  1.00124.59           C
ATOM      3  C   PHE A   1      13.935  -5.024  24.720  1.00124.11           C
ATOM      4  O   PHE A   1      14.789  -4.566  23.956  1.00123.98           O
ATOM      5  CB  PHE A   1      12.205  -4.002  26.210  1.00143.78           C
ATOM      6  N   SER A   2      13.187  -6.086  24.429  1.00144.64           N
ATOM      7  CA  SER A   2      13.328  -6.813  23.172  1.00144.64           C
ATOM      8  C   SER A   2      12.158  -6.574  22.230  1.00144.64           C
ATOM      9  O   SER A   2      11.195  -7.344  22.199  1.00144.64           O
ATOM     10  CB  SER A   2      13.483  -8.308  23.444  1.00143.83           C
ATOM     11  N   ASP A   3      12.254  -5.493  21.464  1.00133.75           N
ATOM     12  CA  ASP A   3      11.232  -5.137  20.495  1.00127.58           C
ATOM     13  C   ASP A   3      11.836  -5.410  19.124  1.00123.90           C
ATOM     14  O   ASP A   3      12.508  -4.552  18.559  1.00119.34           O
ATOM     15  CB  ASP A   3      10.869  -3.657  20.621  1.00 80.90           C
ATOM     16  CG  ASP A   3       9.605  -3.307  19.867  1.00 83.81           C
ATOM     17  OD1 ASP A   3       9.581  -3.501  18.633  1.00 86.04           O
ATOM     18  OD2 ASP A   3       8.633  -2.845  20.507  1.00 86.63           O
ATOM     19  N   PRO A   4      11.623  -6.621  18.588  1.00 99.84           N
ATOM     20  CA  PRO A   4      12.140  -7.035  17.283  1.00 96.95           C
ATOM     21  C   PRO A   4      11.870  -6.079  16.133  1.00 95.68           C
ATOM     22  O   PRO A   4      11.439  -6.491  15.060  1.00 94.97           O
ATOM     23  CB  PRO A   4      11.492  -8.396  17.082  1.00131.18           C
ATOM     24  CG  PRO A   4      11.493  -8.939  18.477  1.00131.54           C
ATOM     25  CD  PRO A   4      10.988  -7.759  19.276  1.00130.66           C
ATOM     26  N   ASP A   5      12.135  -4.803  16.376  1.00121.63           N
ATOM     27  CA  ASP A   5      11.975  -3.738  15.397  1.00121.59           C
ATOM     28  C   ASP A   5      13.348  -3.091  15.275  1.00121.16           C
ATOM     29  O   ASP A   5      13.524  -2.073  14.603  1.00120.53           O
ATOM     30  CB  ASP A   5      10.952  -2.709  15.888  1.00 71.57           C
ATOM     31  CG  ASP A   5       9.543  -3.048  15.473  1.00 73.35           C
ATOM     32  OD1 ASP A   5       9.231  -4.248  15.358  1.00 73.21           O
ATOM     33  OD2 ASP A   5       8.747  -2.111  15.274  1.00 73.59           O
ATOM     34  N   PHE A   6      14.312  -3.699  15.958  1.00109.76           N
ATOM     35  CA  PHE A   6      15.688  -3.239  15.954  1.00107.99           C
ATOM     36  C   PHE A   6      16.553  -4.327  15.356  1.00107.12           C
ATOM     37  O   PHE A   6      17.747  -4.132  15.147  1.00105.39           O
ATOM     38  CB  PHE A   6      16.157  -2.944  17.376  1.00 69.80           C
ATOM     39  CG  PHE A   6      15.574  -1.689  17.955  1.00 68.82           C
ATOM     40  CD1 PHE A   6      15.593  -0.499  17.227  1.00 68.91           C
ATOM     41  CD2 PHE A   6      15.034  -1.678  19.238  1.00 69.43           C
ATOM     42  CE1 PHE A   6      15.083   0.687  17.770  1.00 69.75           C
ATOM     43  CE2 PHE A   6      14.521  -0.494  19.794  1.00 69.45           C
ATOM     44  CZ  PHE A   6      14.548   0.687  19.057  1.00 69.49           C
ATOM     45  N   GLN A   7      15.938  -5.475  15.087  1.00 99.41           N
ATOM     46  CA  GLN A   7      16.639  -6.621  14.522  1.00101.56           C
ATOM     47  C   GLN A   7      17.789  -6.192  13.610  1.00100.90           C
ATOM     48  O   GLN A   7      18.954  -6.499  13.868  1.00100.40           O
ATOM     49  CB  GLN A   7      15.657  -7.502  13.746  1.00130.58           C
ATOM     50  CG  GLN A   7      16.243  -8.820  13.270  1.00136.14           C
ATOM     51  CD  GLN A   7      15.244  -9.653  12.495  1.00140.07           C
ATOM     52  OE1 GLN A   7      15.554 -10.756  12.049  1.00141.95           O
ATOM     53  NE2 GLN A   7      14.034  -9.127  12.331  1.00141.76           N
ATOM     54  N   TYR A   8      17.465  -5.466  12.552  1.00 75.05           N
ATOM     55  CA  TYR A   8      18.485  -5.018  11.622  1.00 71.74           C
ATOM     56  C   TYR A   8      19.087  -3.673  11.996  1.00 70.29           C
ATOM     57  O   TYR A   8      19.731  -3.011  11.169  1.00 69.67           O
ATOM     58  CB  TYR A   8      17.907  -4.957  10.212  1.00113.80           C
ATOM     59  CG  TYR A   8      17.733  -6.320   9.608  1.00115.99           C
ATOM     60  CD1 TYR A   8      16.999  -7.299  10.267  1.00117.05           C
ATOM     61  CD2 TYR A   8      18.323  -6.642   8.391  1.00117.88           C
ATOM     62  CE1 TYR A   8      16.857  -8.566   9.735  1.00118.76           C
ATOM     63  CE2 TYR A   8      18.189  -7.908   7.845  1.00119.34           C
ATOM     64  CZ  TYR A   8      17.452  -8.866   8.524  1.00119.20           C
ATOM     65  OH  TYR A   8      17.296 -10.123   7.989  1.00120.14           O
ATOM     66  N   LEU A   9      18.894  -3.281  13.249  1.00 70.13           N
ATOM     67  CA  LEU A   9      19.410  -2.012  13.731  1.00 67.40           C
ATOM     68  C   LEU A   9      20.303  -2.168  14.951  1.00 68.18           C
ATOM     69  O   LEU A   9      21.506  -1.907  14.883  1.00 68.25           O
ATOM     70  CB  LEU A   9      18.250  -1.071  14.054  1.00 58.60           C
ATOM     71  CG  LEU A   9      17.824  -0.027  13.009  1.00 57.58           C
ATOM     72  CD1 LEU A   9      17.629  -0.661  11.631  1.00 56.43           C
ATOM     73  CD2 LEU A   9      16.537   0.648  13.502  1.00 54.26           C
ATOM     74  N   ALA A  10      19.726  -2.601  16.065  1.00 62.33           N
ATOM     75  CA  ALA A  10      20.499  -2.770  17.289  1.00 62.35           C
ATOM     76  C   ALA A  10      21.532  -3.884  17.161  1.00 66.14           C
ATOM     77  O   ALA A  10      21.780  -4.390  16.070  1.00 62.97           O
ATOM     78  CB  ALA A  10      19.564  -3.058  18.464  1.00144.03           C
ATOM     79  N   VAL A  11      22.138  -4.228  18.295  1.00126.57           N
ATOM     80  CA  VAL A  11      23.138  -5.292  18.421  1.00130.16           C
ATOM     81  C   VAL A  11      23.262  -5.586  19.914  1.00134.57           C
ATOM     82  O   VAL A  11      23.728  -4.751  20.693  1.00132.29           O
ATOM     83  CB  VAL A  11      24.541  -4.892  17.843  1.00 74.70           C
ATOM     84  CG1 VAL A  11      25.665  -5.624  18.584  1.00 79.93           C
ATOM     85  CG2 VAL A  11      24.620  -5.273  16.375  1.00 79.31           C
ATOM     86  N   ASP A  12      22.802  -6.773  20.295  1.00123.39           N
ATOM     87  CA  ASP A  12      22.831  -7.246  21.675  1.00129.42           C
ATOM     88  C   ASP A  12      24.129  -6.889  22.391  1.00132.28           C
ATOM     89  O   ASP A  12      25.217  -7.109  21.861  1.00135.88           O
ATOM     90  CB  ASP A  12      22.631  -8.763  21.681  1.00133.86           C
ATOM     91  CG  ASP A  12      23.333  -9.445  20.515  1.00134.84           C
ATOM     92  OD1 ASP A  12      23.041  -9.091  19.352  1.00136.18           O
ATOM     93  OD2 ASP A  12      24.175 -10.335  20.755  1.00136.42           O
ATOM     94  N   ARG A  13      24.010  -6.333  23.592  1.00144.08           N
ATOM     95  CA  ARG A  13      25.180  -5.951  24.379  1.00144.08           C
ATOM     96  C   ARG A  13      25.748  -7.174  25.095  1.00144.08           C
ATOM     97  O   ARG A  13      26.943  -7.474  25.000  1.00144.08           O
ATOM     98  CB  ARG A  13      24.799  -4.878  25.399  1.00143.90           C
ATOM     99  N   LYS A  14      24.874  -7.877  25.808  1.00144.54           N
ATOM    100  CA  LYS A  14      25.257  -9.070  26.549  1.00144.54           C
ATOM    101  C   LYS A  14      25.692 -10.180  25.597  1.00144.54           C
ATOM    102  O   LYS A  14      26.851 -10.595  25.613  1.00144.54           O
ATOM    103  CB  LYS A  14      24.079  -9.524  27.428  1.00143.76           C
ATOM    104  CG  LYS A  14      24.254 -10.862  28.139  1.00140.46           C
ATOM    105  CD  LYS A  14      23.938 -12.030  27.209  1.00140.46           C
ATOM    106  CE  LYS A  14      22.537 -11.916  26.611  1.00140.46           C
ATOM    107  NZ  LYS A  14      22.246 -12.994  25.621  1.00140.46           N
ATOM    108  N   LYS A  15      24.766 -10.644  24.760  1.00144.44           N
ATOM    109  CA  LYS A  15      25.045 -11.716  23.803  1.00144.44           C
ATOM    110  C   LYS A  15      26.251 -11.421  22.899  1.00144.44           C
ATOM    111  O   LYS A  15      26.725 -12.297  22.171  1.00144.44           O
ATOM    112  CB  LYS A  15      23.788 -11.998  22.952  1.00 37.10           C
ATOM    113  N   LEU A  16      26.746 -10.189  22.949  1.00144.43           N
ATOM    114  CA  LEU A  16      27.896  -9.810  22.140  1.00144.43           C
ATOM    115  C   LEU A  16      29.165  -9.968  22.967  1.00144.43           C
ATOM    116  O   LEU A  16      30.180 -10.458  22.472  1.00144.43           O
ATOM    117  CB  LEU A  16      27.752  -8.376  21.666  1.00 66.90           C
ATOM    118  N   MET A  17      29.093  -9.560  24.232  1.00144.80           N
ATOM    119  CA  MET A  17      30.228  -9.655  25.144  1.00144.80           C
ATOM    120  C   MET A  17      30.633 -11.108  25.355  1.00144.80           C
ATOM    121  O   MET A  17      31.817 -11.416  25.497  1.00144.80           O
ATOM    122  CB  MET A  17      29.878  -9.018  26.476  1.00 56.06           C
ATOM    123  N   LYS A  18      29.641 -11.995  25.376  1.00143.41           N
ATOM    124  CA  LYS A  18      29.874 -13.422  25.567  1.00143.41           C
ATOM    125  C   LYS A  18      30.826 -13.985  24.511  1.00143.41           C
ATOM    126  O   LYS A  18      30.810 -13.568  23.352  1.00143.41           O
ATOM    127  CB  LYS A  18      28.549 -14.173  25.527  1.00 88.45           C
ATOM    128  N   ALA A  19      37.248 -11.207  23.369  1.00107.18           N
ATOM    129  CA  ALA A  19      38.230 -12.278  23.513  1.00105.13           C
ATOM    130  C   ALA A  19      39.503 -11.795  24.205  1.00103.93           C
ATOM    131  O   ALA A  19      39.500 -10.787  24.918  1.00105.22           O
ATOM    132  CB  ALA A  19      38.576 -12.848  22.139  1.00144.30           C
ATOM    133  N   ALA A  20      40.586 -12.536  24.004  1.00143.58           N
ATOM    134  CA  ALA A  20      41.873 -12.171  24.574  1.00143.58           C
ATOM    135  C   ALA A  20      42.494 -11.245  23.540  1.00143.58           C
ATOM    136  O   ALA A  20      42.511 -11.566  22.350  1.00143.58           O
ATOM    137  CB  ALA A  20      42.730 -13.402  24.765  1.00144.16           C
ATOM    138  N   PHE A  21      43.000 -10.099  23.987  1.00 62.73           N
ATOM    139  CA  PHE A  21      43.571  -9.122  23.061  1.00 61.10           C
ATOM    140  C   PHE A  21      44.905  -8.573  23.519  1.00 61.18           C
ATOM    141  O   PHE A  21      45.013  -8.017  24.618  1.00 58.49           O
ATOM    142  CB  PHE A  21      42.599  -7.955  22.884  1.00 81.47           C
ATOM    143  CG  PHE A  21      42.971  -7.018  21.777  1.00 80.25           C
ATOM    144  CD1 PHE A  21      42.774  -7.380  20.456  1.00 80.08           C
ATOM    145  CD2 PHE A  21      43.499  -5.764  22.056  1.00 79.73           C
ATOM    146  CE1 PHE A  21      43.094  -6.507  19.425  1.00 80.74           C
ATOM    147  CE2 PHE A  21      43.825  -4.881  21.031  1.00 79.65           C
ATOM    148  CZ  PHE A  21      43.621  -5.252  19.713  1.00 80.00           C
ATOM    149  N   ASP A  22      45.910  -8.721  22.659  1.00 47.86           N
ATOM    150  CA  ASP A  22      47.255  -8.238  22.936  1.00 48.25           C
ATOM    151  C   ASP A  22      47.497  -6.950  22.151  1.00 47.54           C
ATOM    152  O   ASP A  22      47.606  -6.973  20.920  1.00 47.05           O
ATOM    153  CB  ASP A  22      48.290  -9.290  22.530  1.00144.65           C
ATOM    154  CG  ASP A  22      49.318  -9.536  23.612  1.00144.65           C
ATOM    155  OD1 ASP A  22      49.956  -8.558  24.058  1.00144.65           O
ATOM    156  OD2 ASP A  22      49.486 -10.707  24.017  1.00144.65           O
ATOM    157  N   GLY A  23      47.561  -5.829  22.865  1.00 99.96           N
ATOM    158  CA  GLY A  23      47.786  -4.555  22.209  1.00 99.35           C
ATOM    159  C   GLY A  23      49.161  -4.552  21.590  1.00100.44           C
ATOM    160  O   GLY A  23      49.377  -4.025  20.496  1.00 98.45           O
ATOM    161  N   LYS A  24      50.093  -5.172  22.301  1.00144.09           N
ATOM    162  CA  LYS A  24      51.480  -5.265  21.870  1.00144.09           C
ATOM    163  C   LYS A  24      51.657  -6.231  20.702  1.00144.03           C
ATOM    164  O   LYS A  24      52.729  -6.293  20.102  1.00140.78           O
ATOM    165  CB  LYS A  24      52.361  -5.727  23.041  1.00 93.19           C
ATOM    166  CG  LYS A  24      52.404  -4.780  24.251  1.00101.96           C
ATOM    167  CD  LYS A  24      53.276  -5.353  25.372  1.00107.71           C
ATOM    168  CE  LYS A  24      53.509  -4.349  26.491  1.00110.71           C
ATOM    169  NZ  LYS A  24      54.368  -3.206  26.079  1.00111.35           N
ATOM    170  N   LYS A  25      50.606  -6.976  20.371  1.00 88.29           N
ATOM    171  CA  LYS A  25      50.705  -7.948  19.293  1.00 87.02           C
ATOM    172  C   LYS A  25      49.732  -7.764  18.132  1.00 85.69           C
ATOM    173  O   LYS A  25      50.146  -7.765  16.970  1.00 84.83           O
ATOM    174  CB  LYS A  25      50.566  -9.356  19.865  1.00143.79           C
ATOM    175  N   ASN A  26      48.446  -7.610  18.436  1.00 70.55           N
ATOM    176  CA  ASN A  26      47.421  -7.461  17.403  1.00 68.66           C
ATOM    177  C   ASN A  26      47.494  -6.120  16.690  1.00 68.30           C
ATOM    178  O   ASN A  26      47.483  -5.076  17.337  1.00 66.60           O
ATOM    179  CB  ASN A  26      46.043  -7.612  18.032  1.00 96.72           C
ATOM    180  CG  ASN A  26      45.895  -8.904  18.798  1.00 98.42           C
ATOM    181  OD1 ASN A  26      44.890  -9.129  19.469  1.00 98.18           O
ATOM    182  ND2 ASN A  26      46.894  -9.766  18.699  1.00 99.16           N
ATOM    183  N   CYS A  27      47.553  -6.154  15.359  1.00 41.63           N
ATOM    184  CA  CYS A  27      47.615  -4.931  14.547  1.00 40.82           C
ATOM    185  C   CYS A  27      46.961  -5.158  13.172  1.00 38.69           C
ATOM    186  O   CYS A  27      46.267  -6.150  12.953  1.00 37.36           O
ATOM    187  CB  CYS A  27      49.074  -4.513  14.367  1.00 85.57           C
ATOM    188  SG  CYS A  27      50.083  -5.820  13.635  1.00 89.61           S
ATOM    189  N   TRP A  28      47.164  -4.231  12.246  1.00 78.52           N
ATOM    190  CA  TRP A  28      46.596  -4.384  10.909  1.00 77.14           C
ATOM    191  C   TRP A  28      47.693  -4.225   9.884  1.00 76.35           C
ATOM    192  O   TRP A  28      48.514  -3.310   9.988  1.00 76.44           O
ATOM    193  CB  TRP A  28      45.518  -3.325  10.625  1.00 58.55           C
ATOM    194  CG  TRP A  28      44.267  -3.475  11.421  1.00 57.73           C
ATOM    195  CD1 TRP A  28      43.955  -2.855  12.592  1.00 56.81           C
ATOM    196  CD2 TRP A  28      43.194  -4.367  11.140  1.00 56.34           C
ATOM    197  NE1 TRP A  28      42.757  -3.316  13.066  1.00 57.71           N
ATOM    198  CE2 TRP A  28      42.269  -4.251  12.194  1.00 56.08           C
ATOM    199  CE3 TRP A  28      42.928  -5.271  10.098  1.00 55.16           C
ATOM    200  CZ2 TRP A  28      41.085  -5.000  12.238  1.00 56.24           C
ATOM    201  CZ3 TRP A  28      41.750  -6.017  10.141  1.00 57.00           C
ATOM    202  CH2 TRP A  28      40.847  -5.879  11.208  1.00 56.75           C
ATOM    203  N   VAL A  29      47.702  -5.109   8.892  1.00 53.26           N
ATOM    204  CA  VAL A  29      48.697  -5.044   7.825  1.00 53.50           C
ATOM    205  C   VAL A  29      48.051  -4.937   6.429  1.00 54.00           C
ATOM    206  O   VAL A  29      47.139  -5.697   6.089  1.00 54.36           O
ATOM    207  CB  VAL A  29      49.626  -6.270   7.868  1.00 82.35           C
ATOM    208  CG1 VAL A  29      50.323  -6.341   9.225  1.00 80.61           C
ATOM    209  CG2 VAL A  29      48.834  -7.545   7.607  1.00 78.88           C
ATOM    210  N   PRO A  30      48.499  -3.967   5.614  1.00 43.96           N
ATOM    211  CA  PRO A  30      47.926  -3.821   4.273  1.00 46.27           C
ATOM    212  C   PRO A  30      47.788  -5.139   3.527  1.00 48.22           C
ATOM    213  O   PRO A  30      48.654  -6.020   3.630  1.00 50.74           O
ATOM    214  CB  PRO A  30      48.906  -2.870   3.599  1.00103.61           C
ATOM    215  CG  PRO A  30      49.180  -1.912   4.720  1.00101.73           C
ATOM    216  CD  PRO A  30      49.427  -2.856   5.909  1.00100.75           C
ATOM    217  N   ASP A  31      46.697  -5.281   2.783  1.00 54.46           N
ATOM    218  CA  ASP A  31      46.469  -6.502   2.026  1.00 58.19           C
ATOM    219  C   ASP A  31      46.075  -6.184   0.578  1.00 62.64           C
ATOM    220  O   ASP A  31      45.232  -5.333   0.309  1.00 61.81           O
ATOM    221  CB  ASP A  31      45.400  -7.338   2.724  1.00112.57           C
ATOM    222  CG  ASP A  31      45.553  -8.811   2.450  1.00110.65           C
ATOM    223  OD1 ASP A  31      45.580  -9.182   1.260  1.00109.20           O
ATOM    224  OD2 ASP A  31      45.645  -9.598   3.416  1.00107.94           O
ATOM    225  N   GLU A  32      46.676  -6.897  -0.365  1.00 76.37           N
ATOM    226  CA  GLU A  32      46.420  -6.675  -1.781  1.00 79.84           C
ATOM    227  C   GLU A  32      45.048  -7.118  -2.261  1.00 79.20           C
ATOM    228  O   GLU A  32      44.543  -6.580  -3.243  1.00 76.89           O
ATOM    229  CB  GLU A  32      47.501  -7.360  -2.632  1.00144.41           C
ATOM    230  CG  GLU A  32      48.310  -8.415  -1.888  1.00144.41           C
ATOM    231  CD  GLU A  32      49.384  -7.809  -0.980  1.00144.41           C
ATOM    232  OE1 GLU A  32      49.761  -8.467   0.018  1.00144.41           O
ATOM    233  OE2 GLU A  32      49.859  -6.685  -1.267  1.00144.41           O
ATOM    234  N   LYS A  33      44.438  -8.087  -1.583  1.00144.12           N
ATOM    235  CA  LYS A  33      43.126  -8.584  -1.994  1.00144.12           C
ATOM    236  C   LYS A  33      42.114  -8.632  -0.847  1.00144.12           C
ATOM    237  O   LYS A  33      41.275  -9.529  -0.793  1.00144.12           O
ATOM    238  CB  LYS A  33      43.272  -9.970  -2.620  1.00143.75           C
ATOM    239  N   GLU A  34      42.201  -7.657   0.055  1.00 77.60           N
ATOM    240  CA  GLU A  34      41.314  -7.539   1.211  1.00 72.63           C
ATOM    241  C   GLU A  34      41.610  -6.211   1.923  1.00 70.06           C
ATOM    242  O   GLU A  34      41.067  -5.917   2.992  1.00 66.78           O
ATOM    243  CB  GLU A  34      41.522  -8.705   2.187  1.00135.61           C
ATOM    244  CG  GLU A  34      40.687  -9.967   1.924  1.00143.02           C
ATOM    245  CD  GLU A  34      39.244  -9.857   2.407  1.00143.06           C
ATOM    246  OE1 GLU A  34      38.590 -10.909   2.580  1.00143.06           O
ATOM    247  OE2 GLU A  34      38.761  -8.724   2.609  1.00143.06           O
ATOM    248  N   GLY A  35      42.483  -5.413   1.321  1.00 72.45           N
ATOM    249  CA  GLY A  35      42.823  -4.123   1.897  1.00 70.19           C
ATOM    250  C   GLY A  35      43.653  -4.145   3.172  1.00 69.16           C
ATOM    251  O   GLY A  35      44.707  -3.509   3.247  1.00 69.70           O
ATOM    252  N   PHE A  36      43.172  -4.852   4.188  1.00103.56           N
ATOM    253  CA  PHE A  36      43.884  -4.942   5.455  1.00104.83           C
ATOM    254  C   PHE A  36      43.796  -6.354   5.979  1.00105.11           C
ATOM    255  O   PHE A  36      43.094  -7.191   5.416  1.00106.43           O
ATOM    256  CB  PHE A  36      43.294  -3.967   6.475  1.00 48.78           C
ATOM    257  CG  PHE A  36      43.770  -2.553   6.297  1.00 49.21           C
ATOM    258  CD1 PHE A  36      45.041  -2.174   6.743  1.00 48.94           C
ATOM    259  CD2 PHE A  36      42.973  -1.614   5.652  1.00 48.38           C
ATOM    260  CE1 PHE A  36      45.516  -0.877   6.545  1.00 47.64           C
ATOM    261  CE2 PHE A  36      43.438  -0.320   5.450  1.00 46.29           C
ATOM    262  CZ  PHE A  36      44.719   0.050   5.901  1.00 45.97           C
ATOM    263  N   ALA A  37      44.508  -6.624   7.060  1.00139.82           N
ATOM    264  CA  ALA A  37      44.504  -7.962   7.611  1.00138.61           C
ATOM    265  C   ALA A  37      44.904  -7.983   9.077  1.00138.65           C
ATOM    266  O   ALA A  37      45.774  -7.225   9.518  1.00134.18           O
ATOM    267  CB  ALA A  37      45.441  -8.855   6.783  1.00 23.25           C
ATOM    268  N   SER A  38      44.246  -8.850   9.837  1.00 68.73           N
ATOM    269  CA  SER A  38      44.550  -8.986  11.249  1.00 68.91           C
ATOM    270  C   SER A  38      45.850  -9.768  11.362  1.00 68.72           C
ATOM    271  O   SER A  38      46.164 -10.597  10.503  1.00 65.56           O
ATOM    272  CB  SER A  38      43.432  -9.729  11.980  1.00 94.69           C
ATOM    273  OG  SER A  38      43.683  -9.770  13.376  1.00100.00           O
ATOM    274  N   ALA A  39      46.606  -9.504  12.422  1.00101.45           N
ATOM    275  CA  ALA A  39      47.873 -10.183  12.621  1.00101.38           C
ATOM    276  C   ALA A  39      48.411 -10.074  14.047  1.00102.00           C
ATOM    277  O   ALA A  39      47.854  -9.366  14.897  1.00100.36           O
ATOM    278  CB  ALA A  39      48.906  -9.646  11.627  1.00 71.02           C
ATOM    279  N   GLU A  40      49.509 -10.790  14.280  1.00130.23           N
ATOM    280  CA  GLU A  40      50.181 -10.827  15.572  1.00132.90           C
ATOM    281  C   GLU A  40      51.660 -10.475  15.371  1.00132.57           C
ATOM    282  O   GLU A  40      52.342 -11.071  14.537  1.00133.61           O
ATOM    283  CB  GLU A  40      50.042 -12.232  16.176  1.00105.38           C
ATOM    284  CG  GLU A  40      48.636 -12.822  16.022  1.00114.44           C
ATOM    285  CD  GLU A  40      48.501 -14.221  16.605  1.00119.14           C
ATOM    286  OE1 GLU A  40      49.333 -15.092  16.277  1.00121.28           O
ATOM    287  OE2 GLU A  40      47.551 -14.451  17.384  1.00120.79           O
ATOM    288  N   ILE A  41      52.143  -9.503  16.138  1.00130.24           N
ATOM    289  CA  ILE A  41      53.530  -9.047  16.042  1.00129.33           C
ATOM    290  C   ILE A  41      54.512 -10.076  16.631  1.00131.33           C
ATOM    291  O   ILE A  41      54.296 -10.603  17.727  1.00130.17           O
ATOM    292  CB  ILE A  41      53.678  -7.634  16.735  1.00 80.22           C
ATOM    293  CG1 ILE A  41      54.328  -6.636  15.772  1.00 78.17           C
ATOM    294  CG2 ILE A  41      54.498  -7.729  18.020  1.00 76.13           C
ATOM    295  CD1 ILE A  41      54.253  -5.204  16.243  1.00 76.66           C
ATOM    296  N   GLN A  42      55.580 -10.370  15.887  1.00109.65           N
ATOM    297  CA  GLN A  42      56.584 -11.341  16.330  1.00111.88           C
ATOM    298  C   GLN A  42      57.945 -10.725  16.691  1.00111.76           C
ATOM    299  O   GLN A  42      58.414 -10.871  17.824  1.00112.01           O
ATOM    300  CB  GLN A  42      56.769 -12.416  15.267  1.00143.86           C
ATOM    301  N   SER A  43      58.578 -10.038  15.744  1.00145.09           N
ATOM    302  CA  SER A  43      59.888  -9.437  16.002  1.00145.09           C
ATOM    303  C   SER A  43      60.068  -8.114  15.275  1.00145.09           C
ATOM    304  O   SER A  43      59.178  -7.663  14.565  1.00145.09           O
ATOM    305  CB  SER A  43      60.992 -10.403  15.570  1.00123.06           C
ATOM    306  OG  SER A  43      62.277  -9.830  15.752  1.00122.59           O
ATOM    307  N   SER A  44      61.228  -7.495  15.442  1.00131.73           N
ATOM    308  CA  SER A  44      61.482  -6.226  14.781  1.00133.55           C
ATOM    309  C   SER A  44      62.937  -5.971  14.402  1.00133.39           C
ATOM    310  O   SER A  44      63.803  -5.785  15.259  1.00129.58           O
ATOM    311  CB  SER A  44      60.957  -5.067  15.642  1.00131.01           C
ATOM    312  OG  SER A  44      60.951  -5.403  17.021  1.00143.68           O
ATOM    313  N   LYS A  45      63.200  -5.981  13.101  1.00142.85           N
ATOM    314  CA  LYS A  45      64.532  -5.705  12.590  1.00142.85           C
ATOM    315  C   LYS A  45      64.522  -4.235  12.200  1.00142.85           C
ATOM    316  O   LYS A  45      64.849  -3.880  11.073  1.00142.85           O
ATOM    317  CB  LYS A  45      64.840  -6.571  11.365  1.00143.89           C
ATOM    318  CG  LYS A  45      64.986  -8.058  11.653  1.00143.89           C
ATOM    319  CD  LYS A  45      66.255  -8.358  12.434  1.00143.89           C
ATOM    320  CE  LYS A  45      66.527  -9.849  12.500  1.00143.89           C
ATOM    321  NZ  LYS A  45      67.917 -10.105  12.975  1.00143.89           N
ATOM    322  N   GLY A  46      64.093  -3.401  13.143  1.00144.24           N
ATOM    323  CA  GLY A  46      64.030  -1.963  12.940  1.00144.24           C
ATOM    324  C   GLY A  46      63.405  -1.464  11.648  1.00144.24           C
ATOM    325  O   GLY A  46      63.948  -1.684  10.566  1.00144.24           O
ATOM    326  N   ASP A  47      62.276  -0.766  11.765  1.00144.33           N
ATOM    327  CA  ASP A  47      61.568  -0.212  10.609  1.00144.33           C
ATOM    328  C   ASP A  47      61.056  -1.280   9.630  1.00144.33           C
ATOM    329  O   ASP A  47      60.633  -0.968   8.508  1.00144.33           O
ATOM    330  CB  ASP A  47      62.472   0.782   9.884  1.00144.15           C
ATOM    331  N   GLU A  48      61.105  -2.537  10.065  1.00112.39           N
ATOM    332  CA  GLU A  48      60.643  -3.669   9.273  1.00109.87           C
ATOM    333  C   GLU A  48      60.299  -4.785  10.237  1.00106.29           C
ATOM    334  O   GLU A  48      61.180  -5.449  10.788  1.00104.60           O
ATOM    335  CB  GLU A  48      61.724  -4.150   8.304  1.00 88.76           C
ATOM    336  CG  GLU A  48      61.320  -5.390   7.498  1.00 94.30           C
ATOM    337  CD  GLU A  48      62.320  -5.739   6.415  1.00 97.77           C
ATOM    338  OE1 GLU A  48      62.625  -4.851   5.586  1.00 99.22           O
ATOM    339  OE2 GLU A  48      62.797  -6.897   6.390  1.00 98.75           O
ATOM    340  N   ILE A  49      59.006  -4.978  10.449  1.00114.72           N
ATOM    341  CA  ILE A  49      58.534  -6.012  11.350  1.00110.43           C
ATOM    342  C   ILE A  49      58.331  -7.301  10.566  1.00109.76           C
ATOM    343  O   ILE A  49      58.728  -7.423   9.401  1.00109.35           O
ATOM    344  CB  ILE A  49      57.184  -5.595  12.017  1.00 54.76           C
ATOM    345  CG1 ILE A  49      57.294  -4.163  12.558  1.00 52.38           C
ATOM    346  CG2 ILE A  49      56.808  -6.560  13.141  1.00 53.57           C
ATOM    347  CD1 ILE A  49      58.466  -3.934  13.504  1.00 50.06           C
ATOM    348  N   THR A  50      57.724  -8.260  11.249  1.00143.77           N
ATOM    349  CA  THR A  50      57.397  -9.574  10.729  1.00143.77           C
ATOM    350  C   THR A  50      56.180  -9.878  11.582  1.00143.77           C
ATOM    351  O   THR A  50      56.173  -9.543  12.771  1.00143.45           O
ATOM    352  CB  THR A  50      58.466 -10.624  11.078  1.00120.18           C
ATOM    353  OG1 THR A  50      57.913 -11.564  12.010  1.00120.86           O
ATOM    354  CG2 THR A  50      59.689  -9.963  11.721  1.00118.05           C
ATOM    355  N   VAL A  51      55.155 -10.489  10.998  1.00 86.04           N
ATOM    356  CA  VAL A  51      53.951 -10.813  11.754  1.00 86.67           C
ATOM    357  C   VAL A  51      53.247 -12.029  11.192  1.00 88.30           C
ATOM    358  O   VAL A  51      53.548 -12.480  10.086  1.00 86.47           O
ATOM    359  CB  VAL A  51      52.939  -9.657  11.739  1.00101.17           C
ATOM    360  CG1 VAL A  51      53.422  -8.510  12.622  1.00102.09           C
ATOM    361  CG2 VAL A  51      52.734  -9.185  10.307  1.00103.22           C
ATOM    362  N   LYS A  52      52.310 -12.554  11.975  1.00 99.74           N
ATOM    363  CA  LYS A  52      51.534 -13.715  11.573  1.00100.15           C
ATOM    364  C   LYS A  52      50.131 -13.278  11.201  1.00 99.52           C
ATOM    365  O   LYS A  52      49.582 -12.343  11.786  1.00 98.53           O
ATOM    366  CB  LYS A  52      51.450 -14.740  12.706  1.00102.18           C
ATOM    367  CG  LYS A  52      52.612 -15.702  12.797  1.00110.16           C
ATOM    368  CD  LYS A  52      52.401 -16.717  13.923  1.00114.80           C
ATOM    369  CE  LYS A  52      51.257 -17.684  13.631  1.00116.86           C
ATOM    370  NZ  LYS A  52      49.930 -17.026  13.509  1.00118.18           N
ATOM    371  N   ILE A  53      49.562 -13.979  10.228  1.00 51.39           N
ATOM    372  CA  ILE A  53      48.213 -13.719   9.730  1.00 51.75           C
ATOM    373  C   ILE A  53      47.190 -14.640  10.423  1.00 53.60           C
ATOM    374  O   ILE A  53      47.120 -15.824  10.133  1.00 54.29           O
ATOM    375  CB  ILE A  53      48.175 -13.946   8.197  1.00 61.21           C
ATOM    376  CG1 ILE A  53      49.362 -13.213   7.548  1.00 59.90           C
ATOM    377  CG2 ILE A  53      46.842 -13.480   7.615  1.00 59.09           C
ATOM    378  CD1 ILE A  53      49.405 -11.723   7.833  1.00 58.32           C
ATOM    379  N   VAL A  54      46.404 -14.093  11.343  1.00 62.12           N
ATOM    380  CA  VAL A  54      45.409 -14.894  12.049  1.00 65.34           C
ATOM    381  C   VAL A  54      44.624 -15.773  11.070  1.00 65.93           C
ATOM    382  O   VAL A  54      44.342 -16.936  11.355  1.00 68.35           O
ATOM    383  CB  VAL A  54      44.414 -13.994  12.842  1.00 64.26           C
ATOM    384  CG1 VAL A  54      43.432 -14.847  13.601  1.00 64.62           C
ATOM    385  CG2 VAL A  54      45.167 -13.114  13.831  1.00 63.69           C
ATOM    386  N   ALA A  55      44.290 -15.215   9.911  1.00 80.15           N
ATOM    387  CA  ALA A  55      43.534 -15.942   8.889  1.00 82.60           C
ATOM    388  C   ALA A  55      44.150 -17.291   8.519  1.00 84.56           C
ATOM    389  O   ALA A  55      43.863 -18.298   9.157  1.00 87.80           O
ATOM    390  CB  ALA A  55      43.395 -15.079   7.642  1.00134.17           C
ATOM    391  N   ASP A  56      44.979 -17.302   7.473  1.00 75.51           N
ATOM    392  CA  ASP A  56      45.660 -18.514   6.999  1.00 77.44           C
ATOM    393  C   ASP A  56      46.872 -18.881   7.883  1.00 77.83           C
ATOM    394  O   ASP A  56      47.644 -19.792   7.566  1.00 78.42           O
ATOM    395  CB  ASP A  56      46.127 -18.312   5.549  1.00 89.51           C
ATOM    396  CG  ASP A  56      47.157 -17.198   5.414  1.00 88.41           C
ATOM    397  OD1 ASP A  56      48.195 -17.254   6.105  1.00 87.02           O
ATOM    398  OD2 ASP A  56      46.932 -16.266   4.615  1.00 88.28           O
ATOM    399  N   SER A  57      47.027 -18.155   8.987  1.00144.74           N
ATOM    400  CA  SER A  57      48.121 -18.368   9.934  1.00144.74           C
ATOM    401  C   SER A  57      49.465 -18.598   9.233  1.00144.74           C
ATOM    402  O   SER A  57      49.882 -19.739   9.029  1.00144.74           O
ATOM    403  CB  SER A  57      47.790 -19.547  10.857  1.00143.15           C
ATOM    404  OG  SER A  57      48.561 -19.508  12.044  1.00143.15           O
ATOM    405  N   SER A  58      50.131 -17.501   8.867  1.00 98.80           N
ATOM    406  CA  SER A  58      51.425 -17.558   8.193  1.00 95.88           C
ATOM    407  C   SER A  58      52.370 -16.439   8.651  1.00 94.21           C
ATOM    408  O   SER A  58      52.369 -16.046   9.821  1.00 92.20           O
ATOM    409  CB  SER A  58      51.229 -17.475   6.674  1.00143.79           C
ATOM    410  OG  SER A  58      50.630 -16.248   6.305  1.00143.79           O
ATOM    411  N   THR A  59      53.179 -15.938   7.717  1.00117.68           N
ATOM    412  CA  THR A  59      54.134 -14.866   8.003  1.00114.83           C
ATOM    413  C   THR A  59      54.399 -14.009   6.757  1.00114.45           C
ATOM    414  O   THR A  59      54.249 -14.486   5.628  1.00112.85           O
ATOM    415  CB  THR A  59      55.438 -15.464   8.521  1.00144.13           C
ATOM    416  N   ARG A  60      54.788 -12.749   6.967  1.00 98.68           N
ATOM    417  CA  ARG A  60      55.056 -11.823   5.859  1.00 97.75           C
ATOM    418  C   ARG A  60      55.874 -10.584   6.268  1.00 98.29           C
ATOM    419  O   ARG A  60      56.089 -10.330   7.458  1.00 96.41           O
ATOM    420  CB  ARG A  60      53.730 -11.382   5.217  1.00139.28           C
ATOM    421  N   THR A  61      56.306  -9.811   5.269  1.00 68.86           N
ATOM    422  CA  THR A  61      57.120  -8.612   5.485  1.00 70.77           C
ATOM    423  C   THR A  61      56.324  -7.301   5.478  1.00 70.25           C
ATOM    424  O   THR A  61      55.666  -6.978   4.491  1.00 71.71           O
ATOM    425  CB  THR A  61      58.210  -8.508   4.395  1.00137.40           C
ATOM    426  OG1 THR A  61      58.937  -9.740   4.320  1.00140.69           O
ATOM    427  CG2 THR A  61      59.172  -7.376   4.705  1.00141.44           C
ATOM    428  N   VAL A  62      56.392  -6.536   6.567  1.00 92.52           N
ATOM    429  CA  VAL A  62      55.674  -5.260   6.636  1.00 90.92           C
ATOM    430  C   VAL A  62      56.489  -4.149   7.292  1.00 91.91           C
ATOM    431  O   VAL A  62      56.939  -4.287   8.427  1.00 89.60           O
ATOM    432  CB  VAL A  62      54.345  -5.399   7.402  1.00139.45           C
ATOM    433  CG1 VAL A  62      53.422  -6.345   6.662  1.00140.02           C
ATOM    434  CG2 VAL A  62      54.601  -5.890   8.814  1.00139.98           C
ATOM    435  N   LYS A  63      56.665  -3.046   6.570  1.00 78.47           N
ATOM    436  CA  LYS A  63      57.432  -1.908   7.073  1.00 79.62           C
ATOM    437  C   LYS A  63      56.714  -1.362   8.293  1.00 80.24           C
ATOM    438  O   LYS A  63      55.538  -1.015   8.207  1.00 78.19           O
ATOM    439  CB  LYS A  63      57.528  -0.819   6.001  1.00112.20           C
ATOM    440  CG  LYS A  63      57.939  -1.337   4.629  1.00119.08           C
ATOM    441  CD  LYS A  63      57.554  -0.361   3.522  1.00123.72           C
ATOM    442  CE  LYS A  63      57.589  -1.027   2.154  1.00125.98           C
ATOM    443  NZ  LYS A  63      56.998  -0.155   1.100  1.00126.82           N
ATOM    444  N   LYS A  64      57.421  -1.290   9.421  1.00143.19           N
ATOM    445  CA  LYS A  64      56.857  -0.798  10.683  1.00143.19           C
ATOM    446  C   LYS A  64      56.238   0.585  10.571  1.00143.19           C
ATOM    447  O   LYS A  64      55.936   1.224  11.578  1.00143.19           O
ATOM    448  CB  LYS A  64      57.924  -0.794  11.770  1.00103.00           C
ATOM    449  N   ASP A  65      56.066   1.050   9.343  1.00 88.11           N
ATOM    450  CA  ASP A  65      55.461   2.345   9.091  1.00 90.11           C
ATOM    451  C   ASP A  65      54.108   2.124   8.413  1.00 88.50           C
ATOM    452  O   ASP A  65      53.343   3.069   8.224  1.00 86.85           O
ATOM    453  CB  ASP A  65      56.375   3.186   8.196  1.00144.04           C
ATOM    454  N   ASP A  66      53.812   0.872   8.060  1.00 72.85           N
ATOM    455  CA  ASP A  66      52.550   0.549   7.391  1.00 68.60           C
ATOM    456  C   ASP A  66      51.504  -0.102   8.300  1.00 64.63           C
ATOM    457  O   ASP A  66      50.324  -0.138   7.956  1.00 64.98           O
ATOM    458  CB  ASP A  66      52.788  -0.369   6.180  1.00 64.65           C
ATOM    459  CG  ASP A  66      53.840   0.168   5.220  1.00 67.21           C
ATOM    460  OD1 ASP A  66      53.907   1.403   5.021  1.00 67.84           O
ATOM    461  OD2 ASP A  66      54.583  -0.666   4.649  1.00 69.30           O
ATOM    462  N   ILE A  67      51.942  -0.627   9.444  1.00 59.05           N
ATOM    463  CA  ILE A  67      51.023  -1.264  10.389  1.00 56.77           C
ATOM    464  C   ILE A  67      50.184  -0.186  11.079  1.00 55.42           C
ATOM    465  O   ILE A  67      50.675   0.919  11.368  1.00 55.41           O
ATOM    466  CB  ILE A  67      51.814  -2.119  11.438  1.00 63.96           C
ATOM    467  N   GLN A  68      48.913  -0.513  11.318  1.00 62.02           N
ATOM    468  CA  GLN A  68      47.975   0.409  11.961  1.00 61.15           C
ATOM    469  C   GLN A  68      47.323  -0.178  13.206  1.00 60.78           C
ATOM    470  O   GLN A  68      46.927  -1.343  13.222  1.00 58.91           O
ATOM    471  CB  GLN A  68      46.893   0.839  10.963  1.00104.38           C
ATOM    472  CG  GLN A  68      47.362   1.905   9.990  1.00105.23           C
ATOM    473  CD  GLN A  68      46.359   2.201   8.901  1.00107.78           C
ATOM    474  OE1 GLN A  68      45.184   2.447   9.169  1.00110.07           O
ATOM    475  NE2 GLN A  68      46.822   2.191   7.659  1.00107.59           N
ATOM    476  N   SER A  69      47.197   0.645  14.240  1.00 71.24           N
ATOM    477  CA  SER A  69      46.619   0.216  15.511  1.00 71.50           C
ATOM    478  C   SER A  69      45.256  -0.477  15.480  1.00 71.09           C
ATOM    479  O   SER A  69      44.335  -0.043  14.801  1.00 70.68           O
ATOM    480  CB  SER A  69      46.563   1.405  16.462  1.00 78.86           C
ATOM    481  OG  SER A  69      47.873   1.822  16.798  1.00 83.22           O
ATOM    482  N   MET A  70      45.145  -1.552  16.256  1.00 74.35           N
ATOM    483  CA  MET A  70      43.921  -2.340  16.350  1.00 74.63           C
ATOM    484  C   MET A  70      43.182  -2.154  17.671  1.00 74.80           C
ATOM    485  O   MET A  70      43.772  -2.305  18.748  1.00 76.10           O
ATOM    486  CB  MET A  70      44.244  -3.820  16.169  1.00 84.03           C
ATOM    487  CG  MET A  70      43.047  -4.737  16.301  1.00 85.69           C
ATOM    488  SD  MET A  70      43.520  -6.447  16.036  1.00 86.78           S
ATOM    489  CE  MET A  70      43.427  -6.555  14.241  1.00 85.90           C
ATOM    490  N   ASN A  71      41.889  -1.838  17.572  1.00 42.81           N
ATOM    491  CA  ASN A  71      41.023  -1.635  18.734  1.00 43.83           C
ATOM    492  C   ASN A  71      40.716  -2.967  19.373  1.00 45.50           C
ATOM    493  O   ASN A  71      40.641  -3.983  18.690  1.00 45.70           O
ATOM    494  CB  ASN A  71      39.685  -1.018  18.333  1.00 57.63           C
ATOM    495  CG  ASN A  71      39.770   0.465  18.067  1.00 58.26           C
ATOM    496  OD1 ASN A  71      39.952   1.274  18.980  1.00 56.83           O
ATOM    497  ND2 ASN A  71      39.622   0.833  16.811  1.00 57.79           N
ATOM    498  N   PRO A  72      40.521  -2.980  20.694  1.00 93.52           N
ATOM    499  CA  PRO A  72      40.211  -4.228  21.393  1.00 94.37           C
ATOM    500  C   PRO A  72      38.884  -4.750  20.853  1.00 94.60           C
ATOM    501  O   PRO A  72      38.346  -4.203  19.892  1.00 96.98           O
ATOM    502  CB  PRO A  72      40.094  -3.781  22.846  1.00 73.13           C
ATOM    503  CG  PRO A  72      40.996  -2.587  22.906  1.00 72.61           C
ATOM    504  CD  PRO A  72      40.670  -1.867  21.641  1.00 71.16           C
ATOM    505  N   PRO A  73      38.350  -5.830  21.436  1.00 50.50           N
ATOM    506  CA  PRO A  73      37.063  -6.325  20.927  1.00 50.77           C
ATOM    507  C   PRO A  73      35.909  -5.434  21.409  1.00 50.32           C
ATOM    508  O   PRO A  73      34.878  -5.316  20.745  1.00 52.98           O
ATOM    509  CB  PRO A  73      36.984  -7.730  21.509  1.00 83.50           C
ATOM    510  CG  PRO A  73      38.426  -8.129  21.592  1.00 83.37           C
ATOM    511  CD  PRO A  73      39.059  -6.891  22.169  1.00 82.71           C
ATOM    512  N   LYS A  74      36.102  -4.794  22.562  1.00115.02           N
ATOM    513  CA  LYS A  74      35.081  -3.929  23.160  1.00114.39           C
ATOM    514  C   LYS A  74      34.557  -2.814  22.250  1.00113.62           C
ATOM    515  O   LYS A  74      33.706  -2.019  22.656  1.00114.80           O
ATOM    516  CB  LYS A  74      35.594  -3.315  24.472  1.00126.53           C
ATOM    517  CG  LYS A  74      36.596  -2.179  24.309  1.00126.50           C
ATOM    518  CD  LYS A  74      36.194  -0.955  25.146  1.00125.18           C
ATOM    519  CE  LYS A  74      36.146  -1.255  26.642  1.00125.61           C
ATOM    520  NZ  LYS A  74      35.644  -0.090  27.425  1.00127.12           N
ATOM    521  N   PHE A  75      35.068  -2.750  21.027  1.00 54.76           N
ATOM    522  CA  PHE A  75      34.622  -1.749  20.061  1.00 54.58           C
ATOM    523  C   PHE A  75      34.153  -2.505  18.826  1.00 55.07           C
ATOM    524  O   PHE A  75      34.457  -2.135  17.687  1.00 55.17           O
ATOM    525  CB  PHE A  75      35.765  -0.809  19.667  1.00 40.83           C
ATOM    526  CG  PHE A  75      36.269   0.040  20.780  1.00 37.83           C
ATOM    527  CD1 PHE A  75      37.485  -0.229  21.370  1.00 37.73           C
ATOM    528  CD2 PHE A  75      35.556   1.147  21.200  1.00 37.53           C
ATOM    529  CE1 PHE A  75      37.992   0.596  22.359  1.00 38.10           C
ATOM    530  CE2 PHE A  75      36.060   1.989  22.201  1.00 36.69           C
ATOM    531  CZ  PHE A  75      37.280   1.709  22.775  1.00 37.22           C
ATOM    532  N   GLU A  76      33.434  -3.588  19.069  1.00 83.72           N
ATOM    533  CA  GLU A  76      32.917  -4.405  17.991  1.00 81.14           C
ATOM    534  C   GLU A  76      31.586  -3.846  17.541  1.00 79.57           C
ATOM    535  O   GLU A  76      30.692  -3.624  18.364  1.00 77.57           O
ATOM    536  CB  GLU A  76      32.718  -5.844  18.460  1.00 88.28           C
ATOM    537  CG  GLU A  76      33.931  -6.732  18.302  1.00 93.03           C
ATOM    538  CD  GLU A  76      34.283  -6.986  16.850  1.00 95.51           C
ATOM    539  OE1 GLU A  76      35.203  -7.798  16.602  1.00 97.56           O
ATOM    540  OE2 GLU A  76      33.646  -6.376  15.962  1.00 95.76           O
ATOM    541  N   LYS A  77      31.462  -3.608  16.237  1.00 59.45           N
ATOM    542  CA  LYS A  77      30.217  -3.108  15.690  1.00 56.96           C
ATOM    543  C   LYS A  77      29.779  -1.961  16.600  1.00 55.72           C
ATOM    544  O   LYS A  77      28.729  -2.001  17.254  1.00 54.07           O
ATOM    545  CB  LYS A  77      29.222  -4.259  15.700  1.00 53.57           C
ATOM    546  CG  LYS A  77      29.928  -5.611  15.640  1.00 57.38           C
ATOM    547  CD  LYS A  77      28.958  -6.767  15.651  1.00 59.69           C
ATOM    548  CE  LYS A  77      28.428  -7.006  14.270  1.00 61.08           C
ATOM    549  NZ  LYS A  77      27.845  -5.767  13.702  1.00 61.32           N
ATOM    550  N   LEU A  78      30.612  -0.929  16.629  1.00 37.48           N
ATOM    551  CA  LEU A  78      30.372   0.212  17.494  1.00 37.33           C
ATOM    552  C   LEU A  78      29.552   1.343  16.892  1.00 38.10           C
ATOM    553  O   LEU A  78      30.041   2.113  16.068  1.00 35.87           O
ATOM    554  CB  LEU A  78      31.718   0.751  18.022  1.00 20.73           C
ATOM    555  CG  LEU A  78      31.693   2.066  18.821  1.00 22.94           C
ATOM    556  CD1 LEU A  78      30.550   2.074  19.835  1.00 23.35           C
ATOM    557  CD2 LEU A  78      33.026   2.250  19.522  1.00 24.27           C
ATOM    558  N   GLU A  79      28.306   1.436  17.340  1.00 71.72           N
ATOM    559  CA  GLU A  79      27.379   2.469  16.893  1.00 74.04           C
ATOM    560  C   GLU A  79      28.095   3.700  16.346  1.00 74.92           C
ATOM    561  O   GLU A  79      28.076   3.952  15.140  1.00 73.27           O
ATOM    562  CB  GLU A  79      26.473   2.901  18.053  1.00 76.98           C
ATOM    563  CG  GLU A  79      25.669   1.767  18.702  1.00 82.85           C
ATOM    564  CD  GLU A  79      24.292   1.561  18.077  1.00 85.98           C
ATOM    565  OE1 GLU A  79      23.477   2.508  18.140  1.00 87.89           O
ATOM    566  OE2 GLU A  79      24.020   0.463  17.535  1.00 88.57           O
ATOM    567  N   ASP A  80      28.735   4.460  17.229  1.00 47.64           N
ATOM    568  CA  ASP A  80      29.436   5.676  16.814  1.00 47.45           C
ATOM    569  C   ASP A  80      30.940   5.466  16.807  1.00 46.59           C
ATOM    570  O   ASP A  80      31.536   5.240  17.861  1.00 45.22           O
ATOM    571  CB  ASP A  80      29.072   6.834  17.750  1.00141.21           C
ATOM    572  CG  ASP A  80      29.288   8.192  17.108  1.00143.80           C
ATOM    573  OD1 ASP A  80      28.943   9.217  17.735  1.00143.80           O
ATOM    574  OD2 ASP A  80      29.804   8.235  15.970  1.00143.80           O
ATOM    575  N   MET A  81      31.548   5.554  15.621  1.00 63.67           N
ATOM    576  CA  MET A  81      32.994   5.348  15.453  1.00 64.01           C
ATOM    577  C   MET A  81      33.936   6.428  15.959  1.00 64.06           C
ATOM    578  O   MET A  81      35.129   6.176  16.150  1.00 65.33           O
ATOM    579  CB  MET A  81      33.317   5.086  13.990  1.00 44.36           C
ATOM    580  CG  MET A  81      32.676   3.841  13.474  1.00 42.56           C
ATOM    581  SD  MET A  81      33.312   3.445  11.866  1.00 46.21           S
ATOM    582  CE  MET A  81      32.402   4.645  10.863  1.00 40.96           C
ATOM    583  N   ALA A  82      33.417   7.628  16.165  1.00102.75           N
ATOM    584  CA  ALA A  82      34.257   8.705  16.651  1.00103.52           C
ATOM    585  C   ALA A  82      34.630   8.431  18.103  1.00104.39           C
ATOM    586  O   ALA A  82      35.148   9.305  18.792  1.00103.32           O
ATOM    587  CB  ALA A  82      33.520  10.025  16.534  1.00138.43           C
ATOM    588  N   ASN A  83      34.369   7.206  18.549  1.00 55.09           N
ATOM    589  CA  ASN A  83      34.641   6.783  19.923  1.00 57.12           C
ATOM    590  C   ASN A  83      35.692   5.678  20.048  1.00 57.99           C
ATOM    591  O   ASN A  83      36.226   5.455  21.123  1.00 59.28           O
ATOM    592  CB  ASN A  83      33.342   6.295  20.600  1.00 62.22           C
ATOM    593  CG  ASN A  83      32.524   7.424  21.237  1.00 65.14           C
ATOM    594  OD1 ASN A  83      32.938   8.031  22.231  1.00 65.11           O
ATOM    595  ND2 ASN A  83      31.353   7.700  20.668  1.00 66.93           N
ATOM    596  N   MET A  84      35.990   4.970  18.972  1.00 46.87           N
ATOM    597  CA  MET A  84      36.974   3.905  19.064  1.00 46.75           C
ATOM    598  C   MET A  84      38.344   4.461  19.472  1.00 47.19           C
ATOM    599  O   MET A  84      38.725   5.550  19.059  1.00 47.63           O
ATOM    600  CB  MET A  84      37.074   3.179  17.728  1.00 62.66           C
ATOM    601  CG  MET A  84      35.717   2.876  17.120  1.00 63.53           C
ATOM    602  SD  MET A  84      35.803   1.793  15.688  1.00 66.17           S
ATOM    603  CE  MET A  84      36.973   2.667  14.667  1.00 64.41           C
ATOM    604  N   THR A  85      39.091   3.714  20.280  1.00 81.06           N
ATOM    605  CA  THR A  85      40.404   4.178  20.721  1.00 82.36           C
ATOM    606  C   THR A  85      41.323   4.519  19.544  1.00 81.25           C
ATOM    607  O   THR A  85      41.939   5.579  19.508  1.00 81.08           O
ATOM    608  CB  THR A  85      41.086   3.124  21.617  1.00 70.80           C
ATOM    609  OG1 THR A  85      40.341   2.982  22.832  1.00 76.23           O
ATOM    610  CG2 THR A  85      42.519   3.531  21.951  1.00 74.43           C
ATOM    611  N   TYR A  86      41.416   3.615  18.581  1.00 51.64           N
ATOM    612  CA  TYR A  86      42.247   3.838  17.407  1.00 49.63           C
ATOM    613  C   TYR A  86      41.355   4.044  16.178  1.00 49.78           C
ATOM    614  O   TYR A  86      40.770   3.093  15.666  1.00 48.95           O
ATOM    615  CB  TYR A  86      43.175   2.631  17.200  1.00 69.06           C
ATOM    616  CG  TYR A  86      44.062   2.319  18.395  1.00 69.40           C
ATOM    617  CD1 TYR A  86      45.114   3.165  18.753  1.00 68.59           C
ATOM    618  CD2 TYR A  86      43.841   1.183  19.178  1.00 69.92           C
ATOM    619  CE1 TYR A  86      45.917   2.892  19.856  1.00 69.43           C
ATOM    620  CE2 TYR A  86      44.641   0.901  20.289  1.00 70.66           C
ATOM    621  CZ  TYR A  86      45.675   1.762  20.617  1.00 70.20           C
ATOM    622  OH  TYR A  86      46.471   1.495  21.703  1.00 70.76           O
ATOM    623  N   LEU A  87      41.227   5.289  15.723  1.00 35.01           N
ATOM    624  CA  LEU A  87      40.400   5.591  14.548  1.00 36.11           C
ATOM    625  C   LEU A  87      41.270   5.794  13.328  1.00 35.52           C
ATOM    626  O   LEU A  87      41.788   6.883  13.122  1.00 36.19           O
ATOM    627  CB  LEU A  87      39.554   6.845  14.809  1.00 69.84           C
ATOM    628  CG  LEU A  87      39.242   7.807  13.663  1.00 73.00           C
ATOM    629  CD1 LEU A  87      37.780   7.749  13.281  1.00 74.80           C
ATOM    630  CD2 LEU A  87      39.601   9.209  14.123  1.00 74.67           C
ATOM    631  N   ASN A  88      41.446   4.736  12.540  1.00 41.78           N
ATOM    632  CA  ASN A  88      42.253   4.806  11.328  1.00 40.38           C
ATOM    633  C   ASN A  88      41.539   4.229  10.121  1.00 40.77           C
ATOM    634  O   ASN A  88      40.461   3.634  10.243  1.00 38.60           O
ATOM    635  CB  ASN A  88      43.606   4.105  11.512  1.00 69.41           C
ATOM    636  CG  ASN A  88      43.559   2.961  12.495  1.00 70.55           C
ATOM    637  OD1 ASN A  88      42.963   1.917  12.229  1.00 70.92           O
ATOM    638  ND2 ASN A  88      44.204   3.149  13.643  1.00 70.70           N
ATOM    639  N   GLU A  89      42.162   4.400   8.958  1.00 65.58           N
ATOM    640  CA  GLU A  89      41.589   3.944   7.699  1.00 65.38           C
ATOM    641  C   GLU A  89      41.136   2.505   7.765  1.00 62.25           C
ATOM    642  O   GLU A  89      40.160   2.122   7.133  1.00 61.05           O
ATOM    643  CB  GLU A  89      42.603   4.095   6.562  1.00 94.34           C
ATOM    644  CG  GLU A  89      41.986   3.906   5.192  1.00105.23           C
ATOM    645  CD  GLU A  89      43.013   3.860   4.084  1.00110.34           C
ATOM    646  OE1 GLU A  89      43.775   2.873   4.020  1.00112.52           O
ATOM    647  OE2 GLU A  89      43.061   4.814   3.279  1.00112.55           O
ATOM    648  N   ALA A  90      41.855   1.711   8.546  1.00 55.20           N
ATOM    649  CA  ALA A  90      41.556   0.288   8.678  1.00 53.77           C
ATOM    650  C   ALA A  90      40.638  -0.027   9.847  1.00 53.46           C
ATOM    651  O   ALA A  90      39.810  -0.933   9.774  1.00 51.17           O
ATOM    652  CB  ALA A  90      42.875  -0.508   8.817  1.00 72.04           C
ATOM    653  N   SER A  91      40.782   0.721  10.929  1.00 60.83           N
ATOM    654  CA  SER A  91      39.976   0.442  12.092  1.00 62.57           C
ATOM    655  C   SER A  91      38.529   0.713  11.766  1.00 60.60           C
ATOM    656  O   SER A  91      37.629   0.203  12.427  1.00 58.85           O
ATOM    657  CB  SER A  91      40.427   1.290  13.274  1.00 75.56           C
ATOM    658  OG  SER A  91      40.031   0.665  14.480  1.00 87.80           O
ATOM    659  N   VAL A  92      38.319   1.516  10.725  1.00 85.44           N
ATOM    660  CA  VAL A  92      36.981   1.875  10.274  1.00 83.43           C
ATOM    661  C   VAL A  92      36.460   0.838   9.299  1.00 82.01           C
ATOM    662  O   VAL A  92      35.329   0.396   9.429  1.00 84.28           O
ATOM    663  CB  VAL A  92      36.973   3.238   9.593  1.00 38.07           C
ATOM    664  CG1 VAL A  92      35.555   3.632   9.241  1.00 37.42           C
ATOM    665  CG2 VAL A  92      37.572   4.264  10.517  1.00 34.55           C
ATOM    666  N   LEU A  93      37.281   0.459   8.321  1.00 49.28           N
ATOM    667  CA  LEU A  93      36.891  -0.569   7.346  1.00 50.08           C
ATOM    668  C   LEU A  93      36.491  -1.851   8.068  1.00 51.26           C
ATOM    669  O   LEU A  93      35.881  -2.737   7.480  1.00 50.31           O
ATOM    670  CB  LEU A  93      38.044  -0.890   6.387  1.00 45.97           C
ATOM    671  CG  LEU A  93      37.917  -2.108   5.459  1.00 42.13           C
ATOM    672  CD1 LEU A  93      36.740  -1.963   4.518  1.00 38.89           C
ATOM    673  CD2 LEU A  93      39.192  -2.228   4.641  1.00 39.33           C
ATOM    674  N   TYR A  94      36.850  -1.950   9.343  1.00 61.59           N
ATOM    675  CA  TYR A  94      36.497  -3.124  10.125  1.00 62.96           C
ATOM    676  C   TYR A  94      35.127  -2.956  10.757  1.00 62.66           C
ATOM    677  O   TYR A  94      34.286  -3.831  10.655  1.00 62.20           O
ATOM    678  CB  TYR A  94      37.510  -3.391  11.237  1.00 65.16           C
ATOM    679  CG  TYR A  94      37.231  -4.697  11.944  1.00 64.74           C
ATOM    680  CD1 TYR A  94      37.318  -5.909  11.258  1.00 65.14           C
ATOM    681  CD2 TYR A  94      36.850  -4.725  13.285  1.00 64.85           C
ATOM    682  CE1 TYR A  94      37.033  -7.113  11.888  1.00 65.10           C
ATOM    683  CE2 TYR A  94      36.566  -5.922  13.925  1.00 64.25           C
ATOM    684  CZ  TYR A  94      36.662  -7.112  13.224  1.00 65.04           C
ATOM    685  OH  TYR A  94      36.438  -8.307  13.868  1.00 65.72           O
ATOM    686  N   ASN A  95      34.898  -1.835  11.424  1.00 78.60           N
ATOM    687  CA  ASN A  95      33.604  -1.628  12.045  1.00 80.28           C
ATOM    688  C   ASN A  95      32.522  -1.518  10.969  1.00 80.99           C
ATOM    689  O   ASN A  95      31.369  -1.889  11.178  1.00 81.09           O
ATOM    690  CB  ASN A  95      33.615  -0.361  12.880  1.00 49.15           C
ATOM    691  CG  ASN A  95      32.556  -0.378  13.937  1.00 51.54           C
ATOM    692  OD1 ASN A  95      32.198   0.659  14.493  1.00 52.20           O
ATOM    693  ND2 ASN A  95      32.045  -1.570  14.238  1.00 50.79           N
ATOM    694  N   LEU A  96      32.894  -1.000   9.808  1.00 76.39           N
ATOM    695  CA  LEU A  96      31.934  -0.862   8.729  1.00 74.10           C
ATOM    696  C   LEU A  96      31.719  -2.256   8.168  1.00 73.53           C
ATOM    697  O   LEU A  96      30.591  -2.729   8.088  1.00 70.31           O
ATOM    698  CB  LEU A  96      32.470   0.083   7.649  1.00 84.06           C
ATOM    699  N   ARG A  97      32.806  -2.922   7.802  1.00 34.30           N
ATOM    700  CA  ARG A  97      32.714  -4.283   7.258  1.00 36.81           C
ATOM    701  C   ARG A  97      32.081  -5.264   8.277  1.00 36.94           C
ATOM    702  O   ARG A  97      31.293  -6.132   7.913  1.00 38.78           O
ATOM    703  CB  ARG A  97      34.116  -4.783   6.876  1.00 82.75           C
ATOM    704  CG  ARG A  97      34.132  -5.975   5.943  1.00 88.78           C
ATOM    705  CD  ARG A  97      35.209  -6.981   6.334  1.00 91.80           C
ATOM    706  NE  ARG A  97      36.575  -6.468   6.228  1.00 91.31           N
ATOM    707  CZ  ARG A  97      37.257  -6.356   5.092  1.00 92.10           C
ATOM    708  NH1 ARG A  97      36.709  -6.715   3.938  1.00 91.86           N
ATOM    709  NH2 ARG A  97      38.499  -5.901   5.114  1.00 93.49           N
ATOM    710  N   SER A  98      32.430  -5.103   9.554  1.00101.56           N
ATOM    711  CA  SER A  98      31.904  -5.962  10.611  1.00101.94           C
ATOM    712  C   SER A  98      30.411  -5.789  10.763  1.00101.57           C
ATOM    713  O   SER A  98      29.667  -6.761  10.716  1.00101.28           O
ATOM    714  CB  SER A  98      32.585  -5.667  11.959  1.00125.15           C
ATOM    715  OG  SER A  98      33.591  -6.626  12.265  1.00125.83           O
ATOM    716  N   ARG A  99      29.976  -4.548  10.942  1.00 61.85           N
ATOM    717  CA  ARG A  99      28.559  -4.286  11.102  1.00 62.54           C
ATOM    718  C   ARG A  99      27.785  -4.728   9.870  1.00 63.48           C
ATOM    719  O   ARG A  99      26.990  -5.660   9.930  1.00 64.22           O
ATOM    720  CB  ARG A  99      28.322  -2.801  11.396  1.00 86.51           C
ATOM    721  CG  ARG A  99      28.751  -2.416  12.807  1.00 84.99           C
ATOM    722  CD  ARG A  99      28.864  -0.904  13.023  1.00 83.15           C
ATOM    723  NE  ARG A  99      27.582  -0.212  12.994  1.00 84.64           N
ATOM    724  CZ  ARG A  99      26.573  -0.483  13.810  1.00 84.61           C
ATOM    725  NH1 ARG A  99      26.698  -1.435  14.715  1.00 83.82           N
ATOM    726  NH2 ARG A  99      25.442   0.203  13.731  1.00 82.84           N
ATOM    727  N   TYR A 100      28.029  -4.082   8.744  1.00143.00           N
ATOM    728  CA  TYR A 100      27.323  -4.443   7.529  1.00143.40           C
ATOM    729  C   TYR A 100      27.032  -5.942   7.354  1.00143.40           C
ATOM    730  O   TYR A 100      25.954  -6.312   6.884  1.00143.40           O
ATOM    731  CB  TYR A 100      28.101  -3.921   6.339  1.00 76.47           C
ATOM    732  CG  TYR A 100      27.498  -4.263   5.008  1.00 72.26           C
ATOM    733  CD1 TYR A 100      26.120  -4.174   4.785  1.00 70.31           C
ATOM    734  CD2 TYR A 100      28.321  -4.577   3.930  1.00 71.71           C
ATOM    735  CE1 TYR A 100      25.586  -4.380   3.508  1.00 69.51           C
ATOM    736  CE2 TYR A 100      27.803  -4.779   2.663  1.00 70.41           C
ATOM    737  CZ  TYR A 100      26.440  -4.675   2.456  1.00 70.68           C
ATOM    738  OH  TYR A 100      25.954  -4.827   1.182  1.00 71.53           O
ATOM    739  N   THR A 101      27.976  -6.800   7.742  1.00 64.72           N
ATOM    740  CA  THR A 101      27.795  -8.251   7.600  1.00 68.12           C
ATOM    741  C   THR A 101      26.781  -8.866   8.558  1.00 67.70           C
ATOM    742  O   THR A 101      26.216  -9.925   8.269  1.00 68.39           O
ATOM    743  CB  THR A 101      29.129  -9.014   7.747  1.00 96.56           C
ATOM    744  OG1 THR A 101      29.826  -8.547   8.906  1.00 96.79           O
ATOM    745  CG2 THR A 101      29.991  -8.830   6.498  1.00 96.70           C
ATOM    746  N   SER A 102      26.566  -8.224   9.700  1.00 60.77           N
ATOM    747  CA  SER A 102      25.583  -8.726  10.651  1.00 59.95           C
ATOM    748  C   SER A 102      24.188  -8.383  10.152  1.00 59.19           C
ATOM    749  O   SER A 102      23.200  -8.967  10.594  1.00 58.24           O
ATOM    750  CB  SER A 102      25.776  -8.094  12.024  1.00 92.97           C
ATOM    751  OG  SER A 102      27.003  -8.506  12.592  1.00 96.58           O
ATOM    752  N   GLY A 103      24.119  -7.423   9.232  1.00 56.40           N
ATOM    753  CA  GLY A 103      22.844  -7.013   8.670  1.00 52.76           C
ATOM    754  C   GLY A 103      22.681  -5.516   8.746  1.00 51.14           C
ATOM    755  O   GLY A 103      21.921  -4.902   7.988  1.00 51.92           O
ATOM    756  N   LEU A 104      23.417  -4.924   9.671  1.00 67.34           N
ATOM    757  CA  LEU A 104      23.381  -3.489   9.887  1.00 65.82           C
ATOM    758  C   LEU A 104      23.988  -2.684   8.725  1.00 65.27           C
ATOM    759  O   LEU A 104      24.993  -3.085   8.147  1.00 66.14           O
ATOM    760  CB  LEU A 104      24.148  -3.154  11.171  1.00 71.18           C
ATOM    761  CG  LEU A 104      23.706  -3.871  12.444  1.00 67.77           C
ATOM    762  CD1 LEU A 104      24.121  -5.324  12.369  1.00 68.25           C
ATOM    763  CD2 LEU A 104      24.329  -3.197  13.653  1.00 65.98           C
ATOM    764  N   ILE A 105      23.372  -1.550   8.390  1.00 47.19           N
ATOM    765  CA  ILE A 105      23.885  -0.665   7.341  1.00 46.97           C
ATOM    766  C   ILE A 105      23.992   0.791   7.851  1.00 46.09           C
ATOM    767  O   ILE A 105      24.345   1.710   7.103  1.00 46.00           O
ATOM    768  CB  ILE A 105      22.973  -0.666   6.132  1.00 81.67           C
ATOM    769  CG1 ILE A 105      21.601  -0.114   6.529  1.00 79.56           C
ATOM    770  CG2 ILE A 105      22.858  -2.065   5.611  1.00 78.15           C
ATOM    771  CD1 ILE A 105      20.769   0.381   5.375  1.00 81.12           C
ATOM    772  N   TYR A 106      23.700   1.000   9.130  1.00 94.08           N
ATOM    773  CA  TYR A 106      23.743   2.345   9.691  1.00 94.84           C
ATOM    774  C   TYR A 106      24.799   2.610  10.763  1.00 96.09           C
ATOM    775  O   TYR A 106      24.635   2.244  11.927  1.00 98.08           O
ATOM    776  CB  TYR A 106      22.351   2.702  10.203  1.00 67.59           C
ATOM    777  CG  TYR A 106      21.415   3.060   9.085  1.00 66.99           C
ATOM    778  CD1 TYR A 106      21.624   4.207   8.337  1.00 66.57           C
ATOM    779  CD2 TYR A 106      20.356   2.241   8.747  1.00 66.67           C
ATOM    780  CE1 TYR A 106      20.807   4.530   7.275  1.00 66.20           C
ATOM    781  CE2 TYR A 106      19.529   2.554   7.684  1.00 66.16           C
ATOM    782  CZ  TYR A 106      19.761   3.703   6.950  1.00 66.32           C
ATOM    783  OH  TYR A 106      18.954   4.028   5.882  1.00 67.21           O
ATOM    784  N   THR A 107      25.874   3.280  10.359  1.00 67.51           N
ATOM    785  CA  THR A 107      26.979   3.589  11.262  1.00 67.49           C
ATOM    786  C   THR A 107      27.319   5.077  11.263  1.00 69.05           C
ATOM    787  O   THR A 107      27.453   5.687  10.194  1.00 71.39           O
ATOM    788  CB  THR A 107      28.244   2.825  10.840  1.00 74.14           C
ATOM    789  OG1 THR A 107      27.871   1.701  10.028  1.00 73.57           O
ATOM    790  CG2 THR A 107      29.017   2.349  12.070  1.00 71.06           C
ATOM    791  N   TYR A 108      27.460   5.662  12.452  1.00 80.54           N
ATOM    792  CA  TYR A 108      27.809   7.077  12.534  1.00 83.20           C
ATOM    793  C   TYR A 108      29.317   7.210  12.593  1.00 84.73           C
ATOM    794  O   TYR A 108      30.034   6.227  12.754  1.00 85.41           O
ATOM    795  CB  TYR A 108      27.279   7.747  13.803  1.00 49.74           C
ATOM    796  CG  TYR A 108      25.793   7.733  14.034  1.00 50.29           C
ATOM    797  CD1 TYR A 108      24.888   8.002  13.010  1.00 49.13           C
ATOM    798  CD2 TYR A 108      25.294   7.519  15.312  1.00 49.40           C
ATOM    799  CE1 TYR A 108      23.505   8.055  13.267  1.00 49.66           C
ATOM    800  CE2 TYR A 108      23.930   7.570  15.578  1.00 47.89           C
ATOM    801  CZ  TYR A 108      23.039   7.835  14.560  1.00 49.58           C
ATOM    802  OH  TYR A 108      21.697   7.848  14.854  1.00 48.16           O
ATOM    803  N   SER A 109      29.770   8.453  12.480  1.00 63.39           N
ATOM    804  CA  SER A 109      31.180   8.828  12.561  1.00 63.82           C
ATOM    805  C   SER A 109      31.140  10.319  12.833  1.00 65.45           C
ATOM    806  O   SER A 109      31.479  11.119  11.975  1.00 65.17           O
ATOM    807  CB  SER A 109      31.919   8.565  11.245  1.00 47.15           C
ATOM    808  OG  SER A 109      33.257   9.037  11.333  1.00 44.02           O
ATOM    809  N   GLY A 110      30.714  10.685  14.033  1.00 53.66           N
ATOM    810  CA  GLY A 110      30.596  12.087  14.366  1.00 55.93           C
ATOM    811  C   GLY A 110      29.399  12.600  13.587  1.00 58.69           C
ATOM    812  O   GLY A 110      28.322  11.995  13.653  1.00 59.50           O
ATOM    813  N   LEU A 111      29.593  13.683  12.830  1.00 84.45           N
ATOM    814  CA  LEU A 111      28.542  14.308  12.016  1.00 84.07           C
ATOM    815  C   LEU A 111      27.981  13.346  10.984  1.00 82.78           C
ATOM    816  O   LEU A 111      26.781  13.320  10.705  1.00 81.86           O
ATOM    817  CB  LEU A 111      29.099  15.519  11.268  1.00 63.49           C
ATOM    818  CG  LEU A 111      30.054  16.457  12.007  1.00 66.64           C
ATOM    819  CD1 LEU A 111      30.265  17.729  11.171  1.00 68.17           C
ATOM    820  CD2 LEU A 111      29.478  16.794  13.379  1.00 66.36           C
ATOM    821  N   PHE A 112      28.883  12.579  10.390  1.00 49.20           N
ATOM    822  CA  PHE A 112      28.509  11.609   9.392  1.00 48.77           C
ATOM    823  C   PHE A 112      27.524  10.571   9.931  1.00 47.32           C
ATOM    824  O   PHE A 112      27.207  10.533  11.121  1.00 47.97           O
ATOM    825  CB  PHE A 112      29.769  10.934   8.838  1.00 47.65           C
ATOM    826  CG  PHE A 112      30.579  11.831   7.963  1.00 51.50           C
ATOM    827  CD1 PHE A 112      31.899  12.110   8.255  1.00 51.78           C
ATOM    828  CD2 PHE A 112      29.997  12.445   6.854  1.00 52.12           C
ATOM    829  CE1 PHE A 112      32.636  12.997   7.456  1.00 52.65           C
ATOM    830  CE2 PHE A 112      30.727  13.335   6.043  1.00 51.82           C
ATOM    831  CZ  PHE A 112      32.046  13.611   6.347  1.00 53.16           C
ATOM    832  N   CYS A 113      27.030   9.760   9.006  1.00 46.17           N
ATOM    833  CA  CYS A 113      26.093   8.674   9.226  1.00 42.68           C
ATOM    834  C   CYS A 113      26.167   8.031   7.864  1.00 41.12           C
ATOM    835  O   CYS A 113      25.516   8.476   6.908  1.00 41.91           O
ATOM    836  CB  CYS A 113      24.660   9.174   9.472  1.00 49.53           C
ATOM    837  SG  CYS A 113      23.388   7.851   9.321  1.00 49.70           S
ATOM    838  N   ILE A 114      27.011   7.019   7.777  1.00 32.45           N
ATOM    839  CA  ILE A 114      27.217   6.308   6.539  1.00 30.75           C
ATOM    840  C   ILE A 114      26.131   5.270   6.320  1.00 32.03           C
ATOM    841  O   ILE A 114      25.692   4.600   7.253  1.00 31.62           O
ATOM    842  CB  ILE A 114      28.559   5.554   6.543  1.00 43.10           C
ATOM    843  CG1 ILE A 114      29.705   6.495   6.930  1.00 41.94           C
ATOM    844  CG2 ILE A 114      28.791   4.933   5.175  1.00 41.29           C
ATOM    845  CD1 ILE A 114      31.067   5.838   6.877  1.00 44.62           C
ATOM    846  N   ALA A 115      25.705   5.139   5.074  1.00 53.39           N
ATOM    847  CA  ALA A 115      24.707   4.153   4.729  1.00 54.23           C
ATOM    848  C   ALA A 115      25.338   3.236   3.693  1.00 53.55           C
ATOM    849  O   ALA A 115      25.689   3.672   2.596  1.00 55.23           O
ATOM    850  CB  ALA A 115      23.472   4.824   4.157  1.00 79.03           C
ATOM    851  N   VAL A 116      25.522   1.975   4.063  1.00 39.78           N
ATOM    852  CA  VAL A 116      26.084   0.981   3.160  1.00 39.42           C
ATOM    853  C   VAL A 116      24.909   0.483   2.327  1.00 38.93           C
ATOM    854  O   VAL A 116      23.784   0.420   2.815  1.00 39.14           O
ATOM    855  CB  VAL A 116      26.673  -0.201   3.933  1.00 31.96           C
ATOM    856  CG1 VAL A 116      27.261  -1.193   2.936  1.00 31.82           C
ATOM    857  CG2 VAL A 116      27.717   0.292   4.973  1.00 30.55           C
ATOM    858  N   ASN A 117      25.151   0.112   1.081  1.00 92.90           N
ATOM    859  CA  ASN A 117      24.048  -0.322   0.236  1.00 94.52           C
ATOM    860  C   ASN A 117      23.558  -1.740   0.466  1.00 96.03           C
ATOM    861  O   ASN A 117      24.117  -2.683  -0.082  1.00 95.42           O
ATOM    862  CB  ASN A 117      24.419  -0.155  -1.239  1.00 86.06           C
ATOM    863  CG  ASN A 117      23.318  -0.621  -2.169  1.00 87.23           C
ATOM    864  OD1 ASN A 117      23.046  -1.816  -2.276  1.00 86.92           O
ATOM    865  ND2 ASN A 117      22.671   0.323  -2.839  1.00 84.90           N
ATOM    866  N   PRO A 118      22.487  -1.908   1.262  1.00 43.46           N
ATOM    867  CA  PRO A 118      21.970  -3.265   1.508  1.00 43.27           C
ATOM    868  C   PRO A 118      21.485  -3.706   0.158  1.00 43.97           C
ATOM    869  O   PRO A 118      20.893  -2.896  -0.544  1.00 43.05           O
ATOM    870  CB  PRO A 118      20.749  -3.037   2.413  1.00 32.28           C
ATOM    871  CG  PRO A 118      20.786  -1.563   2.768  1.00 34.01           C
ATOM    872  CD  PRO A 118      21.485  -0.897   1.629  1.00 31.98           C
ATOM    873  N   TYR A 119      21.697  -4.934  -0.265  1.00 58.70           N
ATOM    874  CA  TYR A 119      21.121  -5.203  -1.563  1.00 60.01           C
ATOM    875  C   TYR A 119      19.839  -6.001  -1.434  1.00 60.99           C
ATOM    876  O   TYR A 119      19.540  -6.877  -2.251  1.00 59.14           O
ATOM    877  CB  TYR A 119      22.141  -5.852  -2.473  1.00 45.65           C
ATOM    878  CG  TYR A 119      22.977  -4.810  -3.178  1.00 46.56           C
ATOM    879  CD1 TYR A 119      22.501  -4.160  -4.309  1.00 45.35           C
ATOM    880  CD2 TYR A 119      24.239  -4.471  -2.715  1.00 46.29           C
ATOM    881  CE1 TYR A 119      23.270  -3.206  -4.963  1.00 46.35           C
ATOM    882  CE2 TYR A 119      25.008  -3.520  -3.361  1.00 45.61           C
ATOM    883  CZ  TYR A 119      24.517  -2.898  -4.485  1.00 47.11           C
ATOM    884  OH  TYR A 119      25.279  -1.994  -5.162  1.00 46.10           O
ATOM    885  N   ARG A 120      19.067  -5.631  -0.407  1.00 75.50           N
ATOM    886  CA  ARG A 120      17.795  -6.260  -0.069  1.00 77.89           C
ATOM    887  C   ARG A 120      16.968  -5.354   0.862  1.00 79.26           C
ATOM    888  O   ARG A 120      17.537  -4.648   1.703  1.00 78.24           O
ATOM    889  CB  ARG A 120      18.084  -7.573   0.636  1.00 67.81           C
ATOM    890  CG  ARG A 120      19.003  -7.396   1.833  1.00 74.08           C
ATOM    891  CD  ARG A 120      19.171  -8.703   2.585  1.00 78.65           C
ATOM    892  NE  ARG A 120      19.834  -8.517   3.873  1.00 82.42           N
ATOM    893  CZ  ARG A 120      20.099  -9.501   4.727  1.00 82.90           C
ATOM    894  NH1 ARG A 120      19.753 -10.748   4.430  1.00 83.99           N
ATOM    895  NH2 ARG A 120      20.719  -9.240   5.870  1.00 84.36           N
ATOM    896  N   ARG A 121      15.639  -5.389   0.725  1.00 57.21           N
ATOM    897  CA  ARG A 121      14.716  -4.574   1.542  1.00 60.07           C
ATOM    898  C   ARG A 121      14.778  -4.923   3.039  1.00 61.17           C
ATOM    899  O   ARG A 121      15.151  -6.041   3.402  1.00 62.79           O
ATOM    900  CB  ARG A 121      13.282  -4.740   1.026  1.00143.78           C
ATOM    901  N   LEU A 122      14.403  -3.976   3.902  1.00 73.79           N
ATOM    902  CA  LEU A 122      14.459  -4.209   5.350  1.00 72.47           C
ATOM    903  C   LEU A 122      13.328  -3.586   6.180  1.00 71.44           C
ATOM    904  O   LEU A 122      12.765  -2.548   5.814  1.00 72.73           O
ATOM    905  CB  LEU A 122      15.797  -3.716   5.903  1.00 61.66           C
ATOM    906  CG  LEU A 122      17.091  -4.213   5.249  1.00 61.12           C
ATOM    907  CD1 LEU A 122      18.264  -3.734   6.082  1.00 61.14           C
ATOM    908  CD2 LEU A 122      17.108  -5.731   5.160  1.00 61.34           C
ATOM    909  N   PRO A 123      12.991  -4.229   7.320  1.00 54.16           N
ATOM    910  CA  PRO A 123      11.955  -3.866   8.304  1.00 53.26           C
ATOM    911  C   PRO A 123      12.169  -2.521   8.980  1.00 51.96           C
ATOM    912  O   PRO A 123      11.269  -1.986   9.622  1.00 54.55           O
ATOM    913  CB  PRO A 123      12.033  -5.004   9.320  1.00 54.31           C
ATOM    914  CG  PRO A 123      12.446  -6.175   8.480  1.00 53.56           C
ATOM    915  CD  PRO A 123      13.519  -5.580   7.599  1.00 53.82           C
ATOM    916  N   ILE A 124      13.364  -1.972   8.823  1.00 48.98           N
ATOM    917  CA  ILE A 124      13.715  -0.716   9.462  1.00 45.80           C
ATOM    918  C   ILE A 124      12.891   0.506   9.073  1.00 45.88           C
ATOM    919  O   ILE A 124      12.740   1.422   9.879  1.00 44.45           O
ATOM    920  CB  ILE A 124      15.204  -0.437   9.238  1.00 92.40           C
ATOM    921  N   TYR A 125      12.344   0.537   7.862  1.00 72.08           N
ATOM    922  CA  TYR A 125      11.595   1.716   7.442  1.00 71.19           C
ATOM    923  C   TYR A 125      10.087   1.685   7.694  1.00 71.62           C
ATOM    924  O   TYR A 125       9.369   2.603   7.282  1.00 70.25           O
ATOM    925  CB  TYR A 125      11.853   1.987   5.971  1.00 87.92           C
ATOM    926  CG  TYR A 125      13.313   1.981   5.584  1.00 84.91           C
ATOM    927  CD1 TYR A 125      14.138   3.070   5.849  1.00 83.07           C
ATOM    928  CD2 TYR A 125      13.859   0.895   4.902  1.00 83.06           C
ATOM    929  CE1 TYR A 125      15.475   3.076   5.432  1.00 81.64           C
ATOM    930  CE2 TYR A 125      15.185   0.893   4.485  1.00 80.57           C
ATOM    931  CZ  TYR A 125      15.987   1.982   4.749  1.00 83.26           C
ATOM    932  OH  TYR A 125      17.299   1.965   4.319  1.00 81.55           O
ATOM    933  N   THR A 126       9.606   0.643   8.365  1.00 73.12           N
ATOM    934  CA  THR A 126       8.186   0.537   8.678  1.00 73.73           C
ATOM    935  C   THR A 126       7.760   1.614   9.684  1.00 74.99           C
ATOM    936  O   THR A 126       8.555   2.069  10.520  1.00 74.11           O
ATOM    937  CB  THR A 126       7.843  -0.811   9.302  1.00 83.37           C
ATOM    938  OG1 THR A 126       8.369  -0.851  10.635  1.00 83.78           O
ATOM    939  CG2 THR A 126       8.422  -1.944   8.473  1.00 84.15           C
ATOM    940  N   ASP A 127       6.484   1.986   9.610  1.00 85.85           N
ATOM    941  CA  ASP A 127       5.904   3.013  10.462  1.00 88.06           C
ATOM    942  C   ASP A 127       6.124   2.786  11.951  1.00 90.19           C
ATOM    943  O   ASP A 127       6.274   3.749  12.700  1.00 91.27           O
ATOM    944  CB  ASP A 127       4.402   3.128  10.197  1.00116.23           C
ATOM    945  CG  ASP A 127       3.821   4.442  10.691  1.00120.39           C
ATOM    946  OD1 ASP A 127       4.342   4.997  11.684  1.00123.29           O
ATOM    947  OD2 ASP A 127       2.831   4.914  10.095  1.00119.57           O
ATOM    948  N   SER A 128       6.151   1.534  12.397  1.00107.17           N
ATOM    949  CA  SER A 128       6.340   1.299  13.821  1.00108.11           C
ATOM    950  C   SER A 128       7.723   1.744  14.274  1.00107.00           C
ATOM    951  O   SER A 128       7.875   2.302  15.365  1.00107.02           O
ATOM    952  CB  SER A 128       6.124  -0.171  14.171  1.00101.99           C
ATOM    953  OG  SER A 128       6.156  -0.346  15.581  1.00110.12           O
ATOM    954  N   VAL A 129       8.734   1.492  13.444  1.00 82.42           N
ATOM    955  CA  VAL A 129      10.097   1.900  13.784  1.00 78.81           C
ATOM    956  C   VAL A 129      10.073   3.418  13.958  1.00 77.76           C
ATOM    957  O   VAL A 129      10.623   3.969  14.909  1.00 77.18           O
ATOM    958  CB  VAL A 129      11.102   1.527  12.659  1.00 36.22           C
ATOM    959  CG1 VAL A 129      12.431   2.205  12.916  1.00 33.58           C
ATOM    960  CG2 VAL A 129      11.324   0.009  12.629  1.00 34.36           C
ATOM    961  N   ILE A 130       9.395   4.072  13.028  1.00 33.51           N
ATOM    962  CA  ILE A 130       9.266   5.514  13.011  1.00 34.28           C
ATOM    963  C   ILE A 130       8.798   6.113  14.319  1.00 36.18           C
ATOM    964  O   ILE A 130       9.237   7.202  14.673  1.00 38.61           O
ATOM    965  CB  ILE A 130       8.309   5.962  11.859  1.00 40.44           C
ATOM    966  CG1 ILE A 130       8.886   5.488  10.519  1.00 40.12           C
ATOM    967  CG2 ILE A 130       8.125   7.477  11.856  1.00 39.06           C
ATOM    968  CD1 ILE A 130       8.027   5.750   9.316  1.00 38.13           C
ATOM    969  N   ALA A 131       7.905   5.439  15.034  1.00 55.21           N
ATOM    970  CA  ALA A 131       7.438   5.981  16.308  1.00 56.54           C
ATOM    971  C   ALA A 131       8.590   5.956  17.318  1.00 56.72           C
ATOM    972  O   ALA A 131       8.723   6.856  18.169  1.00 56.94           O
ATOM    973  CB  ALA A 131       6.269   5.165  16.824  1.00 68.81           C
ATOM    974  N   LYS A 132       9.424   4.919  17.201  1.00 84.06           N
ATOM    975  CA  LYS A 132      10.572   4.746  18.081  1.00 83.35           C
ATOM    976  C   LYS A 132      11.585   5.854  17.901  1.00 82.98           C
ATOM    977  O   LYS A 132      12.139   6.343  18.878  1.00 80.86           O
ATOM    978  CB  LYS A 132      11.254   3.395  17.840  1.00 77.51           C
ATOM    979  CG  LYS A 132      10.447   2.203  18.315  1.00 81.43           C
ATOM    980  CD  LYS A 132      11.319   0.973  18.458  1.00 84.31           C
ATOM    981  CE  LYS A 132      10.521  -0.228  18.912  1.00 86.74           C
ATOM    982  NZ  LYS A 132       9.524  -0.619  17.877  1.00 87.20           N
ATOM    983  N   TYR A 133      11.825   6.250  16.653  1.00102.39           N
ATOM    984  CA  TYR A 133      12.783   7.310  16.361  1.00102.15           C
ATOM    985  C   TYR A 133      12.232   8.710  16.546  1.00103.99           C
ATOM    986  O   TYR A 133      12.956   9.687  16.386  1.00105.25           O
ATOM    987  CB  TYR A 133      13.319   7.180  14.938  1.00 79.65           C
ATOM    988  CG  TYR A 133      14.466   6.214  14.826  1.00 76.09           C
ATOM    989  CD1 TYR A 133      14.257   4.838  14.902  1.00 74.78           C
ATOM    990  CD2 TYR A 133      15.766   6.672  14.675  1.00 73.66           C
ATOM    991  CE1 TYR A 133      15.320   3.940  14.830  1.00 72.46           C
ATOM    992  CE2 TYR A 133      16.837   5.785  14.604  1.00 71.31           C
ATOM    993  CZ  TYR A 133      16.607   4.420  14.682  1.00 72.07           C
ATOM    994  OH  TYR A 133      17.661   3.534  14.618  1.00 73.67           O
ATOM    995  N   ARG A 134      10.956   8.815  16.895  1.00 66.19           N
ATOM    996  CA  ARG A 134      10.347  10.125  17.065  1.00 69.01           C
ATOM    997  C   ARG A 134      10.936  10.978  18.194  1.00 68.28           C
ATOM    998  O   ARG A 134      10.747  10.688  19.373  1.00 68.73           O
ATOM    999  CB  ARG A 134       8.834   9.990  17.256  1.00144.79           C
ATOM   1000  CG  ARG A 134       8.102   9.488  16.018  1.00144.79           C
ATOM   1001  CD  ARG A 134       6.593   9.655  16.155  1.00144.79           C
ATOM   1002  NE  ARG A 134       6.185  11.060  16.106  1.00144.79           N
ATOM   1003  CZ  ARG A 134       4.966  11.500  16.407  1.00144.79           C
ATOM   1004  NH1 ARG A 134       4.020  10.650  16.788  1.00144.79           N
ATOM   1005  NH2 ARG A 134       4.691  12.794  16.325  1.00144.79           N
ATOM   1006  N   GLY A 135      11.657  12.029  17.811  1.00 68.38           N
ATOM   1007  CA  GLY A 135      12.234  12.938  18.781  1.00 66.93           C
ATOM   1008  C   GLY A 135      13.523  12.529  19.468  1.00 66.58           C
ATOM   1009  O   GLY A 135      14.312  13.398  19.852  1.00 66.07           O
ATOM   1010  N   LYS A 136      13.755  11.224  19.600  1.00 59.96           N
ATOM   1011  CA  LYS A 136      14.941  10.716  20.289  1.00 63.50           C
ATOM   1012  C   LYS A 136      16.315  11.160  19.774  1.00 66.39           C
ATOM   1013  O   LYS A 136      16.601  11.097  18.573  1.00 65.94           O
ATOM   1014  CB  LYS A 136      14.888   9.186  20.356  1.00101.06           C
ATOM   1015  CG  LYS A 136      13.558   8.603  20.858  1.00104.58           C
ATOM   1016  CD  LYS A 136      12.776   9.547  21.790  1.00106.14           C
ATOM   1017  CE  LYS A 136      13.559   9.958  23.038  1.00106.30           C
ATOM   1018  NZ  LYS A 136      12.823  10.975  23.847  1.00106.39           N
ATOM   1019  N   ARG A 137      17.158  11.592  20.716  1.00115.76           N
ATOM   1020  CA  ARG A 137      18.514  12.066  20.437  1.00116.66           C
ATOM   1021  C   ARG A 137      19.429  10.963  19.899  1.00115.35           C
ATOM   1022  O   ARG A 137      19.526   9.880  20.477  1.00114.60           O
ATOM   1023  CB  ARG A 137      19.114  12.677  21.698  1.00144.21           C
ATOM   1024  N   LYS A 138      20.110  11.268  18.795  1.00 94.67           N
ATOM   1025  CA  LYS A 138      21.005  10.331  18.112  1.00 93.62           C
ATOM   1026  C   LYS A 138      21.690   9.275  18.982  1.00 92.53           C
ATOM   1027  O   LYS A 138      21.722   8.094  18.634  1.00 94.25           O
ATOM   1028  CB  LYS A 138      22.056  11.110  17.297  1.00 87.87           C
ATOM   1029  CG  LYS A 138      21.505  11.739  16.008  1.00 91.47           C
ATOM   1030  CD  LYS A 138      22.615  12.189  15.053  1.00 93.13           C
ATOM   1031  CE  LYS A 138      22.048  12.577  13.681  1.00 93.95           C
ATOM   1032  NZ  LYS A 138      23.091  13.011  12.703  1.00 94.13           N
ATOM   1033  N   THR A 139      22.238   9.693  20.112  1.00114.06           N
ATOM   1034  CA  THR A 139      22.904   8.748  20.991  1.00114.12           C
ATOM   1035  C   THR A 139      21.938   7.686  21.489  1.00114.67           C
ATOM   1036  O   THR A 139      22.152   6.497  21.278  1.00116.20           O
ATOM   1037  CB  THR A 139      23.547   9.451  22.222  1.00 86.36           C
ATOM   1038  OG1 THR A 139      23.401   8.615  23.381  1.00 84.63           O
ATOM   1039  CG2 THR A 139      22.909  10.830  22.473  1.00 82.23           C
ATOM   1040  N   GLU A 140      20.867   8.133  22.134  1.00 82.33           N
ATOM   1041  CA  GLU A 140      19.861   7.254  22.712  1.00 84.17           C
ATOM   1042  C   GLU A 140      19.031   6.433  21.722  1.00 83.66           C
ATOM   1043  O   GLU A 140      17.804   6.427  21.792  1.00 83.54           O
ATOM   1044  CB  GLU A 140      18.937   8.075  23.611  1.00143.81           C
ATOM   1045  N   ILE A 141      19.699   5.720  20.821  1.00 67.72           N
ATOM   1046  CA  ILE A 141      19.019   4.901  19.821  1.00 63.18           C
ATOM   1047  C   ILE A 141      19.975   4.586  18.658  1.00 60.52           C
ATOM   1048  O   ILE A 141      20.700   5.465  18.179  1.00 58.41           O
ATOM   1049  CB  ILE A 141      17.772   5.647  19.303  1.00 48.94           C
ATOM   1050  CG1 ILE A 141      17.103   4.883  18.158  1.00 50.13           C
ATOM   1051  CG2 ILE A 141      18.168   7.055  18.882  1.00 50.35           C
ATOM   1052  CD1 ILE A 141      15.864   5.565  17.619  1.00 51.81           C
ATOM   1053  N   PRO A 142      19.990   3.326  18.192  1.00 54.36           N
ATOM   1054  CA  PRO A 142      20.841   2.854  17.091  1.00 52.63           C
ATOM   1055  C   PRO A 142      20.998   3.832  15.922  1.00 52.43           C
ATOM   1056  O   PRO A 142      20.089   4.614  15.638  1.00 51.88           O
ATOM   1057  CB  PRO A 142      20.141   1.573  16.644  1.00 36.99           C
ATOM   1058  CG  PRO A 142      19.584   1.053  17.894  1.00 37.31           C
ATOM   1059  CD  PRO A 142      19.043   2.275  18.600  1.00 36.83           C
ATOM   1060  N   PRO A 143      22.165   3.802  15.239  1.00 43.51           N
ATOM   1061  CA  PRO A 143      22.412   4.685  14.097  1.00 42.25           C
ATOM   1062  C   PRO A 143      21.347   4.263  13.106  1.00 40.64           C
ATOM   1063  O   PRO A 143      20.909   3.098  13.132  1.00 38.94           O
ATOM   1064  CB  PRO A 143      23.801   4.274  13.623  1.00 86.20           C
ATOM   1065  CG  PRO A 143      24.423   3.692  14.837  1.00 86.51           C
ATOM   1066  CD  PRO A 143      23.305   2.897  15.434  1.00 85.51           C
ATOM   1067  N   HIS A 144      20.923   5.189  12.243  1.00 42.62           N
ATOM   1068  CA  HIS A 144      19.872   4.922  11.259  1.00 42.50           C
ATOM   1069  C   HIS A 144      19.609   6.233  10.550  1.00 42.13           C
ATOM   1070  O   HIS A 144      19.825   7.295  11.139  1.00 43.21           O
ATOM   1071  CB  HIS A 144      18.602   4.482  11.982  1.00 88.79           C
ATOM   1072  CG  HIS A 144      17.489   4.080  11.069  1.00 86.66           C
ATOM   1073  ND1 HIS A 144      17.045   4.873  10.033  1.00 86.21           N
ATOM   1074  CD2 HIS A 144      16.724   2.963  11.042  1.00 85.62           C
ATOM   1075  CE1 HIS A 144      16.059   4.260   9.406  1.00 86.95           C
ATOM   1076  NE2 HIS A 144      15.844   3.100   9.998  1.00 84.38           N
ATOM   1077  N   LEU A 145      19.143   6.166   9.299  1.00 32.31           N
ATOM   1078  CA  LEU A 145      18.844   7.388   8.525  1.00 31.80           C
ATOM   1079  C   LEU A 145      17.653   8.187   9.042  1.00 31.42           C
ATOM   1080  O   LEU A 145      17.559   9.376   8.769  1.00 31.70           O
ATOM   1081  CB  LEU A 145      18.620   7.086   7.038  1.00 58.36           C
ATOM   1082  CG  LEU A 145      18.217   8.346   6.251  1.00 58.31           C
ATOM   1083  CD1 LEU A 145      19.258   9.449   6.486  1.00 58.57           C
ATOM   1084  CD2 LEU A 145      18.069   8.036   4.761  1.00 54.95           C
ATOM   1085  N   PHE A 146      16.740   7.545   9.767  1.00 50.10           N
ATOM   1086  CA  PHE A 146      15.592   8.271  10.307  1.00 51.11           C
ATOM   1087  C   PHE A 146      16.056   9.230  11.389  1.00 52.02           C
ATOM   1088  O   PHE A 146      15.484  10.300  11.551  1.00 50.10           O
ATOM   1089  CB  PHE A 146      14.524   7.318  10.869  1.00 74.07           C
ATOM   1090  CG  PHE A 146      13.711   6.608   9.805  1.00 74.92           C
ATOM   1091  CD1 PHE A 146      14.072   6.681   8.459  1.00 72.93           C
ATOM   1092  CD2 PHE A 146      12.630   5.802  10.157  1.00 73.98           C
ATOM   1093  CE1 PHE A 146      13.376   5.957   7.482  1.00 74.35           C
ATOM   1094  CE2 PHE A 146      11.927   5.072   9.186  1.00 77.60           C
ATOM   1095  CZ  PHE A 146      12.303   5.148   7.849  1.00 74.98           C
ATOM   1096  N   SER A 147      17.109   8.864  12.112  1.00 70.46           N
ATOM   1097  CA  SER A 147      17.642   9.725  13.163  1.00 71.42           C
ATOM   1098  C   SER A 147      18.255  10.988  12.560  1.00 70.47           C
ATOM   1099  O   SER A 147      18.132  12.064  13.128  1.00 72.23           O
ATOM   1100  CB  SER A 147      18.706   8.988  13.979  1.00131.02           C
ATOM   1101  OG  SER A 147      19.840   8.694  13.183  1.00136.43           O
ATOM   1102  N   VAL A 148      18.918  10.858  11.415  1.00 72.94           N
ATOM   1103  CA  VAL A 148      19.530  12.015  10.756  1.00 71.90           C
ATOM   1104  C   VAL A 148      18.494  13.079  10.433  1.00 70.44           C
ATOM   1105  O   VAL A 148      18.745  14.277  10.556  1.00 72.14           O
ATOM   1106  CB  VAL A 148      20.186  11.627   9.413  1.00 34.22           C
ATOM   1107  CG1 VAL A 148      20.791  12.873   8.735  1.00 31.53           C
ATOM   1108  CG2 VAL A 148      21.222  10.538   9.649  1.00 32.27           C
ATOM   1109  N   ALA A 149      17.329  12.609  10.008  1.00 56.26           N
ATOM   1110  CA  ALA A 149      16.224  13.464   9.611  1.00 56.12           C
ATOM   1111  C   ALA A 149      15.422  14.013  10.786  1.00 56.51           C
ATOM   1112  O   ALA A 149      15.248  15.224  10.915  1.00 51.96           O
ATOM   1113  CB  ALA A 149      15.302  12.687   8.661  1.00 88.32           C
ATOM   1114  N   ASP A 150      14.927  13.115  11.631  1.00 54.96           N
ATOM   1115  CA  ASP A 150      14.144  13.507  12.792  1.00 54.77           C
ATOM   1116  C   ASP A 150      14.890  14.565  13.620  1.00 55.10           C
ATOM   1117  O   ASP A 150      14.271  15.411  14.279  1.00 54.16           O
ATOM   1118  CB  ASP A 150      13.842  12.270  13.643  1.00 92.18           C
ATOM   1119  CG  ASP A 150      12.787  12.529  14.705  1.00 96.36           C
ATOM   1120  OD1 ASP A 150      13.083  13.242  15.691  1.00 99.19           O
ATOM   1121  OD2 ASP A 150      11.657  12.018  14.545  1.00 98.12           O
ATOM   1122  N   ASN A 151      16.220  14.527  13.575  1.00 60.20           N
ATOM   1123  CA  ASN A 151      17.027  15.482  14.326  1.00 60.54           C
ATOM   1124  C   ASN A 151      16.997  16.824  13.619  1.00 61.51           C
ATOM   1125  O   ASN A 151      16.780  17.856  14.246  1.00 60.85           O
ATOM   1126  CB  ASN A 151      18.468  14.991  14.450  1.00117.23           C
ATOM   1127  CG  ASN A 151      19.112  15.427  15.745  1.00124.93           C
ATOM   1128  OD1 ASN A 151      18.649  15.065  16.827  1.00127.14           O
ATOM   1129  ND2 ASN A 151      20.180  16.213  15.648  1.00127.12           N
ATOM   1130  N   ALA A 152      17.211  16.793  12.306  1.00 90.59           N
ATOM   1131  CA  ALA A 152      17.199  17.999  11.477  1.00 91.20           C
ATOM   1132  C   ALA A 152      15.948  18.781  11.797  1.00 92.36           C
ATOM   1133  O   ALA A 152      16.003  19.947  12.181  1.00 92.99           O
ATOM   1134  CB  ALA A 152      17.188  17.615  10.005  1.00 32.04           C
ATOM   1135  N   TYR A 153      14.817  18.113  11.606  1.00 67.72           N
ATOM   1136  CA  TYR A 153      13.507  18.687  11.871  1.00 68.99           C
ATOM   1137  C   TYR A 153      13.451  19.255  13.293  1.00 70.39           C
ATOM   1138  O   TYR A 153      13.125  20.425  13.494  1.00 69.96           O
ATOM   1139  CB  TYR A 153      12.429  17.609  11.683  1.00 63.10           C
ATOM   1140  CG  TYR A 153      11.023  18.042  12.049  1.00 62.71           C
ATOM   1141  CD1 TYR A 153      10.278  18.871  11.211  1.00 62.28           C
ATOM   1142  CD2 TYR A 153      10.427  17.601  13.228  1.00 62.72           C
ATOM   1143  CE1 TYR A 153       8.969  19.241  11.536  1.00 61.70           C
ATOM   1144  CE2 TYR A 153       9.125  17.966  13.561  1.00 63.16           C
ATOM   1145  CZ  TYR A 153       8.399  18.779  12.711  1.00 63.51           C
ATOM   1146  OH  TYR A 153       7.094  19.079  13.031  1.00 64.28           O
ATOM   1147  N   GLN A 154      13.791  18.426  14.276  1.00105.10           N
ATOM   1148  CA  GLN A 154      13.757  18.850  15.669  1.00106.65           C
ATOM   1149  C   GLN A 154      14.610  20.096  15.840  1.00107.66           C
ATOM   1150  O   GLN A 154      14.287  20.976  16.635  1.00106.84           O
ATOM   1151  CB  GLN A 154      14.276  17.731  16.595  1.00125.24           C
ATOM   1152  CG  GLN A 154      13.891  17.926  18.070  1.00127.87           C
ATOM   1153  CD  GLN A 154      14.260  16.749  18.946  1.00130.97           C
ATOM   1154  OE1 GLN A 154      15.445  16.447  19.159  1.00132.71           O
ATOM   1155  NE2 GLN A 154      13.234  16.064  19.464  1.00131.13           N
ATOM   1156  N   ASN A 155      15.694  20.168  15.075  1.00 43.03           N
ATOM   1157  CA  ASN A 155      16.599  21.309  15.153  1.00 43.18           C
ATOM   1158  C   ASN A 155      16.028  22.508  14.433  1.00 43.31           C
ATOM   1159  O   ASN A 155      16.165  23.653  14.875  1.00 43.01           O
ATOM   1160  CB  ASN A 155      17.957  20.959  14.551  1.00 79.88           C
ATOM   1161  CG  ASN A 155      18.828  20.184  15.507  1.00 81.34           C
ATOM   1162  OD1 ASN A 155      18.473  19.081  15.933  1.00 82.43           O
ATOM   1163  ND2 ASN A 155      19.977  20.760  15.861  1.00 80.14           N
ATOM   1164  N   MET A 156      15.388  22.243  13.307  1.00 46.74           N
ATOM   1165  CA  MET A 156      14.791  23.317  12.537  1.00 47.08           C
ATOM   1166  C   MET A 156      13.832  24.076  13.434  1.00 47.40           C
ATOM   1167  O   MET A 156      13.808  25.295  13.442  1.00 48.71           O
ATOM   1168  CB  MET A 156      14.034  22.735  11.360  1.00 62.78           C
ATOM   1169  CG  MET A 156      12.685  23.361  11.140  1.00 61.47           C
ATOM   1170  SD  MET A 156      11.959  22.633   9.705  1.00 61.20           S
ATOM   1171  CE  MET A 156      12.923  23.451   8.495  1.00 62.15           C
ATOM   1172  N   VAL A 157      13.029  23.315  14.167  1.00 67.63           N
ATOM   1173  CA  VAL A 157      12.036  23.844  15.094  1.00 70.18           C
ATOM   1174  C   VAL A 157      12.704  24.560  16.250  1.00 72.26           C
ATOM   1175  O   VAL A 157      12.431  25.723  16.526  1.00 71.70           O
ATOM   1176  CB  VAL A 157      11.206  22.701  15.684  1.00 48.87           C
ATOM   1177  CG1 VAL A 157      10.178  23.258  16.643  1.00 49.29           C
ATOM   1178  CG2 VAL A 157      10.574  21.881  14.555  1.00 48.82           C
ATOM   1179  N   THR A 158      13.584  23.827  16.918  1.00 58.86           N
ATOM   1180  CA  THR A 158      14.316  24.324  18.067  1.00 59.32           C
ATOM   1181  C   THR A 158      15.228  25.479  17.716  1.00 60.08           C
ATOM   1182  O   THR A 158      15.058  26.581  18.234  1.00 59.94           O
ATOM   1183  CB  THR A 158      15.175  23.210  18.693  1.00124.61           C
ATOM   1184  OG1 THR A 158      14.325  22.154  19.162  1.00127.62           O
ATOM   1185  CG2 THR A 158      15.994  23.758  19.851  1.00127.57           C
ATOM   1186  N   ASP A 159      16.209  25.214  16.854  1.00103.14           N
ATOM   1187  CA  ASP A 159      17.172  26.233  16.459  1.00103.40           C
ATOM   1188  C   ASP A 159      16.552  27.365  15.647  1.00105.26           C
ATOM   1189  O   ASP A 159      17.089  28.476  15.633  1.00105.03           O
ATOM   1190  CB  ASP A 159      18.339  25.602  15.681  1.00127.76           C
ATOM   1191  CG  ASP A 159      19.219  24.715  16.558  1.00128.69           C
ATOM   1192  OD1 ASP A 159      19.265  24.951  17.786  1.00129.81           O
ATOM   1193  OD2 ASP A 159      19.877  23.793  16.019  1.00127.98           O
ATOM   1194  N   ARG A 160      15.422  27.091  14.988  1.00 72.45           N
ATOM   1195  CA  ARG A 160      14.736  28.105  14.177  1.00 72.64           C
ATOM   1196  C   ARG A 160      15.675  28.485  13.038  1.00 70.65           C
ATOM   1197  O   ARG A 160      16.139  29.625  12.960  1.00 68.36           O
ATOM   1198  CB  ARG A 160      14.424  29.325  15.050  1.00124.97           C
ATOM   1199  CG  ARG A 160      13.736  30.477  14.350  1.00133.37           C
ATOM   1200  CD  ARG A 160      14.651  31.698  14.276  1.00138.44           C
ATOM   1201  NE  ARG A 160      13.959  32.867  13.737  1.00140.37           N
ATOM   1202  CZ  ARG A 160      14.549  34.022  13.452  1.00141.28           C
ATOM   1203  NH1 ARG A 160      15.850  34.173  13.655  1.00141.51           N
ATOM   1204  NH2 ARG A 160      13.836  35.024  12.958  1.00141.07           N
ATOM   1205  N   GLU A 161      15.959  27.514  12.164  1.00 40.91           N
ATOM   1206  CA  GLU A 161      16.888  27.720  11.037  1.00 37.10           C
ATOM   1207  C   GLU A 161      16.953  26.606   9.974  1.00 33.67           C
ATOM   1208  O   GLU A 161      16.651  25.430  10.223  1.00 32.38           O
ATOM   1209  CB  GLU A 161      18.298  27.989  11.582  1.00120.92           C
ATOM   1210  N   ASN A 162      17.386  27.022   8.788  1.00 69.54           N
ATOM   1211  CA  ASN A 162      17.516  26.165   7.612  1.00 65.18           C
ATOM   1212  C   ASN A 162      18.461  24.972   7.755  1.00 63.31           C
ATOM   1213  O   ASN A 162      19.675  25.097   7.701  1.00 60.87           O
ATOM   1214  CB  ASN A 162      17.953  27.023   6.431  1.00137.51           C
ATOM   1215  CG  ASN A 162      17.097  28.253   6.276  1.00139.81           C
ATOM   1216  OD1 ASN A 162      15.979  28.186   5.769  1.00140.68           O
ATOM   1217  ND2 ASN A 162      17.609  29.388   6.738  1.00140.71           N
ATOM   1218  N   GLN A 163      17.881  23.801   7.912  1.00 60.33           N
ATOM   1219  CA  GLN A 163      18.649  22.583   8.058  1.00 57.26           C
ATOM   1220  C   GLN A 163      18.841  21.961   6.668  1.00 57.51           C
ATOM   1221  O   GLN A 163      17.857  21.701   5.981  1.00 55.45           O
ATOM   1222  CB  GLN A 163      17.850  21.623   8.940  1.00 47.45           C
ATOM   1223  CG  GLN A 163      17.276  22.265  10.201  1.00 46.79           C
ATOM   1224  CD  GLN A 163      18.259  22.245  11.359  1.00 47.79           C
ATOM   1225  OE1 GLN A 163      18.640  23.290  11.902  1.00 51.66           O
ATOM   1226  NE2 GLN A 163      18.680  21.042  11.743  1.00 48.04           N
ATOM   1227  N   SER A 164      20.081  21.731   6.239  1.00 55.08           N
ATOM   1228  CA  SER A 164      20.303  21.102   4.928  1.00 56.91           C
ATOM   1229  C   SER A 164      20.795  19.668   5.156  1.00 57.84           C
ATOM   1230  O   SER A 164      21.305  19.352   6.229  1.00 57.31           O
ATOM   1231  CB  SER A 164      21.306  21.914   4.082  1.00 60.02           C
ATOM   1232  OG  SER A 164      22.574  22.057   4.702  1.00 62.22           O
ATOM   1233  N   CYS A 165      20.629  18.791   4.173  1.00 37.75           N
ATOM   1234  CA  CYS A 165      21.049  17.412   4.370  1.00 38.43           C
ATOM   1235  C   CYS A 165      21.739  16.785   3.164  1.00 37.68           C
ATOM   1236  O   CYS A 165      21.257  15.798   2.605  1.00 37.10           O
ATOM   1237  CB  CYS A 165      19.844  16.555   4.773  1.00104.69           C
ATOM   1238  SG  CYS A 165      20.217  14.798   5.035  1.00115.81           S
ATOM   1239  N   LEU A 166      22.884  17.336   2.780  1.00 50.01           N
ATOM   1240  CA  LEU A 166      23.647  16.830   1.643  1.00 51.15           C
ATOM   1241  C   LEU A 166      24.013  15.366   1.744  1.00 51.57           C
ATOM   1242  O   LEU A 166      24.719  14.970   2.660  1.00 52.96           O
ATOM   1243  CB  LEU A 166      24.938  17.628   1.491  1.00 49.60           C
ATOM   1244  CG  LEU A 166      24.910  18.940   2.277  1.00 51.19           C
ATOM   1245  CD1 LEU A 166      25.121  18.617   3.762  1.00 52.22           C
ATOM   1246  CD2 LEU A 166      25.980  19.905   1.761  1.00 50.74           C
ATOM   1247  N   ILE A 167      23.536  14.567   0.797  1.00 51.34           N
ATOM   1248  CA  ILE A 167      23.856  13.146   0.745  1.00 50.61           C
ATOM   1249  C   ILE A 167      24.798  12.960  -0.445  1.00 50.15           C
ATOM   1250  O   ILE A 167      24.399  13.185  -1.587  1.00 49.44           O
ATOM   1251  CB  ILE A 167      22.609  12.290   0.492  1.00 64.37           C
ATOM   1252  CG1 ILE A 167      21.621  12.453   1.644  1.00 65.13           C
ATOM   1253  CG2 ILE A 167      23.003  10.849   0.350  1.00 65.13           C
ATOM   1254  CD1 ILE A 167      20.281  11.776   1.421  1.00 65.13           C
ATOM   1255  N   THR A 168      26.051  12.582  -0.200  1.00 38.67           N
ATOM   1256  CA  THR A 168      26.967  12.369  -1.317  1.00 40.08           C
ATOM   1257  C   THR A 168      27.271  10.882  -1.475  1.00 39.12           C
ATOM   1258  O   THR A 168      26.670  10.045  -0.810  1.00 39.54           O
ATOM   1259  CB  THR A 168      28.277  13.173  -1.152  1.00 58.05           C
ATOM   1260  OG1 THR A 168      27.973  14.552  -0.898  1.00 59.05           O
ATOM   1261  CG2 THR A 168      29.093  13.104  -2.438  1.00 58.13           C
ATOM   1262  N   GLY A 169      28.173  10.536  -2.379  1.00 48.17           N
ATOM   1263  CA  GLY A 169      28.477   9.129  -2.555  1.00 49.48           C
ATOM   1264  C   GLY A 169      28.534   8.673  -3.997  1.00 50.22           C
ATOM   1265  O   GLY A 169      27.866   9.229  -4.863  1.00 48.99           O
ATOM   1266  N   GLU A 170      29.326   7.633  -4.233  1.00 41.39           N
ATOM   1267  CA  GLU A 170      29.532   7.072  -5.562  1.00 41.98           C
ATOM   1268  C   GLU A 170      28.245   6.641  -6.246  1.00 42.06           C
ATOM   1269  O   GLU A 170      27.172   6.706  -5.647  1.00 41.83           O
ATOM   1270  CB  GLU A 170      30.511   5.882  -5.474  1.00 24.03           C
ATOM   1271  N   SER A 171      28.365   6.210  -7.504  1.00 42.99           N
ATOM   1272  CA  SER A 171      27.200   5.750  -8.262  1.00 44.65           C
ATOM   1273  C   SER A 171      26.723   4.425  -7.679  1.00 45.16           C
ATOM   1274  O   SER A 171      27.540   3.545  -7.384  1.00 45.40           O
ATOM   1275  CB  SER A 171      27.554   5.559  -9.744  1.00 63.29           C
ATOM   1276  OG  SER A 171      26.433   5.094 -10.493  1.00 59.14           O
ATOM   1277  N   GLY A 172      25.404   4.283  -7.522  1.00 35.30           N
ATOM   1278  CA  GLY A 172      24.826   3.066  -6.955  1.00 34.35           C
ATOM   1279  C   GLY A 172      25.117   2.885  -5.469  1.00 34.80           C
ATOM   1280  O   GLY A 172      25.275   1.757  -4.981  1.00 36.01           O
ATOM   1281  N   ALA A 173      25.194   3.998  -4.742  1.00 45.72           N
ATOM   1282  CA  ALA A 173      25.486   3.964  -3.316  1.00 44.75           C
ATOM   1283  C   ALA A 173      24.222   3.969  -2.457  1.00 43.67           C
ATOM   1284  O   ALA A 173      24.253   3.600  -1.284  1.00 43.46           O
ATOM   1285  CB  ALA A 173      26.380   5.135  -2.953  1.00 56.16           C
ATOM   1286  N   GLY A 174      23.102   4.374  -3.041  1.00 52.86           N
ATOM   1287  CA  GLY A 174      21.863   4.387  -2.283  1.00 49.95           C
ATOM   1288  C   GLY A 174      21.341   5.771  -1.975  1.00 48.34           C
ATOM   1289  O   GLY A 174      20.327   5.928  -1.311  1.00 46.40           O
ATOM   1290  N   LYS A 175      22.030   6.788  -2.462  1.00 39.21           N
ATOM   1291  CA  LYS A 175      21.579   8.132  -2.201  1.00 40.46           C
ATOM   1292  C   LYS A 175      20.173   8.397  -2.756  1.00 42.74           C
ATOM   1293  O   LYS A 175      19.312   8.916  -2.045  1.00 43.37           O
ATOM   1294  CB  LYS A 175      22.594   9.149  -2.750  1.00105.23           C
ATOM   1295  CG  LYS A 175      22.919   9.064  -4.239  1.00100.55           C
ATOM   1296  CD  LYS A 175      23.979  10.109  -4.604  1.00 97.48           C
ATOM   1297  CE  LYS A 175      24.365  10.052  -6.072  1.00 97.96           C
ATOM   1298  NZ  LYS A 175      25.055   8.783  -6.424  1.00 96.44           N
ATOM   1299  N   THR A 176      19.919   8.035  -4.009  1.00 73.57           N
ATOM   1300  CA  THR A 176      18.591   8.272  -4.562  1.00 76.05           C
ATOM   1301  C   THR A 176      17.482   7.723  -3.678  1.00 77.04           C
ATOM   1302  O   THR A 176      16.575   8.455  -3.289  1.00 75.99           O
ATOM   1303  CB  THR A 176      18.433   7.669  -5.978  1.00 86.83           C
ATOM   1304  OG1 THR A 176      19.153   8.480  -6.903  1.00 90.15           O
ATOM   1305  CG2 THR A 176      16.965   7.631  -6.401  1.00 85.44           C
ATOM   1306  N   GLU A 177      17.555   6.433  -3.360  1.00 58.92           N
ATOM   1307  CA  GLU A 177      16.528   5.804  -2.535  1.00 59.41           C
ATOM   1308  C   GLU A 177      16.486   6.388  -1.142  1.00 58.74           C
ATOM   1309  O   GLU A 177      15.437   6.410  -0.528  1.00 56.76           O
ATOM   1310  CB  GLU A 177      16.735   4.291  -2.473  1.00144.48           C
ATOM   1311  CG  GLU A 177      15.736   3.570  -1.582  1.00101.22           C
ATOM   1312  CD  GLU A 177      15.363   2.193  -2.120  1.00101.22           C
ATOM   1313  OE1 GLU A 177      16.266   1.479  -2.610  1.00101.22           O
ATOM   1314  OE2 GLU A 177      14.170   1.820  -2.049  1.00101.22           O
ATOM   1315  N   ASN A 178      17.631   6.864  -0.655  1.00 40.70           N
ATOM   1316  CA  ASN A 178      17.735   7.492   0.666  1.00 41.63           C
ATOM   1317  C   ASN A 178      17.029   8.853   0.657  1.00 41.26           C
ATOM   1318  O   ASN A 178      16.182   9.121   1.502  1.00 40.97           O
ATOM   1319  CB  ASN A 178      19.204   7.698   1.063  1.00 74.78           C
ATOM   1320  CG  ASN A 178      19.776   6.524   1.820  1.00 74.10           C
ATOM   1321  OD1 ASN A 178      19.165   6.031   2.764  1.00 73.69           O
ATOM   1322  ND2 ASN A 178      20.964   6.078   1.422  1.00 73.65           N
ATOM   1323  N   THR A 179      17.383   9.726  -0.280  1.00 47.19           N
ATOM   1324  CA  THR A 179      16.723  11.022  -0.351  1.00 48.90           C
ATOM   1325  C   THR A 179      15.200  10.778  -0.294  1.00 49.13           C
ATOM   1326  O   THR A 179      14.429  11.625   0.153  1.00 48.25           O
ATOM   1327  CB  THR A 179      17.120  11.746  -1.645  1.00 38.47           C
ATOM   1328  N   LYS A 180      14.761   9.608  -0.739  1.00 70.16           N
ATOM   1329  CA  LYS A 180      13.338   9.300  -0.660  1.00 71.65           C
ATOM   1330  C   LYS A 180      13.008   9.039   0.810  1.00 71.98           C
ATOM   1331  O   LYS A 180      12.309   9.824   1.440  1.00 71.03           O
ATOM   1332  CB  LYS A 180      12.989   8.073  -1.513  1.00 67.16           C
ATOM   1333  CG  LYS A 180      13.039   8.329  -3.011  1.00 69.20           C
ATOM   1334  CD  LYS A 180      12.623   7.090  -3.789  1.00 69.37           C
ATOM   1335  CE  LYS A 180      12.773   7.283  -5.291  1.00 72.41           C
ATOM   1336  NZ  LYS A 180      12.862   5.973  -5.991  1.00 72.62           N
ATOM   1337  N   LYS A 181      13.534   7.951   1.363  1.00 45.34           N
ATOM   1338  CA  LYS A 181      13.284   7.614   2.754  1.00 46.66           C
ATOM   1339  C   LYS A 181      13.441   8.797   3.699  1.00 48.30           C
ATOM   1340  O   LYS A 181      13.001   8.718   4.841  1.00 49.98           O
ATOM   1341  CB  LYS A 181      14.214   6.499   3.218  1.00 88.35           C
ATOM   1342  CG  LYS A 181      14.173   5.278   2.350  1.00 85.38           C
ATOM   1343  CD  LYS A 181      12.831   4.591   2.380  1.00 84.94           C
ATOM   1344  CE  LYS A 181      12.910   3.340   1.523  1.00 88.78           C
ATOM   1345  NZ  LYS A 181      14.176   2.562   1.787  1.00 86.42           N
ATOM   1346  N   VAL A 182      14.091   9.878   3.276  1.00 62.83           N
ATOM   1347  CA  VAL A 182      14.199  11.017   4.181  1.00 63.49           C
ATOM   1348  C   VAL A 182      12.964  11.823   3.905  1.00 64.36           C
ATOM   1349  O   VAL A 182      12.394  12.433   4.804  1.00 63.76           O
ATOM   1350  CB  VAL A 182      15.397  11.930   3.918  1.00 49.03           C
ATOM   1351  CG1 VAL A 182      15.332  13.104   4.886  1.00 51.04           C
ATOM   1352  CG2 VAL A 182      16.704  11.169   4.100  1.00 48.70           C
ATOM   1353  N   ILE A 183      12.565  11.818   2.638  1.00 62.73           N
ATOM   1354  CA  ILE A 183      11.368  12.513   2.173  1.00 63.45           C
ATOM   1355  C   ILE A 183      10.111  11.732   2.604  1.00 65.13           C
ATOM   1356  O   ILE A 183       9.156  12.313   3.112  1.00 63.05           O
ATOM   1357  CB  ILE A 183      11.402  12.667   0.628  1.00 72.15           C
ATOM   1358  CG1 ILE A 183      12.279  13.858   0.245  1.00 72.93           C
ATOM   1359  CG2 ILE A 183      10.011  12.843   0.072  1.00 71.01           C
ATOM   1360  CD1 ILE A 183      11.792  15.192   0.800  1.00 74.13           C
ATOM   1361  N   MET A 184      10.124  10.416   2.412  1.00 62.81           N
ATOM   1362  CA  MET A 184       9.001   9.578   2.797  1.00 64.21           C
ATOM   1363  C   MET A 184       8.912   9.522   4.317  1.00 64.27           C
ATOM   1364  O   MET A 184       8.088   8.802   4.873  1.00 62.85           O
ATOM   1365  CB  MET A 184       9.169   8.154   2.254  1.00106.58           C
ATOM   1366  CG  MET A 184       8.171   7.752   1.177  1.00114.32           C
ATOM   1367  SD  MET A 184       8.527   8.460  -0.442  1.00122.25           S
ATOM   1368  CE  MET A 184       9.513   7.144  -1.170  1.00120.89           C
ATOM   1369  N   TYR A 185       9.785  10.261   4.987  1.00 43.24           N
ATOM   1370  CA  TYR A 185       9.770  10.306   6.436  1.00 42.26           C
ATOM   1371  C   TYR A 185       9.177  11.657   6.799  1.00 43.83           C
ATOM   1372  O   TYR A 185       8.029  11.742   7.234  1.00 44.45           O
ATOM   1373  CB  TYR A 185      11.187  10.177   7.009  1.00 55.17           C
ATOM   1374  CG  TYR A 185      11.278  10.149   8.537  1.00 54.43           C
ATOM   1375  CD1 TYR A 185      11.135  11.315   9.295  1.00 54.43           C
ATOM   1376  CD2 TYR A 185      11.519   8.951   9.224  1.00 55.90           C
ATOM   1377  CE1 TYR A 185      11.232  11.290  10.700  1.00 55.43           C
ATOM   1378  CE2 TYR A 185      11.610   8.915  10.626  1.00 55.46           C
ATOM   1379  CZ  TYR A 185      11.465  10.088  11.356  1.00 55.68           C
ATOM   1380  OH  TYR A 185      11.519  10.055  12.738  1.00 57.80           O
ATOM   1381  N   LEU A 186       9.953  12.714   6.593  1.00 64.96           N
ATOM   1382  CA  LEU A 186       9.503  14.058   6.915  1.00 65.43           C
ATOM   1383  C   LEU A 186       7.996  14.211   6.761  1.00 65.65           C
ATOM   1384  O   LEU A 186       7.348  14.867   7.575  1.00 65.34           O
ATOM   1385  CB  LEU A 186      10.218  15.082   6.037  1.00 70.94           C
ATOM   1386  CG  LEU A 186      11.728  15.189   6.228  1.00 72.15           C
ATOM   1387  CD1 LEU A 186      12.246  16.385   5.449  1.00 72.63           C
ATOM   1388  CD2 LEU A 186      12.053  15.342   7.704  1.00 70.59           C
ATOM   1389  N   ALA A 187       7.443  13.602   5.718  1.00 77.25           N
ATOM   1390  CA  ALA A 187       6.009  13.653   5.480  1.00 77.72           C
ATOM   1391  C   ALA A 187       5.296  13.066   6.688  1.00 78.86           C
ATOM   1392  O   ALA A 187       4.485  13.733   7.316  1.00 80.19           O
ATOM   1393  CB  ALA A 187       5.657  12.859   4.236  1.00111.78           C
ATOM   1394  N   LYS A 188       5.628  11.818   7.009  1.00 67.90           N
ATOM   1395  CA  LYS A 188       5.039  11.085   8.135  1.00 68.27           C
ATOM   1396  C   LYS A 188       5.070  11.782   9.505  1.00 68.82           C
ATOM   1397  O   LYS A 188       4.356  11.385  10.425  1.00 70.40           O
ATOM   1398  CB  LYS A 188       5.700   9.697   8.247  1.00 97.07           C
ATOM   1399  N   VAL A 189       5.880  12.821   9.647  1.00 47.07           N
ATOM   1400  CA  VAL A 189       5.983  13.510  10.931  1.00 46.38           C
ATOM   1401  C   VAL A 189       5.702  15.006  10.836  1.00 48.08           C
ATOM   1402  O   VAL A 189       5.996  15.766  11.759  1.00 46.00           O
ATOM   1403  CB  VAL A 189       7.386  13.298  11.550  1.00 51.81           C
ATOM   1404  CG1 VAL A 189       7.250  12.620  12.925  1.00 46.67           C
ATOM   1405  CG2 VAL A 189       8.268  12.469  10.586  1.00 47.96           C
ATOM   1406  N   ALA A 190       5.123  15.415   9.713  1.00 75.90           N
ATOM   1407  CA  ALA A 190       4.775  16.805   9.475  1.00 79.07           C
ATOM   1408  C   ALA A 190       3.685  16.860   8.401  1.00 81.42           C
ATOM   1409  O   ALA A 190       3.791  17.612   7.434  1.00 79.20           O
ATOM   1410  CB  ALA A 190       6.012  17.576   9.027  1.00106.30           C
ATOM   1411  N   CYS A 191       2.632  16.064   8.574  1.00129.31           N
ATOM   1412  CA  CYS A 191       1.542  16.021   7.598  1.00132.29           C
ATOM   1413  C   CYS A 191       0.426  17.016   7.909  1.00133.28           C
ATOM   1414  O   CYS A 191       0.451  17.692   8.937  1.00132.30           O
ATOM   1415  CB  CYS A 191       0.967  14.603   7.521  1.00143.84           C
ATOM   1416  SG  CYS A 191      -0.148  14.307   6.130  1.00143.84           S
ATOM   1417  N   ALA A 192      -0.553  17.084   7.012  1.00144.34           N
ATOM   1418  CA  ALA A 192      -1.698  17.985   7.128  1.00144.34           C
ATOM   1419  C   ALA A 192      -2.497  17.915   8.436  1.00144.34           C
ATOM   1420  O   ALA A 192      -2.364  18.786   9.294  1.00144.34           O
ATOM   1421  CB  ALA A 192      -2.632  17.759   5.950  1.00 92.55           C
ATOM   1422  N   VAL A 193      -3.346  16.898   8.574  1.00143.59           N
ATOM   1423  CA  VAL A 193      -4.167  16.738   9.776  1.00143.59           C
ATOM   1424  C   VAL A 193      -4.433  15.272  10.093  1.00143.59           C
ATOM   1425  O   VAL A 193      -4.875  14.513   9.230  1.00143.59           O
ATOM   1426  CB  VAL A 193      -5.543  17.454   9.634  1.00144.41           C
ATOM   1427  CG1 VAL A 193      -5.350  18.973   9.577  1.00 78.51           C
ATOM   1428  CG2 VAL A 193      -6.277  16.943   8.387  1.00 78.51           C
ATOM   1429  N   LYS A 194      -4.170  14.884  11.337  1.00145.00           N
ATOM   1430  CA  LYS A 194      -4.385  13.507  11.775  1.00145.00           C
ATOM   1431  C   LYS A 194      -5.214  13.451  13.062  1.00145.00           C
ATOM   1432  O   LYS A 194      -5.182  12.459  13.792  1.00145.00           O
ATOM   1433  CB  LYS A 194      -3.042  12.814  11.986  1.00144.02           C
ATOM   1434  N   LYS A 195      -5.960  14.521  13.327  1.00144.73           N
ATOM   1435  CA  LYS A 195      -6.794  14.604  14.522  1.00144.73           C
ATOM   1436  C   LYS A 195      -8.248  14.900  14.163  1.00144.73           C
ATOM   1437  O   LYS A 195      -9.092  14.002  14.154  1.00144.73           O
ATOM   1438  CB  LYS A 195      -6.249  15.686  15.461  1.00 94.31           C
ATOM   1439  N   LYS A 196      -8.533  16.163  13.868  1.00122.35           N
ATOM   1440  CA  LYS A 196      -9.884  16.573  13.516  1.00123.02           C
ATOM   1441  C   LYS A 196      -9.987  17.026  12.065  1.00123.54           C
ATOM   1442  O   LYS A 196     -11.087  17.235  11.550  1.00122.68           O
ATOM   1443  CB  LYS A 196     -10.350  17.705  14.434  1.00144.27           C
ATOM   1444  CG  LYS A 196     -10.679  17.281  15.861  1.00 98.66           C
ATOM   1445  CD  LYS A 196      -9.446  17.175  16.738  1.00 98.66           C
ATOM   1446  CE  LYS A 196      -9.849  16.885  18.181  1.00 98.66           C
ATOM   1447  NZ  LYS A 196     -10.880  17.861  18.673  1.00 98.66           N
ATOM   1448  N   GLU A 197     -11.338  13.936   8.475  1.00126.22           N
ATOM   1449  CA  GLU A 197     -12.735  14.250   8.190  1.00127.10           C
ATOM   1450  C   GLU A 197     -13.226  13.529   6.929  1.00127.12           C
ATOM   1451  O   GLU A 197     -12.476  13.361   5.968  1.00126.73           O
ATOM   1452  CB  GLU A 197     -12.909  15.768   8.041  1.00 81.65           C
ATOM   1453  N   GLU A 198     -14.488  13.104   6.945  1.00143.67           N
ATOM   1454  CA  GLU A 198     -15.090  12.397   5.817  1.00143.67           C
ATOM   1455  C   GLU A 198     -14.767  13.073   4.485  1.00143.67           C
ATOM   1456  O   GLU A 198     -13.794  12.711   3.820  1.00143.67           O
ATOM   1457  CB  GLU A 198     -16.598  12.308   6.007  1.00143.83           C
ATOM   1458  N   ALA A 199     -15.585  14.049   4.096  1.00145.34           N
ATOM   1459  CA  ALA A 199     -15.365  14.775   2.845  1.00145.34           C
ATOM   1460  C   ALA A 199     -14.290  15.843   3.060  1.00145.34           C
ATOM   1461  O   ALA A 199     -14.445  16.993   2.643  1.00145.34           O
ATOM   1462  CB  ALA A 199     -16.673  15.421   2.366  1.00130.98           C
ATOM   1463  N   SER A 200     -13.202  15.447   3.716  1.00144.93           N
ATOM   1464  CA  SER A 200     -12.091  16.350   3.995  1.00144.93           C
ATOM   1465  C   SER A 200     -11.102  16.459   2.842  1.00144.93           C
ATOM   1466  O   SER A 200     -11.184  17.376   2.019  1.00144.93           O
ATOM   1467  CB  SER A 200     -11.327  15.893   5.233  1.00144.41           C
ATOM   1468  OG  SER A 200     -10.044  16.493   5.256  1.00 47.51           O
ATOM   1469  N   ASP A 201     -10.154  15.525   2.801  1.00144.54           N
ATOM   1470  CA  ASP A 201      -9.133  15.514   1.761  1.00144.54           C
ATOM   1471  C   ASP A 201      -9.732  15.210   0.396  1.00144.54           C
ATOM   1472  O   ASP A 201     -10.091  14.069   0.095  1.00144.54           O
ATOM   1473  CB  ASP A 201      -8.046  14.492   2.102  1.00144.30           C
ATOM   1474  CG  ASP A 201      -6.682  15.134   2.284  1.00113.23           C
ATOM   1475  OD1 ASP A 201      -6.562  16.090   3.085  1.00113.23           O
ATOM   1476  OD2 ASP A 201      -5.727  14.677   1.625  1.00113.23           O
ATOM   1477  N   LYS A 202      -9.839  16.251  -0.423  1.00143.76           N
ATOM   1478  CA  LYS A 202     -10.397  16.121  -1.760  1.00143.76           C
ATOM   1479  C   LYS A 202      -9.365  15.583  -2.746  1.00143.76           C
ATOM   1480  O   LYS A 202      -9.665  14.704  -3.558  1.00143.76           O
ATOM   1481  CB  LYS A 202     -10.916  17.476  -2.245  1.00144.86           C
ATOM   1482  CG  LYS A 202      -9.877  18.590  -2.279  1.00144.86           C
ATOM   1483  CD  LYS A 202      -9.765  19.315  -0.947  1.00144.86           C
ATOM   1484  CE  LYS A 202      -8.913  20.570  -1.091  1.00 62.19           C
ATOM   1485  NZ  LYS A 202      -9.067  21.488   0.077  1.00 62.19           N
ATOM   1486  N   GLY A 203      -3.439  15.639  -5.718  1.00 99.23           N
ATOM   1487  CA  GLY A 203      -4.221  16.323  -4.699  1.00 93.71           C
ATOM   1488  C   GLY A 203      -3.409  16.679  -3.464  1.00 90.68           C
ATOM   1489  O   GLY A 203      -2.875  17.784  -3.366  1.00 88.17           O
ATOM   1490  N   SER A 204      -3.327  15.750  -2.512  1.00143.89           N
ATOM   1491  CA  SER A 204      -2.559  15.974  -1.289  1.00143.89           C
ATOM   1492  C   SER A 204      -1.152  16.323  -1.749  1.00143.89           C
ATOM   1493  O   SER A 204      -0.587  15.628  -2.593  1.00143.89           O
ATOM   1494  CB  SER A 204      -2.528  14.708  -0.435  1.00117.38           C
ATOM   1495  OG  SER A 204      -3.830  14.182  -0.255  1.00120.35           O
ATOM   1496  N   LEU A 205      -0.584  17.393  -1.201  1.00 66.05           N
ATOM   1497  CA  LEU A 205       0.743  17.807  -1.623  1.00 63.90           C
ATOM   1498  C   LEU A 205       1.744  16.693  -1.409  1.00 63.75           C
ATOM   1499  O   LEU A 205       2.752  16.613  -2.116  1.00 62.44           O
ATOM   1500  CB  LEU A 205       1.192  19.063  -0.878  1.00 85.53           C
ATOM   1501  CG  LEU A 205       2.105  19.927  -1.752  1.00 83.69           C
ATOM   1502  CD1 LEU A 205       1.340  20.350  -3.000  1.00 82.81           C
ATOM   1503  CD2 LEU A 205       2.571  21.141  -0.983  1.00 82.40           C
ATOM   1504  N   GLU A 206       1.466  15.835  -0.432  1.00 88.90           N
ATOM   1505  CA  GLU A 206       2.336  14.699  -0.145  1.00 87.82           C
ATOM   1506  C   GLU A 206       2.320  13.813  -1.382  1.00 87.62           C
ATOM   1507  O   GLU A 206       3.372  13.475  -1.933  1.00 83.05           O
ATOM   1508  CB  GLU A 206       1.813  13.908   1.060  1.00138.36           C
ATOM   1509  CG  GLU A 206       1.935  14.636   2.379  1.00142.68           C
ATOM   1510  CD  GLU A 206       1.428  16.055   2.294  1.00143.13           C
ATOM   1511  OE1 GLU A 206       0.258  16.251   1.902  1.00143.13           O
ATOM   1512  OE2 GLU A 206       2.206  16.976   2.614  1.00143.13           O
ATOM   1513  N   ASP A 207       1.105  13.461  -1.809  1.00133.61           N
ATOM   1514  CA  ASP A 207       0.877  12.621  -2.980  1.00133.12           C
ATOM   1515  C   ASP A 207       1.648  13.192  -4.155  1.00131.44           C
ATOM   1516  O   ASP A 207       2.148  12.457  -5.003  1.00129.90           O
ATOM   1517  CB  ASP A 207      -0.611  12.593  -3.331  1.00130.80           C
ATOM   1518  CG  ASP A 207      -1.484  12.306  -2.137  1.00138.62           C
ATOM   1519  OD1 ASP A 207      -2.721  12.369  -2.286  1.00143.40           O
ATOM   1520  OD2 ASP A 207      -0.939  12.019  -1.050  1.00142.79           O
ATOM   1521  N   GLN A 208       1.745  14.514  -4.198  1.00 81.17           N
ATOM   1522  CA  GLN A 208       2.460  15.161  -5.277  1.00 79.59           C
ATOM   1523  C   GLN A 208       3.979  15.100  -5.100  1.00 78.67           C
ATOM   1524  O   GLN A 208       4.685  14.622  -5.992  1.00 79.34           O
ATOM   1525  CB  GLN A 208       1.989  16.607  -5.411  1.00 58.42           C
ATOM   1526  CG  GLN A 208       1.371  16.925  -6.765  1.00 58.50           C
ATOM   1527  CD  GLN A 208       0.019  17.605  -6.647  1.00 57.04           C
ATOM   1528  OE1 GLN A 208      -0.102  18.676  -6.039  1.00 57.61           O
ATOM   1529  NE2 GLN A 208      -1.007  16.986  -7.224  1.00 56.41           N
ATOM   1530  N   ILE A 209       4.488  15.573  -3.961  1.00104.03           N
ATOM   1531  CA  ILE A 209       5.933  15.539  -3.722  1.00103.59           C
ATOM   1532  C   ILE A 209       6.415  14.152  -4.108  1.00103.78           C
ATOM   1533  O   ILE A 209       7.527  13.975  -4.600  1.00104.73           O
ATOM   1534  CB  ILE A 209       6.295  15.809  -2.230  1.00 45.74           C
ATOM   1535  CG1 ILE A 209       5.923  17.237  -1.848  1.00 47.96           C
ATOM   1536  CG2 ILE A 209       7.798  15.648  -2.001  1.00 46.31           C
ATOM   1537  CD1 ILE A 209       6.228  17.547  -0.412  1.00 48.42           C
ATOM   1538  N   ILE A 210       5.540  13.177  -3.897  1.00121.48           N
ATOM   1539  CA  ILE A 210       5.825  11.793  -4.213  1.00120.62           C
ATOM   1540  C   ILE A 210       5.627  11.507  -5.687  1.00121.47           C
ATOM   1541  O   ILE A 210       6.570  11.154  -6.387  1.00120.06           O
ATOM   1542  CB  ILE A 210       4.920  10.864  -3.408  1.00 59.80           C
ATOM   1543  CG1 ILE A 210       5.280  10.978  -1.928  1.00 59.33           C
ATOM   1544  CG2 ILE A 210       5.036   9.453  -3.909  1.00 57.95           C
ATOM   1545  CD1 ILE A 210       6.788  11.059  -1.651  1.00 60.05           C
ATOM   1546  N   GLN A 211       4.397  11.661  -6.157  1.00 98.64           N
ATOM   1547  CA  GLN A 211       4.086  11.402  -7.557  1.00100.08           C
ATOM   1548  C   GLN A 211       4.985  12.149  -8.537  1.00100.77           C
ATOM   1549  O   GLN A 211       4.958  11.890  -9.740  1.00 97.90           O
ATOM   1550  CB  GLN A 211       2.622  11.732  -7.846  1.00 99.64           C
ATOM   1551  CG  GLN A 211       1.652  10.685  -7.347  1.00102.33           C
ATOM   1552  CD  GLN A 211       1.984   9.306  -7.875  1.00104.80           C
ATOM   1553  OE1 GLN A 211       2.177   9.119  -9.076  1.00105.86           O
ATOM   1554  NE2 GLN A 211       2.047   8.330  -6.979  1.00105.84           N
ATOM   1555  N   ALA A 212       5.781  13.078  -8.025  1.00 50.65           N
ATOM   1556  CA  ALA A 212       6.692  13.840  -8.874  1.00 51.42           C
ATOM   1557  C   ALA A 212       7.887  12.972  -9.293  1.00 52.25           C
ATOM   1558  O   ALA A 212       8.198  12.842 -10.476  1.00 51.49           O
ATOM   1559  CB  ALA A 212       7.179  15.078  -8.127  1.00118.03           C
ATOM   1560  N   ASN A 213       8.545  12.375  -8.305  1.00 86.83           N
ATOM   1561  CA  ASN A 213       9.703  11.521  -8.543  1.00 87.18           C
ATOM   1562  C   ASN A 213       9.576  10.644  -9.798  1.00 86.13           C
ATOM   1563  O   ASN A 213      10.561  10.394 -10.491  1.00 86.49           O
ATOM   1564  CB  ASN A 213       9.965  10.670  -7.294  1.00 61.02           C
ATOM   1565  CG  ASN A 213      10.676  11.456  -6.185  1.00 64.63           C
ATOM   1566  OD1 ASN A 213      10.428  12.654  -5.981  1.00 65.94           O
ATOM   1567  ND2 ASN A 213      11.561  10.776  -5.460  1.00 65.54           N
ATOM   1568  N   PRO A 214       8.369  10.147 -10.094  1.00 61.38           N
ATOM   1569  CA  PRO A 214       8.249   9.320 -11.296  1.00 60.16           C
ATOM   1570  C   PRO A 214       8.486  10.106 -12.595  1.00 58.21           C
ATOM   1571  O   PRO A 214       9.307   9.710 -13.422  1.00 57.73           O
ATOM   1572  CB  PRO A 214       6.826   8.778 -11.187  1.00 88.54           C
ATOM   1573  CG  PRO A 214       6.674   8.592  -9.713  1.00 87.46           C
ATOM   1574  CD  PRO A 214       7.233   9.901  -9.185  1.00 89.02           C
ATOM   1575  N   VAL A 215       7.781  11.223 -12.767  1.00 63.95           N
ATOM   1576  CA  VAL A 215       7.943  12.009 -13.985  1.00 62.20           C
ATOM   1577  C   VAL A 215       9.390  12.371 -14.194  1.00 61.46           C
ATOM   1578  O   VAL A 215       9.821  12.548 -15.326  1.00 61.69           O
ATOM   1579  CB  VAL A 215       7.109  13.327 -13.983  1.00 50.86           C
ATOM   1580  CG1 VAL A 215       5.637  13.033 -14.357  1.00 50.84           C
ATOM   1581  CG2 VAL A 215       7.206  14.021 -12.620  1.00 48.39           C
ATOM   1582  N   LEU A 216      10.141  12.475 -13.100  1.00 84.56           N
ATOM   1583  CA  LEU A 216      11.556  12.826 -13.176  1.00 85.14           C
ATOM   1584  C   LEU A 216      12.414  11.616 -13.442  1.00 86.27           C
ATOM   1585  O   LEU A 216      13.167  11.585 -14.413  1.00 86.75           O
ATOM   1586  CB  LEU A 216      12.024  13.493 -11.881  1.00 61.11           C
ATOM   1587  CG  LEU A 216      11.576  14.943 -11.707  1.00 60.46           C
ATOM   1588  CD1 LEU A 216      12.020  15.465 -10.358  1.00 58.55           C
ATOM   1589  CD2 LEU A 216      12.154  15.782 -12.838  1.00 56.56           C
ATOM   1590  N   GLU A 217      12.302  10.617 -12.574  1.00 48.96           N
ATOM   1591  CA  GLU A 217      13.089   9.411 -12.734  1.00 47.80           C
ATOM   1592  C   GLU A 217      12.925   8.920 -14.155  1.00 45.56           C
ATOM   1593  O   GLU A 217      13.816   8.264 -14.681  1.00 45.20           O
ATOM   1594  CB  GLU A 217      12.655   8.332 -11.741  1.00 72.30           C
ATOM   1595  CG  GLU A 217      13.113   8.588 -10.314  1.00 72.41           C
ATOM   1596  CD  GLU A 217      12.832   7.416  -9.390  1.00 72.92           C
ATOM   1597  OE1 GLU A 217      13.216   6.279  -9.735  1.00 73.80           O
ATOM   1598  OE2 GLU A 217      12.234   7.624  -8.315  1.00 75.19           O
ATOM   1599  N   ALA A 218      11.800   9.274 -14.782  1.00 41.89           N
ATOM   1600  CA  ALA A 218      11.493   8.878 -16.162  1.00 42.18           C
ATOM   1601  C   ALA A 218      12.375   9.575 -17.207  1.00 42.90           C
ATOM   1602  O   ALA A 218      12.642   9.017 -18.274  1.00 44.17           O
ATOM   1603  CB  ALA A 218      10.022   9.155 -16.459  1.00 43.22           C
ATOM   1604  N   TYR A 219      12.820  10.793 -16.900  1.00121.05           N
ATOM   1605  CA  TYR A 219      13.674  11.562 -17.807  1.00119.80           C
ATOM   1606  C   TYR A 219      15.079  11.799 -17.255  1.00120.05           C
ATOM   1607  O   TYR A 219      15.986  12.201 -17.986  1.00120.80           O
ATOM   1608  CB  TYR A 219      13.047  12.921 -18.115  1.00130.53           C
ATOM   1609  CG  TYR A 219      11.781  12.836 -18.915  1.00 71.82           C
ATOM   1610  CD1 TYR A 219      10.660  12.203 -18.397  1.00 71.82           C
ATOM   1611  CD2 TYR A 219      11.703  13.375 -20.199  1.00 71.82           C
ATOM   1612  CE1 TYR A 219       9.491  12.103 -19.130  1.00 71.82           C
ATOM   1613  CE2 TYR A 219      10.534  13.280 -20.946  1.00 71.82           C
ATOM   1614  CZ  TYR A 219       9.433  12.641 -20.398  1.00 71.82           C
ATOM   1615  OH  TYR A 219       8.256  12.534 -21.092  1.00 71.82           O
ATOM   1616  N   GLY A 220      15.260  11.554 -15.965  1.00 74.66           N
ATOM   1617  CA  GLY A 220      16.563  11.779 -15.381  1.00 74.82           C
ATOM   1618  C   GLY A 220      17.347  10.523 -15.087  1.00 74.18           C
ATOM   1619  O   GLY A 220      18.565  10.589 -14.921  1.00 72.41           O
ATOM   1620  N   ASN A 221      16.662   9.381 -15.037  1.00 68.83           N
ATOM   1621  CA  ASN A 221      17.308   8.104 -14.724  1.00 68.68           C
ATOM   1622  C   ASN A 221      17.589   7.284 -15.977  1.00 68.08           C
ATOM   1623  O   ASN A 221      17.224   7.690 -17.075  1.00 67.52           O
ATOM   1624  CB  ASN A 221      16.432   7.326 -13.733  1.00 62.80           C
ATOM   1625  CG  ASN A 221      16.258   8.064 -12.390  1.00 61.60           C
ATOM   1626  OD1 ASN A 221      16.423   9.291 -12.295  1.00 61.04           O
ATOM   1627  ND2 ASN A 221      15.918   7.315 -11.352  1.00 61.18           N
ATOM   1628  N   ALA A 222      18.271   6.153 -15.806  1.00 61.00           N
ATOM   1629  CA  ALA A 222      18.624   5.256 -16.916  1.00 62.29           C
ATOM   1630  C   ALA A 222      19.379   4.018 -16.429  1.00 62.65           C
ATOM   1631  O   ALA A 222      19.697   3.881 -15.241  1.00 61.84           O
ATOM   1632  CB  ALA A 222      19.482   5.991 -17.950  1.00 32.02           C
ATOM   1633  N   LYS A 223      19.661   3.115 -17.363  1.00103.33           N
ATOM   1634  CA  LYS A 223      20.387   1.897 -17.044  1.00104.45           C
ATOM   1635  C   LYS A 223      21.821   2.042 -17.516  1.00105.00           C
ATOM   1636  O   LYS A 223      22.084   2.126 -18.716  1.00104.20           O
ATOM   1637  CB  LYS A 223      19.739   0.694 -17.718  1.00107.08           C
ATOM   1638  N   THR A 224      22.741   2.089 -16.557  1.00101.29           N
ATOM   1639  CA  THR A 224      24.163   2.202 -16.843  1.00100.67           C
ATOM   1640  C   THR A 224      24.808   0.895 -16.352  1.00100.65           C
ATOM   1641  O   THR A 224      24.111   0.014 -15.875  1.00 98.93           O
ATOM   1642  CB  THR A 224      24.768   3.427 -16.119  1.00144.95           C
ATOM   1643  OG1 THR A 224      26.137   3.587 -16.506  1.00143.79           O
ATOM   1644  CG2 THR A 224      24.673   3.263 -14.607  1.00144.43           C
ATOM   1645  N   THR A 225      26.120   0.740 -16.472  1.00105.28           N
ATOM   1646  CA  THR A 225      26.726  -0.506 -16.011  1.00106.52           C
ATOM   1647  C   THR A 225      26.441  -0.757 -14.524  1.00106.27           C
ATOM   1648  O   THR A 225      26.342  -1.901 -14.084  1.00105.55           O
ATOM   1649  CB  THR A 225      28.233  -0.519 -16.306  1.00111.02           C
ATOM   1650  OG1 THR A 225      28.428  -0.625 -17.723  1.00112.28           O
ATOM   1651  CG2 THR A 225      28.906  -1.695 -15.625  1.00109.96           C
ATOM   1652  N   ARG A 226      26.306   0.317 -13.758  1.00145.22           N
ATOM   1653  CA  ARG A 226      25.967   0.221 -12.340  1.00145.22           C
ATOM   1654  C   ARG A 226      24.518   0.711 -12.370  1.00145.22           C
ATOM   1655  O   ARG A 226      24.095   1.557 -11.579  1.00145.22           O
ATOM   1656  CB  ARG A 226      26.844   1.161 -11.509  1.00 87.43           C
ATOM   1657  N   ASN A 227      23.776   0.137 -13.313  1.00146.23           N
ATOM   1658  CA  ASN A 227      22.382   0.467 -13.598  1.00146.23           C
ATOM   1659  C   ASN A 227      21.284   0.469 -12.552  1.00146.23           C
ATOM   1660  O   ASN A 227      20.396  -0.388 -12.573  1.00146.23           O
ATOM   1661  CB  ASN A 227      21.902  -0.370 -14.778  1.00146.91           C
ATOM   1662  N   ASN A 228      21.317   1.425 -11.641  1.00128.32           N
ATOM   1663  CA  ASN A 228      20.213   1.534 -10.711  1.00129.11           C
ATOM   1664  C   ASN A 228      19.347   2.365 -11.660  1.00130.21           C
ATOM   1665  O   ASN A 228      19.555   2.324 -12.876  1.00131.33           O
ATOM   1666  CB  ASN A 228      20.623   2.350  -9.494  1.00 90.72           C
ATOM   1667  N   ASN A 229      18.365   3.092 -11.159  1.00146.76           N
ATOM   1668  CA  ASN A 229      17.629   3.947 -12.068  1.00146.76           C
ATOM   1669  C   ASN A 229      18.565   5.166 -11.972  1.00146.76           C
ATOM   1670  O   ASN A 229      18.187   6.232 -11.486  1.00146.76           O
ATOM   1671  CB  ASN A 229      16.224   4.248 -11.521  1.00 45.21           C
ATOM   1672  N   SER A 230      19.812   4.953 -12.405  1.00 72.77           N
ATOM   1673  CA  SER A 230      20.891   5.955 -12.374  1.00 70.50           C
ATOM   1674  C   SER A 230      20.431   7.401 -12.458  1.00 68.15           C
ATOM   1675  O   SER A 230      20.048   7.876 -13.523  1.00 66.05           O
ATOM   1676  CB  SER A 230      21.940   5.668 -13.501  1.00 12.79           C
ATOM   1677  N   SER A 231      20.479   8.103 -11.332  1.00114.34           N
ATOM   1678  CA  SER A 231      20.074   9.502 -11.311  1.00115.72           C
ATOM   1679  C   SER A 231      21.103  10.301 -12.073  1.00115.89           C
ATOM   1680  O   SER A 231      21.854  11.092 -11.504  1.00116.73           O
ATOM   1681  CB  SER A 231      19.979  10.008  -9.883  1.00 61.05           C
ATOM   1682  OG  SER A 231      18.934   9.316  -9.217  1.00 60.30           O
ATOM   1683  N   ARG A 232      21.114  10.069 -13.378  1.00 53.30           N
ATOM   1684  CA  ARG A 232      22.034  10.700 -14.306  1.00 53.58           C
ATOM   1685  C   ARG A 232      22.060  12.212 -14.248  1.00 52.25           C
ATOM   1686  O   ARG A 232      22.545  12.840 -15.178  1.00 51.05           O
ATOM   1687  CB  ARG A 232      21.709  10.230 -15.728  1.00 77.20           C
ATOM   1688  CG  ARG A 232      22.717   9.240 -16.316  1.00 77.45           C
ATOM   1689  CD  ARG A 232      23.518   8.509 -15.243  1.00 79.69           C
ATOM   1690  NE  ARG A 232      24.718   7.895 -15.804  1.00 79.13           N
ATOM   1691  CZ  ARG A 232      25.780   7.515 -15.093  1.00 80.88           C
ATOM   1692  NH1 ARG A 232      25.799   7.681 -13.779  1.00 77.19           N
ATOM   1693  NH2 ARG A 232      26.839   6.981 -15.699  1.00 80.60           N
ATOM   1694  N   PHE A 233      21.553  12.786 -13.161  1.00 34.64           N
ATOM   1695  CA  PHE A 233      21.529  14.236 -12.969  1.00 33.22           C
ATOM   1696  C   PHE A 233      21.518  14.452 -11.471  1.00 33.36           C
ATOM   1697  O   PHE A 233      21.119  13.565 -10.729  1.00 32.31           O
ATOM   1698  CB  PHE A 233      20.249  14.849 -13.557  1.00 55.65           C
ATOM   1699  CG  PHE A 233      19.004  14.539 -12.754  1.00 54.66           C
ATOM   1700  CD1 PHE A 233      18.327  13.342 -12.925  1.00 55.23           C
ATOM   1701  CD2 PHE A 233      18.552  15.424 -11.779  1.00 56.12           C
ATOM   1702  CE1 PHE A 233      17.226  13.034 -12.133  1.00 53.52           C
ATOM   1703  CE2 PHE A 233      17.452  15.122 -10.983  1.00 55.67           C
ATOM   1704  CZ  PHE A 233      16.790  13.931 -11.158  1.00 54.54           C
ATOM   1705  N   GLY A 234      21.940  15.618 -11.008  1.00 33.32           N
ATOM   1706  CA  GLY A 234      21.912  15.860  -9.569  1.00 35.13           C
ATOM   1707  C   GLY A 234      20.742  16.738  -9.140  1.00 37.09           C
ATOM   1708  O   GLY A 234      20.374  17.672  -9.856  1.00 36.70           O
ATOM   1709  N   LYS A 235      20.174  16.489  -7.966  1.00 39.03           N
ATOM   1710  CA  LYS A 235      19.021  17.288  -7.547  1.00 39.87           C
ATOM   1711  C   LYS A 235      18.981  17.876  -6.144  1.00 39.96           C
ATOM   1712  O   LYS A 235      19.011  17.144  -5.170  1.00 41.12           O
ATOM   1713  CB  LYS A 235      17.739  16.458  -7.765  1.00 42.44           C
ATOM   1714  N   PHE A 236      18.899  19.190  -6.025  1.00 42.73           N
ATOM   1715  CA  PHE A 236      18.762  19.763  -4.688  1.00 44.55           C
ATOM   1716  C   PHE A 236      17.262  19.959  -4.442  1.00 45.56           C
ATOM   1717  O   PHE A 236      16.595  20.702  -5.173  1.00 46.32           O
ATOM   1718  CB  PHE A 236      19.478  21.111  -4.566  1.00 39.20           C
ATOM   1719  CG  PHE A 236      19.244  21.808  -3.236  1.00 39.21           C
ATOM   1720  CD1 PHE A 236      19.440  21.133  -2.027  1.00 36.73           C
ATOM   1721  CD2 PHE A 236      18.886  23.152  -3.195  1.00 36.65           C
ATOM   1722  CE1 PHE A 236      19.288  21.798  -0.806  1.00 38.71           C
ATOM   1723  CE2 PHE A 236      18.734  23.818  -1.984  1.00 37.45           C
ATOM   1724  CZ  PHE A 236      18.937  23.145  -0.790  1.00 36.81           C
ATOM   1725  N   ILE A 237      16.719  19.322  -3.413  1.00 54.65           N
ATOM   1726  CA  ILE A 237      15.285  19.450  -3.186  1.00 54.29           C
ATOM   1727  C   ILE A 237      14.831  20.005  -1.825  1.00 53.61           C
ATOM   1728  O   ILE A 237      14.561  19.261  -0.889  1.00 54.32           O
ATOM   1729  CB  ILE A 237      14.612  18.076  -3.474  1.00 91.78           C
ATOM   1730  CG1 ILE A 237      13.109  18.150  -3.221  1.00 94.11           C
ATOM   1731  CG2 ILE A 237      15.252  16.993  -2.629  1.00 94.62           C
ATOM   1732  CD1 ILE A 237      12.378  16.894  -3.612  1.00 96.23           C
ATOM   1733  N   ARG A 238      14.714  21.320  -1.722  1.00 68.64           N
ATOM   1734  CA  ARG A 238      14.296  21.919  -0.460  1.00 68.10           C
ATOM   1735  C   ARG A 238      12.891  21.488  -0.018  1.00 68.59           C
ATOM   1736  O   ARG A 238      12.094  21.023  -0.823  1.00 67.02           O
ATOM   1737  CB  ARG A 238      14.359  23.444  -0.569  1.00 69.83           C
ATOM   1738  CG  ARG A 238      15.710  23.970  -1.040  1.00 70.79           C
ATOM   1739  CD  ARG A 238      15.710  25.483  -1.174  1.00 72.00           C
ATOM   1740  NE  ARG A 238      14.613  25.967  -2.011  1.00 72.52           N
ATOM   1741  CZ  ARG A 238      14.434  27.241  -2.350  1.00 71.26           C
ATOM   1742  NH1 ARG A 238      15.280  28.178  -1.929  1.00 71.72           N
ATOM   1743  NH2 ARG A 238      13.401  27.580  -3.107  1.00 70.87           N
ATOM   1744  N   ILE A 239      12.603  21.628   1.273  1.00 74.79           N
ATOM   1745  CA  ILE A 239      11.295  21.289   1.827  1.00 74.08           C
ATOM   1746  C   ILE A 239      10.921  22.434   2.747  1.00 73.74           C
ATOM   1747  O   ILE A 239      11.702  22.813   3.611  1.00 73.65           O
ATOM   1748  CB  ILE A 239      11.324  19.983   2.652  1.00 50.69           C
ATOM   1749  CG1 ILE A 239      11.564  18.783   1.726  1.00 51.79           C
ATOM   1750  CG2 ILE A 239       9.988  19.783   3.380  1.00 50.38           C
ATOM   1751  CD1 ILE A 239      10.302  18.087   1.241  1.00 52.19           C
ATOM   1752  N   HIS A 240       9.725  22.981   2.561  1.00 62.63           N
ATOM   1753  CA  HIS A 240       9.260  24.108   3.357  1.00 63.65           C
ATOM   1754  C   HIS A 240       8.165  23.786   4.379  1.00 64.32           C
ATOM   1755  O   HIS A 240       7.204  23.077   4.079  1.00 65.91           O
ATOM   1756  CB  HIS A 240       8.770  25.200   2.420  1.00 57.14           C
ATOM   1757  CG  HIS A 240       9.804  25.670   1.446  1.00 57.59           C
ATOM   1758  ND1 HIS A 240      10.954  26.318   1.840  1.00 57.59           N
ATOM   1759  CD2 HIS A 240       9.843  25.622   0.094  1.00 57.80           C
ATOM   1760  CE1 HIS A 240      11.656  26.653   0.773  1.00 57.83           C
ATOM   1761  NE2 HIS A 240      11.003  26.243  -0.300  1.00 56.47           N
ATOM   1762  N   PHE A 241       8.311  24.335   5.583  1.00 96.25           N
ATOM   1763  CA  PHE A 241       7.352  24.105   6.659  1.00 97.51           C
ATOM   1764  C   PHE A 241       6.619  25.369   7.078  1.00 98.11           C
ATOM   1765  O   PHE A 241       7.005  26.470   6.704  1.00 99.08           O
ATOM   1766  CB  PHE A 241       8.055  23.529   7.882  1.00 83.57           C
ATOM   1767  CG  PHE A 241       8.735  22.228   7.631  1.00 82.55           C
ATOM   1768  CD1 PHE A 241       9.712  22.114   6.651  1.00 80.97           C
ATOM   1769  CD2 PHE A 241       8.417  21.114   8.388  1.00 79.97           C
ATOM   1770  CE1 PHE A 241      10.368  20.907   6.426  1.00 80.23           C
ATOM   1771  CE2 PHE A 241       9.068  19.896   8.172  1.00 79.61           C
ATOM   1772  CZ  PHE A 241      10.046  19.794   7.187  1.00 79.94           C
ATOM   1773  N   GLY A 242       5.567  25.188   7.873  1.00141.29           N
ATOM   1774  CA  GLY A 242       4.778  26.307   8.357  1.00142.40           C
ATOM   1775  C   GLY A 242       5.089  26.623   9.808  1.00142.52           C
ATOM   1776  O   GLY A 242       5.754  25.840  10.482  1.00142.94           O
ATOM   1777  N   PRO A 243       4.609  27.767  10.322  1.00143.24           N
ATOM   1778  CA  PRO A 243       4.809  28.244  11.696  1.00143.24           C
ATOM   1779  C   PRO A 243       4.230  27.369  12.803  1.00143.24           C
ATOM   1780  O   PRO A 243       4.080  27.816  13.942  1.00143.24           O
ATOM   1781  CB  PRO A 243       4.174  29.630  11.670  1.00 82.42           C
ATOM   1782  CG  PRO A 243       4.340  30.048  10.250  1.00 81.13           C
ATOM   1783  CD  PRO A 243       3.938  28.801   9.519  1.00 81.71           C
ATOM   1784  N   THR A 244       3.898  26.129  12.466  1.00144.37           N
ATOM   1785  CA  THR A 244       3.360  25.187  13.440  1.00144.37           C
ATOM   1786  C   THR A 244       4.246  23.956  13.371  1.00144.37           C
ATOM   1787  O   THR A 244       4.160  23.055  14.209  1.00144.37           O
ATOM   1788  CB  THR A 244       1.919  24.775  13.099  1.00144.41           C
ATOM   1789  OG1 THR A 244       1.895  24.126  11.822  1.00144.41           O
ATOM   1790  CG2 THR A 244       1.018  25.996  13.059  1.00144.41           C
ATOM   1791  N   GLY A 245       5.101  23.941  12.350  1.00 64.29           N
ATOM   1792  CA  GLY A 245       6.018  22.834  12.149  1.00 62.88           C
ATOM   1793  C   GLY A 245       5.409  21.764  11.270  1.00 62.58           C
ATOM   1794  O   GLY A 245       5.490  20.581  11.580  1.00 62.04           O
ATOM   1795  N   LYS A 246       4.803  22.175  10.165  1.00 65.15           N
ATOM   1796  CA  LYS A 246       4.159  21.229   9.266  1.00 63.43           C
ATOM   1797  C   LYS A 246       4.489  21.518   7.805  1.00 62.21           C
ATOM   1798  O   LYS A 246       4.574  22.666   7.393  1.00 60.50           O
ATOM   1799  CB  LYS A 246       2.634  21.257   9.492  1.00 69.66           C
ATOM   1800  N   ILE A 247       4.674  20.459   7.029  1.00 81.67           N
ATOM   1801  CA  ILE A 247       4.992  20.567   5.613  1.00 79.97           C
ATOM   1802  C   ILE A 247       4.049  21.495   4.847  1.00 81.07           C
ATOM   1803  O   ILE A 247       2.854  21.244   4.749  1.00 82.09           O
ATOM   1804  CB  ILE A 247       4.979  19.167   4.962  1.00 72.06           C
ATOM   1805  CG1 ILE A 247       6.175  18.372   5.480  1.00 68.86           C
ATOM   1806  CG2 ILE A 247       4.994  19.272   3.448  1.00 70.57           C
ATOM   1807  CD1 ILE A 247       6.204  16.921   5.049  1.00 65.84           C
ATOM   1808  N   ALA A 248       4.606  22.570   4.302  1.00 66.81           N
ATOM   1809  CA  ALA A 248       3.833  23.526   3.530  1.00 66.83           C
ATOM   1810  C   ALA A 248       3.962  23.174   2.056  1.00 67.34           C
ATOM   1811  O   ALA A 248       3.062  22.576   1.464  1.00 68.69           O
ATOM   1812  CB  ALA A 248       4.363  24.901   3.763  1.00 12.09           C
ATOM   1813  N   GLY A 249       5.100  23.547   1.473  1.00 94.25           N
ATOM   1814  CA  GLY A 249       5.359  23.269   0.069  1.00 91.19           C
ATOM   1815  C   GLY A 249       6.792  22.846  -0.195  1.00 90.61           C
ATOM   1816  O   GLY A 249       7.598  22.786   0.726  1.00 88.64           O
ATOM   1817  N   ALA A 250       7.117  22.553  -1.450  1.00 84.34           N
ATOM   1818  CA  ALA A 250       8.472  22.131  -1.803  1.00 84.82           C
ATOM   1819  C   ALA A 250       8.901  22.696  -3.145  1.00 85.10           C
ATOM   1820  O   ALA A 250       8.210  23.536  -3.728  1.00 85.01           O
ATOM   1821  CB  ALA A 250       8.559  20.598  -1.832  1.00 67.02           C
ATOM   1822  N   ASP A 251      10.044  22.216  -3.631  1.00 47.34           N
ATOM   1823  CA  ASP A 251      10.598  22.650  -4.914  1.00 48.99           C
ATOM   1824  C   ASP A 251      11.813  21.832  -5.336  1.00 50.21           C
ATOM   1825  O   ASP A 251      12.514  21.250  -4.518  1.00 51.21           O
ATOM   1826  CB  ASP A 251      11.018  24.114  -4.826  1.00 54.02           C
ATOM   1827  CG  ASP A 251      11.933  24.381  -3.641  1.00 56.69           C
ATOM   1828  OD1 ASP A 251      12.758  23.493  -3.332  1.00 55.10           O
ATOM   1829  OD2 ASP A 251      11.840  25.465  -3.023  1.00 59.65           O
ATOM   1830  N   ILE A 252      12.073  21.810  -6.629  1.00 54.13           N
ATOM   1831  CA  ILE A 252      13.231  21.096  -7.147  1.00 55.06           C
ATOM   1832  C   ILE A 252      14.315  22.104  -7.560  1.00 56.33           C
ATOM   1833  O   ILE A 252      14.116  23.324  -7.510  1.00 57.58           O
ATOM   1834  CB  ILE A 252      12.825  20.222  -8.379  1.00 21.30           C
ATOM   1835  CG1 ILE A 252      13.055  18.750  -8.069  1.00 22.11           C
ATOM   1836  CG2 ILE A 252      13.529  20.700  -9.657  1.00 20.50           C
ATOM   1837  CD1 ILE A 252      11.943  18.207  -7.239  1.00 23.65           C
ATOM   1838  N   GLU A 253      15.465  21.571  -7.948  1.00 41.97           N
ATOM   1839  CA  GLU A 253      16.600  22.339  -8.447  1.00 41.68           C
ATOM   1840  C   GLU A 253      17.532  21.222  -8.853  1.00 40.77           C
ATOM   1841  O   GLU A 253      17.890  20.407  -8.009  1.00 41.17           O
ATOM   1842  CB  GLU A 253      17.243  23.190  -7.347  1.00 92.64           C
ATOM   1843  CG  GLU A 253      17.402  24.681  -7.706  1.00 97.15           C
ATOM   1844  CD  GLU A 253      18.248  24.939  -8.963  1.00 99.82           C
ATOM   1845  OE1 GLU A 253      17.939  24.355 -10.021  1.00100.70           O
ATOM   1846  OE2 GLU A 253      19.214  25.738  -8.899  1.00100.06           O
ATOM   1847  N   THR A 254      17.912  21.138 -10.125  1.00 65.85           N
ATOM   1848  CA  THR A 254      18.818  20.058 -10.531  1.00 63.68           C
ATOM   1849  C   THR A 254      20.177  20.512 -11.077  1.00 62.67           C
ATOM   1850  O   THR A 254      20.349  21.666 -11.478  1.00 61.64           O
ATOM   1851  CB  THR A 254      18.154  19.137 -11.545  1.00 43.00           C
ATOM   1852  OG1 THR A 254      18.359  19.657 -12.873  1.00 43.27           O
ATOM   1853  CG2 THR A 254      16.667  19.005 -11.222  1.00 40.70           C
ATOM   1854  N   TYR A 255      21.132  19.584 -11.085  1.00 38.33           N
ATOM   1855  CA  TYR A 255      22.495  19.870 -11.522  1.00 36.78           C
ATOM   1856  C   TYR A 255      23.049  18.814 -12.469  1.00 36.63           C
ATOM   1857  O   TYR A 255      22.886  17.615 -12.244  1.00 34.25           O
ATOM   1858  CB  TYR A 255      23.405  19.980 -10.293  1.00 79.11           C
ATOM   1859  CG  TYR A 255      22.860  20.886  -9.208  1.00 79.90           C
ATOM   1860  CD1 TYR A 255      22.877  22.267  -9.351  1.00 80.30           C
ATOM   1861  CD2 TYR A 255      22.308  20.358  -8.047  1.00 79.30           C
ATOM   1862  CE1 TYR A 255      22.357  23.100  -8.364  1.00 80.02           C
ATOM   1863  CE2 TYR A 255      21.782  21.184  -7.053  1.00 79.74           C
ATOM   1864  CZ  TYR A 255      21.812  22.552  -7.220  1.00 80.69           C
ATOM   1865  OH  TYR A 255      21.295  23.374  -6.244  1.00 80.95           O
ATOM   1866  N   LEU A 256      23.686  19.276 -13.540  1.00 97.56           N
ATOM   1867  CA  LEU A 256      24.308  18.423 -14.549  1.00 96.40           C
ATOM   1868  C   LEU A 256      23.566  17.174 -15.016  1.00 96.59           C
ATOM   1869  O   LEU A 256      23.678  16.125 -14.387  1.00 97.89           O
ATOM   1870  CB  LEU A 256      25.688  17.984 -14.062  1.00 85.41           C
ATOM   1871  CG  LEU A 256      26.651  19.069 -13.598  1.00 85.74           C
ATOM   1872  CD1 LEU A 256      28.030  18.472 -13.438  1.00 83.25           C
ATOM   1873  CD2 LEU A 256      26.692  20.184 -14.615  1.00 83.85           C
ATOM   1874  N   LEU A 257      22.824  17.267 -16.117  1.00 65.36           N
ATOM   1875  CA  LEU A 257      22.138  16.086 -16.649  1.00 67.58           C
ATOM   1876  C   LEU A 257      22.973  15.528 -17.802  1.00 70.83           C
ATOM   1877  O   LEU A 257      23.525  16.282 -18.599  1.00 71.61           O
ATOM   1878  CB  LEU A 257      20.721  16.416 -17.156  1.00 63.91           C
ATOM   1879  CG  LEU A 257      19.971  15.278 -17.891  1.00 65.24           C
ATOM   1880  CD1 LEU A 257      19.995  14.007 -17.052  1.00 65.08           C
ATOM   1881  CD2 LEU A 257      18.531  15.698 -18.194  1.00 65.81           C
ATOM   1882  N   GLU A 258      23.068  14.208 -17.887  1.00 46.26           N
ATOM   1883  CA  GLU A 258      23.845  13.586 -18.945  1.00 47.25           C
ATOM   1884  C   GLU A 258      23.287  13.782 -20.356  1.00 48.92           C
ATOM   1885  O   GLU A 258      22.951  12.812 -21.032  1.00 46.05           O
ATOM   1886  CB  GLU A 258      24.000  12.086 -18.679  1.00116.22           C
ATOM   1887  CG  GLU A 258      25.258  11.706 -17.937  1.00120.46           C
ATOM   1888  CD  GLU A 258      25.469  10.205 -17.905  1.00122.14           C
ATOM   1889  OE1 GLU A 258      25.344   9.554 -18.966  1.00122.64           O
ATOM   1890  OE2 GLU A 258      25.771   9.681 -16.818  1.00125.20           O
ATOM   1891  N   LYS A 259      23.196  15.029 -20.801  1.00 60.12           N
ATOM   1892  CA  LYS A 259      22.711  15.340 -22.147  1.00 60.75           C
ATOM   1893  C   LYS A 259      23.396  14.462 -23.223  1.00 60.62           C
ATOM   1894  O   LYS A 259      22.786  14.072 -24.217  1.00 59.48           O
ATOM   1895  CB  LYS A 259      22.972  16.820 -22.447  1.00 57.92           C
ATOM   1896  CG  LYS A 259      22.665  17.238 -23.867  1.00 63.45           C
ATOM   1897  CD  LYS A 259      23.393  18.521 -24.216  1.00 67.35           C
ATOM   1898  CE  LYS A 259      22.886  19.703 -23.411  1.00 69.00           C
ATOM   1899  NZ  LYS A 259      23.722  20.915 -23.684  1.00 71.12           N
ATOM   1900  N   SER A 260      24.666  14.150 -23.016  1.00 76.14           N
ATOM   1901  CA  SER A 260      25.403  13.326 -23.964  1.00 76.31           C
ATOM   1902  C   SER A 260      24.750  11.944 -24.141  1.00 75.82           C
ATOM   1903  O   SER A 260      25.136  11.154 -25.005  1.00 75.59           O
ATOM   1904  CB  SER A 260      26.845  13.164 -23.472  1.00103.77           C
ATOM   1905  OG  SER A 260      26.884  12.613 -22.163  1.00105.71           O
ATOM   1906  N   ARG A 261      23.732  11.682 -23.332  1.00 66.94           N
ATOM   1907  CA  ARG A 261      23.044  10.399 -23.331  1.00 64.66           C
ATOM   1908  C   ARG A 261      21.919  10.216 -24.338  1.00 64.32           C
ATOM   1909  O   ARG A 261      21.711   9.106 -24.846  1.00 62.99           O
ATOM   1910  CB  ARG A 261      22.465  10.150 -21.954  1.00 60.81           C
ATOM   1911  CG  ARG A 261      22.161   8.717 -21.637  1.00 60.67           C
ATOM   1912  CD  ARG A 261      23.313   8.199 -20.847  1.00 59.46           C
ATOM   1913  NE  ARG A 261      23.092   6.913 -20.208  1.00 54.40           N
ATOM   1914  CZ  ARG A 261      24.014   6.336 -19.448  1.00 53.10           C
ATOM   1915  NH1 ARG A 261      25.173   6.946 -19.257  1.00 49.87           N
ATOM   1916  NH2 ARG A 261      23.798   5.160 -18.887  1.00 56.21           N
ATOM   1917  N   VAL A 262      21.168  11.288 -24.595  1.00 46.89           N
ATOM   1918  CA  VAL A 262      20.038  11.220 -25.510  1.00 47.10           C
ATOM   1919  C   VAL A 262      20.346  10.537 -26.831  1.00 47.98           C
ATOM   1920  O   VAL A 262      19.541   9.733 -27.306  1.00 48.41           O
ATOM   1921  CB  VAL A 262      19.491  12.604 -25.819  1.00 55.56           C
ATOM   1922  CG1 VAL A 262      18.378  12.488 -26.846  1.00 56.43           C
ATOM   1923  CG2 VAL A 262      18.973  13.242 -24.549  1.00 57.44           C
ATOM   1924  N   THR A 263      21.516  10.844 -27.400  1.00 55.91           N
ATOM   1925  CA  THR A 263      21.943  10.291 -28.690  1.00 57.58           C
ATOM   1926  C   THR A 263      22.980   9.163 -28.717  1.00 59.84           C
ATOM   1927  O   THR A 263      23.297   8.646 -29.791  1.00 61.60           O
ATOM   1928  CB  THR A 263      22.467  11.401 -29.606  1.00 78.73           C
ATOM   1929  OG1 THR A 263      23.461  12.161 -28.905  1.00 77.65           O
ATOM   1930  CG2 THR A 263      21.322  12.307 -30.051  1.00 76.75           C
ATOM   1931  N   TYR A 264      23.536   8.792 -27.571  1.00 82.96           N
ATOM   1932  CA  TYR A 264      24.493   7.688 -27.547  1.00 86.02           C
ATOM   1933  C   TYR A 264      24.279   6.830 -26.308  1.00 86.23           C
ATOM   1934  O   TYR A 264      23.831   7.326 -25.281  1.00 87.99           O
ATOM   1935  CB  TYR A 264      25.932   8.184 -27.563  1.00102.40           C
ATOM   1936  CG  TYR A 264      26.917   7.047 -27.628  1.00106.25           C
ATOM   1937  CD1 TYR A 264      26.814   6.075 -28.625  1.00107.07           C
ATOM   1938  CD2 TYR A 264      27.947   6.937 -26.702  1.00108.12           C
ATOM   1939  CE1 TYR A 264      27.716   5.023 -28.698  1.00108.46           C
ATOM   1940  CE2 TYR A 264      28.857   5.888 -26.764  1.00109.18           C
ATOM   1941  CZ  TYR A 264      28.735   4.936 -27.764  1.00109.41           C
ATOM   1942  OH  TYR A 264      29.634   3.897 -27.845  1.00109.05           O
ATOM   1943  N   GLN A 265      24.618   5.546 -26.396  1.00 70.20           N
ATOM   1944  CA  GLN A 265      24.415   4.641 -25.266  1.00 70.47           C
ATOM   1945  C   GLN A 265      25.416   3.500 -25.297  1.00 71.25           C
ATOM   1946  O   GLN A 265      25.323   2.615 -26.134  1.00 71.15           O
ATOM   1947  CB  GLN A 265      22.988   4.107 -25.339  1.00 85.08           C
ATOM   1948  CG  GLN A 265      22.055   5.131 -25.974  1.00 82.45           C
ATOM   1949  CD  GLN A 265      20.951   4.511 -26.731  1.00 80.88           C
ATOM   1950  OE1 GLN A 265      19.941   4.116 -26.154  1.00 77.80           O
ATOM   1951  NE2 GLN A 265      21.126   4.409 -28.054  1.00 78.84           N
ATOM   1952  N   GLN A 266      26.351   3.518 -24.356  1.00 88.96           N
ATOM   1953  CA  GLN A 266      27.394   2.506 -24.301  1.00 90.77           C
ATOM   1954  C   GLN A 266      26.932   1.076 -24.040  1.00 91.48           C
ATOM   1955  O   GLN A 266      25.786   0.813 -23.666  1.00 90.70           O
ATOM   1956  CB  GLN A 266      28.452   2.904 -23.281  1.00128.06           C
ATOM   1957  N   SER A 267      27.875   0.164 -24.248  1.00104.76           N
ATOM   1958  CA  SER A 267      27.683  -1.271 -24.087  1.00102.25           C
ATOM   1959  C   SER A 267      26.736  -1.637 -22.964  1.00100.44           C
ATOM   1960  O   SER A 267      26.892  -1.180 -21.837  1.00 96.98           O
ATOM   1961  CB  SER A 267      29.028  -1.940 -23.866  1.00144.45           C
ATOM   1962  N   ALA A 268      25.753  -2.468 -23.298  1.00 54.23           N
ATOM   1963  CA  ALA A 268      24.740  -2.931 -22.352  1.00 51.68           C
ATOM   1964  C   ALA A 268      24.061  -1.807 -21.567  1.00 50.32           C
ATOM   1965  O   ALA A 268      23.923  -1.883 -20.347  1.00 48.98           O
ATOM   1966  CB  ALA A 268      25.353  -3.942 -21.390  1.00143.83           C
ATOM   1967  N   GLU A 269      23.632  -0.761 -22.262  1.00127.28           N
ATOM   1968  CA  GLU A 269      22.957   0.344 -21.588  1.00126.11           C
ATOM   1969  C   GLU A 269      21.816   0.883 -22.428  1.00125.15           C
ATOM   1970  O   GLU A 269      21.636   0.493 -23.579  1.00124.92           O
ATOM   1971  CB  GLU A 269      23.914   1.481 -21.296  1.00 66.81           C
ATOM   1972  CG  GLU A 269      25.178   1.097 -20.598  1.00 69.12           C
ATOM   1973  CD  GLU A 269      25.955   2.324 -20.197  1.00 71.11           C
ATOM   1974  OE1 GLU A 269      25.865   3.343 -20.939  1.00 73.50           O
ATOM   1975  OE2 GLU A 269      26.646   2.270 -19.150  1.00 71.39           O
ATOM   1976  N   ARG A 270      21.055   1.803 -21.852  1.00 59.99           N
ATOM   1977  CA  ARG A 270      19.918   2.372 -22.559  1.00 58.58           C
ATOM   1978  C   ARG A 270      19.893   3.880 -22.499  1.00 58.41           C
ATOM   1979  O   ARG A 270      20.915   4.544 -22.365  1.00 58.08           O
ATOM   1980  CB  ARG A 270      18.602   1.869 -21.963  1.00 97.57           C
ATOM   1981  CG  ARG A 270      18.470   0.375 -21.815  1.00 97.66           C
ATOM   1982  CD  ARG A 270      17.028   0.032 -21.508  1.00 98.13           C
ATOM   1983  NE  ARG A 270      16.414   1.023 -20.626  1.00 97.63           N
ATOM   1984  CZ  ARG A 270      15.166   0.958 -20.172  1.00 97.03           C
ATOM   1985  NH1 ARG A 270      14.378  -0.054 -20.509  1.00 95.95           N
ATOM   1986  NH2 ARG A 270      14.706   1.910 -19.375  1.00 94.29           N
ATOM   1987  N   ASN A 271      18.689   4.414 -22.622  1.00 57.67           N
ATOM   1988  CA  ASN A 271      18.503   5.840 -22.534  1.00 56.78           C
ATOM   1989  C   ASN A 271      17.488   6.048 -21.411  1.00 55.74           C
ATOM   1990  O   ASN A 271      16.884   5.089 -20.919  1.00 54.97           O
ATOM   1991  CB  ASN A 271      18.000   6.411 -23.857  1.00 54.30           C
ATOM   1992  CG  ASN A 271      18.279   7.890 -23.975  1.00 55.15           C
ATOM   1993  OD1 ASN A 271      17.870   8.674 -23.117  1.00 55.00           O
ATOM   1994  ND2 ASN A 271      18.986   8.281 -25.031  1.00 56.17           N
ATOM   1995  N   TYR A 272      17.321   7.290 -20.986  1.00 47.96           N
ATOM   1996  CA  TYR A 272      16.404   7.572 -19.908  1.00 48.08           C
ATOM   1997  C   TYR A 272      15.185   6.744 -20.159  1.00 47.98           C
ATOM   1998  O   TYR A 272      14.680   6.722 -21.272  1.00 47.89           O
ATOM   1999  CB  TYR A 272      16.078   9.053 -19.903  1.00 82.27           C
ATOM   2000  CG  TYR A 272      17.331   9.888 -19.826  1.00 81.80           C
ATOM   2001  CD1 TYR A 272      18.045  10.012 -18.634  1.00 80.87           C
ATOM   2002  CD2 TYR A 272      17.835  10.509 -20.965  1.00 80.35           C
ATOM   2003  CE1 TYR A 272      19.229  10.736 -18.586  1.00 82.56           C
ATOM   2004  CE2 TYR A 272      19.015  11.233 -20.928  1.00 82.34           C
ATOM   2005  CZ  TYR A 272      19.704  11.346 -19.740  1.00 81.82           C
ATOM   2006  OH  TYR A 272      20.851  12.101 -19.720  1.00 80.90           O
ATOM   2007  N   HIS A 273      14.734   6.037 -19.132  1.00102.97           N
ATOM   2008  CA  HIS A 273      13.573   5.151 -19.211  1.00103.93           C
ATOM   2009  C   HIS A 273      12.466   5.541 -20.182  1.00103.98           C
ATOM   2010  O   HIS A 273      11.986   4.712 -20.959  1.00105.76           O
ATOM   2011  CB  HIS A 273      12.968   4.999 -17.822  1.00 58.92           C
ATOM   2012  CG  HIS A 273      13.950   4.550 -16.796  1.00 58.04           C
ATOM   2013  ND1 HIS A 273      14.724   3.420 -16.955  1.00 56.68           N
ATOM   2014  CD2 HIS A 273      14.300   5.084 -15.604  1.00 55.77           C
ATOM   2015  CE1 HIS A 273      15.510   3.275 -15.905  1.00 53.78           C
ATOM   2016  NE2 HIS A 273      15.273   4.272 -15.069  1.00 54.50           N
ATOM   2017  N   ILE A 274      12.063   6.804 -20.121  1.00 47.14           N
ATOM   2018  CA  ILE A 274      11.000   7.310 -20.958  1.00 47.04           C
ATOM   2019  C   ILE A 274      10.980   6.791 -22.379  1.00 46.59           C
ATOM   2020  O   ILE A 274       9.954   6.280 -22.825  1.00 46.54           O
ATOM   2021  CB  ILE A 274      11.025   8.830 -21.032  1.00 50.49           C
ATOM   2022  CG1 ILE A 274       9.746   9.321 -21.712  1.00 51.79           C
ATOM   2023  CG2 ILE A 274      12.239   9.292 -21.805  1.00 48.33           C
ATOM   2024  CD1 ILE A 274       8.485   9.013 -20.916  1.00 51.02           C
ATOM   2025  N   PHE A 275      12.094   6.917 -23.097  1.00 63.88           N
ATOM   2026  CA  PHE A 275      12.136   6.467 -24.485  1.00 64.59           C
ATOM   2027  C   PHE A 275      11.737   5.004 -24.602  1.00 65.88           C
ATOM   2028  O   PHE A 275      11.340   4.538 -25.669  1.00 66.38           O
ATOM   2029  CB  PHE A 275      13.532   6.675 -25.076  1.00 43.09           C
ATOM   2030  CG  PHE A 275      13.962   8.103 -25.103  1.00 41.60           C
ATOM   2031  CD1 PHE A 275      13.374   8.997 -25.985  1.00 40.08           C
ATOM   2032  CD2 PHE A 275      14.908   8.575 -24.193  1.00 40.35           C
ATOM   2033  CE1 PHE A 275      13.718  10.352 -25.958  1.00 37.07           C
ATOM   2034  CE2 PHE A 275      15.264   9.916 -24.152  1.00 39.48           C
ATOM   2035  CZ  PHE A 275      14.668  10.810 -25.032  1.00 37.28           C
ATOM   2036  N   TYR A 276      11.826   4.288 -23.489  1.00 90.06           N
ATOM   2037  CA  TYR A 276      11.493   2.881 -23.487  1.00 90.65           C
ATOM   2038  C   TYR A 276      10.083   2.619 -22.987  1.00 90.79           C
ATOM   2039  O   TYR A 276       9.628   1.475 -22.985  1.00 91.73           O
ATOM   2040  CB  TYR A 276      12.547   2.109 -22.677  1.00 37.05           C
ATOM   2041  CG  TYR A 276      13.926   2.243 -23.298  1.00 35.86           C
ATOM   2042  CD1 TYR A 276      14.649   3.447 -23.191  1.00 34.06           C
ATOM   2043  CD2 TYR A 276      14.454   1.229 -24.115  1.00 34.16           C
ATOM   2044  CE1 TYR A 276      15.860   3.644 -23.894  1.00 34.51           C
ATOM   2045  CE2 TYR A 276      15.655   1.415 -24.819  1.00 35.83           C
ATOM   2046  CZ  TYR A 276      16.352   2.627 -24.705  1.00 36.06           C
ATOM   2047  OH  TYR A 276      17.520   2.839 -25.399  1.00 36.55           O
ATOM   2048  N   GLN A 277       9.388   3.687 -22.591  1.00 91.73           N
ATOM   2049  CA  GLN A 277       8.006   3.588 -22.109  1.00 93.14           C
ATOM   2050  C   GLN A 277       7.080   4.044 -23.231  1.00 93.40           C
ATOM   2051  O   GLN A 277       5.925   3.646 -23.284  1.00 95.03           O
ATOM   2052  CB  GLN A 277       7.775   4.478 -20.881  1.00 46.35           C
ATOM   2053  CG  GLN A 277       8.896   4.460 -19.857  1.00 46.68           C
ATOM   2054  CD  GLN A 277       8.683   5.478 -18.756  1.00 46.16           C
ATOM   2055  OE1 GLN A 277       8.336   6.628 -19.016  1.00 46.99           O
ATOM   2056  NE2 GLN A 277       8.900   5.062 -17.517  1.00 44.90           N
ATOM   2057  N   ILE A 278       7.590   4.905 -24.108  1.00 90.66           N
ATOM   2058  CA  ILE A 278       6.817   5.388 -25.246  1.00 90.91           C
ATOM   2059  C   ILE A 278       6.674   4.192 -26.165  1.00 90.01           C
ATOM   2060  O   ILE A 278       5.568   3.738 -26.450  1.00 90.12           O
ATOM   2061  CB  ILE A 278       7.555   6.519 -26.013  1.00106.37           C
ATOM   2062  CG1 ILE A 278       7.269   7.868 -25.362  1.00108.02           C
ATOM   2063  CG2 ILE A 278       7.122   6.556 -27.459  1.00108.30           C
ATOM   2064  CD1 ILE A 278       7.817   7.993 -23.970  1.00108.47           C
ATOM   2065  N   CYS A 279       7.812   3.680 -26.618  1.00100.62           N
ATOM   2066  CA  CYS A 279       7.848   2.525 -27.502  1.00 99.96           C
ATOM   2067  C   CYS A 279       7.484   1.295 -26.681  1.00 99.56           C
ATOM   2068  O   CYS A 279       8.142   0.256 -26.752  1.00 97.30           O
ATOM   2069  CB  CYS A 279       9.247   2.386 -28.103  1.00 65.29           C
ATOM   2070  SG  CYS A 279       9.824   3.903 -28.918  1.00 71.07           S
ATOM   2071  N   SER A 280       6.415   1.429 -25.903  1.00 48.41           N
ATOM   2072  CA  SER A 280       5.960   0.353 -25.043  1.00 50.27           C
ATOM   2073  C   SER A 280       4.544  -0.087 -25.346  1.00 52.75           C
ATOM   2074  O   SER A 280       4.104  -1.118 -24.839  1.00 56.75           O
ATOM   2075  CB  SER A 280       5.986   0.790 -23.593  1.00 27.58           C
ATOM   2076  OG  SER A 280       4.741   1.370 -23.262  1.00 26.37           O
ATOM   2077  N   ASN A 281       3.824   0.699 -26.143  1.00119.20           N
ATOM   2078  CA  ASN A 281       2.445   0.372 -26.486  1.00121.95           C
ATOM   2079  C   ASN A 281       1.645   0.075 -25.216  1.00122.70           C
ATOM   2080  O   ASN A 281       0.758  -0.777 -25.209  1.00124.88           O
ATOM   2081  CB  ASN A 281       2.407  -0.837 -27.427  1.00 99.98           C
ATOM   2082  CG  ASN A 281       1.044  -1.043 -28.064  1.00 99.33           C
ATOM   2083  OD1 ASN A 281       0.559  -0.199 -28.823  1.00 98.80           O
ATOM   2084  ND2 ASN A 281       0.419  -2.172 -27.760  1.00 99.12           N
ATOM   2085  N   ALA A 282       1.982   0.783 -24.140  1.00 78.71           N
ATOM   2086  CA  ALA A 282       1.297   0.642 -22.852  1.00 79.04           C
ATOM   2087  C   ALA A 282       0.023   1.468 -22.940  1.00 78.88           C
ATOM   2088  O   ALA A 282      -0.955   1.201 -22.246  1.00 77.49           O
ATOM   2089  CB  ALA A 282       2.177   1.178 -21.720  1.00  9.09           C
ATOM   2090  N   ILE A 283       0.075   2.480 -23.804  1.00111.74           N
ATOM   2091  CA  ILE A 283      -1.031   3.401 -24.055  1.00109.33           C
ATOM   2092  C   ILE A 283      -1.091   3.662 -25.566  1.00108.99           C
ATOM   2093  O   ILE A 283      -0.607   4.689 -26.054  1.00110.22           O
ATOM   2094  CB  ILE A 283      -0.808   4.737 -23.308  1.00 76.58           C
ATOM   2095  CG1 ILE A 283      -0.828   4.494 -21.791  1.00 73.50           C
ATOM   2096  CG2 ILE A 283      -1.855   5.756 -23.738  1.00 73.50           C
ATOM   2097  CD1 ILE A 283      -0.698   5.759 -20.938  1.00 72.76           C
ATOM   2098  N   PRO A 284      -1.696   2.730 -26.326  1.00 79.89           N
ATOM   2099  CA  PRO A 284      -1.822   2.829 -27.783  1.00 80.09           C
ATOM   2100  C   PRO A 284      -2.419   4.121 -28.330  1.00 80.16           C
ATOM   2101  O   PRO A 284      -1.881   4.700 -29.274  1.00 84.55           O
ATOM   2102  CB  PRO A 284      -2.659   1.604 -28.135  1.00 70.48           C
ATOM   2103  CG  PRO A 284      -2.239   0.621 -27.097  1.00 68.40           C
ATOM   2104  CD  PRO A 284      -2.265   1.460 -25.847  1.00 68.39           C
ATOM   2105  N   GLU A 285      -3.524   4.571 -27.744  1.00134.64           N
ATOM   2106  CA  GLU A 285      -4.184   5.793 -28.194  1.00136.41           C
ATOM   2107  C   GLU A 285      -3.162   6.862 -28.576  1.00137.25           C
ATOM   2108  O   GLU A 285      -3.422   7.704 -29.437  1.00137.52           O
ATOM   2109  CB  GLU A 285      -5.100   6.339 -27.090  1.00143.14           C
ATOM   2110  CG  GLU A 285      -6.189   5.376 -26.618  1.00143.14           C
ATOM   2111  CD  GLU A 285      -7.330   5.222 -27.614  1.00143.14           C
ATOM   2112  OE1 GLU A 285      -7.055   4.921 -28.792  1.00143.14           O
ATOM   2113  OE2 GLU A 285      -8.505   5.392 -27.218  1.00143.14           O
ATOM   2114  N   LEU A 286      -1.993   6.802 -27.943  1.00 85.36           N
ATOM   2115  CA  LEU A 286      -0.926   7.767 -28.173  1.00 83.17           C
ATOM   2116  C   LEU A 286       0.116   7.438 -29.241  1.00 83.36           C
ATOM   2117  O   LEU A 286       0.750   8.356 -29.761  1.00 80.61           O
ATOM   2118  CB  LEU A 286      -0.207   8.051 -26.852  1.00 64.68           C
ATOM   2119  CG  LEU A 286      -0.910   8.929 -25.817  1.00 63.11           C
ATOM   2120  CD1 LEU A 286      -0.184   8.883 -24.480  1.00 63.34           C
ATOM   2121  CD2 LEU A 286      -0.941  10.348 -26.345  1.00 61.58           C
ATOM   2122  N   ASN A 287       0.307   6.159 -29.571  1.00 48.45           N
ATOM   2123  CA  ASN A 287       1.307   5.796 -30.580  1.00 49.93           C
ATOM   2124  C   ASN A 287       1.184   6.654 -31.806  1.00 51.01           C
ATOM   2125  O   ASN A 287       2.175   6.893 -32.494  1.00 51.61           O
ATOM   2126  CB  ASN A 287       1.176   4.352 -31.019  1.00 52.95           C
ATOM   2127  CG  ASN A 287       1.270   3.409 -29.880  1.00 53.94           C
ATOM   2128  OD1 ASN A 287       1.696   2.267 -30.038  1.00 54.16           O
ATOM   2129  ND2 ASN A 287       0.856   3.868 -28.705  1.00 54.84           N
ATOM   2130  N   ASP A 288      -0.041   7.103 -32.082  1.00 67.13           N
ATOM   2131  CA  ASP A 288      -0.325   7.947 -33.236  1.00 68.64           C
ATOM   2132  C   ASP A 288       0.064   9.371 -32.904  1.00 68.11           C
ATOM   2133  O   ASP A 288       0.678  10.052 -33.716  1.00 69.29           O
ATOM   2134  CB  ASP A 288      -1.796   7.878 -33.591  1.00 89.98           C
ATOM   2135  N   VAL A 289      -0.287   9.803 -31.695  1.00 99.98           N
ATOM   2136  CA  VAL A 289       0.009  11.150 -31.210  1.00 96.77           C
ATOM   2137  C   VAL A 289       1.502  11.456 -31.209  1.00 96.74           C
ATOM   2138  O   VAL A 289       1.910  12.615 -31.233  1.00 94.78           O
ATOM   2139  CB  VAL A 289      -0.538  11.343 -29.786  1.00 68.62           C
ATOM   2140  CG1 VAL A 289      -0.222  12.734 -29.289  1.00 66.42           C
ATOM   2141  CG2 VAL A 289      -2.043  11.112 -29.782  1.00 66.00           C
ATOM   2142  N   MET A 290       2.311  10.407 -31.172  1.00 59.65           N
ATOM   2143  CA  MET A 290       3.757  10.554 -31.187  1.00 61.01           C
ATOM   2144  C   MET A 290       4.252  10.070 -32.549  1.00 61.32           C
ATOM   2145  O   MET A 290       5.214  10.602 -33.096  1.00 62.20           O
ATOM   2146  CB  MET A 290       4.398   9.693 -30.091  1.00 87.40           C
ATOM   2147  CG  MET A 290       3.492   9.350 -28.915  1.00 88.23           C
ATOM   2148  SD  MET A 290       4.360   8.559 -27.528  1.00 87.78           S
ATOM   2149  CE  MET A 290       3.958   6.830 -27.788  1.00 86.93           C
ATOM   2150  N   LEU A 291       3.565   9.054 -33.073  1.00 47.64           N
ATOM   2151  CA  LEU A 291       3.865   8.417 -34.353  1.00 48.37           C
ATOM   2152  C   LEU A 291       4.950   7.363 -34.198  1.00 48.20           C
ATOM   2153  O   LEU A 291       5.819   7.236 -35.046  1.00 49.33           O
ATOM   2154  CB  LEU A 291       4.304   9.448 -35.398  1.00 74.67           C
ATOM   2155  CG  LEU A 291       3.284  10.493 -35.847  1.00 74.67           C
ATOM   2156  CD1 LEU A 291       3.887  11.357 -36.945  1.00 74.81           C
ATOM   2157  CD2 LEU A 291       2.041   9.798 -36.356  1.00 73.99           C
ATOM   2158  N   VAL A 292       4.897   6.589 -33.122  1.00107.18           N
ATOM   2159  CA  VAL A 292       5.918   5.573 -32.898  1.00107.18           C
ATOM   2160  C   VAL A 292       5.397   4.143 -32.988  1.00107.47           C
ATOM   2161  O   VAL A 292       4.224   3.873 -32.733  1.00107.56           O
ATOM   2162  CB  VAL A 292       6.592   5.760 -31.521  1.00 75.93           C
ATOM   2163  CG1 VAL A 292       7.011   7.212 -31.345  1.00 73.68           C
ATOM   2164  CG2 VAL A 292       5.640   5.333 -30.413  1.00 73.42           C
ATOM   2165  N   THR A 293       6.294   3.233 -33.352  1.00 85.46           N
ATOM   2166  CA  THR A 293       5.968   1.819 -33.468  1.00 87.70           C
ATOM   2167  C   THR A 293       6.689   1.117 -32.318  1.00 90.22           C
ATOM   2168  O   THR A 293       7.878   0.837 -32.401  1.00 88.38           O
ATOM   2169  CB  THR A 293       6.445   1.246 -34.821  1.00 91.93           C
ATOM   2170  OG1 THR A 293       5.906   2.036 -35.892  1.00 91.94           O
ATOM   2171  CG2 THR A 293       5.979  -0.203 -34.984  1.00 91.66           C
ATOM   2172  N   PRO A 294       5.956   0.831 -31.230  1.00109.23           N
ATOM   2173  CA  PRO A 294       6.278   0.190 -29.949  1.00108.67           C
ATOM   2174  C   PRO A 294       7.472  -0.737 -29.773  1.00108.78           C
ATOM   2175  O   PRO A 294       7.545  -1.460 -28.775  1.00104.72           O
ATOM   2176  CB  PRO A 294       4.975  -0.491 -29.591  1.00 54.24           C
ATOM   2177  CG  PRO A 294       4.010   0.544 -29.974  1.00 56.61           C
ATOM   2178  CD  PRO A 294       4.492   0.951 -31.359  1.00 53.90           C
ATOM   2179  N   ASP A 295       8.406  -0.726 -30.715  1.00 98.42           N
ATOM   2180  CA  ASP A 295       9.590  -1.558 -30.572  1.00 97.27           C
ATOM   2181  C   ASP A 295      10.848  -0.688 -30.532  1.00 95.49           C
ATOM   2182  O   ASP A 295      11.164   0.032 -31.481  1.00 93.31           O
ATOM   2183  CB  ASP A 295       9.679  -2.590 -31.702  1.00144.33           C
ATOM   2184  CG  ASP A 295      10.720  -3.667 -31.427  1.00144.33           C
ATOM   2185  OD1 ASP A 295      10.681  -4.286 -30.339  1.00144.33           O
ATOM   2186  OD2 ASP A 295      11.578  -3.897 -32.305  1.00144.33           O
ATOM   2187  N   SER A 296      11.547  -0.747 -29.406  1.00 54.31           N
ATOM   2188  CA  SER A 296      12.763   0.018 -29.219  1.00 51.68           C
ATOM   2189  C   SER A 296      13.779  -0.410 -30.263  1.00 50.99           C
ATOM   2190  O   SER A 296      14.449   0.424 -30.861  1.00 51.12           O
ATOM   2191  CB  SER A 296      13.336  -0.254 -27.837  1.00 89.34           C
ATOM   2192  OG  SER A 296      12.296  -0.352 -26.889  1.00 90.53           O
ATOM   2193  N   GLY A 297      13.887  -1.718 -30.482  1.00144.34           N
ATOM   2194  CA  GLY A 297      14.839  -2.225 -31.454  1.00144.34           C
ATOM   2195  C   GLY A 297      14.964  -1.384 -32.712  1.00144.34           C
ATOM   2196  O   GLY A 297      16.010  -1.380 -33.362  1.00144.34           O
ATOM   2197  N   LEU A 298      13.906  -0.653 -33.044  1.00105.67           N
ATOM   2198  CA  LEU A 298      13.888   0.174 -34.241  1.00105.94           C
ATOM   2199  C   LEU A 298      14.654   1.498 -34.169  1.00105.88           C
ATOM   2200  O   LEU A 298      15.586   1.724 -34.940  1.00105.93           O
ATOM   2201  CB  LEU A 298      12.445   0.440 -34.646  1.00143.75           C
ATOM   2202  N   TYR A 299      14.255   2.371 -33.248  1.00 60.14           N
ATOM   2203  CA  TYR A 299      14.876   3.689 -33.097  1.00 58.47           C
ATOM   2204  C   TYR A 299      16.371   3.740 -32.835  1.00 58.15           C
ATOM   2205  O   TYR A 299      16.863   3.257 -31.819  1.00 56.54           O
ATOM   2206  CB  TYR A 299      14.114   4.477 -32.037  1.00 74.08           C
ATOM   2207  CG  TYR A 299      12.726   4.780 -32.523  1.00 74.77           C
ATOM   2208  CD1 TYR A 299      11.626   4.075 -32.051  1.00 73.97           C
ATOM   2209  CD2 TYR A 299      12.530   5.699 -33.551  1.00 74.83           C
ATOM   2210  CE1 TYR A 299      10.360   4.279 -32.602  1.00 75.09           C
ATOM   2211  CE2 TYR A 299      11.283   5.910 -34.105  1.00 73.93           C
ATOM   2212  CZ  TYR A 299      10.203   5.199 -33.631  1.00 74.79           C
ATOM   2213  OH  TYR A 299       8.970   5.416 -34.202  1.00 75.10           O
ATOM   2214  N   SER A 300      17.076   4.351 -33.780  1.00 97.36           N
ATOM   2215  CA  SER A 300      18.530   4.502 -33.751  1.00 96.26           C
ATOM   2216  C   SER A 300      19.128   5.184 -32.501  1.00 94.32           C
ATOM   2217  O   SER A 300      20.226   4.841 -32.067  1.00 92.55           O
ATOM   2218  CB  SER A 300      18.954   5.240 -35.027  1.00 56.91           C
ATOM   2219  OG  SER A 300      18.310   4.666 -36.162  1.00 64.67           O
ATOM   2220  N   PHE A 301      18.418   6.144 -31.923  1.00 61.08           N
ATOM   2221  CA  PHE A 301      18.921   6.819 -30.736  1.00 59.36           C
ATOM   2222  C   PHE A 301      18.739   6.006 -29.487  1.00 58.08           C
ATOM   2223  O   PHE A 301      19.008   6.517 -28.402  1.00 57.34           O
ATOM   2224  CB  PHE A 301      18.211   8.144 -30.484  1.00 49.93           C
ATOM   2225  CG  PHE A 301      18.728   9.278 -31.292  1.00 51.36           C
ATOM   2226  CD1 PHE A 301      19.766   9.096 -32.196  1.00 52.53           C
ATOM   2227  CD2 PHE A 301      18.132  10.529 -31.189  1.00 51.71           C
ATOM   2228  CE1 PHE A 301      20.200  10.142 -32.990  1.00 52.82           C
ATOM   2229  CE2 PHE A 301      18.549  11.577 -31.973  1.00 52.28           C
ATOM   2230  CZ  PHE A 301      19.588  11.388 -32.882  1.00 52.48           C
ATOM   2231  N   ILE A 302      18.236   4.780 -29.597  1.00 61.11           N
ATOM   2232  CA  ILE A 302      18.070   3.982 -28.387  1.00 61.49           C
ATOM   2233  C   ILE A 302      18.404   2.513 -28.582  1.00 62.25           C
ATOM   2234  O   ILE A 302      18.469   1.751 -27.615  1.00 63.54           O
ATOM   2235  CB  ILE A 302      16.645   4.146 -27.733  1.00 55.76           C
ATOM   2236  CG1 ILE A 302      15.600   3.296 -28.440  1.00 56.28           C
ATOM   2237  CG2 ILE A 302      16.218   5.606 -27.759  1.00 52.12           C
ATOM   2238  CD1 ILE A 302      14.265   3.308 -27.706  1.00 57.05           C
ATOM   2239  N   ASN A 303      18.646   2.118 -29.828  1.00 63.21           N
ATOM   2240  CA  ASN A 303      19.023   0.739 -30.105  1.00 64.73           C
ATOM   2241  C   ASN A 303      20.546   0.647 -30.259  1.00 64.41           C
ATOM   2242  O   ASN A 303      21.060  -0.119 -31.075  1.00 65.73           O
ATOM   2243  CB  ASN A 303      18.318   0.219 -31.367  1.00 77.25           C
ATOM   2244  CG  ASN A 303      18.918   0.756 -32.657  1.00 78.76           C
ATOM   2245  OD1 ASN A 303      18.525   0.334 -33.741  1.00 80.18           O
ATOM   2246  ND2 ASN A 303      19.869   1.681 -32.550  1.00 78.17           N
ATOM   2247  N   GLN A 304      21.256   1.450 -29.472  1.00 69.43           N
ATOM   2248  CA  GLN A 304      22.715   1.463 -29.489  1.00 68.79           C
ATOM   2249  C   GLN A 304      23.216   0.559 -28.363  1.00 69.34           C
ATOM   2250  O   GLN A 304      24.080  -0.304 -28.568  1.00 68.82           O
ATOM   2251  CB  GLN A 304      23.228   2.889 -29.309  1.00 78.28           C
ATOM   2252  CG  GLN A 304      22.887   3.795 -30.480  1.00 76.50           C
ATOM   2253  CD  GLN A 304      22.893   5.262 -30.100  1.00 76.48           C
ATOM   2254  OE1 GLN A 304      23.868   5.757 -29.545  1.00 77.17           O
ATOM   2255  NE2 GLN A 304      21.798   5.964 -30.396  1.00 74.61           N
ATOM   2256  N   GLY A 305      22.678   0.776 -27.169  1.00 71.80           N
ATOM   2257  CA  GLY A 305      23.025  -0.066 -26.042  1.00 71.97           C
ATOM   2258  C   GLY A 305      21.859  -1.037 -25.988  1.00 73.22           C
ATOM   2259  O   GLY A 305      21.059  -1.077 -26.929  1.00 71.92           O
ATOM   2260  N   CYS A 306      21.728  -1.809 -24.913  1.00 78.62           N
ATOM   2261  CA  CYS A 306      20.611  -2.745 -24.837  1.00 81.40           C
ATOM   2262  C   CYS A 306      19.254  -2.020 -24.753  1.00 81.72           C
ATOM   2263  O   CYS A 306      19.166  -0.811 -24.987  1.00 82.07           O
ATOM   2264  CB  CYS A 306      20.789  -3.701 -23.653  1.00 76.61           C
ATOM   2265  SG  CYS A 306      20.619  -2.944 -22.054  1.00 81.87           S
ATOM   2266  N   LEU A 307      18.202  -2.766 -24.424  1.00 51.12           N
ATOM   2267  CA  LEU A 307      16.853  -2.215 -24.364  1.00 50.27           C
ATOM   2268  C   LEU A 307      16.092  -2.680 -23.123  1.00 50.98           C
ATOM   2269  O   LEU A 307      15.388  -1.903 -22.489  1.00 49.97           O
ATOM   2270  CB  LEU A 307      16.080  -2.647 -25.622  1.00 54.73           C
ATOM   2271  CG  LEU A 307      16.912  -2.671 -26.912  1.00 53.54           C
ATOM   2272  CD1 LEU A 307      16.227  -3.508 -27.967  1.00 51.94           C
ATOM   2273  CD2 LEU A 307      17.141  -1.255 -27.397  1.00 51.92           C
ATOM   2274  N   THR A 308      16.236  -3.960 -22.793  1.00 68.86           N
ATOM   2275  CA  THR A 308      15.566  -4.560 -21.638  1.00 69.04           C
ATOM   2276  C   THR A 308      16.285  -4.331 -20.305  1.00 69.28           C
ATOM   2277  O   THR A 308      17.504  -4.152 -20.265  1.00 67.72           O
ATOM   2278  CB  THR A 308      15.404  -6.067 -21.850  1.00142.02           C
ATOM   2279  OG1 THR A 308      16.622  -6.606 -22.382  1.00143.29           O
ATOM   2280  CG2 THR A 308      14.270  -6.338 -22.808  1.00143.29           C
ATOM   2281  N   VAL A 309      15.514  -4.338 -19.219  1.00105.40           N
ATOM   2282  CA  VAL A 309      16.052  -4.143 -17.873  1.00104.04           C
ATOM   2283  C   VAL A 309      15.254  -5.027 -16.908  1.00106.97           C
ATOM   2284  O   VAL A 309      14.053  -4.831 -16.716  1.00102.87           O
ATOM   2285  CB  VAL A 309      15.950  -2.652 -17.438  1.00 54.37           C
ATOM   2286  CG1 VAL A 309      16.623  -2.451 -16.089  1.00 54.01           C
ATOM   2287  CG2 VAL A 309      16.582  -1.749 -18.497  1.00 55.61           C
ATOM   2288  N   ASP A 310      15.938  -6.001 -16.314  1.00 85.08           N
ATOM   2289  CA  ASP A 310      15.337  -6.969 -15.393  1.00 87.81           C
ATOM   2290  C   ASP A 310      14.104  -6.524 -14.602  1.00 86.87           C
ATOM   2291  O   ASP A 310      12.993  -6.941 -14.904  1.00 86.68           O
ATOM   2292  CB  ASP A 310      16.393  -7.475 -14.410  1.00118.04           C
ATOM   2293  CG  ASP A 310      17.788  -7.438 -14.988  1.00130.11           C
ATOM   2294  OD1 ASP A 310      18.022  -8.087 -16.033  1.00136.58           O
ATOM   2295  OD2 ASP A 310      18.646  -6.751 -14.393  1.00136.35           O
ATOM   2296  N   ASN A 311      14.296  -5.683 -13.593  1.00131.42           N
ATOM   2297  CA  ASN A 311      13.190  -5.237 -12.750  1.00130.35           C
ATOM   2298  C   ASN A 311      12.241  -4.168 -13.299  1.00128.82           C
ATOM   2299  O   ASN A 311      11.182  -3.925 -12.724  1.00129.91           O
ATOM   2300  CB  ASN A 311      13.714  -4.779 -11.373  1.00111.48           C
ATOM   2301  CG  ASN A 311      15.182  -4.334 -11.390  1.00112.20           C
ATOM   2302  OD1 ASN A 311      15.632  -3.625 -10.489  1.00112.45           O
ATOM   2303  ND2 ASN A 311      15.931  -4.768 -12.392  1.00110.19           N
ATOM   2304  N   ILE A 312      12.597  -3.553 -14.416  1.00 66.00           N
ATOM   2305  CA  ILE A 312      11.789  -2.488 -15.006  1.00 64.36           C
ATOM   2306  C   ILE A 312      10.729  -2.914 -16.033  1.00 64.16           C
ATOM   2307  O   ILE A 312      11.045  -3.612 -16.988  1.00 62.23           O
ATOM   2308  CB  ILE A 312      12.722  -1.468 -15.679  1.00 77.30           C
ATOM   2309  CG1 ILE A 312      13.443  -0.653 -14.610  1.00 76.96           C
ATOM   2310  CG2 ILE A 312      11.950  -0.593 -16.644  1.00 76.83           C
ATOM   2311  CD1 ILE A 312      14.552   0.236 -15.150  1.00 77.61           C
ATOM   2312  N   ASP A 313       9.475  -2.503 -15.859  1.00 77.20           N
ATOM   2313  CA  ASP A 313       8.474  -2.852 -16.867  1.00 75.89           C
ATOM   2314  C   ASP A 313       8.116  -1.620 -17.671  1.00 74.39           C
ATOM   2315  O   ASP A 313       7.110  -0.966 -17.408  1.00 72.42           O
ATOM   2316  CB  ASP A 313       7.193  -3.416 -16.268  1.00118.94           C
ATOM   2317  CG  ASP A 313       6.194  -3.814 -17.345  1.00124.52           C
ATOM   2318  OD1 ASP A 313       6.487  -4.750 -18.122  1.00127.46           O
ATOM   2319  OD2 ASP A 313       5.124  -3.182 -17.434  1.00127.48           O
ATOM   2320  N   ASP A 314       8.949  -1.322 -18.659  1.00 58.99           N
ATOM   2321  CA  ASP A 314       8.768  -0.167 -19.529  1.00 58.12           C
ATOM   2322  C   ASP A 314       7.300   0.111 -19.881  1.00 58.37           C
ATOM   2323  O   ASP A 314       6.925   1.257 -20.132  1.00 57.13           O
ATOM   2324  CB  ASP A 314       9.561  -0.376 -20.821  1.00143.40           C
ATOM   2325  CG  ASP A 314      10.898  -1.053 -20.587  1.00143.40           C
ATOM   2326  OD1 ASP A 314      11.736  -0.490 -19.851  1.00143.40           O
ATOM   2327  OD2 ASP A 314      11.109  -2.151 -21.142  1.00143.40           O
ATOM   2328  N   VAL A 315       6.484  -0.942 -19.902  1.00 73.21           N
ATOM   2329  CA  VAL A 315       5.069  -0.819 -20.249  1.00 72.62           C
ATOM   2330  C   VAL A 315       4.153  -0.615 -19.024  1.00 73.55           C
ATOM   2331  O   VAL A 315       2.938  -0.491 -19.158  1.00 71.67           O
ATOM   2332  CB  VAL A 315       4.588  -2.061 -21.080  1.00 65.35           C
ATOM   2333  CG1 VAL A 315       3.149  -1.873 -21.520  1.00 65.87           C
ATOM   2334  CG2 VAL A 315       5.473  -2.258 -22.314  1.00 66.17           C
ATOM   2335  N   GLU A 316       4.735  -0.600 -17.830  1.00 86.26           N
ATOM   2336  CA  GLU A 316       3.963  -0.358 -16.614  1.00 87.45           C
ATOM   2337  C   GLU A 316       4.371   1.031 -16.160  1.00 87.62           C
ATOM   2338  O   GLU A 316       3.534   1.876 -15.862  1.00 86.81           O
ATOM   2339  CB  GLU A 316       4.302  -1.372 -15.524  1.00117.56           C
ATOM   2340  CG  GLU A 316       3.199  -2.376 -15.261  1.00123.75           C
ATOM   2341  CD  GLU A 316       1.883  -1.718 -14.897  1.00126.58           C
ATOM   2342  OE1 GLU A 316       1.858  -0.924 -13.934  1.00128.59           O
ATOM   2343  OE2 GLU A 316       0.871  -2.000 -15.573  1.00128.71           O
ATOM   2344  N   GLU A 317       5.680   1.253 -16.124  1.00 48.12           N
ATOM   2345  CA  GLU A 317       6.239   2.537 -15.738  1.00 47.68           C
ATOM   2346  C   GLU A 317       5.633   3.649 -16.594  1.00 46.37           C
ATOM   2347  O   GLU A 317       5.645   4.809 -16.198  1.00 43.39           O
ATOM   2348  CB  GLU A 317       7.761   2.511 -15.890  1.00143.59           C
ATOM   2349  N   PHE A 318       5.104   3.308 -17.767  1.00 81.55           N
ATOM   2350  CA  PHE A 318       4.496   4.334 -18.607  1.00 80.62           C
ATOM   2351  C   PHE A 318       3.128   4.645 -18.030  1.00 79.79           C
ATOM   2352  O   PHE A 318       2.791   5.810 -17.806  1.00 80.29           O
ATOM   2353  CB  PHE A 318       4.357   3.863 -20.057  1.00 71.70           C
ATOM   2354  CG  PHE A 318       3.940   4.953 -21.006  1.00 72.75           C
ATOM   2355  CD1 PHE A 318       4.109   6.294 -20.666  1.00 72.97           C
ATOM   2356  CD2 PHE A 318       3.378   4.647 -22.239  1.00 73.07           C
ATOM   2357  CE1 PHE A 318       3.720   7.323 -21.539  1.00 72.71           C
ATOM   2358  CE2 PHE A 318       2.983   5.669 -23.125  1.00 71.90           C
ATOM   2359  CZ  PHE A 318       3.156   7.010 -22.769  1.00 71.29           C
ATOM   2360  N   LYS A 319       2.355   3.588 -17.782  1.00 77.63           N
ATOM   2361  CA  LYS A 319       1.015   3.718 -17.211  1.00 78.28           C
ATOM   2362  C   LYS A 319       1.077   4.609 -15.965  1.00 77.70           C
ATOM   2363  O   LYS A 319       0.405   5.645 -15.883  1.00 79.30           O
ATOM   2364  CB  LYS A 319       0.461   2.336 -16.830  1.00 97.11           C
ATOM   2365  CG  LYS A 319       0.606   1.275 -17.913  1.00 97.79           C
ATOM   2366  CD  LYS A 319       0.042  -0.077 -17.479  1.00 98.73           C
ATOM   2367  CE  LYS A 319      -1.465  -0.153 -17.659  1.00100.33           C
ATOM   2368  NZ  LYS A 319      -1.848  -0.022 -19.098  1.00 99.90           N
ATOM   2369  N   LEU A 320       1.892   4.203 -14.995  1.00 49.18           N
ATOM   2370  CA  LEU A 320       2.029   4.981 -13.783  1.00 49.27           C
ATOM   2371  C   LEU A 320       2.486   6.381 -14.158  1.00 50.06           C
ATOM   2372  O   LEU A 320       1.902   7.364 -13.719  1.00 48.16           O
ATOM   2373  CB  LEU A 320       3.039   4.338 -12.840  1.00 71.32           C
ATOM   2374  CG  LEU A 320       2.643   2.997 -12.226  1.00 71.50           C
ATOM   2375  CD1 LEU A 320       2.620   1.922 -13.293  1.00 68.47           C
ATOM   2376  CD2 LEU A 320       3.627   2.635 -11.120  1.00 68.82           C
ATOM   2377  N   CYS A 321       3.519   6.470 -14.990  1.00 50.10           N
ATOM   2378  CA  CYS A 321       4.042   7.772 -15.386  1.00 50.92           C
ATOM   2379  C   CYS A 321       2.929   8.710 -15.794  1.00 52.23           C
ATOM   2380  O   CYS A 321       2.863   9.846 -15.320  1.00 47.19           O
ATOM   2381  CB  CYS A 321       5.030   7.648 -16.548  1.00 70.17           C
ATOM   2382  SG  CYS A 321       5.667   9.253 -17.100  1.00 75.14           S
ATOM   2383  N   ASP A 322       2.054   8.236 -16.678  1.00 61.79           N
ATOM   2384  CA  ASP A 322       0.943   9.053 -17.146  1.00 63.06           C
ATOM   2385  C   ASP A 322       0.149   9.471 -15.907  1.00 63.68           C
ATOM   2386  O   ASP A 322       0.025  10.661 -15.608  1.00 61.28           O
ATOM   2387  CB  ASP A 322       0.075   8.249 -18.120  1.00 62.35           C
ATOM   2388  CG  ASP A 322      -0.675   9.131 -19.101  1.00 70.40           C
ATOM   2389  OD1 ASP A 322      -0.044  10.065 -19.643  1.00 74.87           O
ATOM   2390  OD2 ASP A 322      -1.885   8.884 -19.336  1.00 74.87           O
ATOM   2391  N   GLU A 323      -0.368   8.488 -15.176  1.00 93.13           N
ATOM   2392  CA  GLU A 323      -1.108   8.767 -13.949  1.00 92.24           C
ATOM   2393  C   GLU A 323      -0.309   9.790 -13.151  1.00 88.47           C
ATOM   2394  O   GLU A 323      -0.854  10.761 -12.624  1.00 86.47           O
ATOM   2395  CB  GLU A 323      -1.255   7.486 -13.126  1.00 77.72           C
ATOM   2396  CG  GLU A 323      -1.472   7.694 -11.618  1.00 91.18           C
ATOM   2397  CD  GLU A 323      -2.931   7.919 -11.229  1.00 97.84           C
ATOM   2398  OE1 GLU A 323      -3.546   8.899 -11.702  1.00100.20           O
ATOM   2399  OE2 GLU A 323      -3.466   7.115 -10.437  1.00 99.91           O
ATOM   2400  N   ALA A 324       0.996   9.556 -13.075  1.00 69.92           N
ATOM   2401  CA  ALA A 324       1.894  10.433 -12.350  1.00 67.44           C
ATOM   2402  C   ALA A 324       1.716  11.848 -12.874  1.00 66.44           C
ATOM   2403  O   ALA A 324       1.587  12.796 -12.092  1.00 65.86           O
ATOM   2404  CB  ALA A 324       3.335   9.967 -12.530  1.00 76.89           C
ATOM   2405  N   PHE A 325       1.692  11.981 -14.200  1.00 41.18           N
ATOM   2406  CA  PHE A 325       1.526  13.286 -14.829  1.00 43.03           C
ATOM   2407  C   PHE A 325       0.186  13.857 -14.415  1.00 44.87           C
ATOM   2408  O   PHE A 325       0.089  15.034 -14.076  1.00 45.74           O
ATOM   2409  CB  PHE A 325       1.581  13.172 -16.353  1.00 41.72           C
ATOM   2410  CG  PHE A 325       2.939  13.424 -16.941  1.00 42.36           C
ATOM   2411  CD1 PHE A 325       3.557  14.659 -16.798  1.00 42.77           C
ATOM   2412  CD2 PHE A 325       3.576  12.443 -17.702  1.00 42.78           C
ATOM   2413  CE1 PHE A 325       4.791  14.927 -17.412  1.00 41.88           C
ATOM   2414  CE2 PHE A 325       4.806  12.699 -18.319  1.00 43.56           C
ATOM   2415  CZ  PHE A 325       5.412  13.952 -18.173  1.00 43.25           C
ATOM   2416  N   ASP A 326      -0.845  13.011 -14.427  1.00 73.51           N
ATOM   2417  CA  ASP A 326      -2.185  13.444 -14.054  1.00 74.79           C
ATOM   2418  C   ASP A 326      -2.254  13.878 -12.589  1.00 74.70           C
ATOM   2419  O   ASP A 326      -2.582  15.028 -12.303  1.00 73.35           O
ATOM   2420  CB  ASP A 326      -3.209  12.339 -14.341  1.00119.53           C
ATOM   2421  CG  ASP A 326      -3.246  11.941 -15.816  1.00123.66           C
ATOM   2422  OD1 ASP A 326      -2.876  12.775 -16.675  1.00124.48           O
ATOM   2423  OD2 ASP A 326      -3.659  10.797 -16.116  1.00126.76           O
ATOM   2424  N   ILE A 327      -1.931  12.987 -11.660  1.00 67.23           N
ATOM   2425  CA  ILE A 327      -1.981  13.357 -10.252  1.00 65.51           C
ATOM   2426  C   ILE A 327      -1.251  14.680 -10.001  1.00 64.97           C
ATOM   2427  O   ILE A 327      -1.315  15.231  -8.900  1.00 63.71           O
ATOM   2428  CB  ILE A 327      -1.346  12.274  -9.348  1.00 92.93           C
ATOM   2429  CG1 ILE A 327      -2.036  10.934  -9.572  1.00 94.17           C
ATOM   2430  CG2 ILE A 327      -1.494  12.658  -7.871  1.00 94.02           C
ATOM   2431  CD1 ILE A 327      -1.558   9.850  -8.625  1.00 96.20           C
ATOM   2432  N   LEU A 328      -0.559  15.190 -11.017  1.00 53.10           N
ATOM   2433  CA  LEU A 328       0.185  16.443 -10.884  1.00 51.80           C
ATOM   2434  C   LEU A 328      -0.542  17.586 -11.541  1.00 51.52           C
ATOM   2435  O   LEU A 328      -0.150  18.745 -11.415  1.00 50.82           O
ATOM   2436  CB  LEU A 328       1.570  16.320 -11.516  1.00 73.43           C
ATOM   2437  CG  LEU A 328       2.763  16.053 -10.586  1.00 74.23           C
ATOM   2438  CD1 LEU A 328       2.913  17.219  -9.606  1.00 75.67           C
ATOM   2439  CD2 LEU A 328       2.575  14.724  -9.848  1.00 75.57           C
ATOM   2440  N   GLY A 329      -1.595  17.250 -12.267  1.00 45.10           N
ATOM   2441  CA  GLY A 329      -2.363  18.276 -12.943  1.00 45.66           C
ATOM   2442  C   GLY A 329      -1.823  18.711 -14.294  1.00 46.78           C
ATOM   2443  O   GLY A 329      -2.042  19.847 -14.731  1.00 46.55           O
ATOM   2444  N   PHE A 330      -1.116  17.818 -14.966  1.00 80.53           N
ATOM   2445  CA  PHE A 330      -0.592  18.162 -16.273  1.00 82.63           C
ATOM   2446  C   PHE A 330      -1.758  18.099 -17.267  1.00 85.07           C
ATOM   2447  O   PHE A 330      -2.400  17.057 -17.425  1.00 84.50           O
ATOM   2448  CB  PHE A 330       0.540  17.195 -16.665  1.00 90.90           C
ATOM   2449  N   THR A 331      -2.044  19.232 -17.901  1.00 88.95           N
ATOM   2450  CA  THR A 331      -3.126  19.323 -18.868  1.00 89.09           C
ATOM   2451  C   THR A 331      -2.802  18.469 -20.086  1.00 90.40           C
ATOM   2452  O   THR A 331      -1.644  18.377 -20.479  1.00 87.66           O
ATOM   2453  CB  THR A 331      -3.325  20.767 -19.319  1.00107.07           C
ATOM   2454  OG1 THR A 331      -3.394  21.613 -18.166  1.00111.68           O
ATOM   2455  CG2 THR A 331      -4.615  20.903 -20.117  1.00112.20           C
ATOM   2456  N   LYS A 332      -3.820  17.845 -20.680  1.00 88.69           N
ATOM   2457  CA  LYS A 332      -3.616  16.996 -21.848  1.00 88.95           C
ATOM   2458  C   LYS A 332      -2.721  17.720 -22.846  1.00 90.09           C
ATOM   2459  O   LYS A 332      -1.774  17.144 -23.386  1.00 88.01           O
ATOM   2460  CB  LYS A 332      -4.955  16.643 -22.489  1.00134.15           C
ATOM   2461  N   GLU A 333      -3.015  18.993 -23.081  1.00110.82           N
ATOM   2462  CA  GLU A 333      -2.213  19.771 -24.004  1.00112.32           C
ATOM   2463  C   GLU A 333      -0.751  19.566 -23.607  1.00111.32           C
ATOM   2464  O   GLU A 333       0.089  19.257 -24.447  1.00110.37           O
ATOM   2465  CB  GLU A 333      -2.604  21.250 -23.917  1.00145.36           C
ATOM   2466  CG  GLU A 333      -1.883  22.159 -24.909  1.00145.36           C
ATOM   2467  CD  GLU A 333      -2.410  23.587 -24.894  1.00145.36           C
ATOM   2468  OE1 GLU A 333      -3.587  23.794 -25.257  1.00145.36           O
ATOM   2469  OE2 GLU A 333      -1.647  24.503 -24.516  1.00145.36           O
ATOM   2470  N   GLU A 334      -0.469  19.702 -22.313  1.00 70.17           N
ATOM   2471  CA  GLU A 334       0.883  19.541 -21.780  1.00 68.86           C
ATOM   2472  C   GLU A 334       1.348  18.098 -21.862  1.00 68.65           C
ATOM   2473  O   GLU A 334       2.234  17.775 -22.647  1.00 66.94           O
ATOM   2474  CB  GLU A 334       0.939  19.974 -20.315  1.00 85.38           C
ATOM   2475  CG  GLU A 334       0.313  21.321 -19.994  1.00 87.05           C
ATOM   2476  CD  GLU A 334       0.485  21.674 -18.526  1.00 88.35           C
ATOM   2477  OE1 GLU A 334       0.105  20.840 -17.682  1.00 88.20           O
ATOM   2478  OE2 GLU A 334       0.998  22.774 -18.211  1.00 89.09           O
ATOM   2479  N   LYS A 335       0.752  17.239 -21.036  1.00 65.77           N
ATOM   2480  CA  LYS A 335       1.112  15.822 -21.008  1.00 65.05           C
ATOM   2481  C   LYS A 335       1.432  15.327 -22.401  1.00 64.17           C
ATOM   2482  O   LYS A 335       2.416  14.623 -22.602  1.00 62.40           O
ATOM   2483  CB  LYS A 335      -0.020  14.981 -20.411  1.00 72.62           C
ATOM   2484  N   GLN A 336       0.598  15.707 -23.364  1.00 85.87           N
ATOM   2485  CA  GLN A 336       0.797  15.301 -24.748  1.00 84.72           C
ATOM   2486  C   GLN A 336       1.930  16.100 -25.387  1.00 83.56           C
ATOM   2487  O   GLN A 336       2.789  15.523 -26.054  1.00 83.20           O
ATOM   2488  CB  GLN A 336      -0.497  15.481 -25.546  1.00143.67           C
ATOM   2489  N   SER A 337       1.929  17.418 -25.176  1.00 66.06           N
ATOM   2490  CA  SER A 337       2.959  18.293 -25.734  1.00 67.58           C
ATOM   2491  C   SER A 337       4.332  17.735 -25.429  1.00 68.84           C
ATOM   2492  O   SER A 337       5.248  17.841 -26.245  1.00 67.83           O
ATOM   2493  CB  SER A 337       2.848  19.705 -25.159  1.00105.04           C
ATOM   2494  OG  SER A 337       1.730  20.384 -25.691  1.00106.11           O
ATOM   2495  N   MET A 338       4.472  17.145 -24.246  1.00 61.02           N
ATOM   2496  CA  MET A 338       5.736  16.551 -23.839  1.00 60.76           C
ATOM   2497  C   MET A 338       6.059  15.349 -24.719  1.00 58.97           C
ATOM   2498  O   MET A 338       7.123  15.310 -25.328  1.00 56.14           O
ATOM   2499  CB  MET A 338       5.675  16.128 -22.372  1.00 87.54           C
ATOM   2500  CG  MET A 338       5.951  17.250 -21.385  1.00 95.38           C
ATOM   2501  SD  MET A 338       7.706  17.421 -21.036  1.00 99.71           S
ATOM   2502  CE  MET A 338       7.945  16.042 -19.932  1.00102.68           C
ATOM   2503  N   PHE A 339       5.140  14.384 -24.795  1.00 77.35           N
ATOM   2504  CA  PHE A 339       5.337  13.186 -25.618  1.00 75.31           C
ATOM   2505  C   PHE A 339       5.635  13.523 -27.074  1.00 75.17           C
ATOM   2506  O   PHE A 339       6.485  12.891 -27.706  1.00 75.25           O
ATOM   2507  CB  PHE A 339       4.107  12.283 -25.548  1.00 56.89           C
ATOM   2508  CG  PHE A 339       3.838  11.747 -24.175  1.00 58.22           C
ATOM   2509  CD1 PHE A 339       4.828  11.076 -23.472  1.00 58.66           C
ATOM   2510  CD2 PHE A 339       2.602  11.923 -23.574  1.00 58.83           C
ATOM   2511  CE1 PHE A 339       4.585  10.588 -22.179  1.00 57.90           C
ATOM   2512  CE2 PHE A 339       2.353  11.443 -22.292  1.00 59.44           C
ATOM   2513  CZ  PHE A 339       3.347  10.775 -21.594  1.00 58.65           C
ATOM   2514  N   LYS A 340       4.931  14.511 -27.616  1.00 94.83           N
ATOM   2515  CA  LYS A 340       5.191  14.907 -28.989  1.00 94.33           C
ATOM   2516  C   LYS A 340       6.680  15.233 -29.028  1.00 93.63           C
ATOM   2517  O   LYS A 340       7.440  14.633 -29.784  1.00 93.26           O
ATOM   2518  CB  LYS A 340       4.365  16.134 -29.361  1.00118.99           C
ATOM   2519  N   CYS A 341       7.084  16.169 -28.173  1.00 64.61           N
ATOM   2520  CA  CYS A 341       8.473  16.583 -28.070  1.00 65.44           C
ATOM   2521  C   CYS A 341       9.427  15.416 -27.844  1.00 65.77           C
ATOM   2522  O   CYS A 341      10.557  15.414 -28.350  1.00 65.88           O
ATOM   2523  CB  CYS A 341       8.628  17.564 -26.925  1.00 60.79           C
ATOM   2524  SG  CYS A 341       7.831  19.109 -27.241  1.00 65.92           S
ATOM   2525  N   THR A 342       8.985  14.429 -27.073  1.00 63.89           N
ATOM   2526  CA  THR A 342       9.824  13.275 -26.781  1.00 59.93           C
ATOM   2527  C   THR A 342       9.972  12.328 -27.972  1.00 59.05           C
ATOM   2528  O   THR A 342      11.090  11.978 -28.382  1.00 56.38           O
ATOM   2529  CB  THR A 342       9.281  12.511 -25.538  1.00 42.13           C
ATOM   2530  OG1 THR A 342       9.744  13.176 -24.353  1.00 42.97           O
ATOM   2531  CG2 THR A 342       9.755  11.051 -25.521  1.00 41.49           C
ATOM   2532  N   ALA A 343       8.842  11.923 -28.535  1.00 74.93           N
ATOM   2533  CA  ALA A 343       8.870  11.011 -29.663  1.00 74.44           C
ATOM   2534  C   ALA A 343       9.640  11.627 -30.820  1.00 73.92           C
ATOM   2535  O   ALA A 343      10.384  10.935 -31.513  1.00 71.69           O
ATOM   2536  CB  ALA A 343       7.446  10.670 -30.092  1.00 84.57           C
ATOM   2537  N   SER A 344       9.476  12.936 -31.001  1.00 79.05           N
ATOM   2538  CA  SER A 344      10.131  13.655 -32.093  1.00 80.92           C
ATOM   2539  C   SER A 344      11.643  13.514 -32.096  1.00 81.05           C
ATOM   2540  O   SER A 344      12.292  13.819 -33.103  1.00 80.42           O
ATOM   2541  CB  SER A 344       9.759  15.140 -32.068  1.00 60.14           C
ATOM   2542  OG  SER A 344      10.265  15.779 -30.915  1.00 61.44           O
ATOM   2543  N   ILE A 345      12.196  13.057 -30.971  1.00 83.39           N
ATOM   2544  CA  ILE A 345      13.635  12.848 -30.843  1.00 84.78           C
ATOM   2545  C   ILE A 345      14.011  11.534 -31.513  1.00 86.67           C
ATOM   2546  O   ILE A 345      14.988  11.463 -32.256  1.00 86.83           O
ATOM   2547  CB  ILE A 345      14.084  12.801 -29.360  1.00 81.99           C
ATOM   2548  CG1 ILE A 345      14.103  14.217 -28.780  1.00 81.32           C
ATOM   2549  CG2 ILE A 345      15.464  12.161 -29.246  1.00 79.63           C
ATOM   2550  CD1 ILE A 345      14.829  14.330 -27.444  1.00 80.29           C
ATOM   2551  N   LEU A 346      13.233  10.493 -31.237  1.00 85.08           N
ATOM   2552  CA  LEU A 346      13.477   9.188 -31.830  1.00 87.87           C
ATOM   2553  C   LEU A 346      13.594   9.354 -33.338  1.00 89.62           C
ATOM   2554  O   LEU A 346      14.525   8.839 -33.953  1.00 91.06           O
ATOM   2555  CB  LEU A 346      12.323   8.223 -31.508  1.00 62.49           C
ATOM   2556  CG  LEU A 346      12.171   7.564 -30.128  1.00 62.98           C
ATOM   2557  CD1 LEU A 346      13.244   8.039 -29.159  1.00 61.86           C
ATOM   2558  CD2 LEU A 346      10.792   7.883 -29.589  1.00 63.08           C
ATOM   2559  N   HIS A 347      12.648  10.094 -33.916  1.00 99.93           N
ATOM   2560  CA  HIS A 347      12.603  10.339 -35.360  1.00101.03           C
ATOM   2561  C   HIS A 347      13.843  11.057 -35.900  1.00100.92           C
ATOM   2562  O   HIS A 347      14.282  10.773 -37.015  1.00103.19           O
ATOM   2563  CB  HIS A 347      11.337  11.131 -35.720  1.00120.71           C
ATOM   2564  CG  HIS A 347      10.058  10.405 -35.421  1.00117.30           C
ATOM   2565  ND1 HIS A 347       9.728   9.200 -36.005  1.00115.79           N
ATOM   2566  CD2 HIS A 347       9.027  10.718 -34.599  1.00115.28           C
ATOM   2567  CE1 HIS A 347       8.551   8.802 -35.556  1.00115.45           C
ATOM   2568  NE2 HIS A 347       8.105   9.705 -34.702  1.00116.17           N
ATOM   2569  N   MET A 348      14.399  11.983 -35.118  1.00 57.56           N
ATOM   2570  CA  MET A 348      15.611  12.708 -35.518  1.00 58.15           C
ATOM   2571  C   MET A 348      16.739  11.691 -35.727  1.00 58.09           C
ATOM   2572  O   MET A 348      17.579  11.828 -36.619  1.00 58.14           O
ATOM   2573  CB  MET A 348      16.041  13.682 -34.423  1.00 55.22           C
ATOM   2574  CG  MET A 348      14.911  14.465 -33.809  1.00 54.77           C
ATOM   2575  SD  MET A 348      15.486  15.989 -33.067  1.00 54.96           S
ATOM   2576  CE  MET A 348      13.933  16.956 -33.016  1.00 54.88           C
ATOM   2577  N   GLY A 349      16.760  10.678 -34.871  1.00 60.73           N
ATOM   2578  CA  GLY A 349      17.761   9.654 -34.992  1.00 58.93           C
ATOM   2579  C   GLY A 349      17.446   8.817 -36.201  1.00 60.04           C
ATOM   2580  O   GLY A 349      18.282   8.033 -36.636  1.00 56.43           O
ATOM   2581  N   GLU A 350      16.244   8.974 -36.750  1.00 84.63           N
ATOM   2582  CA  GLU A 350      15.832   8.200 -37.918  1.00 86.66           C
ATOM   2583  C   GLU A 350      15.894   8.969 -39.227  1.00 88.15           C
ATOM   2584  O   GLU A 350      15.254   8.581 -40.204  1.00 87.97           O
ATOM   2585  CB  GLU A 350      14.418   7.654 -37.740  1.00 74.86           C
ATOM   2586  CG  GLU A 350      14.207   6.832 -36.482  1.00 80.23           C
ATOM   2587  CD  GLU A 350      15.430   6.019 -36.060  1.00 84.09           C
ATOM   2588  OE1 GLU A 350      16.358   6.606 -35.465  1.00 84.71           O
ATOM   2589  OE2 GLU A 350      15.466   4.796 -36.314  1.00 85.18           O
ATOM   2590  N   MET A 351      16.664  10.053 -39.255  1.00 71.66           N
ATOM   2591  CA  MET A 351      16.801  10.852 -40.467  1.00 74.79           C
ATOM   2592  C   MET A 351      18.225  10.739 -40.986  1.00 76.75           C
ATOM   2593  O   MET A 351      19.159  11.220 -40.343  1.00 80.29           O
ATOM   2594  CB  MET A 351      16.470  12.311 -40.174  1.00136.49           C
ATOM   2595  N   LYS A 352      18.400  10.089 -42.134  1.00 74.83           N
ATOM   2596  CA  LYS A 352      19.732   9.943 -42.720  1.00 77.63           C
ATOM   2597  C   LYS A 352      19.838  10.797 -43.990  1.00 78.12           C
ATOM   2598  O   LYS A 352      18.829  11.098 -44.631  1.00 79.88           O
ATOM   2599  CB  LYS A 352      20.028   8.460 -43.003  1.00 76.13           C
ATOM   2600  CG  LYS A 352      21.210   8.195 -43.939  1.00 76.42           C
ATOM   2601  CD  LYS A 352      22.482   8.918 -43.530  1.00 76.74           C
ATOM   2602  CE  LYS A 352      23.145   8.245 -42.361  1.00 77.72           C
ATOM   2603  NZ  LYS A 352      23.452   6.827 -42.686  1.00 78.47           N
ATOM   2604  N   PHE A 353      21.063  11.188 -44.342  1.00 97.46           N
ATOM   2605  CA  PHE A 353      21.304  12.045 -45.502  1.00 96.38           C
ATOM   2606  C   PHE A 353      22.181  11.459 -46.611  1.00 97.06           C
ATOM   2607  O   PHE A 353      22.980  10.550 -46.383  1.00 97.96           O
ATOM   2608  CB  PHE A 353      21.907  13.367 -45.027  1.00 97.87           C
ATOM   2609  CG  PHE A 353      21.151  13.995 -43.902  1.00 92.34           C
ATOM   2610  CD1 PHE A 353      21.115  13.389 -42.649  1.00 90.84           C
ATOM   2611  CD2 PHE A 353      20.448  15.174 -44.099  1.00 90.35           C
ATOM   2612  CE1 PHE A 353      20.387  13.944 -41.615  1.00 89.35           C
ATOM   2613  CE2 PHE A 353      19.715  15.740 -43.070  1.00 89.78           C
ATOM   2614  CZ  PHE A 353      19.684  15.124 -41.824  1.00 90.32           C
ATOM   2615  N   LYS A 354      22.017  12.008 -47.813  1.00 78.70           N
ATOM   2616  CA  LYS A 354      22.766  11.575 -48.984  1.00 82.65           C
ATOM   2617  C   LYS A 354      23.753  12.667 -49.390  1.00 85.56           C
ATOM   2618  O   LYS A 354      24.137  13.502 -48.571  1.00 89.99           O
ATOM   2619  CB  LYS A 354      21.813  11.280 -50.150  1.00141.59           C
ATOM   2620  CG  LYS A 354      22.477  10.543 -51.301  1.00103.59           C
ATOM   2621  CD  LYS A 354      21.593  10.468 -52.534  1.00103.59           C
ATOM   2622  CE  LYS A 354      22.332   9.786 -53.689  1.00103.59           C
ATOM   2623  NZ  LYS A 354      21.649   9.965 -55.007  1.00103.59           N
ATOM   2624  N   PRO A 355      30.763  12.775 -52.722  1.00144.82           N
ATOM   2625  CA  PRO A 355      32.215  12.866 -52.571  1.00144.82           C
ATOM   2626  C   PRO A 355      32.781  14.257 -52.844  1.00144.82           C
ATOM   2627  O   PRO A 355      33.461  14.834 -51.994  1.00144.82           O
ATOM   2628  CB  PRO A 355      32.710  11.818 -53.554  1.00 83.18           C
ATOM   2629  CG  PRO A 355      31.719  10.734 -53.349  1.00 83.78           C
ATOM   2630  CD  PRO A 355      30.397  11.498 -53.361  1.00 83.67           C
ATOM   2631  N   ARG A 356      32.505  14.786 -54.033  1.00144.94           N
ATOM   2632  CA  ARG A 356      32.982  16.115 -54.401  1.00144.94           C
ATOM   2633  C   ARG A 356      32.014  17.170 -53.867  1.00144.94           C
ATOM   2634  O   ARG A 356      32.377  17.971 -53.005  1.00144.94           O
ATOM   2635  CB  ARG A 356      33.108  16.231 -55.918  1.00144.49           C
ATOM   2636  N   GLU A 357      30.787  17.169 -54.385  1.00144.43           N
ATOM   2637  CA  GLU A 357      29.771  18.117 -53.941  1.00144.43           C
ATOM   2638  C   GLU A 357      29.692  18.006 -52.420  1.00144.43           C
ATOM   2639  O   GLU A 357      28.868  17.267 -51.884  1.00144.43           O
ATOM   2640  CB  GLU A 357      28.411  17.784 -54.573  1.00143.23           C
ATOM   2641  CG  GLU A 357      28.312  18.027 -56.088  1.00143.23           C
ATOM   2642  CD  GLU A 357      28.900  16.903 -56.931  1.00143.23           C
ATOM   2643  OE1 GLU A 357      30.117  16.647 -56.831  1.00143.23           O
ATOM   2644  OE2 GLU A 357      28.137  16.279 -57.701  1.00143.23           O
ATOM   2645  N   GLU A 358      30.553  18.575 -51.901  1.00 96.16           N
ATOM   2646  CA  GLU A 358      30.679  18.598 -50.454  1.00 94.47           C
ATOM   2647  C   GLU A 358      29.377  18.595 -49.692  1.00 95.00           C
ATOM   2648  O   GLU A 358      29.198  17.848 -48.709  1.00 92.88           O
ATOM   2649  CB  GLU A 358      31.435  19.837 -50.077  1.00173.04           C
ATOM   2650  CG  GLU A 358      32.677  19.545 -49.371  1.00144.00           C
ATOM   2651  CD  GLU A 358      32.419  19.313 -47.892  1.00 48.53           C
ATOM   2652  OE1 GLU A 358      32.168  18.083 -47.515  1.00 48.53           O
ATOM   2653  OE2 GLU A 358      32.433  20.396 -47.125  1.00 48.53           O
ATOM   2654  N   GLN A 359      28.401  19.671 -49.930  1.00137.61           N
ATOM   2655  CA  GLN A 359      27.177  19.864 -49.155  1.00133.99           C
ATOM   2656  C   GLN A 359      26.291  18.634 -49.327  1.00134.30           C
ATOM   2657  O   GLN A 359      26.073  18.163 -50.445  1.00129.08           O
ATOM   2658  CB  GLN A 359      26.419  21.114 -49.610  1.00 85.55           C
ATOM   2659  CG  GLN A 359      25.469  21.662 -48.554  1.00 87.86           C
ATOM   2660  CD  GLN A 359      26.201  22.389 -47.437  1.00 89.83           C
ATOM   2661  OE1 GLN A 359      27.419  22.283 -47.310  1.00 90.18           O
ATOM   2662  NE2 GLN A 359      25.458  23.127 -46.620  1.00 91.00           N
ATOM   2663  N   ALA A 360      25.783  18.118 -48.212  1.00 81.07           N
ATOM   2664  CA  ALA A 360      24.945  16.930 -48.236  1.00 81.81           C
ATOM   2665  C   ALA A 360      23.454  17.216 -48.427  1.00 82.65           C
ATOM   2666  O   ALA A 360      22.960  18.299 -48.089  1.00 81.22           O
ATOM   2667  CB  ALA A 360      25.162  16.125 -46.960  1.00135.08           C
ATOM   2668  N   GLU A 361      22.762  16.230 -49.000  1.00 97.52           N
ATOM   2669  CA  GLU A 361      21.320  16.278 -49.236  1.00 97.83           C
ATOM   2670  C   GLU A 361      20.727  15.226 -48.316  1.00 96.19           C
ATOM   2671  O   GLU A 361      21.461  14.439 -47.716  1.00 94.52           O
ATOM   2672  CB  GLU A 361      20.957  15.888 -50.673  1.00130.15           C
ATOM   2673  CG  GLU A 361      21.061  16.981 -51.719  1.00138.92           C
ATOM   2674  CD  GLU A 361      20.391  16.584 -53.031  1.00142.30           C
ATOM   2675  OE1 GLU A 361      20.699  15.490 -53.554  1.00143.13           O
ATOM   2676  OE2 GLU A 361      19.559  17.365 -53.539  1.00143.54           O
ATOM   2677  N   SER A 362      19.401  15.205 -48.219  1.00143.76           N
ATOM   2678  CA  SER A 362      18.715  14.229 -47.383  1.00143.76           C
ATOM   2679  C   SER A 362      18.416  13.001 -48.226  1.00143.76           C
ATOM   2680  O   SER A 362      18.461  13.058 -49.456  1.00143.76           O
ATOM   2681  CB  SER A 362      17.410  14.809 -46.833  1.00144.49           C
ATOM   2682  OG  SER A 362      17.656  15.938 -46.011  1.00144.49           O
ATOM   2683  N   ASP A 363      18.119  11.890 -47.560  1.00 97.70           N
ATOM   2684  CA  ASP A 363      17.814  10.649 -48.257  1.00100.56           C
ATOM   2685  C   ASP A 363      16.365  10.283 -47.981  1.00101.09           C
ATOM   2686  O   ASP A 363      16.054   9.149 -47.618  1.00104.11           O
ATOM   2687  CB  ASP A 363      18.737   9.526 -47.780  1.00145.13           C
ATOM   2688  CG  ASP A 363      18.671   8.300 -48.674  1.00145.13           C
ATOM   2689  OD1 ASP A 363      19.065   8.411 -49.855  1.00145.13           O
ATOM   2690  OD2 ASP A 363      18.223   7.231 -48.201  1.00145.13           O
ATOM   2691  N   GLY A 364      15.483  11.259 -48.163  1.00121.88           N
ATOM   2692  CA  GLY A 364      14.069  11.051 -47.926  1.00120.06           C
ATOM   2693  C   GLY A 364      13.633  12.012 -46.845  1.00119.19           C
ATOM   2694  O   GLY A 364      14.461  12.481 -46.064  1.00118.81           O
ATOM   2695  N   THR A 365      12.341  12.312 -46.791  1.00 87.44           N
ATOM   2696  CA  THR A 365      11.838  13.231 -45.783  1.00 83.06           C
ATOM   2697  C   THR A 365      11.033  12.553 -44.683  1.00 80.80           C
ATOM   2698  O   THR A 365      10.911  13.097 -43.593  1.00 78.26           O
ATOM   2699  CB  THR A 365      10.966  14.330 -46.416  1.00141.44           C
ATOM   2700  OG1 THR A 365       9.865  13.736 -47.111  1.00143.74           O
ATOM   2701  CG2 THR A 365      11.789  15.157 -47.382  1.00143.82           C
ATOM   2702  N   ALA A 366      10.493  11.370 -44.972  1.00 60.30           N
ATOM   2703  CA  ALA A 366       9.684  10.608 -44.018  1.00 57.83           C
ATOM   2704  C   ALA A 366       9.742  11.178 -42.596  1.00 58.90           C
ATOM   2705  O   ALA A 366       8.864  11.949 -42.195  1.00 55.99           O
ATOM   2706  CB  ALA A 366      10.122   9.135 -44.020  1.00135.27           C
ATOM   2707  N   GLU A 367      10.784  10.812 -41.847  1.00 74.68           N
ATOM   2708  CA  GLU A 367      10.954  11.292 -40.474  1.00 74.09           C
ATOM   2709  C   GLU A 367      11.050  12.811 -40.380  1.00 72.38           C
ATOM   2710  O   GLU A 367      10.410  13.426 -39.525  1.00 68.37           O
ATOM   2711  CB  GLU A 367      12.192  10.658 -39.838  1.00 82.20           C
ATOM   2712  CG  GLU A 367      11.919   9.316 -39.184  1.00 95.38           C
ATOM   2713  CD  GLU A 367      11.256   8.331 -40.126  1.00101.47           C
ATOM   2714  OE1 GLU A 367      11.818   8.066 -41.210  1.00104.36           O
ATOM   2715  OE2 GLU A 367      10.172   7.818 -39.778  1.00103.80           O
ATOM   2716  N   ALA A 368      11.851  13.412 -41.256  1.00143.90           N
ATOM   2717  CA  ALA A 368      12.002  14.863 -41.265  1.00140.70           C
ATOM   2718  C   ALA A 368      10.608  15.476 -41.265  1.00140.26           C
ATOM   2719  O   ALA A 368      10.374  16.533 -40.676  1.00138.38           O
ATOM   2720  CB  ALA A 368      12.770  15.302 -42.505  1.00144.09           C
ATOM   2721  N   GLU A 369       9.687  14.787 -41.931  1.00 77.80           N
ATOM   2722  CA  GLU A 369       8.309  15.235 -42.024  1.00 78.44           C
ATOM   2723  C   GLU A 369       7.623  14.996 -40.691  1.00 76.74           C
ATOM   2724  O   GLU A 369       6.744  15.767 -40.303  1.00 78.06           O
ATOM   2725  CB  GLU A 369       7.584  14.482 -43.144  1.00143.51           C
ATOM   2726  N   LYS A 370       8.040  13.937 -39.992  1.00 82.91           N
ATOM   2727  CA  LYS A 370       7.465  13.581 -38.691  1.00 81.76           C
ATOM   2728  C   LYS A 370       8.026  14.469 -37.582  1.00 79.58           C
ATOM   2729  O   LYS A 370       7.354  14.740 -36.578  1.00 82.16           O
ATOM   2730  CB  LYS A 370       7.743  12.110 -38.381  1.00121.12           C
ATOM   2731  N   VAL A 371       9.262  14.926 -37.780  1.00100.81           N
ATOM   2732  CA  VAL A 371       9.942  15.792 -36.819  1.00 99.37           C
ATOM   2733  C   VAL A 371       9.333  17.179 -36.912  1.00 98.26           C
ATOM   2734  O   VAL A 371       9.281  17.924 -35.932  1.00 98.47           O
ATOM   2735  CB  VAL A 371      11.445  15.916 -37.131  1.00 90.35           C
ATOM   2736  CG1 VAL A 371      12.175  16.525 -35.937  1.00 87.27           C
ATOM   2737  CG2 VAL A 371      12.014  14.562 -37.481  1.00 86.72           C
ATOM   2738  N   ALA A 372       8.883  17.514 -38.113  1.00 86.57           N
ATOM   2739  CA  ALA A 372       8.266  18.799 -38.372  1.00 86.45           C
ATOM   2740  C   ALA A 372       6.849  18.813 -37.804  1.00 86.27           C
ATOM   2741  O   ALA A 372       6.438  19.772 -37.150  1.00 84.47           O
ATOM   2742  CB  ALA A 372       8.233  19.056 -39.878  1.00 62.49           C
ATOM   2743  N   PHE A 373       6.111  17.735 -38.050  1.00 60.84           N
ATOM   2744  CA  PHE A 373       4.737  17.630 -37.585  1.00 63.28           C
ATOM   2745  C   PHE A 373       4.735  17.658 -36.075  1.00 64.64           C
ATOM   2746  O   PHE A 373       4.003  18.436 -35.459  1.00 65.28           O
ATOM   2747  CB  PHE A 373       4.102  16.325 -38.089  1.00120.85           C
ATOM   2748  CG  PHE A 373       2.612  16.237 -37.867  1.00125.83           C
ATOM   2749  CD1 PHE A 373       2.078  16.293 -36.583  1.00127.74           C
ATOM   2750  CD2 PHE A 373       1.745  16.079 -38.946  1.00127.67           C
ATOM   2751  CE1 PHE A 373       0.707  16.195 -36.374  1.00128.28           C
ATOM   2752  CE2 PHE A 373       0.375  15.978 -38.751  1.00128.36           C
ATOM   2753  CZ  PHE A 373      -0.147  16.036 -37.460  1.00128.84           C
ATOM   2754  N   LEU A 374       5.572  16.811 -35.486  1.00 52.89           N
ATOM   2755  CA  LEU A 374       5.655  16.727 -34.037  1.00 52.65           C
ATOM   2756  C   LEU A 374       6.073  18.033 -33.391  1.00 52.76           C
ATOM   2757  O   LEU A 374       5.699  18.308 -32.260  1.00 50.69           O
ATOM   2758  CB  LEU A 374       6.608  15.607 -33.622  1.00 61.52           C
ATOM   2759  CG  LEU A 374       5.921  14.252 -33.402  1.00 62.59           C
ATOM   2760  CD1 LEU A 374       6.939  13.115 -33.410  1.00 62.66           C
ATOM   2761  CD2 LEU A 374       5.166  14.298 -32.090  1.00 64.22           C
ATOM   2762  N   CYS A 375       6.834  18.846 -34.113  1.00 88.15           N
ATOM   2763  CA  CYS A 375       7.289  20.113 -33.568  1.00 88.62           C
ATOM   2764  C   CYS A 375       6.577  21.309 -34.159  1.00 88.81           C
ATOM   2765  O   CYS A 375       6.835  22.438 -33.754  1.00 87.64           O
ATOM   2766  CB  CYS A 375       8.797  20.267 -33.769  1.00143.93           C
ATOM   2767  SG  CYS A 375       9.774  19.466 -32.487  1.00143.93           S
ATOM   2768  N   GLY A 376       5.678  21.068 -35.111  1.00 73.17           N
ATOM   2769  CA  GLY A 376       4.948  22.166 -35.735  1.00 73.60           C
ATOM   2770  C   GLY A 376       5.888  23.172 -36.376  1.00 74.06           C
ATOM   2771  O   GLY A 376       6.017  24.310 -35.919  1.00 74.92           O
ATOM   2772  N   ILE A 377       6.552  22.733 -37.441  1.00 45.80           N
ATOM   2773  CA  ILE A 377       7.510  23.551 -38.182  1.00 46.38           C
ATOM   2774  C   ILE A 377       7.504  22.983 -39.590  1.00 48.68           C
ATOM   2775  O   ILE A 377       7.102  21.844 -39.770  1.00 45.66           O
ATOM   2776  CB  ILE A 377       8.940  23.401 -37.625  1.00 41.36           C
ATOM   2777  CG1 ILE A 377       9.487  22.020 -37.997  1.00 41.31           C
ATOM   2778  CG2 ILE A 377       8.943  23.588 -36.110  1.00 39.34           C
ATOM   2779  CD1 ILE A 377      10.984  21.871 -37.781  1.00 41.26           C
ATOM   2780  N   ASN A 378       7.959  23.749 -40.579  1.00 92.76           N
ATOM   2781  CA  ASN A 378       7.975  23.253 -41.954  1.00 93.29           C
ATOM   2782  C   ASN A 378       9.064  22.221 -42.215  1.00 91.22           C
ATOM   2783  O   ASN A 378      10.252  22.516 -42.106  1.00 88.81           O
ATOM   2784  CB  ASN A 378       8.127  24.404 -42.940  1.00144.34           C
ATOM   2785  CG  ASN A 378       6.836  24.721 -43.647  1.00144.34           C
ATOM   2786  OD1 ASN A 378       5.833  25.047 -43.013  1.00144.34           O
ATOM   2787  ND2 ASN A 378       6.847  24.617 -44.970  1.00144.34           N
ATOM   2788  N   ALA A 379       8.645  21.008 -42.564  1.00 89.64           N
ATOM   2789  CA  ALA A 379       9.578  19.923 -42.841  1.00 89.70           C
ATOM   2790  C   ALA A 379      10.614  20.396 -43.855  1.00 91.40           C
ATOM   2791  O   ALA A 379      11.774  19.983 -43.822  1.00 92.67           O
ATOM   2792  CB  ALA A 379       8.826  18.706 -43.373  1.00143.90           C
ATOM   2793  N   GLY A 380      10.189  21.273 -44.755  1.00 64.32           N
ATOM   2794  CA  GLY A 380      11.110  21.789 -45.743  1.00 65.84           C
ATOM   2795  C   GLY A 380      11.990  22.800 -45.049  1.00 68.14           C
ATOM   2796  O   GLY A 380      13.219  22.701 -45.099  1.00 66.77           O
ATOM   2797  N   ASP A 381      11.349  23.767 -44.391  1.00 73.08           N
ATOM   2798  CA  ASP A 381      12.056  24.811 -43.655  1.00 75.58           C
ATOM   2799  C   ASP A 381      13.070  24.219 -42.680  1.00 75.20           C
ATOM   2800  O   ASP A 381      14.089  24.836 -42.383  1.00 74.25           O
ATOM   2801  CB  ASP A 381      11.068  25.686 -42.874  1.00145.01           C
ATOM   2802  CG  ASP A 381      10.530  26.848 -43.696  1.00145.01           C
ATOM   2803  OD1 ASP A 381      11.317  27.761 -44.028  1.00145.01           O
ATOM   2804  OD2 ASP A 381       9.321  26.854 -44.006  1.00145.01           O
ATOM   2805  N   LEU A 382      12.781  23.023 -42.181  1.00 77.55           N
ATOM   2806  CA  LEU A 382      13.667  22.355 -41.241  1.00 74.88           C
ATOM   2807  C   LEU A 382      14.853  21.695 -41.938  1.00 74.39           C
ATOM   2808  O   LEU A 382      16.004  21.987 -41.618  1.00 73.03           O
ATOM   2809  CB  LEU A 382      12.899  21.305 -40.444  1.00 67.18           C
ATOM   2810  CG  LEU A 382      13.805  20.394 -39.615  1.00 66.46           C
ATOM   2811  CD1 LEU A 382      14.466  21.202 -38.520  1.00 66.53           C
ATOM   2812  CD2 LEU A 382      13.001  19.252 -39.029  1.00 67.45           C
ATOM   2813  N   LEU A 383      14.579  20.797 -42.883  1.00 76.33           N
ATOM   2814  CA  LEU A 383      15.655  20.121 -43.606  1.00 78.31           C
ATOM   2815  C   LEU A 383      16.532  21.131 -44.325  1.00 80.95           C
ATOM   2816  O   LEU A 383      17.752  20.965 -44.386  1.00 79.24           O
ATOM   2817  CB  LEU A 383      15.092  19.127 -44.619  1.00 92.83           C
ATOM   2818  CG  LEU A 383      14.832  17.713 -44.097  1.00 94.40           C
ATOM   2819  CD1 LEU A 383      14.121  16.887 -45.158  1.00 95.62           C
ATOM   2820  CD2 LEU A 383      16.154  17.068 -43.708  1.00 94.78           C
ATOM   2821  N   LYS A 384      15.903  22.176 -44.861  1.00 95.23           N
ATOM   2822  CA  LYS A 384      16.612  23.225 -45.588  1.00 96.97           C
ATOM   2823  C   LYS A 384      17.482  24.039 -44.645  1.00 95.96           C
ATOM   2824  O   LYS A 384      18.645  24.313 -44.942  1.00 96.15           O
ATOM   2825  CB  LYS A 384      15.617  24.136 -46.297  1.00144.27           C
ATOM   2826  N   ALA A 385      16.913  24.417 -43.505  1.00113.55           N
ATOM   2827  CA  ALA A 385      17.634  25.205 -42.511  1.00113.33           C
ATOM   2828  C   ALA A 385      18.774  24.420 -41.869  1.00113.37           C
ATOM   2829  O   ALA A 385      19.686  25.006 -41.286  1.00116.39           O
ATOM   2830  CB  ALA A 385      16.672  25.704 -41.436  1.00125.87           C
ATOM   2831  N   LEU A 386      18.724  23.096 -41.974  1.00 69.12           N
ATOM   2832  CA  LEU A 386      19.771  22.259 -41.403  1.00 68.92           C
ATOM   2833  C   LEU A 386      20.945  22.116 -42.375  1.00 68.44           C
ATOM   2834  O   LEU A 386      22.059  22.541 -42.078  1.00 68.42           O
ATOM   2835  CB  LEU A 386      19.212  20.888 -41.044  1.00130.20           C
ATOM   2836  N   LEU A 387      20.695  21.529 -43.539  1.00105.31           N
ATOM   2837  CA  LEU A 387      21.748  21.346 -44.531  1.00104.56           C
ATOM   2838  C   LEU A 387      22.436  22.675 -44.874  1.00106.73           C
ATOM   2839  O   LEU A 387      23.657  22.728 -45.032  1.00104.03           O
ATOM   2840  CB  LEU A 387      21.171  20.696 -45.791  1.00109.90           C
ATOM   2841  N   LYS A 388      21.652  23.745 -44.980  1.00102.31           N
ATOM   2842  CA  LYS A 388      22.200  25.064 -45.293  1.00102.88           C
ATOM   2843  C   LYS A 388      21.691  26.091 -44.283  1.00101.00           C
ATOM   2844  O   LYS A 388      20.631  26.690 -44.473  1.00100.94           O
ATOM   2845  CB  LYS A 388      21.810  25.479 -46.715  1.00 93.91           C
ATOM   2846  N   PRO A 389      22.446  26.310 -43.194  1.00107.41           N
ATOM   2847  CA  PRO A 389      22.059  27.268 -42.153  1.00105.67           C
ATOM   2848  C   PRO A 389      22.409  28.718 -42.495  1.00105.57           C
ATOM   2849  O   PRO A 389      23.201  28.981 -43.398  1.00108.84           O
ATOM   2850  CB  PRO A 389      22.841  26.785 -40.927  1.00 41.98           C
ATOM   2851  CG  PRO A 389      23.388  25.400 -41.316  1.00 41.38           C
ATOM   2852  CD  PRO A 389      23.640  25.556 -42.777  1.00 40.93           C
ATOM   2853  N   LYS A 390      21.819  29.651 -41.755  1.00 98.75           N
ATOM   2854  CA  LYS A 390      22.079  31.077 -41.940  1.00101.29           C
ATOM   2855  C   LYS A 390      22.264  31.782 -40.596  1.00102.94           C
ATOM   2856  O   LYS A 390      21.343  32.435 -40.095  1.00104.83           O
ATOM   2857  CB  LYS A 390      20.938  31.746 -42.714  1.00123.25           C
ATOM   2858  CG  LYS A 390      20.971  31.494 -44.213  1.00 39.74           C
ATOM   2859  CD  LYS A 390      19.969  32.382 -44.959  1.00 39.74           C
ATOM   2860  CE  LYS A 390      20.276  33.862 -44.763  0.00 39.74           C
ATOM   2861  NZ  LYS A 390      19.300  34.741 -45.467  0.00 39.74           N
ATOM   2862  N   VAL A 391      23.458  31.649 -40.020  1.00 96.56           N
ATOM   2863  CA  VAL A 391      23.762  32.269 -38.733  1.00103.31           C
ATOM   2864  C   VAL A 391      24.059  33.765 -38.919  1.00104.20           C
ATOM   2865  O   VAL A 391      24.568  34.180 -39.963  1.00107.05           O
ATOM   2866  CB  VAL A 391      24.967  31.564 -38.052  1.00125.31           C
ATOM   2867  CG1 VAL A 391      25.123  32.053 -36.617  1.00128.24           C
ATOM   2868  CG2 VAL A 391      24.768  30.052 -38.077  1.00128.41           C
ATOM   2869  N   LYS A 392      23.743  34.563 -37.902  1.00143.16           N
ATOM   2870  CA  LYS A 392      23.926  36.016 -37.949  1.00143.16           C
ATOM   2871  C   LYS A 392      25.354  36.555 -38.076  1.00143.16           C
ATOM   2872  O   LYS A 392      26.323  35.797 -38.161  1.00143.16           O
ATOM   2873  CB  LYS A 392      23.252  36.647 -36.733  1.00144.09           C
ATOM   2874  N   VAL A 393      25.451  37.886 -38.094  1.00144.09           N
ATOM   2875  CA  VAL A 393      26.717  38.621 -38.194  1.00144.09           C
ATOM   2876  C   VAL A 393      26.579  40.012 -37.568  1.00144.09           C
ATOM   2877  O   VAL A 393      26.107  40.957 -38.206  1.00144.09           O
ATOM   2878  CB  VAL A 393      27.183  38.777 -39.676  1.00130.97           C
ATOM   2879  CG1 VAL A 393      28.237  39.885 -39.793  1.00129.27           C
ATOM   2880  CG2 VAL A 393      27.767  37.457 -40.178  1.00128.95           C
ATOM   2881  N   GLU A 394      24.664  41.516 -41.791  1.00144.34           N
ATOM   2882  CA  GLU A 394      25.140  40.933 -43.042  1.00144.34           C
ATOM   2883  C   GLU A 394      25.541  39.476 -42.814  1.00144.34           C
ATOM   2884  O   GLU A 394      26.676  39.074 -43.080  1.00144.34           O
ATOM   2885  CB  GLU A 394      26.330  41.740 -43.577  1.00143.40           C
ATOM   2886  CG  GLU A 394      26.712  41.429 -45.020  1.00140.38           C
ATOM   2887  CD  GLU A 394      27.706  42.426 -45.581  1.00138.17           C
ATOM   2888  OE1 GLU A 394      27.390  43.633 -45.585  1.00137.18           O
ATOM   2889  OE2 GLU A 394      28.799  42.005 -46.017  1.00135.61           O
ATOM   2890  N   MET A 395      24.585  38.694 -42.319  1.00132.00           N
ATOM   2891  CA  MET A 395      24.783  37.279 -42.028  1.00131.58           C
ATOM   2892  C   MET A 395      25.275  36.487 -43.225  1.00129.43           C
ATOM   2893  O   MET A 395      25.068  36.875 -44.376  1.00131.64           O
ATOM   2894  CB  MET A 395      23.481  36.659 -41.544  1.00 84.96           C
ATOM   2895  CG  MET A 395      22.343  36.768 -42.551  1.00 85.03           C
ATOM   2896  SD  MET A 395      20.801  36.079 -41.910  1.00 85.21           S
ATOM   2897  CE  MET A 395      20.919  36.620 -40.141  1.00 84.77           C
ATOM   2898  N   VAL A 396      25.898  35.350 -42.931  1.00115.13           N
ATOM   2899  CA  VAL A 396      26.448  34.469 -43.952  1.00114.03           C
ATOM   2900  C   VAL A 396      25.518  33.266 -44.114  1.00110.91           C
ATOM   2901  O   VAL A 396      24.488  33.181 -43.445  1.00113.58           O
ATOM   2902  CB  VAL A 396      27.855  33.978 -43.529  1.00 94.36           C
ATOM   2903  CG1 VAL A 396      28.667  33.585 -44.746  1.00 89.70           C
ATOM   2904  CG2 VAL A 396      28.567  35.060 -42.725  1.00 89.55           C
ATOM   2905  N   THR A 397      25.884  32.346 -45.004  1.00130.07           N
ATOM   2906  CA  THR A 397      25.101  31.133 -45.249  1.00127.60           C
ATOM   2907  C   THR A 397      26.034  29.923 -45.268  1.00126.79           C
ATOM   2908  O   THR A 397      26.191  29.260 -46.294  1.00126.72           O
ATOM   2909  CB  THR A 397      24.359  31.245 -46.574  1.00143.76           C
ATOM   2910  N   LYS A 398      26.648  29.644 -44.119  1.00108.38           N
ATOM   2911  CA  LYS A 398      27.583  28.533 -43.984  1.00109.13           C
ATOM   2912  C   LYS A 398      26.991  27.252 -44.535  1.00109.40           C
ATOM   2913  O   LYS A 398      25.769  27.088 -44.578  1.00110.61           O
ATOM   2914  CB  LYS A 398      27.975  28.345 -42.517  1.00 69.93           C
ATOM   2915  N   GLY A 399      27.872  26.352 -44.963  1.00 75.66           N
ATOM   2916  CA  GLY A 399      27.434  25.084 -45.514  1.00 75.95           C
ATOM   2917  C   GLY A 399      27.853  23.950 -44.608  1.00 76.32           C
ATOM   2918  O   GLY A 399      28.794  24.095 -43.825  1.00 76.87           O
ATOM   2919  N   GLN A 400      27.159  22.822 -44.713  1.00 80.57           N
ATOM   2920  CA  GLN A 400      27.465  21.663 -43.884  1.00 77.09           C
ATOM   2921  C   GLN A 400      27.672  20.409 -44.740  1.00 75.86           C
ATOM   2922  O   GLN A 400      27.149  20.307 -45.848  1.00 71.10           O
ATOM   2923  CB  GLN A 400      26.322  21.426 -42.889  1.00145.13           C
ATOM   2924  CG  GLN A 400      25.787  22.693 -42.209  1.00145.13           C
ATOM   2925  CD  GLN A 400      26.244  22.850 -40.769  1.00145.13           C
ATOM   2926  OE1 GLN A 400      27.268  23.484 -40.484  1.00145.13           O
ATOM   2927  NE2 GLN A 400      25.481  22.266 -39.849  1.00145.13           N
ATOM   2928  N   ASN A 401      28.437  19.455 -44.217  1.00142.83           N
ATOM   2929  CA  ASN A 401      28.700  18.217 -44.938  1.00141.59           C
ATOM   2930  C   ASN A 401      27.982  17.053 -44.264  1.00142.53           C
ATOM   2931  O   ASN A 401      27.473  17.190 -43.151  1.00139.17           O
ATOM   2932  CB  ASN A 401      30.208  17.943 -44.988  1.00101.20           C
ATOM   2933  CG  ASN A 401      30.787  17.600 -43.628  1.00105.42           C
ATOM   2934  OD1 ASN A 401      30.513  16.534 -43.075  1.00107.72           O
ATOM   2935  ND2 ASN A 401      31.590  18.506 -43.079  1.00108.06           N
ATOM   2936  N   MET A 402      27.945  15.913 -44.951  1.00 84.54           N
ATOM   2937  CA  MET A 402      27.292  14.704 -44.447  1.00 85.37           C
ATOM   2938  C   MET A 402      27.492  14.518 -42.941  1.00 84.33           C
ATOM   2939  O   MET A 402      26.557  14.174 -42.227  1.00 84.14           O
ATOM   2940  CB  MET A 402      27.819  13.474 -45.194  1.00 98.32           C
ATOM   2941  CG  MET A 402      27.111  12.181 -44.837  1.00106.42           C
ATOM   2942  SD  MET A 402      25.459  12.100 -45.540  1.00110.52           S
ATOM   2943  CE  MET A 402      25.778  11.213 -47.053  1.00111.82           C
ATOM   2944  N   ASN A 403      28.707  14.745 -42.457  1.00 98.69           N
ATOM   2945  CA  ASN A 403      28.975  14.595 -41.038  1.00 97.49           C
ATOM   2946  C   ASN A 403      28.462  15.783 -40.245  1.00 98.96           C
ATOM   2947  O   ASN A 403      27.846  15.619 -39.191  1.00 97.02           O
ATOM   2948  CB  ASN A 403      30.473  14.433 -40.786  1.00144.31           C
ATOM   2949  CG  ASN A 403      30.920  12.989 -40.848  1.00144.51           C
ATOM   2950  OD1 ASN A 403      32.067  12.669 -40.535  1.00144.51           O
ATOM   2951  ND2 ASN A 403      30.014  12.105 -41.252  1.00144.51           N
ATOM   2952  N   GLN A 404      28.712  16.983 -40.754  1.00 92.90           N
ATOM   2953  CA  GLN A 404      28.284  18.190 -40.064  1.00 92.90           C
ATOM   2954  C   GLN A 404      26.801  18.179 -39.769  1.00 91.08           C
ATOM   2955  O   GLN A 404      26.351  18.775 -38.786  1.00 88.82           O
ATOM   2956  CB  GLN A 404      28.625  19.430 -40.889  1.00 97.64           C
ATOM   2957  CG  GLN A 404      29.916  20.084 -40.477  1.00108.24           C
ATOM   2958  CD  GLN A 404      30.216  21.303 -41.302  1.00113.07           C
ATOM   2959  OE1 GLN A 404      31.125  21.294 -42.132  1.00115.47           O
ATOM   2960  NE2 GLN A 404      29.445  22.365 -41.089  1.00114.89           N
ATOM   2961  N   VAL A 405      26.041  17.497 -40.619  1.00 76.54           N
ATOM   2962  CA  VAL A 405      24.605  17.442 -40.436  1.00 75.33           C
ATOM   2963  C   VAL A 405      24.234  16.400 -39.390  1.00 76.36           C
ATOM   2964  O   VAL A 405      23.494  16.698 -38.458  1.00 74.76           O
ATOM   2965  CB  VAL A 405      23.885  17.161 -41.780  1.00 75.51           C
ATOM   2966  CG1 VAL A 405      22.370  17.344 -41.619  1.00 75.93           C
ATOM   2967  CG2 VAL A 405      24.410  18.117 -42.849  1.00 76.36           C
ATOM   2968  N   VAL A 406      24.759  15.190 -39.502  1.00 69.21           N
ATOM   2969  CA  VAL A 406      24.406  14.210 -38.499  1.00 68.67           C
ATOM   2970  C   VAL A 406      24.769  14.771 -37.133  1.00 66.96           C
ATOM   2971  O   VAL A 406      24.093  14.487 -36.146  1.00 64.14           O
ATOM   2972  CB  VAL A 406      25.124  12.859 -38.696  1.00 41.21           C
ATOM   2973  CG1 VAL A 406      24.823  12.309 -40.058  1.00 49.88           C
ATOM   2974  CG2 VAL A 406      26.594  13.015 -38.502  1.00 50.20           C
ATOM   2975  N   ASN A 407      25.813  15.592 -37.074  1.00 80.65           N
ATOM   2976  CA  ASN A 407      26.248  16.169 -35.804  1.00 74.38           C
ATOM   2977  C   ASN A 407      25.257  17.173 -35.195  1.00 72.16           C
ATOM   2978  O   ASN A 407      25.149  17.282 -33.970  1.00 69.93           O
ATOM   2979  CB  ASN A 407      27.626  16.828 -35.966  1.00117.04           C
ATOM   2980  CG  ASN A 407      28.714  16.109 -35.180  1.00119.00           C
ATOM   2981  OD1 ASN A 407      28.960  14.921 -35.383  1.00120.76           O
ATOM   2982  ND2 ASN A 407      29.367  16.830 -34.274  1.00120.80           N
ATOM   2983  N   SER A 408      24.526  17.894 -36.043  1.00 69.30           N
ATOM   2984  CA  SER A 408      23.563  18.880 -35.562  1.00 66.54           C
ATOM   2985  C   SER A 408      22.220  18.234 -35.218  1.00 65.21           C
ATOM   2986  O   SER A 408      21.507  18.682 -34.315  1.00 63.26           O
ATOM   2987  CB  SER A 408      23.371  19.979 -36.607  1.00143.96           C
ATOM   2988  N   VAL A 409      21.873  17.180 -35.947  1.00 72.76           N
ATOM   2989  CA  VAL A 409      20.623  16.486 -35.704  1.00 73.32           C
ATOM   2990  C   VAL A 409      20.678  16.003 -34.274  1.00 73.24           C
ATOM   2991  O   VAL A 409      19.673  15.989 -33.564  1.00 73.54           O
ATOM   2992  CB  VAL A 409      20.463  15.278 -36.637  1.00106.82           C
ATOM   2993  CG1 VAL A 409      19.276  14.428 -36.196  1.00107.77           C
ATOM   2994  CG2 VAL A 409      20.276  15.759 -38.066  1.00108.02           C
ATOM   2995  N   GLY A 410      21.877  15.618 -33.861  1.00 68.58           N
ATOM   2996  CA  GLY A 410      22.072  15.128 -32.516  1.00 68.43           C
ATOM   2997  C   GLY A 410      22.059  16.276 -31.539  1.00 68.08           C
ATOM   2998  O   GLY A 410      21.508  16.156 -30.447  1.00 69.65           O
ATOM   2999  N   ALA A 411      22.671  17.391 -31.926  1.00 59.02           N
ATOM   3000  CA  ALA A 411      22.708  18.564 -31.056  1.00 57.93           C
ATOM   3001  C   ALA A 411      21.275  19.058 -30.855  1.00 57.80           C
ATOM   3002  O   ALA A 411      20.929  19.655 -29.832  1.00 59.00           O
ATOM   3003  CB  ALA A 411      23.565  19.661 -31.685  1.00 90.19           C
ATOM   3004  N   LEU A 412      20.442  18.794 -31.853  1.00 73.02           N
ATOM   3005  CA  LEU A 412      19.050  19.188 -31.799  1.00 73.03           C
ATOM   3006  C   LEU A 412      18.453  18.461 -30.603  1.00 71.85           C
ATOM   3007  O   LEU A 412      18.043  19.088 -29.624  1.00 72.66           O
ATOM   3008  CB  LEU A 412      18.351  18.768 -33.089  1.00 46.15           C
ATOM   3009  CG  LEU A 412      16.967  19.364 -33.351  1.00 45.12           C
ATOM   3010  CD1 LEU A 412      17.111  20.890 -33.404  1.00 44.93           C
ATOM   3011  CD2 LEU A 412      16.364  18.802 -34.658  1.00 44.18           C
ATOM   3012  N   ALA A 413      18.429  17.131 -30.691  1.00 58.66           N
ATOM   3013  CA  ALA A 413      17.904  16.282 -29.626  1.00 58.42           C
ATOM   3014  C   ALA A 413      18.559  16.652 -28.301  1.00 57.87           C
ATOM   3015  O   ALA A 413      17.890  17.042 -27.345  1.00 59.13           O
ATOM   3016  CB  ALA A 413      18.177  14.815 -29.945  1.00 50.66           C
ATOM   3017  N   LYS A 414      19.875  16.519 -28.250  1.00 63.82           N
ATOM   3018  CA  LYS A 414      20.601  16.846 -27.041  1.00 64.37           C
ATOM   3019  C   LYS A 414      20.137  18.160 -26.430  1.00 65.44           C
ATOM   3020  O   LYS A 414      19.893  18.218 -25.227  1.00 66.23           O
ATOM   3021  CB  LYS A 414      22.101  16.938 -27.321  1.00 88.56           C
ATOM   3022  CG  LYS A 414      22.776  15.607 -27.610  1.00 87.25           C
ATOM   3023  CD  LYS A 414      24.281  15.783 -27.628  1.00 87.78           C
ATOM   3024  CE  LYS A 414      25.014  14.481 -27.807  1.00 89.60           C
ATOM   3025  NZ  LYS A 414      26.475  14.739 -27.719  1.00 91.99           N
ATOM   3026  N   SER A 415      20.000  19.207 -27.250  1.00 58.44           N
ATOM   3027  CA  SER A 415      19.596  20.524 -26.739  1.00 57.59           C
ATOM   3028  C   SER A 415      18.108  20.686 -26.494  1.00 57.11           C
ATOM   3029  O   SER A 415      17.680  21.594 -25.790  1.00 55.52           O
ATOM   3030  CB  SER A 415      20.070  21.642 -27.663  1.00101.97           C
ATOM   3031  OG  SER A 415      19.845  22.900 -27.046  1.00100.65           O
ATOM   3032  N   LEU A 416      17.320  19.814 -27.098  1.00 53.90           N
ATOM   3033  CA  LEU A 416      15.888  19.854 -26.894  1.00 55.15           C
ATOM   3034  C   LEU A 416      15.683  19.203 -25.536  1.00 54.96           C
ATOM   3035  O   LEU A 416      15.336  19.856 -24.554  1.00 53.93           O
ATOM   3036  CB  LEU A 416      15.182  19.051 -27.990  1.00 65.33           C
ATOM   3037  CG  LEU A 416      13.684  18.777 -27.837  1.00 65.26           C
ATOM   3038  CD1 LEU A 416      13.006  19.954 -27.138  1.00 65.58           C
ATOM   3039  CD2 LEU A 416      13.071  18.509 -29.229  1.00 62.45           C
ATOM   3040  N   TYR A 417      15.952  17.904 -25.500  1.00 70.60           N
ATOM   3041  CA  TYR A 417      15.823  17.104 -24.293  1.00 72.20           C
ATOM   3042  C   TYR A 417      16.312  17.863 -23.077  1.00 73.65           C
ATOM   3043  O   TYR A 417      15.709  17.782 -22.009  1.00 72.31           O
ATOM   3044  CB  TYR A 417      16.614  15.802 -24.434  1.00 58.98           C
ATOM   3045  CG  TYR A 417      16.287  14.788 -23.373  1.00 59.36           C
ATOM   3046  CD1 TYR A 417      16.643  15.002 -22.050  1.00 56.21           C
ATOM   3047  CD2 TYR A 417      15.591  13.624 -23.688  1.00 57.60           C
ATOM   3048  CE1 TYR A 417      16.315  14.087 -21.066  1.00 57.34           C
ATOM   3049  CE2 TYR A 417      15.257  12.702 -22.712  1.00 59.31           C
ATOM   3050  CZ  TYR A 417      15.623  12.939 -21.404  1.00 57.72           C
ATOM   3051  OH  TYR A 417      15.316  12.029 -20.423  1.00 57.65           O
ATOM   3052  N   ASP A 418      17.412  18.594 -23.221  1.00 71.91           N
ATOM   3053  CA  ASP A 418      17.912  19.336 -22.081  1.00 73.12           C
ATOM   3054  C   ASP A 418      16.967  20.477 -21.797  1.00 73.91           C
ATOM   3055  O   ASP A 418      16.659  20.753 -20.636  1.00 73.74           O
ATOM   3056  CB  ASP A 418      19.304  19.902 -22.321  1.00 51.11           C
ATOM   3057  CG  ASP A 418      19.734  20.844 -21.205  1.00 53.43           C
ATOM   3058  OD1 ASP A 418      19.749  20.415 -20.032  1.00 55.18           O
ATOM   3059  OD2 ASP A 418      20.045  22.018 -21.491  1.00 55.46           O
ATOM   3060  N   ARG A 419      16.516  21.152 -22.852  1.00 51.71           N
ATOM   3061  CA  ARG A 419      15.575  22.256 -22.681  1.00 50.59           C
ATOM   3062  C   ARG A 419      14.334  21.663 -22.037  1.00 48.94           C
ATOM   3063  O   ARG A 419      13.765  22.215 -21.084  1.00 46.58           O
ATOM   3064  CB  ARG A 419      15.167  22.854 -24.029  1.00 63.13           C
ATOM   3065  CG  ARG A 419      16.191  23.733 -24.741  1.00 67.48           C
ATOM   3066  CD  ARG A 419      15.601  24.163 -26.083  1.00 68.98           C
ATOM   3067  NE  ARG A 419      16.547  24.841 -26.964  1.00 70.71           N
ATOM   3068  CZ  ARG A 419      17.009  26.069 -26.774  1.00 72.02           C
ATOM   3069  NH1 ARG A 419      16.618  26.777 -25.723  1.00 71.56           N
ATOM   3070  NH2 ARG A 419      17.859  26.587 -27.645  1.00 72.20           N
ATOM   3071  N   MET A 420      13.929  20.521 -22.582  1.00 49.88           N
ATOM   3072  CA  MET A 420      12.758  19.827 -22.100  1.00 48.96           C
ATOM   3073  C   MET A 420      12.905  19.618 -20.604  1.00 49.32           C
ATOM   3074  O   MET A 420      12.176  20.226 -19.829  1.00 48.00           O
ATOM   3075  CB  MET A 420      12.591  18.477 -22.816  1.00 66.29           C
ATOM   3076  CG  MET A 420      11.137  18.103 -23.159  1.00 69.41           C
ATOM   3077  SD  MET A 420      10.880  16.391 -23.753  1.00 74.97           S
ATOM   3078  CE  MET A 420      11.564  16.493 -25.437  1.00 72.39           C
ATOM   3079  N   PHE A 421      13.873  18.796 -20.197  1.00 46.43           N
ATOM   3080  CA  PHE A 421      14.064  18.508 -18.777  1.00 46.07           C
ATOM   3081  C   PHE A 421      13.940  19.747 -17.899  1.00 47.20           C
ATOM   3082  O   PHE A 421      13.171  19.772 -16.926  1.00 44.54           O
ATOM   3083  CB  PHE A 421      15.411  17.830 -18.526  1.00 54.72           C
ATOM   3084  CG  PHE A 421      15.565  17.316 -17.111  1.00 56.19           C
ATOM   3085  CD1 PHE A 421      16.203  18.083 -16.137  1.00 56.29           C
ATOM   3086  CD2 PHE A 421      15.018  16.090 -16.737  1.00 55.65           C
ATOM   3087  CE1 PHE A 421      16.289  17.640 -14.822  1.00 55.93           C
ATOM   3088  CE2 PHE A 421      15.102  15.639 -15.422  1.00 55.62           C
ATOM   3089  CZ  PHE A 421      15.737  16.416 -14.467  1.00 55.09           C
ATOM   3090  N   ASN A 422      14.702  20.778 -18.229  1.00 64.63           N
ATOM   3091  CA  ASN A 422      14.622  21.998 -17.453  1.00 66.41           C
ATOM   3092  C   ASN A 422      13.161  22.364 -17.243  1.00 66.58           C
ATOM   3093  O   ASN A 422      12.689  22.408 -16.110  1.00 65.02           O
ATOM   3094  CB  ASN A 422      15.332  23.145 -18.173  1.00 93.99           C
ATOM   3095  CG  ASN A 422      16.815  23.153 -17.919  1.00 97.98           C
ATOM   3096  OD1 ASN A 422      17.255  23.136 -16.770  1.00 99.88           O
ATOM   3097  ND2 ASN A 422      17.599  23.186 -18.989  1.00101.07           N
ATOM   3098  N   TRP A 423      12.450  22.603 -18.347  1.00 65.39           N
ATOM   3099  CA  TRP A 423      11.043  22.991 -18.289  1.00 65.10           C
ATOM   3100  C   TRP A 423      10.229  22.139 -17.326  1.00 63.58           C
ATOM   3101  O   TRP A 423       9.360  22.659 -16.623  1.00 62.50           O
ATOM   3102  CB  TRP A 423      10.389  22.928 -19.678  1.00 61.75           C
ATOM   3103  CG  TRP A 423       8.955  23.381 -19.640  1.00 64.87           C
ATOM   3104  CD1 TRP A 423       8.514  24.665 -19.491  1.00 65.86           C
ATOM   3105  CD2 TRP A 423       7.786  22.546 -19.561  1.00 66.43           C
ATOM   3106  NE1 TRP A 423       7.149  24.682 -19.308  1.00 66.89           N
ATOM   3107  CE2 TRP A 423       6.677  23.397 -19.348  1.00 67.08           C
ATOM   3108  CE3 TRP A 423       7.568  21.164 -19.645  1.00 66.22           C
ATOM   3109  CZ2 TRP A 423       5.373  22.912 -19.207  1.00 66.61           C
ATOM   3110  CZ3 TRP A 423       6.263  20.681 -19.504  1.00 67.08           C
ATOM   3111  CH2 TRP A 423       5.184  21.557 -19.290  1.00 67.37           C
ATOM   3112  N   LEU A 424      10.527  20.837 -17.299  1.00 71.37           N
ATOM   3113  CA  LEU A 424       9.825  19.869 -16.449  1.00 69.76           C
ATOM   3114  C   LEU A 424      10.057  20.136 -14.966  1.00 67.24           C
ATOM   3115  O   LEU A 424       9.123  20.101 -14.166  1.00 67.31           O
ATOM   3116  CB  LEU A 424      10.266  18.446 -16.794  1.00 77.79           C
ATOM   3117  CG  LEU A 424       9.319  17.293 -16.422  1.00 80.71           C
ATOM   3118  CD1 LEU A 424      10.030  15.960 -16.649  1.00 81.88           C
ATOM   3119  CD2 LEU A 424       8.884  17.395 -14.975  1.00 83.71           C
ATOM   3120  N   VAL A 425      11.304  20.388 -14.592  1.00105.46           N
ATOM   3121  CA  VAL A 425      11.599  20.677 -13.197  1.00104.03           C
ATOM   3122  C   VAL A 425      10.799  21.927 -12.826  1.00105.96           C
ATOM   3123  O   VAL A 425      10.115  21.966 -11.802  1.00103.43           O
ATOM   3124  CB  VAL A 425      13.092  20.923 -13.018  1.00144.26           C
ATOM   3125  N   ARG A 426      10.887  22.940 -13.684  1.00 58.51           N
ATOM   3126  CA  ARG A 426      10.178  24.201 -13.497  1.00 58.89           C
ATOM   3127  C   ARG A 426       8.681  23.963 -13.287  1.00 57.86           C
ATOM   3128  O   ARG A 426       8.102  24.446 -12.317  1.00 58.08           O
ATOM   3129  CB  ARG A 426      10.401  25.104 -14.703  1.00134.48           C
ATOM   3130  N   ARG A 427       8.063  23.200 -14.184  1.00 77.36           N
ATOM   3131  CA  ARG A 427       6.637  22.917 -14.079  1.00 79.00           C
ATOM   3132  C   ARG A 427       6.262  22.239 -12.755  1.00 80.15           C
ATOM   3133  O   ARG A 427       5.358  22.694 -12.055  1.00 78.88           O
ATOM   3134  CB  ARG A 427       6.172  22.058 -15.256  1.00 85.06           C
ATOM   3135  CG  ARG A 427       4.668  21.751 -15.255  1.00 86.49           C
ATOM   3136  CD  ARG A 427       3.819  23.013 -15.398  1.00 89.04           C
ATOM   3137  NE  ARG A 427       2.389  22.735 -15.569  1.00 90.80           N
ATOM   3138  CZ  ARG A 427       1.620  22.127 -14.669  1.00 90.69           C
ATOM   3139  NH1 ARG A 427       2.134  21.719 -13.523  1.00 90.92           N
ATOM   3140  NH2 ARG A 427       0.330  21.945 -14.908  1.00 90.85           N
ATOM   3141  N   VAL A 428       6.934  21.150 -12.402  1.00 46.48           N
ATOM   3142  CA  VAL A 428       6.609  20.500 -11.135  1.00 47.04           C
ATOM   3143  C   VAL A 428       6.885  21.518 -10.018  1.00 47.70           C
ATOM   3144  O   VAL A 428       6.074  21.719  -9.102  1.00 46.58           O
ATOM   3145  CB  VAL A 428       7.473  19.232 -10.891  1.00 37.58           C
ATOM   3146  CG1 VAL A 428       7.217  18.677  -9.490  1.00 39.95           C
ATOM   3147  CG2 VAL A 428       7.147  18.175 -11.920  1.00 38.54           C
ATOM   3148  N   ASN A 429       8.041  22.164 -10.113  1.00 68.51           N
ATOM   3149  CA  ASN A 429       8.419  23.161  -9.130  1.00 69.23           C
ATOM   3150  C   ASN A 429       7.190  24.059  -8.974  1.00 71.68           C
ATOM   3151  O   ASN A 429       6.868  24.508  -7.872  1.00 70.05           O
ATOM   3152  CB  ASN A 429       9.621  23.961  -9.644  1.00127.68           C
ATOM   3153  CG  ASN A 429      10.215  24.884  -8.594  1.00129.34           C
ATOM   3154  OD1 ASN A 429       9.534  25.765  -8.064  1.00131.63           O
ATOM   3155  ND2 ASN A 429      11.498  24.692  -8.298  1.00131.30           N
ATOM   3156  N   LYS A 430       6.492  24.277 -10.088  1.00 96.56           N
ATOM   3157  CA  LYS A 430       5.295  25.112 -10.116  1.00 97.91           C
ATOM   3158  C   LYS A 430       4.188  24.472  -9.275  1.00 97.40           C
ATOM   3159  O   LYS A 430       3.664  25.099  -8.355  1.00 95.54           O
ATOM   3160  CB  LYS A 430       4.816  25.292 -11.562  1.00 80.90           C
ATOM   3161  CG  LYS A 430       4.245  26.661 -11.888  1.00 88.99           C
ATOM   3162  CD  LYS A 430       5.317  27.736 -11.800  0.00 93.71           C
ATOM   3163  CE  LYS A 430       4.768  29.103 -12.174  0.00 96.35           C
ATOM   3164  NZ  LYS A 430       3.698  29.550 -11.241  0.00 96.77           N
ATOM   3165  N   THR A 431       3.839  23.225  -9.593  1.00 77.74           N
ATOM   3166  CA  THR A 431       2.796  22.513  -8.851  1.00 78.16           C
ATOM   3167  C   THR A 431       3.047  22.621  -7.353  1.00 78.82           C
ATOM   3168  O   THR A 431       2.418  23.419  -6.661  1.00 77.91           O
ATOM   3169  CB  THR A 431       2.744  21.013  -9.236  1.00 66.56           C
ATOM   3170  OG1 THR A 431       1.974  20.850 -10.432  1.00 68.45           O
ATOM   3171  CG2 THR A 431       2.099  20.195  -8.139  1.00 67.26           C
ATOM   3172  N   LEU A 432       3.975  21.808  -6.871  1.00 57.21           N
ATOM   3173  CA  LEU A 432       4.349  21.781  -5.468  1.00 60.41           C
ATOM   3174  C   LEU A 432       4.594  23.177  -4.876  1.00 65.11           C
ATOM   3175  O   LEU A 432       4.566  23.356  -3.656  1.00 65.64           O
ATOM   3176  CB  LEU A 432       5.613  20.946  -5.324  1.00 89.10           C
ATOM   3177  CG  LEU A 432       5.537  19.610  -6.057  1.00 85.57           C
ATOM   3178  CD1 LEU A 432       6.935  19.033  -6.240  1.00 82.78           C
ATOM   3179  CD2 LEU A 432       4.631  18.673  -5.276  1.00 84.67           C
ATOM   3180  N   ASP A 433       4.849  24.155  -5.739  1.00 68.00           N
ATOM   3181  CA  ASP A 433       5.101  25.521  -5.295  1.00 75.92           C
ATOM   3182  C   ASP A 433       3.818  26.162  -4.779  1.00 75.10           C
ATOM   3183  O   ASP A 433       3.429  27.245  -5.219  1.00 80.63           O
ATOM   3184  CB  ASP A 433       5.653  26.353  -6.452  1.00144.78           C
ATOM   3185  CG  ASP A 433       6.057  27.743  -6.026  1.00144.78           C
ATOM   3186  OD1 ASP A 433       6.998  27.856  -5.209  1.00144.78           O
ATOM   3187  OD2 ASP A 433       5.436  28.716  -6.507  1.00144.78           O
ATOM   3188  N   THR A 434       3.156  25.486  -3.850  1.00128.68           N
ATOM   3189  CA  THR A 434       1.924  26.012  -3.289  1.00127.81           C
ATOM   3190  C   THR A 434       2.233  27.399  -2.739  1.00127.82           C
ATOM   3191  O   THR A 434       3.292  27.611  -2.149  1.00126.72           O
ATOM   3192  CB  THR A 434       1.419  25.091  -2.180  1.00 70.20           C
ATOM   3193  N   LYS A 435       1.324  28.345  -2.955  1.00121.48           N
ATOM   3194  CA  LYS A 435       1.516  29.709  -2.468  1.00119.78           C
ATOM   3195  C   LYS A 435       1.262  29.770  -0.961  1.00117.30           C
ATOM   3196  O   LYS A 435       0.175  29.429  -0.486  1.00112.23           O
ATOM   3197  CB  LYS A 435       0.582  30.670  -3.209  1.00136.07           C
ATOM   3198  N   ALA A 436       2.277  30.200  -0.215  1.00105.92           N
ATOM   3199  CA  ALA A 436       2.186  30.300   1.238  1.00103.49           C
ATOM   3200  C   ALA A 436       3.325  31.140   1.812  1.00103.61           C
ATOM   3201  O   ALA A 436       4.209  31.588   1.083  1.00104.00           O
ATOM   3202  CB  ALA A 436       2.208  28.904   1.854  1.00 58.19           C
ATOM   3203  N   ARG A 437       6.630  31.848   4.039  1.00105.31           N
ATOM   3204  CA  ARG A 437       7.788  30.980   4.236  1.00104.08           C
ATOM   3205  C   ARG A 437       8.279  31.059   5.678  1.00105.13           C
ATOM   3206  O   ARG A 437       8.669  32.127   6.155  1.00102.53           O
ATOM   3207  CB  ARG A 437       8.912  31.374   3.276  1.00143.76           C
ATOM   3208  N   ASN A 438       8.245  29.921   6.369  1.00144.30           N
ATOM   3209  CA  ASN A 438       8.692  29.833   7.758  1.00144.48           C
ATOM   3210  C   ASN A 438      10.183  29.537   7.761  1.00143.14           C
ATOM   3211  O   ASN A 438      10.982  30.350   8.215  1.00141.45           O
ATOM   3212  CB  ASN A 438       7.942  28.730   8.479  1.00 55.66           C
ATOM   3213  N   TYR A 439      10.536  28.360   7.252  1.00100.67           N
ATOM   3214  CA  TYR A 439      11.921  27.909   7.144  1.00 96.75           C
ATOM   3215  C   TYR A 439      11.944  26.748   6.167  1.00 93.51           C
ATOM   3216  O   TYR A 439      11.010  26.590   5.384  1.00 91.87           O
ATOM   3217  CB  TYR A 439      12.460  27.489   8.511  1.00133.45           C
ATOM   3218  CG  TYR A 439      12.820  28.684   9.351  1.00139.74           C
ATOM   3219  CD1 TYR A 439      13.765  29.604   8.898  1.00142.58           C
ATOM   3220  CD2 TYR A 439      12.163  28.950  10.549  1.00141.93           C
ATOM   3221  CE1 TYR A 439      14.043  30.766   9.609  1.00143.25           C
ATOM   3222  CE2 TYR A 439      12.435  30.115  11.274  1.00143.61           C
ATOM   3223  CZ  TYR A 439      13.375  31.020  10.792  1.00143.71           C
ATOM   3224  OH  TYR A 439      13.634  32.190  11.469  1.00143.71           O
ATOM   3225  N   TYR A 440      12.997  25.941   6.188  1.00101.93           N
ATOM   3226  CA  TYR A 440      13.052  24.805   5.276  1.00 98.18           C
ATOM   3227  C   TYR A 440      14.212  23.852   5.529  1.00 96.96           C
ATOM   3228  O   TYR A 440      15.172  24.175   6.220  1.00 95.61           O
ATOM   3229  CB  TYR A 440      13.083  25.295   3.828  1.00 49.88           C
ATOM   3230  CG  TYR A 440      14.461  25.515   3.255  1.00 51.84           C
ATOM   3231  CD1 TYR A 440      15.195  24.454   2.741  1.00 51.50           C
ATOM   3232  CD2 TYR A 440      15.037  26.786   3.227  1.00 52.35           C
ATOM   3233  CE1 TYR A 440      16.475  24.648   2.209  1.00 52.85           C
ATOM   3234  CE2 TYR A 440      16.310  26.988   2.699  1.00 53.32           C
ATOM   3235  CZ  TYR A 440      17.019  25.915   2.196  1.00 53.83           C
ATOM   3236  OH  TYR A 440      18.281  26.104   1.700  1.00 53.25           O
ATOM   3237  N   ILE A 441      14.108  22.673   4.936  1.00 38.25           N
ATOM   3238  CA  ILE A 441      15.098  21.622   5.078  1.00 37.31           C
ATOM   3239  C   ILE A 441      15.448  21.111   3.694  1.00 36.19           C
ATOM   3240  O   ILE A 441      14.615  20.479   3.043  1.00 36.31           O
ATOM   3241  CB  ILE A 441      14.525  20.433   5.883  1.00 54.42           C
ATOM   3242  CG1 ILE A 441      14.247  20.859   7.318  1.00 56.36           C
ATOM   3243  CG2 ILE A 441      15.490  19.252   5.861  1.00 53.46           C
ATOM   3244  CD1 ILE A 441      13.484  19.829   8.094  1.00 57.08           C
ATOM   3245  N   GLY A 442      16.670  21.369   3.246  1.00 49.76           N
ATOM   3246  CA  GLY A 442      17.062  20.907   1.934  1.00 48.11           C
ATOM   3247  C   GLY A 442      17.743  19.557   1.970  1.00 48.97           C
ATOM   3248  O   GLY A 442      18.140  19.078   3.027  1.00 50.07           O
ATOM   3249  N   VAL A 443      17.868  18.927   0.808  1.00 55.14           N
ATOM   3250  CA  VAL A 443      18.537  17.639   0.709  1.00 55.56           C
ATOM   3251  C   VAL A 443      19.293  17.586  -0.598  1.00 56.50           C
ATOM   3252  O   VAL A 443      18.722  17.819  -1.660  1.00 56.66           O
ATOM   3253  CB  VAL A 443      17.584  16.464   0.705  1.00 19.29           C
ATOM   3254  CG1 VAL A 443      18.384  15.190   0.697  1.00 17.11           C
ATOM   3255  CG2 VAL A 443      16.674  16.520   1.901  1.00 18.16           C
ATOM   3256  N   LEU A 444      20.579  17.257  -0.521  1.00 31.61           N
ATOM   3257  CA  LEU A 444      21.402  17.192  -1.704  1.00 32.82           C
ATOM   3258  C   LEU A 444      21.650  15.749  -2.095  1.00 34.42           C
ATOM   3259  O   LEU A 444      21.789  14.872  -1.241  1.00 31.86           O
ATOM   3260  CB  LEU A 444      22.724  17.915  -1.473  1.00 59.92           C
ATOM   3261  CG  LEU A 444      23.441  18.301  -2.768  1.00 61.42           C
ATOM   3262  CD1 LEU A 444      22.512  18.135  -3.959  1.00 59.33           C
ATOM   3263  CD2 LEU A 444      23.894  19.756  -2.671  1.00 63.08           C
ATOM   3264  N   ASP A 445      21.706  15.515  -3.402  1.00 47.82           N
ATOM   3265  CA  ASP A 445      21.925  14.192  -3.949  1.00 48.95           C
ATOM   3266  C   ASP A 445      22.617  14.264  -5.306  1.00 48.56           C
ATOM   3267  O   ASP A 445      21.988  14.042  -6.347  1.00 46.75           O
ATOM   3268  CB  ASP A 445      20.595  13.471  -4.105  1.00133.92           C
ATOM   3269  CG  ASP A 445      20.762  12.077  -4.652  1.00142.52           C
ATOM   3270  OD1 ASP A 445      21.231  11.208  -3.897  1.00145.66           O
ATOM   3271  OD2 ASP A 445      20.436  11.853  -5.838  1.00145.66           O
ATOM   3272  N   ILE A 446      23.907  14.584  -5.295  1.00 64.62           N
ATOM   3273  CA  ILE A 446      24.684  14.657  -6.532  1.00 65.29           C
ATOM   3274  C   ILE A 446      25.706  13.544  -6.482  1.00 65.01           C
ATOM   3275  O   ILE A 446      25.842  12.866  -5.463  1.00 65.89           O
ATOM   3276  CB  ILE A 446      25.464  15.968  -6.635  1.00 41.57           C
ATOM   3277  CG1 ILE A 446      25.135  16.848  -5.426  1.00 41.04           C
ATOM   3278  CG2 ILE A 446      25.159  16.659  -7.966  1.00 43.77           C
ATOM   3279  CD1 ILE A 446      26.137  17.963  -5.172  1.00 45.70           C
ATOM   3280  N   ALA A 447      26.427  13.344  -7.574  1.00 48.59           N
ATOM   3281  CA  ALA A 447      27.452  12.320  -7.557  1.00 49.40           C
ATOM   3282  C   ALA A 447      28.405  12.663  -6.392  1.00 51.10           C
ATOM   3283  O   ALA A 447      28.112  13.531  -5.551  1.00 51.94           O
ATOM   3284  CB  ALA A 447      28.204  12.311  -8.883  1.00 60.74           C
ATOM   3285  N   GLY A 448      29.539  11.979  -6.338  1.00 82.51           N
ATOM   3286  CA  GLY A 448      30.494  12.244  -5.282  1.00 85.04           C
ATOM   3287  C   GLY A 448      31.856  12.453  -5.894  1.00 86.90           C
ATOM   3288  O   GLY A 448      32.009  12.359  -7.115  1.00 86.77           O
ATOM   3289  N   PHE A 449      32.849  12.741  -5.058  1.00 61.66           N
ATOM   3290  CA  PHE A 449      34.194  12.940  -5.578  1.00 64.54           C
ATOM   3291  C   PHE A 449      34.713  11.611  -6.090  1.00 68.14           C
ATOM   3292  O   PHE A 449      35.377  10.884  -5.360  1.00 65.32           O
ATOM   3293  CB  PHE A 449      35.143  13.438  -4.503  1.00 50.11           C
ATOM   3294  CG  PHE A 449      36.472  13.814  -5.048  1.00 51.73           C
ATOM   3295  CD1 PHE A 449      36.732  15.114  -5.425  1.00 52.36           C
ATOM   3296  CD2 PHE A 449      37.439  12.843  -5.283  1.00 52.48           C
ATOM   3297  CE1 PHE A 449      37.923  15.439  -6.038  1.00 52.99           C
ATOM   3298  CE2 PHE A 449      38.634  13.155  -5.897  1.00 53.87           C
ATOM   3299  CZ  PHE A 449      38.880  14.450  -6.273  1.00 53.67           C
ATOM   3300  N   GLU A 450      34.420  11.295  -7.344  1.00 47.31           N
ATOM   3301  CA  GLU A 450      34.863  10.032  -7.914  1.00 48.99           C
ATOM   3302  C   GLU A 450      36.056  10.164  -8.874  1.00 47.23           C
ATOM   3303  O   GLU A 450      36.076  10.996  -9.788  1.00 45.72           O
ATOM   3304  CB  GLU A 450      33.685   9.335  -8.601  1.00143.20           C
ATOM   3305  CG  GLU A 450      32.672   8.755  -7.614  1.00 92.56           C
ATOM   3306  CD  GLU A 450      31.229   8.988  -8.033  1.00 92.56           C
ATOM   3307  OE1 GLU A 450      30.844  10.171  -8.153  1.00 92.56           O
ATOM   3308  OE2 GLU A 450      30.484   7.996  -8.237  1.00 92.56           O
ATOM   3309  N   ILE A 451      37.060   9.332  -8.622  1.00 65.88           N
ATOM   3310  CA  ILE A 451      38.266   9.308  -9.429  1.00 65.44           C
ATOM   3311  C   ILE A 451      38.227   8.033 -10.273  1.00 65.01           C
ATOM   3312  O   ILE A 451      37.965   6.945  -9.758  1.00 66.14           O
ATOM   3313  CB  ILE A 451      39.492   9.316  -8.521  1.00 81.92           C
ATOM   3314  N   PHE A 452      38.474   8.159 -11.571  1.00107.84           N
ATOM   3315  CA  PHE A 452      38.433   6.991 -12.438  1.00108.99           C
ATOM   3316  C   PHE A 452      39.727   6.771 -13.215  1.00111.29           C
ATOM   3317  O   PHE A 452      40.708   7.490 -13.021  1.00109.71           O
ATOM   3318  CB  PHE A 452      37.253   7.105 -13.411  1.00123.76           C
ATOM   3319  CG  PHE A 452      35.918   7.282 -12.732  1.00124.90           C
ATOM   3320  CD1 PHE A 452      35.558   6.488 -11.646  1.00125.10           C
ATOM   3321  CD2 PHE A 452      35.012   8.229 -13.193  1.00125.34           C
ATOM   3322  CE1 PHE A 452      34.314   6.635 -11.028  1.00125.83           C
ATOM   3323  CE2 PHE A 452      33.765   8.382 -12.580  1.00125.54           C
ATOM   3324  CZ  PHE A 452      33.418   7.583 -11.498  1.00125.62           C
ATOM   3325  N   ASP A 453      39.725   5.755 -14.077  1.00135.54           N
ATOM   3326  CA  ASP A 453      40.889   5.441 -14.901  1.00135.97           C
ATOM   3327  C   ASP A 453      41.128   6.634 -15.811  1.00133.72           C
ATOM   3328  O   ASP A 453      42.216   7.209 -15.829  1.00132.54           O
ATOM   3329  CB  ASP A 453      40.631   4.185 -15.754  1.00 69.50           C
ATOM   3330  CG  ASP A 453      40.824   2.886 -14.973  1.00 79.54           C
ATOM   3331  OD1 ASP A 453      40.450   1.811 -15.491  1.00 84.96           O
ATOM   3332  OD2 ASP A 453      41.366   2.937 -13.846  1.00 85.22           O
ATOM   3333  N   PHE A 454      40.086   7.003 -16.553  1.00 73.54           N
ATOM   3334  CA  PHE A 454      40.126   8.126 -17.484  1.00 69.92           C
ATOM   3335  C   PHE A 454      39.248   9.265 -16.952  1.00 67.96           C
ATOM   3336  O   PHE A 454      38.033   9.121 -16.832  1.00 66.72           O
ATOM   3337  CB  PHE A 454      39.628   7.660 -18.862  1.00109.70           C
ATOM   3338  CG  PHE A 454      39.611   8.740 -19.903  1.00109.11           C
ATOM   3339  CD1 PHE A 454      40.772   9.423 -20.235  1.00108.99           C
ATOM   3340  CD2 PHE A 454      38.429   9.085 -20.543  1.00108.76           C
ATOM   3341  CE1 PHE A 454      40.754  10.438 -21.187  1.00109.45           C
ATOM   3342  CE2 PHE A 454      38.402  10.100 -21.498  1.00109.02           C
ATOM   3343  CZ  PHE A 454      39.568  10.778 -21.819  1.00109.07           C
ATOM   3344  N   ASN A 455      39.865  10.393 -16.627  1.00 69.13           N
ATOM   3345  CA  ASN A 455      39.123  11.533 -16.106  1.00 67.19           C
ATOM   3346  C   ASN A 455      39.047  12.692 -17.108  1.00 66.85           C
ATOM   3347  O   ASN A 455      40.071  13.199 -17.560  1.00 66.52           O
ATOM   3348  CB  ASN A 455      39.770  12.009 -14.802  1.00 60.61           C
ATOM   3349  CG  ASN A 455      39.410  11.136 -13.616  1.00 59.28           C
ATOM   3350  OD1 ASN A 455      38.294  11.182 -13.113  1.00 58.41           O
ATOM   3351  ND2 ASN A 455      40.360  10.338 -13.161  1.00 57.22           N
ATOM   3352  N   SER A 456      37.832  13.109 -17.451  1.00 46.98           N
ATOM   3353  CA  SER A 456      37.637  14.209 -18.400  1.00 46.95           C
ATOM   3354  C   SER A 456      36.698  15.284 -17.857  1.00 45.68           C
ATOM   3355  O   SER A 456      36.288  15.251 -16.693  1.00 46.31           O
ATOM   3356  CB  SER A 456      37.087  13.671 -19.741  1.00 60.61           C
ATOM   3357  OG  SER A 456      36.972  14.688 -20.731  1.00 63.26           O
ATOM   3358  N   PHE A 457      36.347  16.222 -18.732  1.00 59.36           N
ATOM   3359  CA  PHE A 457      35.500  17.353 -18.375  1.00 58.62           C
ATOM   3360  C   PHE A 457      34.329  17.022 -17.470  1.00 61.15           C
ATOM   3361  O   PHE A 457      33.946  17.848 -16.646  1.00 59.88           O
ATOM   3362  CB  PHE A 457      35.015  18.063 -19.641  1.00 53.62           C
ATOM   3363  CG  PHE A 457      34.169  19.280 -19.371  1.00 50.28           C
ATOM   3364  CD1 PHE A 457      34.606  20.266 -18.494  1.00 50.16           C
ATOM   3365  CD2 PHE A 457      32.922  19.436 -19.995  1.00 48.82           C
ATOM   3366  CE1 PHE A 457      33.819  21.385 -18.240  1.00 48.22           C
ATOM   3367  CE2 PHE A 457      32.121  20.558 -19.748  1.00 48.20           C
ATOM   3368  CZ  PHE A 457      32.573  21.530 -18.869  1.00 46.88           C
ATOM   3369  N   GLU A 458      33.749  15.832 -17.621  1.00 51.54           N
ATOM   3370  CA  GLU A 458      32.628  15.450 -16.754  1.00 52.73           C
ATOM   3371  C   GLU A 458      33.132  15.203 -15.332  1.00 51.90           C
ATOM   3372  O   GLU A 458      32.635  15.790 -14.373  1.00 49.85           O
ATOM   3373  CB  GLU A 458      31.915  14.201 -17.280  1.00137.51           C
ATOM   3374  CG  GLU A 458      31.041  14.466 -18.488  1.00142.71           C
ATOM   3375  CD  GLU A 458      31.812  14.402 -19.784  1.00142.71           C
ATOM   3376  OE1 GLU A 458      32.854  15.082 -19.896  1.00142.71           O
ATOM   3377  OE2 GLU A 458      31.370  13.667 -20.692  1.00142.71           O
ATOM   3378  N   GLN A 459      34.128  14.337 -15.192  1.00 80.12           N
ATOM   3379  CA  GLN A 459      34.658  14.082 -13.872  1.00 78.93           C
ATOM   3380  C   GLN A 459      35.043  15.427 -13.279  1.00 77.55           C
ATOM   3381  O   GLN A 459      34.891  15.648 -12.083  1.00 78.96           O
ATOM   3382  CB  GLN A 459      35.878  13.172 -13.945  1.00 87.96           C
ATOM   3383  CG  GLN A 459      35.542  11.737 -14.256  1.00 89.43           C
ATOM   3384  CD  GLN A 459      34.896  11.578 -15.607  1.00 90.96           C
ATOM   3385  OE1 GLN A 459      35.497  11.895 -16.633  1.00 90.67           O
ATOM   3386  NE2 GLN A 459      33.663  11.084 -15.620  1.00 91.22           N
ATOM   3387  N   LEU A 460      35.513  16.343 -14.119  1.00 57.08           N
ATOM   3388  CA  LEU A 460      35.922  17.650 -13.616  1.00 55.23           C
ATOM   3389  C   LEU A 460      34.771  18.381 -12.911  1.00 55.92           C
ATOM   3390  O   LEU A 460      34.864  18.714 -11.725  1.00 56.19           O
ATOM   3391  CB  LEU A 460      36.464  18.521 -14.753  1.00 42.03           C
ATOM   3392  CG  LEU A 460      37.601  19.481 -14.353  1.00 40.01           C
ATOM   3393  CD1 LEU A 460      37.769  20.505 -15.459  1.00 38.65           C
ATOM   3394  CD2 LEU A 460      37.314  20.194 -13.010  1.00 36.20           C
ATOM   3395  N   CYS A 461      33.695  18.634 -13.648  1.00 62.61           N
ATOM   3396  CA  CYS A 461      32.535  19.321 -13.098  1.00 62.57           C
ATOM   3397  C   CYS A 461      32.185  18.743 -11.734  1.00 63.91           C
ATOM   3398  O   CYS A 461      32.124  19.469 -10.744  1.00 60.48           O
ATOM   3399  CB  CYS A 461      31.334  19.175 -14.047  1.00 70.90           C
ATOM   3400  SG  CYS A 461      31.488  20.003 -15.676  1.00 75.87           S
ATOM   3401  N   ILE A 462      31.986  17.426 -11.703  1.00 54.13           N
ATOM   3402  CA  ILE A 462      31.646  16.677 -10.485  1.00 52.93           C
ATOM   3403  C   ILE A 462      32.608  16.816  -9.289  1.00 51.68           C
ATOM   3404  O   ILE A 462      32.188  17.190  -8.185  1.00 49.49           O
ATOM   3405  CB  ILE A 462      31.511  15.149 -10.787  1.00 18.97           C
ATOM   3406  CG1 ILE A 462      30.124  14.845 -11.367  1.00 25.44           C
ATOM   3407  CG2 ILE A 462      31.776  14.319  -9.493  1.00 23.49           C
ATOM   3408  CD1 ILE A 462      29.592  15.928 -12.271  1.00 30.14           C
ATOM   3409  N   ASN A 463      33.880  16.484  -9.499  1.00 44.21           N
ATOM   3410  CA  ASN A 463      34.846  16.568  -8.422  1.00 42.56           C
ATOM   3411  C   ASN A 463      34.924  18.023  -7.989  1.00 42.56           C
ATOM   3412  O   ASN A 463      35.151  18.319  -6.818  1.00 43.62           O
ATOM   3413  CB  ASN A 463      36.195  16.020  -8.892  1.00 75.28           C
ATOM   3414  CG  ASN A 463      36.137  14.520  -9.218  1.00 77.74           C
ATOM   3415  OD1 ASN A 463      36.756  13.694  -8.539  1.00 77.24           O
ATOM   3416  ND2 ASN A 463      35.380  14.169 -10.253  1.00 76.97           N
ATOM   3417  N   TYR A 464      34.700  18.937  -8.925  1.00 43.85           N
ATOM   3418  CA  TYR A 464      34.735  20.351  -8.561  1.00 43.32           C
ATOM   3419  C   TYR A 464      33.628  20.618  -7.535  1.00 43.82           C
ATOM   3420  O   TYR A 464      33.898  21.089  -6.419  1.00 44.91           O
ATOM   3421  CB  TYR A 464      34.580  21.246  -9.809  1.00 59.20           C
ATOM   3422  CG  TYR A 464      34.274  22.716  -9.519  1.00 55.11           C
ATOM   3423  CD1 TYR A 464      34.917  23.414  -8.488  1.00 54.20           C
ATOM   3424  CD2 TYR A 464      33.339  23.412 -10.299  1.00 55.37           C
ATOM   3425  CE1 TYR A 464      34.632  24.764  -8.244  1.00 54.43           C
ATOM   3426  CE2 TYR A 464      33.050  24.753 -10.070  1.00 54.61           C
ATOM   3427  CZ  TYR A 464      33.695  25.423  -9.044  1.00 54.35           C
ATOM   3428  OH  TYR A 464      33.390  26.754  -8.823  1.00 56.43           O
ATOM   3429  N   THR A 465      32.388  20.308  -7.898  1.00 30.67           N
ATOM   3430  CA  THR A 465      31.312  20.521  -6.952  1.00 31.27           C
ATOM   3431  C   THR A 465      31.715  19.890  -5.598  1.00 33.34           C
ATOM   3432  O   THR A 465      31.986  20.618  -4.652  1.00 32.05           O
ATOM   3433  CB  THR A 465      30.005  19.946  -7.487  1.00 28.44           C
ATOM   3434  OG1 THR A 465      30.279  18.777  -8.265  1.00 27.85           O
ATOM   3435  CG2 THR A 465      29.342  20.920  -8.350  1.00 28.44           C
ATOM   3436  N   ASN A 466      31.817  18.564  -5.510  1.00 20.98           N
ATOM   3437  CA  ASN A 466      32.187  17.936  -4.246  1.00 21.82           C
ATOM   3438  C   ASN A 466      33.349  18.700  -3.595  1.00 22.85           C
ATOM   3439  O   ASN A 466      33.401  18.864  -2.369  1.00 22.70           O
ATOM   3440  CB  ASN A 466      32.565  16.485  -4.481  1.00 64.02           C
ATOM   3441  CG  ASN A 466      31.416  15.674  -4.985  1.00 66.77           C
ATOM   3442  OD1 ASN A 466      30.616  15.164  -4.209  1.00 66.36           O
ATOM   3443  ND2 ASN A 466      31.306  15.568  -6.300  1.00 68.47           N
ATOM   3444  N   GLU A 467      34.283  19.172  -4.417  1.00 49.29           N
ATOM   3445  CA  GLU A 467      35.415  19.931  -3.887  1.00 50.03           C
ATOM   3446  C   GLU A 467      34.806  21.095  -3.097  1.00 49.17           C
ATOM   3447  O   GLU A 467      35.136  21.317  -1.927  1.00 49.26           O
ATOM   3448  CB  GLU A 467      36.269  20.471  -5.035  1.00 71.28           C
ATOM   3449  CG  GLU A 467      37.691  20.818  -4.666  1.00 77.17           C
ATOM   3450  CD  GLU A 467      38.584  19.600  -4.668  1.00 79.04           C
ATOM   3451  OE1 GLU A 467      38.150  18.577  -5.238  1.00 80.05           O
ATOM   3452  OE2 GLU A 467      39.714  19.669  -4.116  1.00 80.69           O
ATOM   3453  N   ARG A 468      33.903  21.824  -3.753  1.00 82.94           N
ATOM   3454  CA  ARG A 468      33.213  22.956  -3.138  1.00 82.13           C
ATOM   3455  C   ARG A 468      32.387  22.483  -1.955  1.00 81.06           C
ATOM   3456  O   ARG A 468      32.373  23.130  -0.915  1.00 80.62           O
ATOM   3457  CB  ARG A 468      32.265  23.651  -4.136  1.00 81.05           C
ATOM   3458  CG  ARG A 468      32.913  24.534  -5.216  1.00 83.29           C
ATOM   3459  CD  ARG A 468      33.543  25.808  -4.647  1.00 83.45           C
ATOM   3460  NE  ARG A 468      32.601  26.681  -3.944  1.00 84.40           N
ATOM   3461  CZ  ARG A 468      31.644  27.392  -4.533  1.00 83.89           C
ATOM   3462  NH1 ARG A 468      31.476  27.345  -5.851  1.00 83.81           N
ATOM   3463  NH2 ARG A 468      30.866  28.174  -3.799  1.00 83.70           N
ATOM   3464  N   LEU A 469      31.701  21.353  -2.119  1.00 60.10           N
ATOM   3465  CA  LEU A 469      30.844  20.830  -1.049  1.00 60.32           C
ATOM   3466  C   LEU A 469      31.639  20.248   0.115  1.00 60.85           C
ATOM   3467  O   LEU A 469      31.163  20.247   1.255  1.00 59.75           O
ATOM   3468  CB  LEU A 469      29.813  19.794  -1.617  1.00 39.14           C
ATOM   3469  N   GLN A 470      32.851  19.771  -0.168  1.00 54.57           N
ATOM   3470  CA  GLN A 470      33.715  19.241   0.889  1.00 55.17           C
ATOM   3471  C   GLN A 470      34.167  20.427   1.735  1.00 54.02           C
ATOM   3472  O   GLN A 470      34.042  20.422   2.955  1.00 53.16           O
ATOM   3473  CB  GLN A 470      34.941  18.536   0.307  1.00 65.13           C
ATOM   3474  CG  GLN A 470      35.815  17.934   1.394  1.00 72.27           C
ATOM   3475  CD  GLN A 470      34.997  17.198   2.431  1.00 74.77           C
ATOM   3476  OE1 GLN A 470      34.440  16.117   2.170  1.00 77.59           O
ATOM   3477  NE2 GLN A 470      34.899  17.793   3.621  1.00 77.18           N
ATOM   3478  N   GLN A 471      34.699  21.444   1.068  1.00 37.36           N
ATOM   3479  CA  GLN A 471      35.123  22.649   1.747  1.00 38.49           C
ATOM   3480  C   GLN A 471      33.998  23.062   2.694  1.00 38.28           C
ATOM   3481  O   GLN A 471      34.234  23.716   3.694  1.00 38.76           O
ATOM   3482  CB  GLN A 471      35.390  23.761   0.723  1.00 78.83           C
ATOM   3483  CG  GLN A 471      35.304  25.166   1.301  1.00 80.05           C
ATOM   3484  CD  GLN A 471      36.356  26.085   0.752  1.00 81.00           C
ATOM   3485  OE1 GLN A 471      36.485  26.250  -0.465  1.00 80.92           O
ATOM   3486  NE2 GLN A 471      37.132  26.698   1.658  1.00 79.88           N
ATOM   3487  N   PHE A 472      32.768  22.660   2.393  1.00 48.59           N
ATOM   3488  CA  PHE A 472      31.641  23.024   3.248  1.00 47.90           C
ATOM   3489  C   PHE A 472      31.692  22.394   4.622  1.00 48.55           C
ATOM   3490  O   PHE A 472      31.507  23.050   5.655  1.00 45.42           O
ATOM   3491  CB  PHE A 472      30.326  22.613   2.614  1.00 56.33           C
ATOM   3492  CG  PHE A 472      29.140  23.023   3.414  1.00 55.24           C
ATOM   3493  CD1 PHE A 472      29.142  24.260   4.075  1.00 52.95           C
ATOM   3494  CD2 PHE A 472      28.003  22.231   3.461  1.00 53.17           C
ATOM   3495  CE1 PHE A 472      28.027  24.713   4.765  1.00 53.06           C
ATOM   3496  CE2 PHE A 472      26.885  22.665   4.141  1.00 54.03           C
ATOM   3497  CZ  PHE A 472      26.896  23.922   4.799  1.00 53.22           C
ATOM   3498  N   PHE A 473      31.907  21.090   4.608  1.00 56.74           N
ATOM   3499  CA  PHE A 473      32.003  20.310   5.821  1.00 57.63           C
ATOM   3500  C   PHE A 473      33.148  20.909   6.639  1.00 60.25           C
ATOM   3501  O   PHE A 473      32.950  21.383   7.758  1.00 59.69           O
ATOM   3502  CB  PHE A 473      32.267  18.847   5.434  1.00 40.88           C
ATOM   3503  CG  PHE A 473      32.428  17.923   6.604  1.00 41.33           C
ATOM   3504  CD1 PHE A 473      33.684  17.673   7.137  1.00 40.85           C
ATOM   3505  CD2 PHE A 473      31.323  17.302   7.173  1.00 40.92           C
ATOM   3506  CE1 PHE A 473      33.841  16.815   8.212  1.00 42.36           C
ATOM   3507  CE2 PHE A 473      31.464  16.444   8.246  1.00 41.98           C
ATOM   3508  CZ  PHE A 473      32.726  16.199   8.769  1.00 41.43           C
ATOM   3509  N   ASN A 474      34.335  20.920   6.046  1.00 56.15           N
ATOM   3510  CA  ASN A 474      35.512  21.448   6.706  1.00 57.72           C
ATOM   3511  C   ASN A 474      35.152  22.681   7.507  1.00 57.90           C
ATOM   3512  O   ASN A 474      35.416  22.760   8.709  1.00 57.26           O
ATOM   3513  CB  ASN A 474      36.597  21.776   5.670  1.00 75.01           C
ATOM   3514  CG  ASN A 474      37.261  20.521   5.103  1.00 79.27           C
ATOM   3515  OD1 ASN A 474      38.144  20.600   4.245  1.00 82.89           O
ATOM   3516  ND2 ASN A 474      36.838  19.356   5.589  1.00 80.20           N
ATOM   3517  N   HIS A 475      34.525  23.644   6.851  1.00 46.67           N
ATOM   3518  CA  HIS A 475      34.160  24.835   7.573  1.00 46.66           C
ATOM   3519  C   HIS A 475      33.194  24.492   8.695  1.00 46.12           C
ATOM   3520  O   HIS A 475      33.406  24.879   9.846  1.00 47.18           O
ATOM   3521  CB  HIS A 475      33.500  25.855   6.669  1.00 40.81           C
ATOM   3522  CG  HIS A 475      33.218  27.139   7.373  1.00 42.53           C
ATOM   3523  ND1 HIS A 475      32.114  27.916   7.106  1.00 42.74           N
ATOM   3524  CD2 HIS A 475      33.892  27.764   8.369  1.00 42.83           C
ATOM   3525  CE1 HIS A 475      32.117  28.964   7.912  1.00 42.99           C
ATOM   3526  NE2 HIS A 475      33.187  28.895   8.687  1.00 42.76           N
ATOM   3527  N   HIS A 476      32.128  23.771   8.355  1.00 92.59           N
ATOM   3528  CA  HIS A 476      31.144  23.399   9.359  1.00 92.66           C
ATOM   3529  C   HIS A 476      31.900  22.890  10.568  1.00 93.17           C
ATOM   3530  O   HIS A 476      31.701  23.376  11.678  1.00 92.10           O
ATOM   3531  CB  HIS A 476      30.195  22.317   8.831  1.00 62.02           C
ATOM   3532  CG  HIS A 476      29.178  21.861   9.837  1.00 61.43           C
ATOM   3533  ND1 HIS A 476      28.528  22.733  10.689  1.00 60.27           N
ATOM   3534  CD2 HIS A 476      28.701  20.626  10.128  1.00 59.23           C
ATOM   3535  CE1 HIS A 476      27.698  22.055  11.462  1.00 58.57           C
ATOM   3536  NE2 HIS A 476      27.783  20.775  11.142  1.00 59.04           N
ATOM   3537  N   MET A 477      32.791  21.928  10.333  1.00 43.82           N
ATOM   3538  CA  MET A 477      33.601  21.338  11.402  1.00 45.72           C
ATOM   3539  C   MET A 477      34.267  22.456  12.183  1.00 47.46           C
ATOM   3540  O   MET A 477      34.098  22.589  13.398  1.00 45.37           O
ATOM   3541  CB  MET A 477      34.666  20.423  10.802  1.00 76.86           C
ATOM   3542  CG  MET A 477      34.254  18.972  10.720  1.00 79.29           C
ATOM   3543  SD  MET A 477      34.054  18.307  12.369  1.00 79.76           S
ATOM   3544  CE  MET A 477      33.332  16.741  12.021  1.00 81.11           C
ATOM   3545  N   PHE A 478      35.015  23.270  11.455  1.00 42.99           N
ATOM   3546  CA  PHE A 478      35.711  24.389  12.054  1.00 44.88           C
ATOM   3547  C   PHE A 478      34.912  25.028  13.184  1.00 44.73           C
ATOM   3548  O   PHE A 478      35.228  24.835  14.353  1.00 45.21           O
ATOM   3549  CB  PHE A 478      36.020  25.447  10.998  1.00 23.19           C
ATOM   3550  CG  PHE A 478      36.915  26.541  11.498  1.00 29.63           C
ATOM   3551  CD1 PHE A 478      36.445  27.839  11.662  1.00 31.99           C
ATOM   3552  CD2 PHE A 478      38.222  26.265  11.824  1.00 32.36           C
ATOM   3553  CE1 PHE A 478      37.281  28.835  12.148  1.00 33.59           C
ATOM   3554  CE2 PHE A 478      39.051  27.254  12.303  1.00 33.89           C
ATOM   3555  CZ  PHE A 478      38.586  28.539  12.466  1.00 34.01           C
ATOM   3556  N   ILE A 479      33.884  25.784  12.811  1.00 48.77           N
ATOM   3557  CA  ILE A 479      33.020  26.487  13.752  1.00 48.75           C
ATOM   3558  C   ILE A 479      32.632  25.637  14.952  1.00 49.16           C
ATOM   3559  O   ILE A 479      32.654  26.123  16.095  1.00 51.37           O
ATOM   3560  CB  ILE A 479      31.735  26.987  13.039  1.00 57.26           C
ATOM   3561  CG1 ILE A 479      32.117  28.098  12.055  1.00 54.74           C
ATOM   3562  CG2 ILE A 479      30.698  27.449  14.052  1.00 55.06           C
ATOM   3563  CD1 ILE A 479      30.951  28.872  11.454  1.00 53.34           C
ATOM   3564  N   LEU A 480      32.293  24.372  14.674  1.00 43.98           N
ATOM   3565  CA  LEU A 480      31.877  23.375  15.682  1.00 46.61           C
ATOM   3566  C   LEU A 480      32.949  23.037  16.720  1.00 48.83           C
ATOM   3567  O   LEU A 480      32.694  23.071  17.924  1.00 48.91           O
ATOM   3568  CB  LEU A 480      31.442  22.082  14.983  1.00 74.70           C
ATOM   3569  CG  LEU A 480      29.950  21.781  14.966  1.00 72.94           C
ATOM   3570  CD1 LEU A 480      29.669  20.689  13.955  1.00 70.75           C
ATOM   3571  CD2 LEU A 480      29.501  21.388  16.363  1.00 71.43           C
ATOM   3572  N   GLU A 481      34.139  22.684  16.243  1.00 78.39           N
ATOM   3573  CA  GLU A 481      35.247  22.357  17.128  1.00 79.73           C
ATOM   3574  C   GLU A 481      35.505  23.567  18.014  1.00 79.84           C
ATOM   3575  O   GLU A 481      35.544  23.465  19.243  1.00 79.34           O
ATOM   3576  CB  GLU A 481      36.486  22.032  16.304  1.00 51.00           C
ATOM   3577  N   GLN A 482      35.673  24.715  17.369  1.00 39.92           N
ATOM   3578  CA  GLN A 482      35.922  25.963  18.077  1.00 40.45           C
ATOM   3579  C   GLN A 482      34.918  26.172  19.186  1.00 41.32           C
ATOM   3580  O   GLN A 482      35.299  26.497  20.303  1.00 41.74           O
ATOM   3581  CB  GLN A 482      35.855  27.174  17.141  1.00 69.72           C
ATOM   3582  CG  GLN A 482      36.879  27.202  16.040  1.00 70.20           C
ATOM   3583  CD  GLN A 482      36.978  28.573  15.413  1.00 71.04           C
ATOM   3584  OE1 GLN A 482      35.998  29.102  14.889  1.00 71.42           O
ATOM   3585  NE2 GLN A 482      38.167  29.162  15.468  1.00 71.27           N
ATOM   3586  N   GLU A 483      33.636  25.998  18.894  1.00 54.57           N
ATOM   3587  CA  GLU A 483      32.644  26.193  19.935  1.00 55.77           C
ATOM   3588  C   GLU A 483      32.988  25.316  21.148  1.00 56.92           C
ATOM   3589  O   GLU A 483      33.000  25.795  22.297  1.00 54.91           O
ATOM   3590  CB  GLU A 483      31.263  25.866  19.410  1.00105.64           C
ATOM   3591  N   GLU A 484      33.296  24.044  20.886  1.00 48.66           N
ATOM   3592  CA  GLU A 484      33.648  23.091  21.937  1.00 47.02           C
ATOM   3593  C   GLU A 484      34.741  23.692  22.794  1.00 45.39           C
ATOM   3594  O   GLU A 484      34.488  24.123  23.919  1.00 40.90           O
ATOM   3595  CB  GLU A 484      34.148  21.780  21.322  1.00 68.47           C
ATOM   3596  CG  GLU A 484      34.268  20.601  22.293  1.00 78.50           C
ATOM   3597  CD  GLU A 484      32.927  20.125  22.870  1.00 83.52           C
ATOM   3598  OE1 GLU A 484      32.363  20.813  23.751  1.00 85.39           O
ATOM   3599  OE2 GLU A 484      32.434  19.057  22.443  1.00 85.46           O
ATOM   3600  N   TYR A 485      35.952  23.749  22.248  1.00 66.51           N
ATOM   3601  CA  TYR A 485      37.081  24.296  22.987  1.00 64.67           C
ATOM   3602  C   TYR A 485      36.680  25.491  23.828  1.00 67.37           C
ATOM   3603  O   TYR A 485      36.856  25.480  25.042  1.00 66.82           O
ATOM   3604  CB  TYR A 485      38.219  24.679  22.038  1.00 73.42           C
ATOM   3605  CG  TYR A 485      38.692  23.528  21.183  1.00 71.21           C
ATOM   3606  CD1 TYR A 485      38.745  22.232  21.695  1.00 70.66           C
ATOM   3607  CD2 TYR A 485      39.039  23.721  19.849  1.00 70.49           C
ATOM   3608  CE1 TYR A 485      39.119  21.161  20.900  1.00 70.10           C
ATOM   3609  CE2 TYR A 485      39.415  22.658  19.044  1.00 70.08           C
ATOM   3610  CZ  TYR A 485      39.450  21.379  19.573  1.00 70.25           C
ATOM   3611  OH  TYR A 485      39.796  20.315  18.764  1.00 70.74           O
ATOM   3612  N   LYS A 486      36.130  26.515  23.190  1.00 61.60           N
ATOM   3613  CA  LYS A 486      35.705  27.715  23.905  1.00 66.08           C
ATOM   3614  C   LYS A 486      34.724  27.370  25.040  1.00 68.45           C
ATOM   3615  O   LYS A 486      34.866  27.856  26.172  1.00 67.42           O
ATOM   3616  CB  LYS A 486      35.069  28.712  22.921  1.00111.47           C
ATOM   3617  CG  LYS A 486      36.062  29.363  21.951  1.00119.82           C
ATOM   3618  CD  LYS A 486      37.025  28.337  21.356  1.00123.68           C
ATOM   3619  CE  LYS A 486      38.013  28.947  20.377  1.00124.66           C
ATOM   3620  NZ  LYS A 486      38.995  27.930  19.899  1.00124.51           N
ATOM   3621  N   LYS A 487      33.738  26.526  24.739  1.00 54.89           N
ATOM   3622  CA  LYS A 487      32.760  26.112  25.735  1.00 55.67           C
ATOM   3623  C   LYS A 487      33.460  25.411  26.903  1.00 55.90           C
ATOM   3624  O   LYS A 487      32.875  25.218  27.966  1.00 54.34           O
ATOM   3625  CB  LYS A 487      31.738  25.177  25.104  1.00143.76           C
ATOM   3626  N   GLU A 488      34.717  25.026  26.704  1.00 53.30           N
ATOM   3627  CA  GLU A 488      35.486  24.349  27.749  1.00 53.48           C
ATOM   3628  C   GLU A 488      36.716  25.145  28.170  1.00 51.68           C
ATOM   3629  O   GLU A 488      37.742  24.571  28.495  1.00 51.13           O
ATOM   3630  CB  GLU A 488      35.923  22.961  27.269  1.00108.11           C
ATOM   3631  CG  GLU A 488      34.799  21.960  27.177  1.00115.21           C
ATOM   3632  CD  GLU A 488      34.254  21.598  28.535  1.00118.13           C
ATOM   3633  OE1 GLU A 488      34.966  20.897  29.287  1.00118.93           O
ATOM   3634  OE2 GLU A 488      33.120  22.021  28.848  1.00118.92           O
ATOM   3635  N   GLY A 489      36.609  26.469  28.166  1.00 80.84           N
ATOM   3636  CA  GLY A 489      37.730  27.319  28.547  1.00 75.95           C
ATOM   3637  C   GLY A 489      39.097  26.837  28.085  1.00 72.92           C
ATOM   3638  O   GLY A 489      40.128  27.274  28.605  1.00 71.41           O
ATOM   3639  N   ILE A 490      39.102  25.960  27.085  1.00 70.06           N
ATOM   3640  CA  ILE A 490      40.324  25.367  26.553  1.00 69.50           C
ATOM   3641  C   ILE A 490      40.737  25.986  25.226  1.00 69.31           C
ATOM   3642  O   ILE A 490      41.762  25.622  24.648  1.00 70.54           O
ATOM   3643  CB  ILE A 490      40.118  23.837  26.397  1.00 64.64           C
ATOM   3644  CG1 ILE A 490      41.118  23.235  25.422  1.00 63.31           C
ATOM   3645  CG2 ILE A 490      38.713  23.552  25.929  1.00 62.90           C
ATOM   3646  CD1 ILE A 490      40.891  21.748  25.192  1.00 63.07           C
ATOM   3647  N   ALA A 491      39.941  26.948  24.774  1.00 80.02           N
ATOM   3648  CA  ALA A 491      40.154  27.644  23.504  1.00 81.00           C
ATOM   3649  C   ALA A 491      41.578  27.669  22.958  1.00 82.70           C
ATOM   3650  O   ALA A 491      42.510  28.056  23.654  1.00 82.66           O
ATOM   3651  CB  ALA A 491      39.629  29.064  23.611  1.00144.00           C
ATOM   3652  N   TRP A 492      41.721  27.244  21.703  1.00 71.37           N
ATOM   3653  CA  TRP A 492      42.998  27.227  20.982  1.00 75.12           C
ATOM   3654  C   TRP A 492      42.752  28.120  19.765  1.00 77.88           C
ATOM   3655  O   TRP A 492      41.609  28.248  19.319  1.00 80.82           O
ATOM   3656  CB  TRP A 492      43.346  25.809  20.536  1.00143.77           C
ATOM   3657  N   GLU A 493      43.805  28.727  19.219  1.00118.78           N
ATOM   3658  CA  GLU A 493      43.643  29.632  18.082  1.00122.95           C
ATOM   3659  C   GLU A 493      44.108  29.153  16.706  1.00123.88           C
ATOM   3660  O   GLU A 493      44.778  29.893  15.981  1.00128.04           O
ATOM   3661  CB  GLU A 493      44.293  30.978  18.405  1.00100.83           C
ATOM   3662  N   PHE A 494      43.758  27.922  16.345  1.00 79.92           N
ATOM   3663  CA  PHE A 494      44.098  27.393  15.025  1.00 79.96           C
ATOM   3664  C   PHE A 494      43.125  28.113  14.083  1.00 78.86           C
ATOM   3665  O   PHE A 494      42.162  28.730  14.550  1.00 82.28           O
ATOM   3666  CB  PHE A 494      43.865  25.883  14.981  1.00144.09           C
ATOM   3667  N   ILE A 495      43.348  28.047  12.774  1.00105.26           N
ATOM   3668  CA  ILE A 495      42.449  28.755  11.867  1.00106.24           C
ATOM   3669  C   ILE A 495      42.047  28.059  10.566  1.00106.27           C
ATOM   3670  O   ILE A 495      40.916  27.596  10.418  1.00106.64           O
ATOM   3671  CB  ILE A 495      43.038  30.143  11.519  1.00144.02           C
ATOM   3672  CG1 ILE A 495      42.099  30.893  10.570  1.00144.02           C
ATOM   3673  CG2 ILE A 495      44.430  29.981  10.920  1.00144.02           C
ATOM   3674  CD1 ILE A 495      40.740  31.232  11.172  1.00144.02           C
ATOM   3675  N   ASP A 496      42.978  28.016   9.621  1.00125.79           N
ATOM   3676  CA  ASP A 496      42.742  27.416   8.317  1.00125.25           C
ATOM   3677  C   ASP A 496      41.847  26.181   8.332  1.00123.81           C
ATOM   3678  O   ASP A 496      42.347  25.057   8.309  1.00123.40           O
ATOM   3679  CB  ASP A 496      44.079  27.080   7.659  1.00144.24           C
ATOM   3680  N   PHE A 497      40.531  26.385   8.366  1.00 33.63           N
ATOM   3681  CA  PHE A 497      39.591  25.253   8.343  1.00 34.64           C
ATOM   3682  C   PHE A 497      39.486  24.616   6.947  1.00 32.85           C
ATOM   3683  O   PHE A 497      39.738  23.422   6.779  1.00 33.50           O
ATOM   3684  CB  PHE A 497      38.203  25.701   8.813  1.00125.12           C
ATOM   3685  CG  PHE A 497      37.618  26.858   8.034  1.00128.48           C
ATOM   3686  CD1 PHE A 497      36.996  26.654   6.803  1.00129.26           C
ATOM   3687  CD2 PHE A 497      37.676  28.150   8.541  1.00129.53           C
ATOM   3688  CE1 PHE A 497      36.444  27.711   6.092  1.00129.18           C
ATOM   3689  CE2 PHE A 497      37.123  29.216   7.838  1.00129.61           C
ATOM   3690  CZ  PHE A 497      36.507  28.996   6.611  1.00129.45           C
ATOM   3691  N   GLY A 498      39.078  25.434   5.972  1.00 67.42           N
ATOM   3692  CA  GLY A 498      38.976  25.026   4.585  1.00 60.55           C
ATOM   3693  C   GLY A 498      40.360  25.388   4.071  1.00 58.51           C
ATOM   3694  O   GLY A 498      40.686  26.572   3.879  1.00 52.13           O
ATOM   3695  N   MET A 499      41.187  24.353   3.908  1.00 68.49           N
ATOM   3696  CA  MET A 499      42.571  24.473   3.458  1.00 67.43           C
ATOM   3697  C   MET A 499      42.704  24.620   1.940  1.00 64.96           C
ATOM   3698  O   MET A 499      41.806  25.150   1.278  1.00 61.14           O
ATOM   3699  CB  MET A 499      43.373  23.254   3.939  1.00130.07           C
ATOM   3700  CG  MET A 499      44.510  23.572   4.908  1.00142.39           C
ATOM   3701  SD  MET A 499      45.980  24.301   4.116  1.00144.46           S
ATOM   3702  CE  MET A 499      45.646  26.064   4.249  1.00144.46           C
ATOM   3703  N   ASP A 500      43.836  24.151   1.409  1.00143.87           N
ATOM   3704  CA  ASP A 500      44.143  24.230  -0.018  1.00143.87           C
ATOM   3705  C   ASP A 500      42.937  23.958  -0.890  1.00143.87           C
ATOM   3706  O   ASP A 500      43.025  24.014  -2.114  1.00143.87           O
ATOM   3707  CB  ASP A 500      45.262  23.257  -0.390  1.00 95.56           C
ATOM   3708  CG  ASP A 500      46.464  23.382   0.519  1.00 98.70           C
ATOM   3709  OD1 ASP A 500      46.849  24.528   0.848  1.00100.60           O
ATOM   3710  OD2 ASP A 500      47.025  22.332   0.901  1.00100.60           O
ATOM   3711  N   LEU A 501      41.819  23.625  -0.255  1.00143.26           N
ATOM   3712  CA  LEU A 501      40.582  23.400  -0.974  1.00143.26           C
ATOM   3713  C   LEU A 501      40.398  24.682  -1.783  1.00143.26           C
ATOM   3714  O   LEU A 501      40.012  24.631  -2.945  1.00143.26           O
ATOM   3715  CB  LEU A 501      39.410  23.220  -0.004  1.00 41.34           C
ATOM   3716  CG  LEU A 501      39.151  21.940   0.819  1.00 44.94           C
ATOM   3717  CD1 LEU A 501      38.866  20.776  -0.100  1.00 46.03           C
ATOM   3718  CD2 LEU A 501      40.321  21.644   1.716  1.00 45.81           C
ATOM   3719  N   GLN A 502      40.705  25.824  -1.162  1.00 63.38           N
ATOM   3720  CA  GLN A 502      40.593  27.123  -1.833  1.00 61.94           C
ATOM   3721  C   GLN A 502      41.508  27.172  -3.028  1.00 61.88           C
ATOM   3722  O   GLN A 502      41.125  27.661  -4.076  1.00 61.95           O
ATOM   3723  CB  GLN A 502      40.975  28.294  -0.902  1.00 55.70           C
ATOM   3724  CG  GLN A 502      39.847  28.861  -0.036  1.00 56.23           C
ATOM   3725  CD  GLN A 502      38.638  29.190  -0.840  1.00 55.15           C
ATOM   3726  OE1 GLN A 502      38.753  29.666  -1.977  1.00 55.81           O
ATOM   3727  NE2 GLN A 502      37.450  28.948  -0.261  1.00 57.14           N
ATOM   3728  N   MET A 503      42.728  26.689  -2.851  1.00114.67           N
ATOM   3729  CA  MET A 503      43.690  26.699  -3.934  1.00115.14           C
ATOM   3730  C   MET A 503      43.118  25.981  -5.149  1.00114.92           C
ATOM   3731  O   MET A 503      42.831  26.597  -6.174  1.00113.48           O
ATOM   3732  CB  MET A 503      44.987  26.037  -3.480  1.00130.52           C
ATOM   3733  N   CYS A 504      42.947  24.673  -5.025  1.00127.54           N
ATOM   3734  CA  CYS A 504      42.415  23.868  -6.119  1.00123.67           C
ATOM   3735  C   CYS A 504      41.024  24.316  -6.603  1.00120.36           C
ATOM   3736  O   CYS A 504      40.638  24.045  -7.736  1.00118.22           O
ATOM   3737  CB  CYS A 504      42.383  22.392  -5.703  1.00 37.89           C
ATOM   3738  SG  CYS A 504      41.421  21.350  -6.801  1.00 43.44           S
ATOM   3739  N   ILE A 505      40.280  25.007  -5.747  1.00 49.11           N
ATOM   3740  CA  ILE A 505      38.949  25.505  -6.071  1.00 49.25           C
ATOM   3741  C   ILE A 505      39.052  26.782  -6.909  1.00 50.76           C
ATOM   3742  O   ILE A 505      38.527  26.856  -8.025  1.00 51.71           O
ATOM   3743  CB  ILE A 505      38.163  25.740  -4.749  1.00 23.30           C
ATOM   3744  CG1 ILE A 505      37.620  24.402  -4.268  1.00 22.51           C
ATOM   3745  CG2 ILE A 505      37.032  26.754  -4.902  1.00 21.62           C
ATOM   3746  CD1 ILE A 505      36.800  24.513  -3.004  1.00 19.04           C
ATOM   3747  N   ASP A 506      39.723  27.793  -6.378  1.00 52.22           N
ATOM   3748  CA  ASP A 506      39.896  29.023  -7.130  1.00 54.81           C
ATOM   3749  C   ASP A 506      40.676  28.716  -8.400  1.00 54.56           C
ATOM   3750  O   ASP A 506      40.422  29.323  -9.436  1.00 54.46           O
ATOM   3751  CB  ASP A 506      40.658  30.063  -6.312  1.00 85.55           C
ATOM   3752  CG  ASP A 506      39.866  30.566  -5.136  1.00 90.72           C
ATOM   3753  OD1 ASP A 506      40.378  31.447  -4.413  1.00 94.23           O
ATOM   3754  OD2 ASP A 506      38.732  30.082  -4.932  1.00 93.93           O
ATOM   3755  N   LEU A 507      41.618  27.774  -8.329  1.00 47.45           N
ATOM   3756  CA  LEU A 507      42.407  27.439  -9.509  1.00 46.85           C
ATOM   3757  C   LEU A 507      41.535  26.849 -10.609  1.00 47.43           C
ATOM   3758  O   LEU A 507      42.011  26.533 -11.703  1.00 49.09           O
ATOM   3759  CB  LEU A 507      43.533  26.458  -9.185  1.00 33.72           C
ATOM   3760  CG  LEU A 507      44.413  26.240 -10.433  1.00 34.54           C
ATOM   3761  CD1 LEU A 507      45.861  26.372  -9.993  1.00 33.19           C
ATOM   3762  CD2 LEU A 507      44.133  24.916 -11.153  1.00 32.24           C
ATOM   3763  N   ILE A 508      40.255  26.688 -10.300  1.00 41.26           N
ATOM   3764  CA  ILE A 508      39.302  26.176 -11.269  1.00 42.65           C
ATOM   3765  C   ILE A 508      38.259  27.262 -11.611  1.00 43.17           C
ATOM   3766  O   ILE A 508      38.082  27.634 -12.778  1.00 42.02           O
ATOM   3767  CB  ILE A 508      38.579  24.962 -10.723  1.00 40.38           C
ATOM   3768  CG1 ILE A 508      39.587  23.876 -10.344  1.00 40.31           C
ATOM   3769  CG2 ILE A 508      37.616  24.466 -11.753  1.00 38.40           C
ATOM   3770  CD1 ILE A 508      38.968  22.632  -9.659  1.00 39.93           C
ATOM   3771  N   GLU A 509      37.606  27.793 -10.579  1.00115.30           N
ATOM   3772  CA  GLU A 509      36.566  28.799 -10.764  1.00116.30           C
ATOM   3773  C   GLU A 509      36.974  30.271 -10.867  1.00117.90           C
ATOM   3774  O   GLU A 509      36.264  31.053 -11.504  1.00116.62           O
ATOM   3775  CB  GLU A 509      35.529  28.672  -9.652  1.00 70.05           C
ATOM   3776  CG  GLU A 509      35.956  29.289  -8.352  1.00 73.76           C
ATOM   3777  CD  GLU A 509      34.871  29.209  -7.302  1.00 75.84           C
ATOM   3778  OE1 GLU A 509      34.611  28.094  -6.799  1.00 75.57           O
ATOM   3779  OE2 GLU A 509      34.270  30.260  -6.984  1.00 77.01           O
ATOM   3780  N   LYS A 510      38.096  30.644 -10.246  1.00 94.97           N
ATOM   3781  CA  LYS A 510      38.575  32.038 -10.242  1.00 99.51           C
ATOM   3782  C   LYS A 510      39.070  32.545 -11.597  1.00101.57           C
ATOM   3783  O   LYS A 510      39.541  31.768 -12.421  1.00103.65           O
ATOM   3784  CB  LYS A 510      39.670  32.202  -9.190  1.00132.97           C
ATOM   3785  N   PRO A 511      38.982  33.867 -11.828  1.00 69.61           N
ATOM   3786  CA  PRO A 511      39.389  34.567 -13.049  1.00 69.14           C
ATOM   3787  C   PRO A 511      40.356  33.862 -14.008  1.00 69.40           C
ATOM   3788  O   PRO A 511      39.937  33.355 -15.048  1.00 73.44           O
ATOM   3789  CB  PRO A 511      39.945  35.869 -12.503  1.00143.45           C
ATOM   3790  CG  PRO A 511      38.932  36.187 -11.455  1.00143.59           C
ATOM   3791  CD  PRO A 511      38.681  34.847 -10.766  1.00141.96           C
ATOM   3792  N   MET A 512      41.642  33.844 -13.677  1.00 56.47           N
ATOM   3793  CA  MET A 512      42.627  33.197 -14.534  1.00 55.07           C
ATOM   3794  C   MET A 512      42.361  31.698 -14.631  1.00 50.60           C
ATOM   3795  O   MET A 512      42.736  31.068 -15.615  1.00 49.37           O
ATOM   3796  CB  MET A 512      44.026  33.444 -13.993  1.00143.72           C
ATOM   3797  N   GLY A 513      41.707  31.155 -13.599  1.00135.61           N
ATOM   3798  CA  GLY A 513      41.364  29.736 -13.486  1.00130.29           C
ATOM   3799  C   GLY A 513      41.065  28.901 -14.721  1.00126.70           C
ATOM   3800  O   GLY A 513      40.943  29.432 -15.820  1.00126.10           O
ATOM   3801  N   ILE A 514      40.916  27.588 -14.538  1.00 54.96           N
ATOM   3802  CA  ILE A 514      40.667  26.674 -15.652  1.00 52.75           C
ATOM   3803  C   ILE A 514      39.409  26.972 -16.440  1.00 52.78           C
ATOM   3804  O   ILE A 514      39.465  27.590 -17.503  1.00 51.68           O
ATOM   3805  CB  ILE A 514      40.551  25.205 -15.202  1.00 49.01           C
ATOM   3806  CG1 ILE A 514      41.776  24.770 -14.423  1.00 48.19           C
ATOM   3807  CG2 ILE A 514      40.467  24.301 -16.420  1.00 47.40           C
ATOM   3808  CD1 ILE A 514      41.687  23.316 -14.031  1.00 48.05           C
ATOM   3809  N   LEU A 515      38.274  26.494 -15.939  1.00 31.41           N
ATOM   3810  CA  LEU A 515      36.997  26.711 -16.605  1.00 32.40           C
ATOM   3811  C   LEU A 515      36.980  28.176 -16.988  1.00 34.53           C
ATOM   3812  O   LEU A 515      36.571  28.532 -18.086  1.00 33.96           O
ATOM   3813  CB  LEU A 515      35.836  26.393 -15.660  1.00 56.06           C
ATOM   3814  CG  LEU A 515      35.987  25.068 -14.918  1.00 55.18           C
ATOM   3815  CD1 LEU A 515      35.147  25.119 -13.675  1.00 53.95           C
ATOM   3816  CD2 LEU A 515      35.602  23.903 -15.793  1.00 52.13           C
ATOM   3817  N   SER A 516      37.456  29.020 -16.079  1.00 54.95           N
ATOM   3818  CA  SER A 516      37.529  30.460 -16.318  1.00 57.29           C
ATOM   3819  C   SER A 516      38.165  30.698 -17.694  1.00 56.74           C
ATOM   3820  O   SER A 516      37.738  31.582 -18.442  1.00 56.46           O
ATOM   3821  CB  SER A 516      38.368  31.117 -15.222  1.00139.57           C
ATOM   3822  OG  SER A 516      38.046  30.571 -13.956  1.00144.02           O
ATOM   3823  N   ILE A 517      39.189  29.890 -17.996  1.00 62.57           N
ATOM   3824  CA  ILE A 517      39.932  29.905 -19.261  1.00 60.53           C
ATOM   3825  C   ILE A 517      39.064  29.189 -20.265  1.00 59.09           C
ATOM   3826  O   ILE A 517      38.612  29.781 -21.234  1.00 60.99           O
ATOM   3827  CB  ILE A 517      41.256  29.093 -19.181  1.00 49.52           C
ATOM   3828  CG1 ILE A 517      42.264  29.791 -18.264  1.00 48.65           C
ATOM   3829  CG2 ILE A 517      41.838  28.894 -20.582  1.00 47.91           C
ATOM   3830  CD1 ILE A 517      43.420  28.894 -17.835  1.00 47.29           C
ATOM   3831  N   LEU A 518      38.841  27.900 -20.018  1.00 58.92           N
ATOM   3832  CA  LEU A 518      38.015  27.051 -20.882  1.00 60.65           C
ATOM   3833  C   LEU A 518      36.827  27.766 -21.516  1.00 63.18           C
ATOM   3834  O   LEU A 518      36.499  27.530 -22.679  1.00 62.58           O
ATOM   3835  CB  LEU A 518      37.466  25.865 -20.097  1.00 83.17           C
ATOM   3836  CG  LEU A 518      36.550  25.010 -20.973  1.00 79.43           C
ATOM   3837  CD1 LEU A 518      37.394  23.992 -21.718  1.00 77.29           C
ATOM   3838  CD2 LEU A 518      35.506  24.312 -20.129  1.00 76.01           C
ATOM   3839  N   GLU A 519      36.184  28.623 -20.730  1.00115.40           N
ATOM   3840  CA  GLU A 519      35.019  29.374 -21.168  1.00117.05           C
ATOM   3841  C   GLU A 519      35.302  30.437 -22.227  1.00117.35           C
ATOM   3842  O   GLU A 519      34.387  30.890 -22.914  1.00115.72           O
ATOM   3843  CB  GLU A 519      34.339  30.012 -19.957  1.00 96.97           C
ATOM   3844  CG  GLU A 519      33.712  29.004 -18.998  1.00102.34           C
ATOM   3845  CD  GLU A 519      33.088  29.662 -17.778  1.00105.32           C
ATOM   3846  OE1 GLU A 519      32.251  30.566 -17.960  1.00107.35           O
ATOM   3847  OE2 GLU A 519      33.428  29.283 -16.635  1.00106.32           O
ATOM   3848  N   GLU A 520      36.559  30.844 -22.360  1.00109.25           N
ATOM   3849  CA  GLU A 520      36.920  31.843 -23.361  1.00111.02           C
ATOM   3850  C   GLU A 520      37.390  31.146 -24.631  1.00113.95           C
ATOM   3851  O   GLU A 520      37.051  31.559 -25.740  1.00114.50           O
ATOM   3852  CB  GLU A 520      38.023  32.766 -22.833  1.00 24.48           C
ATOM   3853  N   GLU A 521      38.164  30.080 -24.455  1.00 73.97           N
ATOM   3854  CA  GLU A 521      38.702  29.313 -25.569  1.00 77.09           C
ATOM   3855  C   GLU A 521      37.586  28.636 -26.371  1.00 78.12           C
ATOM   3856  O   GLU A 521      37.846  27.948 -27.360  1.00 77.96           O
ATOM   3857  CB  GLU A 521      39.691  28.266 -25.052  1.00137.87           C
ATOM   3858  CG  GLU A 521      40.609  27.706 -26.123  1.00142.90           C
ATOM   3859  CD  GLU A 521      41.602  28.732 -26.635  1.00143.76           C
ATOM   3860  OE1 GLU A 521      41.167  29.808 -27.096  1.00143.76           O
ATOM   3861  OE2 GLU A 521      42.821  28.462 -26.580  1.00143.76           O
ATOM   3862  N   CYS A 522      36.344  28.835 -25.939  1.00115.19           N
ATOM   3863  CA  CYS A 522      35.190  28.266 -26.631  1.00116.34           C
ATOM   3864  C   CYS A 522      34.692  29.255 -27.675  1.00116.98           C
ATOM   3865  O   CYS A 522      34.051  28.874 -28.652  1.00116.55           O
ATOM   3866  CB  CYS A 522      34.058  27.950 -25.645  1.00113.90           C
ATOM   3867  SG  CYS A 522      34.164  26.326 -24.837  1.00115.01           S
ATOM   3868  N   MET A 523      34.994  30.530 -27.452  1.00144.83           N
ATOM   3869  CA  MET A 523      34.603  31.594 -28.369  1.00144.83           C
ATOM   3870  C   MET A 523      35.816  32.047 -29.187  1.00144.83           C
ATOM   3871  O   MET A 523      36.246  33.197 -29.103  1.00144.83           O
ATOM   3872  CB  MET A 523      34.012  32.773 -27.587  1.00144.09           C
ATOM   3873  N   PHE A 524      36.359  31.117 -29.968  1.00119.37           N
ATOM   3874  CA  PHE A 524      37.518  31.346 -30.831  1.00114.80           C
ATOM   3875  C   PHE A 524      37.531  30.194 -31.839  1.00111.53           C
ATOM   3876  O   PHE A 524      38.024  29.105 -31.541  1.00113.23           O
ATOM   3877  CB  PHE A 524      38.818  31.324 -30.016  1.00144.45           C
ATOM   3878  CG  PHE A 524      39.059  32.568 -29.199  1.00144.45           C
ATOM   3879  CD1 PHE A 524      39.219  33.806 -29.815  1.00144.45           C
ATOM   3880  CD2 PHE A 524      39.162  32.497 -27.810  1.00144.45           C
ATOM   3881  CE1 PHE A 524      39.484  34.952 -29.061  1.00144.45           C
ATOM   3882  CE2 PHE A 524      39.427  33.637 -27.048  1.00144.45           C
ATOM   3883  CZ  PHE A 524      39.589  34.866 -27.675  1.00144.45           C
ATOM   3884  N   PRO A 525      36.983  30.422 -33.043  1.00144.14           N
ATOM   3885  CA  PRO A 525      36.895  29.444 -34.133  1.00144.14           C
ATOM   3886  C   PRO A 525      37.999  28.389 -34.220  1.00144.14           C
ATOM   3887  O   PRO A 525      37.967  27.393 -33.496  1.00144.14           O
ATOM   3888  CB  PRO A 525      36.833  30.331 -35.368  1.00144.41           C
ATOM   3889  CG  PRO A 525      35.972  31.448 -34.887  1.00144.41           C
ATOM   3890  CD  PRO A 525      36.545  31.750 -33.510  1.00144.41           C
ATOM   3891  N   LYS A 526      38.963  28.609 -35.112  1.00141.03           N
ATOM   3892  CA  LYS A 526      40.067  27.672 -35.322  1.00142.51           C
ATOM   3893  C   LYS A 526      40.939  27.449 -34.088  1.00141.69           C
ATOM   3894  O   LYS A 526      42.115  27.815 -34.073  1.00139.88           O
ATOM   3895  CB  LYS A 526      40.928  28.146 -36.487  1.00144.29           C
ATOM   3896  N   ALA A 527      40.358  26.836 -33.061  1.00143.99           N
ATOM   3897  CA  ALA A 527      41.069  26.552 -31.819  1.00143.99           C
ATOM   3898  C   ALA A 527      40.778  25.125 -31.386  1.00143.99           C
ATOM   3899  O   ALA A 527      39.680  24.823 -30.919  1.00143.99           O
ATOM   3900  CB  ALA A 527      40.634  27.520 -30.728  1.00 61.49           C
ATOM   3901  N   ASP A 528      41.764  24.249 -31.538  1.00131.90           N
ATOM   3902  CA  ASP A 528      41.591  22.854 -31.162  1.00130.88           C
ATOM   3903  C   ASP A 528      42.132  22.576 -29.766  1.00131.45           C
ATOM   3904  O   ASP A 528      42.541  23.492 -29.054  1.00129.50           O
ATOM   3905  CB  ASP A 528      42.255  21.934 -32.201  1.00144.20           C
ATOM   3906  CG  ASP A 528      43.754  22.168 -32.338  1.00144.20           C
ATOM   3907  OD1 ASP A 528      44.175  23.337 -32.490  1.00144.20           O
ATOM   3908  OD2 ASP A 528      44.509  21.172 -32.311  1.00144.20           O
ATOM   3909  N   ASP A 529      42.118  21.307 -29.377  1.00104.99           N
ATOM   3910  CA  ASP A 529      42.597  20.908 -28.063  1.00107.27           C
ATOM   3911  C   ASP A 529      44.019  21.390 -27.816  1.00108.69           C
ATOM   3912  O   ASP A 529      44.342  21.850 -26.718  1.00111.83           O
ATOM   3913  CB  ASP A 529      42.519  19.388 -27.926  1.00144.23           C
ATOM   3914  CG  ASP A 529      41.094  18.876 -27.990  1.00144.23           C
ATOM   3915  OD1 ASP A 529      40.319  19.154 -27.049  1.00144.23           O
ATOM   3916  OD2 ASP A 529      40.747  18.208 -28.985  1.00144.23           O
ATOM   3917  N   LYS A 530      44.863  21.284 -28.839  1.00 82.21           N
ATOM   3918  CA  LYS A 530      46.248  21.724 -28.727  1.00 85.38           C
ATOM   3919  C   LYS A 530      46.231  23.214 -28.423  1.00 84.62           C
ATOM   3920  O   LYS A 530      47.029  23.703 -27.625  1.00 85.66           O
ATOM   3921  CB  LYS A 530      47.000  21.452 -30.029  1.00144.11           C
ATOM   3922  N   SER A 531      45.307  23.927 -29.062  1.00109.10           N
ATOM   3923  CA  SER A 531      45.160  25.364 -28.851  1.00103.25           C
ATOM   3924  C   SER A 531      44.881  25.597 -27.368  1.00 99.66           C
ATOM   3925  O   SER A 531      45.501  26.440 -26.716  1.00100.27           O
ATOM   3926  CB  SER A 531      43.999  25.899 -29.694  1.00131.04           C
ATOM   3927  OG  SER A 531      43.820  27.288 -29.491  1.00126.30           O
ATOM   3928  N   PHE A 532      43.936  24.827 -26.846  1.00115.60           N
ATOM   3929  CA  PHE A 532      43.552  24.903 -25.447  1.00117.70           C
ATOM   3930  C   PHE A 532      44.788  24.696 -24.596  1.00119.33           C
ATOM   3931  O   PHE A 532      45.485  25.643 -24.251  1.00122.48           O
ATOM   3932  CB  PHE A 532      42.525  23.807 -25.152  1.00 83.52           C
ATOM   3933  CG  PHE A 532      42.017  23.794 -23.732  1.00 75.92           C
ATOM   3934  CD1 PHE A 532      41.830  24.982 -23.023  1.00 72.62           C
ATOM   3935  CD2 PHE A 532      41.653  22.590 -23.131  1.00 72.49           C
ATOM   3936  CE1 PHE A 532      41.281  24.972 -21.740  1.00 70.41           C
ATOM   3937  CE2 PHE A 532      41.106  22.567 -21.855  1.00 69.93           C
ATOM   3938  CZ  PHE A 532      40.919  23.760 -21.157  1.00 69.53           C
ATOM   3939  N   GLN A 533      45.050  23.434 -24.283  1.00 93.92           N
ATOM   3940  CA  GLN A 533      46.183  23.012 -23.468  1.00 92.72           C
ATOM   3941  C   GLN A 533      47.382  23.971 -23.348  1.00 92.67           C
ATOM   3942  O   GLN A 533      47.821  24.276 -22.239  1.00 87.49           O
ATOM   3943  CB  GLN A 533      46.653  21.637 -23.956  1.00 47.37           C
ATOM   3944  CG  GLN A 533      47.991  21.192 -23.411  1.00 49.88           C
ATOM   3945  CD  GLN A 533      48.389  19.849 -23.939  1.00 51.83           C
ATOM   3946  OE1 GLN A 533      48.360  19.606 -25.145  1.00 53.60           O
ATOM   3947  NE2 GLN A 533      48.774  18.960 -23.039  1.00 54.00           N
ATOM   3948  N   ASP A 534      47.922  24.445 -24.465  1.00143.35           N
ATOM   3949  CA  ASP A 534      49.065  25.348 -24.383  1.00143.35           C
ATOM   3950  C   ASP A 534      48.799  26.567 -23.501  1.00143.35           C
ATOM   3951  O   ASP A 534      49.682  27.004 -22.762  1.00143.35           O
ATOM   3952  CB  ASP A 534      49.505  25.792 -25.780  1.00122.51           C
ATOM   3953  CG  ASP A 534      50.521  24.846 -26.398  1.00130.94           C
ATOM   3954  OD1 ASP A 534      51.643  24.740 -25.863  1.00135.37           O
ATOM   3955  OD2 ASP A 534      50.197  24.205 -27.417  1.00135.35           O
ATOM   3956  N   LYS A 535      47.589  27.116 -23.578  1.00143.64           N
ATOM   3957  CA  LYS A 535      47.229  28.274 -22.761  1.00143.64           C
ATOM   3958  C   LYS A 535      46.981  27.790 -21.340  1.00143.64           C
ATOM   3959  O   LYS A 535      47.361  28.444 -20.369  1.00143.64           O
ATOM   3960  CB  LYS A 535      45.976  28.948 -23.315  1.00117.72           C
ATOM   3961  N   LEU A 536      46.337  26.635 -21.233  1.00 91.66           N
ATOM   3962  CA  LEU A 536      46.034  26.031 -19.942  1.00 92.29           C
ATOM   3963  C   LEU A 536      47.356  25.822 -19.190  1.00 93.63           C
ATOM   3964  O   LEU A 536      47.484  26.162 -18.009  1.00 92.49           O
ATOM   3965  CB  LEU A 536      45.324  24.681 -20.159  1.00 53.61           C
ATOM   3966  CG  LEU A 536      44.268  24.223 -19.142  1.00 53.40           C
ATOM   3967  CD1 LEU A 536      43.794  22.833 -19.544  1.00 52.45           C
ATOM   3968  CD2 LEU A 536      44.817  24.217 -17.714  1.00 51.92           C
ATOM   3969  N   TYR A 537      48.340  25.276 -19.899  1.00 76.94           N
ATOM   3970  CA  TYR A 537      49.647  25.009 -19.327  1.00 77.33           C
ATOM   3971  C   TYR A 537      50.359  26.320 -19.023  1.00 78.84           C
ATOM   3972  O   TYR A 537      50.788  26.546 -17.893  1.00 74.29           O
ATOM   3973  CB  TYR A 537      50.473  24.166 -20.286  1.00143.71           C
ATOM   3974  N   GLN A 538      50.482  27.190 -20.025  1.00134.96           N
ATOM   3975  CA  GLN A 538      51.144  28.478 -19.832  1.00136.08           C
ATOM   3976  C   GLN A 538      50.697  29.105 -18.519  1.00134.64           C
ATOM   3977  O   GLN A 538      51.422  29.078 -17.522  1.00133.53           O
ATOM   3978  CB  GLN A 538      50.817  29.449 -20.973  1.00143.64           C
ATOM   3979  CG  GLN A 538      51.270  30.882 -20.679  1.00143.64           C
ATOM   3980  CD  GLN A 538      50.680  31.913 -21.623  1.00143.64           C
ATOM   3981  OE1 GLN A 538      50.874  33.118 -21.436  1.00143.64           O
ATOM   3982  NE2 GLN A 538      49.962  31.449 -22.643  1.00143.64           N
ATOM   3983  N   ASN A 539      49.490  29.662 -18.539  1.00 84.37           N
ATOM   3984  CA  ASN A 539      48.893  30.323 -17.387  1.00 82.05           C
ATOM   3985  C   ASN A 539      49.211  29.730 -16.024  1.00 80.67           C
ATOM   3986  O   ASN A 539      49.587  30.459 -15.102  1.00 79.40           O
ATOM   3987  CB  ASN A 539      47.372  30.361 -17.521  1.00 69.28           C
ATOM   3988  CG  ASN A 539      46.878  31.545 -18.315  1.00 72.52           C
ATOM   3989  OD1 ASN A 539      46.560  31.426 -19.499  1.00 73.38           O
ATOM   3990  ND2 ASN A 539      46.811  32.702 -17.664  1.00 73.40           N
ATOM   3991  N   HIS A 540      49.052  28.414 -15.889  1.00 87.88           N
ATOM   3992  CA  HIS A 540      49.273  27.769 -14.595  1.00 86.86           C
ATOM   3993  C   HIS A 540      50.391  26.742 -14.486  1.00 86.80           C
ATOM   3994  O   HIS A 540      51.025  26.646 -13.436  1.00 85.44           O
ATOM   3995  CB  HIS A 540      47.977  27.101 -14.109  1.00 65.15           C
ATOM   3996  CG  HIS A 540      46.784  28.004 -14.104  1.00 64.63           C
ATOM   3997  ND1 HIS A 540      45.500  27.529 -13.963  1.00 64.73           N
ATOM   3998  CD2 HIS A 540      46.676  29.343 -14.272  1.00 64.46           C
ATOM   3999  CE1 HIS A 540      44.651  28.537 -14.051  1.00 64.28           C
ATOM   4000  NE2 HIS A 540      45.339  29.648 -14.239  1.00 64.44           N
ATOM   4001  N   MET A 541      50.619  25.957 -15.535  1.00105.54           N
ATOM   4002  CA  MET A 541      51.664  24.944 -15.467  1.00106.46           C
ATOM   4003  C   MET A 541      52.990  25.561 -15.071  1.00105.62           C
ATOM   4004  O   MET A 541      53.489  26.472 -15.732  1.00105.59           O
ATOM   4005  CB  MET A 541      51.821  24.199 -16.793  1.00 94.38           C
ATOM   4006  CG  MET A 541      52.910  23.135 -16.736  1.00 98.53           C
ATOM   4007  SD  MET A 541      52.933  22.225 -15.145  1.00101.27           S
ATOM   4008  CE  MET A 541      52.080  20.708 -15.573  1.00103.13           C
ATOM   4009  N   GLY A 542      53.548  25.052 -13.978  1.00 62.85           N
ATOM   4010  CA  GLY A 542      54.806  25.564 -13.484  1.00 61.69           C
ATOM   4011  C   GLY A 542      54.624  26.731 -12.537  1.00 61.31           C
ATOM   4012  O   GLY A 542      55.457  26.968 -11.676  1.00 61.21           O
ATOM   4013  N   LYS A 543      53.525  27.454 -12.684  1.00 80.60           N
ATOM   4014  CA  LYS A 543      53.272  28.602 -11.838  1.00 80.69           C
ATOM   4015  C   LYS A 543      52.436  28.298 -10.600  1.00 80.56           C
ATOM   4016  O   LYS A 543      52.208  29.194  -9.785  1.00 79.57           O
ATOM   4017  CB  LYS A 543      52.612  29.698 -12.651  1.00 50.46           C
ATOM   4018  N   ASN A 544      51.978  27.053 -10.451  1.00107.77           N
ATOM   4019  CA  ASN A 544      51.168  26.671  -9.286  1.00108.52           C
ATOM   4020  C   ASN A 544      51.553  25.302  -8.726  1.00111.69           C
ATOM   4021  O   ASN A 544      52.168  24.491  -9.417  1.00109.01           O
ATOM   4022  CB  ASN A 544      49.672  26.674  -9.641  1.00144.28           C
ATOM   4023  CG  ASN A 544      48.774  26.728  -8.406  1.00144.28           C
ATOM   4024  OD1 ASN A 544      48.788  25.826  -7.567  1.00144.28           O
ATOM   4025  ND2 ASN A 544      47.987  27.792  -8.295  1.00144.28           N
ATOM   4026  N   ARG A 545      51.179  25.058  -7.469  1.00144.67           N
ATOM   4027  CA  ARG A 545      51.469  23.800  -6.770  1.00144.67           C
ATOM   4028  C   ARG A 545      50.301  22.818  -6.799  1.00144.67           C
ATOM   4029  O   ARG A 545      50.465  21.634  -6.508  1.00144.67           O
ATOM   4030  CB  ARG A 545      51.850  24.086  -5.310  1.00 93.49           C
ATOM   4031  CG  ARG A 545      51.211  25.353  -4.747  1.00103.67           C
ATOM   4032  CD  ARG A 545      51.446  25.498  -3.250  1.00109.89           C
ATOM   4033  NE  ARG A 545      51.129  26.839  -2.748  1.00113.05           N
ATOM   4034  CZ  ARG A 545      51.796  27.946  -3.070  1.00114.13           C
ATOM   4035  NH1 ARG A 545      52.826  27.894  -3.904  1.00114.54           N
ATOM   4036  NH2 ARG A 545      51.439  29.109  -2.547  1.00114.72           N
ATOM   4037  N   MET A 546      49.124  23.321  -7.147  1.00 48.95           N
ATOM   4038  CA  MET A 546      47.928  22.503  -7.215  1.00 48.15           C
ATOM   4039  C   MET A 546      47.737  21.958  -8.628  1.00 47.23           C
ATOM   4040  O   MET A 546      46.909  21.074  -8.876  1.00 47.58           O
ATOM   4041  CB  MET A 546      46.728  23.344  -6.816  1.00 55.92           C
ATOM   4042  CG  MET A 546      46.803  23.879  -5.406  1.00 61.12           C
ATOM   4043  SD  MET A 546      46.890  22.547  -4.188  1.00 62.66           S
ATOM   4044  CE  MET A 546      47.817  23.314  -2.850  1.00 63.78           C
ATOM   4045  N   PHE A 547      48.510  22.511  -9.555  1.00 74.57           N
ATOM   4046  CA  PHE A 547      48.477  22.110 -10.956  1.00 73.47           C
ATOM   4047  C   PHE A 547      49.860  21.536 -11.239  1.00 74.12           C
ATOM   4048  O   PHE A 547      50.870  22.224 -11.056  1.00 73.29           O
ATOM   4049  CB  PHE A 547      48.212  23.341 -11.824  1.00 71.73           C
ATOM   4050  CG  PHE A 547      48.056  23.047 -13.289  1.00 70.35           C
ATOM   4051  CD1 PHE A 547      47.400  23.954 -14.114  1.00 69.37           C
ATOM   4052  CD2 PHE A 547      48.567  21.890 -13.856  1.00 69.59           C
ATOM   4053  CE1 PHE A 547      47.251  23.721 -15.477  1.00 69.65           C
ATOM   4054  CE2 PHE A 547      48.422  21.651 -15.221  1.00 69.94           C
ATOM   4055  CZ  PHE A 547      47.761  22.573 -16.031  1.00 69.71           C
ATOM   4056  N   THR A 548      49.903  20.273 -11.663  1.00 82.20           N
ATOM   4057  CA  THR A 548      51.168  19.594 -11.958  1.00 83.89           C
ATOM   4058  C   THR A 548      51.056  18.684 -13.181  1.00 84.88           C
ATOM   4059  O   THR A 548      50.220  18.908 -14.047  1.00 86.75           O
ATOM   4060  CB  THR A 548      51.639  18.766 -10.740  1.00143.53           C
ATOM   4061  OG1 THR A 548      50.579  17.904 -10.308  1.00143.53           O
ATOM   4062  CG2 THR A 548      52.035  19.685  -9.587  1.00143.53           C
ATOM   4063  N   LYS A 549      51.907  17.671 -13.268  1.00 59.51           N
ATOM   4064  CA  LYS A 549      51.860  16.752 -14.405  1.00 62.67           C
ATOM   4065  C   LYS A 549      51.760  15.305 -13.910  1.00 66.01           C
ATOM   4066  O   LYS A 549      52.267  14.983 -12.828  1.00 67.13           O
ATOM   4067  CB  LYS A 549      53.097  16.930 -15.275  1.00144.32           C
ATOM   4068  N   PRO A 550      51.111  14.420 -14.701  1.00106.53           N
ATOM   4069  CA  PRO A 550      50.867  12.983 -14.461  1.00109.80           C
ATOM   4070  C   PRO A 550      51.986  12.243 -13.726  1.00113.55           C
ATOM   4071  O   PRO A 550      53.157  12.469 -14.006  1.00114.28           O
ATOM   4072  CB  PRO A 550      50.633  12.446 -15.866  1.00130.05           C
ATOM   4073  CG  PRO A 550      49.894  13.581 -16.505  1.00127.79           C
ATOM   4074  CD  PRO A 550      50.697  14.786 -16.069  1.00127.53           C
ATOM   4075  N   GLY A 551      51.624  11.340 -12.812  1.00101.99           N
ATOM   4076  CA  GLY A 551      52.623  10.621 -12.023  1.00107.23           C
ATOM   4077  C   GLY A 551      53.026   9.215 -12.434  1.00109.27           C
ATOM   4078  O   GLY A 551      53.353   8.986 -13.592  1.00112.94           O
ATOM   4079  N   LYS A 552      53.018   8.275 -11.486  1.00111.26           N
ATOM   4080  CA  LYS A 552      53.391   6.885 -11.769  1.00110.35           C
ATOM   4081  C   LYS A 552      52.177   5.983 -12.039  1.00110.47           C
ATOM   4082  O   LYS A 552      51.541   5.480 -11.107  1.00110.54           O
ATOM   4083  CB  LYS A 552      54.215   6.316 -10.613  1.00 55.86           C
ATOM   4084  N   PRO A 553      51.854   5.762 -13.328  1.00145.01           N
ATOM   4085  CA  PRO A 553      50.739   4.940 -13.820  1.00145.01           C
ATOM   4086  C   PRO A 553      50.963   3.431 -13.696  1.00145.01           C
ATOM   4087  O   PRO A 553      50.884   2.712 -14.695  1.00145.01           O
ATOM   4088  CB  PRO A 553      50.622   5.358 -15.291  1.00143.14           C
ATOM   4089  CG  PRO A 553      51.305   6.705 -15.348  1.00143.14           C
ATOM   4090  CD  PRO A 553      52.474   6.491 -14.445  1.00143.14           C
ATOM   4091  N   THR A 554      51.228   2.945 -12.485  1.00144.53           N
ATOM   4092  CA  THR A 554      51.469   1.516 -12.289  1.00144.53           C
ATOM   4093  C   THR A 554      50.198   0.669 -12.288  1.00144.53           C
ATOM   4094  O   THR A 554      50.208  -0.465 -11.809  1.00144.53           O
ATOM   4095  CB  THR A 554      52.252   1.283 -11.001  1.00 94.84           C
ATOM   4096  N   ARG A 555      49.108   1.224 -12.817  1.00145.29           N
ATOM   4097  CA  ARG A 555      47.833   0.510 -12.912  1.00145.29           C
ATOM   4098  C   ARG A 555      47.519   0.328 -14.403  1.00145.29           C
ATOM   4099  O   ARG A 555      46.533   0.872 -14.910  1.00145.29           O
ATOM   4100  CB  ARG A 555      46.726   1.307 -12.230  1.00130.84           C
ATOM   4101  N   PRO A 556      48.353  -0.467 -15.110  1.00145.08           N
ATOM   4102  CA  PRO A 556      48.312  -0.815 -16.535  1.00145.08           C
ATOM   4103  C   PRO A 556      47.019  -0.533 -17.286  1.00145.08           C
ATOM   4104  O   PRO A 556      47.048  -0.001 -18.397  1.00145.08           O
ATOM   4105  CB  PRO A 556      48.680  -2.290 -16.526  1.00144.86           C
ATOM   4106  CG  PRO A 556      49.768  -2.305 -15.512  1.00144.86           C
ATOM   4107  CD  PRO A 556      49.194  -1.446 -14.389  1.00144.86           C
ATOM   4108  N   ASN A 557      45.889  -0.901 -16.691  1.00144.62           N
ATOM   4109  CA  ASN A 557      44.605  -0.655 -17.329  1.00144.62           C
ATOM   4110  C   ASN A 557      44.111   0.737 -16.958  1.00144.62           C
ATOM   4111  O   ASN A 557      42.970   0.913 -16.532  1.00144.62           O
ATOM   4112  CB  ASN A 557      43.577  -1.715 -16.919  1.00144.51           C
ATOM   4113  CG  ASN A 557      43.870  -3.082 -17.527  1.00144.51           C
ATOM   4114  OD1 ASN A 557      44.096  -3.203 -18.732  1.00144.51           O
ATOM   4115  ND2 ASN A 557      43.858  -4.118 -16.693  1.00144.51           N
ATOM   4116  N   GLN A 558      44.991   1.722 -17.121  1.00144.72           N
ATOM   4117  CA  GLN A 558      44.662   3.112 -16.827  1.00144.72           C
ATOM   4118  C   GLN A 558      44.395   3.858 -18.134  1.00144.50           C
ATOM   4119  O   GLN A 558      44.564   3.303 -19.222  1.00141.22           O
ATOM   4120  CB  GLN A 558      45.811   3.784 -16.060  1.00109.92           C
ATOM   4121  CG  GLN A 558      45.570   5.258 -15.741  1.00119.23           C
ATOM   4122  CD  GLN A 558      46.485   5.805 -14.652  1.00123.57           C
ATOM   4123  OE1 GLN A 558      46.531   5.277 -13.541  1.00125.74           O
ATOM   4124  NE2 GLN A 558      47.205   6.877 -14.965  1.00125.83           N
ATOM   4125  N   GLY A 559      43.966   5.110 -18.021  1.00129.51           N
ATOM   4126  CA  GLY A 559      43.683   5.911 -19.198  1.00128.75           C
ATOM   4127  C   GLY A 559      44.650   7.071 -19.276  1.00129.17           C
ATOM   4128  O   GLY A 559      45.319   7.373 -18.288  1.00130.26           O
ATOM   4129  N   PRO A 560      44.754   7.741 -20.437  1.00 91.77           N
ATOM   4130  CA  PRO A 560      45.669   8.874 -20.600  1.00 91.30           C
ATOM   4131  C   PRO A 560      45.506  10.007 -19.596  1.00 89.74           C
ATOM   4132  O   PRO A 560      44.859   9.860 -18.554  1.00 90.52           O
ATOM   4133  CB  PRO A 560      45.400   9.326 -22.032  1.00134.78           C
ATOM   4134  CG  PRO A 560      45.124   8.044 -22.716  1.00136.16           C
ATOM   4135  CD  PRO A 560      44.186   7.355 -21.740  1.00134.49           C
ATOM   4136  N   ALA A 561      46.111  11.141 -19.931  1.00132.11           N
ATOM   4137  CA  ALA A 561      46.056  12.320 -19.088  1.00130.33           C
ATOM   4138  C   ALA A 561      46.934  13.418 -19.663  1.00128.45           C
ATOM   4139  O   ALA A 561      47.816  13.164 -20.486  1.00131.32           O
ATOM   4140  CB  ALA A 561      46.510  11.972 -17.675  1.00 38.65           C
ATOM   4141  N   HIS A 562      46.668  14.643 -19.228  1.00 79.04           N
ATOM   4142  CA  HIS A 562      47.424  15.809 -19.656  1.00 81.35           C
ATOM   4143  C   HIS A 562      47.940  16.477 -18.389  1.00 81.80           C
ATOM   4144  O   HIS A 562      49.107  16.336 -18.020  1.00 84.43           O
ATOM   4145  CB  HIS A 562      46.524  16.767 -20.437  1.00 73.42           C
ATOM   4146  CG  HIS A 562      46.089  16.236 -21.765  1.00 70.10           C
ATOM   4147  ND1 HIS A 562      46.259  16.941 -22.937  1.00 69.05           N
ATOM   4148  CD2 HIS A 562      45.482  15.074 -22.108  1.00 68.58           C
ATOM   4149  CE1 HIS A 562      45.774  16.236 -23.945  1.00 67.56           C
ATOM   4150  NE2 HIS A 562      45.296  15.099 -23.469  1.00 67.49           N
ATOM   4151  N   PHE A 563      47.055  17.199 -17.721  1.00 63.94           N
ATOM   4152  CA  PHE A 563      47.392  17.865 -16.480  1.00 61.34           C
ATOM   4153  C   PHE A 563      46.940  16.932 -15.351  1.00 62.04           C
ATOM   4154  O   PHE A 563      46.409  15.852 -15.617  1.00 58.66           O
ATOM   4155  CB  PHE A 563      46.661  19.187 -16.404  1.00 98.13           C
ATOM   4156  N   GLU A 564      47.154  17.348 -14.104  1.00 58.19           N
ATOM   4157  CA  GLU A 564      46.764  16.570 -12.924  1.00 58.52           C
ATOM   4158  C   GLU A 564      46.419  17.609 -11.866  1.00 57.46           C
ATOM   4159  O   GLU A 564      47.104  18.623 -11.752  1.00 56.41           O
ATOM   4160  CB  GLU A 564      47.934  15.701 -12.449  1.00 79.75           C
ATOM   4161  CG  GLU A 564      47.603  14.666 -11.379  1.00 88.86           C
ATOM   4162  CD  GLU A 564      48.818  13.824 -10.990  1.00 92.81           C
ATOM   4163  OE1 GLU A 564      49.740  14.347 -10.317  1.00 94.45           O
ATOM   4164  OE2 GLU A 564      48.852  12.636 -11.369  1.00 94.46           O
ATOM   4165  N   LEU A 565      45.363  17.378 -11.093  1.00 64.27           N
ATOM   4166  CA  LEU A 565      44.972  18.360 -10.081  1.00 63.09           C
ATOM   4167  C   LEU A 565      45.068  17.813  -8.665  1.00 64.03           C
ATOM   4168  O   LEU A 565      44.784  16.643  -8.428  1.00 64.91           O
ATOM   4169  CB  LEU A 565      43.550  18.851 -10.373  1.00 75.25           C
ATOM   4170  CG  LEU A 565      43.125  20.203  -9.790  1.00 73.45           C
ATOM   4171  CD1 LEU A 565      44.297  21.185  -9.811  1.00 73.01           C
ATOM   4172  CD2 LEU A 565      41.934  20.747 -10.587  1.00 72.77           C
ATOM   4173  N   HIS A 566      45.473  18.660  -7.724  1.00 88.37           N
ATOM   4174  CA  HIS A 566      45.619  18.232  -6.337  1.00 90.21           C
ATOM   4175  C   HIS A 566      44.328  18.360  -5.539  1.00 88.75           C
ATOM   4176  O   HIS A 566      44.209  19.217  -4.669  1.00 89.71           O
ATOM   4177  CB  HIS A 566      46.728  19.021  -5.657  1.00139.27           C
ATOM   4178  N   HIS A 567      43.358  17.505  -5.845  1.00 83.53           N
ATOM   4179  CA  HIS A 567      42.084  17.498  -5.134  1.00 80.53           C
ATOM   4180  C   HIS A 567      42.315  16.781  -3.826  1.00 81.68           C
ATOM   4181  O   HIS A 567      43.139  15.882  -3.755  1.00 78.61           O
ATOM   4182  CB  HIS A 567      41.034  16.683  -5.884  1.00 56.80           C
ATOM   4183  CG  HIS A 567      40.523  17.329  -7.127  1.00 52.25           C
ATOM   4184  ND1 HIS A 567      40.045  18.621  -7.151  1.00 50.80           N
ATOM   4185  CD2 HIS A 567      40.380  16.845  -8.385  1.00 50.47           C
ATOM   4186  CE1 HIS A 567      39.632  18.908  -8.373  1.00 49.10           C
ATOM   4187  NE2 HIS A 567      39.823  17.848  -9.141  1.00 48.24           N
ATOM   4188  N   TYR A 568      41.577  17.155  -2.796  1.00 36.21           N
ATOM   4189  CA  TYR A 568      41.694  16.472  -1.515  1.00 37.59           C
ATOM   4190  C   TYR A 568      41.756  14.924  -1.605  1.00 36.15           C
ATOM   4191  O   TYR A 568      42.708  14.295  -1.132  1.00 34.32           O
ATOM   4192  CB  TYR A 568      40.531  16.885  -0.616  1.00143.58           C
ATOM   4193  N   ALA A 569      40.749  14.300  -2.203  1.00 51.65           N
ATOM   4194  CA  ALA A 569      40.737  12.844  -2.278  1.00 48.79           C
ATOM   4195  C   ALA A 569      41.926  12.242  -3.016  1.00 48.12           C
ATOM   4196  O   ALA A 569      42.197  11.042  -2.934  1.00 47.28           O
ATOM   4197  CB  ALA A 569      39.452  12.372  -2.902  1.00127.34           C
ATOM   4198  N   GLY A 570      42.642  13.074  -3.743  1.00 69.19           N
ATOM   4199  CA  GLY A 570      43.770  12.565  -4.485  1.00 68.23           C
ATOM   4200  C   GLY A 570      44.011  13.448  -5.677  1.00 67.87           C
ATOM   4201  O   GLY A 570      43.108  14.115  -6.188  1.00 68.25           O
ATOM   4202  N   ASN A 571      45.252  13.459  -6.117  1.00 61.18           N
ATOM   4203  CA  ASN A 571      45.618  14.273  -7.248  1.00 61.68           C
ATOM   4204  C   ASN A 571      45.105  13.594  -8.517  1.00 60.73           C
ATOM   4205  O   ASN A 571      45.725  12.680  -9.053  1.00 62.49           O
ATOM   4206  CB  ASN A 571      47.128  14.456  -7.223  1.00 93.59           C
ATOM   4207  CG  ASN A 571      47.601  15.059  -5.908  1.00 97.28           C
ATOM   4208  OD1 ASN A 571      46.918  14.948  -4.881  1.00 98.03           O
ATOM   4209  ND2 ASN A 571      48.770  15.688  -5.925  1.00 99.35           N
ATOM   4210  N   VAL A 572      43.940  14.058  -8.959  1.00 82.98           N
ATOM   4211  CA  VAL A 572      43.237  13.548 -10.136  1.00 81.18           C
ATOM   4212  C   VAL A 572      43.798  13.967 -11.499  1.00 81.15           C
ATOM   4213  O   VAL A 572      43.794  15.152 -11.835  1.00 79.77           O
ATOM   4214  CB  VAL A 572      41.759  13.991 -10.088  1.00 53.87           C
ATOM   4215  CG1 VAL A 572      41.038  13.604 -11.359  1.00 51.39           C
ATOM   4216  CG2 VAL A 572      41.087  13.373  -8.900  1.00 52.60           C
ATOM   4217  N   PRO A 573      44.297  13.003 -12.294  1.00 58.44           N
ATOM   4218  CA  PRO A 573      44.835  13.332 -13.617  1.00 57.68           C
ATOM   4219  C   PRO A 573      43.644  13.566 -14.550  1.00 58.25           C
ATOM   4220  O   PRO A 573      42.638  12.870 -14.438  1.00 59.68           O
ATOM   4221  CB  PRO A 573      45.617  12.079 -13.989  1.00143.12           C
ATOM   4222  CG  PRO A 573      46.070  11.573 -12.666  1.00143.12           C
ATOM   4223  CD  PRO A 573      44.814  11.701 -11.846  1.00143.12           C
ATOM   4224  N   TYR A 574      43.743  14.533 -15.459  1.00102.92           N
ATOM   4225  CA  TYR A 574      42.641  14.832 -16.373  1.00103.40           C
ATOM   4226  C   TYR A 574      43.026  14.736 -17.852  1.00106.13           C
ATOM   4227  O   TYR A 574      44.182  14.492 -18.171  1.00104.82           O
ATOM   4228  CB  TYR A 574      42.077  16.223 -16.062  1.00 61.05           C
ATOM   4229  CG  TYR A 574      41.226  16.275 -14.806  1.00 59.74           C
ATOM   4230  CD1 TYR A 574      39.907  15.826 -14.803  1.00 58.77           C
ATOM   4231  CD2 TYR A 574      41.752  16.756 -13.614  1.00 58.64           C
ATOM   4232  CE1 TYR A 574      39.135  15.859 -13.635  1.00 58.79           C
ATOM   4233  CE2 TYR A 574      40.993  16.790 -12.448  1.00 59.40           C
ATOM   4234  CZ  TYR A 574      39.692  16.342 -12.459  1.00 59.10           C
ATOM   4235  OH  TYR A 574      38.986  16.369 -11.282  1.00 58.79           O
ATOM   4236  N   SER A 575      42.053  14.940 -18.744  1.00 53.32           N
ATOM   4237  CA  SER A 575      42.272  14.847 -20.188  1.00 55.74           C
ATOM   4238  C   SER A 575      41.396  15.811 -20.977  1.00 56.18           C
ATOM   4239  O   SER A 575      40.305  15.449 -21.423  1.00 57.29           O
ATOM   4240  CB  SER A 575      41.980  13.423 -20.659  1.00 72.75           C
ATOM   4241  OG  SER A 575      42.031  13.324 -22.072  1.00 74.09           O
ATOM   4242  N   ILE A 576      41.891  17.026 -21.179  1.00 51.13           N
ATOM   4243  CA  ILE A 576      41.143  18.052 -21.896  1.00 55.96           C
ATOM   4244  C   ILE A 576      40.572  17.656 -23.255  1.00 55.79           C
ATOM   4245  O   ILE A 576      39.648  18.298 -23.746  1.00 59.53           O
ATOM   4246  CB  ILE A 576      41.998  19.339 -22.083  1.00102.44           C
ATOM   4247  CG1 ILE A 576      43.151  19.079 -23.056  1.00102.38           C
ATOM   4248  CG2 ILE A 576      42.536  19.817 -20.735  1.00103.87           C
ATOM   4249  CD1 ILE A 576      42.750  19.086 -24.524  1.00100.43           C
ATOM   4250  N   THR A 577      41.116  16.621 -23.878  1.00 78.37           N
ATOM   4251  CA  THR A 577      40.635  16.203 -25.190  1.00 76.08           C
ATOM   4252  C   THR A 577      39.122  16.213 -25.302  1.00 74.80           C
ATOM   4253  O   THR A 577      38.463  15.288 -24.839  1.00 72.66           O
ATOM   4254  CB  THR A 577      41.109  14.793 -25.529  1.00 97.28           C
ATOM   4255  OG1 THR A 577      42.537  14.783 -25.588  1.00 95.76           O
ATOM   4256  CG2 THR A 577      40.545  14.341 -26.863  1.00 96.18           C
ATOM   4257  N   GLY A 578      38.568  17.262 -25.905  1.00 46.77           N
ATOM   4258  CA  GLY A 578      37.131  17.320 -26.070  1.00 44.02           C
ATOM   4259  C   GLY A 578      36.521  18.598 -25.557  1.00 43.49           C
ATOM   4260  O   GLY A 578      35.860  19.332 -26.290  1.00 42.68           O
ATOM   4261  N   TRP A 579      36.756  18.858 -24.285  1.00 77.17           N
ATOM   4262  CA  TRP A 579      36.237  20.030 -23.592  1.00 77.48           C
ATOM   4263  C   TRP A 579      35.701  21.203 -24.412  1.00 78.88           C
ATOM   4264  O   TRP A 579      34.599  21.686 -24.152  1.00 76.84           O
ATOM   4265  CB  TRP A 579      37.301  20.511 -22.620  1.00 38.15           C
ATOM   4266  CG  TRP A 579      37.651  19.443 -21.652  1.00 40.53           C
ATOM   4267  CD1 TRP A 579      37.554  18.096 -21.852  1.00 41.36           C
ATOM   4268  CD2 TRP A 579      38.204  19.619 -20.359  1.00 41.43           C
ATOM   4269  NE1 TRP A 579      38.021  17.422 -20.767  1.00 41.99           N
ATOM   4270  CE2 TRP A 579      38.435  18.329 -19.831  1.00 42.21           C
ATOM   4271  CE3 TRP A 579      38.543  20.740 -19.599  1.00 42.31           C
ATOM   4272  CZ2 TRP A 579      38.978  18.122 -18.572  1.00 42.45           C
ATOM   4273  CZ3 TRP A 579      39.088  20.539 -18.342  1.00 41.47           C
ATOM   4274  CH2 TRP A 579      39.306  19.231 -17.843  1.00 42.27           C
ATOM   4275  N   LEU A 580      36.470  21.663 -25.393  1.00 40.36           N
ATOM   4276  CA  LEU A 580      36.038  22.791 -26.203  1.00 41.50           C
ATOM   4277  C   LEU A 580      34.719  22.410 -26.845  1.00 43.39           C
ATOM   4278  O   LEU A 580      33.809  23.238 -26.976  1.00 40.69           O
ATOM   4279  CB  LEU A 580      37.086  23.120 -27.261  1.00141.71           C
ATOM   4280  N   GLU A 581      34.615  21.148 -27.236  1.00 68.12           N
ATOM   4281  CA  GLU A 581      33.399  20.663 -27.853  1.00 69.84           C
ATOM   4282  C   GLU A 581      32.367  20.453 -26.757  1.00 67.88           C
ATOM   4283  O   GLU A 581      31.298  21.065 -26.777  1.00 67.18           O
ATOM   4284  CB  GLU A 581      33.664  19.359 -28.596  1.00144.09           C
ATOM   4285  N   LYS A 582      32.700  19.605 -25.789  1.00 75.27           N
ATOM   4286  CA  LYS A 582      31.787  19.303 -24.700  1.00 71.95           C
ATOM   4287  C   LYS A 582      31.214  20.536 -24.019  1.00 71.92           C
ATOM   4288  O   LYS A 582      30.091  20.507 -23.525  1.00 70.85           O
ATOM   4289  CB  LYS A 582      32.464  18.407 -23.656  1.00142.63           C
ATOM   4290  CG  LYS A 582      32.486  16.915 -24.011  1.00142.63           C
ATOM   4291  CD  LYS A 582      33.099  16.080 -22.879  1.00142.63           C
ATOM   4292  CE  LYS A 582      33.305  14.602 -23.253  1.00142.63           C
ATOM   4293  NZ  LYS A 582      32.069  13.765 -23.214  1.00142.63           N
ATOM   4294  N   ASN A 583      31.956  21.632 -24.002  1.00 66.45           N
ATOM   4295  CA  ASN A 583      31.440  22.810 -23.322  1.00 66.80           C
ATOM   4296  C   ASN A 583      30.472  23.615 -24.165  1.00 67.68           C
ATOM   4297  O   ASN A 583      29.304  23.714 -23.817  1.00 68.37           O
ATOM   4298  CB  ASN A 583      32.587  23.698 -22.826  1.00 76.59           C
ATOM   4299  CG  ASN A 583      32.315  24.284 -21.443  1.00 74.69           C
ATOM   4300  OD1 ASN A 583      32.083  23.561 -20.478  1.00 74.30           O
ATOM   4301  ND2 ASN A 583      32.349  25.601 -21.348  1.00 73.33           N
ATOM   4302  N   LYS A 584      30.937  24.194 -25.265  1.00123.80           N
ATOM   4303  CA  LYS A 584      30.042  24.978 -26.109  1.00127.98           C
ATOM   4304  C   LYS A 584      29.233  24.065 -27.008  1.00129.61           C
ATOM   4305  O   LYS A 584      29.628  23.796 -28.140  1.00131.57           O
ATOM   4306  CB  LYS A 584      30.832  25.965 -26.971  1.00 90.45           C
ATOM   4307  CG  LYS A 584      31.866  25.327 -27.892  1.00 92.81           C
ATOM   4308  CD  LYS A 584      32.580  26.375 -28.720  1.00 92.87           C
ATOM   4309  CE  LYS A 584      33.647  25.744 -29.588  1.00 92.46           C
ATOM   4310  NZ  LYS A 584      34.522  26.766 -30.222  1.00 91.66           N
ATOM   4311  N   ASP A 585      28.103  23.578 -26.503  1.00132.63           N
ATOM   4312  CA  ASP A 585      27.249  22.697 -27.292  1.00129.83           C
ATOM   4313  C   ASP A 585      26.562  23.547 -28.355  1.00127.80           C
ATOM   4314  O   ASP A 585      25.860  24.507 -28.042  1.00124.11           O
ATOM   4315  CB  ASP A 585      26.220  22.002 -26.401  1.00 85.22           C
ATOM   4316  N   PRO A 586      26.775  23.208 -29.631  1.00 99.76           N
ATOM   4317  CA  PRO A 586      26.190  23.939 -30.753  1.00 99.32           C
ATOM   4318  C   PRO A 586      24.702  23.690 -31.005  1.00100.33           C
ATOM   4319  O   PRO A 586      24.004  23.085 -30.191  1.00 99.79           O
ATOM   4320  CB  PRO A 586      27.047  23.494 -31.942  1.00 92.61           C
ATOM   4321  CG  PRO A 586      28.316  22.951 -31.307  1.00 91.28           C
ATOM   4322  CD  PRO A 586      27.768  22.238 -30.115  1.00 92.87           C
ATOM   4323  N   ILE A 587      24.256  24.192 -32.157  1.00 82.73           N
ATOM   4324  CA  ILE A 587      22.893  24.124 -32.676  1.00 85.90           C
ATOM   4325  C   ILE A 587      22.832  25.187 -33.765  1.00 87.27           C
ATOM   4326  O   ILE A 587      23.649  26.106 -33.787  1.00 89.35           O
ATOM   4327  CB  ILE A 587      21.800  24.472 -31.619  1.00 96.37           C
ATOM   4328  CG1 ILE A 587      22.347  25.435 -30.561  1.00 96.76           C
ATOM   4329  CG2 ILE A 587      21.254  23.207 -31.004  1.00 97.30           C
ATOM   4330  CD1 ILE A 587      22.728  26.815 -31.087  1.00 95.93           C
ATOM   4331  N   ASN A 588      21.878  25.059 -34.675  1.00 80.57           N
ATOM   4332  CA  ASN A 588      21.724  26.033 -35.741  1.00 82.00           C
ATOM   4333  C   ASN A 588      21.133  27.295 -35.140  1.00 81.93           C
ATOM   4334  O   ASN A 588      19.948  27.322 -34.821  1.00 82.57           O
ATOM   4335  CB  ASN A 588      20.773  25.499 -36.814  1.00 77.27           C
ATOM   4336  CG  ASN A 588      21.493  24.769 -37.921  1.00 78.35           C
ATOM   4337  OD1 ASN A 588      22.497  24.096 -37.691  1.00 78.22           O
ATOM   4338  ND2 ASN A 588      20.974  24.886 -39.137  1.00 77.59           N
ATOM   4339  N   GLU A 589      21.939  28.340 -34.971  1.00144.32           N
ATOM   4340  CA  GLU A 589      21.408  29.585 -34.425  1.00144.32           C
ATOM   4341  C   GLU A 589      20.281  30.000 -35.369  1.00144.32           C
ATOM   4342  O   GLU A 589      19.572  30.981 -35.139  1.00144.32           O
ATOM   4343  CB  GLU A 589      22.491  30.651 -34.381  1.00 78.18           C
ATOM   4344  N   ASN A 590      20.142  29.216 -36.436  1.00104.22           N
ATOM   4345  CA  ASN A 590      19.131  29.393 -37.473  1.00103.60           C
ATOM   4346  C   ASN A 590      17.893  28.546 -37.171  1.00101.63           C
ATOM   4347  O   ASN A 590      16.779  29.067 -37.109  1.00101.24           O
ATOM   4348  CB  ASN A 590      19.713  28.966 -38.828  1.00128.53           C
ATOM   4349  CG  ASN A 590      18.667  28.896 -39.932  1.00131.57           C
ATOM   4350  OD1 ASN A 590      17.580  28.350 -39.746  1.00132.91           O
ATOM   4351  ND2 ASN A 590      19.006  29.432 -41.098  1.00133.51           N
ATOM   4352  N   VAL A 591      18.093  27.239 -36.993  1.00 83.48           N
ATOM   4353  CA  VAL A 591      16.984  26.318 -36.719  1.00 81.91           C
ATOM   4354  C   VAL A 591      16.305  26.512 -35.369  1.00 81.72           C
ATOM   4355  O   VAL A 591      15.158  26.113 -35.185  1.00 80.89           O
ATOM   4356  CB  VAL A 591      17.430  24.835 -36.851  1.00 65.51           C
ATOM   4357  CG1 VAL A 591      16.347  23.899 -36.310  1.00 64.44           C
ATOM   4358  CG2 VAL A 591      17.693  24.517 -38.318  1.00 63.35           C
ATOM   4359  N   VAL A 592      17.007  27.121 -34.426  1.00 73.45           N
ATOM   4360  CA  VAL A 592      16.414  27.357 -33.127  1.00 73.30           C
ATOM   4361  C   VAL A 592      15.221  28.269 -33.361  1.00 73.52           C
ATOM   4362  O   VAL A 592      14.164  28.099 -32.752  1.00 73.89           O
ATOM   4363  CB  VAL A 592      17.374  28.076 -32.184  1.00 60.02           C
ATOM   4364  CG1 VAL A 592      16.857  27.948 -30.773  1.00 60.50           C
ATOM   4365  CG2 VAL A 592      18.775  27.519 -32.317  1.00 60.96           C
ATOM   4366  N   ALA A 593      15.405  29.243 -34.248  1.00 66.87           N
ATOM   4367  CA  ALA A 593      14.353  30.184 -34.580  1.00 66.21           C
ATOM   4368  C   ALA A 593      13.079  29.394 -34.814  1.00 65.41           C
ATOM   4369  O   ALA A 593      12.158  29.437 -34.004  1.00 67.76           O
ATOM   4370  CB  ALA A 593      14.727  30.960 -35.832  1.00144.06           C
ATOM   4371  N   LEU A 594      13.042  28.657 -35.918  1.00 65.84           N
ATOM   4372  CA  LEU A 594      11.880  27.852 -36.271  1.00 65.03           C
ATOM   4373  C   LEU A 594      11.191  27.296 -35.027  1.00 64.54           C
ATOM   4374  O   LEU A 594      10.036  27.618 -34.762  1.00 65.26           O
ATOM   4375  CB  LEU A 594      12.309  26.695 -37.173  1.00 95.65           C
ATOM   4376  CG  LEU A 594      13.235  27.001 -38.351  1.00 92.87           C
ATOM   4377  CD1 LEU A 594      13.700  25.698 -38.965  1.00 89.82           C
ATOM   4378  CD2 LEU A 594      12.519  27.844 -39.383  1.00 90.80           C
ATOM   4379  N   LEU A 595      11.918  26.471 -34.271  1.00 54.16           N
ATOM   4380  CA  LEU A 595      11.414  25.837 -33.055  1.00 53.05           C
ATOM   4381  C   LEU A 595      10.876  26.859 -32.058  1.00 53.33           C
ATOM   4382  O   LEU A 595      10.047  26.538 -31.202  1.00 53.86           O
ATOM   4383  CB  LEU A 595      12.519  24.995 -32.411  1.00 90.15           C
ATOM   4384  CG  LEU A 595      13.188  24.007 -33.376  1.00 87.28           C
ATOM   4385  CD1 LEU A 595      14.171  23.103 -32.632  1.00 86.52           C
ATOM   4386  CD2 LEU A 595      12.119  23.169 -34.053  1.00 85.99           C
ATOM   4387  N   GLY A 596      11.348  28.093 -32.161  1.00 89.21           N
ATOM   4388  CA  GLY A 596      10.859  29.122 -31.268  1.00 89.47           C
ATOM   4389  C   GLY A 596       9.569  29.656 -31.854  1.00 89.98           C
ATOM   4390  O   GLY A 596       8.672  30.097 -31.130  1.00 89.28           O
ATOM   4391  N   ALA A 597       9.484  29.603 -33.182  1.00100.08           N
ATOM   4392  CA  ALA A 597       8.320  30.076 -33.918  1.00100.39           C
ATOM   4393  C   ALA A 597       7.456  28.907 -34.385  1.00100.92           C
ATOM   4394  O   ALA A 597       6.799  28.970 -35.428  1.00 99.13           O
ATOM   4395  CB  ALA A 597       8.766  30.910 -35.107  1.00108.22           C
ATOM   4396  N   SER A 598       7.476  27.833 -33.606  1.00129.63           N
ATOM   4397  CA  SER A 598       6.672  26.658 -33.897  1.00130.61           C
ATOM   4398  C   SER A 598       5.243  27.039 -33.545  1.00133.28           C
ATOM   4399  O   SER A 598       4.994  28.136 -33.048  1.00131.55           O
ATOM   4400  CB  SER A 598       7.124  25.480 -33.033  1.00 95.87           C
ATOM   4401  OG  SER A 598       6.102  24.509 -32.924  1.00 96.70           O
ATOM   4402  N   LYS A 599       4.304  26.135 -33.784  1.00125.43           N
ATOM   4403  CA  LYS A 599       2.918  26.431 -33.477  1.00129.05           C
ATOM   4404  C   LYS A 599       2.448  25.697 -32.225  1.00128.23           C
ATOM   4405  O   LYS A 599       1.346  25.938 -31.728  1.00126.92           O
ATOM   4406  CB  LYS A 599       2.043  26.092 -34.686  1.00103.86           C
ATOM   4407  CG  LYS A 599       2.476  26.836 -35.950  1.00116.27           C
ATOM   4408  CD  LYS A 599       1.539  26.606 -37.131  1.00122.06           C
ATOM   4409  CE  LYS A 599       1.484  25.146 -37.571  1.00124.25           C
ATOM   4410  NZ  LYS A 599       0.727  24.287 -36.619  1.00124.82           N
ATOM   4411  N   GLU A 600       3.298  24.814 -31.708  1.00116.73           N
ATOM   4412  CA  GLU A 600       2.971  24.061 -30.503  1.00113.47           C
ATOM   4413  C   GLU A 600       3.300  24.892 -29.267  1.00112.75           C
ATOM   4414  O   GLU A 600       4.416  25.396 -29.125  1.00108.27           O
ATOM   4415  CB  GLU A 600       3.765  22.759 -30.442  1.00 94.93           C
ATOM   4416  CG  GLU A 600       3.350  21.860 -29.292  1.00 99.23           C
ATOM   4417  CD  GLU A 600       4.379  20.790 -28.975  1.00100.45           C
ATOM   4418  OE1 GLU A 600       4.986  20.249 -29.921  1.00100.46           O
ATOM   4419  OE2 GLU A 600       4.574  20.481 -27.778  1.00101.16           O
ATOM   4420  N   PRO A 601       2.330  25.040 -28.350  1.00111.58           N
ATOM   4421  CA  PRO A 601       2.522  25.815 -27.122  1.00108.94           C
ATOM   4422  C   PRO A 601       3.844  25.518 -26.417  1.00106.42           C
ATOM   4423  O   PRO A 601       4.572  26.436 -26.032  1.00102.48           O
ATOM   4424  CB  PRO A 601       1.313  25.417 -26.282  1.00144.36           C
ATOM   4425  CG  PRO A 601       0.247  25.252 -27.321  1.00144.36           C
ATOM   4426  CD  PRO A 601       0.972  24.469 -28.400  1.00144.36           C
ATOM   4427  N   LEU A 602       4.152  24.234 -26.259  1.00100.75           N
ATOM   4428  CA  LEU A 602       5.381  23.821 -25.593  1.00 97.95           C
ATOM   4429  C   LEU A 602       6.629  24.199 -26.380  1.00 96.76           C
ATOM   4430  O   LEU A 602       7.261  25.205 -26.075  1.00 98.18           O
ATOM   4431  CB  LEU A 602       5.373  22.316 -25.345  1.00 91.72           C
ATOM   4432  CG  LEU A 602       6.578  21.799 -24.558  1.00 87.71           C
ATOM   4433  CD1 LEU A 602       6.716  22.585 -23.258  1.00 85.62           C
ATOM   4434  CD2 LEU A 602       6.402  20.318 -24.270  1.00 87.68           C
ATOM   4435  N   VAL A 603       6.989  23.387 -27.375  1.00 41.56           N
ATOM   4436  CA  VAL A 603       8.163  23.647 -28.214  1.00 42.40           C
ATOM   4437  C   VAL A 603       8.485  25.133 -28.236  1.00 43.67           C
ATOM   4438  O   VAL A 603       9.611  25.544 -27.955  1.00 45.74           O
ATOM   4439  CB  VAL A 603       7.923  23.241 -29.677  1.00 61.41           C
ATOM   4440  CG1 VAL A 603       9.163  23.547 -30.504  1.00 58.83           C
ATOM   4441  CG2 VAL A 603       7.567  21.779 -29.764  1.00 57.84           C
ATOM   4442  N   ALA A 604       7.478  25.930 -28.582  1.00 49.65           N
ATOM   4443  CA  ALA A 604       7.627  27.375 -28.645  1.00 51.59           C
ATOM   4444  C   ALA A 604       8.235  27.899 -27.342  1.00 53.78           C
ATOM   4445  O   ALA A 604       9.253  28.592 -27.350  1.00 54.59           O
ATOM   4446  CB  ALA A 604       6.272  28.021 -28.897  1.00144.34           C
ATOM   4447  N   GLU A 605       7.610  27.556 -26.221  1.00 73.88           N
ATOM   4448  CA  GLU A 605       8.101  27.976 -24.914  1.00 71.87           C
ATOM   4449  C   GLU A 605       9.544  27.524 -24.749  1.00 69.62           C
ATOM   4450  O   GLU A 605      10.371  28.250 -24.200  1.00 68.39           O
ATOM   4451  CB  GLU A 605       7.246  27.364 -23.800  1.00 90.49           C
ATOM   4452  CG  GLU A 605       7.883  27.395 -22.408  1.00 94.93           C
ATOM   4453  CD  GLU A 605       7.905  28.776 -21.779  1.00 98.17           C
ATOM   4454  OE1 GLU A 605       6.831  29.400 -21.662  1.00100.22           O
ATOM   4455  OE2 GLU A 605       8.995  29.234 -21.388  1.00 99.62           O
ATOM   4456  N   LEU A 606       9.834  26.320 -25.237  1.00 70.41           N
ATOM   4457  CA  LEU A 606      11.167  25.743 -25.150  1.00 71.27           C
ATOM   4458  C   LEU A 606      12.239  26.606 -25.791  1.00 72.59           C
ATOM   4459  O   LEU A 606      13.289  26.850 -25.194  1.00 75.45           O
ATOM   4460  CB  LEU A 606      11.202  24.384 -25.829  1.00 40.64           C
ATOM   4461  CG  LEU A 606      10.270  23.293 -25.331  1.00 37.08           C
ATOM   4462  CD1 LEU A 606      10.465  22.080 -26.197  1.00 31.79           C
ATOM   4463  CD2 LEU A 606      10.569  22.938 -23.895  1.00 30.66           C
ATOM   4464  N   PHE A 607      11.981  27.063 -27.011  1.00 87.75           N
ATOM   4465  CA  PHE A 607      12.971  27.864 -27.709  1.00 90.28           C
ATOM   4466  C   PHE A 607      12.660  29.348 -27.877  1.00 92.63           C
ATOM   4467  O   PHE A 607      13.003  29.934 -28.907  1.00 94.83           O
ATOM   4468  CB  PHE A 607      13.272  27.246 -29.082  1.00 79.72           C
ATOM   4469  CG  PHE A 607      13.678  25.795 -29.025  1.00 76.58           C
ATOM   4470  CD1 PHE A 607      12.769  24.816 -28.645  1.00 74.35           C
ATOM   4471  CD2 PHE A 607      14.958  25.405 -29.386  1.00 74.58           C
ATOM   4472  CE1 PHE A 607      13.126  23.472 -28.629  1.00 73.24           C
ATOM   4473  CE2 PHE A 607      15.322  24.060 -29.374  1.00 73.69           C
ATOM   4474  CZ  PHE A 607      14.398  23.092 -28.995  1.00 73.07           C
ATOM   4475  N   LYS A 608      12.017  29.964 -26.887  1.00 53.90           N
ATOM   4476  CA  LYS A 608      11.762  31.396 -26.988  1.00 58.79           C
ATOM   4477  C   LYS A 608      13.155  32.019 -26.893  1.00 60.29           C
ATOM   4478  O   LYS A 608      13.908  31.762 -25.948  1.00 63.54           O
ATOM   4479  CB  LYS A 608      10.871  31.904 -25.849  1.00139.49           C
ATOM   4480  CG  LYS A 608      11.563  32.082 -24.511  1.00140.05           C
ATOM   4481  CD  LYS A 608      10.682  32.866 -23.555  1.00140.26           C
ATOM   4482  CE  LYS A 608       9.341  32.182 -23.362  1.00140.43           C
ATOM   4483  NZ  LYS A 608       8.450  32.947 -22.455  1.00140.60           N
ATOM   4484  N   ALA A 609      13.500  32.831 -27.881  1.00 96.13           N
ATOM   4485  CA  ALA A 609      14.814  33.440 -27.932  1.00 96.66           C
ATOM   4486  C   ALA A 609      15.041  34.594 -26.977  1.00 97.17           C
ATOM   4487  O   ALA A 609      14.297  35.570 -27.007  1.00 98.76           O
ATOM   4488  CB  ALA A 609      15.097  33.899 -29.351  1.00117.93           C
ATOM   4489  N   PRO A 610      16.057  34.483 -26.096  1.00145.85           N
ATOM   4490  CA  PRO A 610      16.332  35.583 -25.166  1.00145.85           C
ATOM   4491  C   PRO A 610      16.374  36.796 -26.094  1.00145.85           C
ATOM   4492  O   PRO A 610      17.389  37.069 -26.731  1.00145.85           O
ATOM   4493  CB  PRO A 610      17.699  35.208 -24.607  1.00 97.50           C
ATOM   4494  CG  PRO A 610      17.574  33.700 -24.482  1.00 97.38           C
ATOM   4495  CD  PRO A 610      16.926  33.323 -25.813  1.00 97.29           C
ATOM   4496  N   GLU A 611      15.239  37.484 -26.179  1.00143.64           N
ATOM   4497  CA  GLU A 611      15.031  38.622 -27.073  1.00143.64           C
ATOM   4498  C   GLU A 611      15.807  39.915 -26.844  1.00143.64           C
ATOM   4499  O   GLU A 611      17.033  39.963 -26.958  1.00143.64           O
ATOM   4500  CB  GLU A 611      13.537  38.929 -27.126  1.00143.91           C
ATOM   4501  N   GLU A 612      15.054  40.976 -26.574  1.00143.65           N
ATOM   4502  CA  GLU A 612      15.595  42.302 -26.321  1.00143.65           C
ATOM   4503  C   GLU A 612      17.119  42.338 -26.211  1.00143.65           C
ATOM   4504  O   GLU A 612      17.677  42.358 -25.113  1.00143.65           O
ATOM   4505  CB  GLU A 612      14.963  42.870 -25.046  1.00145.06           C
ATOM   4506  CG  GLU A 612      14.700  41.832 -23.944  1.00145.06           C
ATOM   4507  CD  GLU A 612      13.413  41.043 -24.156  1.00145.06           C
ATOM   4508  OE1 GLU A 612      12.907  41.010 -25.296  1.00145.06           O
ATOM   4509  OE2 GLU A 612      12.911  40.449 -23.178  1.00145.06           O
ATOM   4510  N   GLN A 613      26.001  30.956 -22.161  1.00 81.84           N
ATOM   4511  CA  GLN A 613      25.206  29.782 -21.829  1.00 80.94           C
ATOM   4512  C   GLN A 613      26.042  28.519 -21.965  1.00 77.93           C
ATOM   4513  O   GLN A 613      25.545  27.484 -22.389  1.00 77.42           O
ATOM   4514  CB  GLN A 613      23.980  29.700 -22.747  1.00144.10           C
ATOM   4515  N   THR A 614      27.316  28.588 -21.623  1.00107.98           N
ATOM   4516  CA  THR A 614      28.120  27.388 -21.736  1.00102.97           C
ATOM   4517  C   THR A 614      27.912  26.519 -20.514  1.00100.86           C
ATOM   4518  O   THR A 614      27.705  27.014 -19.409  1.00 98.95           O
ATOM   4519  CB  THR A 614      29.609  27.704 -21.884  1.00 63.67           C
ATOM   4520  OG1 THR A 614      29.818  29.120 -21.745  1.00 59.26           O
ATOM   4521  CG2 THR A 614      30.111  27.217 -23.245  1.00 60.00           C
ATOM   4522  N   ILE A 615      27.959  25.213 -20.729  1.00 41.56           N
ATOM   4523  CA  ILE A 615      27.772  24.252 -19.660  1.00 41.15           C
ATOM   4524  C   ILE A 615      28.466  24.643 -18.353  1.00 41.20           C
ATOM   4525  O   ILE A 615      27.875  24.564 -17.272  1.00 41.25           O
ATOM   4526  CB  ILE A 615      28.232  22.845 -20.131  1.00 33.83           C
ATOM   4527  CG1 ILE A 615      27.014  22.063 -20.645  1.00 32.19           C
ATOM   4528  CG2 ILE A 615      28.955  22.108 -19.020  1.00 34.66           C
ATOM   4529  CD1 ILE A 615      27.298  20.621 -21.082  1.00 33.45           C
ATOM   4530  N   SER A 616      29.712  25.085 -18.454  1.00 53.17           N
ATOM   4531  CA  SER A 616      30.478  25.460 -17.273  1.00 53.31           C
ATOM   4532  C   SER A 616      29.922  26.698 -16.587  1.00 53.46           C
ATOM   4533  O   SER A 616      29.622  26.662 -15.398  1.00 53.20           O
ATOM   4534  CB  SER A 616      31.943  25.689 -17.654  1.00 69.08           C
ATOM   4535  OG  SER A 616      32.060  26.732 -18.605  1.00 72.22           O
ATOM   4536  N   ALA A 617      29.791  27.787 -17.342  1.00120.31           N
ATOM   4537  CA  ALA A 617      29.287  29.056 -16.810  1.00118.90           C
ATOM   4538  C   ALA A 617      27.932  28.920 -16.130  1.00117.77           C
ATOM   4539  O   ALA A 617      27.652  29.603 -15.145  1.00115.50           O
ATOM   4540  CB  ALA A 617      29.206  30.100 -17.930  1.00115.07           C
ATOM   4541  N   VAL A 618      27.087  28.048 -16.668  1.00 60.30           N
ATOM   4542  CA  VAL A 618      25.764  27.826 -16.099  1.00 60.00           C
ATOM   4543  C   VAL A 618      25.968  27.193 -14.738  1.00 59.37           C
ATOM   4544  O   VAL A 618      25.650  27.770 -13.701  1.00 60.12           O
ATOM   4545  CB  VAL A 618      24.936  26.862 -16.968  1.00 68.07           C
ATOM   4546  CG1 VAL A 618      23.537  26.738 -16.412  1.00 68.91           C
ATOM   4547  CG2 VAL A 618      24.891  27.370 -18.395  1.00 68.76           C
ATOM   4548  N   HIS A 619      26.527  25.995 -14.766  1.00 42.16           N
ATOM   4549  CA  HIS A 619      26.804  25.245 -13.566  1.00 43.49           C
ATOM   4550  C   HIS A 619      27.447  26.078 -12.464  1.00 44.89           C
ATOM   4551  O   HIS A 619      26.934  26.140 -11.352  1.00 46.28           O
ATOM   4552  CB  HIS A 619      27.691  24.069 -13.913  1.00 73.67           C
ATOM   4553  CG  HIS A 619      27.966  23.183 -12.752  1.00 73.14           C
ATOM   4554  ND1 HIS A 619      26.962  22.614 -12.005  1.00 71.52           N
ATOM   4555  CD2 HIS A 619      29.128  22.785 -12.193  1.00 72.52           C
ATOM   4556  CE1 HIS A 619      27.495  21.903 -11.031  1.00 71.43           C
ATOM   4557  NE2 HIS A 619      28.808  21.990 -11.123  1.00 71.43           N
ATOM   4558  N   ARG A 620      28.569  26.715 -12.768  1.00 46.33           N
ATOM   4559  CA  ARG A 620      29.251  27.537 -11.779  1.00 46.41           C
ATOM   4560  C   ARG A 620      28.265  28.517 -11.159  1.00 46.64           C
ATOM   4561  O   ARG A 620      28.257  28.726  -9.945  1.00 43.69           O
ATOM   4562  CB  ARG A 620      30.405  28.288 -12.426  1.00133.54           C
ATOM   4563  N   GLU A 621      27.417  29.102 -11.998  1.00101.37           N
ATOM   4564  CA  GLU A 621      26.428  30.075 -11.543  1.00 99.46           C
ATOM   4565  C   GLU A 621      25.365  29.450 -10.666  1.00 97.00           C
ATOM   4566  O   GLU A 621      24.953  30.030  -9.670  1.00 94.54           O
ATOM   4567  CB  GLU A 621      25.755  30.752 -12.737  1.00104.21           C
ATOM   4568  CG  GLU A 621      24.815  31.886 -12.360  1.00113.98           C
ATOM   4569  CD  GLU A 621      25.469  32.895 -11.433  1.00119.38           C
ATOM   4570  OE1 GLU A 621      25.571  32.609 -10.219  1.00122.56           O
ATOM   4571  OE2 GLU A 621      25.893  33.965 -11.919  1.00122.12           O
ATOM   4572  N   SER A 622      24.920  28.263 -11.051  1.00 71.24           N
ATOM   4573  CA  SER A 622      23.895  27.546 -10.308  1.00 69.73           C
ATOM   4574  C   SER A 622      24.493  26.880  -9.081  1.00 69.82           C
ATOM   4575  O   SER A 622      23.766  26.347  -8.241  1.00 70.92           O
ATOM   4576  CB  SER A 622      23.269  26.468 -11.184  1.00 88.29           C
ATOM   4577  OG  SER A 622      24.165  25.384 -11.316  1.00 90.62           O
ATOM   4578  N   LEU A 623      25.819  26.902  -8.988  1.00 36.31           N
ATOM   4579  CA  LEU A 623      26.504  26.277  -7.864  1.00 37.82           C
ATOM   4580  C   LEU A 623      26.727  27.274  -6.731  1.00 38.77           C
ATOM   4581  O   LEU A 623      26.745  26.915  -5.555  1.00 38.97           O
ATOM   4582  CB  LEU A 623      27.831  25.670  -8.327  1.00 39.54           C
ATOM   4583  CG  LEU A 623      28.247  24.395  -7.595  1.00 41.09           C
ATOM   4584  CD1 LEU A 623      29.680  24.073  -7.961  1.00 41.88           C
ATOM   4585  CD2 LEU A 623      28.125  24.572  -6.094  1.00 41.81           C
ATOM   4586  N   ASN A 624      26.902  28.534  -7.081  1.00 50.84           N
ATOM   4587  CA  ASN A 624      27.071  29.525  -6.043  1.00 51.17           C
ATOM   4588  C   ASN A 624      25.745  29.562  -5.284  1.00 50.97           C
ATOM   4589  O   ASN A 624      25.708  29.644  -4.057  1.00 50.11           O
ATOM   4590  CB  ASN A 624      27.378  30.875  -6.674  1.00 82.00           C
ATOM   4591  CG  ASN A 624      28.685  30.867  -7.414  1.00 83.93           C
ATOM   4592  OD1 ASN A 624      29.749  30.798  -6.803  1.00 85.08           O
ATOM   4593  ND2 ASN A 624      28.621  30.922  -8.733  1.00 84.58           N
ATOM   4594  N   LYS A 625      24.655  29.468  -6.033  1.00 48.67           N
ATOM   4595  CA  LYS A 625      23.341  29.487  -5.436  1.00 48.85           C
ATOM   4596  C   LYS A 625      23.350  28.414  -4.373  1.00 47.60           C
ATOM   4597  O   LYS A 625      23.329  28.715  -3.183  1.00 48.96           O
ATOM   4598  CB  LYS A 625      22.271  29.182  -6.491  1.00133.11           C
ATOM   4599  CG  LYS A 625      20.843  29.344  -6.000  1.00137.92           C
ATOM   4600  CD  LYS A 625      19.841  29.189  -7.138  1.00140.56           C
ATOM   4601  CE  LYS A 625      18.424  29.443  -6.642  1.00142.50           C
ATOM   4602  NZ  LYS A 625      17.403  29.311  -7.715  1.00143.02           N
ATOM   4603  N   LEU A 626      23.413  27.161  -4.810  1.00 69.33           N
ATOM   4604  CA  LEU A 626      23.427  26.032  -3.887  1.00 68.08           C
ATOM   4605  C   LEU A 626      24.295  26.324  -2.665  1.00 68.68           C
ATOM   4606  O   LEU A 626      23.846  26.197  -1.523  1.00 69.90           O
ATOM   4607  CB  LEU A 626      23.939  24.772  -4.600  1.00 48.31           C
ATOM   4608  CG  LEU A 626      24.060  23.474  -3.782  1.00 47.43           C
ATOM   4609  CD1 LEU A 626      22.738  23.166  -3.098  1.00 45.48           C
ATOM   4610  CD2 LEU A 626      24.492  22.317  -4.685  1.00 45.03           C
ATOM   4611  N   MET A 627      25.536  26.734  -2.911  1.00 76.09           N
ATOM   4612  CA  MET A 627      26.461  27.021  -1.828  1.00 77.84           C
ATOM   4613  C   MET A 627      25.975  28.148  -0.966  1.00 79.50           C
ATOM   4614  O   MET A 627      25.829  27.982   0.241  1.00 77.07           O
ATOM   4615  CB  MET A 627      27.838  27.362  -2.369  1.00 50.71           C
ATOM   4616  CG  MET A 627      28.481  26.219  -3.097  1.00 52.01           C
ATOM   4617  SD  MET A 627      28.116  24.656  -2.282  1.00 51.97           S
ATOM   4618  CE  MET A 627      29.523  24.505  -1.036  1.00 50.03           C
ATOM   4619  N   LYS A 628      25.728  29.299  -1.575  1.00 64.45           N
ATOM   4620  CA  LYS A 628      25.251  30.440  -0.813  1.00 65.53           C
ATOM   4621  C   LYS A 628      24.151  29.920   0.099  1.00 65.50           C
ATOM   4622  O   LYS A 628      24.101  30.253   1.288  1.00 62.43           O
ATOM   4623  CB  LYS A 628      24.716  31.519  -1.747  1.00111.63           C
ATOM   4624  N   ASN A 629      23.290  29.077  -0.466  1.00 77.63           N
ATOM   4625  CA  ASN A 629      22.196  28.481   0.286  1.00 76.54           C
ATOM   4626  C   ASN A 629      22.724  27.571   1.389  1.00 75.60           C
ATOM   4627  O   ASN A 629      22.500  27.829   2.570  1.00 73.97           O
ATOM   4628  CB  ASN A 629      21.279  27.670  -0.634  1.00107.18           C
ATOM   4629  CG  ASN A 629      20.389  28.543  -1.497  1.00110.89           C
ATOM   4630  OD1 ASN A 629      19.607  28.040  -2.303  1.00113.47           O
ATOM   4631  ND2 ASN A 629      20.498  29.857  -1.330  1.00114.88           N
ATOM   4632  N   LEU A 630      23.429  26.508   1.008  1.00 48.61           N
ATOM   4633  CA  LEU A 630      23.958  25.568   1.994  1.00 47.31           C
ATOM   4634  C   LEU A 630      24.561  26.286   3.193  1.00 47.23           C
ATOM   4635  O   LEU A 630      24.374  25.862   4.326  1.00 46.22           O
ATOM   4636  CB  LEU A 630      25.019  24.656   1.376  1.00 38.60           C
ATOM   4637  CG  LEU A 630      24.606  23.705   0.256  1.00 38.84           C
ATOM   4638  CD1 LEU A 630      25.852  23.249  -0.423  1.00 38.48           C
ATOM   4639  CD2 LEU A 630      23.850  22.499   0.766  1.00 37.33           C
ATOM   4640  N   TYR A 631      25.281  27.372   2.952  1.00 41.80           N
ATOM   4641  CA  TYR A 631      25.896  28.087   4.050  1.00 41.92           C
ATOM   4642  C   TYR A 631      24.844  28.778   4.898  1.00 42.92           C
ATOM   4643  O   TYR A 631      25.107  29.160   6.045  1.00 44.42           O
ATOM   4644  CB  TYR A 631      26.924  29.083   3.516  1.00 61.97           C
ATOM   4645  CG  TYR A 631      28.219  28.425   3.053  1.00 57.51           C
ATOM   4646  CD1 TYR A 631      29.362  28.412   3.867  1.00 57.07           C
ATOM   4647  CD2 TYR A 631      28.301  27.801   1.810  1.00 55.99           C
ATOM   4648  CE1 TYR A 631      30.541  27.799   3.451  1.00 55.98           C
ATOM   4649  CE2 TYR A 631      29.475  27.185   1.389  1.00 54.37           C
ATOM   4650  CZ  TYR A 631      30.587  27.188   2.214  1.00 56.18           C
ATOM   4651  OH  TYR A 631      31.739  26.566   1.795  1.00 57.59           O
ATOM   4652  N   SER A 632      23.647  28.932   4.351  1.00 61.91           N
ATOM   4653  CA  SER A 632      22.571  29.570   5.098  1.00 65.23           C
ATOM   4654  C   SER A 632      21.778  28.476   5.800  1.00 64.53           C
ATOM   4655  O   SER A 632      20.665  28.703   6.287  1.00 67.76           O
ATOM   4656  CB  SER A 632      21.656  30.366   4.160  1.00142.70           C
ATOM   4657  OG  SER A 632      20.873  29.511   3.345  1.00144.32           O
ATOM   4658  N   THR A 633      22.382  27.294   5.862  1.00 54.43           N
ATOM   4659  CA  THR A 633      21.740  26.149   6.473  1.00 53.05           C
ATOM   4660  C   THR A 633      22.464  25.597   7.679  1.00 53.76           C
ATOM   4661  O   THR A 633      23.343  26.237   8.252  1.00 52.84           O
ATOM   4662  CB  THR A 633      21.591  24.989   5.470  1.00 43.03           C
ATOM   4663  OG1 THR A 633      22.862  24.359   5.259  1.00 39.11           O
ATOM   4664  CG2 THR A 633      21.059  25.514   4.161  1.00 39.70           C
ATOM   4665  N   HIS A 634      22.042  24.397   8.062  1.00 57.37           N
ATOM   4666  CA  HIS A 634      22.609  23.657   9.170  1.00 54.52           C
ATOM   4667  C   HIS A 634      22.768  22.266   8.581  1.00 51.98           C
ATOM   4668  O   HIS A 634      21.803  21.500   8.490  1.00 52.01           O
ATOM   4669  CB  HIS A 634      21.650  23.602  10.357  1.00 87.19           C
ATOM   4670  CG  HIS A 634      22.177  22.809  11.516  1.00 91.86           C
ATOM   4671  ND1 HIS A 634      22.481  21.469  11.422  1.00 93.21           N
ATOM   4672  CD2 HIS A 634      22.461  23.171  12.790  1.00 93.56           C
ATOM   4673  CE1 HIS A 634      22.928  21.036  12.587  1.00 94.47           C
ATOM   4674  NE2 HIS A 634      22.926  22.050  13.434  1.00 95.32           N
ATOM   4675  N   PRO A 635      23.990  21.932   8.146  1.00 43.34           N
ATOM   4676  CA  PRO A 635      24.361  20.654   7.544  1.00 41.19           C
ATOM   4677  C   PRO A 635      24.156  19.441   8.405  1.00 41.39           C
ATOM   4678  O   PRO A 635      24.100  19.514   9.621  1.00 44.20           O
ATOM   4679  CB  PRO A 635      25.830  20.838   7.219  1.00 25.67           C
ATOM   4680  CG  PRO A 635      25.920  22.216   6.932  1.00 24.08           C
ATOM   4681  CD  PRO A 635      25.080  22.899   7.972  1.00 26.56           C
ATOM   4682  N   HIS A 636      24.072  18.323   7.714  1.00 47.17           N
ATOM   4683  CA  HIS A 636      23.901  17.002   8.270  1.00 49.84           C
ATOM   4684  C   HIS A 636      24.529  16.270   7.080  1.00 50.03           C
ATOM   4685  O   HIS A 636      24.404  16.736   5.939  1.00 51.00           O
ATOM   4686  CB  HIS A 636      22.400  16.668   8.393  1.00 53.59           C
ATOM   4687  CG  HIS A 636      21.674  17.455   9.450  1.00 53.47           C
ATOM   4688  ND1 HIS A 636      21.236  16.891  10.631  1.00 52.49           N
ATOM   4689  CD2 HIS A 636      21.339  18.768   9.517  1.00 53.75           C
ATOM   4690  CE1 HIS A 636      20.671  17.823  11.380  1.00 51.79           C
ATOM   4691  NE2 HIS A 636      20.721  18.970  10.729  1.00 52.18           N
ATOM   4692  N   PHE A 637      25.224  15.162   7.308  1.00 69.88           N
ATOM   4693  CA  PHE A 637      25.840  14.474   6.177  1.00 66.70           C
ATOM   4694  C   PHE A 637      25.596  12.979   6.114  1.00 65.82           C
ATOM   4695  O   PHE A 637      26.001  12.235   7.000  1.00 63.57           O
ATOM   4696  CB  PHE A 637      27.352  14.714   6.153  1.00 41.66           C
ATOM   4697  CG  PHE A 637      27.735  16.164   6.184  1.00 39.96           C
ATOM   4698  CD1 PHE A 637      27.759  16.866   7.393  1.00 40.30           C
ATOM   4699  CD2 PHE A 637      28.034  16.843   4.998  1.00 39.85           C
ATOM   4700  CE1 PHE A 637      28.070  18.226   7.425  1.00 41.61           C
ATOM   4701  CE2 PHE A 637      28.345  18.199   5.008  1.00 41.40           C
ATOM   4702  CZ  PHE A 637      28.363  18.900   6.227  1.00 41.44           C
ATOM   4703  N   VAL A 638      24.950  12.545   5.038  1.00 47.94           N
ATOM   4704  CA  VAL A 638      24.671  11.131   4.846  1.00 47.40           C
ATOM   4705  C   VAL A 638      25.607  10.570   3.776  1.00 47.17           C
ATOM   4706  O   VAL A 638      25.396  10.807   2.587  1.00 47.98           O
ATOM   4707  CB  VAL A 638      23.222  10.904   4.382  1.00 75.44           C
ATOM   4708  CG1 VAL A 638      22.943   9.416   4.287  1.00 75.69           C
ATOM   4709  CG2 VAL A 638      22.247  11.575   5.337  1.00 76.51           C
ATOM   4710  N   ARG A 639      26.627   9.825   4.204  1.00 54.98           N
ATOM   4711  CA  ARG A 639      27.596   9.231   3.283  1.00 52.76           C
ATOM   4712  C   ARG A 639      27.175   7.840   2.852  1.00 53.30           C
ATOM   4713  O   ARG A 639      27.110   6.933   3.678  1.00 51.60           O
ATOM   4714  CB  ARG A 639      28.967   9.119   3.942  1.00 54.05           C
ATOM   4715  CG  ARG A 639      29.520  10.415   4.473  1.00 53.21           C
ATOM   4716  CD  ARG A 639      30.409  11.130   3.471  1.00 51.91           C
ATOM   4717  NE  ARG A 639      30.004  12.519   3.314  1.00 53.73           N
ATOM   4718  CZ  ARG A 639      29.026  12.928   2.512  1.00 54.25           C
ATOM   4719  NH1 ARG A 639      28.349  12.059   1.772  1.00 52.50           N
ATOM   4720  NH2 ARG A 639      28.706  14.213   2.474  1.00 54.52           N
ATOM   4721  N   CYS A 640      26.903   7.674   1.559  1.00 52.35           N
ATOM   4722  CA  CYS A 640      26.514   6.376   1.012  1.00 53.15           C
ATOM   4723  C   CYS A 640      27.685   5.646   0.362  1.00 53.72           C
ATOM   4724  O   CYS A 640      28.531   6.285  -0.276  1.00 51.66           O
ATOM   4725  CB  CYS A 640      25.419   6.561  -0.029  1.00 43.80           C
ATOM   4726  SG  CYS A 640      23.833   6.975   0.672  1.00 48.89           S
ATOM   4727  N   ILE A 641      27.741   4.319   0.526  1.00 50.21           N
ATOM   4728  CA  ILE A 641      28.801   3.505  -0.089  1.00 50.42           C
ATOM   4729  C   ILE A 641      28.391   2.114  -0.595  1.00 50.54           C
ATOM   4730  O   ILE A 641      27.847   1.296   0.145  1.00 48.96           O
ATOM   4731  CB  ILE A 641      30.015   3.301   0.858  1.00 42.31           C
ATOM   4732  CG1 ILE A 641      29.549   2.737   2.186  1.00 44.52           C
ATOM   4733  CG2 ILE A 641      30.783   4.609   1.044  1.00 42.72           C
ATOM   4734  CD1 ILE A 641      30.700   2.454   3.104  1.00 46.69           C
ATOM   4735  N   ILE A 642      28.696   1.865  -1.864  1.00 51.65           N
ATOM   4736  CA  ILE A 642      28.427   0.605  -2.556  1.00 52.87           C
ATOM   4737  C   ILE A 642      29.433  -0.416  -2.019  1.00 53.26           C
ATOM   4738  O   ILE A 642      30.603  -0.096  -1.855  1.00 53.28           O
ATOM   4739  CB  ILE A 642      28.646   0.830  -4.075  1.00 45.02           C
ATOM   4740  CG1 ILE A 642      28.033  -0.289  -4.913  1.00 43.86           C
ATOM   4741  CG2 ILE A 642      30.136   1.006  -4.356  1.00 44.27           C
ATOM   4742  CD1 ILE A 642      27.954   0.120  -6.398  1.00 42.09           C
ATOM   4743  N   PRO A 643      28.992  -1.648  -1.716  1.00 67.63           N
ATOM   4744  CA  PRO A 643      29.936  -2.653  -1.192  1.00 68.39           C
ATOM   4745  C   PRO A 643      30.638  -3.529  -2.228  1.00 68.00           C
ATOM   4746  O   PRO A 643      31.717  -4.059  -1.973  1.00 69.04           O
ATOM   4747  CB  PRO A 643      29.072  -3.510  -0.260  1.00 37.02           C
ATOM   4748  CG  PRO A 643      27.849  -2.679  -0.003  1.00 36.63           C
ATOM   4749  CD  PRO A 643      27.618  -1.996  -1.331  1.00 37.80           C
ATOM   4750  N   ASN A 644      30.024  -3.691  -3.392  1.00 60.75           N
ATOM   4751  CA  ASN A 644      30.616  -4.535  -4.418  1.00 61.39           C
ATOM   4752  C   ASN A 644      29.977  -4.324  -5.786  1.00 62.43           C
ATOM   4753  O   ASN A 644      28.939  -3.689  -5.917  1.00 62.58           O
ATOM   4754  CB  ASN A 644      30.483  -5.999  -3.997  1.00 54.87           C
ATOM   4755  CG  ASN A 644      29.034  -6.410  -3.769  1.00 53.66           C
ATOM   4756  OD1 ASN A 644      28.327  -6.790  -4.702  1.00 54.06           O
ATOM   4757  ND2 ASN A 644      28.584  -6.316  -2.525  1.00 51.48           N
ATOM   4758  N   GLU A 645      30.614  -4.873  -6.804  1.00 54.04           N
ATOM   4759  CA  GLU A 645      30.135  -4.753  -8.167  1.00 55.35           C
ATOM   4760  C   GLU A 645      29.139  -5.866  -8.468  1.00 56.18           C
ATOM   4761  O   GLU A 645      28.810  -6.105  -9.633  1.00 54.99           O
ATOM   4762  CB  GLU A 645      31.320  -4.870  -9.131  1.00125.65           C
ATOM   4763  CG  GLU A 645      32.517  -4.004  -8.765  1.00130.96           C
ATOM   4764  CD  GLU A 645      32.265  -2.525  -8.983  1.00135.29           C
ATOM   4765  OE1 GLU A 645      33.097  -1.701  -8.551  1.00137.82           O
ATOM   4766  OE2 GLU A 645      31.234  -2.183  -9.597  1.00136.68           O
ATOM   4767  N   LEU A 646      28.636  -6.532  -7.430  1.00107.43           N
ATOM   4768  CA  LEU A 646      27.727  -7.660  -7.635  1.00106.12           C
ATOM   4769  C   LEU A 646      26.295  -7.562  -7.111  1.00104.70           C
ATOM   4770  O   LEU A 646      25.537  -8.524  -7.222  1.00104.20           O
ATOM   4771  CB  LEU A 646      28.375  -8.922  -7.058  1.00 68.23           C
ATOM   4772  CG  LEU A 646      29.798  -9.179  -7.564  1.00 72.08           C
ATOM   4773  CD1 LEU A 646      30.363 -10.418  -6.906  1.00 73.62           C
ATOM   4774  CD2 LEU A 646      29.781  -9.343  -9.079  1.00 74.60           C
ATOM   4775  N   LYS A 647      25.919  -6.416  -6.554  1.00 58.88           N
ATOM   4776  CA  LYS A 647      24.571  -6.233  -6.002  1.00 58.20           C
ATOM   4777  C   LYS A 647      24.212  -7.384  -5.069  1.00 59.64           C
ATOM   4778  O   LYS A 647      23.039  -7.735  -4.920  1.00 59.67           O
ATOM   4779  CB  LYS A 647      23.521  -6.155  -7.111  1.00 48.85           C
ATOM   4780  CG  LYS A 647      23.796  -5.081  -8.138  1.00 46.49           C
ATOM   4781  CD  LYS A 647      22.734  -5.047  -9.233  1.00 48.02           C
ATOM   4782  CE  LYS A 647      23.187  -4.175 -10.427  1.00 46.45           C
ATOM   4783  NZ  LYS A 647      24.363  -4.722 -11.200  1.00 45.52           N
ATOM   4784  N   GLN A 648      25.239  -7.974  -4.458  1.00 71.22           N
ATOM   4785  CA  GLN A 648      25.067  -9.088  -3.535  1.00 74.24           C
ATOM   4786  C   GLN A 648      25.139  -8.592  -2.103  1.00 75.00           C
ATOM   4787  O   GLN A 648      26.102  -7.935  -1.711  1.00 75.69           O
ATOM   4788  CB  GLN A 648      26.158 -10.144  -3.748  1.00111.23           C
ATOM   4789  CG  GLN A 648      26.082 -10.896  -5.067  1.00115.61           C
ATOM   4790  CD  GLN A 648      26.905 -12.174  -5.059  1.00117.62           C
ATOM   4791  OE1 GLN A 648      26.717 -13.042  -4.207  1.00118.24           O
ATOM   4792  NE2 GLN A 648      27.816 -12.299  -6.015  1.00116.89           N
ATOM   4793  N   PRO A 649      24.114  -8.885  -1.301  1.00110.89           N
ATOM   4794  CA  PRO A 649      24.151  -8.430   0.088  1.00111.88           C
ATOM   4795  C   PRO A 649      25.312  -9.081   0.837  1.00112.30           C
ATOM   4796  O   PRO A 649      25.799 -10.139   0.440  1.00112.16           O
ATOM   4797  CB  PRO A 649      22.793  -8.874   0.627  1.00 75.50           C
ATOM   4798  CG  PRO A 649      21.912  -8.759  -0.577  1.00 75.64           C
ATOM   4799  CD  PRO A 649      22.771  -9.369  -1.661  1.00 74.03           C
ATOM   4800  N   GLY A 650      25.757  -8.435   1.908  1.00 98.03           N
ATOM   4801  CA  GLY A 650      26.840  -8.971   2.708  1.00 99.33           C
ATOM   4802  C   GLY A 650      28.186  -9.168   2.039  1.00 99.76           C
ATOM   4803  O   GLY A 650      29.077  -9.746   2.655  1.00100.17           O
ATOM   4804  N   LEU A 651      28.355  -8.706   0.802  1.00 54.81           N
ATOM   4805  CA  LEU A 651      29.643  -8.866   0.118  1.00 53.84           C
ATOM   4806  C   LEU A 651      30.438  -7.562   0.082  1.00 53.80           C
ATOM   4807  O   LEU A 651      30.185  -6.690  -0.747  1.00 52.84           O
ATOM   4808  CB  LEU A 651      29.442  -9.370  -1.317  1.00 56.55           C
ATOM   4809  CG  LEU A 651      30.681  -9.303  -2.218  1.00 55.56           C
ATOM   4810  CD1 LEU A 651      31.551 -10.497  -1.976  1.00 54.80           C
ATOM   4811  CD2 LEU A 651      30.277  -9.268  -3.677  1.00 53.95           C
ATOM   4812  N   VAL A 652      31.401  -7.417   0.980  1.00 81.81           N
ATOM   4813  CA  VAL A 652      32.205  -6.208   0.984  1.00 81.90           C
ATOM   4814  C   VAL A 652      33.328  -6.361  -0.033  1.00 82.26           C
ATOM   4815  O   VAL A 652      33.493  -7.425  -0.620  1.00 81.62           O
ATOM   4816  CB  VAL A 652      32.801  -5.943   2.377  1.00 41.59           C
ATOM   4817  CG1 VAL A 652      33.864  -4.873   2.301  1.00 41.06           C
ATOM   4818  CG2 VAL A 652      31.708  -5.497   3.328  1.00 41.36           C
ATOM   4819  N   ASP A 653      34.083  -5.287  -0.241  1.00 50.68           N
ATOM   4820  CA  ASP A 653      35.214  -5.263  -1.170  1.00 50.05           C
ATOM   4821  C   ASP A 653      36.071  -4.068  -0.770  1.00 49.81           C
ATOM   4822  O   ASP A 653      35.883  -2.975  -1.283  1.00 48.80           O
ATOM   4823  CB  ASP A 653      34.717  -5.090  -2.603  1.00143.11           C
ATOM   4824  CG  ASP A 653      35.834  -5.157  -3.614  1.00143.11           C
ATOM   4825  OD1 ASP A 653      36.808  -4.393  -3.471  1.00143.11           O
ATOM   4826  OD2 ASP A 653      35.735  -5.972  -4.553  1.00143.11           O
ATOM   4827  N   ALA A 654      36.998  -4.295   0.159  1.00 65.53           N
ATOM   4828  CA  ALA A 654      37.893  -3.263   0.682  1.00 65.16           C
ATOM   4829  C   ALA A 654      38.449  -2.214  -0.299  1.00 68.37           C
ATOM   4830  O   ALA A 654      38.447  -1.020   0.015  1.00 65.14           O
ATOM   4831  CB  ALA A 654      39.041  -3.936   1.439  1.00 74.92           C
ATOM   4832  N   GLU A 655      38.946  -2.628  -1.464  1.00 83.69           N
ATOM   4833  CA  GLU A 655      39.460  -1.638  -2.412  1.00 84.64           C
ATOM   4834  C   GLU A 655      38.408  -0.543  -2.578  1.00 81.34           C
ATOM   4835  O   GLU A 655      38.683   0.637  -2.363  1.00 77.26           O
ATOM   4836  CB  GLU A 655      39.748  -2.275  -3.781  1.00 56.11           C
ATOM   4837  CG  GLU A 655      41.098  -2.997  -3.915  1.00 78.75           C
ATOM   4838  CD  GLU A 655      42.314  -2.065  -3.882  1.00 88.89           C
ATOM   4839  OE1 GLU A 655      42.914  -1.893  -2.797  1.00 92.64           O
ATOM   4840  OE2 GLU A 655      42.669  -1.503  -4.941  1.00 92.73           O
ATOM   4841  N   LEU A 656      37.198  -0.975  -2.937  1.00 33.48           N
ATOM   4842  CA  LEU A 656      36.036  -0.116  -3.161  1.00 27.16           C
ATOM   4843  C   LEU A 656      35.680   0.737  -1.970  1.00 24.52           C
ATOM   4844  O   LEU A 656      35.706   1.963  -2.069  1.00 21.58           O
ATOM   4845  CB  LEU A 656      34.828  -0.969  -3.535  1.00 18.06           C
ATOM   4846  CG  LEU A 656      33.453  -0.298  -3.620  1.00 18.78           C
ATOM   4847  CD1 LEU A 656      33.508   0.939  -4.526  1.00 18.83           C
ATOM   4848  CD2 LEU A 656      32.448  -1.331  -4.123  1.00 18.21           C
ATOM   4849  N   VAL A 657      35.312   0.093  -0.864  1.00 42.14           N
ATOM   4850  CA  VAL A 657      34.956   0.804   0.362  1.00 40.55           C
ATOM   4851  C   VAL A 657      36.021   1.851   0.726  1.00 42.10           C
ATOM   4852  O   VAL A 657      35.717   3.042   0.820  1.00 42.45           O
ATOM   4853  CB  VAL A 657      34.815  -0.154   1.554  1.00 40.00           C
ATOM   4854  CG1 VAL A 657      34.220   0.592   2.735  1.00 37.00           C
ATOM   4855  CG2 VAL A 657      33.963  -1.363   1.171  1.00 37.81           C
ATOM   4856  N   LEU A 658      37.260   1.410   0.949  1.00 49.15           N
ATOM   4857  CA  LEU A 658      38.350   2.335   1.265  1.00 51.20           C
ATOM   4858  C   LEU A 658      38.268   3.453   0.229  1.00 52.91           C
ATOM   4859  O   LEU A 658      38.048   4.621   0.567  1.00 51.30           O
ATOM   4860  CB  LEU A 658      39.719   1.661   1.112  1.00 49.06           C
ATOM   4861  CG  LEU A 658      40.190   0.403   1.858  1.00 52.68           C
ATOM   4862  CD1 LEU A 658      41.334  -0.226   1.063  1.00 53.78           C
ATOM   4863  CD2 LEU A 658      40.641   0.733   3.292  1.00 54.11           C
ATOM   4864  N   HIS A 659      38.449   3.062  -1.037  1.00 47.90           N
ATOM   4865  CA  HIS A 659      38.408   3.962  -2.188  1.00 48.56           C
ATOM   4866  C   HIS A 659      37.375   5.026  -1.884  1.00 49.14           C
ATOM   4867  O   HIS A 659      37.653   6.229  -1.935  1.00 48.80           O
ATOM   4868  CB  HIS A 659      37.989   3.191  -3.435  1.00143.88           C
ATOM   4869  CG  HIS A 659      38.685   3.632  -4.681  1.00143.88           C
ATOM   4870  ND1 HIS A 659      40.027   3.407  -4.901  1.00143.88           N
ATOM   4871  CD2 HIS A 659      38.224   4.269  -5.784  1.00143.88           C
ATOM   4872  CE1 HIS A 659      40.362   3.885  -6.087  1.00143.88           C
ATOM   4873  NE2 HIS A 659      39.287   4.413  -6.643  1.00143.88           N
ATOM   4874  N   GLN A 660      36.178   4.557  -1.548  1.00 55.41           N
ATOM   4875  CA  GLN A 660      35.074   5.438  -1.211  1.00 57.26           C
ATOM   4876  C   GLN A 660      35.402   6.260   0.022  1.00 59.79           C
ATOM   4877  O   GLN A 660      35.347   7.481  -0.023  1.00 61.03           O
ATOM   4878  CB  GLN A 660      33.808   4.630  -0.942  1.00 52.73           C
ATOM   4879  CG  GLN A 660      33.444   3.618  -2.032  1.00 49.91           C
ATOM   4880  CD  GLN A 660      32.140   2.888  -1.730  1.00 49.91           C
ATOM   4881  OE1 GLN A 660      31.052   3.380  -2.042  1.00 46.82           O
ATOM   4882  NE2 GLN A 660      32.248   1.722  -1.099  1.00 47.18           N
ATOM   4883  N   LEU A 661      35.747   5.581   1.114  1.00 61.04           N
ATOM   4884  CA  LEU A 661      36.079   6.241   2.382  1.00 65.00           C
ATOM   4885  C   LEU A 661      37.005   7.461   2.264  1.00 69.83           C
ATOM   4886  O   LEU A 661      36.875   8.427   3.029  1.00 66.82           O
ATOM   4887  CB  LEU A 661      36.690   5.226   3.367  1.00 28.81           C
ATOM   4888  CG  LEU A 661      35.737   4.231   4.055  1.00 26.43           C
ATOM   4889  CD1 LEU A 661      36.530   3.073   4.684  1.00 25.68           C
ATOM   4890  CD2 LEU A 661      34.924   4.951   5.106  1.00 25.57           C
ATOM   4891  N   GLN A 662      37.937   7.416   1.313  1.00 73.66           N
ATOM   4892  CA  GLN A 662      38.869   8.529   1.115  1.00 74.11           C
ATOM   4893  C   GLN A 662      38.155   9.754   0.534  1.00 74.34           C
ATOM   4894  O   GLN A 662      38.191  10.848   1.114  1.00 74.68           O
ATOM   4895  CB  GLN A 662      40.035   8.102   0.199  1.00 68.62           C
ATOM   4896  N   CYS A 663      37.494   9.553  -0.603  1.00 96.87           N
ATOM   4897  CA  CYS A 663      36.771  10.611  -1.301  1.00 96.35           C
ATOM   4898  C   CYS A 663      35.382  10.776  -0.714  1.00 95.67           C
ATOM   4899  O   CYS A 663      34.608  11.650  -1.124  1.00 95.33           O
ATOM   4900  CB  CYS A 663      36.653  10.248  -2.766  1.00 94.34           C
ATOM   4901  SG  CYS A 663      38.061   9.305  -3.320  1.00 93.86           S
ATOM   4902  N   ASN A 664      35.075   9.912   0.243  1.00 51.39           N
ATOM   4903  CA  ASN A 664      33.789   9.916   0.928  1.00 51.40           C
ATOM   4904  C   ASN A 664      33.640  11.161   1.796  1.00 51.09           C
ATOM   4905  O   ASN A 664      32.671  11.911   1.670  1.00 50.07           O
ATOM   4906  CB  ASN A 664      33.683   8.665   1.799  1.00 52.21           C
ATOM   4907  CG  ASN A 664      32.358   8.548   2.490  1.00 50.53           C
ATOM   4908  OD1 ASN A 664      31.296   8.609   1.856  1.00 50.40           O
ATOM   4909  ND2 ASN A 664      32.403   8.360   3.801  1.00 48.63           N
ATOM   4910  N   GLY A 665      34.613  11.368   2.679  1.00 64.72           N
ATOM   4911  CA  GLY A 665      34.587  12.513   3.572  1.00 65.84           C
ATOM   4912  C   GLY A 665      34.898  12.078   4.991  1.00 66.04           C
ATOM   4913  O   GLY A 665      35.339  12.875   5.823  1.00 66.22           O
ATOM   4914  N   VAL A 666      34.665  10.798   5.265  1.00 78.47           N
ATOM   4915  CA  VAL A 666      34.915  10.238   6.584  1.00 78.44           C
ATOM   4916  C   VAL A 666      36.399  10.192   6.932  1.00 76.75           C
ATOM   4917  O   VAL A 666      36.756  10.078   8.103  1.00 76.81           O
ATOM   4918  CB  VAL A 666      34.329   8.827   6.691  1.00135.71           C
ATOM   4919  CG1 VAL A 666      32.817   8.907   6.753  1.00136.52           C
ATOM   4920  CG2 VAL A 666      34.760   8.007   5.504  1.00135.81           C
ATOM   4921  N   LEU A 667      37.259  10.281   5.916  1.00131.49           N
ATOM   4922  CA  LEU A 667      38.704  10.265   6.136  1.00128.56           C
ATOM   4923  C   LEU A 667      39.278  11.671   6.251  1.00128.11           C
ATOM   4924  O   LEU A 667      39.828  12.035   7.288  1.00127.88           O
ATOM   4925  CB  LEU A 667      39.419   9.510   5.015  1.00 25.37           C
ATOM   4926  CG  LEU A 667      39.224   7.986   5.060  1.00 26.79           C
ATOM   4927  CD1 LEU A 667      39.964   7.288   3.918  1.00 27.70           C
ATOM   4928  CD2 LEU A 667      39.738   7.458   6.392  1.00 26.07           C
ATOM   4929  N   GLU A 668      39.162  12.459   5.188  1.00 94.08           N
ATOM   4930  CA  GLU A 668      39.666  13.827   5.217  1.00 92.30           C
ATOM   4931  C   GLU A 668      38.926  14.554   6.330  1.00 92.18           C
ATOM   4932  O   GLU A 668      39.284  15.665   6.711  1.00 92.30           O
ATOM   4933  CB  GLU A 668      39.418  14.517   3.882  1.00144.34           C
ATOM   4934  N   GLY A 669      37.872  13.916   6.830  1.00 49.09           N
ATOM   4935  CA  GLY A 669      37.095  14.485   7.913  1.00 53.12           C
ATOM   4936  C   GLY A 669      37.760  14.115   9.220  1.00 56.39           C
ATOM   4937  O   GLY A 669      37.802  14.905  10.160  1.00 57.79           O
ATOM   4938  N   ILE A 670      38.292  12.898   9.273  1.00 80.12           N
ATOM   4939  CA  ILE A 670      38.981  12.412  10.464  1.00 81.20           C
ATOM   4940  C   ILE A 670      40.313  13.131  10.666  1.00 80.89           C
ATOM   4941  O   ILE A 670      40.610  13.608  11.760  1.00 80.89           O
ATOM   4942  CB  ILE A 670      39.209  10.905  10.362  1.00143.44           C
ATOM   4943  N   ARG A 671      41.114  13.217   9.612  1.00 55.14           N
ATOM   4944  CA  ARG A 671      42.403  13.875   9.716  1.00 56.35           C
ATOM   4945  C   ARG A 671      42.285  15.369  10.028  1.00 56.10           C
ATOM   4946  O   ARG A 671      43.232  15.973  10.542  1.00 55.23           O
ATOM   4947  CB  ARG A 671      43.224  13.645   8.434  1.00118.19           C
ATOM   4948  CG  ARG A 671      42.880  14.534   7.248  1.00118.48           C
ATOM   4949  CD  ARG A 671      43.711  15.805   7.269  1.00119.43           C
ATOM   4950  NE  ARG A 671      43.325  16.736   6.214  1.00120.74           N
ATOM   4951  CZ  ARG A 671      43.867  17.937   6.040  1.00121.69           C
ATOM   4952  NH1 ARG A 671      44.826  18.365   6.849  1.00122.73           N
ATOM   4953  NH2 ARG A 671      43.446  18.714   5.053  1.00121.59           N
ATOM   4954  N   ILE A 672      41.139  15.977   9.735  1.00 58.42           N
ATOM   4955  CA  ILE A 672      41.008  17.401  10.031  1.00 58.42           C
ATOM   4956  C   ILE A 672      40.751  17.538  11.512  1.00 59.27           C
ATOM   4957  O   ILE A 672      40.985  18.594  12.090  1.00 60.46           O
ATOM   4958  CB  ILE A 672      39.884  18.046   9.229  1.00  8.36           C
ATOM   4959  N   CYS A 673      40.261  16.473  12.134  1.00 46.66           N
ATOM   4960  CA  CYS A 673      40.047  16.518  13.570  1.00 46.58           C
ATOM   4961  C   CYS A 673      41.360  16.132  14.276  1.00 46.82           C
ATOM   4962  O   CYS A 673      41.579  16.491  15.434  1.00 46.12           O
ATOM   4963  CB  CYS A 673      38.922  15.564  13.983  1.00115.64           C
ATOM   4964  SG  CYS A 673      37.309  16.070  13.365  1.00114.61           S
ATOM   4965  N   ARG A 674      42.196  15.410  13.566  1.00 72.61           N
ATOM   4966  CA  ARG A 674      43.478  15.006  14.128  1.00 72.58           C
ATOM   4967  C   ARG A 674      44.248  16.233  14.623  1.00 71.82           C
ATOM   4968  O   ARG A 674      44.517  16.334  15.813  1.00 70.40           O
ATOM   4969  CB  ARG A 674      44.285  14.198  13.089  1.00 89.17           C
ATOM   4970  CG  ARG A 674      43.852  12.732  13.049  1.00 90.13           C
ATOM   4971  CD  ARG A 674      44.902  11.888  12.421  1.00 43.63           C
ATOM   4972  NE  ARG A 674      44.360  10.536  12.133  1.00 43.63           N
ATOM   4973  CZ  ARG A 674      45.096   9.522  11.585  1.00 43.63           C
ATOM   4974  NH1 ARG A 674      46.441   9.749  11.269  1.00 43.63           N
ATOM   4975  NH2 ARG A 674      44.516   8.282  11.337  1.00 43.63           N
ATOM   4976  N   LYS A 675      44.549  17.174  13.888  1.00 93.42           N
ATOM   4977  CA  LYS A 675      45.286  18.386  14.253  1.00 93.45           C
ATOM   4978  C   LYS A 675      44.733  19.087  15.485  1.00 93.89           C
ATOM   4979  O   LYS A 675      45.404  19.925  16.082  1.00 92.95           O
ATOM   4980  CB  LYS A 675      45.303  19.350  13.066  1.00142.43           C
ATOM   4981  CG  LYS A 675      45.994  18.788  11.828  1.00140.59           C
ATOM   4982  CD  LYS A 675      47.513  18.715  11.994  1.00141.21           C
ATOM   4983  CE  LYS A 675      48.146  20.108  12.012  1.00141.17           C
ATOM   4984  NZ  LYS A 675      49.637  20.073  12.041  1.00139.53           N
ATOM   4985  N   GLY A 676      43.500  18.755  15.850  1.00101.17           N
ATOM   4986  CA  GLY A 676      42.890  19.336  17.035  1.00102.45           C
ATOM   4987  C   GLY A 676      43.056  18.314  18.142  1.00102.97           C
ATOM   4988  O   GLY A 676      44.065  17.604  18.172  1.00103.50           O
ATOM   4989  N   PHE A 677      42.092  18.219  19.050  1.00 73.61           N
ATOM   4990  CA  PHE A 677      42.198  17.228  20.114  1.00 75.08           C
ATOM   4991  C   PHE A 677      40.993  16.306  20.255  1.00 75.24           C
ATOM   4992  O   PHE A 677      40.135  16.529  21.106  1.00 74.92           O
ATOM   4993  CB  PHE A 677      42.493  17.898  21.457  1.00 69.25           C
ATOM   4994  CG  PHE A 677      43.849  18.520  21.525  1.00 70.18           C
ATOM   4995  CD1 PHE A 677      44.916  17.965  20.818  1.00 70.77           C
ATOM   4996  CD2 PHE A 677      44.057  19.663  22.271  1.00 70.04           C
ATOM   4997  CE1 PHE A 677      46.175  18.545  20.844  1.00 71.45           C
ATOM   4998  CE2 PHE A 677      45.309  20.260  22.316  1.00 69.94           C
ATOM   4999  CZ  PHE A 677      46.377  19.701  21.597  1.00 69.88           C
ATOM   5000  N   PRO A 678      40.925  15.249  19.413  1.00 68.08           N
ATOM   5001  CA  PRO A 678      39.869  14.233  19.363  1.00 66.51           C
ATOM   5002  C   PRO A 678      39.471  13.624  20.712  1.00 68.12           C
ATOM   5003  O   PRO A 678      39.214  14.343  21.675  1.00 68.14           O
ATOM   5004  CB  PRO A 678      40.448  13.199  18.397  1.00 46.40           C
ATOM   5005  CG  PRO A 678      41.123  14.051  17.400  1.00 46.16           C
ATOM   5006  CD  PRO A 678      41.871  15.037  18.297  1.00 46.13           C
ATOM   5007  N   SER A 679      39.416  12.295  20.762  1.00 87.46           N
ATOM   5008  CA  SER A 679      39.024  11.557  21.966  1.00 88.76           C
ATOM   5009  C   SER A 679      39.094  12.379  23.251  1.00 88.75           C
ATOM   5010  O   SER A 679      40.153  12.905  23.605  1.00 84.79           O
ATOM   5011  CB  SER A 679      39.871  10.272  22.108  1.00 63.64           C
ATOM   5012  OG  SER A 679      41.247  10.536  22.322  1.00 72.55           O
ATOM   5013  N   ARG A 680      37.961  12.484  23.946  1.00 53.59           N
ATOM   5014  CA  ARG A 680      37.926  13.251  25.184  1.00 53.12           C
ATOM   5015  C   ARG A 680      36.976  12.736  26.272  1.00 51.44           C
ATOM   5016  O   ARG A 680      35.752  12.792  26.126  1.00 51.78           O
ATOM   5017  CB  ARG A 680      37.585  14.714  24.877  1.00112.00           C
ATOM   5018  CG  ARG A 680      36.148  14.956  24.430  1.00115.98           C
ATOM   5019  CD  ARG A 680      36.029  15.145  22.931  1.00119.50           C
ATOM   5020  NE  ARG A 680      36.770  16.315  22.478  1.00121.10           N
ATOM   5021  CZ  ARG A 680      36.611  16.879  21.287  1.00121.88           C
ATOM   5022  NH1 ARG A 680      35.732  16.380  20.432  1.00121.70           N
ATOM   5023  NH2 ARG A 680      37.336  17.936  20.949  1.00122.09           N
