# Supplementary material for: Modeling of loops in proteins: a multi-method approach
Source: BMC Struct Biol. 2010 Feb 11;10:5. doi: 10.1186/1472-6807-10-5 (PMC2837870; doi:10.1186/1472-6807-10-5)
Supplement: Additional file 1 — Student t-test. Results from two sample paired t-test of Table 2. [file 1472-6807-10-5-S1.GZ › loop_test_data/1kmh_117-141.pdb]

ATOM      1  N   LYS A   1      47.133  43.402  85.802  1.00186.45           N
ATOM      2  CA  LYS A   1      46.945  42.063  85.139  1.00186.94           C
ATOM      3  C   LYS A   1      47.904  41.771  83.969  1.00185.59           C
ATOM      4  O   LYS A   1      47.639  42.126  82.819  1.00185.59           O
ATOM      5  CB  LYS A   1      45.514  41.915  84.637  1.00187.53           C
ATOM      6  CG  LYS A   1      44.493  41.806  85.742  1.00189.44           C
ATOM      7  CD  LYS A   1      43.087  41.600  85.188  1.00189.23           C
ATOM      8  CE  LYS A   1      42.097  41.225  86.306  1.00187.48           C
ATOM      9  NZ  LYS A   1      42.464  39.974  87.065  1.00183.58           N
ATOM     10  N   VAL A   2      49.054  41.191  84.275  1.00183.54           N
ATOM     11  CA  VAL A   2      49.967  40.759  83.251  1.00181.80           C
ATOM     12  C   VAL A   2      49.435  39.550  82.503  1.00177.17           C
ATOM     13  O   VAL A   2      50.224  38.821  81.887  1.00178.17           O
ATOM     14  CB  VAL A   2      51.312  40.398  83.865  1.00184.04           C
ATOM     15  CG1 VAL A   2      52.403  40.385  82.794  1.00186.11           C
ATOM     16  CG2 VAL A   2      51.662  41.379  84.993  1.00186.44           C
ATOM     17  N   VAL A   3      48.112  39.341  82.543  1.00170.03           N
ATOM     18  CA  VAL A   3      47.492  38.184  81.889  1.00163.04           C
ATOM     19  C   VAL A   3      46.576  38.543  80.707  1.00157.84           C
ATOM     20  O   VAL A   3      46.630  37.889  79.667  1.00158.33           O
ATOM     21  CB  VAL A   3      46.726  37.332  82.888  1.00161.41           C
ATOM     22  CG1 VAL A   3      46.232  36.079  82.232  1.00156.83           C
ATOM     23  CG2 VAL A   3      47.611  36.976  84.079  1.00161.72           C
ATOM     24  N   ASN A   4      45.727  39.557  80.857  1.00150.53           N
ATOM     25  CA  ASN A   4      44.826  39.975  79.758  1.00143.83           C
ATOM     26  C   ASN A   4      44.882  41.458  79.418  1.00139.25           C
ATOM     27  O   ASN A   4      44.087  41.967  78.650  1.00137.21           O
ATOM     28  CB  ASN A   4      43.402  39.556  80.052  1.00142.68           C
ATOM     29  CG  ASN A   4      43.149  38.076  79.692  1.00139.08           C
ATOM     30  OD1 ASN A   4      43.489  37.608  78.621  1.00131.36           O
ATOM     31  ND2 ASN A   4      42.565  37.352  80.604  1.00141.21           N
ATOM     32  N   THR A   5      45.852  42.133  80.021  1.00135.18           N
ATOM     33  CA  THR A   5      46.168  43.528  79.749  1.00130.48           C
ATOM     34  C   THR A   5      47.714  43.676  79.761  1.00125.97           C
ATOM     35  O   THR A   5      48.474  42.751  80.151  1.00126.00           O
ATOM     36  CB  THR A   5      45.545  44.475  80.752  1.00129.04           C
ATOM     37  OG1 THR A   5      46.147  44.289  82.018  1.00124.55           O
ATOM     38  CG2 THR A   5      44.132  44.131  80.964  1.00134.10           C
ATOM     39  N   GLY A   6      48.163  44.840  79.308  1.00118.51           N
ATOM     40  CA  GLY A   6      49.566  45.117  79.256  1.00110.70           C
ATOM     41  C   GLY A   6      49.894  46.563  78.972  1.00103.83           C
ATOM     42  O   GLY A   6      49.055  47.381  78.587  1.00 98.63           O
ATOM     43  N   THR A   7      51.181  46.833  79.125  1.00 97.32           N
ATOM     44  CA  THR A   7      51.730  48.146  78.938  1.00 91.16           C
ATOM     45  C   THR A   7      52.343  48.171  77.572  1.00 81.96           C
ATOM     46  O   THR A   7      52.542  47.139  77.044  1.00 78.00           O
ATOM     47  CB  THR A   7      52.810  48.367  80.017  1.00 94.59           C
ATOM     48  OG1 THR A   7      52.360  47.875  81.329  1.00 91.75           O
ATOM     49  CG2 THR A   7      53.102  49.929  80.126  1.00100.21           C
ATOM     50  N   VAL A   8      52.601  49.350  77.036  1.00 74.56           N
ATOM     51  CA  VAL A   8      53.174  49.574  75.764  1.00 69.46           C
ATOM     52  C   VAL A   8      54.578  49.967  75.949  1.00 66.13           C
ATOM     53  O   VAL A   8      54.891  50.941  76.534  1.00 68.80           O
ATOM     54  CB  VAL A   8      52.427  50.667  75.043  1.00 68.49           C
ATOM     55  CG1 VAL A   8      53.186  51.185  73.852  1.00 69.53           C
ATOM     56  CG2 VAL A   8      51.138  50.123  74.518  1.00 72.65           C
ATOM     57  N   LEU A   9      55.489  49.204  75.405  1.00 63.62           N
ATOM     58  CA  LEU A   9      56.902  49.484  75.496  1.00 58.79           C
ATOM     59  C   LEU A   9      57.339  50.517  74.457  1.00 57.45           C
ATOM     60  O   LEU A   9      58.108  51.410  74.845  1.00 59.21           O
ATOM     61  CB  LEU A   9      57.669  48.193  75.310  1.00 55.77           C
ATOM     62  CG  LEU A   9      57.404  47.097  76.206  1.00 51.52           C
ATOM     63  CD1 LEU A   9      58.398  46.036  76.097  1.00 52.11           C
ATOM     64  CD2 LEU A   9      57.495  47.534  77.491  1.00 60.50           C
ATOM     65  N   GLN A  10      56.949  50.347  73.196  1.00 52.87           N
ATOM     66  CA  GLN A  10      57.424  51.217  72.146  1.00 55.28           C
ATOM     67  C   GLN A  10      56.601  51.205  70.884  1.00 62.50           C
ATOM     68  O   GLN A  10      55.898  50.262  70.627  1.00 67.97           O
ATOM     69  CB  GLN A  10      58.873  50.956  71.839  1.00 48.45           C
ATOM     70  CG  GLN A  10      59.267  49.619  72.199  1.00 44.90           C
ATOM     71  CD  GLN A  10      60.603  49.179  71.811  1.00 53.83           C
ATOM     72  OE1 GLN A  10      60.849  49.046  70.650  1.00 75.16           O
ATOM     73  NE2 GLN A  10      61.456  48.852  72.765  1.00 63.13           N
ATOM     74  N   VAL A  11      56.533  52.297  70.156  1.00 70.67           N
ATOM     75  CA  VAL A  11      55.660  52.390  68.957  1.00 76.39           C
ATOM     76  C   VAL A  11      56.472  52.993  67.825  1.00 81.57           C
ATOM     77  O   VAL A  11      56.542  54.166  67.642  1.00 79.75           O
ATOM     78  CB  VAL A  11      54.337  53.306  69.148  1.00 74.73           C
ATOM     79  CG1 VAL A  11      53.120  52.614  68.493  1.00 73.98           C
ATOM     80  CG2 VAL A  11      54.076  53.641  70.644  1.00 68.40           C
ATOM     81  N   GLY A  12      57.093  52.163  67.058  1.00 89.03           N
ATOM     82  CA  GLY A  12      57.949  52.701  66.024  1.00 96.08           C
ATOM     83  C   GLY A  12      57.651  52.273  64.611  1.00101.90           C
ATOM     84  O   GLY A  12      58.119  51.244  64.160  1.00107.40           O
ATOM     85  N   ASP A  13      56.925  53.077  63.885  1.00105.33           N
ATOM     86  CA  ASP A  13      56.641  52.790  62.499  1.00107.67           C
ATOM     87  C   ASP A  13      55.485  51.849  62.306  1.00106.81           C
ATOM     88  O   ASP A  13      55.566  50.893  61.482  1.00103.05           O
ATOM     89  CB  ASP A  13      57.869  52.206  61.781  1.00110.80           C
ATOM     90  CG  ASP A  13      59.150  52.947  62.105  1.00115.47           C
ATOM     91  OD1 ASP A  13      59.224  54.152  61.804  1.00119.96           O
ATOM     92  OD2 ASP A  13      60.125  52.379  62.631  1.00119.16           O
ATOM     93  N   GLY A  14      54.390  52.145  63.010  1.00107.04           N
ATOM     94  CA  GLY A  14      53.159  51.336  62.890  1.00107.25           C
ATOM     95  C   GLY A  14      53.156  49.959  63.567  1.00105.90           C
ATOM     96  O   GLY A  14      52.169  49.251  63.479  1.00 98.27           O
ATOM     97  N   ILE A  15      54.270  49.643  64.271  1.00107.02           N
ATOM     98  CA  ILE A  15      54.418  48.401  65.050  1.00105.76           C
ATOM     99  C   ILE A  15      54.624  48.823  66.464  1.00102.53           C
ATOM    100  O   ILE A  15      55.215  49.889  66.682  1.00102.75           O
ATOM    101  CB  ILE A  15      55.640  47.612  64.645  1.00107.27           C
ATOM    102  CG1 ILE A  15      55.856  47.724  63.138  1.00112.03           C
ATOM    103  CG2 ILE A  15      55.497  46.153  65.073  1.00107.90           C
ATOM    104  CD1 ILE A  15      56.878  48.823  62.797  1.00115.93           C
ATOM    105  N   ALA A  16      54.158  47.999  67.398  1.00 97.81           N
ATOM    106  CA  ALA A  16      54.316  48.295  68.821  1.00 94.50           C
ATOM    107  C   ALA A  16      54.887  47.075  69.588  1.00 93.77           C
ATOM    108  O   ALA A  16      54.608  45.943  69.314  1.00 93.70           O
ATOM    109  CB  ALA A  16      53.033  48.716  69.344  1.00 93.33           C
ATOM    110  N   ARG A  17      55.725  47.293  70.529  1.00 94.14           N
ATOM    111  CA  ARG A  17      56.210  46.213  71.328  1.00 97.61           C
ATOM    112  C   ARG A  17      55.450  46.249  72.663  1.00 97.53           C
ATOM    113  O   ARG A  17      55.733  47.070  73.510  1.00 97.64           O
ATOM    114  CB  ARG A  17      57.660  46.430  71.620  1.00101.10           C
ATOM    115  CG  ARG A  17      58.602  45.745  70.673  1.00115.61           C
ATOM    116  CD  ARG A  17      58.773  44.255  71.004  1.00132.79           C
ATOM    117  NE  ARG A  17      58.943  43.401  69.825  1.00144.94           N
ATOM    118  CZ  ARG A  17      59.882  43.555  68.911  1.00151.70           C
ATOM    119  NH1 ARG A  17      60.770  44.519  69.028  1.00155.00           N
ATOM    120  NH2 ARG A  17      59.943  42.722  67.886  1.00154.47           N
ATOM    121  N   ILE A  18      54.509  45.331  72.856  1.00 96.66           N
ATOM    122  CA  ILE A  18      53.661  45.254  74.011  1.00 94.98           C
ATOM    123  C   ILE A  18      54.384  44.424  74.977  1.00 93.78           C
ATOM    124  O   ILE A  18      55.030  43.520  74.638  1.00 92.24           O
ATOM    125  CB  ILE A  18      52.396  44.539  73.627  1.00 97.37           C
ATOM    126  CG1 ILE A  18      51.348  45.499  73.159  1.00104.67           C
ATOM    127  CG2 ILE A  18      51.872  43.830  74.744  1.00100.15           C
ATOM    128  CD1 ILE A  18      51.643  46.003  71.762  1.00111.27           C
ATOM    129  N   HIS A  19      54.198  44.695  76.222  1.00 97.31           N
ATOM    130  CA  HIS A  19      54.831  44.000  77.302  1.00101.26           C
ATOM    131  C   HIS A  19      53.625  43.373  78.045  1.00101.54           C
ATOM    132  O   HIS A  19      52.483  43.900  78.072  1.00 96.30           O
ATOM    133  CB  HIS A  19      55.577  45.019  78.165  1.00104.73           C
ATOM    134  CG  HIS A  19      56.236  44.463  79.358  1.00116.15           C
ATOM    135  ND1 HIS A  19      57.084  43.394  79.276  1.00128.24           N
ATOM    136  CD2 HIS A  19      56.167  44.801  80.666  1.00124.71           C
ATOM    137  CE1 HIS A  19      57.514  43.084  80.484  1.00133.65           C
ATOM    138  NE2 HIS A  19      56.977  43.930  81.346  1.00131.93           N
ATOM    139  N   GLY A  20      53.903  42.215  78.637  1.00103.82           N
ATOM    140  CA  GLY A  20      52.883  41.491  79.365  1.00104.02           C
ATOM    141  C   GLY A  20      51.978  40.848  78.353  1.00101.28           C
ATOM    142  O   GLY A  20      52.489  40.514  77.235  1.00103.04           O
ATOM    143  N   LEU A  21      50.689  40.688  78.720  1.00 95.12           N
ATOM    144  CA  LEU A  21      49.718  39.953  77.857  1.00 90.00           C
ATOM    145  C   LEU A  21      50.068  38.448  77.654  1.00 90.16           C
ATOM    146  O   LEU A  21      49.953  38.004  76.559  1.00 88.36           O
ATOM    147  CB  LEU A  21      49.567  40.618  76.486  1.00 84.06           C
ATOM    148  CG  LEU A  21      48.730  41.880  76.500  1.00 79.31           C
ATOM    149  CD1 LEU A  21      48.567  42.454  75.107  1.00 82.36           C
ATOM    150  CD2 LEU A  21      47.482  41.564  77.003  1.00 73.01           C
ATOM    151  N   ASP A  22      50.482  37.708  78.671  1.00 91.35           N
ATOM    152  CA  ASP A  22      50.854  36.365  78.482  1.00 97.58           C
ATOM    153  C   ASP A  22      49.840  35.493  77.725  1.00102.25           C
ATOM    154  O   ASP A  22      50.193  34.621  76.908  1.00106.08           O
ATOM    155  CB  ASP A  22      51.027  35.790  79.818  1.00100.82           C
ATOM    156  CG  ASP A  22      52.094  36.489  80.596  1.00113.03           C
ATOM    157  OD1 ASP A  22      52.086  37.756  80.633  1.00118.12           O
ATOM    158  OD2 ASP A  22      52.982  35.844  81.231  1.00126.86           O
ATOM    159  N   GLU A  23      48.560  35.676  77.995  1.00104.46           N
ATOM    160  CA  GLU A  23      47.545  34.868  77.367  1.00104.87           C
ATOM    161  C   GLU A  23      47.366  35.101  75.843  1.00 97.06           C
ATOM    162  O   GLU A  23      46.900  34.216  75.120  1.00 97.32           O
ATOM    163  CB  GLU A  23      46.236  35.083  78.132  1.00111.69           C
ATOM    164  CG  GLU A  23      46.101  34.292  79.456  1.00126.96           C
ATOM    165  CD  GLU A  23      44.634  34.070  79.909  1.00143.97           C
ATOM    166  OE1 GLU A  23      43.866  33.363  79.201  1.00154.36           O
ATOM    167  OE2 GLU A  23      44.243  34.588  80.974  1.00147.12           O
ATOM    168  N   VAL A  24      47.740  36.244  75.314  1.00 87.08           N
ATOM    169  CA  VAL A  24      47.555  36.422  73.860  1.00 80.89           C
ATOM    170  C   VAL A  24      47.826  35.156  73.067  1.00 80.54           C
ATOM    171  O   VAL A  24      48.551  34.310  73.515  1.00 78.50           O
ATOM    172  CB  VAL A  24      48.358  37.592  73.225  1.00 75.36           C
ATOM    173  CG1 VAL A  24      47.989  38.896  73.882  1.00 69.46           C
ATOM    174  CG2 VAL A  24      49.764  37.353  73.419  1.00 78.08           C
ATOM    175  N   MET A  25      47.197  35.059  71.902  1.00 82.57           N
ATOM    176  CA  MET A  25      47.424  33.993  70.943  1.00 85.43           C
ATOM    177  C   MET A  25      48.089  34.535  69.663  1.00 85.35           C
ATOM    178  O   MET A  25      47.901  35.627  69.263  1.00 88.08           O
ATOM    179  CB  MET A  25      46.088  33.329  70.538  1.00 88.32           C
ATOM    180  CG  MET A  25      44.913  33.618  71.440  1.00 92.05           C
ATOM    181  SD  MET A  25      43.529  32.717  70.910  1.00 96.99           S
ATOM    182  CE  MET A  25      42.771  33.916  69.997  1.00 94.37           C
ATOM    183  N   ALA A  26      48.815  33.743  68.953  1.00 84.83           N
ATOM    184  CA  ALA A  26      49.398  34.285  67.750  1.00 84.54           C
ATOM    185  C   ALA A  26      48.260  34.469  66.845  1.00 82.78           C
ATOM    186  O   ALA A  26      47.587  33.483  66.534  1.00 82.71           O
ATOM    187  CB  ALA A  26      50.407  33.284  67.123  1.00 87.09           C
ATOM    188  N   GLY A  27      48.037  35.711  66.441  1.00 80.26           N
ATOM    189  CA  GLY A  27      47.006  36.061  65.486  1.00 78.95           C
ATOM    190  C   GLY A  27      45.867  36.711  66.133  1.00 77.65           C
ATOM    191  O   GLY A  27      44.895  36.961  65.482  1.00 78.32           O
ATOM    192  N   GLU A  28      46.014  37.047  67.389  1.00 77.92           N
ATOM    193  CA  GLU A  28      44.856  37.619  68.121  1.00 80.64           C
ATOM    194  C   GLU A  28      44.818  39.097  68.053  1.00 83.99           C
ATOM    195  O   GLU A  28      45.939  39.702  68.027  1.00 90.06           O
ATOM    196  CB  GLU A  28      44.945  37.272  69.592  1.00 78.19           C
ATOM    197  CG  GLU A  28      43.776  37.702  70.412  1.00 75.09           C
ATOM    198  CD  GLU A  28      44.018  37.431  71.909  1.00 79.37           C
ATOM    199  OE1 GLU A  28      44.339  36.224  72.257  1.00 79.75           O
ATOM    200  OE2 GLU A  28      43.860  38.397  72.748  1.00 78.70           O
ATOM    201  N   LEU A  29      43.622  39.709  68.065  1.00 82.49           N
ATOM    202  CA  LEU A  29      43.541  41.181  68.024  1.00 81.92           C
ATOM    203  C   LEU A  29      43.739  41.780  69.404  1.00 84.54           C
ATOM    204  O   LEU A  29      43.225  41.219  70.347  1.00 88.86           O
ATOM    205  CB  LEU A  29      42.185  41.599  67.509  1.00 79.27           C
ATOM    206  CG  LEU A  29      41.898  41.232  66.010  1.00 73.77           C
ATOM    207  CD1 LEU A  29      40.469  41.517  65.488  1.00 68.14           C
ATOM    208  CD2 LEU A  29      42.838  41.906  65.019  1.00 63.68           C
ATOM    209  N   VAL A  30      44.460  42.897  69.536  1.00 85.21           N
ATOM    210  CA  VAL A  30      44.686  43.612  70.814  1.00 83.48           C
ATOM    211  C   VAL A  30      44.143  44.973  70.635  1.00 86.22           C
ATOM    212  O   VAL A  30      44.141  45.454  69.543  1.00 84.25           O
ATOM    213  CB  VAL A  30      46.134  43.751  71.118  1.00 82.86           C
ATOM    214  CG1 VAL A  30      46.769  42.390  71.099  1.00 82.35           C
ATOM    215  CG2 VAL A  30      46.863  44.679  70.075  1.00 79.97           C
ATOM    216  N   GLU A  31      43.681  45.607  71.700  1.00 91.18           N
ATOM    217  CA  GLU A  31      43.065  46.957  71.629  1.00 95.35           C
ATOM    218  C   GLU A  31      43.796  47.970  72.410  1.00 94.52           C
ATOM    219  O   GLU A  31      44.016  47.750  73.598  1.00 89.43           O
ATOM    220  CB  GLU A  31      41.642  46.901  72.188  1.00 99.61           C
ATOM    221  CG  GLU A  31      40.914  48.227  72.114  1.00113.06           C
ATOM    222  CD  GLU A  31      39.903  48.392  73.215  1.00128.52           C
ATOM    223  OE1 GLU A  31      39.367  49.524  73.374  1.00135.31           O
ATOM    224  OE2 GLU A  31      39.686  47.389  73.947  1.00137.91           O
ATOM    225  N   PHE A  32      44.163  49.077  71.777  1.00 97.22           N
ATOM    226  CA  PHE A  32      44.962  50.089  72.517  1.00103.94           C
ATOM    227  C   PHE A  32      44.134  51.087  73.335  1.00111.65           C
ATOM    228  O   PHE A  32      42.956  51.118  73.178  1.00115.28           O
ATOM    229  CB  PHE A  32      45.964  50.813  71.602  1.00101.37           C
ATOM    230  CG  PHE A  32      47.116  49.920  71.147  1.00 94.17           C
ATOM    231  CD1 PHE A  32      48.203  49.681  71.946  1.00 89.96           C
ATOM    232  CD2 PHE A  32      47.073  49.278  69.991  1.00 87.58           C
ATOM    233  CE1 PHE A  32      49.185  48.853  71.571  1.00 76.86           C
ATOM    234  CE2 PHE A  32      48.090  48.464  69.636  1.00 83.04           C
ATOM    235  CZ  PHE A  32      49.107  48.253  70.417  1.00 74.70           C
ATOM    236  N   GLU A  33      44.730  51.868  74.236  1.00118.88           N
ATOM    237  CA  GLU A  33      43.939  52.841  75.034  1.00123.17           C
ATOM    238  C   GLU A  33      43.204  53.816  74.134  1.00122.84           C
ATOM    239  O   GLU A  33      41.988  53.990  74.279  1.00123.45           O
ATOM    240  CB  GLU A  33      44.813  53.619  76.035  1.00127.17           C
ATOM    241  CG  GLU A  33      44.963  52.922  77.388  1.00135.88           C
ATOM    242  CD  GLU A  33      45.795  53.702  78.388  1.00146.85           C
ATOM    243  OE1 GLU A  33      45.592  54.932  78.535  1.00153.52           O
ATOM    244  OE2 GLU A  33      46.648  53.056  79.038  1.00152.87           O
ATOM    245  N   GLU A  34      43.926  54.447  73.216  1.00122.77           N
ATOM    246  CA  GLU A  34      43.333  55.381  72.296  1.00126.02           C
ATOM    247  C   GLU A  34      42.531  54.594  71.285  1.00124.75           C
ATOM    248  O   GLU A  34      42.219  55.089  70.207  1.00126.32           O
ATOM    249  CB  GLU A  34      44.389  56.239  71.585  1.00129.29           C
ATOM    250  CG  GLU A  34      44.877  57.429  72.408  1.00138.73           C
ATOM    251  CD  GLU A  34      45.629  58.475  71.591  1.00150.19           C
ATOM    252  OE1 GLU A  34      45.038  59.055  70.637  1.00156.47           O
ATOM    253  OE2 GLU A  34      46.811  58.735  71.934  1.00156.79           O
ATOM    254  N   GLY A  35      42.197  53.356  71.614  1.00122.71           N
ATOM    255  CA  GLY A  35      41.333  52.532  70.759  1.00120.86           C
ATOM    256  C   GLY A  35      41.841  52.140  69.360  1.00117.81           C
ATOM    257  O   GLY A  35      41.082  52.086  68.367  1.00118.22           O
ATOM    258  N   THR A  36      43.121  51.801  69.276  1.00113.27           N
ATOM    259  CA  THR A  36      43.728  51.445  67.983  1.00108.00           C
ATOM    260  C   THR A  36      43.897  49.952  67.948  1.00103.42           C
ATOM    261  O   THR A  36      44.405  49.404  68.892  1.00 99.78           O
ATOM    262  CB  THR A  36      45.124  52.031  67.846  1.00108.03           C
ATOM    263  OG1 THR A  36      45.161  53.473  67.974  1.00102.67           O
ATOM    264  CG2 THR A  36      45.609  51.719  66.504  1.00108.57           C
ATOM    265  N   ILE A  37      43.442  49.313  66.880  1.00100.49           N
ATOM    266  CA  ILE A  37      43.394  47.843  66.740  1.00 98.32           C
ATOM    267  C   ILE A  37      44.664  47.354  66.083  1.00 93.89           C
ATOM    268  O   ILE A  37      45.171  48.044  65.219  1.00 94.90           O
ATOM    269  CB  ILE A  37      42.189  47.401  65.899  1.00 99.38           C
ATOM    270  CG1 ILE A  37      40.917  47.627  66.679  1.00102.65           C
ATOM    271  CG2 ILE A  37      42.309  45.919  65.499  1.00 97.21           C
ATOM    272  CD1 ILE A  37      40.344  49.055  66.499  1.00110.41           C
ATOM    273  N   GLY A  38      45.167  46.192  66.498  1.00 86.54           N
ATOM    274  CA  GLY A  38      46.382  45.667  65.948  1.00 81.62           C
ATOM    275  C   GLY A  38      46.438  44.167  66.115  1.00 79.11           C
ATOM    276  O   GLY A  38      45.809  43.634  67.014  1.00 81.53           O
ATOM    277  N   ILE A  39      47.214  43.457  65.310  1.00 74.20           N
ATOM    278  CA  ILE A  39      47.324  42.014  65.439  1.00 73.42           C
ATOM    279  C   ILE A  39      48.600  41.488  66.179  1.00 75.28           C
ATOM    280  O   ILE A  39      49.665  42.239  66.241  1.00 77.87           O
ATOM    281  CB  ILE A  39      47.366  41.551  64.094  1.00 71.56           C
ATOM    282  CG1 ILE A  39      46.192  42.087  63.361  1.00 70.53           C
ATOM    283  CG2 ILE A  39      47.253  40.109  64.021  1.00 71.16           C
ATOM    284  CD1 ILE A  39      46.235  41.599  61.884  1.00 71.12           C
ATOM    285  N   ALA A  40      48.599  40.260  66.734  1.00 73.50           N
ATOM    286  CA  ALA A  40      49.811  39.896  67.457  1.00 75.62           C
ATOM    287  C   ALA A  40      50.608  38.883  66.722  1.00 79.43           C
ATOM    288  O   ALA A  40      50.047  37.885  66.348  1.00 80.06           O
ATOM    289  CB  ALA A  40      49.446  39.418  68.767  1.00 76.69           C
ATOM    290  N   LEU A  41      51.908  39.080  66.509  1.00 83.41           N
ATOM    291  CA  LEU A  41      52.687  38.065  65.797  1.00 88.08           C
ATOM    292  C   LEU A  41      53.892  37.591  66.394  1.00 86.39           C
ATOM    293  O   LEU A  41      54.201  36.458  66.218  1.00 84.77           O
ATOM    294  CB  LEU A  41      53.079  38.485  64.428  1.00 92.83           C
ATOM    295  CG  LEU A  41      52.751  39.897  64.154  1.00106.69           C
ATOM    296  CD1 LEU A  41      53.916  40.464  63.306  1.00113.83           C
ATOM    297  CD2 LEU A  41      51.297  40.053  63.482  1.00110.36           C
ATOM    298  N   ASN A  42      54.601  38.454  67.039  1.00 87.27           N
ATOM    299  CA  ASN A  42      55.829  38.051  67.741  1.00 91.68           C
ATOM    300  C   ASN A  42      55.605  37.671  69.198  1.00 87.48           C
ATOM    301  O   ASN A  42      55.798  38.511  70.095  1.00 87.10           O
ATOM    302  CB  ASN A  42      56.878  39.203  67.667  1.00 96.48           C
ATOM    303  CG  ASN A  42      57.979  38.909  66.701  1.00106.86           C
ATOM    304  OD1 ASN A  42      57.747  38.656  65.494  1.00115.19           O
ATOM    305  ND2 ASN A  42      59.193  38.883  67.228  1.00115.71           N
ATOM    306  N   LEU A  43      55.216  36.439  69.468  1.00 82.15           N
ATOM    307  CA  LEU A  43      54.971  36.089  70.873  1.00 80.83           C
ATOM    308  C   LEU A  43      56.362  35.885  71.653  1.00 82.07           C
ATOM    309  O   LEU A  43      56.518  34.901  72.474  1.00 83.19           O
ATOM    310  CB  LEU A  43      54.080  34.897  70.981  1.00 76.62           C
ATOM    311  CG  LEU A  43      52.733  35.272  70.409  1.00 73.11           C
ATOM    312  CD1 LEU A  43      51.599  34.394  70.907  1.00 78.48           C
ATOM    313  CD2 LEU A  43      52.362  36.630  70.685  1.00 61.34           C
ATOM    314  N   GLU A  44      57.327  36.811  71.385  1.00 78.58           N
ATOM    315  CA  GLU A  44      58.631  36.705  71.892  1.00 75.82           C
ATOM    316  C   GLU A  44      58.606  36.511  73.318  1.00 72.94           C
ATOM    317  O   GLU A  44      57.626  36.823  73.889  1.00 66.41           O
ATOM    318  CB  GLU A  44      59.318  37.955  71.580  1.00 80.39           C
ATOM    319  CG  GLU A  44      59.346  38.311  70.074  1.00 90.72           C
ATOM    320  CD  GLU A  44      59.853  39.736  69.779  1.00100.06           C
ATOM    321  OE1 GLU A  44      61.069  39.951  69.828  1.00101.92           O
ATOM    322  OE2 GLU A  44      58.993  40.631  69.508  1.00104.67           O
ATOM    323  N   SER A  45      59.676  35.950  73.873  1.00 73.99           N
ATOM    324  CA  SER A  45      59.847  35.565  75.289  1.00 78.62           C
ATOM    325  C   SER A  45      59.244  36.411  76.419  1.00 79.10           C
ATOM    326  O   SER A  45      58.633  35.941  77.285  1.00 73.09           O
ATOM    327  CB  SER A  45      61.342  35.384  75.562  1.00 81.41           C
ATOM    328  OG  SER A  45      62.022  36.615  75.877  1.00 94.72           O
ATOM    329  N   ASN A  46      59.444  37.681  76.397  1.00 86.24           N
ATOM    330  CA  ASN A  46      58.901  38.528  77.432  1.00 93.82           C
ATOM    331  C   ASN A  46      58.184  39.753  76.860  1.00 92.72           C
ATOM    332  O   ASN A  46      57.703  40.549  77.626  1.00 96.78           O
ATOM    333  CB  ASN A  46      60.019  39.048  78.343  1.00 99.51           C
ATOM    334  CG  ASN A  46      60.853  37.961  78.892  1.00110.35           C
ATOM    335  OD1 ASN A  46      60.440  37.279  79.816  1.00119.85           O
ATOM    336  ND2 ASN A  46      62.042  37.780  78.321  1.00117.99           N
ATOM    337  N   ASN A  47      58.150  39.936  75.553  1.00 88.94           N
ATOM    338  CA  ASN A  47      57.420  41.024  74.957  1.00 85.68           C
ATOM    339  C   ASN A  47      56.606  40.590  73.749  1.00 81.65           C
ATOM    340  O   ASN A  47      56.955  39.606  73.094  1.00 85.34           O
ATOM    341  CB  ASN A  47      58.402  42.058  74.524  1.00 87.69           C
ATOM    342  CG  ASN A  47      59.401  41.546  73.460  1.00 94.85           C
ATOM    343  OD1 ASN A  47      59.073  40.980  72.426  1.00 87.49           O
ATOM    344  ND2 ASN A  47      60.661  41.847  73.708  1.00110.87           N
ATOM    345  N   VAL A  48      55.542  41.280  73.388  1.00 74.51           N
ATOM    346  CA  VAL A  48      54.786  40.863  72.209  1.00 70.66           C
ATOM    347  C   VAL A  48      54.976  41.829  71.054  1.00 71.03           C
ATOM    348  O   VAL A  48      54.953  43.017  71.232  1.00 70.15           O
ATOM    349  CB  VAL A  48      53.378  40.790  72.458  1.00 67.89           C
ATOM    350  CG1 VAL A  48      52.732  39.852  71.483  1.00 58.58           C
ATOM    351  CG2 VAL A  48      53.130  40.271  73.834  1.00 76.10           C
ATOM    352  N   GLY A  49      55.230  41.324  69.852  1.00 70.81           N
ATOM    353  CA  GLY A  49      55.415  42.176  68.705  1.00 68.93           C
ATOM    354  C   GLY A  49      54.054  42.360  68.046  1.00 69.35           C
ATOM    355  O   GLY A  49      53.488  41.440  67.450  1.00 69.48           O
ATOM    356  N   VAL A  50      53.485  43.532  68.176  1.00 68.65           N
ATOM    357  CA  VAL A  50      52.193  43.770  67.585  1.00 68.97           C
ATOM    358  C   VAL A  50      52.247  44.717  66.375  1.00 72.26           C
ATOM    359  O   VAL A  50      52.859  45.864  66.461  1.00 75.45           O
ATOM    360  CB  VAL A  50      51.348  44.441  68.617  1.00 66.88           C
ATOM    361  CG1 VAL A  50      50.140  45.003  68.029  1.00 68.89           C
ATOM    362  CG2 VAL A  50      50.883  43.441  69.493  1.00 67.77           C
ATOM    363  N   VAL A  51      51.571  44.341  65.267  1.00 73.95           N
ATOM    364  CA  VAL A  51      51.496  45.232  64.073  1.00 74.21           C
ATOM    365  C   VAL A  51      50.278  46.050  64.106  1.00 77.65           C
ATOM    366  O   VAL A  51      49.288  45.535  64.155  1.00 78.76           O
ATOM    367  CB  VAL A  51      51.465  44.429  62.855  1.00 70.39           C
ATOM    368  CG1 VAL A  51      51.909  45.271  61.735  1.00 82.47           C
ATOM    369  CG2 VAL A  51      52.540  43.333  62.990  1.00 55.01           C
ATOM    370  N   LEU A  52      50.370  47.346  64.231  1.00 83.75           N
ATOM    371  CA  LEU A  52      49.194  48.245  64.352  1.00 86.18           C
ATOM    372  C   LEU A  52      48.427  48.260  63.049  1.00 93.12           C
ATOM    373  O   LEU A  52      48.966  47.910  61.963  1.00 91.12           O
ATOM    374  CB  LEU A  52      49.670  49.709  64.661  1.00 83.39           C
ATOM    375  CG  LEU A  52      50.513  49.938  65.928  1.00 80.47           C
ATOM    376  CD1 LEU A  52      50.453  51.338  66.347  1.00 75.49           C
ATOM    377  CD2 LEU A  52      49.955  49.013  67.192  1.00 79.11           C
ATOM    378  N   MET A  53      47.166  48.669  63.177  1.00101.97           N
ATOM    379  CA  MET A  53      46.242  48.783  62.052  1.00109.54           C
ATOM    380  C   MET A  53      45.683  50.187  62.102  1.00111.32           C
ATOM    381  O   MET A  53      44.502  50.410  62.343  1.00110.67           O
ATOM    382  CB  MET A  53      45.096  47.778  62.165  1.00113.79           C
ATOM    383  CG  MET A  53      45.523  46.325  62.027  1.00124.44           C
ATOM    384  SD  MET A  53      44.415  45.270  63.051  1.00140.11           S
ATOM    385  CE  MET A  53      42.927  45.343  62.126  1.00143.27           C
ATOM    386  N   GLY A  54      46.559  51.152  61.915  1.00114.93           N
ATOM    387  CA  GLY A  54      46.140  52.533  61.946  1.00119.02           C
ATOM    388  C   GLY A  54      47.289  53.495  62.182  1.00123.05           C
ATOM    389  O   GLY A  54      48.440  53.170  62.138  1.00116.01           O
ATOM    390  N   ASP A  55      46.940  54.728  62.440  1.00132.45           N
ATOM    391  CA  ASP A  55      47.970  55.714  62.727  1.00140.71           C
ATOM    392  C   ASP A  55      48.483  55.432  64.134  1.00142.43           C
ATOM    393  O   ASP A  55      47.803  55.710  65.149  1.00146.00           O
ATOM    394  CB  ASP A  55      47.424  57.160  62.641  1.00144.18           C
ATOM    395  CG  ASP A  55      46.544  57.368  61.424  1.00153.66           C
ATOM    396  OD1 ASP A  55      47.093  57.286  60.307  1.00162.28           O
ATOM    397  OD2 ASP A  55      45.301  57.578  61.483  1.00160.12           O
ATOM    398  N   GLY A  56      49.676  54.887  64.224  1.00141.36           N
ATOM    399  CA  GLY A  56      50.226  54.638  65.542  1.00139.55           C
ATOM    400  C   GLY A  56      50.589  55.921  66.272  1.00136.35           C
ATOM    401  O   GLY A  56      50.943  55.845  67.453  1.00137.59           O
ATOM    402  N   LEU A  57      50.473  57.074  65.585  1.00130.82           N
ATOM    403  CA  LEU A  57      50.798  58.367  66.162  1.00125.21           C
ATOM    404  C   LEU A  57      50.051  58.427  67.472  1.00120.77           C
ATOM    405  O   LEU A  57      50.449  59.141  68.354  1.00120.25           O
ATOM    406  CB  LEU A  57      50.393  59.512  65.231  1.00124.83           C
ATOM    407  CG  LEU A  57      50.804  59.331  63.777  1.00128.09           C
ATOM    408  CD1 LEU A  57      50.398  60.523  62.944  1.00133.07           C
ATOM    409  CD2 LEU A  57      52.277  59.143  63.632  1.00128.29           C
ATOM    410  N   MET A  58      49.017  57.613  67.628  1.00116.62           N
ATOM    411  CA  MET A  58      48.205  57.693  68.819  1.00119.67           C
ATOM    412  C   MET A  58      48.740  56.924  70.049  1.00117.17           C
ATOM    413  O   MET A  58      48.725  57.458  71.217  1.00118.07           O
ATOM    414  CB  MET A  58      46.784  57.230  68.506  1.00123.82           C
ATOM    415  CG  MET A  58      46.046  58.121  67.507  1.00135.35           C
ATOM    416  SD  MET A  58      44.274  57.767  67.432  1.00151.59           S
ATOM    417  CE  MET A  58      44.219  56.628  66.078  1.00157.69           C
ATOM    418  N   ILE A  59      49.181  55.681  69.815  1.00112.70           N
ATOM    419  CA  ILE A  59      49.700  54.856  70.884  1.00108.44           C
ATOM    420  C   ILE A  59      50.818  55.621  71.684  1.00107.62           C
ATOM    421  O   ILE A  59      51.762  56.198  71.136  1.00105.06           O
ATOM    422  CB  ILE A  59      50.281  53.518  70.322  1.00107.12           C
ATOM    423  CG1 ILE A  59      49.625  53.078  69.016  1.00109.93           C
ATOM    424  CG2 ILE A  59      50.194  52.384  71.400  1.00 98.66           C
ATOM    425  CD1 ILE A  59      48.153  52.564  69.238  1.00116.74           C
ATOM    426  N   GLN A  60      50.748  55.554  73.003  1.00108.41           N
ATOM    427  CA  GLN A  60      51.783  56.160  73.812  1.00110.44           C
ATOM    428  C   GLN A  60      52.388  55.181  74.837  1.00107.14           C
ATOM    429  O   GLN A  60      51.677  54.472  75.581  1.00102.61           O
ATOM    430  CB  GLN A  60      51.247  57.365  74.554  1.00116.18           C
ATOM    431  CG  GLN A  60      51.404  58.715  73.808  1.00127.78           C
ATOM    432  CD  GLN A  60      50.851  59.907  74.587  1.00138.01           C
ATOM    433  OE1 GLN A  60      51.341  60.233  75.650  1.00142.70           O
ATOM    434  NE2 GLN A  60      49.835  60.543  74.048  1.00142.48           N
ATOM    435  N   GLU A  61      53.730  55.173  74.838  1.00104.42           N
ATOM    436  CA  GLU A  61      54.536  54.349  75.700  1.00100.22           C
ATOM    437  C   GLU A  61      54.148  54.543  77.144  1.00 98.64           C
ATOM    438  O   GLU A  61      54.692  55.372  77.832  1.00 96.34           O
ATOM    439  CB  GLU A  61      55.997  54.703  75.557  1.00 97.86           C
ATOM    440  CG  GLU A  61      56.792  53.988  76.631  1.00100.60           C
ATOM    441  CD  GLU A  61      57.993  54.743  77.126  1.00100.92           C
ATOM    442  OE1 GLU A  61      58.977  54.859  76.298  1.00100.36           O
ATOM    443  OE2 GLU A  61      57.922  55.145  78.330  1.00 95.58           O
ATOM    444  N   GLY A  62      53.242  53.710  77.604  1.00 98.55           N
ATOM    445  CA  GLY A  62      52.789  53.729  78.970  1.00 98.57           C
ATOM    446  C   GLY A  62      51.328  53.344  78.951  1.00 98.18           C
ATOM    447  O   GLY A  62      50.807  52.842  79.923  1.00100.12           O
ATOM    448  N   SER A  63      50.692  53.533  77.805  1.00 96.47           N
ATOM    449  CA  SER A  63      49.284  53.242  77.664  1.00 95.93           C
ATOM    450  C   SER A  63      49.145  51.827  77.760  1.00 96.16           C
ATOM    451  O   SER A  63      50.090  51.144  77.420  1.00 96.79           O
ATOM    452  CB  SER A  63      48.808  53.637  76.286  1.00 96.55           C
ATOM    453  OG  SER A  63      49.502  52.908  75.283  1.00 95.61           O
ATOM    454  N   SER A  64      47.996  51.346  78.220  1.00 97.62           N
ATOM    455  CA  SER A  64      47.808  49.880  78.318  1.00 99.90           C
ATOM    456  C   SER A  64      47.052  49.310  77.102  1.00 99.33           C
ATOM    457  O   SER A  64      46.584  50.092  76.207  1.00 98.31           O
ATOM    458  CB  SER A  64      47.076  49.486  79.558  1.00100.41           C
ATOM    459  OG  SER A  64      45.877  50.172  79.469  1.00106.77           O
ATOM    460  N   VAL A  65      46.989  47.956  77.081  1.00 97.26           N
ATOM    461  CA  VAL A  65      46.344  47.227  75.997  1.00 93.58           C
ATOM    462  C   VAL A  65      45.559  46.011  76.481  1.00 94.80           C
ATOM    463  O   VAL A  65      46.030  45.210  77.291  1.00 93.59           O
ATOM    464  CB  VAL A  65      47.367  46.769  75.005  1.00 91.02           C
ATOM    465  CG1 VAL A  65      47.408  47.676  73.851  1.00 82.61           C
ATOM    466  CG2 VAL A  65      48.751  46.677  75.634  1.00 91.64           C
ATOM    467  N   LYS A  66      44.351  45.884  75.942  1.00 95.30           N
ATOM    468  CA  LYS A  66      43.453  44.786  76.255  1.00 94.45           C
ATOM    469  C   LYS A  66      43.582  43.765  75.168  1.00 88.91           C
ATOM    470  O   LYS A  66      43.827  44.091  74.048  1.00 87.41           O
ATOM    471  CB  LYS A  66      41.996  45.287  76.353  1.00 97.65           C
ATOM    472  CG  LYS A  66      41.659  45.993  77.691  1.00109.05           C
ATOM    473  CD  LYS A  66      40.225  46.556  77.670  1.00118.49           C
ATOM    474  CE  LYS A  66      39.766  47.041  79.067  1.00122.56           C
ATOM    475  NZ  LYS A  66      38.410  47.741  79.085  1.00121.52           N
ATOM    476  N   ALA A  67      43.464  42.516  75.516  1.00 83.17           N
ATOM    477  CA  ALA A  67      43.483  41.463  74.535  1.00 80.49           C
ATOM    478  C   ALA A  67      41.990  41.049  74.013  1.00 81.00           C
ATOM    479  O   ALA A  67      41.261  40.223  74.641  1.00 84.86           O
ATOM    480  CB  ALA A  67      44.266  40.284  75.096  1.00 75.60           C
ATOM    481  N   THR A  68      41.549  41.599  72.913  1.00 77.90           N
ATOM    482  CA  THR A  68      40.303  41.256  72.463  1.00 84.24           C
ATOM    483  C   THR A  68      39.884  39.785  72.516  1.00 86.83           C
ATOM    484  O   THR A  68      38.671  39.508  72.403  1.00 88.35           O
ATOM    485  CB  THR A  68      40.213  41.645  71.011  1.00 88.77           C
ATOM    486  OG1 THR A  68      40.989  40.769  70.151  1.00 93.20           O
ATOM    487  CG2 THR A  68      40.722  43.057  70.816  1.00 90.64           C
ATOM    488  N   GLY A  69      40.823  38.847  72.616  1.00 88.37           N
ATOM    489  CA  GLY A  69      40.491  37.438  72.679  1.00 90.02           C
ATOM    490  C   GLY A  69      39.986  36.899  71.357  1.00 92.77           C
ATOM    491  O   GLY A  69      39.754  35.720  71.222  1.00 94.55           O
ATOM    492  N   ARG A  70      39.828  37.725  70.362  1.00 95.39           N
ATOM    493  CA  ARG A  70      39.280  37.234  69.123  1.00101.24           C
ATOM    494  C   ARG A  70      40.348  37.189  68.058  1.00101.18           C
ATOM    495  O   ARG A  70      41.168  38.140  67.948  1.00104.52           O
ATOM    496  CB  ARG A  70      38.225  38.216  68.671  1.00106.97           C
ATOM    497  CG  ARG A  70      37.018  38.321  69.572  1.00118.63           C
ATOM    498  CD  ARG A  70      36.093  39.504  69.310  1.00127.82           C
ATOM    499  NE  ARG A  70      35.034  39.536  70.324  1.00136.23           N
ATOM    500  CZ  ARG A  70      34.192  40.548  70.496  1.00142.61           C
ATOM    501  NH1 ARG A  70      34.298  41.629  69.708  1.00150.14           N
ATOM    502  NH2 ARG A  70      33.256  40.509  71.453  1.00138.14           N
ATOM    503  N   ILE A  71      40.356  36.137  67.249  1.00 98.37           N
ATOM    504  CA  ILE A  71      41.426  35.970  66.301  1.00 97.78           C
ATOM    505  C   ILE A  71      41.067  36.628  65.068  1.00 98.58           C
ATOM    506  O   ILE A  71      40.891  35.955  64.147  1.00 97.46           O
ATOM    507  CB  ILE A  71      41.737  34.502  66.096  1.00 96.75           C
ATOM    508  CG1 ILE A  71      42.664  34.282  64.972  1.00102.82           C
ATOM    509  CG2 ILE A  71      40.528  33.742  65.712  1.00 97.66           C
ATOM    510  CD1 ILE A  71      42.789  32.792  64.586  1.00111.33           C
ATOM    511  N   ALA A  72      41.015  37.963  65.039  1.00103.36           N
ATOM    512  CA  ALA A  72      40.709  38.780  63.818  1.00107.27           C
ATOM    513  C   ALA A  72      39.453  38.353  63.012  1.00109.41           C
ATOM    514  O   ALA A  72      39.505  37.828  61.902  1.00108.72           O
ATOM    515  CB  ALA A  72      41.948  38.808  62.879  1.00108.05           C
ATOM    516  N   GLN A  73      38.303  38.578  63.546  1.00112.05           N
ATOM    517  CA  GLN A  73      37.175  38.122  62.825  1.00116.57           C
ATOM    518  C   GLN A  73      36.694  39.276  61.991  1.00117.30           C
ATOM    519  O   GLN A  73      37.006  40.381  62.317  1.00119.19           O
ATOM    520  CB  GLN A  73      36.089  37.737  63.821  1.00120.03           C
ATOM    521  CG  GLN A  73      36.293  36.429  64.507  1.00125.22           C
ATOM    522  CD  GLN A  73      35.015  35.926  65.003  1.00131.95           C
ATOM    523  OE1 GLN A  73      34.212  36.704  65.525  1.00127.20           O
ATOM    524  NE2 GLN A  73      34.777  34.614  64.819  1.00141.14           N
ATOM    525  N   ILE A  74      35.883  39.015  60.960  1.00117.73           N
ATOM    526  CA  ILE A  74      35.254  40.009  60.070  1.00116.22           C
ATOM    527  C   ILE A  74      33.794  39.649  59.913  1.00115.31           C
ATOM    528  O   ILE A  74      33.464  38.489  59.853  1.00116.94           O
ATOM    529  CB  ILE A  74      35.952  39.982  58.713  1.00117.23           C
ATOM    530  CG1 ILE A  74      36.784  41.264  58.538  1.00123.32           C
ATOM    531  CG2 ILE A  74      34.968  39.839  57.560  1.00115.33           C
ATOM    532  CD1 ILE A  74      37.956  41.419  59.593  1.00127.55           C
ATOM    533  N   PRO A  75      32.906  40.611  59.918  1.00114.69           N
ATOM    534  CA  PRO A  75      31.474  40.408  59.709  1.00114.77           C
ATOM    535  C   PRO A  75      31.125  40.069  58.270  1.00116.91           C
ATOM    536  O   PRO A  75      31.826  40.485  57.369  1.00120.48           O
ATOM    537  CB  PRO A  75      30.933  41.772  60.002  1.00114.09           C
ATOM    538  CG  PRO A  75      31.934  42.387  60.838  1.00116.35           C
ATOM    539  CD  PRO A  75      33.203  42.007  60.199  1.00115.84           C
ATOM    540  N   VAL A  76      30.077  39.318  58.010  1.00116.94           N
ATOM    541  CA  VAL A  76      29.802  38.953  56.631  1.00118.15           C
ATOM    542  C   VAL A  76      28.312  38.739  56.429  1.00116.37           C
ATOM    543  O   VAL A  76      27.605  38.443  57.356  1.00113.18           O
ATOM    544  CB  VAL A  76      30.628  37.655  56.196  1.00120.62           C
ATOM    545  CG1 VAL A  76      30.083  36.398  56.815  1.00118.70           C
ATOM    546  CG2 VAL A  76      30.600  37.458  54.693  1.00126.47           C
ATOM    547  N   SER A  77      27.848  38.888  55.195  1.00117.41           N
ATOM    548  CA  SER A  77      26.440  38.688  54.859  1.00118.50           C
ATOM    549  C   SER A  77      26.035  39.077  53.451  1.00119.41           C
ATOM    550  O   SER A  77      26.725  38.825  52.494  1.00117.28           O
ATOM    551  CB  SER A  77      25.587  39.530  55.767  1.00119.16           C
ATOM    552  OG  SER A  77      25.593  40.845  55.268  1.00119.74           O
ATOM    553  N   GLU A  78      24.854  39.623  53.348  1.00122.74           N
ATOM    554  CA  GLU A  78      24.316  40.030  52.087  1.00129.05           C
ATOM    555  C   GLU A  78      24.226  41.519  52.239  1.00129.94           C
ATOM    556  O   GLU A  78      24.147  42.269  51.290  1.00129.69           O
ATOM    557  CB  GLU A  78      22.886  39.440  51.860  1.00132.92           C
ATOM    558  CG  GLU A  78      22.777  37.925  51.615  1.00138.48           C
ATOM    559  CD  GLU A  78      23.012  37.534  50.149  1.00148.34           C
ATOM    560  OE1 GLU A  78      22.392  38.161  49.216  1.00152.36           O
ATOM    561  OE2 GLU A  78      23.813  36.578  49.937  1.00150.97           O
ATOM    562  N   ALA A  79      24.248  41.943  53.474  1.00132.42           N
ATOM    563  CA  ALA A  79      24.114  43.353  53.785  1.00135.68           C
ATOM    564  C   ALA A  79      25.037  44.267  53.030  1.00136.50           C
ATOM    565  O   ALA A  79      24.803  45.468  53.049  1.00136.77           O
ATOM    566  CB  ALA A  79      24.303  43.564  55.251  1.00137.18           C
ATOM    567  N   TYR A  80      26.054  43.707  52.375  1.00137.87           N
ATOM    568  CA  TYR A  80      27.014  44.486  51.584  1.00139.47           C
ATOM    569  C   TYR A  80      26.548  44.806  50.140  1.00141.50           C
ATOM    570  O   TYR A  80      25.983  45.862  49.824  1.00141.70           O
ATOM    571  CB  TYR A  80      28.366  43.767  51.536  1.00138.76           C
ATOM    572  CG  TYR A  80      28.954  43.462  52.930  1.00137.74           C
ATOM    573  CD1 TYR A  80      28.904  42.188  53.475  1.00132.26           C
ATOM    574  CD2 TYR A  80      29.586  44.449  53.670  1.00138.36           C
ATOM    575  CE1 TYR A  80      29.436  41.916  54.690  1.00130.16           C
ATOM    576  CE2 TYR A  80      30.109  44.183  54.903  1.00135.61           C
ATOM    577  CZ  TYR A  80      30.027  42.915  55.414  1.00133.59           C
ATOM    578  OH  TYR A  80      30.540  42.676  56.676  1.00134.66           O
ATOM    579  N   LEU A  81      26.839  43.900  49.242  1.00143.90           N
ATOM    580  CA  LEU A  81      26.445  44.080  47.848  1.00146.04           C
ATOM    581  C   LEU A  81      26.088  45.516  47.438  1.00144.19           C
ATOM    582  O   LEU A  81      24.963  45.791  47.086  1.00144.96           O
ATOM    583  CB  LEU A  81      25.267  43.157  47.545  1.00147.89           C
ATOM    584  CG  LEU A  81      25.576  41.667  47.808  1.00152.28           C
ATOM    585  CD1 LEU A  81      24.293  40.839  47.693  1.00156.52           C
ATOM    586  CD2 LEU A  81      26.652  41.163  46.839  1.00152.10           C
ATOM    587  N   GLY A  82      27.056  46.414  47.451  1.00141.72           N
ATOM    588  CA  GLY A  82      26.837  47.773  47.030  1.00139.17           C
ATOM    589  C   GLY A  82      27.442  48.767  47.992  1.00137.03           C
ATOM    590  O   GLY A  82      27.068  49.935  47.959  1.00138.04           O
ATOM    591  N   ARG A  83      28.385  48.339  48.822  1.00133.41           N
ATOM    592  CA  ARG A  83      28.982  49.240  49.821  1.00130.74           C
ATOM    593  C   ARG A  83      30.480  49.290  49.722  1.00129.46           C
ATOM    594  O   ARG A  83      31.125  48.296  49.988  1.00132.89           O
ATOM    595  CB  ARG A  83      28.607  48.796  51.261  1.00128.43           C
ATOM    596  CG  ARG A  83      27.155  48.874  51.540  1.00125.48           C
ATOM    597  CD  ARG A  83      26.637  50.295  51.506  1.00126.03           C
ATOM    598  NE  ARG A  83      27.195  51.119  52.579  1.00127.07           N
ATOM    599  CZ  ARG A  83      26.923  50.938  53.864  1.00131.65           C
ATOM    600  NH1 ARG A  83      26.142  49.933  54.253  1.00134.01           N
ATOM    601  NH2 ARG A  83      27.435  51.748  54.770  1.00133.24           N
ATOM    602  N   VAL A  84      31.067  50.416  49.370  1.00126.29           N
ATOM    603  CA  VAL A  84      32.526  50.427  49.339  1.00123.79           C
ATOM    604  C   VAL A  84      32.935  50.241  50.787  1.00122.70           C
ATOM    605  O   VAL A  84      32.810  51.169  51.572  1.00123.10           O
ATOM    606  CB  VAL A  84      33.128  51.685  48.730  1.00123.03           C
ATOM    607  CG1 VAL A  84      34.667  51.647  48.807  1.00122.91           C
ATOM    608  CG2 VAL A  84      32.698  51.855  47.283  1.00118.15           C
ATOM    609  N   ILE A  85      33.416  49.033  51.107  1.00121.28           N
ATOM    610  CA  ILE A  85      33.821  48.623  52.443  1.00119.83           C
ATOM    611  C   ILE A  85      35.314  48.912  52.757  1.00116.59           C
ATOM    612  O   ILE A  85      36.178  48.927  51.897  1.00114.91           O
ATOM    613  CB  ILE A  85      33.488  47.116  52.563  1.00122.10           C
ATOM    614  CG1 ILE A  85      33.510  46.686  54.035  1.00129.09           C
ATOM    615  CG2 ILE A  85      34.440  46.226  51.658  1.00120.92           C
ATOM    616  CD1 ILE A  85      33.193  45.171  54.245  1.00134.91           C
ATOM    617  N   ASN A  86      35.617  49.104  54.017  1.00114.62           N
ATOM    618  CA  ASN A  86      36.988  49.394  54.478  1.00113.47           C
ATOM    619  C   ASN A  86      37.907  48.203  54.473  1.00109.02           C
ATOM    620  O   ASN A  86      37.970  47.513  53.480  1.00111.19           O
ATOM    621  CB  ASN A  86      36.953  49.930  55.907  1.00114.67           C
ATOM    622  CG  ASN A  86      37.955  50.976  56.123  1.00123.84           C
ATOM    623  OD1 ASN A  86      38.698  51.374  55.188  1.00130.21           O
ATOM    624  ND2 ASN A  86      37.990  51.491  57.350  1.00132.76           N
ATOM    625  N   ALA A  87      38.624  47.963  55.564  1.00102.67           N
ATOM    626  CA  ALA A  87      39.511  46.816  55.628  1.00100.00           C
ATOM    627  C   ALA A  87      39.227  45.978  56.824  1.00 96.49           C
ATOM    628  O   ALA A  87      39.684  44.891  56.925  1.00 96.52           O
ATOM    629  CB  ALA A  87      40.948  47.239  55.647  1.00100.84           C
ATOM    630  N   LEU A  88      38.522  46.510  57.765  1.00 93.84           N
ATOM    631  CA  LEU A  88      38.088  45.779  58.915  1.00 92.90           C
ATOM    632  C   LEU A  88      36.576  45.786  58.790  1.00 94.13           C
ATOM    633  O   LEU A  88      35.847  45.960  59.729  1.00 93.40           O
ATOM    634  CB  LEU A  88      38.509  46.464  60.196  1.00 91.76           C
ATOM    635  CG  LEU A  88      39.910  47.026  60.085  1.00 92.90           C
ATOM    636  CD1 LEU A  88      40.271  47.426  61.563  1.00104.83           C
ATOM    637  CD2 LEU A  88      40.872  46.142  59.512  1.00 77.57           C
ATOM    638  N   ALA A  89      36.148  45.685  57.561  1.00 97.02           N
ATOM    639  CA  ALA A  89      34.753  45.642  57.192  1.00100.18           C
ATOM    640  C   ALA A  89      33.833  46.686  57.801  1.00103.10           C
ATOM    641  O   ALA A  89      32.776  46.317  58.350  1.00107.41           O
ATOM    642  CB  ALA A  89      34.203  44.214  57.469  1.00100.64           C
ATOM    643  N   LYS A  90      34.173  47.968  57.687  1.00103.20           N
ATOM    644  CA  LYS A  90      33.283  49.046  58.187  1.00102.96           C
ATOM    645  C   LYS A  90      33.129  50.027  57.063  1.00101.13           C
ATOM    646  O   LYS A  90      34.103  50.353  56.455  1.00104.35           O
ATOM    647  CB  LYS A  90      33.888  49.705  59.405  1.00103.78           C
ATOM    648  CG  LYS A  90      34.300  48.704  60.540  1.00106.54           C
ATOM    649  CD  LYS A  90      34.985  49.380  61.743  1.00111.76           C
ATOM    650  CE  LYS A  90      36.281  50.168  61.307  1.00117.89           C
ATOM    651  NZ  LYS A  90      36.788  51.139  62.293  1.00118.55           N
ATOM    652  N   PRO A  91      31.956  50.534  56.785  1.00 98.53           N
ATOM    653  CA  PRO A  91      31.740  51.418  55.623  1.00 99.80           C
ATOM    654  C   PRO A  91      32.646  52.667  55.544  1.00102.20           C
ATOM    655  O   PRO A  91      33.055  53.349  56.553  1.00104.10           O
ATOM    656  CB  PRO A  91      30.276  51.855  55.773  1.00 97.82           C
ATOM    657  CG  PRO A  91      30.059  51.712  57.213  1.00 98.48           C
ATOM    658  CD  PRO A  91      30.766  50.430  57.613  1.00 97.33           C
ATOM    659  N   ILE A  92      32.981  52.986  54.303  1.00101.93           N
ATOM    660  CA  ILE A  92      33.779  54.157  54.042  1.00101.12           C
ATOM    661  C   ILE A  92      33.087  54.961  52.942  1.00105.44           C
ATOM    662  O   ILE A  92      33.753  55.691  52.218  1.00107.57           O
ATOM    663  CB  ILE A  92      35.161  53.735  53.622  1.00 97.08           C
ATOM    664  CG1 ILE A  92      35.088  52.828  52.424  1.00 85.83           C
ATOM    665  CG2 ILE A  92      35.871  53.093  54.767  1.00 93.78           C
ATOM    666  CD1 ILE A  92      36.476  52.699  51.785  1.00 84.42           C
ATOM    667  N   ASP A  93      31.763  54.810  52.832  1.00108.56           N
ATOM    668  CA  ASP A  93      30.991  55.468  51.788  1.00111.66           C
ATOM    669  C   ASP A  93      29.927  56.345  52.339  1.00115.25           C
ATOM    670  O   ASP A  93      29.414  57.191  51.619  1.00115.47           O
ATOM    671  CB  ASP A  93      30.360  54.484  50.822  1.00110.97           C
ATOM    672  CG  ASP A  93      29.712  53.337  51.520  1.00115.75           C
ATOM    673  OD1 ASP A  93      29.271  53.544  52.647  1.00122.66           O
ATOM    674  OD2 ASP A  93      29.647  52.158  51.080  1.00119.00           O
ATOM    675  N   GLY A  94      29.620  56.190  53.619  1.00120.76           N
ATOM    676  CA  GLY A  94      28.583  56.985  54.270  1.00125.67           C
ATOM    677  C   GLY A  94      27.151  56.565  53.978  1.00130.85           C
ATOM    678  O   GLY A  94      26.366  57.377  53.484  1.00132.43           O
ATOM    679  N   ARG A  95      26.797  55.316  54.247  1.00136.76           N
ATOM    680  CA  ARG A  95      25.443  54.881  54.025  1.00143.48           C
ATOM    681  C   ARG A  95      24.932  54.122  55.210  1.00146.04           C
ATOM    682  O   ARG A  95      23.903  53.444  55.121  1.00145.78           O
ATOM    683  CB  ARG A  95      25.339  54.018  52.780  1.00146.46           C
ATOM    684  CG  ARG A  95      25.610  54.747  51.482  1.00156.37           C
ATOM    685  CD  ARG A  95      24.899  54.111  50.294  1.00170.46           C
ATOM    686  NE  ARG A  95      25.450  54.544  49.020  1.00183.89           N
ATOM    687  CZ  ARG A  95      24.934  54.236  47.844  1.00195.21           C
ATOM    688  NH1 ARG A  95      23.845  53.480  47.775  1.00199.43           N
ATOM    689  NH2 ARG A  95      25.505  54.679  46.730  1.00199.67           N
ATOM    690  N   GLY A  96      25.633  54.245  56.327  1.00149.93           N
ATOM    691  CA  GLY A  96      25.228  53.564  57.545  1.00153.67           C
ATOM    692  C   GLY A  96      26.077  52.347  57.846  1.00156.66           C
ATOM    693  O   GLY A  96      27.086  52.112  57.181  1.00158.42           O
ATOM    694  N   GLU A  97      25.673  51.575  58.850  1.00158.67           N
ATOM    695  CA  GLU A  97      26.398  50.371  59.222  1.00160.15           C
ATOM    696  C   GLU A  97      25.920  49.201  58.327  1.00160.09           C
ATOM    697  O   GLU A  97      24.992  49.369  57.505  1.00159.95           O
ATOM    698  CB  GLU A  97      26.178  50.059  60.708  1.00161.39           C
ATOM    699  CG  GLU A  97      26.725  51.104  61.676  1.00164.61           C
ATOM    700  CD  GLU A  97      26.683  50.638  63.146  1.00169.46           C
ATOM    701  OE1 GLU A  97      27.323  49.613  63.484  1.00174.83           O
ATOM    702  OE2 GLU A  97      26.010  51.279  63.985  1.00166.97           O
ATOM    703  N   ILE A  98      26.543  48.028  58.490  1.00159.41           N
ATOM    704  CA  ILE A  98      26.166  46.845  57.719  1.00159.18           C
ATOM    705  C   ILE A  98      25.619  45.756  58.617  1.00156.54           C
ATOM    706  O   ILE A  98      26.258  45.345  59.556  1.00155.69           O
ATOM    707  CB  ILE A  98      27.351  46.303  56.872  1.00161.08           C
ATOM    708  CG1 ILE A  98      28.565  45.953  57.747  1.00165.76           C
ATOM    709  CG2 ILE A  98      27.729  47.308  55.783  1.00161.17           C
ATOM    710  CD1 ILE A  98      29.412  47.136  58.171  1.00170.26           C
ATOM    711  N   THR A  99      24.426  45.283  58.296  1.00154.99           N
ATOM    712  CA  THR A  99      23.762  44.232  59.055  1.00154.04           C
ATOM    713  C   THR A  99      24.454  42.856  58.989  1.00149.98           C
ATOM    714  O   THR A  99      24.068  41.988  58.218  1.00149.48           O
ATOM    715  CB  THR A  99      22.345  44.079  58.542  1.00155.80           C
ATOM    716  OG1 THR A  99      21.693  45.358  58.557  1.00158.01           O
ATOM    717  CG2 THR A  99      21.523  43.180  59.498  1.00158.05           C
ATOM    718  N   ALA A 100      25.455  42.654  59.829  1.00144.96           N
ATOM    719  CA  ALA A 100      26.172  41.400  59.885  1.00140.65           C
ATOM    720  C   ALA A 100      25.533  40.471  60.882  1.00136.41           C
ATOM    721  O   ALA A 100      25.443  40.815  62.045  1.00138.40           O
ATOM    722  CB  ALA A 100      27.549  41.665  60.324  1.00141.63           C
ATOM    723  N   SER A 101      25.108  39.300  60.425  1.00129.33           N
ATOM    724  CA  SER A 101      24.481  38.273  61.241  1.00122.24           C
ATOM    725  C   SER A 101      25.565  37.251  61.679  1.00116.79           C
ATOM    726  O   SER A 101      25.685  36.871  62.857  1.00110.82           O
ATOM    727  CB  SER A 101      23.458  37.599  60.353  1.00123.17           C
ATOM    728  OG  SER A 101      24.097  37.139  59.130  1.00123.71           O
ATOM    729  N   GLU A 102      26.349  36.801  60.697  1.00113.65           N
ATOM    730  CA  GLU A 102      27.479  35.910  60.969  1.00112.23           C
ATOM    731  C   GLU A 102      28.819  36.654  60.886  1.00110.07           C
ATOM    732  O   GLU A 102      28.879  37.881  60.766  1.00108.25           O
ATOM    733  CB  GLU A 102      27.460  34.725  60.024  1.00112.88           C
ATOM    734  CG  GLU A 102      26.147  33.976  60.064  1.00115.37           C
ATOM    735  CD  GLU A 102      26.156  32.797  59.150  1.00116.51           C
ATOM    736  OE1 GLU A 102      26.988  31.898  59.356  1.00115.43           O
ATOM    737  OE2 GLU A 102      25.325  32.804  58.234  1.00118.64           O
ATOM    738  N   SER A 103      29.907  35.935  60.979  1.00109.88           N
ATOM    739  CA  SER A 103      31.186  36.626  60.879  1.00111.85           C
ATOM    740  C   SER A 103      32.359  35.683  60.699  1.00108.11           C
ATOM    741  O   SER A 103      32.801  35.072  61.660  1.00109.37           O
ATOM    742  CB  SER A 103      31.394  37.476  62.128  1.00115.35           C
ATOM    743  OG  SER A 103      30.219  38.277  62.368  1.00121.80           O
ATOM    744  N   ARG A 104      32.872  35.594  59.477  1.00102.60           N
ATOM    745  CA  ARG A 104      33.882  34.618  59.163  1.00 98.38           C
ATOM    746  C   ARG A 104      35.277  35.232  59.360  1.00 95.58           C
ATOM    747  O   ARG A 104      35.425  36.419  59.350  1.00 94.03           O
ATOM    748  CB  ARG A 104      33.640  34.104  57.725  1.00 97.42           C
ATOM    749  CG  ARG A 104      34.708  34.446  56.687  1.00 97.05           C
ATOM    750  CD  ARG A 104      34.869  33.390  55.600  1.00 98.95           C
ATOM    751  NE  ARG A 104      35.060  32.061  56.181  1.00111.58           N
ATOM    752  CZ  ARG A 104      34.962  30.925  55.535  1.00122.93           C
ATOM    753  NH1 ARG A 104      34.703  30.962  54.262  1.00130.23           N
ATOM    754  NH2 ARG A 104      35.152  29.746  56.148  1.00126.01           N
ATOM    755  N   LEU A 105      36.300  34.384  59.480  1.00 94.44           N
ATOM    756  CA  LEU A 105      37.700  34.802  59.640  1.00 93.41           C
ATOM    757  C   LEU A 105      38.288  35.285  58.315  1.00 91.78           C
ATOM    758  O   LEU A 105      37.860  34.863  57.246  1.00 89.61           O
ATOM    759  CB  LEU A 105      38.621  33.677  60.128  1.00 92.60           C
ATOM    760  CG  LEU A 105      38.203  32.989  61.394  1.00 95.41           C
ATOM    761  CD1 LEU A 105      39.300  32.014  61.781  1.00 94.54           C
ATOM    762  CD2 LEU A 105      37.847  33.937  62.517  1.00 93.55           C
ATOM    763  N   ILE A 106      39.342  36.121  58.471  1.00 90.57           N
ATOM    764  CA  ILE A 106      40.122  36.733  57.422  1.00 87.17           C
ATOM    765  C   ILE A 106      40.963  35.641  56.950  1.00 87.39           C
ATOM    766  O   ILE A 106      40.829  35.331  55.815  1.00 91.67           O
ATOM    767  CB  ILE A 106      40.986  37.856  57.903  1.00 85.07           C
ATOM    768  CG1 ILE A 106      40.189  39.145  57.982  1.00 79.49           C
ATOM    769  CG2 ILE A 106      42.104  38.051  56.942  1.00 85.52           C
ATOM    770  CD1 ILE A 106      41.009  40.284  58.463  1.00 75.81           C
ATOM    771  N   GLU A 107      41.791  35.030  57.768  1.00 85.16           N
ATOM    772  CA  GLU A 107      42.595  33.950  57.316  1.00 87.39           C
ATOM    773  C   GLU A 107      41.937  32.566  57.660  1.00 93.24           C
ATOM    774  O   GLU A 107      41.806  32.210  58.839  1.00 97.97           O
ATOM    775  CB  GLU A 107      43.952  34.080  57.996  1.00 86.55           C
ATOM    776  CG  GLU A 107      45.149  34.334  57.104  1.00 87.99           C
ATOM    777  CD  GLU A 107      45.486  35.784  57.086  1.00100.34           C
ATOM    778  OE1 GLU A 107      46.565  36.162  56.560  1.00111.79           O
ATOM    779  OE2 GLU A 107      44.660  36.572  57.603  1.00102.96           O
ATOM    780  N   SER A 108      41.528  31.757  56.695  1.00 97.23           N
ATOM    781  CA  SER A 108      40.932  30.454  57.060  1.00101.50           C
ATOM    782  C   SER A 108      41.467  29.449  56.104  1.00102.13           C
ATOM    783  O   SER A 108      41.823  29.852  55.018  1.00103.78           O
ATOM    784  CB  SER A 108      39.389  30.467  56.986  1.00103.94           C
ATOM    785  OG  SER A 108      38.874  30.940  55.752  1.00108.54           O
ATOM    786  N   PRO A 109      41.505  28.160  56.436  1.00102.39           N
ATOM    787  CA  PRO A 109      42.132  27.176  55.564  1.00101.21           C
ATOM    788  C   PRO A 109      41.322  27.112  54.295  1.00 97.77           C
ATOM    789  O   PRO A 109      40.125  27.406  54.416  1.00 96.77           O
ATOM    790  CB  PRO A 109      42.010  25.912  56.355  1.00103.05           C
ATOM    791  CG  PRO A 109      40.765  26.135  57.136  1.00104.96           C
ATOM    792  CD  PRO A 109      40.962  27.513  57.617  1.00102.88           C
ATOM    793  N   ALA A 110      41.983  26.814  53.158  1.00 92.63           N
ATOM    794  CA  ALA A 110      41.351  26.694  51.857  1.00 89.12           C
ATOM    795  C   ALA A 110      40.955  25.200  51.552  1.00 86.65           C
ATOM    796  O   ALA A 110      41.548  24.267  52.174  1.00 83.44           O
ATOM    797  CB  ALA A 110      42.204  27.231  50.803  1.00 86.32           C
ATOM    798  N   PRO A 111      39.878  25.036  50.714  1.00 83.14           N
ATOM    799  CA  PRO A 111      39.347  23.780  50.293  1.00 79.55           C
ATOM    800  C   PRO A 111      40.344  22.861  49.801  1.00 79.45           C
ATOM    801  O   PRO A 111      41.044  23.292  48.968  1.00 78.61           O
ATOM    802  CB  PRO A 111      38.422  24.213  49.211  1.00 77.37           C
ATOM    803  CG  PRO A 111      37.814  25.332  49.781  1.00 78.24           C
ATOM    804  CD  PRO A 111      38.975  26.096  50.208  1.00 82.75           C
ATOM    805  N   GLY A 112      40.398  21.662  50.353  1.00 81.11           N
ATOM    806  CA  GLY A 112      41.352  20.641  50.034  1.00 86.00           C
ATOM    807  C   GLY A 112      41.216  19.925  48.695  1.00 91.05           C
ATOM    808  O   GLY A 112      40.830  20.532  47.753  1.00 94.54           O
ATOM    809  N   ILE A 113      41.549  18.636  48.593  1.00 95.11           N
ATOM    810  CA  ILE A 113      41.539  17.987  47.326  1.00100.39           C
ATOM    811  C   ILE A 113      40.296  17.139  47.185  1.00107.34           C
ATOM    812  O   ILE A 113      39.879  16.830  46.069  1.00112.25           O
ATOM    813  CB  ILE A 113      42.707  17.147  47.234  1.00100.13           C
ATOM    814  CG1 ILE A 113      42.889  16.671  45.792  1.00 98.65           C
ATOM    815  CG2 ILE A 113      42.555  15.988  48.175  1.00101.82           C
ATOM    816  CD1 ILE A 113      44.247  15.892  45.568  1.00 97.58           C
ATOM    817  N   MET A 114      39.682  16.712  48.289  1.00111.64           N
ATOM    818  CA  MET A 114      38.406  15.989  48.202  1.00113.23           C
ATOM    819  C   MET A 114      37.358  17.071  47.992  1.00114.97           C
ATOM    820  O   MET A 114      36.507  16.949  47.183  1.00119.67           O
ATOM    821  CB  MET A 114      38.038  15.213  49.474  1.00112.13           C
ATOM    822  CG  MET A 114      39.116  14.282  49.966  1.00113.67           C
ATOM    823  SD  MET A 114      38.883  13.820  51.746  1.00116.20           S
ATOM    824  CE  MET A 114      39.612  15.487  52.489  1.00123.26           C
ATOM    825  N   SER A 115      37.432  18.167  48.672  1.00115.58           N
ATOM    826  CA  SER A 115      36.387  19.145  48.522  1.00120.15           C
ATOM    827  C   SER A 115      36.469  19.889  47.243  1.00122.38           C
ATOM    828  O   SER A 115      36.059  21.049  47.209  1.00123.54           O
ATOM    829  CB  SER A 115      36.401  20.149  49.689  1.00121.67           C
ATOM    830  OG  SER A 115      37.682  20.682  49.869  1.00129.37           O
ATOM    831  N   ARG A 116      36.955  19.259  46.184  1.00125.80           N
ATOM    832  CA  ARG A 116      37.073  19.986  44.908  1.00129.94           C
ATOM    833  C   ARG A 116      36.744  19.208  43.647  1.00133.56           C
ATOM    834  O   ARG A 116      36.822  17.977  43.627  1.00134.06           O
ATOM    835  CB  ARG A 116      38.494  20.598  44.761  1.00129.80           C
ATOM    836  CG  ARG A 116      38.800  21.628  45.817  1.00124.73           C
ATOM    837  CD  ARG A 116      39.861  22.596  45.425  1.00117.48           C
ATOM    838  NE  ARG A 116      39.944  23.603  46.481  1.00114.16           N
ATOM    839  CZ  ARG A 116      40.816  24.587  46.542  1.00107.23           C
ATOM    840  NH1 ARG A 116      41.693  24.737  45.583  1.00107.77           N
ATOM    841  NH2 ARG A 116      40.787  25.407  47.580  1.00 99.74           N
ATOM    842  N   ARG A 117      36.434  19.957  42.585  1.00137.73           N
ATOM    843  CA  ARG A 117      36.098  19.381  41.274  1.00141.56           C
ATOM    844  C   ARG A 117      36.645  20.188  40.119  1.00137.37           C
ATOM    845  O   ARG A 117      36.713  21.384  40.209  1.00137.80           O
ATOM    846  CB  ARG A 117      34.580  19.267  41.130  1.00146.32           C
ATOM    847  CG  ARG A 117      33.991  18.274  42.095  1.00160.30           C
ATOM    848  CD  ARG A 117      32.543  17.954  41.821  1.00177.10           C
ATOM    849  NE  ARG A 117      32.044  16.946  42.755  1.00190.65           N
ATOM    850  CZ  ARG A 117      30.866  16.367  42.644  1.00202.76           C
ATOM    851  NH1 ARG A 117      30.053  16.705  41.651  1.00208.70           N
ATOM    852  NH2 ARG A 117      30.489  15.457  43.526  1.00206.77           N
ATOM    853  N   SER A 118      37.024  19.535  39.040  1.00132.67           N
ATOM    854  CA  SER A 118      37.528  20.263  37.910  1.00133.42           C
ATOM    855  C   SER A 118      36.600  21.417  37.445  1.00131.77           C
ATOM    856  O   SER A 118      35.452  21.483  37.837  1.00131.79           O
ATOM    857  CB  SER A 118      37.784  19.300  36.783  1.00134.96           C
ATOM    858  OG  SER A 118      38.714  18.295  37.231  1.00141.98           O
ATOM    859  N   VAL A 119      37.126  22.354  36.656  1.00130.26           N
ATOM    860  CA  VAL A 119      36.340  23.476  36.200  1.00129.91           C
ATOM    861  C   VAL A 119      35.619  23.191  34.843  1.00132.76           C
ATOM    862  O   VAL A 119      36.244  22.875  33.810  1.00134.24           O
ATOM    863  CB  VAL A 119      37.238  24.705  36.083  1.00128.66           C
ATOM    864  CG1 VAL A 119      36.430  25.960  35.612  1.00128.93           C
ATOM    865  CG2 VAL A 119      37.879  24.968  37.399  1.00126.25           C
ATOM    866  N   TYR A 120      34.300  23.303  34.847  1.00134.38           N
ATOM    867  CA  TYR A 120      33.537  23.124  33.646  1.00137.48           C
ATOM    868  C   TYR A 120      32.632  24.355  33.450  1.00135.20           C
ATOM    869  O   TYR A 120      32.184  24.671  32.349  1.00131.23           O
ATOM    870  CB  TYR A 120      32.674  21.879  33.728  1.00142.11           C
ATOM    871  CG  TYR A 120      33.339  20.562  34.054  1.00159.72           C
ATOM    872  CD1 TYR A 120      33.921  20.333  35.298  1.00173.69           C
ATOM    873  CD2 TYR A 120      33.295  19.494  33.150  1.00172.13           C
ATOM    874  CE1 TYR A 120      34.500  19.084  35.620  1.00181.58           C
ATOM    875  CE2 TYR A 120      33.878  18.239  33.465  1.00180.58           C
ATOM    876  CZ  TYR A 120      34.476  18.045  34.704  1.00183.83           C
ATOM    877  OH  TYR A 120      35.048  16.828  35.029  1.00186.07           O
ATOM    878  N   GLU A 121      32.349  25.041  34.534  1.00136.37           N
ATOM    879  CA  GLU A 121      31.458  26.184  34.488  1.00139.41           C
ATOM    880  C   GLU A 121      32.138  27.379  33.877  1.00141.00           C
ATOM    881  O   GLU A 121      33.116  27.876  34.394  1.00142.63           O
ATOM    882  CB  GLU A 121      31.000  26.561  35.906  1.00140.71           C
ATOM    883  CG  GLU A 121      30.193  25.503  36.657  1.00140.70           C
ATOM    884  CD  GLU A 121      29.865  25.899  38.090  1.00139.26           C
ATOM    885  OE1 GLU A 121      30.835  26.193  38.848  1.00138.00           O
ATOM    886  OE2 GLU A 121      28.649  25.872  38.449  1.00135.87           O
ATOM    887  N   PRO A 122      31.629  27.865  32.775  1.00142.17           N
ATOM    888  CA  PRO A 122      32.212  29.037  32.130  1.00142.65           C
ATOM    889  C   PRO A 122      32.130  30.288  32.954  1.00141.63           C
ATOM    890  O   PRO A 122      31.561  30.280  34.031  1.00140.26           O
ATOM    891  CB  PRO A 122      31.358  29.186  30.883  1.00143.93           C
ATOM    892  CG  PRO A 122      30.909  27.805  30.623  1.00145.15           C
ATOM    893  CD  PRO A 122      30.533  27.303  31.988  1.00142.75           C
ATOM    894  N   LEU A 123      32.729  31.353  32.425  1.00141.78           N
ATOM    895  CA  LEU A 123      32.769  32.665  33.090  1.00141.11           C
ATOM    896  C   LEU A 123      32.924  33.735  32.040  1.00140.06           C
ATOM    897  O   LEU A 123      34.048  34.056  31.622  1.00138.06           O
ATOM    898  CB  LEU A 123      33.930  32.779  34.098  1.00140.89           C
ATOM    899  CG  LEU A 123      33.540  33.486  35.401  1.00139.95           C
ATOM    900  CD1 LEU A 123      34.676  33.602  36.331  1.00139.39           C
ATOM    901  CD2 LEU A 123      33.000  34.822  35.111  1.00141.12           C
ATOM    902  N   GLN A 124      31.775  34.268  31.624  1.00139.32           N
ATOM    903  CA  GLN A 124      31.752  35.270  30.586  1.00139.75           C
ATOM    904  C   GLN A 124      32.229  36.642  31.119  1.00135.71           C
ATOM    905  O   GLN A 124      31.763  37.107  32.167  1.00133.49           O
ATOM    906  CB  GLN A 124      30.351  35.328  29.986  1.00142.56           C
ATOM    907  CG  GLN A 124      29.702  33.938  29.797  1.00148.30           C
ATOM    908  CD  GLN A 124      30.421  32.996  28.775  1.00152.79           C
ATOM    909  OE1 GLN A 124      31.626  32.820  28.806  1.00154.88           O
ATOM    910  NE2 GLN A 124      29.653  32.387  27.905  1.00156.35           N
ATOM    911  N   THR A 125      33.138  37.280  30.365  1.00131.86           N
ATOM    912  CA  THR A 125      33.704  38.572  30.737  1.00129.07           C
ATOM    913  C   THR A 125      33.417  39.777  29.788  1.00128.70           C
ATOM    914  O   THR A 125      33.761  40.916  30.061  1.00124.18           O
ATOM    915  CB  THR A 125      35.168  38.368  30.816  1.00128.20           C
ATOM    916  OG1 THR A 125      35.657  38.042  29.522  1.00124.38           O
ATOM    917  CG2 THR A 125      35.489  37.135  31.530  1.00128.15           C
ATOM    918  N   GLY A 126      32.789  39.510  28.659  1.00130.97           N
ATOM    919  CA  GLY A 126      32.474  40.537  27.683  1.00133.18           C
ATOM    920  C   GLY A 126      33.662  40.919  26.811  1.00134.74           C
ATOM    921  O   GLY A 126      33.593  41.954  26.123  1.00136.94           O
ATOM    922  N   LEU A 127      34.730  40.111  26.854  1.00133.90           N
ATOM    923  CA  LEU A 127      35.925  40.377  26.094  1.00134.27           C
ATOM    924  C   LEU A 127      36.177  39.261  25.092  1.00135.27           C
ATOM    925  O   LEU A 127      36.613  38.176  25.423  1.00134.97           O
ATOM    926  CB  LEU A 127      37.119  40.555  27.013  1.00135.35           C
ATOM    927  CG  LEU A 127      36.898  41.540  28.169  1.00140.25           C
ATOM    928  CD1 LEU A 127      38.175  41.651  29.006  1.00146.45           C
ATOM    929  CD2 LEU A 127      36.432  42.926  27.707  1.00137.48           C
ATOM    930  N   ILE A 128      35.924  39.565  23.832  1.00137.24           N
ATOM    931  CA  ILE A 128      36.104  38.637  22.740  1.00138.11           C
ATOM    932  C   ILE A 128      37.493  38.040  22.723  1.00137.31           C
ATOM    933  O   ILE A 128      37.673  36.918  22.258  1.00137.63           O
ATOM    934  CB  ILE A 128      35.795  39.363  21.422  1.00139.69           C
ATOM    935  CG1 ILE A 128      34.274  39.288  21.130  1.00142.17           C
ATOM    936  CG2 ILE A 128      36.642  38.771  20.272  1.00140.72           C
ATOM    937  CD1 ILE A 128      33.834  40.184  19.992  1.00145.37           C
ATOM    938  N   ALA A 129      38.468  38.782  23.228  1.00136.54           N
ATOM    939  CA  ALA A 129      39.829  38.294  23.235  1.00136.99           C
ATOM    940  C   ALA A 129      40.091  37.354  24.399  1.00140.46           C
ATOM    941  O   ALA A 129      41.040  36.580  24.354  1.00139.97           O
ATOM    942  CB  ALA A 129      40.801  39.449  23.239  1.00134.17           C
ATOM    943  N   ILE A 130      39.249  37.413  25.432  1.00145.42           N
ATOM    944  CA  ILE A 130      39.437  36.591  26.650  1.00149.34           C
ATOM    945  C   ILE A 130      38.611  35.308  26.639  1.00151.98           C
ATOM    946  O   ILE A 130      39.165  34.202  26.755  1.00153.69           O
ATOM    947  CB  ILE A 130      39.105  37.383  27.947  1.00149.14           C
ATOM    948  CG1 ILE A 130      40.186  38.445  28.247  1.00153.50           C
ATOM    949  CG2 ILE A 130      39.045  36.430  29.098  1.00146.43           C
ATOM    950  CD1 ILE A 130      40.420  39.492  27.138  1.00157.16           C
ATOM    951  N   ASP A 131      37.294  35.457  26.487  1.00153.79           N
ATOM    952  CA  ASP A 131      36.368  34.324  26.506  1.00155.27           C
ATOM    953  C   ASP A 131      36.379  33.456  25.270  1.00158.15           C
ATOM    954  O   ASP A 131      35.428  32.708  25.098  1.00159.19           O
ATOM    955  CB  ASP A 131      34.932  34.801  26.678  1.00154.74           C
ATOM    956  CG  ASP A 131      34.747  35.753  27.854  1.00156.39           C
ATOM    957  OD1 ASP A 131      35.250  35.519  28.967  1.00159.66           O
ATOM    958  OD2 ASP A 131      34.078  36.786  27.765  1.00156.01           O
ATOM    959  N   ALA A 132      37.412  33.549  24.414  1.00161.18           N
ATOM    960  CA  ALA A 132      37.512  32.756  23.169  1.00162.54           C
ATOM    961  C   ALA A 132      38.892  32.161  22.984  1.00163.69           C
ATOM    962  O   ALA A 132      39.055  31.211  22.263  1.00163.72           O
ATOM    963  CB  ALA A 132      37.162  33.604  21.960  1.00162.78           C
ATOM    964  N   MET A 133      39.898  32.731  23.621  1.00165.78           N
ATOM    965  CA  MET A 133      41.253  32.195  23.514  1.00167.67           C
ATOM    966  C   MET A 133      41.900  32.094  24.904  1.00165.99           C
ATOM    967  O   MET A 133      42.875  31.352  25.095  1.00166.83           O
ATOM    968  CB  MET A 133      42.094  33.063  22.586  1.00170.05           C
ATOM    969  CG  MET A 133      41.659  32.999  21.149  1.00174.60           C
ATOM    970  SD  MET A 133      42.682  34.001  20.151  1.00181.72           S
ATOM    971  CE  MET A 133      42.070  35.651  20.543  1.00185.13           C
ATOM    972  N   ILE A 134      41.363  32.853  25.859  1.00162.77           N
ATOM    973  CA  ILE A 134      41.819  32.791  27.232  1.00160.52           C
ATOM    974  C   ILE A 134      40.601  32.412  28.090  1.00158.31           C
ATOM    975  O   ILE A 134      40.000  33.283  28.746  1.00158.74           O
ATOM    976  CB  ILE A 134      42.387  34.130  27.684  1.00160.23           C
ATOM    977  CG1 ILE A 134      43.619  34.496  26.863  1.00159.58           C
ATOM    978  CG2 ILE A 134      42.791  34.048  29.158  1.00161.17           C
ATOM    979  CD1 ILE A 134      43.305  35.031  25.535  1.00159.62           C
ATOM    980  N   PRO A 135      40.220  31.134  28.055  1.00154.49           N
ATOM    981  CA  PRO A 135      39.020  30.660  28.751  1.00151.64           C
ATOM    982  C   PRO A 135      39.101  30.591  30.274  1.00148.10           C
ATOM    983  O   PRO A 135      39.742  29.722  30.829  1.00147.35           O
ATOM    984  CB  PRO A 135      38.836  29.259  28.159  1.00152.10           C
ATOM    985  CG  PRO A 135      40.251  28.816  27.812  1.00152.24           C
ATOM    986  CD  PRO A 135      40.857  30.051  27.278  1.00153.79           C
ATOM    987  N   VAL A 136      38.428  31.507  30.951  1.00144.52           N
ATOM    988  CA  VAL A 136      38.432  31.486  32.405  1.00142.38           C
ATOM    989  C   VAL A 136      37.172  30.817  32.870  1.00139.12           C
ATOM    990  O   VAL A 136      36.108  31.318  32.542  1.00141.71           O
ATOM    991  CB  VAL A 136      38.484  32.910  32.999  1.00142.56           C
ATOM    992  CG1 VAL A 136      38.461  32.866  34.496  1.00141.75           C
ATOM    993  CG2 VAL A 136      39.747  33.600  32.566  1.00144.99           C
ATOM    994  N   GLY A 137      37.270  29.705  33.608  1.00132.92           N
ATOM    995  CA  GLY A 137      36.089  29.011  34.110  1.00126.73           C
ATOM    996  C   GLY A 137      35.880  29.326  35.575  1.00121.72           C
ATOM    997  O   GLY A 137      36.823  29.758  36.193  1.00123.01           O
ATOM    998  N   ARG A 138      34.679  29.139  36.141  1.00114.88           N
ATOM    999  CA  ARG A 138      34.431  29.416  37.581  1.00108.95           C
ATOM   1000  C   ARG A 138      35.216  28.514  38.556  1.00106.49           C
ATOM   1001  O   ARG A 138      35.212  27.297  38.475  1.00102.96           O
ATOM   1002  CB  ARG A 138      32.957  29.334  37.889  1.00106.19           C
ATOM   1003  CG  ARG A 138      32.149  30.098  36.965  1.00105.28           C
ATOM   1004  CD  ARG A 138      30.755  30.380  37.498  1.00110.15           C
ATOM   1005  NE  ARG A 138      29.927  31.125  36.542  1.00116.74           N
ATOM   1006  CZ  ARG A 138      28.837  31.810  36.853  1.00121.36           C
ATOM   1007  NH1 ARG A 138      28.410  31.911  38.101  1.00116.99           N
ATOM   1008  NH2 ARG A 138      28.154  32.397  35.890  1.00127.85           N
ATOM   1009  N   GLY A 139      35.866  29.158  39.504  1.00105.65           N
ATOM   1010  CA  GLY A 139      36.683  28.455  40.470  1.00106.67           C
ATOM   1011  C   GLY A 139      38.166  28.567  40.057  1.00106.90           C
ATOM   1012  O   GLY A 139      39.109  28.477  40.848  1.00105.94           O
ATOM   1013  N   GLN A 140      38.375  28.772  38.781  1.00107.70           N
ATOM   1014  CA  GLN A 140      39.720  28.869  38.280  1.00108.98           C
ATOM   1015  C   GLN A 140      40.311  30.218  38.624  1.00107.26           C
ATOM   1016  O   GLN A 140      39.598  31.228  38.635  1.00105.33           O
ATOM   1017  CB  GLN A 140      39.721  28.713  36.753  1.00112.21           C
ATOM   1018  CG  GLN A 140      41.018  29.190  36.041  1.00114.36           C
ATOM   1019  CD  GLN A 140      40.938  29.199  34.508  1.00114.69           C
ATOM   1020  OE1 GLN A 140      39.978  29.652  33.925  1.00114.15           O
ATOM   1021  NE2 GLN A 140      41.964  28.718  33.882  1.00114.70           N
ATOM   1022  N   ARG A 141      41.632  30.201  38.878  1.00105.63           N
ATOM   1023  CA  ARG A 141      42.428  31.401  39.232  1.00102.06           C
ATOM   1024  C   ARG A 141      43.107  31.830  37.928  1.00103.39           C
ATOM   1025  O   ARG A 141      43.866  31.038  37.285  1.00102.23           O
ATOM   1026  CB  ARG A 141      43.487  31.101  40.315  1.00 98.30           C
ATOM   1027  CG  ARG A 141      43.018  30.546  41.616  1.00 85.63           C
ATOM   1028  CD  ARG A 141      42.899  29.004  41.591  1.00 86.98           C
ATOM   1029  NE  ARG A 141      44.128  28.258  41.271  1.00 90.26           N
ATOM   1030  CZ  ARG A 141      45.229  28.186  42.061  1.00 91.61           C
ATOM   1031  NH1 ARG A 141      45.335  28.837  43.250  1.00 83.90           N
ATOM   1032  NH2 ARG A 141      46.264  27.474  41.616  1.00 93.67           N
ATOM   1033  N   GLU A 142      42.838  33.061  37.520  1.00104.00           N
ATOM   1034  CA  GLU A 142      43.400  33.589  36.266  1.00105.06           C
ATOM   1035  C   GLU A 142      44.068  34.891  36.556  1.00107.07           C
ATOM   1036  O   GLU A 142      43.414  35.806  37.056  1.00110.60           O
ATOM   1037  CB  GLU A 142      42.282  33.818  35.228  1.00104.12           C
ATOM   1038  CG  GLU A 142      42.743  34.262  33.903  1.00103.71           C
ATOM   1039  CD  GLU A 142      43.515  33.174  33.219  1.00109.05           C
ATOM   1040  OE1 GLU A 142      44.173  32.334  33.891  1.00108.90           O
ATOM   1041  OE2 GLU A 142      43.517  33.181  31.980  1.00116.13           O
ATOM   1042  N   LEU A 143      45.357  34.995  36.256  1.00107.36           N
ATOM   1043  CA  LEU A 143      46.158  36.199  36.515  1.00106.20           C
ATOM   1044  C   LEU A 143      46.058  37.230  35.376  1.00108.81           C
ATOM   1045  O   LEU A 143      45.871  36.869  34.184  1.00107.37           O
ATOM   1046  CB  LEU A 143      47.597  35.788  36.708  1.00103.61           C
ATOM   1047  CG  LEU A 143      48.708  36.792  36.720  1.00 97.83           C
ATOM   1048  CD1 LEU A 143      48.399  37.750  37.826  1.00 96.70           C
ATOM   1049  CD2 LEU A 143      50.039  36.084  37.000  1.00 97.03           C
ATOM   1050  N   ILE A 144      46.138  38.513  35.764  1.00111.64           N
ATOM   1051  CA  ILE A 144      46.132  39.656  34.841  1.00113.21           C
ATOM   1052  C   ILE A 144      47.438  40.414  34.968  1.00115.17           C
ATOM   1053  O   ILE A 144      47.602  41.117  35.960  1.00115.26           O
ATOM   1054  CB  ILE A 144      45.034  40.616  35.226  1.00113.21           C
ATOM   1055  CG1 ILE A 144      43.656  39.936  35.060  1.00111.84           C
ATOM   1056  CG2 ILE A 144      45.175  41.909  34.393  1.00115.00           C
ATOM   1057  CD1 ILE A 144      42.411  40.899  35.254  1.00109.98           C
ATOM   1058  N   ILE A 145      48.344  40.273  33.992  1.00117.64           N
ATOM   1059  CA  ILE A 145      49.664  40.893  34.032  1.00120.81           C
ATOM   1060  C   ILE A 145      49.829  42.072  33.082  1.00123.99           C
ATOM   1061  O   ILE A 145      49.282  42.081  31.981  1.00125.37           O
ATOM   1062  CB  ILE A 145      50.707  39.871  33.709  1.00120.77           C
ATOM   1063  CG1 ILE A 145      50.657  38.777  34.759  1.00124.64           C
ATOM   1064  CG2 ILE A 145      52.073  40.523  33.686  1.00121.77           C
ATOM   1065  CD1 ILE A 145      51.731  37.692  34.569  1.00129.54           C
ATOM   1066  N   GLY A 146      50.573  43.089  33.505  1.00126.68           N
ATOM   1067  CA  GLY A 146      50.827  44.246  32.656  1.00129.33           C
ATOM   1068  C   GLY A 146      51.480  45.409  33.377  1.00130.98           C
ATOM   1069  O   GLY A 146      51.232  45.597  34.565  1.00131.20           O
ATOM   1070  N   ASP A 147      52.304  46.176  32.659  1.00132.83           N
ATOM   1071  CA  ASP A 147      53.003  47.309  33.242  1.00134.91           C
ATOM   1072  C   ASP A 147      51.983  48.370  33.713  1.00132.57           C
ATOM   1073  O   ASP A 147      50.813  48.079  33.898  1.00133.25           O
ATOM   1074  CB  ASP A 147      53.977  47.951  32.224  1.00137.88           C
ATOM   1075  CG  ASP A 147      55.240  47.145  32.012  1.00143.24           C
ATOM   1076  OD1 ASP A 147      55.894  46.820  33.014  1.00147.29           O
ATOM   1077  OD2 ASP A 147      55.676  46.821  30.883  1.00147.47           O
ATOM   1078  N   ARG A 148      52.465  49.604  33.901  1.00128.69           N
ATOM   1079  CA  ARG A 148      51.650  50.714  34.302  1.00123.24           C
ATOM   1080  C   ARG A 148      50.828  51.075  33.076  1.00117.79           C
ATOM   1081  O   ARG A 148      51.187  50.857  31.955  1.00110.52           O
ATOM   1082  CB  ARG A 148      52.517  51.865  34.757  1.00124.64           C
ATOM   1083  CG  ARG A 148      53.691  52.155  33.847  1.00130.66           C
ATOM   1084  CD  ARG A 148      54.810  52.945  34.570  1.00137.02           C
ATOM   1085  NE  ARG A 148      56.011  53.172  33.763  1.00138.68           N
ATOM   1086  CZ  ARG A 148      56.042  53.937  32.683  1.00133.53           C
ATOM   1087  NH1 ARG A 148      54.907  54.541  32.301  1.00128.97           N
ATOM   1088  NH2 ARG A 148      57.194  54.067  31.991  1.00128.63           N
ATOM   1089  N   GLN A 149      49.645  51.563  33.324  1.00117.43           N
ATOM   1090  CA  GLN A 149      48.723  51.927  32.254  1.00116.12           C
ATOM   1091  C   GLN A 149      48.670  50.852  31.191  1.00111.71           C
ATOM   1092  O   GLN A 149      49.024  51.095  30.077  1.00111.97           O
ATOM   1093  CB  GLN A 149      49.147  53.270  31.684  1.00117.60           C
ATOM   1094  CG  GLN A 149      49.026  54.387  32.678  1.00124.38           C
ATOM   1095  CD  GLN A 149      47.576  54.556  33.162  1.00134.51           C
ATOM   1096  OE1 GLN A 149      46.639  53.843  32.706  1.00131.57           O
ATOM   1097  NE2 GLN A 149      47.383  55.502  34.094  1.00146.12           N
ATOM   1098  N   THR A 150      48.240  49.653  31.542  1.00107.66           N
ATOM   1099  CA  THR A 150      48.195  48.579  30.558  1.00105.35           C
ATOM   1100  C   THR A 150      46.783  47.988  30.340  1.00106.34           C
ATOM   1101  O   THR A 150      46.628  46.867  29.925  1.00103.37           O
ATOM   1102  CB  THR A 150      49.233  47.474  30.925  1.00104.15           C
ATOM   1103  OG1 THR A 150      50.532  48.031  31.269  1.00 94.58           O
ATOM   1104  CG2 THR A 150      49.466  46.551  29.708  1.00103.17           C
ATOM   1105  N   GLY A 151      45.752  48.793  30.602  1.00108.84           N
ATOM   1106  CA  GLY A 151      44.331  48.422  30.477  1.00108.49           C
ATOM   1107  C   GLY A 151      43.908  47.205  31.280  1.00109.25           C
ATOM   1108  O   GLY A 151      42.852  46.655  30.999  1.00111.49           O
ATOM   1109  N   LYS A 152      44.723  46.786  32.273  1.00107.65           N
ATOM   1110  CA  LYS A 152      44.475  45.611  33.126  1.00103.24           C
ATOM   1111  C   LYS A 152      43.210  45.896  33.956  1.00103.60           C
ATOM   1112  O   LYS A 152      42.216  45.237  33.801  1.00103.35           O
ATOM   1113  CB  LYS A 152      45.647  45.401  34.038  1.00101.59           C
ATOM   1114  CG  LYS A 152      47.022  45.440  33.397  1.00100.53           C
ATOM   1115  CD  LYS A 152      48.042  46.012  34.351  1.00108.75           C
ATOM   1116  CE  LYS A 152      47.805  47.544  34.555  1.00119.21           C
ATOM   1117  NZ  LYS A 152      48.794  48.117  35.619  1.00129.80           N
ATOM   1118  N   THR A 153      43.218  46.934  34.795  1.00104.45           N
ATOM   1119  CA  THR A 153      42.063  47.262  35.602  1.00104.81           C
ATOM   1120  C   THR A 153      40.917  47.274  34.701  1.00107.56           C
ATOM   1121  O   THR A 153      39.915  46.833  35.087  1.00104.24           O
ATOM   1122  CB  THR A 153      42.199  48.624  36.290  1.00104.80           C
ATOM   1123  OG1 THR A 153      42.224  48.482  37.704  1.00103.19           O
ATOM   1124  CG2 THR A 153      40.970  49.473  36.086  1.00106.16           C
ATOM   1125  N   ALA A 154      41.072  47.760  33.492  1.00115.46           N
ATOM   1126  CA  ALA A 154      39.955  47.813  32.514  1.00123.64           C
ATOM   1127  C   ALA A 154      39.396  46.407  32.133  1.00126.01           C
ATOM   1128  O   ALA A 154      38.138  46.243  31.942  1.00127.57           O
ATOM   1129  CB  ALA A 154      40.411  48.517  31.210  1.00127.48           C
ATOM   1130  N   VAL A 155      40.321  45.439  31.968  1.00125.19           N
ATOM   1131  CA  VAL A 155      39.909  44.094  31.695  1.00125.04           C
ATOM   1132  C   VAL A 155      38.954  43.716  32.832  1.00127.50           C
ATOM   1133  O   VAL A 155      37.919  43.089  32.627  1.00129.52           O
ATOM   1134  CB  VAL A 155      41.062  43.160  31.707  1.00123.87           C
ATOM   1135  CG1 VAL A 155      40.587  41.730  31.639  1.00123.65           C
ATOM   1136  CG2 VAL A 155      42.004  43.479  30.549  1.00123.36           C
ATOM   1137  N   ALA A 156      39.284  44.162  34.034  1.00128.68           N
ATOM   1138  CA  ALA A 156      38.502  43.850  35.194  1.00129.81           C
ATOM   1139  C   ALA A 156      37.242  44.640  35.280  1.00131.54           C
ATOM   1140  O   ALA A 156      36.229  44.104  35.609  1.00131.80           O
ATOM   1141  CB  ALA A 156      39.339  44.072  36.418  1.00130.36           C
ATOM   1142  N   THR A 157      37.304  45.930  35.022  1.00135.27           N
ATOM   1143  CA  THR A 157      36.118  46.790  35.112  1.00138.58           C
ATOM   1144  C   THR A 157      34.991  46.235  34.228  1.00138.65           C
ATOM   1145  O   THR A 157      33.855  46.082  34.673  1.00139.37           O
ATOM   1146  CB  THR A 157      36.486  48.216  34.704  1.00140.91           C
ATOM   1147  OG1 THR A 157      37.253  48.818  35.758  1.00142.27           O
ATOM   1148  CG2 THR A 157      35.224  49.101  34.529  1.00143.75           C
ATOM   1149  N   ASP A 158      35.333  45.897  32.982  1.00137.39           N
ATOM   1150  CA  ASP A 158      34.364  45.340  32.044  1.00135.07           C
ATOM   1151  C   ASP A 158      33.835  44.000  32.534  1.00126.24           C
ATOM   1152  O   ASP A 158      32.651  43.813  32.546  1.00125.02           O
ATOM   1153  CB  ASP A 158      34.991  45.163  30.652  1.00139.62           C
ATOM   1154  CG  ASP A 158      35.196  46.481  29.921  1.00147.71           C
ATOM   1155  OD1 ASP A 158      35.915  47.348  30.479  1.00155.05           O
ATOM   1156  OD2 ASP A 158      34.699  46.712  28.787  1.00153.19           O
ATOM   1157  N   THR A 159      34.721  43.079  32.906  1.00116.54           N
ATOM   1158  CA  THR A 159      34.317  41.744  33.408  1.00109.03           C
ATOM   1159  C   THR A 159      33.271  41.732  34.549  1.00109.50           C
ATOM   1160  O   THR A 159      32.214  41.207  34.426  1.00109.56           O
ATOM   1161  CB  THR A 159      35.512  40.880  33.907  1.00103.54           C
ATOM   1162  OG1 THR A 159      36.447  40.548  32.870  1.00102.85           O
ATOM   1163  CG2 THR A 159      35.021  39.560  34.246  1.00 87.10           C
ATOM   1164  N   ILE A 160      33.560  42.296  35.678  1.00111.17           N
ATOM   1165  CA  ILE A 160      32.540  42.379  36.710  1.00113.11           C
ATOM   1166  C   ILE A 160      31.245  43.003  36.129  1.00115.59           C
ATOM   1167  O   ILE A 160      30.133  42.570  36.461  1.00117.65           O
ATOM   1168  CB  ILE A 160      33.030  43.239  37.927  1.00112.77           C
ATOM   1169  CG1 ILE A 160      34.180  42.532  38.669  1.00109.97           C
ATOM   1170  CG2 ILE A 160      31.914  43.520  38.892  1.00110.06           C
ATOM   1171  CD1 ILE A 160      34.643  43.285  39.864  1.00104.90           C
ATOM   1172  N   LEU A 161      31.386  44.018  35.272  1.00116.19           N
ATOM   1173  CA  LEU A 161      30.222  44.648  34.623  1.00115.87           C
ATOM   1174  C   LEU A 161      29.446  43.554  33.893  1.00118.33           C
ATOM   1175  O   LEU A 161      28.245  43.375  34.089  1.00117.86           O
ATOM   1176  CB  LEU A 161      30.647  45.729  33.602  1.00112.92           C
ATOM   1177  CG  LEU A 161      31.161  47.033  34.166  1.00111.06           C
ATOM   1178  CD1 LEU A 161      32.092  47.721  33.196  1.00108.80           C
ATOM   1179  CD2 LEU A 161      30.034  47.936  34.573  1.00110.40           C
ATOM   1180  N   ASN A 162      30.176  42.805  33.066  1.00121.13           N
ATOM   1181  CA  ASN A 162      29.608  41.816  32.199  1.00123.52           C
ATOM   1182  C   ASN A 162      28.975  40.670  32.940  1.00129.21           C
ATOM   1183  O   ASN A 162      28.796  39.624  32.363  1.00129.65           O
ATOM   1184  CB  ASN A 162      30.683  41.295  31.256  1.00121.48           C
ATOM   1185  CG  ASN A 162      30.112  40.557  30.141  1.00117.51           C
ATOM   1186  OD1 ASN A 162      29.144  41.053  29.539  1.00118.20           O
ATOM   1187  ND2 ASN A 162      30.634  39.353  29.860  1.00106.50           N
ATOM   1188  N   GLN A 163      28.604  40.839  34.194  1.00136.48           N
ATOM   1189  CA  GLN A 163      27.944  39.728  34.893  1.00145.27           C
ATOM   1190  C   GLN A 163      26.409  39.827  35.048  1.00151.19           C
ATOM   1191  O   GLN A 163      25.890  40.575  35.870  1.00148.04           O
ATOM   1192  CB  GLN A 163      28.610  39.458  36.224  1.00147.35           C
ATOM   1193  CG  GLN A 163      29.849  38.554  36.060  1.00154.13           C
ATOM   1194  CD  GLN A 163      30.736  38.620  37.259  1.00164.68           C
ATOM   1195  OE1 GLN A 163      30.307  38.251  38.342  1.00170.06           O
ATOM   1196  NE2 GLN A 163      31.959  39.139  37.097  1.00170.05           N
ATOM   1197  N   GLN A 164      25.710  39.008  34.259  1.00161.07           N
ATOM   1198  CA  GLN A 164      24.259  38.956  34.259  1.00169.19           C
ATOM   1199  C   GLN A 164      23.783  38.741  35.678  1.00172.95           C
ATOM   1200  O   GLN A 164      24.360  37.945  36.413  1.00174.05           O
ATOM   1201  CB  GLN A 164      23.752  37.804  33.388  1.00172.15           C
ATOM   1202  CG  GLN A 164      24.155  37.860  31.899  1.00177.95           C
ATOM   1203  CD  GLN A 164      23.567  39.046  31.141  1.00181.90           C
ATOM   1204  OE1 GLN A 164      22.443  39.470  31.402  1.00183.08           O
ATOM   1205  NE2 GLN A 164      24.328  39.569  30.195  1.00184.01           N
ATOM   1206  N   GLY A 165      22.710  39.439  36.052  1.00176.34           N
ATOM   1207  CA  GLY A 165      22.168  39.363  37.405  1.00177.71           C
ATOM   1208  C   GLY A 165      21.976  37.939  37.909  1.00177.50           C
ATOM   1209  O   GLY A 165      21.848  37.002  37.099  1.00178.48           O
ATOM   1210  N   GLN A 166      22.000  37.783  39.241  1.00175.07           N
ATOM   1211  CA  GLN A 166      21.783  36.492  39.887  1.00171.27           C
ATOM   1212  C   GLN A 166      22.840  35.467  39.447  1.00165.08           C
ATOM   1213  O   GLN A 166      22.830  34.319  39.908  1.00164.56           O
ATOM   1214  CB  GLN A 166      20.369  36.009  39.526  1.00172.72           C
ATOM   1215  CG  GLN A 166      19.774  34.950  40.431  1.00176.28           C
ATOM   1216  CD  GLN A 166      18.398  34.455  39.933  1.00176.81           C
ATOM   1217  OE1 GLN A 166      17.632  35.220  39.370  1.00172.70           O
ATOM   1218  NE2 GLN A 166      18.104  33.177  40.150  1.00178.74           N
ATOM   1219  N   ASN A 167      23.754  35.889  38.576  1.00157.18           N
ATOM   1220  CA  ASN A 167      24.710  34.981  38.005  1.00152.46           C
ATOM   1221  C   ASN A 167      25.969  34.783  38.779  1.00145.23           C
ATOM   1222  O   ASN A 167      26.332  33.644  39.004  1.00146.12           O
ATOM   1223  CB  ASN A 167      25.072  35.438  36.615  1.00154.61           C
ATOM   1224  CG  ASN A 167      24.881  34.374  35.622  1.00162.30           C
ATOM   1225  OD1 ASN A 167      25.505  33.321  35.711  1.00168.60           O
ATOM   1226  ND2 ASN A 167      23.974  34.606  34.675  1.00171.60           N
ATOM   1227  N   VAL A 168      26.671  35.872  39.121  1.00135.82           N
ATOM   1228  CA  VAL A 168      27.961  35.805  39.830  1.00126.34           C
ATOM   1229  C   VAL A 168      28.132  36.953  40.737  1.00118.89           C
ATOM   1230  O   VAL A 168      27.861  38.002  40.327  1.00119.88           O
ATOM   1231  CB  VAL A 168      29.120  35.856  38.883  1.00124.83           C
ATOM   1232  CG1 VAL A 168      30.406  35.571  39.677  1.00122.39           C
ATOM   1233  CG2 VAL A 168      28.945  34.800  37.773  1.00125.35           C
ATOM   1234  N   ILE A 169      28.546  36.748  41.985  1.00111.51           N
ATOM   1235  CA  ILE A 169      28.787  37.847  42.947  1.00104.74           C
ATOM   1236  C   ILE A 169      30.230  38.344  42.801  1.00103.48           C
ATOM   1237  O   ILE A 169      31.155  37.544  42.626  1.00103.78           O
ATOM   1238  CB  ILE A 169      28.575  37.388  44.416  1.00100.52           C
ATOM   1239  CG1 ILE A 169      27.106  37.259  44.707  1.00 96.04           C
ATOM   1240  CG2 ILE A 169      29.189  38.432  45.390  1.00 97.41           C
ATOM   1241  CD1 ILE A 169      26.562  36.085  44.032  1.00102.34           C
ATOM   1242  N   CYS A 170      30.447  39.640  42.898  1.00 99.89           N
ATOM   1243  CA  CYS A 170      31.790  40.099  42.647  1.00100.65           C
ATOM   1244  C   CYS A 170      32.401  40.931  43.786  1.00 99.72           C
ATOM   1245  O   CYS A 170      31.713  41.692  44.458  1.00100.00           O
ATOM   1246  CB  CYS A 170      31.831  40.868  41.270  1.00102.38           C
ATOM   1247  SG  CYS A 170      31.938  39.937  39.659  1.00 97.63           S
ATOM   1248  N   VAL A 171      33.698  40.782  44.011  1.00 98.05           N
ATOM   1249  CA  VAL A 171      34.335  41.572  45.052  1.00 97.77           C
ATOM   1250  C   VAL A 171      35.469  42.280  44.364  1.00 97.30           C
ATOM   1251  O   VAL A 171      36.249  41.577  43.647  1.00 98.21           O
ATOM   1252  CB  VAL A 171      34.915  40.698  46.154  1.00 97.97           C
ATOM   1253  CG1 VAL A 171      35.991  41.466  46.946  1.00101.19           C
ATOM   1254  CG2 VAL A 171      33.818  40.181  47.070  1.00 93.38           C
ATOM   1255  N   TYR A 172      35.568  43.617  44.590  1.00 93.93           N
ATOM   1256  CA  TYR A 172      36.583  44.475  43.993  1.00 90.19           C
ATOM   1257  C   TYR A 172      37.580  44.900  45.084  1.00 91.03           C
ATOM   1258  O   TYR A 172      37.287  45.777  45.879  1.00 94.80           O
ATOM   1259  CB  TYR A 172      35.949  45.695  43.355  1.00 87.53           C
ATOM   1260  CG  TYR A 172      36.978  46.528  42.685  1.00 87.99           C
ATOM   1261  CD1 TYR A 172      37.512  46.184  41.486  1.00 92.33           C
ATOM   1262  CD2 TYR A 172      37.511  47.635  43.304  1.00 87.94           C
ATOM   1263  CE1 TYR A 172      38.545  46.988  40.903  1.00 90.72           C
ATOM   1264  CE2 TYR A 172      38.564  48.384  42.767  1.00 84.11           C
ATOM   1265  CZ  TYR A 172      39.041  48.089  41.629  1.00 84.43           C
ATOM   1266  OH  TYR A 172      40.022  48.950  41.358  1.00 76.44           O
ATOM   1267  N   VAL A 173      38.750  44.287  45.168  1.00 88.35           N
ATOM   1268  CA  VAL A 173      39.669  44.666  46.155  1.00 85.98           C
ATOM   1269  C   VAL A 173      40.752  45.501  45.602  1.00 89.31           C
ATOM   1270  O   VAL A 173      41.532  45.035  44.797  1.00 89.19           O
ATOM   1271  CB  VAL A 173      40.259  43.468  46.754  1.00 84.46           C
ATOM   1272  CG1 VAL A 173      41.452  43.867  47.886  1.00 77.68           C
ATOM   1273  CG2 VAL A 173      39.097  42.647  47.371  1.00 82.28           C
ATOM   1274  N   ALA A 174      40.849  46.729  46.102  1.00 93.41           N
ATOM   1275  CA  ALA A 174      41.929  47.646  45.763  1.00 96.94           C
ATOM   1276  C   ALA A 174      42.992  47.705  46.849  1.00 99.38           C
ATOM   1277  O   ALA A 174      42.644  48.036  48.018  1.00 98.77           O
ATOM   1278  CB  ALA A 174      41.364  49.015  45.618  1.00 98.58           C
ATOM   1279  N   ILE A 175      44.266  47.462  46.477  1.00101.04           N
ATOM   1280  CA  ILE A 175      45.374  47.508  47.443  1.00101.77           C
ATOM   1281  C   ILE A 175      46.381  48.616  47.119  1.00104.13           C
ATOM   1282  O   ILE A 175      47.156  48.511  46.176  1.00107.56           O
ATOM   1283  CB  ILE A 175      46.077  46.183  47.474  1.00100.06           C
ATOM   1284  CG1 ILE A 175      45.090  45.128  47.866  1.00104.57           C
ATOM   1285  CG2 ILE A 175      47.095  46.197  48.521  1.00 97.12           C
ATOM   1286  CD1 ILE A 175      44.288  44.582  46.750  1.00108.99           C
ATOM   1287  N   GLY A 176      46.375  49.709  47.846  1.00104.30           N
ATOM   1288  CA  GLY A 176      47.350  50.722  47.535  1.00105.95           C
ATOM   1289  C   GLY A 176      46.997  51.572  46.333  1.00106.93           C
ATOM   1290  O   GLY A 176      47.840  52.287  45.743  1.00106.30           O
ATOM   1291  N   GLN A 177      45.723  51.508  45.975  1.00108.09           N
ATOM   1292  CA  GLN A 177      45.222  52.292  44.823  1.00107.88           C
ATOM   1293  C   GLN A 177      44.935  53.677  45.383  1.00106.43           C
ATOM   1294  O   GLN A 177      44.965  53.845  46.602  1.00107.96           O
ATOM   1295  CB  GLN A 177      43.971  51.652  44.191  1.00106.13           C
ATOM   1296  CG  GLN A 177      44.010  51.694  42.717  1.00108.40           C
ATOM   1297  CD  GLN A 177      42.798  51.025  42.059  1.00113.19           C
ATOM   1298  OE1 GLN A 177      41.635  51.409  42.306  1.00110.68           O
ATOM   1299  NE2 GLN A 177      43.070  50.058  41.170  1.00117.04           N
ATOM   1300  N   LYS A 178      44.667  54.645  44.526  1.00103.59           N
ATOM   1301  CA  LYS A 178      44.315  55.992  44.993  1.00102.95           C
ATOM   1302  C   LYS A 178      42.865  56.162  45.336  1.00 96.41           C
ATOM   1303  O   LYS A 178      42.004  55.636  44.761  1.00 93.78           O
ATOM   1304  CB  LYS A 178      44.695  57.034  43.909  1.00108.68           C
ATOM   1305  CG  LYS A 178      45.861  57.930  44.295  1.00123.53           C
ATOM   1306  CD  LYS A 178      46.261  58.837  43.159  1.00141.24           C
ATOM   1307  CE  LYS A 178      47.355  59.851  43.601  1.00150.12           C
ATOM   1308  NZ  LYS A 178      47.741  60.861  42.537  1.00151.66           N
ATOM   1309  N   ALA A 179      42.575  56.973  46.274  1.00 94.74           N
ATOM   1310  CA  ALA A 179      41.181  57.236  46.602  1.00 96.14           C
ATOM   1311  C   ALA A 179      40.448  57.559  45.353  1.00 97.50           C
ATOM   1312  O   ALA A 179      39.659  56.733  44.901  1.00 99.61           O
ATOM   1313  CB  ALA A 179      41.039  58.432  47.577  1.00 96.63           C
ATOM   1314  N   SER A 180      40.700  58.746  44.781  1.00 98.20           N
ATOM   1315  CA  SER A 180      40.057  59.177  43.529  1.00 98.83           C
ATOM   1316  C   SER A 180      39.881  58.021  42.572  1.00 99.93           C
ATOM   1317  O   SER A 180      38.793  57.626  42.299  1.00 98.03           O
ATOM   1318  CB  SER A 180      40.908  60.168  42.785  1.00100.20           C
ATOM   1319  OG  SER A 180      41.864  59.476  41.949  1.00 99.42           O
ATOM   1320  N   SER A 181      40.957  57.477  42.064  1.00103.22           N
ATOM   1321  CA  SER A 181      40.870  56.381  41.119  1.00109.54           C
ATOM   1322  C   SER A 181      39.961  55.279  41.560  1.00110.95           C
ATOM   1323  O   SER A 181      39.374  54.607  40.743  1.00113.36           O
ATOM   1324  CB  SER A 181      42.261  55.775  40.831  1.00112.81           C
ATOM   1325  OG  SER A 181      42.858  55.241  42.010  1.00118.33           O
ATOM   1326  N   VAL A 182      39.876  55.022  42.841  1.00112.46           N
ATOM   1327  CA  VAL A 182      38.959  53.963  43.285  1.00113.65           C
ATOM   1328  C   VAL A 182      37.559  54.498  43.024  1.00115.20           C
ATOM   1329  O   VAL A 182      36.697  53.827  42.560  1.00116.33           O
ATOM   1330  CB  VAL A 182      39.144  53.498  44.838  1.00111.40           C
ATOM   1331  CG1 VAL A 182      38.094  52.551  45.251  1.00107.87           C
ATOM   1332  CG2 VAL A 182      40.471  52.772  45.075  1.00108.03           C
ATOM   1333  N   ALA A 183      37.361  55.749  43.288  1.00118.35           N
ATOM   1334  CA  ALA A 183      36.045  56.349  43.106  1.00121.91           C
ATOM   1335  C   ALA A 183      35.582  56.405  41.640  1.00123.78           C
ATOM   1336  O   ALA A 183      34.427  56.139  41.330  1.00122.48           O
ATOM   1337  CB  ALA A 183      36.063  57.801  43.718  1.00122.20           C
ATOM   1338  N   GLN A 184      36.496  56.804  40.763  1.00126.18           N
ATOM   1339  CA  GLN A 184      36.211  56.895  39.353  1.00127.78           C
ATOM   1340  C   GLN A 184      35.661  55.521  38.974  1.00125.84           C
ATOM   1341  O   GLN A 184      34.857  55.402  38.059  1.00129.57           O
ATOM   1342  CB  GLN A 184      37.473  57.198  38.531  1.00130.46           C
ATOM   1343  CG  GLN A 184      38.070  58.578  38.745  1.00140.88           C
ATOM   1344  CD  GLN A 184      39.395  58.774  38.013  1.00154.39           C
ATOM   1345  OE1 GLN A 184      39.572  58.285  36.891  1.00163.88           O
ATOM   1346  NE2 GLN A 184      40.317  59.500  38.633  1.00158.75           N
ATOM   1347  N   VAL A 185      36.076  54.477  39.682  1.00121.18           N
ATOM   1348  CA  VAL A 185      35.637  53.111  39.366  1.00116.66           C
ATOM   1349  C   VAL A 185      34.340  52.786  40.034  1.00116.78           C
ATOM   1350  O   VAL A 185      33.474  52.399  39.393  1.00114.88           O
ATOM   1351  CB  VAL A 185      36.679  52.052  39.815  1.00113.47           C
ATOM   1352  CG1 VAL A 185      36.072  50.720  39.867  1.00102.45           C
ATOM   1353  CG2 VAL A 185      37.897  52.046  38.888  1.00113.10           C
ATOM   1354  N   VAL A 186      34.248  52.935  41.344  1.00119.80           N
ATOM   1355  CA  VAL A 186      33.041  52.683  42.147  1.00121.53           C
ATOM   1356  C   VAL A 186      31.794  53.439  41.630  1.00123.86           C
ATOM   1357  O   VAL A 186      30.663  53.210  42.092  1.00122.22           O
ATOM   1358  CB  VAL A 186      33.287  53.134  43.592  1.00122.47           C
ATOM   1359  CG1 VAL A 186      32.001  53.427  44.314  1.00122.08           C
ATOM   1360  CG2 VAL A 186      34.094  52.110  44.330  1.00123.51           C
ATOM   1361  N   THR A 187      32.015  54.396  40.717  1.00126.17           N
ATOM   1362  CA  THR A 187      30.927  55.137  40.086  1.00125.92           C
ATOM   1363  C   THR A 187      30.622  54.390  38.768  1.00124.16           C
ATOM   1364  O   THR A 187      29.497  53.856  38.600  1.00125.35           O
ATOM   1365  CB  THR A 187      31.346  56.610  39.779  1.00127.40           C
ATOM   1366  OG1 THR A 187      31.706  57.303  40.983  1.00125.78           O
ATOM   1367  CG2 THR A 187      30.165  57.404  39.198  1.00131.10           C
ATOM   1368  N   ASN A 188      31.629  54.300  37.873  1.00119.87           N
ATOM   1369  CA  ASN A 188      31.426  53.672  36.593  1.00117.34           C
ATOM   1370  C   ASN A 188      30.897  52.289  36.736  1.00114.93           C
ATOM   1371  O   ASN A 188      30.937  51.542  35.737  1.00114.45           O
ATOM   1372  CB  ASN A 188      32.706  53.643  35.794  1.00118.23           C
ATOM   1373  CG  ASN A 188      33.058  54.981  35.260  1.00123.83           C
ATOM   1374  OD1 ASN A 188      32.187  55.671  34.832  1.00133.50           O
ATOM   1375  ND2 ASN A 188      34.325  55.367  35.277  1.00127.68           N
ATOM   1376  N   PHE A 189      30.455  51.925  37.958  1.00111.64           N
ATOM   1377  CA  PHE A 189      29.963  50.556  38.238  1.00111.56           C
ATOM   1378  C   PHE A 189      28.539  50.651  38.686  1.00116.16           C
ATOM   1379  O   PHE A 189      27.742  49.677  38.653  1.00116.15           O
ATOM   1380  CB  PHE A 189      30.757  49.784  39.307  1.00107.39           C
ATOM   1381  CG  PHE A 189      31.902  48.962  38.782  1.00101.02           C
ATOM   1382  CD1 PHE A 189      32.876  49.521  38.000  1.00100.69           C
ATOM   1383  CD2 PHE A 189      32.025  47.681  39.121  1.00 96.87           C
ATOM   1384  CE1 PHE A 189      33.924  48.809  37.553  1.00103.96           C
ATOM   1385  CE2 PHE A 189      33.072  46.908  38.673  1.00101.05           C
ATOM   1386  CZ  PHE A 189      34.034  47.459  37.887  1.00105.06           C
ATOM   1387  N   GLN A 190      28.225  51.841  39.150  1.00121.60           N
ATOM   1388  CA  GLN A 190      26.849  52.138  39.560  1.00125.37           C
ATOM   1389  C   GLN A 190      26.017  52.547  38.322  1.00128.19           C
ATOM   1390  O   GLN A 190      24.928  52.018  38.101  1.00127.71           O
ATOM   1391  CB  GLN A 190      26.832  53.269  40.601  1.00125.48           C
ATOM   1392  CG  GLN A 190      27.876  53.141  41.712  1.00125.65           C
ATOM   1393  CD  GLN A 190      27.514  53.971  42.945  1.00125.66           C
ATOM   1394  OE1 GLN A 190      27.216  55.154  42.790  1.00134.68           O
ATOM   1395  NE2 GLN A 190      27.538  53.373  44.154  1.00111.01           N
ATOM   1396  N   GLU A 191      26.574  53.476  37.531  1.00131.00           N
ATOM   1397  CA  GLU A 191      25.933  53.987  36.351  1.00133.75           C
ATOM   1398  C   GLU A 191      25.541  52.824  35.411  1.00135.75           C
ATOM   1399  O   GLU A 191      24.852  53.006  34.372  1.00137.30           O
ATOM   1400  CB  GLU A 191      26.872  54.991  35.666  1.00134.95           C
ATOM   1401  CG  GLU A 191      26.935  56.359  36.361  1.00138.45           C
ATOM   1402  CD  GLU A 191      27.916  57.376  35.706  1.00141.24           C
ATOM   1403  OE1 GLU A 191      27.805  57.578  34.471  1.00145.97           O
ATOM   1404  OE2 GLU A 191      28.770  58.009  36.413  1.00137.98           O
ATOM   1405  N   ARG A 192      25.974  51.615  35.744  1.00135.96           N
ATOM   1406  CA  ARG A 192      25.542  50.491  34.934  1.00137.24           C
ATOM   1407  C   ARG A 192      24.904  49.393  35.780  1.00134.56           C
ATOM   1408  O   ARG A 192      24.885  48.197  35.350  1.00134.98           O
ATOM   1409  CB  ARG A 192      26.698  49.949  34.127  1.00139.21           C
ATOM   1410  CG  ARG A 192      27.150  50.901  33.028  1.00144.08           C
ATOM   1411  CD  ARG A 192      28.540  50.609  32.512  1.00151.17           C
ATOM   1412  NE  ARG A 192      29.175  51.826  32.065  1.00160.57           N
ATOM   1413  CZ  ARG A 192      30.466  51.942  31.835  1.00172.02           C
ATOM   1414  NH1 ARG A 192      31.248  50.880  31.973  1.00178.18           N
ATOM   1415  NH2 ARG A 192      30.983  53.107  31.450  1.00174.75           N
ATOM   1416  N   GLY A 193      24.399  49.808  36.953  1.00129.50           N
ATOM   1417  CA  GLY A 193      23.743  48.920  37.904  1.00127.40           C
ATOM   1418  C   GLY A 193      24.503  47.692  38.418  1.00124.83           C
ATOM   1419  O   GLY A 193      23.932  46.832  39.065  1.00119.45           O
ATOM   1420  N   ALA A 194      25.799  47.642  38.124  1.00125.57           N
ATOM   1421  CA  ALA A 194      26.660  46.515  38.483  1.00126.47           C
ATOM   1422  C   ALA A 194      27.076  46.566  39.955  1.00129.33           C
ATOM   1423  O   ALA A 194      27.597  45.579  40.506  1.00127.84           O
ATOM   1424  CB  ALA A 194      27.909  46.483  37.607  1.00124.70           C
ATOM   1425  N   MET A 195      26.860  47.707  40.610  1.00133.30           N
ATOM   1426  CA  MET A 195      27.237  47.803  42.035  1.00136.06           C
ATOM   1427  C   MET A 195      26.127  47.297  42.984  1.00136.59           C
ATOM   1428  O   MET A 195      26.142  47.549  44.181  1.00136.11           O
ATOM   1429  CB  MET A 195      27.697  49.212  42.423  1.00136.69           C
ATOM   1430  CG  MET A 195      28.355  49.204  43.787  1.00140.18           C
ATOM   1431  SD  MET A 195      29.092  50.689  44.258  1.00151.23           S
ATOM   1432  CE  MET A 195      30.629  50.614  43.473  1.00155.64           C
ATOM   1433  N   GLU A 196      25.185  46.553  42.437  1.00137.50           N
ATOM   1434  CA  GLU A 196      24.126  45.974  43.243  1.00138.00           C
ATOM   1435  C   GLU A 196      24.538  44.552  43.581  1.00130.42           C
ATOM   1436  O   GLU A 196      23.812  43.813  44.258  1.00130.09           O
ATOM   1437  CB  GLU A 196      22.782  45.934  42.484  1.00143.79           C
ATOM   1438  CG  GLU A 196      22.160  47.284  42.115  1.00154.50           C
ATOM   1439  CD  GLU A 196      20.759  47.083  41.567  1.00165.23           C
ATOM   1440  OE1 GLU A 196      20.581  46.138  40.761  1.00168.87           O
ATOM   1441  OE2 GLU A 196      19.843  47.834  41.961  1.00172.12           O
ATOM   1442  N   TYR A 197      25.696  44.150  43.094  1.00122.16           N
ATOM   1443  CA  TYR A 197      26.178  42.807  43.400  1.00116.24           C
ATOM   1444  C   TYR A 197      27.688  42.655  43.578  1.00115.66           C
ATOM   1445  O   TYR A 197      28.219  41.559  43.312  1.00115.23           O
ATOM   1446  CB  TYR A 197      25.789  41.912  42.269  1.00112.37           C
ATOM   1447  CG  TYR A 197      26.354  42.281  40.974  1.00102.04           C
ATOM   1448  CD1 TYR A 197      27.605  41.868  40.601  1.00106.58           C
ATOM   1449  CD2 TYR A 197      25.661  42.970  40.126  1.00 93.54           C
ATOM   1450  CE1 TYR A 197      28.127  42.135  39.327  1.00106.15           C
ATOM   1451  CE2 TYR A 197      26.134  43.273  38.871  1.00 97.32           C
ATOM   1452  CZ  TYR A 197      27.349  42.865  38.465  1.00103.77           C
ATOM   1453  OH  TYR A 197      27.749  43.252  37.202  1.00109.28           O
ATOM   1454  N   THR A 198      28.375  43.755  43.944  1.00114.35           N
ATOM   1455  CA  THR A 198      29.808  43.773  44.054  1.00113.41           C
ATOM   1456  C   THR A 198      30.168  44.546  45.245  1.00115.74           C
ATOM   1457  O   THR A 198      29.552  45.517  45.499  1.00116.99           O
ATOM   1458  CB  THR A 198      30.402  44.438  42.848  1.00111.48           C
ATOM   1459  OG1 THR A 198      30.074  43.660  41.719  1.00109.90           O
ATOM   1460  CG2 THR A 198      31.915  44.382  42.883  1.00109.97           C
ATOM   1461  N   ILE A 199      31.163  44.087  45.989  1.00118.77           N
ATOM   1462  CA  ILE A 199      31.700  44.817  47.132  1.00120.59           C
ATOM   1463  C   ILE A 199      33.044  45.512  46.719  1.00119.59           C
ATOM   1464  O   ILE A 199      33.777  45.041  45.848  1.00120.00           O
ATOM   1465  CB  ILE A 199      31.932  43.851  48.332  1.00122.13           C
ATOM   1466  CG1 ILE A 199      30.618  43.307  48.894  1.00119.70           C
ATOM   1467  CG2 ILE A 199      32.650  44.621  49.474  1.00126.69           C
ATOM   1468  CD1 ILE A 199      30.000  42.277  48.041  1.00120.96           C
ATOM   1469  N   VAL A 200      33.381  46.614  47.364  1.00116.97           N
ATOM   1470  CA  VAL A 200      34.616  47.310  47.051  1.00114.69           C
ATOM   1471  C   VAL A 200      35.500  47.341  48.322  1.00113.46           C
ATOM   1472  O   VAL A 200      35.574  48.368  49.047  1.00113.12           O
ATOM   1473  CB  VAL A 200      34.325  48.733  46.561  1.00114.00           C
ATOM   1474  CG1 VAL A 200      35.549  49.489  46.240  1.00113.79           C
ATOM   1475  CG2 VAL A 200      33.504  48.649  45.378  1.00115.78           C
ATOM   1476  N   VAL A 201      36.161  46.210  48.577  1.00110.96           N
ATOM   1477  CA  VAL A 201      37.057  46.073  49.690  1.00108.79           C
ATOM   1478  C   VAL A 201      38.267  46.792  49.308  1.00105.91           C
ATOM   1479  O   VAL A 201      39.033  46.211  48.611  1.00105.76           O
ATOM   1480  CB  VAL A 201      37.460  44.615  49.893  1.00109.89           C
ATOM   1481  CG1 VAL A 201      38.323  44.481  51.130  1.00113.16           C
ATOM   1482  CG2 VAL A 201      36.251  43.737  50.040  1.00109.45           C
ATOM   1483  N   ALA A 202      38.442  48.054  49.676  1.00103.80           N
ATOM   1484  CA  ALA A 202      39.686  48.787  49.234  1.00103.36           C
ATOM   1485  C   ALA A 202      40.425  49.597  50.328  1.00103.30           C
ATOM   1486  O   ALA A 202      39.781  50.186  51.179  1.00100.72           O
ATOM   1487  CB  ALA A 202      39.410  49.676  48.039  1.00101.79           C
ATOM   1488  N   GLU A 203      41.758  49.649  50.229  1.00104.81           N
ATOM   1489  CA  GLU A 203      42.562  50.374  51.166  1.00108.83           C
ATOM   1490  C   GLU A 203      43.590  51.260  50.419  1.00113.08           C
ATOM   1491  O   GLU A 203      44.524  50.725  49.815  1.00116.30           O
ATOM   1492  CB  GLU A 203      43.234  49.390  52.009  1.00108.40           C
ATOM   1493  CG  GLU A 203      42.276  48.687  52.976  1.00120.86           C
ATOM   1494  CD  GLU A 203      42.518  47.125  53.120  1.00134.79           C
ATOM   1495  OE1 GLU A 203      43.654  46.722  53.483  1.00142.55           O
ATOM   1496  OE2 GLU A 203      41.593  46.263  52.893  1.00137.49           O
ATOM   1497  N   THR A 204      43.374  52.586  50.384  1.00115.32           N
ATOM   1498  CA  THR A 204      44.224  53.509  49.699  1.00118.86           C
ATOM   1499  C   THR A 204      45.689  53.474  50.139  1.00121.09           C
ATOM   1500  O   THR A 204      46.073  52.799  51.102  1.00120.37           O
ATOM   1501  CB  THR A 204      43.670  54.861  50.012  1.00121.61           C
ATOM   1502  OG1 THR A 204      42.255  54.716  50.254  1.00121.94           O
ATOM   1503  CG2 THR A 204      43.858  55.870  48.825  1.00125.43           C
ATOM   1504  N   ALA A 205      46.508  54.243  49.422  1.00123.29           N
ATOM   1505  CA  ALA A 205      47.938  54.378  49.673  1.00123.22           C
ATOM   1506  C   ALA A 205      48.163  54.956  51.109  1.00125.39           C
ATOM   1507  O   ALA A 205      48.949  54.449  51.912  1.00126.71           O
ATOM   1508  CB  ALA A 205      48.561  55.264  48.602  1.00120.70           C
ATOM   1509  N   ASP A 206      47.457  56.012  51.450  1.00126.10           N
ATOM   1510  CA  ASP A 206      47.653  56.593  52.746  1.00126.90           C
ATOM   1511  C   ASP A 206      47.406  55.616  53.848  1.00121.78           C
ATOM   1512  O   ASP A 206      48.130  55.627  54.838  1.00123.45           O
ATOM   1513  CB  ASP A 206      46.755  57.808  52.923  1.00131.17           C
ATOM   1514  CG  ASP A 206      47.325  59.056  52.230  1.00140.73           C
ATOM   1515  OD1 ASP A 206      47.626  59.006  51.015  1.00147.61           O
ATOM   1516  OD2 ASP A 206      47.530  60.120  52.836  1.00149.33           O
ATOM   1517  N   SER A 207      46.391  54.771  53.690  1.00115.10           N
ATOM   1518  CA  SER A 207      46.040  53.720  54.720  1.00108.11           C
ATOM   1519  C   SER A 207      47.301  52.932  55.191  1.00101.70           C
ATOM   1520  O   SER A 207      48.213  52.514  54.406  1.00 96.39           O
ATOM   1521  CB  SER A 207      44.995  52.701  54.204  1.00106.97           C
ATOM   1522  OG  SER A 207      45.598  51.829  53.212  1.00106.37           O
ATOM   1523  N   PRO A 208      47.340  52.702  56.487  1.00 95.53           N
ATOM   1524  CA  PRO A 208      48.534  52.112  57.064  1.00 93.47           C
ATOM   1525  C   PRO A 208      48.769  50.816  56.418  1.00 93.23           C
ATOM   1526  O   PRO A 208      47.782  50.125  56.310  1.00 94.92           O
ATOM   1527  CB  PRO A 208      48.152  51.975  58.542  1.00 91.85           C
ATOM   1528  CG  PRO A 208      46.749  51.935  58.484  1.00 92.15           C
ATOM   1529  CD  PRO A 208      46.324  53.006  57.499  1.00 92.55           C
ATOM   1530  N   ALA A 209      50.015  50.480  56.087  1.00 93.30           N
ATOM   1531  CA  ALA A 209      50.453  49.161  55.478  1.00 94.57           C
ATOM   1532  C   ALA A 209      49.922  47.840  56.148  1.00 96.77           C
ATOM   1533  O   ALA A 209      49.641  46.786  55.505  1.00 94.84           O
ATOM   1534  CB  ALA A 209      51.987  49.080  55.371  1.00 90.77           C
ATOM   1535  N   THR A 210      49.769  47.867  57.437  1.00 99.80           N
ATOM   1536  CA  THR A 210      49.267  46.679  58.018  1.00104.50           C
ATOM   1537  C   THR A 210      47.831  46.366  57.589  1.00106.92           C
ATOM   1538  O   THR A 210      47.056  45.750  58.377  1.00111.82           O
ATOM   1539  CB  THR A 210      49.322  46.904  59.529  1.00105.62           C
ATOM   1540  OG1 THR A 210      50.505  47.709  59.803  1.00100.43           O
ATOM   1541  CG2 THR A 210      49.265  45.417  60.307  1.00107.85           C
ATOM   1542  N   LEU A 211      47.447  46.822  56.412  1.00105.57           N
ATOM   1543  CA  LEU A 211      46.066  46.626  55.964  1.00105.67           C
ATOM   1544  C   LEU A 211      46.063  46.181  54.532  1.00111.71           C
ATOM   1545  O   LEU A 211      45.360  45.228  54.189  1.00116.69           O
ATOM   1546  CB  LEU A 211      45.221  47.879  56.052  1.00100.58           C
ATOM   1547  CG  LEU A 211      44.885  48.395  57.461  1.00 95.75           C
ATOM   1548  CD1 LEU A 211      44.653  49.867  57.451  1.00 97.22           C
ATOM   1549  CD2 LEU A 211      43.699  47.659  58.073  1.00 87.67           C
ATOM   1550  N   GLN A 212      46.830  46.844  53.669  1.00115.21           N
ATOM   1551  CA  GLN A 212      46.899  46.421  52.289  1.00117.39           C
ATOM   1552  C   GLN A 212      47.181  44.931  52.185  1.00123.90           C
ATOM   1553  O   GLN A 212      47.060  44.401  51.090  1.00128.81           O
ATOM   1554  CB  GLN A 212      48.001  47.158  51.625  1.00115.06           C
ATOM   1555  CG  GLN A 212      47.685  48.620  51.564  1.00111.97           C
ATOM   1556  CD  GLN A 212      48.774  49.461  50.965  1.00107.45           C
ATOM   1557  OE1 GLN A 212      49.371  49.106  49.925  1.00102.41           O
ATOM   1558  NE2 GLN A 212      49.008  50.611  51.580  1.00103.02           N
ATOM   1559  N   TYR A 213      47.578  44.270  53.300  1.00127.33           N
ATOM   1560  CA  TYR A 213      47.824  42.826  53.367  1.00127.94           C
ATOM   1561  C   TYR A 213      46.478  42.225  53.329  1.00121.54           C
ATOM   1562  O   TYR A 213      46.132  41.521  52.381  1.00121.20           O
ATOM   1563  CB  TYR A 213      48.410  42.455  54.706  1.00133.93           C
ATOM   1564  CG  TYR A 213      49.343  41.274  54.752  1.00151.92           C
ATOM   1565  CD1 TYR A 213      50.660  41.389  54.322  1.00163.66           C
ATOM   1566  CD2 TYR A 213      48.929  40.061  55.292  1.00165.97           C
ATOM   1567  CE1 TYR A 213      51.522  40.319  54.385  1.00172.08           C
ATOM   1568  CE2 TYR A 213      49.786  38.978  55.353  1.00174.35           C
ATOM   1569  CZ  TYR A 213      51.086  39.118  54.900  1.00177.46           C
ATOM   1570  OH  TYR A 213      51.956  38.055  54.966  1.00183.61           O
ATOM   1571  N   LEU A 214      45.691  42.530  54.356  1.00113.47           N
ATOM   1572  CA  LEU A 214      44.352  41.968  54.432  1.00107.80           C
ATOM   1573  C   LEU A 214      43.434  42.463  53.351  1.00103.05           C
ATOM   1574  O   LEU A 214      42.368  41.937  53.239  1.00105.48           O
ATOM   1575  CB  LEU A 214      43.735  42.226  55.812  1.00106.22           C
ATOM   1576  CG  LEU A 214      44.725  42.012  56.930  1.00105.28           C
ATOM   1577  CD1 LEU A 214      44.025  42.230  58.212  1.00106.56           C
ATOM   1578  CD2 LEU A 214      45.250  40.593  56.902  1.00108.59           C
ATOM   1579  N   ALA A 215      43.798  43.469  52.581  1.00 96.36           N
ATOM   1580  CA  ALA A 215      42.848  43.965  51.619  1.00 95.16           C
ATOM   1581  C   ALA A 215      42.242  42.750  50.868  1.00 94.39           C
ATOM   1582  O   ALA A 215      40.993  42.494  50.784  1.00 93.14           O
ATOM   1583  CB  ALA A 215      43.511  44.851  50.692  1.00 95.22           C
ATOM   1584  N   PRO A 216      43.123  41.952  50.297  1.00 92.51           N
ATOM   1585  CA  PRO A 216      42.601  40.796  49.623  1.00 91.58           C
ATOM   1586  C   PRO A 216      42.020  39.828  50.586  1.00 91.47           C
ATOM   1587  O   PRO A 216      40.884  39.484  50.418  1.00 92.45           O
ATOM   1588  CB  PRO A 216      43.821  40.296  48.832  1.00 90.73           C
ATOM   1589  CG  PRO A 216      44.932  40.768  49.472  1.00 87.92           C
ATOM   1590  CD  PRO A 216      44.567  42.073  50.027  1.00 90.85           C
ATOM   1591  N   TYR A 217      42.742  39.443  51.617  1.00 91.58           N
ATOM   1592  CA  TYR A 217      42.194  38.445  52.600  1.00 89.05           C
ATOM   1593  C   TYR A 217      40.725  38.764  52.932  1.00 89.26           C
ATOM   1594  O   TYR A 217      39.897  37.888  52.867  1.00 89.57           O
ATOM   1595  CB  TYR A 217      43.034  38.361  53.890  1.00 85.09           C
ATOM   1596  CG  TYR A 217      44.403  37.880  53.579  1.00 78.15           C
ATOM   1597  CD1 TYR A 217      45.337  38.715  52.996  1.00 77.45           C
ATOM   1598  CD2 TYR A 217      44.711  36.615  53.740  1.00 74.24           C
ATOM   1599  CE1 TYR A 217      46.556  38.309  52.632  1.00 74.17           C
ATOM   1600  CE2 TYR A 217      45.956  36.158  53.395  1.00 78.47           C
ATOM   1601  CZ  TYR A 217      46.857  37.027  52.795  1.00 78.42           C
ATOM   1602  OH  TYR A 217      48.116  36.665  52.391  1.00 88.24           O
ATOM   1603  N   THR A 218      40.400  39.992  53.274  1.00 88.30           N
ATOM   1604  CA  THR A 218      39.029  40.315  53.579  1.00 89.37           C
ATOM   1605  C   THR A 218      38.312  40.004  52.357  1.00 88.21           C
ATOM   1606  O   THR A 218      37.489  39.117  52.286  1.00 83.74           O
ATOM   1607  CB  THR A 218      38.858  41.810  53.929  1.00 91.06           C
ATOM   1608  OG1 THR A 218      39.550  42.115  55.164  1.00101.89           O
ATOM   1609  CG2 THR A 218      37.470  42.113  54.281  1.00 91.71           C
ATOM   1610  N   GLY A 219      38.671  40.766  51.341  1.00 92.42           N
ATOM   1611  CA  GLY A 219      38.003  40.644  50.036  1.00 95.67           C
ATOM   1612  C   GLY A 219      37.791  39.195  49.631  1.00 96.86           C
ATOM   1613  O   GLY A 219      36.993  38.956  48.801  1.00 99.94           O
ATOM   1614  N   ALA A 220      38.530  38.260  50.204  1.00 96.71           N
ATOM   1615  CA  ALA A 220      38.422  36.867  49.858  1.00 96.21           C
ATOM   1616  C   ALA A 220      37.453  36.198  50.802  1.00 98.68           C
ATOM   1617  O   ALA A 220      36.687  35.360  50.361  1.00 99.62           O
ATOM   1618  CB  ALA A 220      39.762  36.192  49.931  1.00 93.92           C
ATOM   1619  N   ALA A 221      37.513  36.545  52.098  1.00100.16           N
ATOM   1620  CA  ALA A 221      36.631  35.991  53.137  1.00100.00           C
ATOM   1621  C   ALA A 221      35.172  36.365  52.829  1.00100.53           C
ATOM   1622  O   ALA A 221      34.262  35.565  52.867  1.00 98.86           O
ATOM   1623  CB  ALA A 221      37.029  36.553  54.454  1.00100.07           C
ATOM   1624  N   LEU A 222      34.973  37.639  52.514  1.00101.97           N
ATOM   1625  CA  LEU A 222      33.652  38.187  52.142  1.00102.06           C
ATOM   1626  C   LEU A 222      33.088  37.422  50.979  1.00102.00           C
ATOM   1627  O   LEU A 222      31.908  37.403  50.767  1.00104.44           O
ATOM   1628  CB  LEU A 222      33.769  39.684  51.749  1.00101.58           C
ATOM   1629  CG  LEU A 222      33.694  40.594  52.933  1.00101.68           C
ATOM   1630  CD1 LEU A 222      34.179  41.997  52.601  1.00 95.49           C
ATOM   1631  CD2 LEU A 222      32.245  40.533  53.405  1.00104.82           C
ATOM   1632  N   ALA A 223      33.940  36.849  50.170  1.00100.69           N
ATOM   1633  CA  ALA A 223      33.451  36.138  49.032  1.00100.44           C
ATOM   1634  C   ALA A 223      33.177  34.669  49.409  1.00100.87           C
ATOM   1635  O   ALA A 223      32.231  34.091  48.916  1.00101.84           O
ATOM   1636  CB  ALA A 223      34.480  36.245  47.865  1.00 98.60           C
ATOM   1637  N   GLU A 224      34.018  34.094  50.275  1.00100.80           N
ATOM   1638  CA  GLU A 224      33.920  32.681  50.717  1.00 99.55           C
ATOM   1639  C   GLU A 224      32.603  32.450  51.377  1.00101.65           C
ATOM   1640  O   GLU A 224      32.249  31.314  51.543  1.00103.71           O
ATOM   1641  CB  GLU A 224      35.060  32.269  51.687  1.00 96.06           C
ATOM   1642  CG  GLU A 224      36.443  32.412  51.073  1.00 99.42           C
ATOM   1643  CD  GLU A 224      37.555  31.896  51.926  1.00 99.25           C
ATOM   1644  OE1 GLU A 224      37.254  31.888  53.113  1.00106.60           O
ATOM   1645  OE2 GLU A 224      38.687  31.523  51.419  1.00 92.17           O
ATOM   1646  N   TYR A 225      31.879  33.507  51.771  1.00103.31           N
ATOM   1647  CA  TYR A 225      30.570  33.377  52.451  1.00105.28           C
ATOM   1648  C   TYR A 225      29.547  32.974  51.444  1.00106.03           C
ATOM   1649  O   TYR A 225      28.671  32.268  51.782  1.00105.63           O
ATOM   1650  CB  TYR A 225      30.168  34.687  53.135  1.00106.89           C
ATOM   1651  CG  TYR A 225      28.678  34.980  53.145  1.00115.51           C
ATOM   1652  CD1 TYR A 225      28.003  35.457  51.994  1.00120.03           C
ATOM   1653  CD2 TYR A 225      27.935  34.806  54.320  1.00120.43           C
ATOM   1654  CE1 TYR A 225      26.654  35.724  52.045  1.00124.92           C
ATOM   1655  CE2 TYR A 225      26.564  35.036  54.358  1.00122.82           C
ATOM   1656  CZ  TYR A 225      25.946  35.492  53.237  1.00127.46           C
ATOM   1657  OH  TYR A 225      24.603  35.750  53.297  1.00135.76           O
ATOM   1658  N   PHE A 226      29.695  33.411  50.195  1.00108.70           N
ATOM   1659  CA  PHE A 226      28.818  33.044  49.073  1.00109.84           C
ATOM   1660  C   PHE A 226      29.157  31.674  48.476  1.00108.59           C
ATOM   1661  O   PHE A 226      28.247  31.058  47.984  1.00104.88           O
ATOM   1662  CB  PHE A 226      28.916  34.099  47.961  1.00111.78           C
ATOM   1663  CG  PHE A 226      28.523  35.459  48.395  1.00114.83           C
ATOM   1664  CD1 PHE A 226      27.209  35.813  48.408  1.00113.78           C
ATOM   1665  CD2 PHE A 226      29.486  36.398  48.746  1.00120.20           C
ATOM   1666  CE1 PHE A 226      26.829  37.035  48.801  1.00120.18           C
ATOM   1667  CE2 PHE A 226      29.096  37.659  49.136  1.00125.30           C
ATOM   1668  CZ  PHE A 226      27.753  37.968  49.163  1.00125.48           C
ATOM   1669  N   MET A 227      30.434  31.255  48.520  1.00108.64           N
ATOM   1670  CA  MET A 227      30.887  30.008  47.973  1.00111.23           C
ATOM   1671  C   MET A 227      30.273  28.867  48.735  1.00112.87           C
ATOM   1672  O   MET A 227      29.634  27.969  48.147  1.00116.34           O
ATOM   1673  CB  MET A 227      32.377  29.847  48.152  1.00112.91           C
ATOM   1674  CG  MET A 227      33.244  30.088  46.999  1.00115.88           C
ATOM   1675  SD  MET A 227      34.623  29.035  47.344  1.00121.38           S
ATOM   1676  CE  MET A 227      35.679  30.154  48.426  1.00126.09           C
ATOM   1677  N   TYR A 228      30.507  28.832  50.049  1.00111.26           N
ATOM   1678  CA  TYR A 228      29.963  27.766  50.871  1.00109.48           C
ATOM   1679  C   TYR A 228      28.409  27.744  50.890  1.00111.89           C
ATOM   1680  O   TYR A 228      27.779  26.932  51.582  1.00114.19           O
ATOM   1681  CB  TYR A 228      30.550  27.913  52.253  1.00105.84           C
ATOM   1682  CG  TYR A 228      32.021  27.682  52.194  1.00 98.61           C
ATOM   1683  CD1 TYR A 228      32.854  28.559  52.697  1.00 92.07           C
ATOM   1684  CD2 TYR A 228      32.569  26.511  51.597  1.00 98.36           C
ATOM   1685  CE1 TYR A 228      34.193  28.353  52.624  1.00 99.73           C
ATOM   1686  CE2 TYR A 228      33.908  26.276  51.518  1.00 97.79           C
ATOM   1687  CZ  TYR A 228      34.704  27.224  52.029  1.00105.96           C
ATOM   1688  OH  TYR A 228      36.065  27.050  51.951  1.00121.38           O
ATOM   1689  N   ARG A 229      27.815  28.658  50.125  1.00111.61           N
ATOM   1690  CA  ARG A 229      26.409  28.789  50.022  1.00110.39           C
ATOM   1691  C   ARG A 229      26.006  28.485  48.590  1.00110.20           C
ATOM   1692  O   ARG A 229      25.015  29.004  48.065  1.00110.28           O
ATOM   1693  CB  ARG A 229      26.026  30.184  50.439  1.00109.77           C
ATOM   1694  CG  ARG A 229      26.316  30.419  51.857  1.00111.91           C
ATOM   1695  CD  ARG A 229      25.190  31.133  52.573  1.00121.70           C
ATOM   1696  NE  ARG A 229      25.596  31.601  53.896  1.00132.77           N
ATOM   1697  CZ  ARG A 229      24.801  32.236  54.747  1.00140.30           C
ATOM   1698  NH1 ARG A 229      23.538  32.480  54.413  1.00140.63           N
ATOM   1699  NH2 ARG A 229      25.270  32.618  55.934  1.00143.53           N
ATOM   1700  N   GLU A 230      26.766  27.617  47.962  1.00110.22           N
ATOM   1701  CA  GLU A 230      26.471  27.222  46.597  1.00112.11           C
ATOM   1702  C   GLU A 230      26.490  28.324  45.591  1.00108.46           C
ATOM   1703  O   GLU A 230      26.229  28.040  44.469  1.00109.06           O
ATOM   1704  CB  GLU A 230      25.112  26.508  46.513  1.00116.85           C
ATOM   1705  CG  GLU A 230      24.893  25.434  47.602  1.00123.84           C
ATOM   1706  CD  GLU A 230      23.574  24.740  47.492  1.00130.75           C
ATOM   1707  OE1 GLU A 230      22.635  25.346  46.893  1.00137.32           O
ATOM   1708  OE2 GLU A 230      23.503  23.606  47.999  1.00129.66           O
ATOM   1709  N   ARG A 231      26.806  29.565  45.981  1.00106.14           N
ATOM   1710  CA  ARG A 231      26.899  30.752  45.070  1.00102.65           C
ATOM   1711  C   ARG A 231      28.214  30.863  44.407  1.00102.76           C
ATOM   1712  O   ARG A 231      29.137  30.227  44.808  1.00101.61           O
ATOM   1713  CB  ARG A 231      26.693  32.055  45.832  1.00100.69           C
ATOM   1714  CG  ARG A 231      25.217  32.385  46.129  1.00 98.76           C
ATOM   1715  CD  ARG A 231      24.885  33.823  46.048  1.00 93.93           C
ATOM   1716  NE  ARG A 231      23.611  34.133  46.554  1.00 98.63           N
ATOM   1717  CZ  ARG A 231      23.087  35.352  46.503  1.00111.02           C
ATOM   1718  NH1 ARG A 231      23.791  36.361  45.950  1.00112.63           N
ATOM   1719  NH2 ARG A 231      21.832  35.596  46.987  1.00115.93           N
ATOM   1720  N   HIS A 232      28.302  31.656  43.365  1.00104.37           N
ATOM   1721  CA  HIS A 232      29.588  31.814  42.681  1.00107.55           C
ATOM   1722  C   HIS A 232      30.164  33.270  42.827  1.00109.34           C
ATOM   1723  O   HIS A 232      29.403  34.265  42.855  1.00113.00           O
ATOM   1724  CB  HIS A 232      29.504  31.379  41.213  1.00106.75           C
ATOM   1725  CG  HIS A 232      29.099  29.951  41.040  1.00110.48           C
ATOM   1726  ND1 HIS A 232      28.618  29.448  39.850  1.00113.32           N
ATOM   1727  CD2 HIS A 232      29.092  28.914  41.915  1.00113.12           C
ATOM   1728  CE1 HIS A 232      28.322  28.166  40.004  1.00114.14           C
ATOM   1729  NE2 HIS A 232      28.610  27.813  41.243  1.00112.19           N
ATOM   1730  N   THR A 233      31.495  33.376  42.961  1.00107.11           N
ATOM   1731  CA  THR A 233      32.130  34.661  43.147  1.00102.88           C
ATOM   1732  C   THR A 233      33.233  34.920  42.129  1.00101.81           C
ATOM   1733  O   THR A 233      33.745  33.986  41.481  1.00104.16           O
ATOM   1734  CB  THR A 233      32.806  34.753  44.512  1.00101.20           C
ATOM   1735  OG1 THR A 233      32.307  33.809  45.456  1.00 87.82           O
ATOM   1736  CG2 THR A 233      32.476  36.041  45.073  1.00104.89           C
ATOM   1737  N   LEU A 234      33.649  36.185  42.030  1.00 97.05           N
ATOM   1738  CA  LEU A 234      34.737  36.566  41.144  1.00 92.23           C
ATOM   1739  C   LEU A 234      35.490  37.522  41.928  1.00 91.94           C
ATOM   1740  O   LEU A 234      34.920  38.496  42.406  1.00 90.41           O
ATOM   1741  CB  LEU A 234      34.177  37.295  39.902  1.00 90.60           C
ATOM   1742  CG  LEU A 234      35.240  37.753  38.866  1.00 83.47           C
ATOM   1743  CD1 LEU A 234      35.681  36.606  37.769  1.00 76.49           C
ATOM   1744  CD2 LEU A 234      34.773  38.978  38.200  1.00 75.19           C
ATOM   1745  N   ILE A 235      36.754  37.288  42.138  1.00 92.55           N
ATOM   1746  CA  ILE A 235      37.496  38.251  42.943  1.00 96.89           C
ATOM   1747  C   ILE A 235      38.606  38.869  42.075  1.00 98.93           C
ATOM   1748  O   ILE A 235      39.409  38.136  41.394  1.00 96.33           O
ATOM   1749  CB  ILE A 235      38.015  37.650  44.344  1.00 97.20           C
ATOM   1750  CG1 ILE A 235      36.851  37.372  45.241  1.00107.57           C
ATOM   1751  CG2 ILE A 235      38.652  38.650  45.176  1.00 98.18           C
ATOM   1752  CD1 ILE A 235      35.994  36.260  44.776  1.00119.22           C
ATOM   1753  N   ILE A 236      38.620  40.225  42.096  1.00101.46           N
ATOM   1754  CA  ILE A 236      39.667  41.001  41.460  1.00104.38           C
ATOM   1755  C   ILE A 236      40.478  41.705  42.558  1.00102.52           C
ATOM   1756  O   ILE A 236      39.948  42.490  43.301  1.00103.07           O
ATOM   1757  CB  ILE A 236      39.084  42.057  40.531  1.00108.16           C
ATOM   1758  CG1 ILE A 236      37.842  41.517  39.808  1.00112.04           C
ATOM   1759  CG2 ILE A 236      40.147  42.459  39.476  1.00111.41           C
ATOM   1760  CD1 ILE A 236      38.115  40.217  38.980  1.00113.27           C
ATOM   1761  N   TYR A 237      41.757  41.385  42.686  1.00100.00           N
ATOM   1762  CA  TYR A 237      42.590  42.044  43.666  1.00 97.09           C
ATOM   1763  C   TYR A 237      43.506  42.996  42.966  1.00 94.84           C
ATOM   1764  O   TYR A 237      44.541  42.569  42.581  1.00 94.42           O
ATOM   1765  CB  TYR A 237      43.484  41.003  44.368  1.00 97.61           C
ATOM   1766  CG  TYR A 237      42.843  39.711  44.827  1.00 92.51           C
ATOM   1767  CD1 TYR A 237      43.253  38.527  44.282  1.00 88.01           C
ATOM   1768  CD2 TYR A 237      41.947  39.698  45.889  1.00 90.14           C
ATOM   1769  CE1 TYR A 237      42.757  37.346  44.722  1.00 90.99           C
ATOM   1770  CE2 TYR A 237      41.467  38.511  46.377  1.00 92.44           C
ATOM   1771  CZ  TYR A 237      41.862  37.309  45.763  1.00 92.75           C
ATOM   1772  OH  TYR A 237      41.389  36.044  46.131  1.00 93.66           O
ATOM   1773  N   ASP A 238      43.136  44.240  42.817  1.00 95.88           N
ATOM   1774  CA  ASP A 238      43.933  45.208  42.056  1.00101.30           C
ATOM   1775  C   ASP A 238      45.358  45.303  42.538  1.00101.77           C
ATOM   1776  O   ASP A 238      45.637  46.059  43.479  1.00104.07           O
ATOM   1777  CB  ASP A 238      43.331  46.599  42.119  1.00105.47           C
ATOM   1778  CG  ASP A 238      42.036  46.712  41.306  1.00119.68           C
ATOM   1779  OD1 ASP A 238      42.045  47.213  40.165  1.00126.24           O
ATOM   1780  OD2 ASP A 238      40.927  46.299  41.720  1.00136.51           O
ATOM   1781  N   ASP A 239      46.274  44.581  41.880  1.00100.60           N
ATOM   1782  CA  ASP A 239      47.658  44.504  42.292  1.00100.18           C
ATOM   1783  C   ASP A 239      47.918  43.718  43.587  1.00 98.72           C
ATOM   1784  O   ASP A 239      47.556  44.127  44.741  1.00 95.12           O
ATOM   1785  CB  ASP A 239      48.229  45.894  42.431  1.00102.64           C
ATOM   1786  CG  ASP A 239      48.834  46.362  41.168  1.00109.94           C
ATOM   1787  OD1 ASP A 239      49.761  45.629  40.670  1.00113.26           O
ATOM   1788  OD2 ASP A 239      48.416  47.418  40.593  1.00118.19           O
ATOM   1789  N   LEU A 240      48.603  42.598  43.366  1.00 97.37           N
ATOM   1790  CA  LEU A 240      49.096  41.800  44.444  1.00 96.34           C
ATOM   1791  C   LEU A 240      50.530  42.275  44.639  1.00 97.51           C
ATOM   1792  O   LEU A 240      51.202  41.868  45.547  1.00101.09           O
ATOM   1793  CB  LEU A 240      49.023  40.340  44.092  1.00 93.73           C
ATOM   1794  CG  LEU A 240      47.642  39.811  43.778  1.00 86.41           C
ATOM   1795  CD1 LEU A 240      47.730  38.247  43.544  1.00 87.69           C
ATOM   1796  CD2 LEU A 240      46.669  40.069  44.851  1.00 78.90           C
ATOM   1797  N   SER A 241      50.974  43.169  43.770  1.00 96.09           N
ATOM   1798  CA  SER A 241      52.292  43.688  43.820  1.00 93.56           C
ATOM   1799  C   SER A 241      52.219  44.669  44.927  1.00 93.77           C
ATOM   1800  O   SER A 241      52.995  44.615  45.842  1.00 96.80           O
ATOM   1801  CB  SER A 241      52.627  44.402  42.564  1.00 92.68           C
ATOM   1802  OG  SER A 241      52.045  43.792  41.432  1.00 89.50           O
ATOM   1803  N   LYS A 242      51.299  45.582  44.896  1.00 91.65           N
ATOM   1804  CA  LYS A 242      51.250  46.519  45.972  1.00 93.61           C
ATOM   1805  C   LYS A 242      50.960  45.839  47.291  1.00 93.84           C
ATOM   1806  O   LYS A 242      51.097  46.419  48.327  1.00 95.80           O
ATOM   1807  CB  LYS A 242      50.197  47.542  45.727  1.00 95.25           C
ATOM   1808  CG  LYS A 242      50.512  48.467  44.575  1.00101.44           C
ATOM   1809  CD  LYS A 242      49.289  49.318  44.102  1.00105.28           C
ATOM   1810  CE  LYS A 242      49.717  50.185  42.898  1.00105.78           C
ATOM   1811  NZ  LYS A 242      50.504  49.406  41.826  1.00 97.34           N
ATOM   1812  N   GLN A 243      50.514  44.605  47.296  1.00 93.82           N
ATOM   1813  CA  GLN A 243      50.289  43.959  48.598  1.00 92.80           C
ATOM   1814  C   GLN A 243      51.552  43.301  49.063  1.00 90.36           C
ATOM   1815  O   GLN A 243      51.829  43.293  50.235  1.00 89.06           O
ATOM   1816  CB  GLN A 243      49.159  42.907  48.545  1.00 93.66           C
ATOM   1817  CG  GLN A 243      48.821  42.296  49.877  1.00 92.95           C
ATOM   1818  CD  GLN A 243      48.314  40.890  49.775  1.00 96.79           C
ATOM   1819  OE1 GLN A 243      48.537  40.163  48.753  1.00 98.96           O
ATOM   1820  NE2 GLN A 243      47.714  40.438  50.880  1.00 92.19           N
ATOM   1821  N   ALA A 244      52.314  42.760  48.139  1.00 88.30           N
ATOM   1822  CA  ALA A 244      53.566  42.109  48.481  1.00 88.64           C
ATOM   1823  C   ALA A 244      54.456  43.127  49.160  1.00 93.15           C
ATOM   1824  O   ALA A 244      55.079  42.851  50.243  1.00 92.87           O
ATOM   1825  CB  ALA A 244      54.251  41.597  47.266  1.00 84.95           C
ATOM   1826  N   GLN A 245      54.497  44.328  48.541  1.00 97.24           N
ATOM   1827  CA  GLN A 245      55.301  45.483  49.052  1.00 98.04           C
ATOM   1828  C   GLN A 245      54.874  45.774  50.485  1.00 98.20           C
ATOM   1829  O   GLN A 245      55.707  45.921  51.345  1.00101.78           O
ATOM   1830  CB  GLN A 245      55.202  46.717  48.158  1.00 94.31           C
ATOM   1831  CG  GLN A 245      55.839  46.494  46.836  1.00103.20           C
ATOM   1832  CD  GLN A 245      55.813  47.729  45.953  1.00117.73           C
ATOM   1833  OE1 GLN A 245      56.069  48.849  46.448  1.00130.56           O
ATOM   1834  NE2 GLN A 245      55.553  47.551  44.634  1.00119.73           N
ATOM   1835  N   ALA A 246      53.609  45.811  50.761  1.00 97.74           N
ATOM   1836  CA  ALA A 246      53.224  46.133  52.092  1.00102.99           C
ATOM   1837  C   ALA A 246      53.698  45.050  53.109  1.00107.70           C
ATOM   1838  O   ALA A 246      53.816  45.278  54.363  1.00105.51           O
ATOM   1839  CB  ALA A 246      51.774  46.260  52.129  1.00105.06           C
ATOM   1840  N   TYR A 247      53.942  43.853  52.560  1.00113.52           N
ATOM   1841  CA  TYR A 247      54.431  42.718  53.373  1.00117.74           C
ATOM   1842  C   TYR A 247      55.848  42.988  53.758  1.00118.70           C
ATOM   1843  O   TYR A 247      56.205  43.021  54.913  1.00121.36           O
ATOM   1844  CB  TYR A 247      54.365  41.352  52.644  1.00117.35           C
ATOM   1845  CG  TYR A 247      54.768  40.190  53.507  1.00122.46           C
ATOM   1846  CD1 TYR A 247      54.745  40.277  54.921  1.00132.22           C
ATOM   1847  CD2 TYR A 247      55.176  39.024  52.949  1.00121.38           C
ATOM   1848  CE1 TYR A 247      55.103  39.210  55.724  1.00134.41           C
ATOM   1849  CE2 TYR A 247      55.559  37.963  53.743  1.00128.81           C
ATOM   1850  CZ  TYR A 247      55.505  38.055  55.136  1.00134.54           C
ATOM   1851  OH  TYR A 247      55.863  37.014  55.961  1.00141.37           O
ATOM   1852  N   ARG A 248      56.657  43.193  52.771  1.00119.53           N
ATOM   1853  CA  ARG A 248      58.044  43.512  53.028  1.00121.35           C
ATOM   1854  C   ARG A 248      58.192  44.578  54.144  1.00120.74           C
ATOM   1855  O   ARG A 248      59.027  44.440  55.068  1.00119.74           O
ATOM   1856  CB  ARG A 248      58.631  44.034  51.710  1.00122.56           C
ATOM   1857  CG  ARG A 248      60.112  44.081  51.605  1.00122.11           C
ATOM   1858  CD  ARG A 248      60.471  44.271  50.173  1.00116.64           C
ATOM   1859  NE  ARG A 248      59.624  45.285  49.589  1.00109.92           N
ATOM   1860  CZ  ARG A 248      59.719  45.697  48.333  1.00111.94           C
ATOM   1861  NH1 ARG A 248      60.551  45.092  47.473  1.00108.22           N
ATOM   1862  NH2 ARG A 248      58.965  46.730  47.919  1.00116.30           N
ATOM   1863  N   GLN A 249      57.369  45.615  54.059  1.00119.22           N
ATOM   1864  CA  GLN A 249      57.447  46.674  55.005  1.00120.86           C
ATOM   1865  C   GLN A 249      57.179  46.199  56.428  1.00123.57           C
ATOM   1866  O   GLN A 249      57.725  46.719  57.379  1.00126.02           O
ATOM   1867  CB  GLN A 249      56.476  47.798  54.658  1.00120.31           C
ATOM   1868  CG  GLN A 249      56.488  48.934  55.743  1.00115.51           C
ATOM   1869  CD  GLN A 249      55.585  50.058  55.416  1.00104.68           C
ATOM   1870  OE1 GLN A 249      55.728  50.657  54.290  1.00103.70           O
ATOM   1871  NE2 GLN A 249      54.648  50.384  56.372  1.00 82.32           N
ATOM   1872  N   MET A 250      56.330  45.238  56.617  1.00125.85           N
ATOM   1873  CA  MET A 250      56.077  44.818  57.996  1.00130.03           C
ATOM   1874  C   MET A 250      57.181  43.881  58.566  1.00128.50           C
ATOM   1875  O   MET A 250      57.531  43.893  59.734  1.00128.68           O
ATOM   1876  CB  MET A 250      54.715  44.122  58.076  1.00134.07           C
ATOM   1877  CG  MET A 250      53.559  44.994  57.632  1.00142.32           C
ATOM   1878  SD  MET A 250      51.987  44.232  57.897  1.00154.19           S
ATOM   1879  CE  MET A 250      52.314  42.648  56.703  1.00162.63           C
ATOM   1880  N   SER A 251      57.732  43.038  57.743  1.00126.84           N
ATOM   1881  CA  SER A 251      58.719  42.132  58.250  1.00125.30           C
ATOM   1882  C   SER A 251      59.923  42.923  58.733  1.00120.38           C
ATOM   1883  O   SER A 251      60.446  42.673  59.825  1.00119.91           O
ATOM   1884  CB  SER A 251      59.108  41.121  57.158  1.00127.21           C
ATOM   1885  OG  SER A 251      59.455  41.775  55.947  1.00128.06           O
ATOM   1886  N   LEU A 252      60.351  43.876  57.910  1.00113.71           N
ATOM   1887  CA  LEU A 252      61.522  44.730  58.229  1.00106.72           C
ATOM   1888  C   LEU A 252      61.266  45.599  59.540  1.00104.57           C
ATOM   1889  O   LEU A 252      62.133  45.904  60.353  1.00 96.60           O
ATOM   1890  CB  LEU A 252      61.816  45.605  57.001  1.00102.72           C
ATOM   1891  CG  LEU A 252      62.041  44.836  55.736  1.00 88.00           C
ATOM   1892  CD1 LEU A 252      62.099  45.700  54.485  1.00 72.42           C
ATOM   1893  CD2 LEU A 252      63.313  44.240  55.904  1.00 89.50           C
ATOM   1894  N   LEU A 253      60.012  45.988  59.718  1.00105.43           N
ATOM   1895  CA  LEU A 253      59.621  46.782  60.885  1.00105.68           C
ATOM   1896  C   LEU A 253      59.465  45.843  62.123  1.00107.02           C
ATOM   1897  O   LEU A 253      59.380  46.309  63.274  1.00106.06           O
ATOM   1898  CB  LEU A 253      58.330  47.571  60.631  1.00103.29           C
ATOM   1899  CG  LEU A 253      58.397  48.599  59.548  1.00103.13           C
ATOM   1900  CD1 LEU A 253      57.073  49.380  59.515  1.00103.67           C
ATOM   1901  CD2 LEU A 253      59.554  49.500  59.705  1.00102.60           C
ATOM   1902  N   LEU A 254      59.368  44.530  61.865  1.00108.70           N
ATOM   1903  CA  LEU A 254      59.282  43.553  62.939  1.00109.64           C
ATOM   1904  C   LEU A 254      60.725  43.012  63.131  1.00113.56           C
ATOM   1905  O   LEU A 254      61.070  42.170  63.982  1.00109.89           O
ATOM   1906  CB  LEU A 254      58.318  42.450  62.577  1.00106.60           C
ATOM   1907  CG  LEU A 254      56.875  42.843  62.551  1.00103.54           C
ATOM   1908  CD1 LEU A 254      56.066  41.739  61.835  1.00106.22           C
ATOM   1909  CD2 LEU A 254      56.343  43.081  63.940  1.00100.87           C
ATOM   1910  N   ARG A 255      61.585  43.518  62.285  1.00120.59           N
ATOM   1911  CA  ARG A 255      62.960  43.099  62.356  1.00127.92           C
ATOM   1912  C   ARG A 255      63.131  41.642  61.987  1.00129.24           C
ATOM   1913  O   ARG A 255      63.841  40.920  62.625  1.00129.16           O
ATOM   1914  CB  ARG A 255      63.498  43.405  63.758  1.00132.00           C
ATOM   1915  CG  ARG A 255      63.383  44.916  64.149  1.00142.11           C
ATOM   1916  CD  ARG A 255      64.311  45.272  65.246  1.00156.57           C
ATOM   1917  NE  ARG A 255      64.342  46.693  65.581  1.00169.04           N
ATOM   1918  CZ  ARG A 255      65.208  47.236  66.465  1.00178.83           C
ATOM   1919  NH1 ARG A 255      66.126  46.479  67.086  1.00185.54           N
ATOM   1920  NH2 ARG A 255      65.170  48.528  66.733  1.00178.39           N
ATOM   1921  N   ARG A 256      62.511  41.242  60.901  1.00132.14           N
ATOM   1922  CA  ARG A 256      62.633  39.893  60.426  1.00135.98           C
ATOM   1923  C   ARG A 256      63.529  39.775  59.165  1.00138.18           C
ATOM   1924  O   ARG A 256      63.370  40.503  58.159  1.00136.48           O
ATOM   1925  CB  ARG A 256      61.232  39.343  60.127  1.00137.72           C
ATOM   1926  CG  ARG A 256      60.345  39.102  61.360  1.00139.78           C
ATOM   1927  CD  ARG A 256      58.996  38.520  61.010  1.00142.88           C
ATOM   1928  NE  ARG A 256      58.189  38.397  62.215  1.00152.68           N
ATOM   1929  CZ  ARG A 256      56.892  38.076  62.222  1.00160.33           C
ATOM   1930  NH1 ARG A 256      56.257  37.837  61.071  1.00161.40           N
ATOM   1931  NH2 ARG A 256      56.226  37.996  63.378  1.00163.23           N
ATOM   1932  N   PRO A 257      64.410  38.777  59.195  1.00140.87           N
ATOM   1933  CA  PRO A 257      65.412  38.564  58.120  1.00141.73           C
ATOM   1934  C   PRO A 257      64.837  38.531  56.684  1.00139.65           C
ATOM   1935  O   PRO A 257      63.919  37.768  56.395  1.00141.42           O
ATOM   1936  CB  PRO A 257      66.022  37.190  58.490  1.00143.11           C
ATOM   1937  CG  PRO A 257      64.954  36.548  59.375  1.00141.57           C
ATOM   1938  CD  PRO A 257      64.465  37.710  60.224  1.00140.19           C
ATOM   1939  N   PRO A 258      65.325  39.415  55.830  1.00135.47           N
ATOM   1940  CA  PRO A 258      64.885  39.522  54.446  1.00130.44           C
ATOM   1941  C   PRO A 258      65.726  38.766  53.529  1.00122.95           C
ATOM   1942  O   PRO A 258      66.552  38.100  54.095  1.00117.97           O
ATOM   1943  CB  PRO A 258      65.082  41.004  54.168  1.00133.09           C
ATOM   1944  CG  PRO A 258      66.346  41.296  54.849  1.00136.10           C
ATOM   1945  CD  PRO A 258      66.217  40.526  56.178  1.00136.81           C
ATOM   1946  N   GLY A 259      65.510  38.964  52.217  1.00118.34           N
ATOM   1947  CA  GLY A 259      66.121  38.270  51.086  1.00118.21           C
ATOM   1948  C   GLY A 259      65.917  38.983  49.748  1.00117.73           C
ATOM   1949  O   GLY A 259      65.931  40.213  49.812  1.00121.34           O
ATOM   1950  N   ARG A 260      65.773  38.284  48.602  1.00114.68           N
ATOM   1951  CA  ARG A 260      65.663  38.900  47.289  1.00114.34           C
ATOM   1952  C   ARG A 260      64.774  40.116  47.373  1.00116.87           C
ATOM   1953  O   ARG A 260      63.637  40.047  48.012  1.00116.38           O
ATOM   1954  CB  ARG A 260      65.021  37.981  46.299  1.00116.31           C
ATOM   1955  CG  ARG A 260      65.727  36.712  46.012  1.00126.98           C
ATOM   1956  CD  ARG A 260      65.196  35.939  44.764  1.00135.15           C
ATOM   1957  NE  ARG A 260      65.887  34.640  44.551  1.00140.75           N
ATOM   1958  CZ  ARG A 260      65.823  33.916  43.427  1.00139.99           C
ATOM   1959  NH1 ARG A 260      65.095  34.353  42.426  1.00145.02           N
ATOM   1960  NH2 ARG A 260      66.502  32.789  43.291  1.00133.37           N
ATOM   1961  N   GLU A 261      65.259  41.235  46.741  1.00117.49           N
ATOM   1962  CA  GLU A 261      64.537  42.542  46.734  1.00117.63           C
ATOM   1963  C   GLU A 261      63.879  42.842  48.115  1.00114.82           C
ATOM   1964  O   GLU A 261      62.711  43.195  48.221  1.00109.86           O
ATOM   1965  CB  GLU A 261      63.448  42.496  45.670  1.00120.57           C
ATOM   1966  CG  GLU A 261      63.807  43.019  44.305  1.00128.43           C
ATOM   1967  CD  GLU A 261      62.653  42.862  43.313  1.00136.93           C
ATOM   1968  OE1 GLU A 261      61.502  43.213  43.650  1.00139.50           O
ATOM   1969  OE2 GLU A 261      62.882  42.381  42.187  1.00143.83           O
ATOM   1970  N   ALA A 262      64.634  42.601  49.176  1.00114.48           N
ATOM   1971  CA  ALA A 262      64.196  42.835  50.542  1.00115.04           C
ATOM   1972  C   ALA A 262      62.945  42.155  50.907  1.00116.40           C
ATOM   1973  O   ALA A 262      62.425  42.399  51.996  1.00112.35           O
ATOM   1974  CB  ALA A 262      64.030  44.297  50.774  1.00115.24           C
ATOM   1975  N   TYR A 263      62.458  41.301  49.997  1.00120.88           N
ATOM   1976  CA  TYR A 263      61.201  40.518  50.226  1.00125.11           C
ATOM   1977  C   TYR A 263      61.369  39.454  51.290  1.00128.21           C
ATOM   1978  O   TYR A 263      62.347  38.694  51.255  1.00132.99           O
ATOM   1979  CB  TYR A 263      60.780  39.830  48.942  1.00124.71           C
ATOM   1980  CG  TYR A 263      60.146  40.742  47.914  1.00121.10           C
ATOM   1981  CD1 TYR A 263      60.700  40.876  46.656  1.00113.34           C
ATOM   1982  CD2 TYR A 263      58.940  41.459  48.213  1.00117.50           C
ATOM   1983  CE1 TYR A 263      60.079  41.676  45.721  1.00111.22           C
ATOM   1984  CE2 TYR A 263      58.341  42.271  47.280  1.00109.19           C
ATOM   1985  CZ  TYR A 263      58.934  42.346  46.036  1.00109.87           C
ATOM   1986  OH  TYR A 263      58.472  43.151  45.080  1.00112.47           O
ATOM   1987  N   PRO A 264      60.463  39.370  52.237  1.00128.89           N
ATOM   1988  CA  PRO A 264      60.624  38.400  53.338  1.00130.92           C
ATOM   1989  C   PRO A 264      60.758  36.941  52.917  1.00131.49           C
ATOM   1990  O   PRO A 264      60.959  36.646  51.750  1.00131.08           O
ATOM   1991  CB  PRO A 264      59.362  38.637  54.203  1.00131.05           C
ATOM   1992  CG  PRO A 264      58.457  39.303  53.325  1.00129.88           C
ATOM   1993  CD  PRO A 264      59.303  40.218  52.434  1.00128.21           C
ATOM   1994  N   GLY A 265      60.689  36.043  53.887  1.00133.21           N
ATOM   1995  CA  GLY A 265      60.746  34.613  53.613  1.00134.88           C
ATOM   1996  C   GLY A 265      59.384  33.900  53.673  1.00135.83           C
ATOM   1997  O   GLY A 265      59.343  32.702  53.959  1.00137.14           O
ATOM   1998  N   ASP A 266      58.293  34.626  53.430  1.00135.45           N
ATOM   1999  CA  ASP A 266      56.990  34.052  53.407  1.00135.88           C
ATOM   2000  C   ASP A 266      56.186  34.875  52.415  1.00135.12           C
ATOM   2001  O   ASP A 266      54.934  35.080  52.601  1.00135.77           O
ATOM   2002  CB  ASP A 266      56.353  34.147  54.756  1.00138.93           C
ATOM   2003  CG  ASP A 266      57.041  33.267  55.803  1.00149.45           C
ATOM   2004  OD1 ASP A 266      57.132  32.038  55.588  1.00155.91           O
ATOM   2005  OD2 ASP A 266      57.509  33.709  56.894  1.00161.15           O
ATOM   2006  N   VAL A 267      56.880  35.341  51.351  1.00132.48           N
ATOM   2007  CA  VAL A 267      56.266  36.170  50.276  1.00129.85           C
ATOM   2008  C   VAL A 267      55.442  35.353  49.287  1.00125.45           C
ATOM   2009  O   VAL A 267      54.624  35.908  48.537  1.00125.50           O
ATOM   2010  CB  VAL A 267      57.338  36.938  49.426  1.00131.23           C
ATOM   2011  CG1 VAL A 267      56.695  38.053  48.571  1.00128.43           C
ATOM   2012  CG2 VAL A 267      58.395  37.562  50.339  1.00135.57           C
ATOM   2013  N   PHE A 268      55.699  34.044  49.274  1.00120.44           N
ATOM   2014  CA  PHE A 268      55.018  33.076  48.426  1.00115.71           C
ATOM   2015  C   PHE A 268      53.792  32.534  49.132  1.00116.48           C
ATOM   2016  O   PHE A 268      52.992  31.966  48.496  1.00116.39           O
ATOM   2017  CB  PHE A 268      55.955  31.941  48.126  1.00113.87           C
ATOM   2018  CG  PHE A 268      55.418  30.955  47.169  1.00110.24           C
ATOM   2019  CD1 PHE A 268      55.198  31.313  45.862  1.00108.68           C
ATOM   2020  CD2 PHE A 268      55.160  29.642  47.560  1.00106.08           C
ATOM   2021  CE1 PHE A 268      54.688  30.404  44.961  1.00105.89           C
ATOM   2022  CE2 PHE A 268      54.668  28.743  46.676  1.00103.08           C
ATOM   2023  CZ  PHE A 268      54.429  29.124  45.386  1.00104.70           C
ATOM   2024  N   TYR A 269      53.625  32.751  50.432  1.00119.22           N
ATOM   2025  CA  TYR A 269      52.443  32.345  51.165  1.00125.18           C
ATOM   2026  C   TYR A 269      51.521  33.592  51.349  1.00129.32           C
ATOM   2027  O   TYR A 269      50.860  33.818  52.369  1.00131.65           O
ATOM   2028  CB  TYR A 269      52.862  31.648  52.460  1.00125.14           C
ATOM   2029  CG  TYR A 269      53.708  30.564  52.072  1.00133.73           C
ATOM   2030  CD1 TYR A 269      54.911  30.813  51.432  1.00143.09           C
ATOM   2031  CD2 TYR A 269      53.276  29.260  52.165  1.00144.98           C
ATOM   2032  CE1 TYR A 269      55.735  29.748  50.961  1.00151.95           C
ATOM   2033  CE2 TYR A 269      54.082  28.160  51.692  1.00152.60           C
ATOM   2034  CZ  TYR A 269      55.296  28.415  51.098  1.00154.53           C
ATOM   2035  OH  TYR A 269      56.025  27.333  50.659  1.00153.68           O
ATOM   2036  N   LEU A 270      51.486  34.389  50.306  1.00132.91           N
ATOM   2037  CA  LEU A 270      50.683  35.576  50.237  1.00136.50           C
ATOM   2038  C   LEU A 270      49.807  35.375  49.011  1.00137.27           C
ATOM   2039  O   LEU A 270      48.739  35.957  48.873  1.00141.78           O
ATOM   2040  CB  LEU A 270      51.565  36.790  50.019  1.00137.33           C
ATOM   2041  CG  LEU A 270      52.811  36.795  50.882  1.00143.53           C
ATOM   2042  CD1 LEU A 270      53.644  37.999  50.470  1.00147.42           C
ATOM   2043  CD2 LEU A 270      52.405  36.903  52.336  1.00150.05           C
ATOM   2044  N   HIS A 271      50.265  34.548  48.101  1.00134.79           N
ATOM   2045  CA  HIS A 271      49.513  34.310  46.921  1.00133.47           C
ATOM   2046  C   HIS A 271      49.190  32.857  46.842  1.00136.07           C
ATOM   2047  O   HIS A 271      48.066  32.498  46.471  1.00141.04           O
ATOM   2048  CB  HIS A 271      50.317  34.679  45.743  1.00130.74           C
ATOM   2049  CG  HIS A 271      50.764  36.096  45.744  1.00123.23           C
ATOM   2050  ND1 HIS A 271      49.921  37.151  46.006  1.00113.08           N
ATOM   2051  CD2 HIS A 271      51.965  36.635  45.439  1.00118.67           C
ATOM   2052  CE1 HIS A 271      50.576  38.280  45.824  1.00108.00           C
ATOM   2053  NE2 HIS A 271      51.817  37.996  45.472  1.00112.39           N
ATOM   2054  N   SER A 272      50.130  31.999  47.186  1.00134.30           N
ATOM   2055  CA  SER A 272      49.765  30.642  47.218  1.00132.06           C
ATOM   2056  C   SER A 272      48.706  30.561  48.341  1.00130.20           C
ATOM   2057  O   SER A 272      48.665  29.521  48.864  1.00133.11           O
ATOM   2058  CB  SER A 272      50.940  29.773  47.629  1.00131.83           C
ATOM   2059  OG  SER A 272      50.992  29.803  49.032  1.00132.70           O
ATOM   2060  N   ARG A 273      48.018  31.598  48.889  1.00127.48           N
ATOM   2061  CA  ARG A 273      46.871  31.402  49.840  1.00125.71           C
ATOM   2062  C   ARG A 273      45.635  32.148  49.375  1.00120.23           C
ATOM   2063  O   ARG A 273      44.543  31.620  49.484  1.00123.75           O
ATOM   2064  CB  ARG A 273      47.176  31.855  51.256  1.00128.92           C
ATOM   2065  CG  ARG A 273      46.109  31.490  52.304  1.00135.24           C
ATOM   2066  CD  ARG A 273      46.393  32.177  53.661  1.00147.43           C
ATOM   2067  NE  ARG A 273      45.438  31.807  54.686  1.00156.38           N
ATOM   2068  CZ  ARG A 273      45.463  32.260  55.929  1.00160.37           C
ATOM   2069  NH1 ARG A 273      46.396  33.114  56.307  1.00156.49           N
ATOM   2070  NH2 ARG A 273      44.527  31.865  56.787  1.00166.00           N
ATOM   2071  N   LEU A 274      45.782  33.390  48.917  1.00110.39           N
ATOM   2072  CA  LEU A 274      44.676  34.131  48.405  1.00103.02           C
ATOM   2073  C   LEU A 274      44.088  33.346  47.207  1.00102.87           C
ATOM   2074  O   LEU A 274      42.852  33.101  47.140  1.00104.37           O
ATOM   2075  CB  LEU A 274      45.225  35.468  47.987  1.00 98.24           C
ATOM   2076  CG  LEU A 274      44.501  36.738  48.349  1.00 85.69           C
ATOM   2077  CD1 LEU A 274      44.374  36.771  49.815  1.00 77.35           C
ATOM   2078  CD2 LEU A 274      45.361  37.892  47.865  1.00 78.55           C
ATOM   2079  N   LEU A 275      44.987  32.924  46.314  1.00 99.75           N
ATOM   2080  CA  LEU A 275      44.618  32.273  45.115  1.00 98.75           C
ATOM   2081  C   LEU A 275      44.214  30.828  45.261  1.00 97.96           C
ATOM   2082  O   LEU A 275      43.543  30.291  44.367  1.00100.27           O
ATOM   2083  CB  LEU A 275      45.773  32.381  44.175  1.00 98.94           C
ATOM   2084  CG  LEU A 275      46.155  33.847  44.055  1.00 96.81           C
ATOM   2085  CD1 LEU A 275      47.552  33.878  43.411  1.00 94.66           C
ATOM   2086  CD2 LEU A 275      45.036  34.661  43.241  1.00 97.13           C
ATOM   2087  N   GLU A 276      44.600  30.186  46.357  1.00 95.59           N
ATOM   2088  CA  GLU A 276      44.149  28.771  46.686  1.00 93.27           C
ATOM   2089  C   GLU A 276      42.732  28.772  47.319  1.00 91.16           C
ATOM   2090  O   GLU A 276      41.937  27.999  47.026  1.00 87.75           O
ATOM   2091  CB  GLU A 276      45.130  28.039  47.635  1.00 91.49           C
ATOM   2092  CG  GLU A 276      46.418  27.770  46.944  1.00 97.79           C
ATOM   2093  CD  GLU A 276      46.214  26.836  45.820  1.00103.44           C
ATOM   2094  OE1 GLU A 276      45.602  25.760  46.115  1.00103.01           O
ATOM   2095  OE2 GLU A 276      46.691  27.206  44.691  1.00106.98           O
ATOM   2096  N   ARG A 277      42.432  29.698  48.169  1.00 93.18           N
ATOM   2097  CA  ARG A 277      41.178  29.738  48.855  1.00 96.09           C
ATOM   2098  C   ARG A 277      40.079  29.942  47.861  1.00100.08           C
ATOM   2099  O   ARG A 277      38.864  30.105  48.233  1.00 99.18           O
ATOM   2100  CB  ARG A 277      41.175  30.930  49.835  1.00 95.89           C
ATOM   2101  CG  ARG A 277      41.954  30.655  51.139  1.00 93.66           C
ATOM   2102  CD  ARG A 277      42.077  31.829  52.067  1.00 83.23           C
ATOM   2103  NE  ARG A 277      40.770  32.402  52.268  1.00 77.92           N
ATOM   2104  CZ  ARG A 277      40.633  33.442  53.038  1.00 78.68           C
ATOM   2105  NH1 ARG A 277      41.728  33.871  53.673  1.00 74.86           N
ATOM   2106  NH2 ARG A 277      39.464  34.114  53.143  1.00 76.43           N
ATOM   2107  N   ALA A 278      40.507  30.015  46.593  1.00103.58           N
ATOM   2108  CA  ALA A 278      39.550  30.209  45.511  1.00106.55           C
ATOM   2109  C   ALA A 278      39.459  28.922  44.710  1.00109.09           C
ATOM   2110  O   ALA A 278      40.470  28.412  44.303  1.00110.25           O
ATOM   2111  CB  ALA A 278      39.964  31.367  44.643  1.00105.30           C
ATOM   2112  N   ALA A 279      38.266  28.375  44.509  1.00111.50           N
ATOM   2113  CA  ALA A 279      38.166  27.138  43.757  1.00113.47           C
ATOM   2114  C   ALA A 279      36.686  26.712  43.472  1.00113.87           C
ATOM   2115  O   ALA A 279      35.741  27.459  43.724  1.00113.31           O
ATOM   2116  CB  ALA A 279      38.966  26.022  44.472  1.00113.53           C
ATOM   2117  N   LYS A 280      36.524  25.525  42.881  1.00113.15           N
ATOM   2118  CA  LYS A 280      35.227  24.942  42.603  1.00110.21           C
ATOM   2119  C   LYS A 280      35.002  23.791  43.528  1.00108.93           C
ATOM   2120  O   LYS A 280      35.473  22.699  43.263  1.00108.29           O
ATOM   2121  CB  LYS A 280      35.245  24.372  41.214  1.00110.25           C
ATOM   2122  CG  LYS A 280      34.050  23.489  40.888  1.00108.83           C
ATOM   2123  CD  LYS A 280      32.804  24.269  41.004  1.00108.51           C
ATOM   2124  CE  LYS A 280      31.644  23.570  40.476  1.00106.83           C
ATOM   2125  NZ  LYS A 280      30.533  24.582  40.475  1.00104.75           N
ATOM   2126  N   LEU A 281      34.310  24.043  44.634  1.00107.47           N
ATOM   2127  CA  LEU A 281      33.997  23.016  45.655  1.00105.98           C
ATOM   2128  C   LEU A 281      33.218  21.848  45.051  1.00110.64           C
ATOM   2129  O   LEU A 281      32.438  22.014  44.110  1.00113.35           O
ATOM   2130  CB  LEU A 281      33.124  23.606  46.724  1.00101.35           C
ATOM   2131  CG  LEU A 281      33.666  24.748  47.449  1.00 97.46           C
ATOM   2132  CD1 LEU A 281      32.601  25.449  48.278  1.00 98.02           C
ATOM   2133  CD2 LEU A 281      34.722  24.199  48.283  1.00 95.61           C
ATOM   2134  N   SER A 282      33.361  20.676  45.618  1.00114.16           N
ATOM   2135  CA  SER A 282      32.596  19.541  45.147  1.00118.07           C
ATOM   2136  C   SER A 282      31.077  19.785  45.232  1.00121.51           C
ATOM   2137  O   SER A 282      30.642  20.740  45.923  1.00119.94           O
ATOM   2138  CB  SER A 282      32.977  18.281  45.966  1.00118.68           C
ATOM   2139  OG  SER A 282      32.990  18.494  47.378  1.00113.70           O
ATOM   2140  N   SER A 283      30.269  18.933  44.547  1.00125.07           N
ATOM   2141  CA  SER A 283      28.787  19.099  44.574  1.00126.84           C
ATOM   2142  C   SER A 283      28.321  18.505  45.917  1.00127.86           C
ATOM   2143  O   SER A 283      27.170  18.581  46.321  1.00128.06           O
ATOM   2144  CB  SER A 283      28.108  18.471  43.388  1.00125.40           C
ATOM   2145  OG  SER A 283      28.176  17.124  43.619  1.00131.56           O
ATOM   2146  N   LEU A 284      29.259  17.974  46.657  1.00129.60           N
ATOM   2147  CA  LEU A 284      28.931  17.462  47.951  1.00132.36           C
ATOM   2148  C   LEU A 284      29.176  18.505  49.016  1.00128.15           C
ATOM   2149  O   LEU A 284      29.341  18.117  50.192  1.00129.07           O
ATOM   2150  CB  LEU A 284      29.776  16.212  48.245  1.00137.76           C
ATOM   2151  CG  LEU A 284      29.570  15.050  47.226  1.00148.99           C
ATOM   2152  CD1 LEU A 284      30.347  13.793  47.606  1.00152.10           C
ATOM   2153  CD2 LEU A 284      28.056  14.702  47.045  1.00156.04           C
ATOM   2154  N   LEU A 285      29.252  19.793  48.592  1.00122.01           N
ATOM   2155  CA  LEU A 285      29.470  20.993  49.452  1.00115.13           C
ATOM   2156  C   LEU A 285      28.617  22.148  49.013  1.00117.42           C
ATOM   2157  O   LEU A 285      28.418  23.045  49.803  1.00117.54           O
ATOM   2158  CB  LEU A 285      30.860  21.501  49.371  1.00107.33           C
ATOM   2159  CG  LEU A 285      31.851  20.830  50.239  1.00101.63           C
ATOM   2160  CD1 LEU A 285      33.254  21.368  50.079  1.00102.01           C
ATOM   2161  CD2 LEU A 285      31.474  21.028  51.589  1.00 98.81           C
ATOM   2162  N   GLY A 286      28.168  22.153  47.745  1.00120.19           N
ATOM   2163  CA  GLY A 286      27.287  23.178  47.195  1.00122.62           C
ATOM   2164  C   GLY A 286      27.556  23.601  45.751  1.00125.47           C
ATOM   2165  O   GLY A 286      26.866  24.507  45.224  1.00124.73           O
ATOM   2166  N   GLU A 287      28.539  22.988  45.094  1.00128.32           N
ATOM   2167  CA  GLU A 287      28.834  23.407  43.731  1.00133.68           C
ATOM   2168  C   GLU A 287      29.236  24.906  43.694  1.00131.84           C
ATOM   2169  O   GLU A 287      29.508  25.473  42.606  1.00133.59           O
ATOM   2170  CB  GLU A 287      27.610  23.225  42.823  1.00139.10           C
ATOM   2171  CG  GLU A 287      27.457  21.854  42.171  1.00152.08           C
ATOM   2172  CD  GLU A 287      26.152  21.727  41.354  1.00166.58           C
ATOM   2173  OE1 GLU A 287      25.711  22.739  40.741  1.00173.12           O
ATOM   2174  OE2 GLU A 287      25.554  20.612  41.326  1.00172.97           O
ATOM   2175  N   GLY A 288      29.261  25.553  44.861  1.00127.51           N
ATOM   2176  CA  GLY A 288      29.623  26.951  44.918  1.00123.32           C
ATOM   2177  C   GLY A 288      31.051  27.076  44.449  1.00120.04           C
ATOM   2178  O   GLY A 288      31.796  26.107  44.627  1.00122.37           O
ATOM   2179  N   SER A 289      31.431  28.227  43.865  1.00113.17           N
ATOM   2180  CA  SER A 289      32.784  28.448  43.410  1.00106.88           C
ATOM   2181  C   SER A 289      33.253  29.885  43.603  1.00105.42           C
ATOM   2182  O   SER A 289      32.497  30.741  43.983  1.00100.67           O
ATOM   2183  CB  SER A 289      32.802  28.151  41.984  1.00104.75           C
ATOM   2184  OG  SER A 289      31.927  29.114  41.421  1.00 99.17           O
ATOM   2185  N   MET A 290      34.542  30.119  43.345  1.00105.40           N
ATOM   2186  CA  MET A 290      35.131  31.452  43.433  1.00105.06           C
ATOM   2187  C   MET A 290      36.233  31.532  42.464  1.00104.84           C
ATOM   2188  O   MET A 290      37.136  30.679  42.538  1.00104.55           O
ATOM   2189  CB  MET A 290      35.751  31.681  44.774  1.00106.51           C
ATOM   2190  CG  MET A 290      36.485  33.038  44.899  1.00106.26           C
ATOM   2191  SD  MET A 290      36.549  33.764  46.661  1.00102.59           S
ATOM   2192  CE  MET A 290      38.167  32.954  46.988  1.00 92.41           C
ATOM   2193  N   THR A 291      36.140  32.509  41.540  1.00104.46           N
ATOM   2194  CA  THR A 291      37.151  32.748  40.473  1.00103.22           C
ATOM   2195  C   THR A 291      37.880  33.983  40.825  1.00100.14           C
ATOM   2196  O   THR A 291      37.212  35.042  40.989  1.00 99.25           O
ATOM   2197  CB  THR A 291      36.471  32.996  39.117  1.00104.57           C
ATOM   2198  OG1 THR A 291      35.832  31.795  38.676  1.00104.82           O
ATOM   2199  CG2 THR A 291      37.492  33.293  38.064  1.00105.19           C
ATOM   2200  N   ALA A 292      39.200  33.872  40.946  1.00 95.31           N
ATOM   2201  CA  ALA A 292      39.938  35.047  41.289  1.00 95.19           C
ATOM   2202  C   ALA A 292      40.799  35.501  40.156  1.00 95.04           C
ATOM   2203  O   ALA A 292      41.458  34.708  39.498  1.00 93.55           O
ATOM   2204  CB  ALA A 292      40.770  34.817  42.507  1.00 97.63           C
ATOM   2205  N   LEU A 293      40.780  36.798  39.940  1.00 95.56           N
ATOM   2206  CA  LEU A 293      41.543  37.374  38.889  1.00 98.15           C
ATOM   2207  C   LEU A 293      42.391  38.377  39.582  1.00 98.67           C
ATOM   2208  O   LEU A 293      41.839  39.489  39.895  1.00100.93           O
ATOM   2209  CB  LEU A 293      40.605  38.139  37.904  1.00 99.89           C
ATOM   2210  CG  LEU A 293      39.851  37.342  36.835  1.00100.22           C
ATOM   2211  CD1 LEU A 293      38.700  38.173  36.405  1.00 97.79           C
ATOM   2212  CD2 LEU A 293      40.761  37.020  35.658  1.00102.24           C
ATOM   2213  N   PRO A 294      43.627  37.995  39.922  1.00 96.67           N
ATOM   2214  CA  PRO A 294      44.589  38.870  40.582  1.00 98.51           C
ATOM   2215  C   PRO A 294      45.418  39.661  39.620  1.00100.35           C
ATOM   2216  O   PRO A 294      45.754  39.048  38.578  1.00103.54           O
ATOM   2217  CB  PRO A 294      45.471  37.854  41.283  1.00 98.51           C
ATOM   2218  CG  PRO A 294      45.540  36.804  40.378  1.00 94.34           C
ATOM   2219  CD  PRO A 294      44.139  36.649  39.894  1.00 93.64           C
ATOM   2220  N   ILE A 295      45.696  40.946  39.893  1.00 99.83           N
ATOM   2221  CA  ILE A 295      46.536  41.748  38.964  1.00 99.63           C
ATOM   2222  C   ILE A 295      47.929  41.880  39.527  1.00104.65           C
ATOM   2223  O   ILE A 295      48.095  42.036  40.767  1.00107.82           O
ATOM   2224  CB  ILE A 295      46.006  43.118  38.776  1.00 95.08           C
ATOM   2225  CG1 ILE A 295      44.548  43.066  38.320  1.00 90.39           C
ATOM   2226  CG2 ILE A 295      46.882  43.858  37.828  1.00 91.25           C
ATOM   2227  CD1 ILE A 295      43.843  44.485  38.522  1.00 91.09           C
ATOM   2228  N   VAL A 296      48.934  41.817  38.655  1.00106.24           N
ATOM   2229  CA  VAL A 296      50.278  41.976  39.136  1.00108.04           C
ATOM   2230  C   VAL A 296      50.979  42.860  38.170  1.00109.75           C
ATOM   2231  O   VAL A 296      51.238  42.403  37.096  1.00107.53           O
ATOM   2232  CB  VAL A 296      50.973  40.626  39.291  1.00108.51           C
ATOM   2233  CG1 VAL A 296      52.472  40.805  39.619  1.00112.30           C
ATOM   2234  CG2 VAL A 296      50.356  39.842  40.400  1.00105.84           C
ATOM   2235  N   GLU A 297      51.267  44.113  38.551  1.00114.40           N
ATOM   2236  CA  GLU A 297      51.963  45.046  37.665  1.00120.46           C
ATOM   2237  C   GLU A 297      53.408  44.648  37.447  1.00121.83           C
ATOM   2238  O   GLU A 297      54.027  44.048  38.306  1.00120.95           O
ATOM   2239  CB  GLU A 297      51.949  46.485  38.212  1.00123.14           C
ATOM   2240  CG  GLU A 297      50.576  47.172  38.137  1.00134.37           C
ATOM   2241  CD  GLU A 297      50.648  48.634  38.505  1.00148.10           C
ATOM   2242  OE1 GLU A 297      51.229  48.963  39.598  1.00158.52           O
ATOM   2243  OE2 GLU A 297      50.129  49.442  37.693  1.00151.78           O
ATOM   2244  N   THR A 298      53.957  45.021  36.299  1.00125.22           N
ATOM   2245  CA  THR A 298      55.341  44.701  36.001  1.00128.55           C
ATOM   2246  C   THR A 298      56.219  45.964  35.822  1.00134.13           C
ATOM   2247  O   THR A 298      55.742  47.119  35.879  1.00135.79           O
ATOM   2248  CB  THR A 298      55.396  43.869  34.743  1.00127.38           C
ATOM   2249  OG1 THR A 298      54.564  44.460  33.747  1.00125.19           O
ATOM   2250  CG2 THR A 298      54.797  42.519  34.957  1.00127.24           C
ATOM   2251  N   GLN A 299      57.510  45.737  35.591  1.00138.31           N
ATOM   2252  CA  GLN A 299      58.464  46.830  35.377  1.00140.22           C
ATOM   2253  C   GLN A 299      59.283  46.555  34.114  1.00142.56           C
ATOM   2254  O   GLN A 299      60.128  45.663  34.040  1.00140.47           O
ATOM   2255  CB  GLN A 299      59.394  46.948  36.566  1.00140.18           C
ATOM   2256  CG  GLN A 299      58.679  47.125  37.897  1.00141.47           C
ATOM   2257  CD  GLN A 299      58.160  48.506  38.073  1.00143.13           C
ATOM   2258  OE1 GLN A 299      58.922  49.476  38.051  1.00142.69           O
ATOM   2259  NE2 GLN A 299      56.864  48.617  38.249  1.00144.75           N
ATOM   2260  N   ALA A 300      59.008  47.325  33.090  1.00146.80           N
ATOM   2261  CA  ALA A 300      59.737  47.170  31.849  1.00150.35           C
ATOM   2262  C   ALA A 300      59.439  45.842  31.191  1.00152.29           C
ATOM   2263  O   ALA A 300      60.318  45.277  30.546  1.00154.51           O
ATOM   2264  CB  ALA A 300      61.272  47.305  32.112  1.00150.84           C
ATOM   2265  N   GLY A 301      58.222  45.335  31.345  1.00153.06           N
ATOM   2266  CA  GLY A 301      57.875  44.049  30.745  1.00153.55           C
ATOM   2267  C   GLY A 301      58.733  42.898  31.265  1.00154.22           C
ATOM   2268  O   GLY A 301      58.896  41.852  30.606  1.00151.30           O
ATOM   2269  N   ASP A 302      59.262  43.106  32.476  1.00156.39           N
ATOM   2270  CA  ASP A 302      60.138  42.144  33.162  1.00157.34           C
ATOM   2271  C   ASP A 302      59.315  41.129  33.940  1.00153.96           C
ATOM   2272  O   ASP A 302      59.039  41.306  35.121  1.00153.78           O
ATOM   2273  CB  ASP A 302      61.090  42.885  34.109  1.00160.00           C
ATOM   2274  CG  ASP A 302      61.844  41.957  35.022  1.00165.94           C
ATOM   2275  OD1 ASP A 302      62.386  40.951  34.523  1.00171.84           O
ATOM   2276  OD2 ASP A 302      61.952  42.162  36.250  1.00170.99           O
ATOM   2277  N   VAL A 303      58.919  40.070  33.244  1.00150.01           N
ATOM   2278  CA  VAL A 303      58.102  38.998  33.804  1.00144.94           C
ATOM   2279  C   VAL A 303      58.840  38.224  34.847  1.00141.11           C
ATOM   2280  O   VAL A 303      58.306  38.049  35.941  1.00143.23           O
ATOM   2281  CB  VAL A 303      57.648  38.010  32.712  1.00143.53           C
ATOM   2282  CG1 VAL A 303      56.958  36.833  33.311  1.00142.10           C
ATOM   2283  CG2 VAL A 303      56.693  38.749  31.763  1.00144.73           C
ATOM   2284  N   SER A 304      60.065  37.803  34.551  1.00134.99           N
ATOM   2285  CA  SER A 304      60.837  37.002  35.499  1.00131.32           C
ATOM   2286  C   SER A 304      61.059  37.597  36.908  1.00127.32           C
ATOM   2287  O   SER A 304      61.684  36.948  37.750  1.00126.58           O
ATOM   2288  CB  SER A 304      62.184  36.672  34.897  1.00131.80           C
ATOM   2289  OG  SER A 304      62.068  36.444  33.516  1.00133.30           O
ATOM   2290  N   ALA A 305      60.546  38.803  37.163  1.00122.90           N
ATOM   2291  CA  ALA A 305      60.663  39.427  38.481  1.00119.71           C
ATOM   2292  C   ALA A 305      59.981  38.552  39.543  1.00115.61           C
ATOM   2293  O   ALA A 305      58.928  37.993  39.278  1.00111.52           O
ATOM   2294  CB  ALA A 305      60.031  40.811  38.490  1.00120.05           C
ATOM   2295  N   TYR A 306      60.597  38.509  40.736  1.00112.71           N
ATOM   2296  CA  TYR A 306      60.184  37.730  41.902  1.00109.05           C
ATOM   2297  C   TYR A 306      58.679  37.690  41.993  1.00105.70           C
ATOM   2298  O   TYR A 306      58.081  36.695  41.573  1.00107.53           O
ATOM   2299  CB  TYR A 306      60.762  38.296  43.206  1.00108.64           C
ATOM   2300  CG  TYR A 306      60.698  37.360  44.369  1.00111.27           C
ATOM   2301  CD1 TYR A 306      61.363  36.169  44.340  1.00116.25           C
ATOM   2302  CD2 TYR A 306      59.980  37.657  45.490  1.00117.59           C
ATOM   2303  CE1 TYR A 306      61.342  35.291  45.403  1.00120.04           C
ATOM   2304  CE2 TYR A 306      59.924  36.787  46.557  1.00123.30           C
ATOM   2305  CZ  TYR A 306      60.632  35.609  46.507  1.00125.70           C
ATOM   2306  OH  TYR A 306      60.593  34.734  47.562  1.00135.61           O
ATOM   2307  N   ILE A 307      58.037  38.731  42.515  1.00100.72           N
ATOM   2308  CA  ILE A 307      56.602  38.676  42.682  1.00 97.33           C
ATOM   2309  C   ILE A 307      55.894  38.185  41.437  1.00102.03           C
ATOM   2310  O   ILE A 307      55.224  37.222  41.491  1.00102.47           O
ATOM   2311  CB  ILE A 307      56.095  39.948  43.103  1.00 92.78           C
ATOM   2312  CG1 ILE A 307      55.942  39.996  44.590  1.00 92.39           C
ATOM   2313  CG2 ILE A 307      54.779  40.087  42.636  1.00 92.40           C
ATOM   2314  CD1 ILE A 307      57.246  39.702  45.361  1.00 96.35           C
ATOM   2315  N   PRO A 308      56.019  38.799  40.289  1.00109.66           N
ATOM   2316  CA  PRO A 308      55.360  38.282  39.088  1.00113.74           C
ATOM   2317  C   PRO A 308      55.759  36.865  38.803  1.00118.08           C
ATOM   2318  O   PRO A 308      54.888  36.146  38.323  1.00120.98           O
ATOM   2319  CB  PRO A 308      55.857  39.205  37.988  1.00113.79           C
ATOM   2320  CG  PRO A 308      56.033  40.507  38.719  1.00114.80           C
ATOM   2321  CD  PRO A 308      56.725  40.057  40.012  1.00112.57           C
ATOM   2322  N   THR A 309      57.004  36.463  39.095  1.00121.24           N
ATOM   2323  CA  THR A 309      57.444  35.051  38.925  1.00122.65           C
ATOM   2324  C   THR A 309      56.613  34.131  39.810  1.00121.47           C
ATOM   2325  O   THR A 309      55.944  33.203  39.339  1.00122.56           O
ATOM   2326  CB  THR A 309      58.929  34.839  39.332  1.00123.61           C
ATOM   2327  OG1 THR A 309      59.815  35.114  38.218  1.00127.24           O
ATOM   2328  CG2 THR A 309      59.185  33.392  39.652  1.00123.68           C
ATOM   2329  N   ASN A 310      56.657  34.405  41.092  1.00119.16           N
ATOM   2330  CA  ASN A 310      55.911  33.622  42.033  1.00118.63           C
ATOM   2331  C   ASN A 310      54.419  33.520  41.713  1.00114.50           C
ATOM   2332  O   ASN A 310      53.891  32.424  41.572  1.00116.54           O
ATOM   2333  CB  ASN A 310      56.095  34.184  43.441  1.00120.68           C
ATOM   2334  CG  ASN A 310      57.553  34.192  43.881  1.00127.74           C
ATOM   2335  OD1 ASN A 310      58.187  33.144  43.920  1.00137.87           O
ATOM   2336  ND2 ASN A 310      58.089  35.365  44.210  1.00131.58           N
ATOM   2337  N   VAL A 311      53.723  34.629  41.630  1.00108.02           N
ATOM   2338  CA  VAL A 311      52.278  34.577  41.364  1.00104.77           C
ATOM   2339  C   VAL A 311      51.931  33.698  40.100  1.00106.24           C
ATOM   2340  O   VAL A 311      51.067  32.765  40.169  1.00105.45           O
ATOM   2341  CB  VAL A 311      51.673  36.001  41.187  1.00100.88           C
ATOM   2342  CG1 VAL A 311      50.203  35.957  40.919  1.00 93.41           C
ATOM   2343  CG2 VAL A 311      51.931  36.847  42.408  1.00 97.86           C
ATOM   2344  N   ILE A 312      52.600  33.979  38.957  1.00105.81           N
ATOM   2345  CA  ILE A 312      52.363  33.199  37.730  1.00104.58           C
ATOM   2346  C   ILE A 312      52.419  31.659  38.071  1.00106.03           C
ATOM   2347  O   ILE A 312      51.711  30.782  37.497  1.00107.64           O
ATOM   2348  CB  ILE A 312      53.368  33.563  36.693  1.00101.41           C
ATOM   2349  CG1 ILE A 312      52.941  34.788  35.974  1.00 98.79           C
ATOM   2350  CG2 ILE A 312      53.476  32.536  35.707  1.00101.27           C
ATOM   2351  CD1 ILE A 312      54.084  35.292  35.033  1.00 99.57           C
ATOM   2352  N   SER A 313      53.258  31.311  39.011  1.00104.99           N
ATOM   2353  CA  SER A 313      53.365  29.933  39.304  1.00105.69           C
ATOM   2354  C   SER A 313      52.373  29.500  40.281  1.00104.16           C
ATOM   2355  O   SER A 313      52.553  28.397  40.811  1.00105.93           O
ATOM   2356  CB  SER A 313      54.732  29.618  39.909  1.00108.44           C
ATOM   2357  OG  SER A 313      54.828  30.042  41.282  1.00109.20           O
ATOM   2358  N   ILE A 314      51.375  30.336  40.560  1.00101.82           N
ATOM   2359  CA  ILE A 314      50.267  29.989  41.510  1.00102.34           C
ATOM   2360  C   ILE A 314      48.846  29.953  40.801  1.00102.48           C
ATOM   2361  O   ILE A 314      47.881  29.338  41.268  1.00102.60           O
ATOM   2362  CB  ILE A 314      50.245  31.031  42.672  1.00101.52           C
ATOM   2363  CG1 ILE A 314      51.506  30.936  43.502  1.00102.90           C
ATOM   2364  CG2 ILE A 314      49.136  30.801  43.551  1.00101.51           C
ATOM   2365  CD1 ILE A 314      51.589  31.955  44.530  1.00103.85           C
ATOM   2366  N   THR A 315      48.780  30.634  39.651  1.00101.56           N
ATOM   2367  CA  THR A 315      47.596  30.843  38.909  1.00 99.07           C
ATOM   2368  C   THR A 315      47.529  29.883  37.803  1.00102.59           C
ATOM   2369  O   THR A 315      48.539  29.363  37.419  1.00103.81           O
ATOM   2370  CB  THR A 315      47.621  32.267  38.367  1.00 96.85           C
ATOM   2371  OG1 THR A 315      47.351  33.222  39.423  1.00 87.90           O
ATOM   2372  CG2 THR A 315      46.425  32.478  37.449  1.00 98.11           C
ATOM   2373  N   ASP A 316      46.318  29.663  37.276  1.00106.50           N
ATOM   2374  CA  ASP A 316      46.047  28.673  36.213  1.00109.54           C
ATOM   2375  C   ASP A 316      46.055  29.273  34.843  1.00111.72           C
ATOM   2376  O   ASP A 316      45.417  28.787  33.964  1.00113.68           O
ATOM   2377  CB  ASP A 316      44.665  28.064  36.447  1.00109.84           C
ATOM   2378  CG  ASP A 316      44.514  27.407  37.851  1.00111.52           C
ATOM   2379  OD1 ASP A 316      45.365  26.523  38.241  1.00111.64           O
ATOM   2380  OD2 ASP A 316      43.549  27.701  38.605  1.00109.10           O
ATOM   2381  N   GLY A 317      46.778  30.356  34.657  1.00114.21           N
ATOM   2382  CA  GLY A 317      46.787  31.049  33.381  1.00114.44           C
ATOM   2383  C   GLY A 317      47.093  32.544  33.582  1.00114.17           C
ATOM   2384  O   GLY A 317      47.003  33.064  34.671  1.00115.12           O
ATOM   2385  N   GLN A 318      47.515  33.214  32.521  1.00112.01           N
ATOM   2386  CA  GLN A 318      47.810  34.596  32.562  1.00109.71           C
ATOM   2387  C   GLN A 318      47.173  35.280  31.387  1.00112.99           C
ATOM   2388  O   GLN A 318      46.790  34.640  30.456  1.00112.26           O
ATOM   2389  CB  GLN A 318      49.285  34.773  32.515  1.00106.23           C
ATOM   2390  CG  GLN A 318      50.001  33.630  32.020  1.00104.36           C
ATOM   2391  CD  GLN A 318      51.110  33.191  32.989  1.00111.70           C
ATOM   2392  OE1 GLN A 318      52.103  33.913  33.182  1.00114.02           O
ATOM   2393  NE2 GLN A 318      50.926  32.012  33.625  1.00118.27           N
ATOM   2394  N   ILE A 319      47.000  36.594  31.466  1.00117.30           N
ATOM   2395  CA  ILE A 319      46.501  37.386  30.348  1.00119.43           C
ATOM   2396  C   ILE A 319      47.476  38.540  30.162  1.00121.71           C
ATOM   2397  O   ILE A 319      47.169  39.647  30.456  1.00120.77           O
ATOM   2398  CB  ILE A 319      45.098  37.889  30.613  1.00119.20           C
ATOM   2399  CG1 ILE A 319      44.142  36.721  30.729  1.00118.90           C
ATOM   2400  CG2 ILE A 319      44.569  38.710  29.491  1.00119.14           C
ATOM   2401  CD1 ILE A 319      42.649  37.200  31.027  1.00117.07           C
ATOM   2402  N   PHE A 320      48.669  38.246  29.686  1.00126.24           N
ATOM   2403  CA  PHE A 320      49.671  39.258  29.489  1.00130.55           C
ATOM   2404  C   PHE A 320      49.069  40.356  28.688  1.00132.91           C
ATOM   2405  O   PHE A 320      48.224  40.092  27.834  1.00132.02           O
ATOM   2406  CB  PHE A 320      50.899  38.671  28.791  1.00132.65           C
ATOM   2407  CG  PHE A 320      51.663  37.671  29.654  1.00136.95           C
ATOM   2408  CD1 PHE A 320      51.598  36.319  29.396  1.00139.43           C
ATOM   2409  CD2 PHE A 320      52.420  38.102  30.750  1.00138.40           C
ATOM   2410  CE1 PHE A 320      52.291  35.410  30.211  1.00140.17           C
ATOM   2411  CE2 PHE A 320      53.089  37.202  31.559  1.00137.08           C
ATOM   2412  CZ  PHE A 320      53.025  35.856  31.285  1.00138.73           C
ATOM   2413  N   LEU A 321      49.459  41.588  29.019  1.00136.84           N
ATOM   2414  CA  LEU A 321      49.012  42.789  28.309  1.00140.89           C
ATOM   2415  C   LEU A 321      50.285  43.564  27.990  1.00144.55           C
ATOM   2416  O   LEU A 321      51.180  43.577  28.829  1.00145.62           O
ATOM   2417  CB  LEU A 321      48.079  43.615  29.170  1.00140.15           C
ATOM   2418  CG  LEU A 321      46.860  42.874  29.735  1.00140.79           C
ATOM   2419  CD1 LEU A 321      46.015  43.793  30.611  1.00141.71           C
ATOM   2420  CD2 LEU A 321      45.959  42.292  28.672  1.00141.02           C
ATOM   2421  N   SER A 322      50.402  44.156  26.795  1.00148.16           N
ATOM   2422  CA  SER A 322      51.667  44.801  26.400  1.00151.73           C
ATOM   2423  C   SER A 322      51.652  46.336  26.266  1.00152.98           C
ATOM   2424  O   SER A 322      50.682  46.935  25.789  1.00152.35           O
ATOM   2425  CB  SER A 322      52.198  44.177  25.095  1.00153.21           C
ATOM   2426  OG  SER A 322      51.168  44.129  24.104  1.00156.35           O
ATOM   2427  N   ALA A 323      52.777  46.941  26.660  1.00154.57           N
ATOM   2428  CA  ALA A 323      52.982  48.381  26.573  1.00156.27           C
ATOM   2429  C   ALA A 323      53.426  48.817  25.155  1.00158.70           C
ATOM   2430  O   ALA A 323      53.371  49.991  24.801  1.00157.68           O
ATOM   2431  CB  ALA A 323      54.001  48.817  27.613  1.00156.01           C
ATOM   2432  N   ASP A 324      53.870  47.877  24.336  1.00162.49           N
ATOM   2433  CA  ASP A 324      54.275  48.203  22.977  1.00165.75           C
ATOM   2434  C   ASP A 324      53.112  48.024  22.028  1.00169.31           C
ATOM   2435  O   ASP A 324      53.047  48.714  21.018  1.00170.62           O
ATOM   2436  CB  ASP A 324      55.403  47.302  22.529  1.00166.24           C
ATOM   2437  CG  ASP A 324      56.607  47.419  23.408  1.00167.61           C
ATOM   2438  OD1 ASP A 324      57.130  48.560  23.526  1.00164.51           O
ATOM   2439  OD2 ASP A 324      57.077  46.419  24.020  1.00171.33           O
ATOM   2440  N   LEU A 325      52.199  47.099  22.351  1.00172.99           N
ATOM   2441  CA  LEU A 325      51.018  46.815  21.515  1.00175.83           C
ATOM   2442  C   LEU A 325      49.742  47.575  21.913  1.00178.59           C
ATOM   2443  O   LEU A 325      48.647  47.028  21.836  1.00178.31           O
ATOM   2444  CB  LEU A 325      50.700  45.316  21.519  1.00175.39           C
ATOM   2445  CG  LEU A 325      51.776  44.363  20.995  1.00176.22           C
ATOM   2446  CD1 LEU A 325      51.211  42.948  21.014  1.00175.00           C
ATOM   2447  CD2 LEU A 325      52.260  44.728  19.576  1.00178.02           C
ATOM   2448  N   PHE A 326      49.876  48.825  22.332  1.00182.24           N
ATOM   2449  CA  PHE A 326      48.716  49.619  22.683  1.00186.04           C
ATOM   2450  C   PHE A 326      48.254  50.334  21.418  1.00186.47           C
ATOM   2451  O   PHE A 326      47.537  49.766  20.568  1.00186.84           O
ATOM   2452  CB  PHE A 326      49.068  50.678  23.739  1.00188.04           C
ATOM   2453  CG  PHE A 326      49.143  50.159  25.134  1.00193.80           C
ATOM   2454  CD1 PHE A 326      49.955  50.781  26.064  1.00199.67           C
ATOM   2455  CD2 PHE A 326      48.415  49.066  25.524  1.00197.97           C
ATOM   2456  CE1 PHE A 326      50.043  50.316  27.355  1.00202.22           C
ATOM   2457  CE2 PHE A 326      48.501  48.600  26.819  1.00201.26           C
ATOM   2458  CZ  PHE A 326      49.320  49.231  27.729  1.00202.30           C
ATOM   2459  N   ASN A 327      48.700  51.592  21.323  1.00185.87           N
ATOM   2460  CA  ASN A 327      48.411  52.500  20.233  1.00184.54           C
ATOM   2461  C   ASN A 327      48.418  51.817  18.877  1.00184.45           C
ATOM   2462  O   ASN A 327      47.748  52.271  17.961  1.00184.60           O
ATOM   2463  CB  ASN A 327      49.449  53.608  20.269  1.00184.11           C
ATOM   2464  CG  ASN A 327      49.886  53.927  21.666  1.00182.42           C
ATOM   2465  OD1 ASN A 327      49.097  54.415  22.468  1.00182.94           O
ATOM   2466  ND2 ASN A 327      51.141  53.636  21.979  1.00180.04           N
ATOM   2467  N   ALA A 328      49.161  50.720  18.760  1.00184.57           N
ATOM   2468  CA  ALA A 328      49.246  49.963  17.515  1.00185.52           C
ATOM   2469  C   ALA A 328      47.867  49.523  17.014  1.00186.45           C
ATOM   2470  O   ALA A 328      47.753  48.741  16.054  1.00185.81           O
ATOM   2471  CB  ALA A 328      50.137  48.736  17.714  1.00185.61           C
ATOM   2472  N   GLY A 329      46.823  50.016  17.676  1.00187.80           N
ATOM   2473  CA  GLY A 329      45.458  49.660  17.335  1.00188.90           C
ATOM   2474  C   GLY A 329      44.881  48.692  18.365  1.00189.07           C
ATOM   2475  O   GLY A 329      43.738  48.828  18.810  1.00190.19           O
ATOM   2476  N   ILE A 330      45.693  47.713  18.745  1.00188.12           N
ATOM   2477  CA  ILE A 330      45.307  46.699  19.710  1.00186.82           C
ATOM   2478  C   ILE A 330      44.851  47.337  21.003  1.00184.87           C
ATOM   2479  O   ILE A 330      45.657  47.640  21.869  1.00183.49           O
ATOM   2480  CB  ILE A 330      46.505  45.763  19.985  1.00187.92           C
ATOM   2481  CG1 ILE A 330      47.104  45.246  18.658  1.00191.43           C
ATOM   2482  CG2 ILE A 330      46.083  44.623  20.894  1.00187.58           C
ATOM   2483  CD1 ILE A 330      46.069  44.665  17.666  1.00193.57           C
ATOM   2484  N   ARG A 331      43.549  47.552  21.114  1.00183.98           N
ATOM   2485  CA  ARG A 331      42.946  48.130  22.310  1.00183.30           C
ATOM   2486  C   ARG A 331      41.616  47.430  22.569  1.00179.12           C
ATOM   2487  O   ARG A 331      40.658  47.679  21.836  1.00178.23           O
ATOM   2488  CB  ARG A 331      42.688  49.617  22.082  1.00186.36           C
ATOM   2489  CG  ARG A 331      43.941  50.508  22.105  1.00192.49           C
ATOM   2490  CD  ARG A 331      44.454  50.774  23.528  1.00197.64           C
ATOM   2491  NE  ARG A 331      45.538  51.750  23.577  1.00199.17           N
ATOM   2492  CZ  ARG A 331      46.287  51.980  24.649  1.00199.13           C
ATOM   2493  NH1 ARG A 331      46.069  51.310  25.774  1.00198.62           N
ATOM   2494  NH2 ARG A 331      47.255  52.882  24.598  1.00199.00           N
ATOM   2495  N   PRO A 332      41.511  46.574  23.595  1.00175.10           N
ATOM   2496  CA  PRO A 332      42.579  46.243  24.563  1.00172.47           C
ATOM   2497  C   PRO A 332      43.746  45.356  24.074  1.00169.83           C
ATOM   2498  O   PRO A 332      43.595  44.539  23.154  1.00170.56           O
ATOM   2499  CB  PRO A 332      41.803  45.493  25.646  1.00172.15           C
ATOM   2500  CG  PRO A 332      40.719  44.811  24.878  1.00171.86           C
ATOM   2501  CD  PRO A 332      40.259  45.862  23.928  1.00173.81           C
ATOM   2502  N   ALA A 333      44.896  45.514  24.727  1.00165.46           N
ATOM   2503  CA  ALA A 333      46.099  44.823  24.324  1.00162.84           C
ATOM   2504  C   ALA A 333      46.258  43.463  24.970  1.00160.70           C
ATOM   2505  O   ALA A 333      46.792  43.363  26.055  1.00161.02           O
ATOM   2506  CB  ALA A 333      47.295  45.687  24.624  1.00163.06           C
ATOM   2507  N   ILE A 334      45.851  42.407  24.277  1.00158.64           N
ATOM   2508  CA  ILE A 334      46.000  41.056  24.804  1.00157.62           C
ATOM   2509  C   ILE A 334      47.084  40.252  24.059  1.00156.51           C
ATOM   2510  O   ILE A 334      46.907  39.904  22.912  1.00153.96           O
ATOM   2511  CB  ILE A 334      44.667  40.333  24.693  1.00158.00           C
ATOM   2512  CG1 ILE A 334      43.537  41.205  25.229  1.00156.18           C
ATOM   2513  CG2 ILE A 334      44.717  39.008  25.436  1.00159.72           C
ATOM   2514  CD1 ILE A 334      43.450  41.264  26.704  1.00154.13           C
ATOM   2515  N   ASN A 335      48.202  39.962  24.711  1.00157.44           N
ATOM   2516  CA  ASN A 335      49.246  39.153  24.089  1.00159.66           C
ATOM   2517  C   ASN A 335      48.833  37.669  24.045  1.00157.56           C
ATOM   2518  O   ASN A 335      49.615  36.769  24.475  1.00157.20           O
ATOM   2519  CB  ASN A 335      50.573  39.264  24.843  1.00162.41           C
ATOM   2520  CG  ASN A 335      51.140  40.651  24.817  1.00170.29           C
ATOM   2521  OD1 ASN A 335      51.270  41.251  23.751  1.00178.00           O
ATOM   2522  ND2 ASN A 335      51.509  41.175  25.994  1.00176.11           N
ATOM   2523  N   VAL A 336      47.632  37.423  23.499  1.00153.99           N
ATOM   2524  CA  VAL A 336      47.053  36.066  23.374  1.00150.53           C
ATOM   2525  C   VAL A 336      48.132  35.048  22.956  1.00150.85           C
ATOM   2526  O   VAL A 336      47.975  33.827  23.034  1.00147.96           O
ATOM   2527  CB  VAL A 336      45.872  36.010  22.345  1.00147.43           C
ATOM   2528  CG1 VAL A 336      45.087  34.769  22.507  1.00142.29           C
ATOM   2529  CG2 VAL A 336      44.948  37.206  22.490  1.00145.31           C
ATOM   2530  N   GLY A 337      49.245  35.570  22.505  1.00152.81           N
ATOM   2531  CA  GLY A 337      50.313  34.704  22.086  1.00155.55           C
ATOM   2532  C   GLY A 337      51.006  34.062  23.256  1.00156.40           C
ATOM   2533  O   GLY A 337      51.527  32.946  23.140  1.00156.61           O
ATOM   2534  N   ILE A 338      51.045  34.765  24.377  1.00157.64           N
ATOM   2535  CA  ILE A 338      51.695  34.186  25.560  1.00160.26           C
ATOM   2536  C   ILE A 338      50.700  33.949  26.694  1.00154.44           C
ATOM   2537  O   ILE A 338      50.978  33.169  27.615  1.00154.20           O
ATOM   2538  CB  ILE A 338      52.843  35.064  26.043  1.00165.30           C
ATOM   2539  CG1 ILE A 338      53.731  35.457  24.858  1.00173.92           C
ATOM   2540  CG2 ILE A 338      53.666  34.323  27.107  1.00167.65           C
ATOM   2541  CD1 ILE A 338      54.845  36.447  25.221  1.00180.19           C
ATOM   2542  N   SER A 339      49.556  34.630  26.590  1.00147.12           N
ATOM   2543  CA  SER A 339      48.454  34.496  27.521  1.00140.57           C
ATOM   2544  C   SER A 339      47.913  33.068  27.440  1.00134.89           C
ATOM   2545  O   SER A 339      47.390  32.638  26.417  1.00132.85           O
ATOM   2546  CB  SER A 339      47.320  35.488  27.163  1.00140.96           C
ATOM   2547  OG  SER A 339      47.716  36.849  27.274  1.00140.04           O
ATOM   2548  N   VAL A 340      48.009  32.354  28.546  1.00129.19           N
ATOM   2549  CA  VAL A 340      47.521  30.990  28.620  1.00125.24           C
ATOM   2550  C   VAL A 340      46.313  30.731  29.561  1.00123.49           C
ATOM   2551  O   VAL A 340      45.830  31.595  30.324  1.00119.84           O
ATOM   2552  CB  VAL A 340      48.647  30.073  29.039  1.00123.82           C
ATOM   2553  CG1 VAL A 340      48.341  28.653  28.556  1.00123.12           C
ATOM   2554  CG2 VAL A 340      49.958  30.547  28.428  1.00123.09           C
ATOM   2555  N   SER A 341      45.812  29.506  29.493  1.00124.35           N
ATOM   2556  CA  SER A 341      44.689  29.093  30.358  1.00125.61           C
ATOM   2557  C   SER A 341      44.648  27.591  30.668  1.00126.67           C
ATOM   2558  O   SER A 341      44.013  26.830  30.023  1.00122.53           O
ATOM   2559  CB  SER A 341      43.372  29.500  29.745  1.00124.91           C
ATOM   2560  OG  SER A 341      42.384  29.022  30.604  1.00120.32           O
ATOM   2561  N   ARG A 342      45.302  27.213  31.739  1.00131.73           N
ATOM   2562  CA  ARG A 342      45.482  25.823  32.117  1.00136.39           C
ATOM   2563  C   ARG A 342      44.205  25.011  32.180  1.00137.02           C
ATOM   2564  O   ARG A 342      44.241  23.809  32.044  1.00137.56           O
ATOM   2565  CB  ARG A 342      46.179  25.747  33.477  1.00139.66           C
ATOM   2566  CG  ARG A 342      47.642  26.180  33.506  1.00147.41           C
ATOM   2567  CD  ARG A 342      48.304  25.830  34.857  1.00158.02           C
ATOM   2568  NE  ARG A 342      49.707  26.199  34.940  1.00167.11           N
ATOM   2569  CZ  ARG A 342      50.137  27.449  34.926  1.00176.30           C
ATOM   2570  NH1 ARG A 342      49.270  28.454  34.830  1.00179.03           N
ATOM   2571  NH2 ARG A 342      51.437  27.700  35.014  1.00179.96           N
ATOM   2572  N   VAL A 343      43.069  25.635  32.389  1.00138.72           N
ATOM   2573  CA  VAL A 343      41.822  24.855  32.499  1.00140.65           C
ATOM   2574  C   VAL A 343      41.537  24.223  31.181  1.00142.66           C
ATOM   2575  O   VAL A 343      41.121  23.056  31.136  1.00140.83           O
ATOM   2576  CB  VAL A 343      40.599  25.730  32.929  1.00140.43           C
ATOM   2577  CG1 VAL A 343      39.314  25.114  32.543  1.00139.66           C
ATOM   2578  CG2 VAL A 343      40.625  25.949  34.427  1.00141.21           C
ATOM   2579  N   GLY A 344      41.810  25.007  30.126  1.00145.72           N
ATOM   2580  CA  GLY A 344      41.554  24.627  28.747  1.00148.00           C
ATOM   2581  C   GLY A 344      40.215  25.172  28.280  1.00150.10           C
ATOM   2582  O   GLY A 344      39.548  25.931  28.978  1.00146.29           O
ATOM   2583  N   SER A 345      39.832  24.777  27.071  1.00155.51           N
ATOM   2584  CA  SER A 345      38.567  25.212  26.464  1.00159.15           C
ATOM   2585  C   SER A 345      37.449  24.654  27.303  1.00159.06           C
ATOM   2586  O   SER A 345      36.293  24.996  27.094  1.00157.75           O
ATOM   2587  CB  SER A 345      38.445  24.750  24.997  1.00160.79           C
ATOM   2588  OG  SER A 345      38.687  23.357  24.877  1.00168.59           O
ATOM   2589  N   ALA A 346      37.813  23.786  28.256  1.00159.91           N
ATOM   2590  CA  ALA A 346      36.845  23.179  29.178  1.00160.41           C
ATOM   2591  C   ALA A 346      35.987  24.239  29.861  1.00160.52           C
ATOM   2592  O   ALA A 346      34.952  23.933  30.375  1.00161.11           O
ATOM   2593  CB  ALA A 346      37.549  22.315  30.229  1.00159.78           C
ATOM   2594  N   ALA A 347      36.408  25.487  29.847  1.00161.39           N
ATOM   2595  CA  ALA A 347      35.637  26.533  30.489  1.00163.43           C
ATOM   2596  C   ALA A 347      34.706  27.246  29.529  1.00165.68           C
ATOM   2597  O   ALA A 347      34.157  28.300  29.871  1.00164.52           O
ATOM   2598  CB  ALA A 347      36.570  27.531  31.114  1.00163.76           C
ATOM   2599  N   GLN A 348      34.537  26.663  28.334  1.00168.88           N
ATOM   2600  CA  GLN A 348      33.730  27.252  27.246  1.00170.65           C
ATOM   2601  C   GLN A 348      32.626  26.309  26.824  1.00171.63           C
ATOM   2602  O   GLN A 348      32.717  25.108  27.033  1.00171.56           O
ATOM   2603  CB  GLN A 348      34.621  27.564  26.022  1.00171.27           C
ATOM   2604  CG  GLN A 348      36.078  27.948  26.374  1.00175.59           C
ATOM   2605  CD  GLN A 348      37.028  28.038  25.160  1.00178.67           C
ATOM   2606  OE1 GLN A 348      37.162  27.092  24.388  1.00178.71           O
ATOM   2607  NE2 GLN A 348      37.717  29.163  25.032  1.00181.02           N
ATOM   2608  N   ILE A 349      31.590  26.861  26.211  1.00173.53           N
ATOM   2609  CA  ILE A 349      30.480  26.073  25.691  1.00175.91           C
ATOM   2610  C   ILE A 349      30.942  25.366  24.406  1.00178.15           C
ATOM   2611  O   ILE A 349      32.131  25.280  24.134  1.00178.94           O
ATOM   2612  CB  ILE A 349      29.277  26.977  25.360  1.00175.82           C
ATOM   2613  CG1 ILE A 349      29.085  28.063  26.406  1.00174.11           C
ATOM   2614  CG2 ILE A 349      27.999  26.141  25.275  1.00178.15           C
ATOM   2615  CD1 ILE A 349      28.708  27.518  27.745  1.00174.71           C
ATOM   2616  N   LYS A 350      30.008  24.857  23.610  1.00180.47           N
ATOM   2617  CA  LYS A 350      30.350  24.205  22.350  1.00181.54           C
ATOM   2618  C   LYS A 350      30.329  25.282  21.297  1.00180.23           C
ATOM   2619  O   LYS A 350      31.200  25.323  20.434  1.00179.12           O
ATOM   2620  CB  LYS A 350      29.334  23.104  21.995  1.00183.29           C
ATOM   2621  CG  LYS A 350      29.767  22.181  20.847  1.00187.16           C
ATOM   2622  CD  LYS A 350      30.866  21.216  21.284  1.00190.83           C
ATOM   2623  CE  LYS A 350      31.268  20.279  20.164  1.00192.04           C
ATOM   2624  NZ  LYS A 350      32.307  19.329  20.645  1.00191.62           N
ATOM   2625  N   ALA A 351      29.325  26.156  21.392  1.00179.94           N
ATOM   2626  CA  ALA A 351      29.161  27.271  20.454  1.00180.99           C
ATOM   2627  C   ALA A 351      30.434  28.136  20.362  1.00182.58           C
ATOM   2628  O   ALA A 351      30.759  28.680  19.308  1.00182.78           O
ATOM   2629  CB  ALA A 351      27.969  28.126  20.847  1.00179.84           C
ATOM   2630  N   MET A 352      31.153  28.253  21.469  1.00184.39           N
ATOM   2631  CA  MET A 352      32.393  29.008  21.483  1.00186.02           C
ATOM   2632  C   MET A 352      33.535  28.106  20.981  1.00186.43           C
ATOM   2633  O   MET A 352      34.330  28.503  20.141  1.00188.13           O
ATOM   2634  CB  MET A 352      32.703  29.501  22.892  1.00186.66           C
ATOM   2635  CG  MET A 352      31.686  30.464  23.455  1.00186.95           C
ATOM   2636  SD  MET A 352      31.694  31.985  22.568  1.00187.50           S
ATOM   2637  CE  MET A 352      33.232  32.725  23.128  1.00190.12           C
ATOM   2638  N   LYS A 353      33.624  26.893  21.504  1.00185.46           N
ATOM   2639  CA  LYS A 353      34.664  25.979  21.084  1.00184.85           C
ATOM   2640  C   LYS A 353      34.744  25.902  19.562  1.00185.81           C
ATOM   2641  O   LYS A 353      35.837  25.985  18.996  1.00186.59           O
ATOM   2642  CB  LYS A 353      34.403  24.585  21.650  1.00183.98           C
ATOM   2643  CG  LYS A 353      34.846  24.411  23.074  1.00181.22           C
ATOM   2644  CD  LYS A 353      34.888  22.966  23.470  1.00178.42           C
ATOM   2645  CE  LYS A 353      35.196  22.810  24.937  1.00177.14           C
ATOM   2646  NZ  LYS A 353      35.154  21.395  25.364  1.00176.59           N
ATOM   2647  N   LYS A 354      33.587  25.737  18.906  1.00185.51           N
ATOM   2648  CA  LYS A 354      33.518  25.611  17.446  1.00184.35           C
ATOM   2649  C   LYS A 354      34.188  26.773  16.746  1.00180.30           C
ATOM   2650  O   LYS A 354      34.817  26.597  15.715  1.00181.07           O
ATOM   2651  CB  LYS A 354      32.065  25.515  16.978  1.00186.75           C
ATOM   2652  CG  LYS A 354      31.478  24.109  17.069  1.00192.15           C
ATOM   2653  CD  LYS A 354      30.096  24.035  16.433  1.00196.71           C
ATOM   2654  CE  LYS A 354      29.589  22.599  16.382  1.00198.44           C
ATOM   2655  NZ  LYS A 354      29.477  21.953  17.733  1.00196.86           N
ATOM   2656  N   VAL A 355      34.061  27.963  17.308  1.00175.37           N
ATOM   2657  CA  VAL A 355      34.659  29.129  16.698  1.00172.21           C
ATOM   2658  C   VAL A 355      36.028  29.418  17.287  1.00169.14           C
ATOM   2659  O   VAL A 355      37.025  29.468  16.559  1.00170.06           O
ATOM   2660  CB  VAL A 355      33.758  30.351  16.859  1.00172.10           C
ATOM   2661  CG1 VAL A 355      34.079  31.368  15.767  1.00175.18           C
ATOM   2662  CG2 VAL A 355      32.310  29.942  16.773  1.00168.52           C
ATOM   2663  N   ALA A 356      36.059  29.595  18.607  1.00164.86           N
ATOM   2664  CA  ALA A 356      37.267  29.884  19.370  1.00161.33           C
ATOM   2665  C   ALA A 356      38.440  28.906  19.063  1.00160.02           C
ATOM   2666  O   ALA A 356      39.537  29.307  18.655  1.00156.29           O
ATOM   2667  CB  ALA A 356      36.903  29.861  20.849  1.00160.58           C
ATOM   2668  N   GLY A 357      38.195  27.619  19.257  1.00161.05           N
ATOM   2669  CA  GLY A 357      39.208  26.623  18.996  1.00162.94           C
ATOM   2670  C   GLY A 357      39.835  26.902  17.646  1.00165.44           C
ATOM   2671  O   GLY A 357      41.073  26.863  17.506  1.00166.62           O
ATOM   2672  N   LYS A 358      38.983  27.185  16.653  1.00167.01           N
ATOM   2673  CA  LYS A 358      39.432  27.477  15.298  1.00168.24           C
ATOM   2674  C   LYS A 358      40.188  28.785  15.244  1.00168.63           C
ATOM   2675  O   LYS A 358      41.210  28.884  14.562  1.00169.05           O
ATOM   2676  CB  LYS A 358      38.247  27.540  14.348  1.00168.79           C
ATOM   2677  CG  LYS A 358      37.435  26.239  14.326  1.00169.83           C
ATOM   2678  CD  LYS A 358      36.479  26.160  13.127  1.00169.49           C
ATOM   2679  CE  LYS A 358      35.681  24.860  13.167  1.00168.12           C
ATOM   2680  NZ  LYS A 358      34.700  24.693  12.053  1.00164.99           N
ATOM   2681  N   LEU A 359      39.682  29.781  15.963  1.00169.20           N
ATOM   2682  CA  LEU A 359      40.321  31.097  16.041  1.00169.51           C
ATOM   2683  C   LEU A 359      41.671  30.964  16.725  1.00169.34           C
ATOM   2684  O   LEU A 359      42.553  31.825  16.553  1.00167.96           O
ATOM   2685  CB  LEU A 359      39.441  32.073  16.837  1.00170.09           C
ATOM   2686  CG  LEU A 359      39.929  33.512  17.021  1.00169.75           C
ATOM   2687  CD1 LEU A 359      39.929  34.228  15.696  1.00171.82           C
ATOM   2688  CD2 LEU A 359      39.034  34.228  18.007  1.00168.30           C
ATOM   2689  N   LYS A 360      41.804  29.884  17.504  1.00169.52           N
ATOM   2690  CA  LYS A 360      43.032  29.580  18.209  1.00170.42           C
ATOM   2691  C   LYS A 360      44.090  29.221  17.177  1.00171.45           C
ATOM   2692  O   LYS A 360      45.142  29.875  17.074  1.00171.62           O
ATOM   2693  CB  LYS A 360      42.822  28.421  19.183  1.00170.47           C
ATOM   2694  CG  LYS A 360      42.064  28.802  20.451  1.00170.76           C
ATOM   2695  CD  LYS A 360      41.671  27.593  21.274  1.00170.35           C
ATOM   2696  CE  LYS A 360      41.036  28.019  22.592  1.00170.51           C
ATOM   2697  NZ  LYS A 360      40.475  26.874  23.363  1.00171.71           N
ATOM   2698  N   LEU A 361      43.786  28.202  16.388  1.00172.59           N
ATOM   2699  CA  LEU A 361      44.696  27.741  15.341  1.00174.71           C
ATOM   2700  C   LEU A 361      45.130  28.882  14.403  1.00175.18           C
ATOM   2701  O   LEU A 361      46.242  28.888  13.862  1.00174.93           O
ATOM   2702  CB  LEU A 361      44.033  26.641  14.523  1.00175.65           C
ATOM   2703  CG  LEU A 361      43.313  25.570  15.351  1.00178.57           C
ATOM   2704  CD1 LEU A 361      42.526  24.659  14.422  1.00181.84           C
ATOM   2705  CD2 LEU A 361      44.276  24.771  16.200  1.00177.92           C
ATOM   2706  N   GLU A 362      44.244  29.846  14.205  1.00176.24           N
ATOM   2707  CA  GLU A 362      44.541  30.979  13.331  1.00176.98           C
ATOM   2708  C   GLU A 362      45.530  31.952  13.989  1.00179.32           C
ATOM   2709  O   GLU A 362      46.698  32.035  13.594  1.00179.38           O
ATOM   2710  CB  GLU A 362      43.255  31.712  12.957  1.00175.47           C
ATOM   2711  CG  GLU A 362      42.208  30.813  12.341  1.00171.87           C
ATOM   2712  CD  GLU A 362      40.895  31.526  12.133  1.00168.71           C
ATOM   2713  OE1 GLU A 362      40.893  32.560  11.453  1.00166.37           O
ATOM   2714  OE2 GLU A 362      39.865  31.067  12.664  1.00168.70           O
ATOM   2715  N   LEU A 363      45.066  32.676  14.998  1.00182.15           N
ATOM   2716  CA  LEU A 363      45.911  33.638  15.701  1.00185.15           C
ATOM   2717  C   LEU A 363      47.091  32.963  16.423  1.00186.08           C
ATOM   2718  O   LEU A 363      47.604  33.480  17.445  1.00185.09           O
ATOM   2719  CB  LEU A 363      45.074  34.430  16.698  1.00186.36           C
ATOM   2720  CG  LEU A 363      43.870  35.155  16.086  1.00189.37           C
ATOM   2721  CD1 LEU A 363      43.015  35.730  17.184  1.00191.13           C
ATOM   2722  CD2 LEU A 363      44.310  36.255  15.119  1.00190.48           C
ATOM   2723  N   ALA A 364      47.513  31.821  15.866  1.00187.08           N
ATOM   2724  CA  ALA A 364      48.621  31.042  16.386  1.00187.58           C
ATOM   2725  C   ALA A 364      49.594  30.789  15.249  1.00188.82           C
ATOM   2726  O   ALA A 364      50.781  30.561  15.490  1.00188.61           O
ATOM   2727  CB  ALA A 364      48.121  29.732  16.960  1.00186.94           C
ATOM   2728  N   GLN A 365      49.078  30.830  14.015  1.00190.65           N
ATOM   2729  CA  GLN A 365      49.880  30.613  12.804  1.00192.18           C
ATOM   2730  C   GLN A 365      50.453  31.944  12.327  1.00192.55           C
ATOM   2731  O   GLN A 365      51.583  32.015  11.816  1.00192.79           O
ATOM   2732  CB  GLN A 365      49.032  30.004  11.687  1.00192.61           C
ATOM   2733  CG  GLN A 365      48.699  28.541  11.854  1.00194.30           C
ATOM   2734  CD  GLN A 365      47.834  28.035  10.722  1.00198.93           C
ATOM   2735  OE1 GLN A 365      48.102  28.329   9.552  1.00202.50           O
ATOM   2736  NE2 GLN A 365      46.783  27.292  11.057  1.00200.77           N
ATOM   2737  N   PHE A 366      49.650  32.988  12.484  1.00192.56           N
ATOM   2738  CA  PHE A 366      50.052  34.328  12.102  1.00193.28           C
ATOM   2739  C   PHE A 366      51.228  34.749  12.971  1.00191.57           C
ATOM   2740  O   PHE A 366      52.151  35.440  12.532  1.00191.26           O
ATOM   2741  CB  PHE A 366      48.890  35.300  12.310  1.00194.98           C
ATOM   2742  CG  PHE A 366      47.567  34.780  11.805  1.00200.30           C
ATOM   2743  CD1 PHE A 366      46.427  34.868  12.597  1.00202.27           C
ATOM   2744  CD2 PHE A 366      47.467  34.198  10.539  1.00204.17           C
ATOM   2745  CE1 PHE A 366      45.205  34.394  12.141  1.00203.87           C
ATOM   2746  CE2 PHE A 366      46.248  33.727  10.066  1.00205.60           C
ATOM   2747  CZ  PHE A 366      45.112  33.824  10.870  1.00205.93           C
ATOM   2748  N   ALA A 367      51.187  34.324  14.221  1.00189.82           N
ATOM   2749  CA  ALA A 367      52.240  34.655  15.158  1.00188.86           C
ATOM   2750  C   ALA A 367      53.606  34.241  14.644  1.00187.01           C
ATOM   2751  O   ALA A 367      54.584  34.931  14.913  1.00187.75           O
ATOM   2752  CB  ALA A 367      51.968  33.985  16.478  1.00190.03           C
ATOM   2753  N   GLU A 368      53.667  33.127  13.904  1.00184.09           N
ATOM   2754  CA  GLU A 368      54.927  32.603  13.366  1.00181.86           C
ATOM   2755  C   GLU A 368      55.470  33.360  12.139  1.00181.04           C
ATOM   2756  O   GLU A 368      56.663  33.273  11.850  1.00181.48           O
ATOM   2757  CB  GLU A 368      54.795  31.120  13.024  1.00181.34           C
ATOM   2758  CG  GLU A 368      54.570  30.227  14.235  1.00181.78           C
ATOM   2759  CD  GLU A 368      54.856  28.741  13.966  1.00181.22           C
ATOM   2760  OE1 GLU A 368      54.252  28.162  13.016  1.00179.87           O
ATOM   2761  OE2 GLU A 368      55.685  28.155  14.726  1.00179.75           O
ATOM   2762  N   LEU A 369      54.618  34.083  11.413  1.00179.94           N
ATOM   2763  CA  LEU A 369      55.062  34.833  10.219  1.00179.13           C
ATOM   2764  C   LEU A 369      54.823  36.331  10.376  1.00180.12           C
ATOM   2765  O   LEU A 369      55.237  37.126   9.532  1.00178.15           O
ATOM   2766  CB  LEU A 369      54.302  34.397   8.956  1.00177.97           C
ATOM   2767  CG  LEU A 369      54.161  32.924   8.601  1.00177.17           C
ATOM   2768  CD1 LEU A 369      52.872  32.765   7.810  1.00174.38           C
ATOM   2769  CD2 LEU A 369      55.374  32.392   7.818  1.00178.43           C
ATOM   2770  N   GLU A 370      54.119  36.704  11.442  1.00182.54           N
ATOM   2771  CA  GLU A 370      53.781  38.098  11.694  1.00185.49           C
ATOM   2772  C   GLU A 370      54.888  39.093  11.313  1.00186.01           C
ATOM   2773  O   GLU A 370      54.663  40.010  10.504  1.00186.33           O
ATOM   2774  CB  GLU A 370      53.402  38.284  13.159  1.00187.09           C
ATOM   2775  CG  GLU A 370      51.899  38.217  13.374  1.00194.36           C
ATOM   2776  CD  GLU A 370      51.508  38.344  14.835  1.00203.73           C
ATOM   2777  OE1 GLU A 370      52.162  39.140  15.555  1.00207.39           O
ATOM   2778  OE2 GLU A 370      50.537  37.660  15.256  1.00209.06           O
ATOM   2779  N   ALA A 371      56.075  38.903  11.885  1.00186.13           N
ATOM   2780  CA  ALA A 371      57.197  39.793  11.636  1.00186.10           C
ATOM   2781  C   ALA A 371      57.537  39.896  10.150  1.00186.95           C
ATOM   2782  O   ALA A 371      58.320  40.757   9.744  1.00186.76           O
ATOM   2783  CB  ALA A 371      58.408  39.340  12.436  1.00185.97           C
ATOM   2784  N   PHE A 372      56.939  39.044   9.330  1.00188.65           N
ATOM   2785  CA  PHE A 372      57.200  39.090   7.892  1.00191.60           C
ATOM   2786  C   PHE A 372      56.417  40.205   7.164  1.00192.05           C
ATOM   2787  O   PHE A 372      56.951  40.909   6.310  1.00191.67           O
ATOM   2788  CB  PHE A 372      56.852  37.752   7.248  1.00193.15           C
ATOM   2789  CG  PHE A 372      57.628  36.572   7.797  1.00197.99           C
ATOM   2790  CD1 PHE A 372      58.452  36.694   8.921  1.00200.93           C
ATOM   2791  CD2 PHE A 372      57.516  35.326   7.177  1.00200.99           C
ATOM   2792  CE1 PHE A 372      59.154  35.590   9.403  1.00203.07           C
ATOM   2793  CE2 PHE A 372      58.207  34.226   7.657  1.00202.83           C
ATOM   2794  CZ  PHE A 372      59.032  34.355   8.771  1.00203.80           C
ATOM   2795  N   ALA A 373      55.146  40.348   7.507  1.00193.20           N
ATOM   2796  CA  ALA A 373      54.272  41.344   6.890  1.00194.49           C
ATOM   2797  C   ALA A 373      54.957  42.658   6.510  1.00197.14           C
ATOM   2798  O   ALA A 373      54.894  43.073   5.350  1.00197.29           O
ATOM   2799  CB  ALA A 373      53.098  41.626   7.805  1.00193.73           C
ATOM   2800  N   GLN A 374      55.576  43.328   7.476  1.00200.45           N
ATOM   2801  CA  GLN A 374      56.243  44.601   7.204  1.00203.73           C
ATOM   2802  C   GLN A 374      57.394  44.442   6.211  1.00205.42           C
ATOM   2803  O   GLN A 374      57.731  45.368   5.475  1.00204.97           O
ATOM   2804  CB  GLN A 374      56.760  45.224   8.501  1.00205.13           C
ATOM   2805  CG  GLN A 374      55.653  45.795   9.385  1.00208.57           C
ATOM   2806  CD  GLN A 374      56.183  46.639  10.530  1.00212.55           C
ATOM   2807  OE1 GLN A 374      56.930  47.588  10.310  1.00213.96           O
ATOM   2808  NE2 GLN A 374      55.792  46.299  11.752  1.00215.04           N
ATOM   2809  N   PHE A 375      58.005  43.267   6.199  1.00208.12           N
ATOM   2810  CA  PHE A 375      59.119  43.021   5.297  1.00211.01           C
ATOM   2811  C   PHE A 375      58.767  41.979   4.253  1.00212.00           C
ATOM   2812  O   PHE A 375      59.618  41.189   3.845  1.00212.35           O
ATOM   2813  CB  PHE A 375      60.353  42.598   6.094  1.00212.35           C
ATOM   2814  CG  PHE A 375      60.842  43.666   7.048  1.00217.53           C
ATOM   2815  CD1 PHE A 375      60.139  43.944   8.221  1.00221.13           C
ATOM   2816  CD2 PHE A 375      61.981  44.411   6.762  1.00219.87           C
ATOM   2817  CE1 PHE A 375      60.571  44.936   9.100  1.00221.68           C
ATOM   2818  CE2 PHE A 375      62.416  45.400   7.636  1.00221.28           C
ATOM   2819  CZ  PHE A 375      61.708  45.662   8.810  1.00221.49           C
ATOM   2820  N   ALA A 376      57.509  41.983   3.821  1.00213.31           N
ATOM   2821  CA  ALA A 376      57.031  41.026   2.824  1.00214.50           C
ATOM   2822  C   ALA A 376      57.217  41.571   1.405  1.00214.74           C
ATOM   2823  O   ALA A 376      56.300  42.157   0.825  1.00215.97           O
ATOM   2824  CB  ALA A 376      55.560  40.690   3.086  1.00215.08           C
ATOM   2825  N   SER A 377      58.404  41.371   0.848  1.00214.10           N
ATOM   2826  CA  SER A 377      58.715  41.865  -0.491  1.00213.50           C
ATOM   2827  C   SER A 377      58.106  41.001  -1.592  1.00212.07           C
ATOM   2828  O   SER A 377      57.816  41.488  -2.689  1.00211.84           O
ATOM   2829  CB  SER A 377      60.229  41.936  -0.675  1.00214.07           C
ATOM   2830  OG  SER A 377      60.809  42.805   0.284  1.00214.62           O
ATOM   2831  N   ASP A 378      57.925  39.716  -1.301  1.00210.19           N
ATOM   2832  CA  ASP A 378      57.358  38.791  -2.279  1.00208.08           C
ATOM   2833  C   ASP A 378      57.046  37.426  -1.651  1.00207.24           C
ATOM   2834  O   ASP A 378      57.701  36.431  -1.958  1.00207.93           O
ATOM   2835  CB  ASP A 378      58.324  38.627  -3.453  1.00206.94           C
ATOM   2836  CG  ASP A 378      57.614  38.325  -4.741  1.00204.00           C
ATOM   2837  OD1 ASP A 378      56.806  39.175  -5.168  1.00200.44           O
ATOM   2838  OD2 ASP A 378      57.798  37.268  -5.391  1.00201.93           O
ATOM   2839  N   LEU A 379      56.049  37.385  -0.772  1.00205.70           N
ATOM   2840  CA  LEU A 379      55.659  36.141  -0.118  1.00204.72           C
ATOM   2841  C   LEU A 379      54.643  35.379  -0.968  1.00203.23           C
ATOM   2842  O   LEU A 379      54.118  35.907  -1.959  1.00203.32           O
ATOM   2843  CB  LEU A 379      55.059  36.430   1.261  1.00205.25           C
ATOM   2844  CG  LEU A 379      55.985  36.999   2.338  1.00206.64           C
ATOM   2845  CD1 LEU A 379      55.215  37.055   3.652  1.00207.26           C
ATOM   2846  CD2 LEU A 379      57.254  36.153   2.497  1.00207.79           C
ATOM   2847  N   ASP A 380      54.360  34.143  -0.573  1.00201.24           N
ATOM   2848  CA  ASP A 380      53.390  33.317  -1.284  1.00199.66           C
ATOM   2849  C   ASP A 380      52.006  33.552  -0.726  1.00199.61           C
ATOM   2850  O   ASP A 380      51.864  33.966   0.421  1.00199.04           O
ATOM   2851  CB  ASP A 380      53.746  31.845  -1.131  1.00198.87           C
ATOM   2852  CG  ASP A 380      53.984  31.454   0.310  1.00195.92           C
ATOM   2853  OD1 ASP A 380      53.007  31.380   1.090  1.00191.03           O
ATOM   2854  OD2 ASP A 380      55.131  31.208   0.741  1.00195.77           O
ATOM   2855  N   LYS A 381      50.987  33.278  -1.531  1.00200.32           N
ATOM   2856  CA  LYS A 381      49.598  33.445  -1.094  1.00201.64           C
ATOM   2857  C   LYS A 381      49.242  32.542   0.078  1.00202.93           C
ATOM   2858  O   LYS A 381      48.419  32.910   0.912  1.00202.18           O
ATOM   2859  CB  LYS A 381      48.633  33.186  -2.248  1.00201.78           C
ATOM   2860  CG  LYS A 381      48.488  34.370  -3.208  1.00201.90           C
ATOM   2861  CD  LYS A 381      47.524  34.051  -4.333  1.00201.38           C
ATOM   2862  CE  LYS A 381      47.266  35.266  -5.203  1.00201.02           C
ATOM   2863  NZ  LYS A 381      46.379  34.938  -6.365  1.00199.41           N
ATOM   2864  N   ALA A 382      49.870  31.364   0.124  1.00205.46           N
ATOM   2865  CA  ALA A 382      49.671  30.396   1.200  1.00207.52           C
ATOM   2866  C   ALA A 382      50.054  31.035   2.518  1.00209.43           C
ATOM   2867  O   ALA A 382      49.698  30.533   3.582  1.00209.59           O
ATOM   2868  CB  ALA A 382      50.510  29.147   0.962  1.00207.47           C
ATOM   2869  N   THR A 383      50.796  32.136   2.430  1.00211.75           N
ATOM   2870  CA  THR A 383      51.214  32.903   3.591  1.00213.94           C
ATOM   2871  C   THR A 383      50.372  34.164   3.651  1.00214.55           C
ATOM   2872  O   THR A 383      49.960  34.596   4.727  1.00214.59           O
ATOM   2873  CB  THR A 383      52.698  33.301   3.480  1.00214.98           C
ATOM   2874  OG1 THR A 383      53.540  32.147   3.633  1.00216.14           O
ATOM   2875  CG2 THR A 383      53.100  34.242   4.634  1.00216.63           C
ATOM   2876  N   GLN A 384      50.129  34.754   2.482  1.00215.44           N
ATOM   2877  CA  GLN A 384      49.316  35.956   2.386  1.00216.65           C
ATOM   2878  C   GLN A 384      47.990  35.702   3.082  1.00216.45           C
ATOM   2879  O   GLN A 384      47.531  36.519   3.879  1.00216.33           O
ATOM   2880  CB  GLN A 384      49.065  36.331   0.930  1.00217.71           C
ATOM   2881  CG  GLN A 384      50.335  36.599   0.128  1.00220.78           C
ATOM   2882  CD  GLN A 384      50.084  37.446  -1.124  1.00224.28           C
ATOM   2883  OE1 GLN A 384      49.224  37.117  -1.951  1.00226.13           O
ATOM   2884  NE2 GLN A 384      50.836  38.536  -1.263  1.00224.93           N
ATOM   2885  N   ASN A 385      47.388  34.554   2.778  1.00216.28           N
ATOM   2886  CA  ASN A 385      46.129  34.154   3.391  1.00215.89           C
ATOM   2887  C   ASN A 385      46.197  34.367   4.891  1.00213.31           C
ATOM   2888  O   ASN A 385      45.192  34.697   5.524  1.00214.41           O
ATOM   2889  CB  ASN A 385      45.823  32.673   3.125  1.00217.18           C
ATOM   2890  CG  ASN A 385      45.668  32.353   1.634  1.00220.31           C
ATOM   2891  OD1 ASN A 385      44.913  33.018   0.922  1.00224.19           O
ATOM   2892  ND2 ASN A 385      46.379  31.327   1.163  1.00220.70           N
ATOM   2893  N   GLN A 386      47.385  34.159   5.456  1.00209.08           N
ATOM   2894  CA  GLN A 386      47.600  34.312   6.893  1.00205.34           C
ATOM   2895  C   GLN A 386      47.842  35.759   7.311  1.00202.51           C
ATOM   2896  O   GLN A 386      47.288  36.214   8.313  1.00201.40           O
ATOM   2897  CB  GLN A 386      48.759  33.420   7.341  1.00204.71           C
ATOM   2898  CG  GLN A 386      48.509  31.932   7.085  1.00202.66           C
ATOM   2899  CD  GLN A 386      49.608  31.053   7.633  1.00199.52           C
ATOM   2900  OE1 GLN A 386      49.881  31.079   8.829  1.00198.51           O
ATOM   2901  NE2 GLN A 386      50.241  30.275   6.765  1.00197.54           N
ATOM   2902  N   LEU A 387      48.647  36.479   6.532  1.00200.14           N
ATOM   2903  CA  LEU A 387      48.942  37.881   6.815  1.00198.86           C
ATOM   2904  C   LEU A 387      47.794  38.751   6.325  1.00197.64           C
ATOM   2905  O   LEU A 387      47.904  39.975   6.250  1.00196.75           O
ATOM   2906  CB  LEU A 387      50.247  38.302   6.150  1.00199.02           C
ATOM   2907  CG  LEU A 387      51.471  37.514   6.615  1.00200.61           C
ATOM   2908  CD1 LEU A 387      52.703  37.992   5.876  1.00201.62           C
ATOM   2909  CD2 LEU A 387      51.654  37.672   8.116  1.00202.45           C
ATOM   2910  N   ALA A 388      46.693  38.090   5.991  1.00197.11           N
ATOM   2911  CA  ALA A 388      45.479  38.746   5.543  1.00197.33           C
ATOM   2912  C   ALA A 388      44.454  38.488   6.620  1.00198.20           C
ATOM   2913  O   ALA A 388      43.968  39.423   7.256  1.00198.78           O
ATOM   2914  CB  ALA A 388      45.013  38.164   4.232  1.00197.01           C
ATOM   2915  N   ARG A 389      44.157  37.205   6.835  1.00198.89           N
ATOM   2916  CA  ARG A 389      43.235  36.764   7.882  1.00199.64           C
ATOM   2917  C   ARG A 389      43.812  37.093   9.264  1.00198.32           C
ATOM   2918  O   ARG A 389      43.168  36.866  10.289  1.00198.42           O
ATOM   2919  CB  ARG A 389      43.000  35.248   7.801  1.00200.68           C
ATOM   2920  CG  ARG A 389      42.364  34.756   6.520  1.00205.68           C
ATOM   2921  CD  ARG A 389      41.883  33.314   6.629  1.00212.20           C
ATOM   2922  NE  ARG A 389      41.215  32.824   5.419  1.00218.26           N
ATOM   2923  CZ  ARG A 389      40.613  31.635   5.322  1.00220.26           C
ATOM   2924  NH1 ARG A 389      40.591  30.816   6.369  1.00221.65           N
ATOM   2925  NH2 ARG A 389      40.034  31.263   4.182  1.00218.82           N
ATOM   2926  N   GLY A 390      45.035  37.617   9.276  1.00196.72           N
ATOM   2927  CA  GLY A 390      45.714  37.954  10.507  1.00195.57           C
ATOM   2928  C   GLY A 390      45.168  39.188  11.209  1.00194.85           C
ATOM   2929  O   GLY A 390      44.389  39.079  12.159  1.00194.64           O
ATOM   2930  N   GLN A 391      45.588  40.363  10.748  1.00194.23           N
ATOM   2931  CA  GLN A 391      45.189  41.629  11.359  1.00194.01           C
ATOM   2932  C   GLN A 391      43.687  41.903  11.254  1.00191.14           C
ATOM   2933  O   GLN A 391      43.212  42.996  11.606  1.00190.49           O
ATOM   2934  CB  GLN A 391      46.002  42.772  10.749  1.00195.99           C
ATOM   2935  CG  GLN A 391      47.462  42.768  11.221  1.00201.97           C
ATOM   2936  CD  GLN A 391      48.403  43.521  10.287  1.00208.99           C
ATOM   2937  OE1 GLN A 391      48.339  44.753  10.188  1.00211.88           O
ATOM   2938  NE2 GLN A 391      49.286  42.780   9.603  1.00212.53           N
ATOM   2939  N   ARG A 392      42.942  40.905  10.781  1.00187.78           N
ATOM   2940  CA  ARG A 392      41.495  41.024  10.677  1.00185.56           C
ATOM   2941  C   ARG A 392      40.877  40.703  12.030  1.00181.33           C
ATOM   2942  O   ARG A 392      40.294  41.561  12.690  1.00181.28           O
ATOM   2943  CB  ARG A 392      40.954  40.045   9.639  1.00187.15           C
ATOM   2944  CG  ARG A 392      41.229  40.437   8.211  1.00191.70           C
ATOM   2945  CD  ARG A 392      40.919  39.346   7.207  1.00196.45           C
ATOM   2946  NE  ARG A 392      41.436  39.689   5.883  1.00202.51           N
ATOM   2947  CZ  ARG A 392      41.592  38.826   4.888  1.00207.12           C
ATOM   2948  NH1 ARG A 392      41.263  37.553   5.054  1.00210.16           N
ATOM   2949  NH2 ARG A 392      42.061  39.240   3.718  1.00207.62           N
ATOM   2950  N   LEU A 393      41.031  39.449  12.438  1.00176.34           N
ATOM   2951  CA  LEU A 393      40.531  38.968  13.712  1.00172.27           C
ATOM   2952  C   LEU A 393      40.980  39.891  14.870  1.00173.29           C
ATOM   2953  O   LEU A 393      40.271  40.071  15.845  1.00173.44           O
ATOM   2954  CB  LEU A 393      41.027  37.534  13.935  1.00168.69           C
ATOM   2955  CG  LEU A 393      40.720  36.570  12.780  1.00161.00           C
ATOM   2956  CD1 LEU A 393      41.552  35.311  12.857  1.00157.99           C
ATOM   2957  CD2 LEU A 393      39.257  36.228  12.762  1.00156.22           C
ATOM   2958  N   ARG A 394      42.165  40.467  14.756  1.00174.36           N
ATOM   2959  CA  ARG A 394      42.683  41.335  15.782  1.00175.63           C
ATOM   2960  C   ARG A 394      41.744  42.477  16.052  1.00174.89           C
ATOM   2961  O   ARG A 394      41.478  42.782  17.197  1.00176.40           O
ATOM   2962  CB  ARG A 394      44.013  41.931  15.344  1.00178.04           C
ATOM   2963  CG  ARG A 394      45.202  40.983  15.254  1.00184.36           C
ATOM   2964  CD  ARG A 394      46.473  41.749  14.871  1.00191.61           C
ATOM   2965  NE  ARG A 394      47.661  40.920  14.781  1.00198.40           N
ATOM   2966  CZ  ARG A 394      48.858  41.392  14.478  1.00203.93           C
ATOM   2967  NH1 ARG A 394      49.002  42.689  14.221  1.00207.28           N
ATOM   2968  NH2 ARG A 394      49.910  40.580  14.430  1.00204.70           N
ATOM   2969  N   GLU A 395      41.266  43.132  15.001  1.00174.13           N
ATOM   2970  CA  GLU A 395      40.375  44.290  15.143  1.00174.28           C
ATOM   2971  C   GLU A 395      39.035  43.897  15.701  1.00171.90           C
ATOM   2972  O   GLU A 395      38.275  44.746  16.148  1.00171.26           O
ATOM   2973  CB  GLU A 395      40.193  44.996  13.810  1.00176.54           C
ATOM   2974  CG  GLU A 395      41.530  45.295  13.158  1.00183.42           C
ATOM   2975  CD  GLU A 395      41.384  46.048  11.881  1.00191.30           C
ATOM   2976  OE1 GLU A 395      40.664  45.555  10.991  1.00194.48           O
ATOM   2977  OE2 GLU A 395      41.993  47.128  11.783  1.00196.90           O
ATOM   2978  N   LEU A 396      38.738  42.606  15.666  1.00170.13           N
ATOM   2979  CA  LEU A 396      37.519  42.100  16.278  1.00169.30           C
ATOM   2980  C   LEU A 396      37.843  41.988  17.764  1.00166.62           C
ATOM   2981  O   LEU A 396      37.047  42.327  18.629  1.00166.62           O
ATOM   2982  CB  LEU A 396      37.166  40.723  15.738  1.00170.53           C
ATOM   2983  CG  LEU A 396      37.420  40.464  14.258  1.00174.92           C
ATOM   2984  CD1 LEU A 396      36.958  39.038  13.949  1.00179.44           C
ATOM   2985  CD2 LEU A 396      36.720  41.474  13.342  1.00175.92           C
ATOM   2986  N   LEU A 397      39.062  41.522  18.015  1.00163.56           N
ATOM   2987  CA  LEU A 397      39.626  41.340  19.326  1.00159.87           C
ATOM   2988  C   LEU A 397      39.840  42.678  19.996  1.00159.93           C
ATOM   2989  O   LEU A 397      40.092  42.723  21.187  1.00161.45           O
ATOM   2990  CB  LEU A 397      40.980  40.620  19.203  1.00158.02           C
ATOM   2991  CG  LEU A 397      41.001  39.180  18.674  1.00151.02           C
ATOM   2992  CD1 LEU A 397      42.399  38.656  18.647  1.00144.43           C
ATOM   2993  CD2 LEU A 397      40.158  38.316  19.578  1.00151.01           C
ATOM   2994  N   LYS A 398      39.787  43.764  19.243  1.00159.76           N
ATOM   2995  CA  LYS A 398      39.935  45.076  19.840  1.00160.77           C
ATOM   2996  C   LYS A 398      38.593  45.405  20.446  1.00159.29           C
ATOM   2997  O   LYS A 398      37.566  45.018  19.887  1.00158.94           O
ATOM   2998  CB  LYS A 398      40.310  46.126  18.795  1.00162.48           C
ATOM   2999  CG  LYS A 398      41.541  45.785  17.970  1.00166.55           C
ATOM   3000  CD  LYS A 398      41.780  46.852  16.941  1.00173.40           C
ATOM   3001  CE  LYS A 398      42.971  46.540  16.049  1.00178.59           C
ATOM   3002  NZ  LYS A 398      43.283  47.649  15.054  1.00180.65           N
ATOM   3003  N   GLN A 399      38.586  46.107  21.575  1.00157.85           N
ATOM   3004  CA  GLN A 399      37.328  46.429  22.229  1.00157.16           C
ATOM   3005  C   GLN A 399      37.313  47.759  22.970  1.00156.57           C
ATOM   3006  O   GLN A 399      38.282  48.109  23.652  1.00157.63           O
ATOM   3007  CB  GLN A 399      36.996  45.311  23.192  1.00156.64           C
ATOM   3008  CG  GLN A 399      36.810  44.012  22.478  1.00153.80           C
ATOM   3009  CD  GLN A 399      36.859  42.888  23.389  1.00150.06           C
ATOM   3010  OE1 GLN A 399      37.775  42.791  24.199  1.00151.35           O
ATOM   3011  NE2 GLN A 399      35.882  42.019  23.283  1.00147.11           N
ATOM   3012  N   PRO A 400      36.205  48.493  22.868  1.00154.62           N
ATOM   3013  CA  PRO A 400      36.095  49.775  23.563  1.00154.40           C
ATOM   3014  C   PRO A 400      35.772  49.495  25.033  1.00154.42           C
ATOM   3015  O   PRO A 400      34.903  48.640  25.335  1.00155.93           O
ATOM   3016  CB  PRO A 400      34.913  50.417  22.883  1.00154.28           C
ATOM   3017  CG  PRO A 400      34.035  49.250  22.690  1.00154.27           C
ATOM   3018  CD  PRO A 400      34.956  48.157  22.171  1.00153.10           C
ATOM   3019  N   GLN A 401      36.451  50.191  25.943  1.00152.08           N
ATOM   3020  CA  GLN A 401      36.231  49.947  27.360  1.00149.42           C
ATOM   3021  C   GLN A 401      34.774  50.182  27.691  1.00149.39           C
ATOM   3022  O   GLN A 401      34.069  50.839  26.927  1.00151.52           O
ATOM   3023  CB  GLN A 401      37.097  50.867  28.216  1.00147.92           C
ATOM   3024  CG  GLN A 401      38.562  50.915  27.804  1.00143.43           C
ATOM   3025  CD  GLN A 401      39.472  51.487  28.877  1.00136.81           C
ATOM   3026  OE1 GLN A 401      39.214  52.555  29.429  1.00135.54           O
ATOM   3027  NE2 GLN A 401      40.546  50.786  29.149  1.00133.29           N
ATOM   3028  N   SER A 402      34.329  49.622  28.815  1.00148.16           N
ATOM   3029  CA  SER A 402      32.970  49.796  29.362  1.00146.63           C
ATOM   3030  C   SER A 402      31.851  49.102  28.629  1.00145.74           C
ATOM   3031  O   SER A 402      30.724  49.166  29.106  1.00144.25           O
ATOM   3032  CB  SER A 402      32.603  51.267  29.454  1.00146.93           C
ATOM   3033  OG  SER A 402      31.657  51.645  28.455  1.00147.90           O
ATOM   3034  N   ALA A 403      32.160  48.459  27.486  1.00145.51           N
ATOM   3035  CA  ALA A 403      31.172  47.726  26.673  1.00144.57           C
ATOM   3036  C   ALA A 403      31.462  46.230  26.594  1.00143.65           C
ATOM   3037  O   ALA A 403      32.212  45.797  25.738  1.00143.61           O
ATOM   3038  CB  ALA A 403      31.124  48.293  25.296  1.00144.59           C
ATOM   3039  N   PRO A 404      30.882  45.453  27.509  1.00142.85           N
ATOM   3040  CA  PRO A 404      31.064  44.002  27.535  1.00141.62           C
ATOM   3041  C   PRO A 404      30.050  43.306  26.692  1.00139.24           C
ATOM   3042  O   PRO A 404      28.859  43.588  26.884  1.00140.62           O
ATOM   3043  CB  PRO A 404      30.777  43.680  29.003  1.00142.64           C
ATOM   3044  CG  PRO A 404      29.656  44.580  29.345  1.00142.30           C
ATOM   3045  CD  PRO A 404      30.042  45.889  28.649  1.00142.79           C
ATOM   3046  N   LEU A 405      30.482  42.409  25.806  1.00135.06           N
ATOM   3047  CA  LEU A 405      29.535  41.750  24.886  1.00131.11           C
ATOM   3048  C   LEU A 405      28.977  40.510  25.466  1.00124.66           C
ATOM   3049  O   LEU A 405      29.719  39.827  26.114  1.00122.00           O
ATOM   3050  CB  LEU A 405      30.230  41.393  23.573  1.00132.28           C
ATOM   3051  CG  LEU A 405      30.746  42.596  22.786  1.00131.96           C
ATOM   3052  CD1 LEU A 405      31.681  42.135  21.699  1.00132.75           C
ATOM   3053  CD2 LEU A 405      29.562  43.366  22.228  1.00130.53           C
ATOM   3054  N   THR A 406      27.710  40.218  25.189  1.00119.31           N
ATOM   3055  CA  THR A 406      27.105  38.982  25.619  1.00119.90           C
ATOM   3056  C   THR A 406      27.816  37.789  24.964  1.00121.58           C
ATOM   3057  O   THR A 406      28.771  37.955  24.205  1.00117.69           O
ATOM   3058  CB  THR A 406      25.683  38.941  25.197  1.00119.26           C
ATOM   3059  OG1 THR A 406      25.091  40.204  25.495  1.00122.02           O
ATOM   3060  CG2 THR A 406      24.892  37.900  25.998  1.00119.15           C
ATOM   3061  N   VAL A 407      27.390  36.571  25.268  1.00126.46           N
ATOM   3062  CA  VAL A 407      28.055  35.428  24.658  1.00131.58           C
ATOM   3063  C   VAL A 407      27.618  35.319  23.215  1.00140.29           C
ATOM   3064  O   VAL A 407      28.445  35.042  22.360  1.00141.86           O
ATOM   3065  CB  VAL A 407      27.746  34.117  25.341  1.00128.70           C
ATOM   3066  CG1 VAL A 407      28.741  33.078  24.917  1.00122.37           C
ATOM   3067  CG2 VAL A 407      27.744  34.314  26.835  1.00128.36           C
ATOM   3068  N   GLU A 408      26.319  35.528  22.946  1.00149.27           N
ATOM   3069  CA  GLU A 408      25.779  35.496  21.577  1.00155.19           C
ATOM   3070  C   GLU A 408      26.620  36.483  20.792  1.00156.42           C
ATOM   3071  O   GLU A 408      27.353  36.125  19.884  1.00156.86           O
ATOM   3072  CB  GLU A 408      24.325  35.974  21.537  1.00158.73           C
ATOM   3073  CG  GLU A 408      23.390  35.358  22.577  1.00169.31           C
ATOM   3074  CD  GLU A 408      22.163  36.234  22.809  1.00181.68           C
ATOM   3075  OE1 GLU A 408      22.333  37.343  23.384  1.00188.05           O
ATOM   3076  OE2 GLU A 408      21.041  35.832  22.396  1.00186.08           O
ATOM   3077  N   GLU A 409      26.534  37.736  21.203  1.00158.70           N
ATOM   3078  CA  GLU A 409      27.281  38.802  20.588  1.00161.53           C
ATOM   3079  C   GLU A 409      28.736  38.393  20.451  1.00162.69           C
ATOM   3080  O   GLU A 409      29.427  38.832  19.557  1.00163.38           O
ATOM   3081  CB  GLU A 409      27.127  40.067  21.417  1.00162.55           C
ATOM   3082  CG  GLU A 409      25.689  40.300  21.871  1.00168.27           C
ATOM   3083  CD  GLU A 409      25.539  41.550  22.712  1.00176.79           C
ATOM   3084  OE1 GLU A 409      26.398  41.773  23.619  1.00180.62           O
ATOM   3085  OE2 GLU A 409      24.566  42.304  22.462  1.00180.69           O
ATOM   3086  N   GLN A 410      29.194  37.522  21.326  1.00164.64           N
ATOM   3087  CA  GLN A 410      30.575  37.069  21.279  1.00167.38           C
ATOM   3088  C   GLN A 410      30.811  36.082  20.122  1.00166.17           C
ATOM   3089  O   GLN A 410      31.769  36.217  19.370  1.00165.74           O
ATOM   3090  CB  GLN A 410      30.968  36.426  22.624  1.00170.01           C
ATOM   3091  CG  GLN A 410      31.405  37.424  23.706  1.00177.15           C
ATOM   3092  CD  GLN A 410      31.365  36.834  25.121  1.00184.69           C
ATOM   3093  OE1 GLN A 410      32.052  35.855  25.419  1.00189.02           O
ATOM   3094  NE2 GLN A 410      30.570  37.439  25.991  1.00188.53           N
ATOM   3095  N   VAL A 411      29.927  35.100  19.976  1.00165.26           N
ATOM   3096  CA  VAL A 411      30.089  34.062  18.954  1.00163.94           C
ATOM   3097  C   VAL A 411      29.747  34.530  17.556  1.00164.56           C
ATOM   3098  O   VAL A 411      30.444  34.206  16.591  1.00165.07           O
ATOM   3099  CB  VAL A 411      29.214  32.832  19.212  1.00162.26           C
ATOM   3100  CG1 VAL A 411      29.890  31.627  18.598  1.00159.54           C
ATOM   3101  CG2 VAL A 411      29.003  32.619  20.703  1.00163.09           C
ATOM   3102  N   MET A 412      28.654  35.266  17.431  1.00165.15           N
ATOM   3103  CA  MET A 412      28.231  35.768  16.123  1.00166.12           C
ATOM   3104  C   MET A 412      29.364  36.604  15.488  1.00164.58           C
ATOM   3105  O   MET A 412      29.718  36.448  14.316  1.00163.47           O
ATOM   3106  CB  MET A 412      26.949  36.612  16.245  1.00166.91           C
ATOM   3107  CG  MET A 412      25.783  35.870  16.860  1.00172.98           C
ATOM   3108  SD  MET A 412      24.335  36.969  16.930  1.00183.77           S
ATOM   3109  CE  MET A 412      24.755  37.992  18.341  1.00188.36           C
ATOM   3110  N   THR A 413      29.948  37.473  16.295  1.00163.33           N
ATOM   3111  CA  THR A 413      31.002  38.347  15.816  1.00162.15           C
ATOM   3112  C   THR A 413      32.235  37.579  15.329  1.00161.72           C
ATOM   3113  O   THR A 413      32.755  37.859  14.257  1.00161.31           O
ATOM   3114  CB  THR A 413      31.418  39.312  16.911  1.00161.72           C
ATOM   3115  OG1 THR A 413      30.353  40.238  17.182  1.00159.59           O
ATOM   3116  CG2 THR A 413      32.572  40.157  16.438  1.00161.17           C
ATOM   3117  N   ILE A 414      32.734  36.646  16.135  1.00161.41           N
ATOM   3118  CA  ILE A 414      33.902  35.882  15.730  1.00160.90           C
ATOM   3119  C   ILE A 414      33.585  35.236  14.412  1.00161.15           C
ATOM   3120  O   ILE A 414      34.448  35.194  13.524  1.00162.97           O
ATOM   3121  CB  ILE A 414      34.253  34.785  16.719  1.00160.51           C
ATOM   3122  CG1 ILE A 414      34.198  35.290  18.155  1.00163.68           C
ATOM   3123  CG2 ILE A 414      35.646  34.246  16.386  1.00159.65           C
ATOM   3124  CD1 ILE A 414      35.193  36.412  18.451  1.00169.33           C
ATOM   3125  N   TYR A 415      32.344  34.732  14.296  1.00159.52           N
ATOM   3126  CA  TYR A 415      31.842  34.035  13.091  1.00156.84           C
ATOM   3127  C   TYR A 415      32.083  34.833  11.761  1.00151.35           C
ATOM   3128  O   TYR A 415      32.543  34.301  10.770  1.00148.26           O
ATOM   3129  CB  TYR A 415      30.339  33.715  13.288  1.00158.22           C
ATOM   3130  CG  TYR A 415      29.724  32.959  12.126  1.00163.58           C
ATOM   3131  CD1 TYR A 415      29.395  33.612  10.938  1.00167.45           C
ATOM   3132  CD2 TYR A 415      29.505  31.589  12.204  1.00167.10           C
ATOM   3133  CE1 TYR A 415      28.863  32.915   9.861  1.00169.73           C
ATOM   3134  CE2 TYR A 415      28.979  30.881  11.133  1.00170.07           C
ATOM   3135  CZ  TYR A 415      28.654  31.543   9.963  1.00170.85           C
ATOM   3136  OH  TYR A 415      28.113  30.825   8.907  1.00170.68           O
ATOM   3137  N   THR A 416      31.778  36.121  11.774  1.00146.53           N
ATOM   3138  CA  THR A 416      31.948  36.940  10.610  1.00142.73           C
ATOM   3139  C   THR A 416      33.357  36.748  10.085  1.00144.97           C
ATOM   3140  O   THR A 416      33.516  36.114   9.077  1.00145.09           O
ATOM   3141  CB  THR A 416      31.710  38.449  10.946  1.00140.29           C
ATOM   3142  OG1 THR A 416      30.327  38.724  11.264  1.00133.52           O
ATOM   3143  CG2 THR A 416      31.963  39.294   9.760  1.00138.20           C
ATOM   3144  N   GLY A 417      34.378  37.281  10.774  1.00148.52           N
ATOM   3145  CA  GLY A 417      35.771  37.235  10.333  1.00152.25           C
ATOM   3146  C   GLY A 417      36.343  35.841  10.185  1.00157.55           C
ATOM   3147  O   GLY A 417      36.930  35.506   9.147  1.00157.14           O
ATOM   3148  N   THR A 418      36.176  35.021  11.224  1.00164.64           N
ATOM   3149  CA  THR A 418      36.716  33.649  11.238  1.00170.53           C
ATOM   3150  C   THR A 418      36.299  32.846  10.001  1.00173.94           C
ATOM   3151  O   THR A 418      37.014  31.930   9.576  1.00174.04           O
ATOM   3152  CB  THR A 418      36.262  32.871  12.515  1.00171.69           C
ATOM   3153  OG1 THR A 418      36.842  33.430  13.707  1.00171.69           O
ATOM   3154  CG2 THR A 418      36.808  31.451  12.490  1.00174.24           C
ATOM   3155  N   ASN A 419      35.142  33.192   9.438  1.00177.87           N
ATOM   3156  CA  ASN A 419      34.599  32.475   8.285  1.00181.07           C
ATOM   3157  C   ASN A 419      34.798  33.138   6.922  1.00179.97           C
ATOM   3158  O   ASN A 419      34.132  32.764   5.962  1.00181.83           O
ATOM   3159  CB  ASN A 419      33.117  32.188   8.497  1.00184.08           C
ATOM   3160  CG  ASN A 419      32.886  31.172   9.587  1.00191.24           C
ATOM   3161  OD1 ASN A 419      33.466  30.084   9.561  1.00194.48           O
ATOM   3162  ND2 ASN A 419      32.059  31.529  10.573  1.00198.61           N
ATOM   3163  N   GLY A 420      35.703  34.103   6.814  1.00177.69           N
ATOM   3164  CA  GLY A 420      35.987  34.701   5.518  1.00175.40           C
ATOM   3165  C   GLY A 420      35.103  35.834   5.055  1.00173.68           C
ATOM   3166  O   GLY A 420      35.194  36.217   3.901  1.00173.17           O
ATOM   3167  N   TYR A 421      34.267  36.379   5.934  1.00172.86           N
ATOM   3168  CA  TYR A 421      33.397  37.509   5.572  1.00172.94           C
ATOM   3169  C   TYR A 421      34.169  38.829   5.597  1.00176.45           C
ATOM   3170  O   TYR A 421      34.172  39.569   4.631  1.00176.48           O
ATOM   3171  CB  TYR A 421      32.186  37.599   6.496  1.00170.59           C
ATOM   3172  CG  TYR A 421      31.274  36.398   6.419  1.00167.10           C
ATOM   3173  CD1 TYR A 421      31.651  35.169   6.981  1.00166.97           C
ATOM   3174  CD2 TYR A 421      30.039  36.478   5.810  1.00162.11           C
ATOM   3175  CE1 TYR A 421      30.813  34.061   6.932  1.00165.13           C
ATOM   3176  CE2 TYR A 421      29.209  35.382   5.746  1.00161.97           C
ATOM   3177  CZ  TYR A 421      29.594  34.177   6.306  1.00164.19           C
ATOM   3178  OH  TYR A 421      28.754  33.085   6.233  1.00166.48           O
ATOM   3179  N   LEU A 422      34.834  39.118   6.700  1.00181.72           N
ATOM   3180  CA  LEU A 422      35.602  40.350   6.820  1.00187.14           C
ATOM   3181  C   LEU A 422      36.928  40.273   6.064  1.00190.32           C
ATOM   3182  O   LEU A 422      37.717  41.234   6.082  1.00191.59           O
ATOM   3183  CB  LEU A 422      35.870  40.667   8.298  1.00188.95           C
ATOM   3184  CG  LEU A 422      34.616  40.994   9.107  1.00192.32           C
ATOM   3185  CD1 LEU A 422      34.922  41.087  10.592  1.00192.06           C
ATOM   3186  CD2 LEU A 422      33.976  42.286   8.576  1.00195.54           C
ATOM   3187  N   ASP A 423      37.160  39.133   5.406  1.00193.04           N
ATOM   3188  CA  ASP A 423      38.394  38.870   4.654  1.00194.97           C
ATOM   3189  C   ASP A 423      38.883  40.043   3.794  1.00196.55           C
ATOM   3190  O   ASP A 423      39.667  40.884   4.254  1.00197.30           O
ATOM   3191  CB  ASP A 423      38.212  37.639   3.763  1.00195.07           C
ATOM   3192  CG  ASP A 423      38.691  36.363   4.419  1.00195.68           C
ATOM   3193  OD1 ASP A 423      38.440  36.171   5.628  1.00195.36           O
ATOM   3194  OD2 ASP A 423      39.337  35.492   3.797  1.00195.60           O
ATOM   3195  N   SER A 424      38.417  40.091   2.547  1.00197.80           N
ATOM   3196  CA  SER A 424      38.842  41.105   1.569  1.00198.40           C
ATOM   3197  C   SER A 424      38.543  42.570   1.936  1.00197.60           C
ATOM   3198  O   SER A 424      38.494  43.434   1.050  1.00197.36           O
ATOM   3199  CB  SER A 424      38.230  40.770   0.197  1.00199.04           C
ATOM   3200  OG  SER A 424      36.814  40.716   0.242  1.00200.26           O
ATOM   3201  N   LEU A 425      38.389  42.851   3.232  1.00196.65           N
ATOM   3202  CA  LEU A 425      38.087  44.207   3.705  1.00196.17           C
ATOM   3203  C   LEU A 425      39.320  44.946   4.262  1.00193.52           C
ATOM   3204  O   LEU A 425      40.386  44.351   4.440  1.00193.64           O
ATOM   3205  CB  LEU A 425      36.980  44.152   4.755  1.00197.29           C
ATOM   3206  CG  LEU A 425      35.799  43.306   4.280  1.00200.41           C
ATOM   3207  CD1 LEU A 425      34.779  43.154   5.383  1.00202.23           C
ATOM   3208  CD2 LEU A 425      35.154  43.928   3.029  1.00202.16           C
ATOM   3209  N   GLU A 426      39.163  46.239   4.539  1.00189.77           N
ATOM   3210  CA  GLU A 426      40.271  47.042   5.034  1.00187.14           C
ATOM   3211  C   GLU A 426      40.285  47.162   6.564  1.00184.37           C
ATOM   3212  O   GLU A 426      39.330  47.655   7.180  1.00185.53           O
ATOM   3213  CB  GLU A 426      40.233  48.430   4.402  1.00187.66           C
ATOM   3214  CG  GLU A 426      40.518  48.447   2.904  1.00189.73           C
ATOM   3215  CD  GLU A 426      40.493  49.851   2.307  1.00191.19           C
ATOM   3216  OE1 GLU A 426      41.235  50.738   2.784  1.00190.80           O
ATOM   3217  OE2 GLU A 426      39.727  50.070   1.347  1.00193.01           O
ATOM   3218  N   LEU A 427      41.385  46.725   7.171  1.00179.99           N
ATOM   3219  CA  LEU A 427      41.552  46.766   8.617  1.00175.97           C
ATOM   3220  C   LEU A 427      41.146  48.093   9.244  1.00176.72           C
ATOM   3221  O   LEU A 427      40.358  48.132  10.178  1.00175.43           O
ATOM   3222  CB  LEU A 427      42.995  46.471   8.957  1.00172.97           C
ATOM   3223  CG  LEU A 427      43.566  45.234   8.278  1.00167.35           C
ATOM   3224  CD1 LEU A 427      45.061  45.098   8.601  1.00164.54           C
ATOM   3225  CD2 LEU A 427      42.796  44.006   8.703  1.00164.33           C
ATOM   3226  N   ASP A 428      41.666  49.192   8.727  1.00178.61           N
ATOM   3227  CA  ASP A 428      41.329  50.496   9.284  1.00180.65           C
ATOM   3228  C   ASP A 428      39.854  50.813   9.060  1.00181.33           C
ATOM   3229  O   ASP A 428      39.495  51.972   8.825  1.00182.14           O
ATOM   3230  CB  ASP A 428      42.188  51.581   8.643  1.00181.36           C
ATOM   3231  CG  ASP A 428      43.629  51.176   8.539  1.00184.39           C
ATOM   3232  OD1 ASP A 428      44.357  51.256   9.557  1.00183.99           O
ATOM   3233  OD2 ASP A 428      44.110  50.741   7.471  1.00189.67           O
ATOM   3234  N   GLN A 429      39.003  49.791   9.121  1.00181.60           N
ATOM   3235  CA  GLN A 429      37.575  49.974   8.893  1.00182.53           C
ATOM   3236  C   GLN A 429      36.730  48.976   9.675  1.00182.98           C
ATOM   3237  O   GLN A 429      35.671  49.322  10.195  1.00182.85           O
ATOM   3238  CB  GLN A 429      37.247  49.828   7.403  1.00183.22           C
ATOM   3239  CG  GLN A 429      37.944  50.823   6.459  1.00185.24           C
ATOM   3240  CD  GLN A 429      37.445  50.734   4.999  1.00186.58           C
ATOM   3241  OE1 GLN A 429      37.660  49.731   4.311  1.00185.63           O
ATOM   3242  NE2 GLN A 429      36.783  51.788   4.536  1.00187.58           N
ATOM   3243  N   VAL A 430      37.202  47.737   9.745  1.00184.18           N
ATOM   3244  CA  VAL A 430      36.496  46.630  10.428  1.00185.71           C
ATOM   3245  C   VAL A 430      35.857  46.915  11.811  1.00186.37           C
ATOM   3246  O   VAL A 430      34.827  46.344  12.153  1.00184.50           O
ATOM   3247  CB  VAL A 430      37.455  45.418  10.593  1.00186.38           C
ATOM   3248  CG1 VAL A 430      36.772  44.293  11.366  1.00185.90           C
ATOM   3249  CG2 VAL A 430      37.936  44.925   9.215  1.00186.66           C
ATOM   3250  N   ARG A 431      36.479  47.771  12.607  1.00188.67           N
ATOM   3251  CA  ARG A 431      35.944  48.108  13.918  1.00191.03           C
ATOM   3252  C   ARG A 431      34.465  48.496  13.846  1.00192.92           C
ATOM   3253  O   ARG A 431      33.632  47.895  14.510  1.00192.33           O
ATOM   3254  CB  ARG A 431      36.753  49.254  14.539  1.00191.77           C
ATOM   3255  CG  ARG A 431      38.146  48.848  15.011  1.00192.25           C
ATOM   3256  CD  ARG A 431      39.014  50.019  15.431  1.00191.96           C
ATOM   3257  NE  ARG A 431      40.304  49.586  15.941  1.00191.72           N
ATOM   3258  CZ  ARG A 431      41.302  50.403  16.207  1.00192.52           C
ATOM   3259  NH1 ARG A 431      41.166  51.705  16.015  1.00192.03           N
ATOM   3260  NH2 ARG A 431      42.444  49.928  16.666  1.00194.46           N
ATOM   3261  N   LYS A 432      34.153  49.500  13.031  1.00195.98           N
ATOM   3262  CA  LYS A 432      32.775  49.989  12.860  1.00198.50           C
ATOM   3263  C   LYS A 432      31.842  48.942  12.244  1.00198.79           C
ATOM   3264  O   LYS A 432      30.619  49.014  12.403  1.00198.44           O
ATOM   3265  CB  LYS A 432      32.749  51.243  11.971  1.00199.53           C
ATOM   3266  CG  LYS A 432      33.732  52.329  12.377  1.00202.87           C
ATOM   3267  CD  LYS A 432      33.812  53.390  11.305  1.00206.23           C
ATOM   3268  CE  LYS A 432      34.833  54.470  11.626  1.00208.22           C
ATOM   3269  NZ  LYS A 432      35.014  55.420  10.482  1.00209.40           N
ATOM   3270  N   TYR A 433      32.430  47.982  11.533  1.00199.16           N
ATOM   3271  CA  TYR A 433      31.664  46.912  10.909  1.00199.06           C
ATOM   3272  C   TYR A 433      30.891  46.146  11.977  1.00196.79           C
ATOM   3273  O   TYR A 433      29.667  46.052  11.905  1.00197.87           O
ATOM   3274  CB  TYR A 433      32.580  45.947  10.143  1.00200.34           C
ATOM   3275  CG  TYR A 433      33.028  46.441   8.783  1.00203.55           C
ATOM   3276  CD1 TYR A 433      33.781  47.602   8.652  1.00205.39           C
ATOM   3277  CD2 TYR A 433      32.694  45.741   7.626  1.00204.78           C
ATOM   3278  CE1 TYR A 433      34.188  48.056   7.401  1.00205.62           C
ATOM   3279  CE2 TYR A 433      33.094  46.188   6.373  1.00205.07           C
ATOM   3280  CZ  TYR A 433      33.841  47.345   6.264  1.00204.91           C
ATOM   3281  OH  TYR A 433      34.243  47.779   5.022  1.00203.14           O
ATOM   3282  N   LEU A 434      31.617  45.620  12.964  1.00193.03           N
ATOM   3283  CA  LEU A 434      31.030  44.851  14.056  1.00189.57           C
ATOM   3284  C   LEU A 434      30.034  45.695  14.839  1.00186.36           C
ATOM   3285  O   LEU A 434      28.895  45.292  15.051  1.00183.44           O
ATOM   3286  CB  LEU A 434      32.137  44.376  14.983  1.00190.10           C
ATOM   3287  CG  LEU A 434      33.302  43.702  14.264  1.00190.87           C
ATOM   3288  CD1 LEU A 434      34.427  43.375  15.246  1.00192.69           C
ATOM   3289  CD2 LEU A 434      32.809  42.459  13.551  1.00190.09           C
ATOM   3290  N   VAL A 435      30.487  46.870  15.264  1.00184.71           N
ATOM   3291  CA  VAL A 435      29.657  47.797  16.014  1.00184.52           C
ATOM   3292  C   VAL A 435      28.331  47.950  15.311  1.00185.93           C
ATOM   3293  O   VAL A 435      27.272  47.812  15.943  1.00184.92           O
ATOM   3294  CB  VAL A 435      30.312  49.172  16.130  1.00183.94           C
ATOM   3295  CG1 VAL A 435      29.393  50.140  16.851  1.00181.60           C
ATOM   3296  CG2 VAL A 435      31.638  49.057  16.866  1.00185.19           C
ATOM   3297  N   GLU A 436      28.399  48.232  14.002  1.00188.21           N
ATOM   3298  CA  GLU A 436      27.199  48.401  13.157  1.00190.02           C
ATOM   3299  C   GLU A 436      26.401  47.095  13.004  1.00190.00           C
ATOM   3300  O   GLU A 436      25.192  47.047  13.225  1.00189.35           O
ATOM   3301  CB  GLU A 436      27.582  48.925  11.766  1.00190.99           C
ATOM   3302  CG  GLU A 436      27.841  50.432  11.692  1.00196.22           C
ATOM   3303  CD  GLU A 436      28.115  50.925  10.267  1.00201.65           C
ATOM   3304  OE1 GLU A 436      27.259  50.707   9.378  1.00203.01           O
ATOM   3305  OE2 GLU A 436      29.187  51.534  10.031  1.00204.80           O
ATOM   3306  N   LEU A 437      27.092  46.037  12.619  1.00190.74           N
ATOM   3307  CA  LEU A 437      26.458  44.744  12.426  1.00191.96           C
ATOM   3308  C   LEU A 437      25.787  44.229  13.689  1.00191.31           C
ATOM   3309  O   LEU A 437      24.664  43.742  13.642  1.00191.30           O
ATOM   3310  CB  LEU A 437      27.479  43.723  11.920  1.00193.51           C
ATOM   3311  CG  LEU A 437      28.081  44.037  10.533  1.00197.07           C
ATOM   3312  CD1 LEU A 437      29.147  43.024  10.138  1.00199.70           C
ATOM   3313  CD2 LEU A 437      26.999  44.081   9.486  1.00198.73           C
ATOM   3314  N   ARG A 438      26.467  44.331  14.821  1.00190.97           N
ATOM   3315  CA  ARG A 438      25.904  43.849  16.090  1.00190.68           C
ATOM   3316  C   ARG A 438      24.520  44.446  16.361  1.00193.13           C
ATOM   3317  O   ARG A 438      23.531  43.721  16.443  1.00193.05           O
ATOM   3318  CB  ARG A 438      26.845  44.181  17.259  1.00188.66           C
ATOM   3319  CG  ARG A 438      28.083  43.309  17.341  1.00179.55           C
ATOM   3320  CD  ARG A 438      29.231  43.940  18.099  1.00166.19           C
ATOM   3321  NE  ARG A 438      30.432  43.122  18.001  1.00154.39           N
ATOM   3322  CZ  ARG A 438      31.643  43.552  18.295  1.00145.31           C
ATOM   3323  NH1 ARG A 438      31.802  44.800  18.727  1.00142.56           N
ATOM   3324  NH2 ARG A 438      32.699  42.743  18.158  1.00139.75           N
ATOM   3325  N   THR A 439      24.471  45.767  16.500  1.00195.82           N
ATOM   3326  CA  THR A 439      23.228  46.472  16.743  1.00198.27           C
ATOM   3327  C   THR A 439      22.206  46.117  15.670  1.00199.39           C
ATOM   3328  O   THR A 439      21.006  46.037  15.938  1.00200.02           O
ATOM   3329  CB  THR A 439      23.473  47.977  16.697  1.00199.38           C
ATOM   3330  OG1 THR A 439      24.382  48.361  17.741  1.00200.63           O
ATOM   3331  CG2 THR A 439      22.169  48.748  16.968  1.00200.29           C
ATOM   3332  N   TYR A 440      22.690  45.926  14.448  1.00200.02           N
ATOM   3333  CA  TYR A 440      21.832  45.561  13.340  1.00201.12           C
ATOM   3334  C   TYR A 440      21.110  44.221  13.606  1.00198.51           C
ATOM   3335  O   TYR A 440      19.915  44.063  13.297  1.00198.53           O
ATOM   3336  CB  TYR A 440      22.664  45.475  12.051  1.00203.69           C
ATOM   3337  CG  TYR A 440      23.007  46.806  11.379  1.00210.52           C
ATOM   3338  CD1 TYR A 440      24.105  46.906  10.532  1.00214.53           C
ATOM   3339  CD2 TYR A 440      22.223  47.946  11.565  1.00215.30           C
ATOM   3340  CE1 TYR A 440      24.428  48.098   9.903  1.00216.69           C
ATOM   3341  CE2 TYR A 440      22.539  49.148  10.933  1.00217.15           C
ATOM   3342  CZ  TYR A 440      23.644  49.217  10.104  1.00217.30           C
ATOM   3343  OH  TYR A 440      23.971  50.401   9.477  1.00215.89           O
ATOM   3344  N   VAL A 441      21.839  43.267  14.184  1.00195.13           N
ATOM   3345  CA  VAL A 441      21.289  41.941  14.473  1.00192.26           C
ATOM   3346  C   VAL A 441      20.433  41.981  15.730  1.00192.45           C
ATOM   3347  O   VAL A 441      19.444  41.260  15.832  1.00191.14           O
ATOM   3348  CB  VAL A 441      22.397  40.890  14.680  1.00190.46           C
ATOM   3349  CG1 VAL A 441      21.813  39.489  14.656  1.00186.77           C
ATOM   3350  CG2 VAL A 441      23.488  41.031  13.624  1.00189.52           C
ATOM   3351  N   LYS A 442      20.838  42.821  16.687  1.00193.56           N
ATOM   3352  CA  LYS A 442      20.141  42.968  17.962  1.00194.32           C
ATOM   3353  C   LYS A 442      18.788  43.603  17.725  1.00196.42           C
ATOM   3354  O   LYS A 442      17.840  43.318  18.443  1.00195.91           O
ATOM   3355  CB  LYS A 442      20.958  43.829  18.928  1.00193.65           C
ATOM   3356  CG  LYS A 442      22.338  43.281  19.243  1.00192.73           C
ATOM   3357  CD  LYS A 442      23.260  44.364  19.805  1.00192.68           C
ATOM   3358  CE  LYS A 442      24.689  43.865  19.959  1.00192.66           C
ATOM   3359  NZ  LYS A 442      25.643  44.917  20.415  1.00191.45           N
ATOM   3360  N   THR A 443      18.705  44.455  16.708  1.00199.76           N
ATOM   3361  CA  THR A 443      17.461  45.152  16.396  1.00203.59           C
ATOM   3362  C   THR A 443      16.547  44.333  15.487  1.00206.80           C
ATOM   3363  O   THR A 443      15.445  43.912  15.894  1.00207.32           O
ATOM   3364  CB  THR A 443      17.745  46.509  15.688  1.00203.75           C
ATOM   3365  OG1 THR A 443      18.562  47.355  16.512  1.00204.94           O
ATOM   3366  CG2 THR A 443      16.440  47.303  15.474  1.00202.84           C
ATOM   3367  N   ASN A 444      17.008  44.128  14.249  1.00209.66           N
ATOM   3368  CA  ASN A 444      16.227  43.428  13.235  1.00211.39           C
ATOM   3369  C   ASN A 444      16.200  41.919  13.418  1.00213.35           C
ATOM   3370  O   ASN A 444      15.212  41.276  13.052  1.00212.81           O
ATOM   3371  CB  ASN A 444      16.758  43.765  11.848  1.00211.14           C
ATOM   3372  CG  ASN A 444      17.121  45.218  11.719  1.00211.42           C
ATOM   3373  OD1 ASN A 444      16.351  46.086  12.136  1.00212.04           O
ATOM   3374  ND2 ASN A 444      18.302  45.501  11.162  1.00210.49           N
ATOM   3375  N   LYS A 445      17.265  41.355  13.993  1.00216.02           N
ATOM   3376  CA  LYS A 445      17.362  39.891  14.139  1.00217.93           C
ATOM   3377  C   LYS A 445      17.513  39.317  15.559  1.00218.41           C
ATOM   3378  O   LYS A 445      18.107  38.246  15.722  1.00218.50           O
ATOM   3379  CB  LYS A 445      18.496  39.355  13.253  1.00218.44           C
ATOM   3380  CG  LYS A 445      18.181  39.450  11.767  1.00219.35           C
ATOM   3381  CD  LYS A 445      19.228  38.781  10.919  1.00220.77           C
ATOM   3382  CE  LYS A 445      18.713  38.532   9.514  1.00222.27           C
ATOM   3383  NZ  LYS A 445      19.704  37.821   8.653  1.00223.23           N
ATOM   3384  N   PRO A 446      16.962  39.975  16.580  1.00218.77           N
ATOM   3385  CA  PRO A 446      17.080  39.435  17.940  1.00218.48           C
ATOM   3386  C   PRO A 446      16.354  38.096  18.059  1.00217.77           C
ATOM   3387  O   PRO A 446      16.393  37.470  19.117  1.00217.18           O
ATOM   3388  CB  PRO A 446      16.429  40.519  18.804  1.00218.65           C
ATOM   3389  CG  PRO A 446      15.466  41.182  17.861  1.00219.21           C
ATOM   3390  CD  PRO A 446      16.220  41.252  16.569  1.00218.66           C
ATOM   3391  N   GLU A 447      15.716  37.664  16.972  1.00217.14           N
ATOM   3392  CA  GLU A 447      15.023  36.384  16.954  1.00217.22           C
ATOM   3393  C   GLU A 447      16.048  35.242  16.855  1.00216.56           C
ATOM   3394  O   GLU A 447      15.865  34.162  17.428  1.00216.22           O
ATOM   3395  CB  GLU A 447      14.026  36.326  15.787  1.00217.67           C
ATOM   3396  CG  GLU A 447      12.764  37.150  16.019  1.00218.71           C
ATOM   3397  CD  GLU A 447      11.805  37.097  14.843  1.00219.56           C
ATOM   3398  OE1 GLU A 447      11.551  35.975  14.342  1.00218.78           O
ATOM   3399  OE2 GLU A 447      11.306  38.175  14.425  1.00219.86           O
ATOM   3400  N   PHE A 448      17.131  35.500  16.127  1.00215.56           N
ATOM   3401  CA  PHE A 448      18.187  34.512  15.937  1.00214.53           C
ATOM   3402  C   PHE A 448      19.119  34.479  17.142  1.00211.22           C
ATOM   3403  O   PHE A 448      19.621  33.425  17.522  1.00210.53           O
ATOM   3404  CB  PHE A 448      19.024  34.842  14.693  1.00216.10           C
ATOM   3405  CG  PHE A 448      18.225  35.017  13.424  1.00220.26           C
ATOM   3406  CD1 PHE A 448      17.335  36.077  13.277  1.00223.10           C
ATOM   3407  CD2 PHE A 448      18.402  34.144  12.361  1.00223.44           C
ATOM   3408  CE1 PHE A 448      16.617  36.244  12.107  1.00225.45           C
ATOM   3409  CE2 PHE A 448      17.688  34.309  11.184  1.00226.01           C
ATOM   3410  CZ  PHE A 448      16.793  35.359  11.056  1.00226.45           C
ATOM   3411  N   GLN A 449      19.361  35.647  17.722  1.00207.80           N
ATOM   3412  CA  GLN A 449      20.253  35.775  18.872  1.00205.55           C
ATOM   3413  C   GLN A 449      19.809  34.897  20.045  1.00202.58           C
ATOM   3414  O   GLN A 449      20.629  34.277  20.721  1.00201.42           O
ATOM   3415  CB  GLN A 449      20.332  37.239  19.307  1.00206.23           C
ATOM   3416  CG  GLN A 449      20.647  38.197  18.145  1.00208.92           C
ATOM   3417  CD  GLN A 449      20.894  39.629  18.595  1.00213.16           C
ATOM   3418  OE1 GLN A 449      20.075  40.215  19.307  1.00216.36           O
ATOM   3419  NE2 GLN A 449      22.019  40.197  18.173  1.00214.93           N
ATOM   3420  N   GLU A 450      18.506  34.848  20.284  1.00199.96           N
ATOM   3421  CA  GLU A 450      17.953  34.025  21.361  1.00197.80           C
ATOM   3422  C   GLU A 450      17.935  32.540  20.969  1.00194.23           C
ATOM   3423  O   GLU A 450      17.796  31.666  21.819  1.00193.50           O
ATOM   3424  CB  GLU A 450      16.531  34.470  21.698  1.00198.92           C
ATOM   3425  CG  GLU A 450      16.367  35.974  21.866  1.00202.46           C
ATOM   3426  CD  GLU A 450      14.954  36.356  22.265  1.00206.57           C
ATOM   3427  OE1 GLU A 450      14.010  36.105  21.480  1.00208.91           O
ATOM   3428  OE2 GLU A 450      14.787  36.902  23.373  1.00208.67           O
ATOM   3429  N   ILE A 451      18.046  32.266  19.673  1.00190.51           N
ATOM   3430  CA  ILE A 451      18.095  30.898  19.187  1.00187.11           C
ATOM   3431  C   ILE A 451      19.475  30.359  19.512  1.00184.03           C
ATOM   3432  O   ILE A 451      19.620  29.205  19.921  1.00181.05           O
ATOM   3433  CB  ILE A 451      17.870  30.848  17.658  1.00187.46           C
ATOM   3434  CG1 ILE A 451      16.434  31.235  17.303  1.00186.59           C
ATOM   3435  CG2 ILE A 451      18.195  29.455  17.137  1.00188.87           C
ATOM   3436  CD1 ILE A 451      15.399  30.224  17.776  1.00186.82           C
ATOM   3437  N   ILE A 452      20.473  31.233  19.318  1.00182.23           N
ATOM   3438  CA  ILE A 452      21.890  30.933  19.533  1.00181.52           C
ATOM   3439  C   ILE A 452      22.197  30.435  20.937  1.00181.47           C
ATOM   3440  O   ILE A 452      22.694  29.328  21.106  1.00181.73           O
ATOM   3441  CB  ILE A 452      22.768  32.186  19.265  1.00181.18           C
ATOM   3442  CG1 ILE A 452      22.548  32.744  17.857  1.00178.72           C
ATOM   3443  CG2 ILE A 452      24.249  31.841  19.501  1.00181.90           C
ATOM   3444  CD1 ILE A 452      22.841  31.740  16.761  1.00177.43           C
ATOM   3445  N   SER A 453      21.924  31.282  21.927  1.00181.45           N
ATOM   3446  CA  SER A 453      22.182  30.993  23.332  1.00181.93           C
ATOM   3447  C   SER A 453      21.501  29.744  23.882  1.00183.13           C
ATOM   3448  O   SER A 453      22.189  28.828  24.330  1.00180.98           O
ATOM   3449  CB  SER A 453      21.735  32.188  24.145  1.00182.32           C
ATOM   3450  OG  SER A 453      20.407  32.528  23.789  1.00183.10           O
ATOM   3451  N   SER A 454      20.163  29.722  23.856  1.00186.56           N
ATOM   3452  CA  SER A 454      19.362  28.588  24.350  1.00189.94           C
ATOM   3453  C   SER A 454      19.864  27.260  23.798  1.00193.43           C
ATOM   3454  O   SER A 454      20.199  26.345  24.552  1.00193.09           O
ATOM   3455  CB  SER A 454      17.890  28.759  23.968  1.00189.93           C
ATOM   3456  OG  SER A 454      17.708  28.711  22.560  1.00190.80           O
ATOM   3457  N   THR A 455      19.902  27.161  22.471  1.00197.76           N
ATOM   3458  CA  THR A 455      20.419  25.972  21.800  1.00201.06           C
ATOM   3459  C   THR A 455      21.889  25.799  22.204  1.00202.85           C
ATOM   3460  O   THR A 455      22.453  24.699  22.140  1.00203.49           O
ATOM   3461  CB  THR A 455      20.303  26.116  20.272  1.00201.66           C
ATOM   3462  OG1 THR A 455      18.982  26.556  19.925  1.00203.38           O
ATOM   3463  CG2 THR A 455      20.469  24.757  19.575  1.00202.72           C
ATOM   3464  N   LYS A 456      22.499  26.906  22.619  1.00204.28           N
ATOM   3465  CA  LYS A 456      23.884  26.916  23.062  1.00205.23           C
ATOM   3466  C   LYS A 456      24.879  26.599  21.945  1.00204.84           C
ATOM   3467  O   LYS A 456      26.085  26.516  22.194  1.00204.05           O
ATOM   3468  CB  LYS A 456      24.050  25.926  24.202  1.00206.50           C
ATOM   3469  CG  LYS A 456      23.303  26.334  25.465  1.00210.73           C
ATOM   3470  CD  LYS A 456      23.438  25.285  26.565  1.00214.86           C
ATOM   3471  CE  LYS A 456      22.895  25.778  27.912  1.00215.78           C
ATOM   3472  NZ  LYS A 456      22.935  24.732  28.975  1.00216.13           N
ATOM   3473  N   THR A 457      24.373  26.428  20.720  1.00204.61           N
ATOM   3474  CA  THR A 457      25.214  26.109  19.569  1.00204.36           C
ATOM   3475  C   THR A 457      24.562  26.532  18.277  1.00203.03           C
ATOM   3476  O   THR A 457      23.339  26.625  18.202  1.00203.64           O
ATOM   3477  CB  THR A 457      25.479  24.603  19.494  1.00204.85           C
ATOM   3478  OG1 THR A 457      26.072  24.151  20.721  1.00209.69           O
ATOM   3479  CG2 THR A 457      26.524  24.285  18.421  1.00203.36           C
ATOM   3480  N   PHE A 458      25.393  26.761  17.258  1.00201.22           N
ATOM   3481  CA  PHE A 458      24.933  27.185  15.930  1.00199.01           C
ATOM   3482  C   PHE A 458      24.463  26.006  15.059  1.00198.98           C
ATOM   3483  O   PHE A 458      25.278  25.220  14.552  1.00199.15           O
ATOM   3484  CB  PHE A 458      26.042  27.965  15.201  1.00196.93           C
ATOM   3485  CG  PHE A 458      26.304  29.330  15.783  1.00191.81           C
ATOM   3486  CD1 PHE A 458      26.664  29.466  17.108  1.00188.27           C
ATOM   3487  CD2 PHE A 458      26.165  30.476  15.011  1.00187.78           C
ATOM   3488  CE1 PHE A 458      26.896  30.711  17.654  1.00187.22           C
ATOM   3489  CE2 PHE A 458      26.387  31.732  15.558  1.00185.29           C
ATOM   3490  CZ  PHE A 458      26.755  31.848  16.877  1.00186.09           C
ATOM   3491  N   THR A 459      23.148  25.896  14.886  1.00198.26           N
ATOM   3492  CA  THR A 459      22.569  24.843  14.063  1.00197.54           C
ATOM   3493  C   THR A 459      22.862  25.096  12.576  1.00196.12           C
ATOM   3494  O   THR A 459      23.155  26.219  12.169  1.00195.04           O
ATOM   3495  CB  THR A 459      21.060  24.809  14.292  1.00198.26           C
ATOM   3496  OG1 THR A 459      20.794  24.766  15.703  1.00198.34           O
ATOM   3497  CG2 THR A 459      20.428  23.533  13.694  1.00199.25           C
ATOM   3498  N   GLU A 460      22.758  24.054  11.762  1.00195.16           N
ATOM   3499  CA  GLU A 460      23.021  24.172  10.334  1.00194.97           C
ATOM   3500  C   GLU A 460      22.126  25.239   9.703  1.00194.86           C
ATOM   3501  O   GLU A 460      22.402  25.740   8.614  1.00193.69           O
ATOM   3502  CB  GLU A 460      22.789  22.826   9.642  1.00195.32           C
ATOM   3503  CG  GLU A 460      23.034  21.598  10.519  1.00197.96           C
ATOM   3504  CD  GLU A 460      23.019  20.285   9.740  1.00202.12           C
ATOM   3505  OE1 GLU A 460      22.011  19.998   9.047  1.00205.59           O
ATOM   3506  OE2 GLU A 460      24.018  19.530   9.822  1.00203.18           O
ATOM   3507  N   GLU A 461      21.052  25.584  10.403  1.00195.91           N
ATOM   3508  CA  GLU A 461      20.094  26.578   9.925  1.00196.98           C
ATOM   3509  C   GLU A 461      20.610  27.981  10.171  1.00195.17           C
ATOM   3510  O   GLU A 461      20.957  28.690   9.222  1.00196.10           O
ATOM   3511  CB  GLU A 461      18.751  26.424  10.634  1.00198.77           C
ATOM   3512  CG  GLU A 461      17.992  25.164  10.261  1.00204.37           C
ATOM   3513  CD  GLU A 461      16.804  24.929  11.174  1.00211.64           C
ATOM   3514  OE1 GLU A 461      16.005  25.878  11.385  1.00215.76           O
ATOM   3515  OE2 GLU A 461      16.671  23.798  11.689  1.00215.23           O
ATOM   3516  N   ALA A 462      20.658  28.368  11.447  1.00192.25           N
ATOM   3517  CA  ALA A 462      21.130  29.691  11.858  1.00190.09           C
ATOM   3518  C   ALA A 462      22.457  30.069  11.194  1.00188.61           C
ATOM   3519  O   ALA A 462      22.764  31.255  11.039  1.00187.59           O
ATOM   3520  CB  ALA A 462      21.269  29.747  13.368  1.00190.03           C
ATOM   3521  N   GLU A 463      23.237  29.053  10.813  1.00187.38           N
ATOM   3522  CA  GLU A 463      24.504  29.264  10.124  1.00186.48           C
ATOM   3523  C   GLU A 463      24.171  29.882   8.777  1.00186.91           C
ATOM   3524  O   GLU A 463      24.559  31.020   8.477  1.00186.97           O
ATOM   3525  CB  GLU A 463      25.243  27.937   9.911  1.00185.80           C
ATOM   3526  CG  GLU A 463      25.828  27.329  11.176  1.00184.07           C
ATOM   3527  CD  GLU A 463      26.154  25.842  11.031  1.00181.32           C
ATOM   3528  OE1 GLU A 463      26.806  25.453  10.037  1.00177.86           O
ATOM   3529  OE2 GLU A 463      25.759  25.055  11.919  1.00180.72           O
ATOM   3530  N   ALA A 464      23.425  29.129   7.974  1.00187.11           N
ATOM   3531  CA  ALA A 464      23.007  29.611   6.677  1.00187.15           C
ATOM   3532  C   ALA A 464      22.312  30.932   6.925  1.00186.85           C
ATOM   3533  O   ALA A 464      22.510  31.899   6.184  1.00187.26           O
ATOM   3534  CB  ALA A 464      22.060  28.622   6.012  1.00187.39           C
ATOM   3535  N   LEU A 465      21.517  30.965   7.994  1.00186.05           N
ATOM   3536  CA  LEU A 465      20.758  32.152   8.377  1.00185.48           C
ATOM   3537  C   LEU A 465      21.654  33.270   8.898  1.00183.47           C
ATOM   3538  O   LEU A 465      21.207  34.412   9.053  1.00184.45           O
ATOM   3539  CB  LEU A 465      19.705  31.798   9.426  1.00186.13           C
ATOM   3540  CG  LEU A 465      18.588  30.863   8.938  1.00188.58           C
ATOM   3541  CD1 LEU A 465      17.719  30.402  10.119  1.00190.72           C
ATOM   3542  CD2 LEU A 465      17.732  31.523   7.849  1.00188.31           C
ATOM   3543  N   LEU A 466      22.908  32.944   9.185  1.00180.29           N
ATOM   3544  CA  LEU A 466      23.860  33.958   9.622  1.00177.98           C
ATOM   3545  C   LEU A 466      24.575  34.411   8.350  1.00177.49           C
ATOM   3546  O   LEU A 466      24.881  35.601   8.139  1.00175.78           O
ATOM   3547  CB  LEU A 466      24.864  33.371  10.628  1.00176.70           C
ATOM   3548  CG  LEU A 466      25.268  34.191  11.876  1.00172.66           C
ATOM   3549  CD1 LEU A 466      26.396  33.457  12.589  1.00171.00           C
ATOM   3550  CD2 LEU A 466      25.691  35.619  11.575  1.00168.47           C
ATOM   3551  N   LYS A 467      24.819  33.420   7.503  1.00177.70           N
ATOM   3552  CA  LYS A 467      25.477  33.607   6.239  1.00179.05           C
ATOM   3553  C   LYS A 467      24.732  34.674   5.434  1.00179.82           C
ATOM   3554  O   LYS A 467      25.341  35.609   4.907  1.00180.42           O
ATOM   3555  CB  LYS A 467      25.504  32.269   5.504  1.00179.52           C
ATOM   3556  CG  LYS A 467      26.302  32.264   4.220  1.00183.36           C
ATOM   3557  CD  LYS A 467      26.174  30.911   3.511  1.00188.03           C
ATOM   3558  CE  LYS A 467      26.828  30.915   2.120  1.00189.33           C
ATOM   3559  NZ  LYS A 467      26.770  29.566   1.477  1.00187.82           N
ATOM   3560  N   GLU A 468      23.406  34.551   5.357  1.00180.38           N
ATOM   3561  CA  GLU A 468      22.588  35.520   4.620  1.00180.59           C
ATOM   3562  C   GLU A 468      22.667  36.878   5.302  1.00180.99           C
ATOM   3563  O   GLU A 468      22.550  37.934   4.677  1.00179.92           O
ATOM   3564  CB  GLU A 468      21.127  35.076   4.589  1.00180.13           C
ATOM   3565  CG  GLU A 468      20.843  33.802   3.817  1.00180.17           C
ATOM   3566  CD  GLU A 468      19.436  33.272   4.072  1.00181.04           C
ATOM   3567  OE1 GLU A 468      18.452  34.042   3.935  1.00183.02           O
ATOM   3568  OE2 GLU A 468      19.310  32.078   4.418  1.00179.91           O
ATOM   3569  N   ALA A 469      22.851  36.822   6.614  1.00182.38           N
ATOM   3570  CA  ALA A 469      22.930  38.019   7.444  1.00183.64           C
ATOM   3571  C   ALA A 469      24.212  38.814   7.167  1.00185.14           C
ATOM   3572  O   ALA A 469      24.174  39.923   6.650  1.00184.98           O
ATOM   3573  CB  ALA A 469      22.860  37.635   8.919  1.00183.02           C
ATOM   3574  N   ILE A 470      25.348  38.251   7.530  1.00187.02           N
ATOM   3575  CA  ILE A 470      26.600  38.948   7.331  1.00189.81           C
ATOM   3576  C   ILE A 470      26.916  39.325   5.890  1.00191.45           C
ATOM   3577  O   ILE A 470      27.275  40.477   5.626  1.00191.32           O
ATOM   3578  CB  ILE A 470      27.748  38.114   7.865  1.00191.03           C
ATOM   3579  CG1 ILE A 470      27.466  37.734   9.334  1.00194.75           C
ATOM   3580  CG2 ILE A 470      29.050  38.918   7.724  1.00191.11           C
ATOM   3581  CD1 ILE A 470      28.480  36.774   9.963  1.00196.84           C
ATOM   3582  N   GLN A 471      26.818  38.361   4.969  1.00193.75           N
ATOM   3583  CA  GLN A 471      27.139  38.606   3.554  1.00195.38           C
ATOM   3584  C   GLN A 471      26.445  39.859   3.024  1.00197.14           C
ATOM   3585  O   GLN A 471      27.085  40.716   2.435  1.00197.01           O
ATOM   3586  CB  GLN A 471      26.792  37.396   2.680  1.00195.49           C
ATOM   3587  CG  GLN A 471      27.928  36.377   2.537  1.00195.81           C
ATOM   3588  CD  GLN A 471      27.657  35.297   1.473  1.00196.15           C
ATOM   3589  OE1 GLN A 471      26.781  34.439   1.648  1.00195.73           O
ATOM   3590  NE2 GLN A 471      28.414  35.339   0.377  1.00195.10           N
ATOM   3591  N   GLU A 472      25.141  39.963   3.259  1.00199.34           N
ATOM   3592  CA  GLU A 472      24.352  41.097   2.804  1.00201.13           C
ATOM   3593  C   GLU A 472      24.634  42.348   3.630  1.00201.41           C
ATOM   3594  O   GLU A 472      24.503  43.464   3.149  1.00201.70           O
ATOM   3595  CB  GLU A 472      22.863  40.744   2.881  1.00202.70           C
ATOM   3596  CG  GLU A 472      22.510  39.424   2.193  1.00207.10           C
ATOM   3597  CD  GLU A 472      21.041  39.020   2.358  1.00210.98           C
ATOM   3598  OE1 GLU A 472      20.469  39.252   3.457  1.00211.44           O
ATOM   3599  OE2 GLU A 472      20.462  38.461   1.388  1.00212.78           O
ATOM   3600  N   GLN A 473      25.023  42.149   4.884  1.00202.00           N
ATOM   3601  CA  GLN A 473      25.323  43.248   5.807  1.00201.94           C
ATOM   3602  C   GLN A 473      26.660  43.925   5.486  1.00202.84           C
ATOM   3603  O   GLN A 473      26.774  45.155   5.548  1.00202.26           O
ATOM   3604  CB  GLN A 473      25.327  42.730   7.250  1.00201.08           C
ATOM   3605  CG  GLN A 473      23.932  42.454   7.785  1.00198.91           C
ATOM   3606  CD  GLN A 473      23.919  41.688   9.083  1.00195.28           C
ATOM   3607  OE1 GLN A 473      24.561  42.085  10.056  1.00193.22           O
ATOM   3608  NE2 GLN A 473      23.157  40.605   9.114  1.00192.26           N
ATOM   3609  N   MET A 474      27.670  43.120   5.151  1.00203.99           N
ATOM   3610  CA  MET A 474      28.965  43.664   4.770  1.00205.12           C
ATOM   3611  C   MET A 474      28.701  44.486   3.526  1.00203.54           C
ATOM   3612  O   MET A 474      29.376  45.465   3.228  1.00202.99           O
ATOM   3613  CB  MET A 474      29.967  42.557   4.432  1.00207.40           C
ATOM   3614  CG  MET A 474      30.198  41.524   5.541  1.00213.43           C
ATOM   3615  SD  MET A 474      31.460  40.282   5.085  1.00221.35           S
ATOM   3616  CE  MET A 474      30.523  39.293   3.910  1.00223.66           C
ATOM   3617  N   GLU A 475      27.682  44.048   2.801  1.00202.69           N
ATOM   3618  CA  GLU A 475      27.251  44.671   1.564  1.00201.84           C
ATOM   3619  C   GLU A 475      26.534  45.988   1.854  1.00203.57           C
ATOM   3620  O   GLU A 475      26.009  46.635   0.955  1.00203.84           O
ATOM   3621  CB  GLU A 475      26.327  43.704   0.809  1.00199.85           C
ATOM   3622  CG  GLU A 475      27.033  42.525   0.142  1.00195.38           C
ATOM   3623  CD  GLU A 475      26.115  41.332  -0.090  1.00189.86           C
ATOM   3624  OE1 GLU A 475      24.914  41.563  -0.294  1.00190.14           O
ATOM   3625  OE2 GLU A 475      26.578  40.169  -0.080  1.00183.82           O
ATOM   3626  N   ARG A 476      26.505  46.378   3.119  1.00205.79           N
ATOM   3627  CA  ARG A 476      25.881  47.631   3.504  1.00208.02           C
ATOM   3628  C   ARG A 476      26.968  48.552   4.083  1.00209.09           C
ATOM   3629  O   ARG A 476      26.698  49.385   4.960  1.00209.07           O
ATOM   3630  CB  ARG A 476      24.776  47.390   4.530  1.00208.71           C
ATOM   3631  CG  ARG A 476      23.716  46.389   4.116  1.00210.67           C
ATOM   3632  CD  ARG A 476      22.554  46.322   5.105  1.00213.83           C
ATOM   3633  NE  ARG A 476      21.570  45.302   4.770  1.00216.36           N
ATOM   3634  CZ  ARG A 476      20.370  45.214   5.327  1.00218.04           C
ATOM   3635  NH1 ARG A 476      20.000  46.089   6.252  1.00218.15           N
ATOM   3636  NH2 ARG A 476      19.532  44.253   4.956  1.00219.36           N
ATOM   3637  N   PHE A 477      28.197  48.397   3.584  1.00210.02           N
ATOM   3638  CA  PHE A 477      29.332  49.187   4.062  1.00210.84           C
ATOM   3639  C   PHE A 477      30.020  49.941   2.928  1.00211.29           C
ATOM   3640  O   PHE A 477      29.983  49.493   1.787  1.00211.06           O
ATOM   3641  CB  PHE A 477      30.356  48.284   4.754  1.00210.93           C
ATOM   3642  CG  PHE A 477      29.934  47.817   6.125  1.00211.54           C
ATOM   3643  CD1 PHE A 477      29.573  46.502   6.336  1.00212.01           C
ATOM   3644  CD2 PHE A 477      29.906  48.695   7.202  1.00211.40           C
ATOM   3645  CE1 PHE A 477      29.195  46.061   7.590  1.00211.73           C
ATOM   3646  CE2 PHE A 477      29.523  48.257   8.464  1.00210.94           C
ATOM   3647  CZ  PHE A 477      29.166  46.939   8.655  1.00210.81           C
