# Supplementary material for: Modeling of loops in proteins: a multi-method approach
Source: BMC Struct Biol. 2010 Feb 11;10:5. doi: 10.1186/1472-6807-10-5 (PMC2837870; doi:10.1186/1472-6807-10-5)
Supplement: Additional file 1 — Student t-test. Results from two sample paired t-test of Table 2. [file 1472-6807-10-5-S1.GZ › loop_test_data/1lif_64-70.pdb]

HEADER    LIPID-BINDING PROTEIN                   21-DEC-93   1LIF              
TITLE     THE ADIPOCYTE LIPID-BINDING PROTEIN AT 1.6 ANGSTROMS                  
TITLE    2 RESOLUTION: CRYSTAL STRUCTURES OF THE APOPROTEIN AND WITH            
TITLE    3 BOUND SATURATED AND UNSATURATED FATTY ACIDS                          
COMPND    MOL_ID: 1;                                                            
COMPND   2 MOLECULE: ADIPOCYTE LIPID-BINDING PROTEIN;                           
COMPND   3 CHAIN: A;                                                            
COMPND   4 ENGINEERED: YES                                                      
SOURCE    MOL_ID: 1;                                                            
SOURCE   2 ORGANISM_SCIENTIFIC: MUS MUSCULUS;                                   
SOURCE   3 EXPRESSION_SYSTEM: ESCHERICHIA COLI                                  
KEYWDS    LIPID-BINDING PROTEIN                                                 
EXPDTA    X-RAY DIFFRACTION                                                     
AUTHOR    Z.ZU,D.A.BERNLOHR,L.J.BANASZAK                                        
REVDAT   2   01-APR-03 1LIF    1       JRNL                                     
REVDAT   1   30-APR-94 1LIF    0                                                
JRNL        AUTH   Z.XU,D.A.BERNLOHR,L.J.BANASZAK                               
JRNL        TITL   THE ADIPOCYTE LIPID-BINDING PROTEIN AT 1.6-A                 
JRNL        TITL 2 RESOLUTION. CRYSTAL STRUCTURES OF THE APOPROTEIN             
JRNL        TITL 3 AND WITH BOUND SATURATED AND UNSATURATED FATTY               
JRNL        TITL 4 ACIDS.                                                       
JRNL        REF    J.BIOL.CHEM.                  V. 268  7874 1993              
JRNL        REFN   ASTM JBCHA3  US ISSN 0021-9258                               
REMARK   1                                                                      
REMARK   1 REFERENCE 1                                                          
REMARK   1  AUTH   Z.XU,D.A.BERNLOHR,L.J.BANASZAK                               
REMARK   1  TITL   CRYSTAL STRUCTURE OF RECOMBINANT MURINE ADIPOCYTE            
REMARK   1  TITL 2 LIPID-BINDING PROTEIN                                        
REMARK   1  REF    BIOCHEMISTRY                  V.  31     6 1992              
REMARK   1  REFN   ASTM BICHAW  US ISSN 0006-2960                               
REMARK   2                                                                      
REMARK   2 RESOLUTION. 1.60 ANGSTROMS.                                          
REMARK   3                                                                      
REMARK   3 REFINEMENT.                                                          
REMARK   3   PROGRAM     : TNT, X-PLOR                                          
REMARK   3   AUTHORS     : TRONRUD,TEN EYCK,MATTHEWS                            
REMARK   3                                                                      
REMARK   3  DATA USED IN REFINEMENT.                                            
REMARK   3   RESOLUTION RANGE HIGH (ANGSTROMS) : 1.60                           
REMARK   3   RESOLUTION RANGE LOW  (ANGSTROMS) : NULL                           
REMARK   3   DATA CUTOFF            (SIGMA(F)) : NULL                           
REMARK   3   COMPLETENESS FOR RANGE        (%) : NULL                           
REMARK   3   NUMBER OF REFLECTIONS             : NULL                           
REMARK   3                                                                      
REMARK   3  USING DATA ABOVE SIGMA CUTOFF.                                      
REMARK   3   CROSS-VALIDATION METHOD          :NULL                             
REMARK   3   FREE R VALUE TEST SET SELECTION  :NULL                             
REMARK   3   R VALUE     (WORKING + TEST SET) :0.180                            
REMARK   3   R VALUE            (WORKING SET) :0.180                            
REMARK   3   FREE R VALUE                     :NULL                             
REMARK   3   FREE R VALUE TEST SET SIZE   (%) :NULL                             
REMARK   3   FREE R VALUE TEST SET COUNT      :NULL                             
REMARK   3                                                                      
REMARK   3  USING ALL DATA, NO SIGMA CUTOFF.                                    
REMARK   3   R VALUE   (WORKING + TEST SET, NO CUTOFF) : NULL                   
REMARK   3   R VALUE          (WORKING SET, NO CUTOFF) : NULL                   
REMARK   3   FREE R VALUE                  (NO CUTOFF) : NULL                   
REMARK   3   FREE R VALUE TEST SET SIZE (%, NO CUTOFF) : NULL                   
REMARK   3   FREE R VALUE TEST SET COUNT   (NO CUTOFF) : NULL                   
REMARK   3   TOTAL NUMBER OF REFLECTIONS   (NO CUTOFF) : NULL                   
REMARK   3                                                                      
REMARK   3  NUMBER OF NON-HYDROGEN ATOMS USED IN REFINEMENT.                    
REMARK   3   PROTEIN ATOMS            : 1017                                    
REMARK   3   NUCLEIC ACID ATOMS       : 0                                       
REMARK   3   HETEROGEN ATOMS          : 20                                      
REMARK   3   SOLVENT ATOMS            : 97                                      
REMARK   3                                                                      
REMARK   3  WILSON B VALUE (FROM FCALC, A**2) : NULL                            
REMARK   3                                                                      
REMARK   3  RMS DEVIATIONS FROM IDEAL VALUES.    RMS    WEIGHT  COUNT           
REMARK   3   BOND LENGTHS                 (A) : NULL  ; NULL  ; NULL            
REMARK   3   BOND ANGLES            (DEGREES) : NULL  ; NULL  ; NULL            
REMARK   3   TORSION ANGLES         (DEGREES) : NULL  ; NULL  ; NULL            
REMARK   3   PSEUDOROTATION ANGLES  (DEGREES) : NULL  ; NULL  ; NULL            
REMARK   3   TRIGONAL CARBON PLANES       (A) : NULL  ; NULL  ; NULL            
REMARK   3   GENERAL PLANES               (A) : NULL  ; NULL  ; NULL            
REMARK   3   ISOTROPIC THERMAL FACTORS (A**2) : NULL  ; NULL  ; NULL            
REMARK   3   NON-BONDED CONTACTS          (A) : NULL  ; NULL  ; NULL            
REMARK   3                                                                      
REMARK   3  INCORRECT CHIRAL-CENTERS (COUNT) : NULL                             
REMARK   3                                                                      
REMARK   3  BULK SOLVENT MODELING.                                              
REMARK   3   METHOD USED : NULL                                                 
REMARK   3   KSOL        : NULL                                                 
REMARK   3   BSOL        : NULL                                                 
REMARK   3                                                                      
REMARK   3  RESTRAINT LIBRARIES.                                                
REMARK   3   STEREOCHEMISTRY : NULL                                             
REMARK   3   ISOTROPIC THERMAL FACTOR RESTRAINTS : NULL                         
REMARK   3                                                                      
REMARK   3  OTHER REFINEMENT REMARKS: NULL                                      
REMARK   4                                                                      
REMARK   4 1LIF COMPLIES WITH FORMAT V. 3.0, 1-DEC-2006                         
REMARK   4                                                                      
REMARK   4 THIS IS THE REMEDIATED VERSION OF THIS PDB ENTRY.                    
REMARK   4 REMEDIATED DATA FILE REVISION 3.100 (2007-03-17)                     
REMARK 200                                                                      
REMARK 200 EXPERIMENTAL DETAILS                                                 
REMARK 200  EXPERIMENT TYPE                : X-RAY DIFFRACTION                  
REMARK 200  DATE OF DATA COLLECTION        : NULL                               
REMARK 200  TEMPERATURE           (KELVIN) : NULL                               
REMARK 200  PH                             : NULL                               
REMARK 200  NUMBER OF CRYSTALS USED        : NULL                               
REMARK 200                                                                      
REMARK 200  SYNCHROTRON              (Y/N) : NULL                               
REMARK 200  RADIATION SOURCE               : NULL                               
REMARK 200  BEAMLINE                       : NULL                               
REMARK 200  X-RAY GENERATOR MODEL          : NULL                               
REMARK 200  MONOCHROMATIC OR LAUE    (M/L) : NULL                               
REMARK 200  WAVELENGTH OR RANGE        (A) : NULL                               
REMARK 200  MONOCHROMATOR                  : NULL                               
REMARK 200  OPTICS                         : NULL                               
REMARK 200                                                                      
REMARK 200  DETECTOR TYPE                  : NULL                               
REMARK 200  DETECTOR MANUFACTURER          : NULL                               
REMARK 200  INTENSITY-INTEGRATION SOFTWARE : NULL                               
REMARK 200  DATA SCALING SOFTWARE          : NULL                               
REMARK 200                                                                      
REMARK 200  NUMBER OF UNIQUE REFLECTIONS   : NULL                               
REMARK 200  RESOLUTION RANGE HIGH      (A) : NULL                               
REMARK 200  RESOLUTION RANGE LOW       (A) : NULL                               
REMARK 200  REJECTION CRITERIA  (SIGMA(I)) : NULL                               
REMARK 200                                                                      
REMARK 200 OVERALL.                                                             
REMARK 200  COMPLETENESS FOR RANGE     (%) : NULL                               
REMARK 200  DATA REDUNDANCY                : NULL                               
REMARK 200  R MERGE                    (I) : NULL                               
REMARK 200  R SYM                      (I) : NULL                               
REMARK 200  <I/SIGMA(I)> FOR THE DATA SET  : NULL                               
REMARK 200                                                                      
REMARK 200 IN THE HIGHEST RESOLUTION SHELL.                                     
REMARK 200  HIGHEST RESOLUTION SHELL, RANGE HIGH (A) : NULL                     
REMARK 200  HIGHEST RESOLUTION SHELL, RANGE LOW  (A) : NULL                     
REMARK 200  COMPLETENESS FOR SHELL     (%) : NULL                               
REMARK 200  DATA REDUNDANCY IN SHELL       : NULL                               
REMARK 200  R MERGE FOR SHELL          (I) : NULL                               
REMARK 200  R SYM FOR SHELL            (I) : NULL                               
REMARK 200  <I/SIGMA(I)> FOR SHELL         : NULL                               
REMARK 200                                                                      
REMARK 200 DIFFRACTION PROTOCOL: NULL                                           
REMARK 200 METHOD USED TO DETERMINE THE STRUCTURE: NULL                         
REMARK 200 SOFTWARE USED: X-PLOR                                                
REMARK 200 STARTING MODEL: NULL                                                 
REMARK 200                                                                      
REMARK 200 REMARK: NULL                                                         
REMARK 280                                                                      
REMARK 280 CRYSTAL                                                              
REMARK 280 SOLVENT CONTENT, VS   (%): 45.38                                     
REMARK 280 MATTHEWS COEFFICIENT, VM (ANGSTROMS**3/DA): 2.25                     
REMARK 280                                                                      
REMARK 280 CRYSTALLIZATION CONDITIONS: NULL                                     
REMARK 290                                                                      
REMARK 290 CRYSTALLOGRAPHIC SYMMETRY                                            
REMARK 290 SYMMETRY OPERATORS FOR SPACE GROUP: C 1 2 1                          
REMARK 290                                                                      
REMARK 290      SYMOP   SYMMETRY                                                
REMARK 290     NNNMMM   OPERATOR                                                
REMARK 290       1555   X,Y,Z                                                   
REMARK 290       2555   -X,Y,-Z                                                 
REMARK 290       3555   1/2+X,1/2+Y,Z                                           
REMARK 290       4555   1/2-X,1/2+Y,-Z                                          
REMARK 290                                                                      
REMARK 290     WHERE NNN -> OPERATOR NUMBER                                     
REMARK 290           MMM -> TRANSLATION VECTOR                                  
REMARK 290                                                                      
REMARK 290 CRYSTALLOGRAPHIC SYMMETRY TRANSFORMATIONS                            
REMARK 290 THE FOLLOWING TRANSFORMATIONS OPERATE ON THE ATOM/HETATM             
REMARK 290 RECORDS IN THIS ENTRY TO PRODUCE CRYSTALLOGRAPHICALLY                
REMARK 290 RELATED MOLECULES.                                                   
REMARK 290   SMTRY1   1  1.000000  0.000000  0.000000        0.00000            
REMARK 290   SMTRY2   1  0.000000  1.000000  0.000000        0.00000            
REMARK 290   SMTRY3   1  0.000000  0.000000  1.000000        0.00000            
REMARK 290   SMTRY1   2 -1.000000  0.000000  0.000000        0.00000            
REMARK 290   SMTRY2   2  0.000000  1.000000  0.000000        0.00000            
REMARK 290   SMTRY3   2  0.000000  0.000000 -1.000000        0.00000            
REMARK 290   SMTRY1   3  1.000000  0.000000  0.000000       60.26500            
REMARK 290   SMTRY2   3  0.000000  1.000000  0.000000       18.93000            
REMARK 290   SMTRY3   3  0.000000  0.000000  1.000000        0.00000            
REMARK 290   SMTRY1   4 -1.000000  0.000000  0.000000       60.26500            
REMARK 290   SMTRY2   4  0.000000  1.000000  0.000000       18.93000            
REMARK 290   SMTRY3   4  0.000000  0.000000 -1.000000        0.00000            
REMARK 290                                                                      
REMARK 290 REMARK: NULL                                                         
REMARK 300                                                                      
REMARK 300 BIOMOLECULE: 1                                                       
REMARK 300 THIS ENTRY CONTAINS THE CRYSTALLOGRAPHIC ASYMMETRIC UNIT             
REMARK 300 WHICH CONSISTS OF 1 CHAIN(S). SEE REMARK 350 FOR                     
REMARK 300 INFORMATION ON GENERATING THE BIOLOGICAL MOLECULE(S).                
REMARK 350                                                                      
REMARK 350 GENERATING THE BIOMOLECULE                                           
REMARK 350 COORDINATES FOR A COMPLETE MULTIMER REPRESENTING THE KNOWN           
REMARK 350 BIOLOGICALLY SIGNIFICANT OLIGOMERIZATION STATE OF THE                
REMARK 350 MOLECULE CAN BE GENERATED BY APPLYING BIOMT TRANSFORMATIONS          
REMARK 350 GIVEN BELOW.  BOTH NON-CRYSTALLOGRAPHIC AND                          
REMARK 350 CRYSTALLOGRAPHIC OPERATIONS ARE GIVEN.                               
REMARK 350                                                                      
REMARK 350 BIOMOLECULE: 1                                                       
REMARK 350 APPLY THE FOLLOWING TO CHAINS: A                                     
REMARK 350   BIOMT1   1  1.000000  0.000000  0.000000        0.00000            
REMARK 350   BIOMT2   1  0.000000  1.000000  0.000000        0.00000            
REMARK 350   BIOMT3   1  0.000000  0.000000  1.000000        0.00000            
REMARK 350   BIOMT1   2 -1.000000  0.000000  0.000000     -120.53000            
REMARK 350   BIOMT2   2  0.000000  1.000000  0.000000        0.00000            
REMARK 350   BIOMT3   2  0.000000  0.000000 -1.000000        0.00000            
REMARK 500                                                                      
REMARK 500 GEOMETRY AND STEREOCHEMISTRY                                         
REMARK 500 SUBTOPIC: CLOSE CONTACTS                                             
REMARK 500                                                                      
REMARK 500 THE FOLLOWING ATOMS THAT ARE RELATED BY CRYSTALLOGRAPHIC             
REMARK 500 SYMMETRY ARE IN CLOSE CONTACT.  AN ATOM LOCATED WITHIN 0.15          
REMARK 500 ANGSTROMS OF A SYMMETRY RELATED ATOM IS ASSUMED TO BE ON A           
REMARK 500 SPECIAL POSITION AND IS, THEREFORE, LISTED IN REMARK 375             
REMARK 500 INSTEAD OF REMARK 500.  ATOMS WITH NON-BLANK ALTERNATE               
REMARK 500 LOCATION INDICATORS ARE NOT INCLUDED IN THE CALCULATIONS.            
REMARK 500                                                                      
REMARK 500 DISTANCE CUTOFF:                                                     
REMARK 500 2.2 ANGSTROMS FOR CONTACTS NOT INVOLVING HYDROGEN ATOMS              
REMARK 500 1.6 ANGSTROMS FOR CONTACTS INVOLVING HYDROGEN ATOMS                  
REMARK 500                                                                      
REMARK 500  ATM1  RES C  SSEQI   ATM2  RES C  SSEQI  SSYMOP   DISTANCE          
REMARK 500   CE   MET A    35     CZ   PHE A    57     2454     1.91            
REMARK 500   CG   LYS A    21     NZ   LYS A    21     2455     1.93            
REMARK 500   CE   MET A    35     CE1  PHE A    57     2454     1.97            
REMARK 500   OD2  ASP A    17     NZ   LYS A    21     2455     2.01            
REMARK 500                                                                      
REMARK 500 GEOMETRY AND STEREOCHEMISTRY                                         
REMARK 500 SUBTOPIC: COVALENT BOND ANGLES                                       
REMARK 500                                                                      
REMARK 500 THE STEREOCHEMICAL PARAMETERS OF THE FOLLOWING RESIDUES              
REMARK 500 HAVE VALUES WHICH DEVIATE FROM EXPECTED VALUES BY MORE               
REMARK 500 THAN 6*RMSD (M=MODEL NUMBER; RES=RESIDUE NAME; C=CHAIN               
REMARK 500 IDENTIFIER; SSEQ=SEQUENCE NUMBER; I=INSERTION CODE).                 
REMARK 500                                                                      
REMARK 500 STANDARD TABLE:                                                      
REMARK 500 FORMAT: (10X,I3,1X,A3,1X,A1,I4,A1,3(1X,A4,2X),12X,F5.1)              
REMARK 500                                                                      
REMARK 500 EXPECTED VALUES: ENGH AND HUBER, 1991                                
REMARK 500                                                                      
REMARK 500  M RES CSSEQI ATM1   ATM2   ATM3                                     
REMARK 500    LEU A  66   CA  -  CB  -  CG  ANGL. DEV. = 14.6 DEGREES           
DBREF  1LIF A    1   131  UNP    P04117   FABPA_MOUSE      1    131             
SEQRES   1 A  131  CYS ASP ALA PHE VAL GLY THR TRP LYS LEU VAL SER SER          
SEQRES   2 A  131  GLU ASN PHE ASP ASP TYR MET LYS GLU VAL GLY VAL GLY          
SEQRES   3 A  131  PHE ALA THR ARG LYS VAL ALA GLY MET ALA LYS PRO ASN          
SEQRES   4 A  131  MET ILE ILE SER VAL ASN GLY ASP LEU VAL THR ILE ARG          
SEQRES   5 A  131  SER GLU SER THR PHE LYS ASN THR GLU ILE SER PHE LYS          
SEQRES   6 A  131  LEU GLY VAL GLU PHE ASP GLU ILE THR ALA ASP ASP ARG          
SEQRES   7 A  131  LYS VAL LYS SER ILE ILE THR LEU ASP GLY GLY ALA LEU          
SEQRES   8 A  131  VAL GLN VAL GLN LYS TRP ASP GLY LYS SER THR THR ILE          
SEQRES   9 A  131  LYS ARG LYS ARG ASP GLY ASP LYS LEU VAL VAL GLU CYS          
SEQRES  10 A  131  VAL MET LYS GLY VAL THR SER THR ARG VAL TYR GLU ARG          
SEQRES  11 A  131  ALA                                                          
HET    STE    132      20                                                       
HETNAM     STE STEARIC ACID                                                     
FORMUL   2  STE    C18 H36 O2                                                   
FORMUL   3  HOH   *97(H2 O)                                                     
HELIX    1  H1 PHE A   16  VAL A   23  1                                   8    
HELIX    2  H2 PHE A   27  MET A   35  1                                   9    
SHEET    1  S111 GLY A   6  GLU A  14  0                                        
SHEET    2  S111 ASN A  39  ASN A  45  1                                        
SHEET    3  S111 LEU A  48  GLU A  54  1                                        
SHEET    4  S111 ASN A  59  PHE A  64  1                                        
SHEET    5  S111 PHE A  70  ILE A  73  1                                        
SHEET    6  S111 LYS A  79  ASP A  87  1                                        
SHEET    7  S111 ALA A  90  TRP A  97  1                                        
SHEET    8  S111 LYS A 100  ASP A 109  1                                        
SHEET    9  S111 LYS A 112  MET A 119  1                                        
SHEET   10  S111 VAL A 122  ARG A 130  1                                        
SHEET   11  S111 GLY A   6  GLU A  14  1                                        
TURN     1  BD ASN A  45  LEU A  48                                             
TURN     2  FG ASP A  87  ALA A  90                                             
TURN     3  GH TRP A  97  LYS A 100                                             
TURN     4  HI ASP A 109  LYS A 112                                             
TURN     5  IJ MET A 119  VAL A 122                                             
TURN     6  EF THR A  74  ASP A  77                                             
CRYST1  120.530   37.860   28.730  90.00  92.49  90.00 C 1 2 1       4          
ORIGX1      1.000000  0.000000  0.000000        0.00000                         
ORIGX2      0.000000  1.000000  0.000000        0.00000                         
ORIGX3      0.000000  0.000000  1.000000        0.00000                         
SCALE1      0.008297  0.000000  0.000361        0.00000                         
SCALE2      0.000000  0.026413  0.000000        0.00000                         
SCALE3      0.000000  0.000000  0.034840        0.00000                         
ATOM      1  N   CYS A   1     -26.403  65.584  -5.417  1.00 23.32           N  
ATOM      2  CA  CYS A   1     -27.718  64.986  -5.163  1.00 22.09           C  
ATOM      3  C   CYS A   1     -27.931  63.654  -5.896  1.00 19.69           C  
ATOM      4  O   CYS A   1     -29.005  63.324  -6.398  1.00 18.14           O  
ATOM      5  CB  CYS A   1     -28.782  65.986  -5.574  1.00 23.61           C  
ATOM      6  SG  CYS A   1     -27.881  67.316  -6.395  1.00 28.70           S  
ATOM      7  N   ASP A   2     -26.900  62.817  -5.870  1.00 17.88           N  
ATOM      8  CA  ASP A   2     -26.908  61.513  -6.512  1.00 18.16           C  
ATOM      9  C   ASP A   2     -27.991  60.579  -5.999  1.00 16.11           C  
ATOM     10  O   ASP A   2     -28.539  59.809  -6.774  1.00 15.58           O  
ATOM     11  CB  ASP A   2     -25.595  60.799  -6.304  1.00 22.77           C  
ATOM     12  CG  ASP A   2     -24.445  61.463  -7.052  1.00 28.73           C  
ATOM     13  OD1 ASP A   2     -23.913  62.478  -6.585  1.00 30.81           O  
ATOM     14  OD2 ASP A   2     -24.092  60.939  -8.104  1.00 33.00           O  
ATOM     15  N   ALA A   3     -28.337  60.666  -4.711  1.00 14.41           N  
ATOM     16  CA  ALA A   3     -29.372  59.821  -4.122  1.00 13.67           C  
ATOM     17  C   ALA A   3     -30.749  60.152  -4.708  1.00 13.05           C  
ATOM     18  O   ALA A   3     -31.703  59.410  -4.508  1.00 11.62           O  
ATOM     19  CB  ALA A   3     -29.421  60.051  -2.624  1.00 14.79           C  
ATOM     20  N   PHE A   4     -30.891  61.277  -5.419  1.00 10.58           N  
ATOM     21  CA  PHE A   4     -32.166  61.663  -5.987  1.00  9.43           C  
ATOM     22  C   PHE A   4     -32.346  61.271  -7.436  1.00 10.33           C  
ATOM     23  O   PHE A   4     -33.486  61.257  -7.930  1.00  9.55           O  
ATOM     24  CB  PHE A   4     -32.352  63.187  -5.868  1.00  7.93           C  
ATOM     25  CG  PHE A   4     -32.531  63.611  -4.423  1.00 10.28           C  
ATOM     26  CD1 PHE A   4     -33.787  63.539  -3.830  1.00 11.58           C  
ATOM     27  CD2 PHE A   4     -31.449  64.073  -3.692  1.00 11.89           C  
ATOM     28  CE1 PHE A   4     -33.937  63.938  -2.515  1.00 11.62           C  
ATOM     29  CE2 PHE A   4     -31.612  64.467  -2.377  1.00 12.35           C  
ATOM     30  CZ  PHE A   4     -32.855  64.399  -1.784  1.00 10.62           C  
ATOM     31  N   VAL A   5     -31.262  60.967  -8.135  1.00  8.71           N  
ATOM     32  CA  VAL A   5     -31.333  60.702  -9.555  1.00  9.99           C  
ATOM     33  C   VAL A   5     -32.141  59.450  -9.862  1.00 10.04           C  
ATOM     34  O   VAL A   5     -31.969  58.420  -9.190  1.00 10.67           O  
ATOM     35  CB  VAL A   5     -29.863  60.607 -10.097  1.00  9.26           C  
ATOM     36  CG1 VAL A   5     -29.816  60.140 -11.551  1.00 10.04           C  
ATOM     37  CG2 VAL A   5     -29.232  62.018 -10.011  1.00  9.99           C  
ATOM     38  N   GLY A   6     -33.064  59.584 -10.831  1.00  9.58           N  
ATOM     39  CA  GLY A   6     -33.900  58.470 -11.233  1.00  8.96           C  
ATOM     40  C   GLY A   6     -35.276  58.932 -11.630  1.00  8.35           C  
ATOM     41  O   GLY A   6     -35.549  60.132 -11.715  1.00  9.19           O  
ATOM     42  N   THR A   7     -36.101  57.932 -11.894  1.00  9.36           N  
ATOM     43  CA  THR A   7     -37.494  58.147 -12.238  1.00  9.64           C  
ATOM     44  C   THR A   7     -38.267  57.568 -11.062  1.00  9.88           C  
ATOM     45  O   THR A   7     -37.988  56.433 -10.639  1.00 10.34           O  
ATOM     46  CB  THR A   7     -37.884  57.410 -13.509  1.00 10.11           C  
ATOM     47  OG1 THR A   7     -37.079  57.954 -14.556  1.00 12.26           O  
ATOM     48  CG2 THR A   7     -39.393  57.544 -13.816  1.00 12.53           C  
ATOM     49  N   TRP A   8     -39.229  58.344 -10.566  1.00  7.95           N  
ATOM     50  CA  TRP A   8     -39.977  58.034  -9.357  1.00  8.88           C  
ATOM     51  C   TRP A   8     -41.479  58.080  -9.679  1.00  9.56           C  
ATOM     52  O   TRP A   8     -41.905  58.894 -10.510  1.00 11.02           O  
ATOM     53  CB  TRP A   8     -39.595  59.074  -8.275  1.00  9.36           C  
ATOM     54  CG  TRP A   8     -38.113  59.127  -7.861  1.00  9.34           C  
ATOM     55  CD1 TRP A   8     -37.193  59.887  -8.541  1.00  9.25           C  
ATOM     56  CD2 TRP A   8     -37.540  58.411  -6.829  1.00  8.55           C  
ATOM     57  NE1 TRP A   8     -36.041  59.671  -7.941  1.00 10.09           N  
ATOM     58  CE2 TRP A   8     -36.196  58.795  -6.927  1.00 10.04           C  
ATOM     59  CE3 TRP A   8     -37.975  57.538  -5.843  1.00  7.20           C  
ATOM     60  CZ2 TRP A   8     -35.249  58.318  -6.027  1.00  9.14           C  
ATOM     61  CZ3 TRP A   8     -37.026  57.049  -4.961  1.00  9.70           C  
ATOM     62  CH2 TRP A   8     -35.686  57.434  -5.052  1.00  8.91           C  
ATOM     63  N   LYS A   9     -42.319  57.232  -9.091  1.00  9.49           N  
ATOM     64  CA  LYS A   9     -43.750  57.231  -9.398  1.00  9.07           C  
ATOM     65  C   LYS A   9     -44.481  57.411  -8.088  1.00  8.36           C  
ATOM     66  O   LYS A   9     -44.023  56.905  -7.055  1.00  8.42           O  
ATOM     67  CB  LYS A   9     -44.163  55.918 -10.054  1.00 10.58           C  
ATOM     68  CG  LYS A   9     -43.637  54.697  -9.339  1.00 15.15           C  
ATOM     69  CD  LYS A   9     -43.924  53.370 -10.020  1.00 19.41           C  
ATOM     70  CE  LYS A   9     -45.343  52.890  -9.672  1.00 23.60           C  
ATOM     71  NZ  LYS A   9     -45.686  51.606 -10.301  0.00  0.00           N  
ATOM     72  N   LEU A  10     -45.572  58.179  -8.104  1.00  8.86           N  
ATOM     73  CA  LEU A  10     -46.279  58.507  -6.886  1.00  9.86           C  
ATOM     74  C   LEU A  10     -46.938  57.279  -6.280  1.00 11.40           C  
ATOM     75  O   LEU A  10     -47.585  56.516  -6.993  1.00 13.28           O  
ATOM     76  CB  LEU A  10     -47.314  59.581  -7.214  1.00  9.69           C  
ATOM     77  CG  LEU A  10     -48.123  60.043  -6.016  1.00  8.94           C  
ATOM     78  CD1 LEU A  10     -47.344  60.958  -5.105  1.00  9.53           C  
ATOM     79  CD2 LEU A  10     -49.344  60.713  -6.566  1.00 11.45           C  
ATOM     80  N   VAL A  11     -46.783  57.063  -4.985  1.00 11.12           N  
ATOM     81  CA  VAL A  11     -47.382  55.943  -4.287  1.00 13.45           C  
ATOM     82  C   VAL A  11     -48.486  56.426  -3.338  1.00 14.06           C  
ATOM     83  O   VAL A  11     -49.514  55.752  -3.240  1.00 14.93           O  
ATOM     84  CB  VAL A  11     -46.268  55.190  -3.528  1.00 16.21           C  
ATOM     85  CG1 VAL A  11     -46.731  54.165  -2.492  1.00 19.80           C  
ATOM     86  CG2 VAL A  11     -45.562  54.423  -4.605  1.00 18.19           C  
ATOM     87  N   SER A  12     -48.355  57.534  -2.608  1.00 11.48           N  
ATOM     88  CA  SER A  12     -49.432  57.973  -1.746  1.00 12.44           C  
ATOM     89  C   SER A  12     -49.361  59.477  -1.594  1.00 12.39           C  
ATOM     90  O   SER A  12     -48.322  60.090  -1.875  1.00 10.64           O  
ATOM     91  CB  SER A  12     -49.335  57.294  -0.381  1.00 12.53           C  
ATOM     92  OG  SER A  12     -48.144  57.615   0.288  1.00 16.76           O  
ATOM     93  N   SER A  13     -50.494  60.076  -1.246  1.00 11.64           N  
ATOM     94  CA  SER A  13     -50.561  61.498  -1.052  1.00 12.30           C  
ATOM     95  C   SER A  13     -51.445  61.762   0.157  1.00 13.37           C  
ATOM     96  O   SER A  13     -52.472  61.081   0.350  1.00 15.85           O  
ATOM     97  CB  SER A  13     -51.119  62.108  -2.329  1.00 13.78           C  
ATOM     98  OG  SER A  13     -51.324  63.512  -2.237  1.00 16.48           O  
ATOM     99  N   GLU A  14     -51.057  62.712   0.990  1.00 10.13           N  
ATOM    100  CA  GLU A  14     -51.828  63.074   2.146  1.00 11.63           C  
ATOM    101  C   GLU A  14     -51.991  64.584   2.156  1.00 11.48           C  
ATOM    102  O   GLU A  14     -51.015  65.314   1.978  1.00 10.28           O  
ATOM    103  CB  GLU A  14     -51.072  62.561   3.334  1.00 15.81           C  
ATOM    104  CG  GLU A  14     -51.592  62.958   4.679  1.00 24.73           C  
ATOM    105  CD  GLU A  14     -50.710  62.419   5.812  1.00 30.76           C  
ATOM    106  OE1 GLU A  14     -50.661  61.189   5.950  1.00 34.57           O  
ATOM    107  OE2 GLU A  14     -50.087  63.210   6.546  1.00 31.45           O  
ATOM    108  N   ASN A  15     -53.218  65.089   2.321  1.00  9.57           N  
ATOM    109  CA  ASN A  15     -53.538  66.508   2.426  1.00  9.92           C  
ATOM    110  C   ASN A  15     -53.142  67.376   1.251  1.00  7.73           C  
ATOM    111  O   ASN A  15     -53.072  68.600   1.383  1.00  8.92           O  
ATOM    112  CB  ASN A  15     -52.911  67.166   3.673  1.00 12.48           C  
ATOM    113  CG  ASN A  15     -53.288  66.497   4.971  1.00 16.02           C  
ATOM    114  OD1 ASN A  15     -54.406  66.002   5.145  1.00 17.05           O  
ATOM    115  ND2 ASN A  15     -52.350  66.416   5.900  1.00 16.43           N  
ATOM    116  N   PHE A  16     -52.939  66.820   0.056  1.00  8.98           N  
ATOM    117  CA  PHE A  16     -52.517  67.641  -1.070  1.00  8.19           C  
ATOM    118  C   PHE A  16     -53.628  68.561  -1.551  1.00  8.09           C  
ATOM    119  O   PHE A  16     -53.346  69.707  -1.905  1.00  8.32           O  
ATOM    120  CB  PHE A  16     -52.035  66.714  -2.179  1.00 11.11           C  
ATOM    121  CG  PHE A  16     -51.323  67.428  -3.316  1.00 10.63           C  
ATOM    122  CD1 PHE A  16     -50.265  68.270  -3.023  1.00 12.07           C  
ATOM    123  CD2 PHE A  16     -51.765  67.240  -4.613  1.00 11.47           C  
ATOM    124  CE1 PHE A  16     -49.652  68.942  -4.067  1.00 15.13           C  
ATOM    125  CE2 PHE A  16     -51.149  67.912  -5.643  1.00 13.22           C  
ATOM    126  CZ  PHE A  16     -50.098  68.754  -5.364  1.00 13.50           C  
ATOM    127  N   ASP A  17     -54.911  68.169  -1.493  1.00  8.91           N  
ATOM    128  CA  ASP A  17     -55.962  69.074  -1.919  1.00  9.88           C  
ATOM    129  C   ASP A  17     -56.018  70.240  -0.933  1.00  9.44           C  
ATOM    130  O   ASP A  17     -56.160  71.389  -1.360  1.00 10.42           O  
ATOM    131  CB  ASP A  17     -57.319  68.384  -1.955  1.00 12.47           C  
ATOM    132  CG  ASP A  17     -58.353  69.290  -2.619  1.00 15.11           C  
ATOM    133  OD1 ASP A  17     -58.438  69.271  -3.847  1.00 17.74           O  
ATOM    134  OD2 ASP A  17     -59.055  70.028  -1.915  1.00 20.48           O  
ATOM    135  N   ASP A  18     -55.821  70.023   0.368  1.00  9.12           N  
ATOM    136  CA  ASP A  18     -55.789  71.129   1.314  1.00 10.60           C  
ATOM    137  C   ASP A  18     -54.637  72.088   1.098  1.00 10.01           C  
ATOM    138  O   ASP A  18     -54.793  73.303   1.278  1.00 10.27           O  
ATOM    139  CB  ASP A  18     -55.705  70.610   2.734  1.00 13.14           C  
ATOM    140  CG  ASP A  18     -56.968  69.871   3.157  1.00 18.57           C  
ATOM    141  OD1 ASP A  18     -58.063  70.393   2.945  1.00 19.13           O  
ATOM    142  OD2 ASP A  18     -56.858  68.772   3.685  1.00 21.87           O  
ATOM    143  N   TYR A  19     -53.470  71.538   0.706  1.00  9.45           N  
ATOM    144  CA  TYR A  19     -52.315  72.369   0.394  1.00 10.03           C  
ATOM    145  C   TYR A  19     -52.644  73.235  -0.822  1.00  8.65           C  
ATOM    146  O   TYR A  19     -52.391  74.447  -0.816  1.00  9.21           O  
ATOM    147  CB  TYR A  19     -51.078  71.471   0.107  1.00  8.58           C  
ATOM    148  CG  TYR A  19     -49.866  72.246  -0.441  1.00  9.39           C  
ATOM    149  CD1 TYR A  19     -49.094  73.058   0.397  1.00  8.78           C  
ATOM    150  CD2 TYR A  19     -49.579  72.170  -1.808  1.00  9.08           C  
ATOM    151  CE1 TYR A  19     -48.044  73.788  -0.158  1.00  9.42           C  
ATOM    152  CE2 TYR A  19     -48.535  72.897  -2.354  1.00  9.37           C  
ATOM    153  CZ  TYR A  19     -47.780  73.704  -1.515  1.00  9.98           C  
ATOM    154  OH  TYR A  19     -46.734  74.415  -2.076  1.00 10.76           O  
ATOM    155  N   MET A  20     -53.188  72.647  -1.884  1.00  9.92           N  
ATOM    156  CA  MET A  20     -53.525  73.413  -3.079  1.00 10.04           C  
ATOM    157  C   MET A  20     -54.562  74.486  -2.792  1.00 10.92           C  
ATOM    158  O   MET A  20     -54.465  75.602  -3.317  1.00 10.87           O  
ATOM    159  CB  MET A  20     -54.039  72.487  -4.157  1.00 10.70           C  
ATOM    160  CG  MET A  20     -52.930  71.658  -4.809  1.00 11.44           C  
ATOM    161  SD  MET A  20     -53.506  70.778  -6.293  1.00 13.96           S  
ATOM    162  CE  MET A  20     -54.573  69.565  -5.546  1.00 15.30           C  
ATOM    163  N   LYS A  21     -55.511  74.193  -1.904  1.00 12.91           N  
ATOM    164  CA  LYS A  21     -56.505  75.207  -1.512  1.00 14.47           C  
ATOM    165  C   LYS A  21     -55.792  76.396  -0.872  1.00 15.14           C  
ATOM    166  O   LYS A  21     -56.026  77.545  -1.237  1.00 16.03           O  
ATOM    167  CB  LYS A  21     -57.510  74.684  -0.476  1.00 14.91           C  
ATOM    168  CG  LYS A  21     -58.569  73.635  -0.897  1.00 18.90           C  
ATOM    169  CD  LYS A  21     -59.490  73.221   0.252  0.00  0.00           C  
ATOM    170  CE  LYS A  21     -60.536  72.185  -0.164  0.00  0.00           C  
ATOM    171  NZ  LYS A  21     -61.422  71.787   0.941  0.00  0.00           N  
ATOM    172  N   GLU A  22     -54.865  76.144   0.047  1.00 14.08           N  
ATOM    173  CA  GLU A  22     -54.123  77.194   0.715  1.00 15.76           C  
ATOM    174  C   GLU A  22     -53.281  78.015  -0.261  1.00 16.21           C  
ATOM    175  O   GLU A  22     -53.106  79.222  -0.102  1.00 16.48           O  
ATOM    176  CB  GLU A  22     -53.273  76.504   1.760  1.00 17.68           C  
ATOM    177  CG  GLU A  22     -53.112  77.225   3.056  1.00 23.71           C  
ATOM    178  CD  GLU A  22     -54.440  77.548   3.732  1.00 26.45           C  
ATOM    179  OE1 GLU A  22     -55.225  76.649   4.059  1.00 29.74           O  
ATOM    180  OE2 GLU A  22     -54.677  78.733   3.923  1.00 29.75           O  
ATOM    181  N   VAL A  23     -52.723  77.376  -1.290  1.00 15.60           N  
ATOM    182  CA  VAL A  23     -51.957  78.058  -2.320  1.00 18.00           C  
ATOM    183  C   VAL A  23     -52.875  78.884  -3.225  1.00 19.26           C  
ATOM    184  O   VAL A  23     -52.430  79.742  -3.995  1.00 21.26           O  
ATOM    185  CB  VAL A  23     -51.175  76.953  -3.096  1.00 18.44           C  
ATOM    186  CG1 VAL A  23     -50.592  77.422  -4.426  1.00 20.29           C  
ATOM    187  CG2 VAL A  23     -50.030  76.525  -2.180  1.00 16.54           C  
ATOM    188  N   GLY A  24     -54.164  78.587  -3.215  1.00 18.51           N  
ATOM    189  CA  GLY A  24     -55.109  79.356  -3.987  1.00 18.50           C  
ATOM    190  C   GLY A  24     -55.409  78.695  -5.313  1.00 18.32           C  
ATOM    191  O   GLY A  24     -55.855  79.368  -6.245  1.00 19.95           O  
ATOM    192  N   VAL A  25     -55.198  77.394  -5.476  1.00 16.16           N  
ATOM    193  CA  VAL A  25     -55.494  76.744  -6.746  1.00 16.72           C  
ATOM    194  C   VAL A  25     -57.031  76.547  -6.859  1.00 16.60           C  
ATOM    195  O   VAL A  25     -57.713  76.142  -5.914  1.00 16.06           O  
ATOM    196  CB  VAL A  25     -54.733  75.395  -6.793  1.00 15.60           C  
ATOM    197  CG1 VAL A  25     -55.025  74.664  -8.113  1.00 14.49           C  
ATOM    198  CG2 VAL A  25     -53.225  75.647  -6.624  1.00 14.23           C  
ATOM    199  N   GLY A  26     -57.553  76.843  -8.050  1.00 18.86           N  
ATOM    200  CA  GLY A  26     -58.978  76.706  -8.320  1.00 19.34           C  
ATOM    201  C   GLY A  26     -59.453  75.267  -8.383  1.00 18.77           C  
ATOM    202  O   GLY A  26     -58.679  74.346  -8.667  1.00 19.11           O  
ATOM    203  N   PHE A  27     -60.759  75.113  -8.186  1.00 19.80           N  
ATOM    204  CA  PHE A  27     -61.454  73.837  -8.172  1.00 20.56           C  
ATOM    205  C   PHE A  27     -61.093  72.919  -9.332  1.00 19.76           C  
ATOM    206  O   PHE A  27     -60.657  71.781  -9.101  1.00 19.77           O  
ATOM    207  CB  PHE A  27     -62.997  74.061  -8.183  1.00 22.17           C  
ATOM    208  CG  PHE A  27     -63.826  72.796  -7.963  1.00 21.98           C  
ATOM    209  CD1 PHE A  27     -63.851  72.198  -6.717  1.00 22.08           C  
ATOM    210  CD2 PHE A  27     -64.510  72.221  -9.015  1.00 23.06           C  
ATOM    211  CE1 PHE A  27     -64.545  71.022  -6.518  1.00 22.83           C  
ATOM    212  CE2 PHE A  27     -65.205  71.039  -8.803  1.00 24.38           C  
ATOM    213  CZ  PHE A  27     -65.227  70.435  -7.557  1.00 24.08           C  
ATOM    214  N   ALA A  28     -61.207  73.386 -10.571  1.00 20.06           N  
ATOM    215  CA  ALA A  28     -60.977  72.500 -11.703  1.00 18.45           C  
ATOM    216  C   ALA A  28     -59.550  71.993 -11.746  1.00 18.01           C  
ATOM    217  O   ALA A  28     -59.332  70.789 -11.907  1.00 17.77           O  
ATOM    218  CB  ALA A  28     -61.267  73.221 -12.996  1.00 19.72           C  
ATOM    219  N   THR A  29     -58.569  72.864 -11.524  1.00 17.27           N  
ATOM    220  CA  THR A  29     -57.175  72.444 -11.520  1.00 17.41           C  
ATOM    221  C   THR A  29     -56.906  71.540 -10.330  1.00 16.63           C  
ATOM    222  O   THR A  29     -56.168  70.557 -10.463  1.00 16.26           O  
ATOM    223  CB  THR A  29     -56.278  73.669 -11.462  1.00 18.55           C  
ATOM    224  OG1 THR A  29     -56.707  74.422 -12.586  1.00 21.64           O  
ATOM    225  CG2 THR A  29     -54.779  73.410 -11.541  1.00 15.54           C  
ATOM    226  N   ARG A  30     -57.536  71.777  -9.179  1.00 15.90           N  
ATOM    227  CA  ARG A  30     -57.328  70.888  -8.053  1.00 15.98           C  
ATOM    228  C   ARG A  30     -57.847  69.499  -8.360  1.00 15.77           C  
ATOM    229  O   ARG A  30     -57.223  68.485  -8.001  1.00 15.70           O  
ATOM    230  CB  ARG A  30     -58.031  71.378  -6.781  1.00 16.82           C  
ATOM    231  CG  ARG A  30     -57.470  72.656  -6.188  1.00 16.86           C  
ATOM    232  CD  ARG A  30     -57.778  72.771  -4.702  1.00 18.19           C  
ATOM    233  NE  ARG A  30     -59.142  72.389  -4.348  1.00 22.23           N  
ATOM    234  CZ  ARG A  30     -60.155  73.243  -4.342  1.00 21.99           C  
ATOM    235  NH1 ARG A  30     -60.026  74.521  -4.664  1.00 22.92           N  
ATOM    236  NH2 ARG A  30     -61.339  72.787  -3.995  1.00 24.14           N  
ATOM    237  N   LYS A  31     -58.971  69.402  -9.070  1.00 15.49           N  
ATOM    238  CA  LYS A  31     -59.513  68.102  -9.424  1.00 16.89           C  
ATOM    239  C   LYS A  31     -58.645  67.403 -10.464  1.00 16.50           C  
ATOM    240  O   LYS A  31     -58.398  66.207 -10.303  1.00 16.69           O  
ATOM    241  CB  LYS A  31     -60.954  68.254  -9.940  1.00 19.18           C  
ATOM    242  CG  LYS A  31     -62.025  68.697  -8.908  1.00 20.37           C  
ATOM    243  CD  LYS A  31     -61.955  68.064  -7.512  1.00 22.56           C  
ATOM    244  CE  LYS A  31     -61.338  69.032  -6.489  1.00 24.76           C  
ATOM    245  NZ  LYS A  31     -61.068  68.394  -5.204  1.00 25.74           N  
ATOM    246  N   VAL A  32     -58.077  68.092 -11.457  1.00 16.23           N  
ATOM    247  CA  VAL A  32     -57.206  67.441 -12.425  1.00 18.71           C  
ATOM    248  C   VAL A  32     -55.941  66.934 -11.719  1.00 20.29           C  
ATOM    249  O   VAL A  32     -55.510  65.785 -11.883  1.00 19.68           O  
ATOM    250  CB  VAL A  32     -56.740  68.389 -13.535  1.00 20.63           C  
ATOM    251  CG1 VAL A  32     -56.256  67.515 -14.650  1.00 22.77           C  
ATOM    252  CG2 VAL A  32     -57.831  69.246 -14.117  1.00 23.84           C  
ATOM    253  N   ALA A  33     -55.371  67.791 -10.866  1.00 19.53           N  
ATOM    254  CA  ALA A  33     -54.173  67.490 -10.090  1.00 21.12           C  
ATOM    255  C   ALA A  33     -54.303  66.288  -9.196  1.00 22.32           C  
ATOM    256  O   ALA A  33     -53.374  65.510  -9.044  1.00 24.00           O  
ATOM    257  CB  ALA A  33     -53.790  68.638  -9.177  1.00 21.93           C  
ATOM    258  N   GLY A  34     -55.449  66.098  -8.577  1.00 22.80           N  
ATOM    259  CA  GLY A  34     -55.636  64.951  -7.729  1.00 25.52           C  
ATOM    260  C   GLY A  34     -55.907  63.703  -8.545  1.00 27.08           C  
ATOM    261  O   GLY A  34     -55.966  62.615  -7.991  1.00 28.96           O  
ATOM    262  N   MET A  35     -56.167  63.802  -9.835  1.00 28.08           N  
ATOM    263  CA  MET A  35     -56.356  62.609 -10.639  1.00 31.10           C  
ATOM    264  C   MET A  35     -55.014  62.155 -11.203  1.00 30.76           C  
ATOM    265  O   MET A  35     -54.861  60.998 -11.616  1.00 30.89           O  
ATOM    266  CB  MET A  35     -57.313  62.868 -11.815  1.00 33.01           C  
ATOM    267  CG  MET A  35     -58.758  62.930 -11.374  1.00 38.10           C  
ATOM    268  SD  MET A  35     -59.797  63.602 -12.696  1.00 48.56           S  
ATOM    269  CE  MET A  35     -61.494  63.669 -12.162  0.00  0.00           C  
ATOM    270  N   ALA A  36     -54.044  63.079 -11.281  1.00 29.27           N  
ATOM    271  CA  ALA A  36     -52.752  62.746 -11.858  1.00 28.73           C  
ATOM    272  C   ALA A  36     -51.915  61.892 -10.912  1.00 28.26           C  
ATOM    273  O   ALA A  36     -51.916  62.043  -9.686  1.00 27.81           O  
ATOM    274  CB  ALA A  36     -51.987  64.027 -12.191  1.00 26.83           C  
ATOM    275  N   LYS A  37     -51.214  60.909 -11.461  1.00 28.20           N  
ATOM    276  CA  LYS A  37     -50.271  60.154 -10.656  1.00 26.58           C  
ATOM    277  C   LYS A  37     -48.956  60.456 -11.372  1.00 24.58           C  
ATOM    278  O   LYS A  37     -48.549  59.662 -12.223  1.00 24.55           O  
ATOM    279  CB  LYS A  37     -50.621  58.670 -10.726  1.00 28.08           C  
ATOM    280  CG  LYS A  37     -49.675  57.793  -9.903  0.00  0.00           C  
ATOM    281  CD  LYS A  37     -50.026  56.306  -9.973  0.00  0.00           C  
ATOM    282  CE  LYS A  37     -49.080  55.429  -9.150  0.00  0.00           C  
ATOM    283  NZ  LYS A  37     -49.417  54.000  -9.218  0.00  0.00           N  
ATOM    284  N   PRO A  38     -48.328  61.637 -11.216  1.00 23.04           N  
ATOM    285  CA  PRO A  38     -47.107  61.989 -11.933  1.00 21.28           C  
ATOM    286  C   PRO A  38     -45.921  61.098 -11.603  1.00 20.00           C  
ATOM    287  O   PRO A  38     -45.893  60.307 -10.635  1.00 19.53           O  
ATOM    288  CB  PRO A  38     -46.871  63.437 -11.596  1.00 20.38           C  
ATOM    289  CG  PRO A  38     -47.469  63.575 -10.230  1.00 23.57           C  
ATOM    290  CD  PRO A  38     -48.736  62.747 -10.365  1.00 23.47           C  
ATOM    291  N   ASN A  39     -45.019  61.151 -12.565  1.00 17.10           N  
ATOM    292  CA  ASN A  39     -43.722  60.524 -12.442  1.00 17.87           C  
ATOM    293  C   ASN A  39     -42.775  61.690 -12.289  1.00 16.95           C  
ATOM    294  O   ASN A  39     -42.954  62.711 -12.963  1.00 17.33           O  
ATOM    295  CB  ASN A  39     -43.308  59.767 -13.682  1.00 20.07           C  
ATOM    296  CG  ASN A  39     -43.683  58.295 -13.679  1.00 24.07           C  
ATOM    297  OD1 ASN A  39     -42.987  57.478 -14.298  1.00 29.10           O  
ATOM    298  ND2 ASN A  39     -44.729  57.843 -13.010  1.00 25.16           N  
ATOM    299  N   MET A  40     -41.812  61.594 -11.392  1.00 14.88           N  
ATOM    300  CA  MET A  40     -40.835  62.651 -11.198  1.00 13.06           C  
ATOM    301  C   MET A  40     -39.520  62.105 -11.729  1.00 13.49           C  
ATOM    302  O   MET A  40     -39.157  60.980 -11.366  1.00 13.27           O  
ATOM    303  CB  MET A  40     -40.710  62.953  -9.738  1.00 12.36           C  
ATOM    304  CG  MET A  40     -39.972  64.253  -9.509  1.00 16.08           C  
ATOM    305  SD  MET A  40     -39.728  64.599  -7.757  1.00 19.29           S  
ATOM    306  CE  MET A  40     -41.337  64.447  -7.049  1.00 20.35           C  
ATOM    307  N   ILE A  41     -38.803  62.818 -12.598  1.00 12.09           N  
ATOM    308  CA  ILE A  41     -37.518  62.378 -13.152  1.00 11.95           C  
ATOM    309  C   ILE A  41     -36.490  63.426 -12.723  1.00 11.16           C  
ATOM    310  O   ILE A  41     -36.688  64.626 -12.961  1.00 11.08           O  
ATOM    311  CB  ILE A  41     -37.602  62.297 -14.709  1.00 14.38           C  
ATOM    312  CG1 ILE A  41     -38.803  61.395 -15.113  1.00 16.06           C  
ATOM    313  CG2 ILE A  41     -36.267  61.749 -15.272  1.00 15.73           C  
ATOM    314  CD1 ILE A  41     -39.349  61.638 -16.513  1.00 19.10           C  
ATOM    315  N   ILE A  42     -35.455  63.002 -12.019  1.00  8.09           N  
ATOM    316  CA  ILE A  42     -34.432  63.926 -11.569  1.00  8.64           C  
ATOM    317  C   ILE A  42     -33.132  63.502 -12.228  1.00  9.50           C  
ATOM    318  O   ILE A  42     -32.808  62.295 -12.276  1.00  8.35           O  
ATOM    319  CB  ILE A  42     -34.335  63.866 -10.041  1.00  8.62           C  
ATOM    320  CG1 ILE A  42     -35.703  64.315  -9.470  1.00 10.02           C  
ATOM    321  CG2 ILE A  42     -33.227  64.783  -9.504  1.00  8.67           C  
ATOM    322  CD1 ILE A  42     -35.777  64.224  -7.938  1.00 12.47           C  
ATOM    323  N   SER A  43     -32.398  64.488 -12.743  1.00  8.54           N  
ATOM    324  CA  SER A  43     -31.128  64.216 -13.400  1.00  9.40           C  
ATOM    325  C   SER A  43     -30.167  65.356 -13.094  1.00  9.62           C  
ATOM    326  O   SER A  43     -30.580  66.468 -12.735  1.00  9.67           O  
ATOM    327  CB  SER A  43     -31.366  64.093 -14.907  1.00  9.17           C  
ATOM    328  OG  SER A  43     -31.905  65.272 -15.495  1.00 12.15           O  
ATOM    329  N   VAL A  44     -28.860  65.136 -13.186  1.00  9.74           N  
ATOM    330  CA  VAL A  44     -27.852  66.153 -12.876  1.00  9.70           C  
ATOM    331  C   VAL A  44     -26.884  66.159 -14.039  1.00  9.84           C  
ATOM    332  O   VAL A  44     -26.528  65.102 -14.590  1.00 10.00           O  
ATOM    333  CB  VAL A  44     -27.059  65.808 -11.595  1.00 10.90           C  
ATOM    334  CG1 VAL A  44     -26.012  66.899 -11.370  1.00 13.08           C  
ATOM    335  CG2 VAL A  44     -27.989  65.721 -10.373  1.00 13.13           C  
ATOM    336  N   ASN A  45     -26.499  67.344 -14.472  1.00  9.34           N  
ATOM    337  CA  ASN A  45     -25.514  67.438 -15.548  1.00 10.44           C  
ATOM    338  C   ASN A  45     -24.626  68.627 -15.206  1.00 10.27           C  
ATOM    339  O   ASN A  45     -25.040  69.794 -15.313  1.00  9.42           O  
ATOM    340  CB  ASN A  45     -26.234  67.658 -16.891  1.00 12.59           C  
ATOM    341  CG  ASN A  45     -25.277  67.609 -18.085  1.00 15.36           C  
ATOM    342  OD1 ASN A  45     -25.649  67.162 -19.163  1.00 19.09           O  
ATOM    343  ND2 ASN A  45     -24.068  68.086 -18.074  1.00 16.01           N  
ATOM    344  N   GLY A  46     -23.416  68.359 -14.723  1.00 10.21           N  
ATOM    345  CA  GLY A  46     -22.518  69.421 -14.329  1.00 11.18           C  
ATOM    346  C   GLY A  46     -23.126  70.016 -13.062  1.00 12.49           C  
ATOM    347  O   GLY A  46     -23.551  69.292 -12.166  1.00 12.47           O  
ATOM    348  N   ASP A  47     -23.296  71.327 -13.127  1.00 13.30           N  
ATOM    349  CA  ASP A  47     -23.861  72.132 -12.065  1.00 16.65           C  
ATOM    350  C   ASP A  47     -25.374  72.203 -12.076  1.00 15.47           C  
ATOM    351  O   ASP A  47     -25.922  72.818 -11.159  1.00 15.36           O  
ATOM    352  CB  ASP A  47     -23.426  73.575 -12.170  1.00 22.01           C  
ATOM    353  CG  ASP A  47     -22.094  73.953 -11.593  1.00 29.79           C  
ATOM    354  OD1 ASP A  47     -21.479  73.145 -10.881  1.00 34.35           O  
ATOM    355  OD2 ASP A  47     -21.688  75.094 -11.852  1.00 33.40           O  
ATOM    356  N   LEU A  48     -26.029  71.728 -13.124  1.00 11.89           N  
ATOM    357  CA  LEU A  48     -27.454  71.958 -13.251  1.00 11.63           C  
ATOM    358  C   LEU A  48     -28.199  70.703 -12.888  1.00 10.16           C  
ATOM    359  O   LEU A  48     -27.895  69.611 -13.383  1.00 10.74           O  
ATOM    360  CB  LEU A  48     -27.853  72.344 -14.676  1.00 14.03           C  
ATOM    361  CG  LEU A  48     -27.485  73.746 -15.129  1.00 18.19           C  
ATOM    362  CD1 LEU A  48     -27.902  73.935 -16.575  1.00 19.13           C  
ATOM    363  CD2 LEU A  48     -28.179  74.778 -14.244  1.00 18.05           C  
ATOM    364  N   VAL A  49     -29.170  70.855 -12.009  1.00  9.43           N  
ATOM    365  CA  VAL A  49     -30.049  69.774 -11.608  1.00  8.37           C  
ATOM    366  C   VAL A  49     -31.366  70.013 -12.359  1.00  9.11           C  
ATOM    367  O   VAL A  49     -31.825  71.169 -12.449  1.00  8.55           O  
ATOM    368  CB  VAL A  49     -30.285  69.833 -10.098  1.00  9.46           C  
ATOM    369  CG1 VAL A  49     -31.094  68.606  -9.701  1.00 10.64           C  
ATOM    370  CG2 VAL A  49     -28.991  69.852  -9.325  1.00  9.81           C  
ATOM    371  N   THR A  50     -31.974  68.960 -12.904  1.00  7.94           N  
ATOM    372  CA  THR A  50     -33.258  69.089 -13.579  1.00  7.51           C  
ATOM    373  C   THR A  50     -34.283  68.224 -12.859  1.00  8.18           C  
ATOM    374  O   THR A  50     -33.987  67.062 -12.523  1.00  8.91           O  
ATOM    375  CB  THR A  50     -33.172  68.639 -15.063  1.00  7.76           C  
ATOM    376  OG1 THR A  50     -32.274  69.521 -15.736  1.00 10.30           O  
ATOM    377  CG2 THR A  50     -34.539  68.696 -15.757  1.00  8.74           C  
ATOM    378  N   ILE A  51     -35.454  68.811 -12.586  1.00  6.67           N  
ATOM    379  CA  ILE A  51     -36.557  68.036 -12.018  1.00  7.80           C  
ATOM    380  C   ILE A  51     -37.735  68.180 -12.979  1.00  8.05           C  
ATOM    381  O   ILE A  51     -38.219  69.296 -13.237  1.00  7.88           O  
ATOM    382  CB  ILE A  51     -36.987  68.541 -10.612  1.00  8.82           C  
ATOM    383  CG1 ILE A  51     -35.853  68.472  -9.591  1.00  7.91           C  
ATOM    384  CG2 ILE A  51     -38.129  67.618 -10.123  1.00  8.93           C  
ATOM    385  CD1 ILE A  51     -36.181  69.020  -8.196  1.00 10.19           C  
ATOM    386  N   ARG A  52     -38.166  67.052 -13.539  1.00  7.40           N  
ATOM    387  CA  ARG A  52     -39.270  66.997 -14.475  1.00  8.97           C  
ATOM    388  C   ARG A  52     -40.454  66.222 -13.865  1.00 10.40           C  
ATOM    389  O   ARG A  52     -40.250  65.181 -13.230  1.00 11.17           O  
ATOM    390  CB  ARG A  52     -38.729  66.334 -15.733  1.00 11.37           C  
ATOM    391  CG  ARG A  52     -39.713  66.132 -16.798  1.00 13.39           C  
ATOM    392  CD  ARG A  52     -38.907  65.741 -18.023  1.00 16.34           C  
ATOM    393  NE  ARG A  52     -39.884  65.371 -19.018  1.00 18.01           N  
ATOM    394  CZ  ARG A  52     -40.494  66.264 -19.782  1.00 15.92           C  
ATOM    395  NH1 ARG A  52     -40.106  67.536 -19.805  1.00 20.43           N  
ATOM    396  NH2 ARG A  52     -41.420  65.842 -20.623  1.00 19.57           N  
ATOM    397  N   SER A  53     -41.689  66.711 -13.967  1.00 10.09           N  
ATOM    398  CA  SER A  53     -42.832  65.985 -13.476  1.00 11.14           C  
ATOM    399  C   SER A  53     -43.678  65.762 -14.718  1.00 11.22           C  
ATOM    400  O   SER A  53     -43.874  66.682 -15.534  1.00 11.96           O  
ATOM    401  CB  SER A  53     -43.536  66.843 -12.475  1.00 13.93           C  
ATOM    402  OG  SER A  53     -44.676  66.178 -11.930  1.00 20.82           O  
ATOM    403  N   GLU A  54     -44.051  64.512 -14.967  1.00  9.66           N  
ATOM    404  CA  GLU A  54     -44.804  64.179 -16.156  1.00 11.35           C  
ATOM    405  C   GLU A  54     -46.182  63.612 -15.836  1.00 11.68           C  
ATOM    406  O   GLU A  54     -46.300  62.700 -14.992  1.00 10.98           O  
ATOM    407  CB  GLU A  54     -44.102  63.132 -16.996  1.00 11.97           C  
ATOM    408  CG  GLU A  54     -42.717  63.527 -17.477  1.00 16.61           C  
ATOM    409  CD  GLU A  54     -42.123  62.550 -18.489  1.00 19.62           C  
ATOM    410  OE1 GLU A  54     -42.444  61.351 -18.486  1.00 22.82           O  
ATOM    411  OE2 GLU A  54     -41.333  62.992 -19.318  1.00 21.35           O  
ATOM    412  N   SER A  55     -47.219  64.123 -16.485  1.00 10.70           N  
ATOM    413  CA  SER A  55     -48.505  63.515 -16.345  1.00 13.97           C  
ATOM    414  C   SER A  55     -49.246  63.680 -17.668  1.00 15.56           C  
ATOM    415  O   SER A  55     -48.855  64.464 -18.537  1.00 14.51           O  
ATOM    416  CB  SER A  55     -49.245  64.178 -15.186  1.00 14.27           C  
ATOM    417  OG  SER A  55     -49.804  65.455 -15.449  1.00 18.70           O  
ATOM    418  N   THR A  56     -50.383  62.999 -17.817  1.00 18.85           N  
ATOM    419  CA  THR A  56     -51.192  63.044 -19.038  1.00 21.64           C  
ATOM    420  C   THR A  56     -51.581  64.482 -19.335  1.00 21.93           C  
ATOM    421  O   THR A  56     -51.509  64.957 -20.456  1.00 24.36           O  
ATOM    422  CB  THR A  56     -52.462  62.174 -18.839  1.00 23.09           C  
ATOM    423  OG1 THR A  56     -53.062  62.629 -17.631  1.00 27.33           O  
ATOM    424  CG2 THR A  56     -52.180  60.697 -18.633  1.00 25.59           C  
ATOM    425  N   PHE A  57     -51.937  65.170 -18.256  1.00 21.63           N  
ATOM    426  CA  PHE A  57     -52.387  66.548 -18.261  1.00 23.83           C  
ATOM    427  C   PHE A  57     -51.362  67.662 -18.416  1.00 22.87           C  
ATOM    428  O   PHE A  57     -51.628  68.590 -19.189  1.00 20.23           O  
ATOM    429  CB  PHE A  57     -53.164  66.807 -16.979  1.00 28.42           C  
ATOM    430  CG  PHE A  57     -54.161  65.688 -16.680  1.00 33.69           C  
ATOM    431  CD1 PHE A  57     -55.233  65.446 -17.554  1.00 34.42           C  
ATOM    432  CD2 PHE A  57     -53.966  64.910 -15.533  1.00 35.31           C  
ATOM    433  CE1 PHE A  57     -56.120  64.422 -17.263  1.00 35.65           C  
ATOM    434  CE2 PHE A  57     -54.860  63.889 -15.251  1.00 36.40           C  
ATOM    435  CZ  PHE A  57     -55.923  63.652 -16.117  1.00 37.01           C  
ATOM    436  N   LYS A  58     -50.226  67.620 -17.693  1.00 20.42           N  
ATOM    437  CA  LYS A  58     -49.262  68.713 -17.682  1.00 20.14           C  
ATOM    438  C   LYS A  58     -47.898  68.113 -17.373  1.00 17.34           C  
ATOM    439  O   LYS A  58     -47.791  67.220 -16.526  1.00 15.87           O  
ATOM    440  CB  LYS A  58     -49.619  69.690 -16.582  1.00 24.13           C  
ATOM    441  CG  LYS A  58     -48.902  71.035 -16.604  1.00 28.78           C  
ATOM    442  CD  LYS A  58     -49.912  72.037 -17.140  1.00 30.95           C  
ATOM    443  CE  LYS A  58     -49.474  73.479 -16.918  1.00 33.04           C  
ATOM    444  NZ  LYS A  58     -50.539  74.378 -17.324  1.00 33.36           N  
ATOM    445  N   ASN A  59     -46.892  68.538 -18.116  1.00 14.11           N  
ATOM    446  CA  ASN A  59     -45.515  68.175 -17.815  1.00 13.91           C  
ATOM    447  C   ASN A  59     -44.874  69.450 -17.312  1.00 14.00           C  
ATOM    448  O   ASN A  59     -45.225  70.534 -17.805  1.00 14.85           O  
ATOM    449  CB  ASN A  59     -44.731  67.722 -19.048  1.00 12.27           C  
ATOM    450  CG  ASN A  59     -45.178  66.395 -19.613  1.00 13.75           C  
ATOM    451  OD1 ASN A  59     -45.833  65.581 -18.956  1.00 13.46           O  
ATOM    452  ND2 ASN A  59     -44.878  66.056 -20.850  1.00 17.17           N  
ATOM    453  N   THR A  60     -44.020  69.433 -16.296  1.00 11.78           N  
ATOM    454  CA  THR A  60     -43.298  70.637 -15.917  1.00 12.29           C  
ATOM    455  C   THR A  60     -41.834  70.249 -15.904  1.00 11.34           C  
ATOM    456  O   THR A  60     -41.496  69.071 -15.753  1.00  9.76           O  
ATOM    457  CB  THR A  60     -43.640  71.173 -14.511  1.00 13.06           C  
ATOM    458  OG1 THR A  60     -43.454  70.127 -13.554  1.00 14.24           O  
ATOM    459  CG2 THR A  60     -45.043  71.748 -14.492  1.00 15.33           C  
ATOM    460  N   GLU A  61     -40.961  71.230 -16.034  1.00 11.17           N  
ATOM    461  CA  GLU A  61     -39.552  70.960 -15.980  1.00 11.94           C  
ATOM    462  C   GLU A  61     -38.851  72.197 -15.467  1.00 11.89           C  
ATOM    463  O   GLU A  61     -39.112  73.295 -15.963  1.00 13.36           O  
ATOM    464  CB  GLU A  61     -39.069  70.602 -17.364  1.00 13.43           C  
ATOM    465  CG  GLU A  61     -37.635  70.135 -17.317  1.00 20.10           C  
ATOM    466  CD  GLU A  61     -37.110  69.734 -18.681  1.00 22.33           C  
ATOM    467  OE1 GLU A  61     -37.554  68.724 -19.228  1.00 26.06           O  
ATOM    468  OE2 GLU A  61     -36.252  70.444 -19.191  1.00 25.31           O  
ATOM    469  N   ILE A  62     -38.012  72.057 -14.451  1.00 10.06           N  
ATOM    470  CA  ILE A  62     -37.175  73.157 -13.970  1.00 10.05           C  
ATOM    471  C   ILE A  62     -35.730  72.660 -13.983  1.00  8.91           C  
ATOM    472  O   ILE A  62     -35.474  71.480 -13.674  1.00  9.02           O  
ATOM    473  CB  ILE A  62     -37.524  73.609 -12.514  1.00 10.18           C  
ATOM    474  CG1 ILE A  62     -37.741  72.464 -11.552  1.00 10.95           C  
ATOM    475  CG2 ILE A  62     -38.821  74.428 -12.609  1.00 12.91           C  
ATOM    476  CD1 ILE A  62     -37.883  72.895 -10.068  1.00 14.30           C  
ATOM    477  N   SER A  63     -34.794  73.526 -14.383  1.00  9.01           N  
ATOM    478  CA  SER A  63     -33.357  73.231 -14.347  1.00  8.94           C  
ATOM    479  C   SER A  63     -32.742  74.402 -13.604  1.00  9.55           C  
ATOM    480  O   SER A  63     -33.099  75.568 -13.843  1.00 10.89           O  
ATOM    481  CB  SER A  63     -32.691  73.168 -15.729  1.00  9.92           C  
ATOM    482  OG  SER A  63     -33.211  72.037 -16.421  1.00 14.09           O  
ATOM    483  N   PHE A  64     -31.829  74.119 -12.684  1.00  8.90           N  
ATOM    484  CA  PHE A  64     -31.339  75.137 -11.765  1.00  9.36           C  
ATOM    485  C   PHE A  64     -29.983  74.744 -11.194  1.00  8.88           C  
ATOM    486  O   PHE A  64     -29.576  73.577 -11.174  1.00  9.43           O  
ATOM    487  CB  PHE A  64     -32.357  75.320 -10.568  1.00 10.66           C  
ATOM    488  CG  PHE A  64     -32.693  73.994  -9.863  1.00  9.94           C  
ATOM    489  CD1 PHE A  64     -33.756  73.212 -10.346  1.00 11.46           C  
ATOM    490  CD2 PHE A  64     -31.944  73.525  -8.787  1.00  9.55           C  
ATOM    491  CE1 PHE A  64     -34.038  71.990  -9.760  1.00 10.03           C  
ATOM    492  CE2 PHE A  64     -32.248  72.303  -8.214  1.00  9.25           C  
ATOM    493  CZ  PHE A  64     -33.289  71.533  -8.695  1.00  9.76           C  
ATOM    494  N   LYS A  65     -29.332  75.764 -10.693  1.00  9.22           N  
ATOM    495  CA  LYS A  65     -28.092  75.574  -9.977  1.00 10.17           C  
ATOM    496  C   LYS A  65     -28.490  75.722  -8.506  1.00  9.88           C  
ATOM    497  O   LYS A  65     -29.271  76.629  -8.180  1.00  9.87           O  
ATOM    498  CB  LYS A  65     -27.105  76.657 -10.428  1.00 13.72           C  
ATOM    499  CG  LYS A  65     -25.736  76.446  -9.795  1.00 17.78           C  
ATOM    500  CD  LYS A  65     -24.664  77.367 -10.352  1.00 22.26           C  
ATOM    501  CE  LYS A  65     -23.381  77.015  -9.622  1.00 24.15           C  
ATOM    502  NZ  LYS A  65     -22.912  78.182  -8.907  1.00 30.29           N  
ATOM    503  N   LEU A  66     -27.994  74.875  -7.601  1.00  9.01           N  
ATOM    504  CA  LEU A  66     -28.306  74.960  -6.193  1.00  9.49           C  
ATOM    505  C   LEU A  66     -27.753  76.262  -5.605  1.00 10.61           C  
ATOM    506  O   LEU A  66     -26.553  76.562  -5.690  1.00 10.96           O  
ATOM    507  CB  LEU A  66     -27.709  73.781  -5.430  1.00 11.17           C  
ATOM    508  CG  LEU A  66     -28.247  72.329  -5.202  1.00 16.27           C  
ATOM    509  CD1 LEU A  66     -29.766  72.273  -5.281  1.00 13.51           C  
ATOM    510  CD2 LEU A  66     -27.512  71.400  -6.132  1.00 16.67           C  
ATOM    511  N   GLY A  67     -28.653  77.073  -5.053  1.00  8.92           N  
ATOM    512  CA  GLY A  67     -28.297  78.337  -4.435  1.00  9.07           C  
ATOM    513  C   GLY A  67     -28.570  79.552  -5.300  1.00 10.04           C  
ATOM    514  O   GLY A  67     -28.408  80.654  -4.774  1.00 11.93           O  
ATOM    515  N   VAL A  68     -28.979  79.427  -6.566  1.00  8.78           N  
ATOM    516  CA  VAL A  68     -29.169  80.581  -7.437  1.00  9.07           C  
ATOM    517  C   VAL A  68     -30.656  80.754  -7.663  1.00  9.40           C  
ATOM    518  O   VAL A  68     -31.287  79.797  -8.118  1.00  9.34           O  
ATOM    519  CB  VAL A  68     -28.444  80.338  -8.794  1.00 11.10           C  
ATOM    520  CG1 VAL A  68     -28.662  81.477  -9.790  1.00 11.68           C  
ATOM    521  CG2 VAL A  68     -26.937  80.207  -8.492  1.00 12.20           C  
ATOM    522  N   GLU A  69     -31.217  81.919  -7.348  1.00  9.33           N  
ATOM    523  CA  GLU A  69     -32.648  82.181  -7.531  1.00  9.47           C  
ATOM    524  C   GLU A  69     -33.058  82.163  -8.992  1.00  9.10           C  
ATOM    525  O   GLU A  69     -32.314  82.687  -9.832  1.00 10.78           O  
ATOM    526  CB  GLU A  69     -32.998  83.526  -6.934  1.00  9.93           C  
ATOM    527  CG  GLU A  69     -34.493  83.808  -6.999  1.00  9.36           C  
ATOM    528  CD  GLU A  69     -34.820  85.165  -6.433  1.00 11.75           C  
ATOM    529  OE1 GLU A  69     -34.486  86.170  -7.038  1.00 14.13           O  
ATOM    530  OE2 GLU A  69     -35.421  85.227  -5.368  1.00 16.44           O  
ATOM    531  N   PHE A  70     -34.187  81.578  -9.396  1.00  8.41           N  
ATOM    532  CA  PHE A  70     -34.558  81.528 -10.816  1.00  7.40           C  
ATOM    533  C   PHE A  70     -36.067  81.700 -10.951  1.00  7.35           C  
ATOM    534  O   PHE A  70     -36.794  81.603  -9.953  1.00  7.88           O  
ATOM    535  CB  PHE A  70     -34.112  80.162 -11.448  1.00  6.90           C  
ATOM    536  CG  PHE A  70     -34.713  78.900 -10.842  1.00  8.24           C  
ATOM    537  CD1 PHE A  70     -34.268  78.422  -9.621  1.00  7.95           C  
ATOM    538  CD2 PHE A  70     -35.758  78.233 -11.506  1.00 10.90           C  
ATOM    539  CE1 PHE A  70     -34.857  77.297  -9.048  1.00  9.92           C  
ATOM    540  CE2 PHE A  70     -36.333  77.112 -10.922  1.00  9.98           C  
ATOM    541  CZ  PHE A  70     -35.889  76.648  -9.703  1.00  8.55           C  
ATOM    542  N   ASP A  71     -36.503  81.970 -12.160  1.00  7.31           N  
ATOM    543  CA  ASP A  71     -37.932  82.064 -12.490  1.00  7.90           C  
ATOM    544  C   ASP A  71     -38.560  80.709 -12.782  1.00  8.62           C  
ATOM    545  O   ASP A  71     -37.997  79.902 -13.543  1.00  9.37           O  
ATOM    546  CB  ASP A  71     -38.131  82.912 -13.716  1.00  8.69           C  
ATOM    547  CG  ASP A  71     -37.621  84.306 -13.435  1.00 12.06           C  
ATOM    548  OD1 ASP A  71     -38.224  84.994 -12.622  1.00 12.67           O  
ATOM    549  OD2 ASP A  71     -36.604  84.684 -14.007  1.00 13.25           O  
ATOM    550  N   GLU A  72     -39.715  80.406 -12.214  1.00  8.88           N  
ATOM    551  CA  GLU A  72     -40.400  79.144 -12.443  1.00  9.19           C  
ATOM    552  C   GLU A  72     -41.876  79.476 -12.679  1.00  9.94           C  
ATOM    553  O   GLU A  72     -42.413  80.391 -12.058  1.00 10.67           O  
ATOM    554  CB  GLU A  72     -40.295  78.257 -11.210  1.00  8.26           C  
ATOM    555  CG  GLU A  72     -41.152  76.985 -11.275  1.00  8.41           C  
ATOM    556  CD  GLU A  72     -41.134  76.137 -10.008  1.00 10.63           C  
ATOM    557  OE1 GLU A  72     -40.529  76.494  -8.995  1.00 11.70           O  
ATOM    558  OE2 GLU A  72     -41.765  75.085 -10.012  1.00 13.12           O  
ATOM    559  N   ILE A  73     -42.527  78.762 -13.584  1.00 11.17           N  
ATOM    560  CA  ILE A  73     -43.969  78.883 -13.790  1.00 13.07           C  
ATOM    561  C   ILE A  73     -44.506  77.536 -13.347  1.00 12.74           C  
ATOM    562  O   ILE A  73     -44.103  76.496 -13.873  1.00 15.04           O  
ATOM    563  CB  ILE A  73     -44.318  79.155 -15.263  1.00 14.53           C  
ATOM    564  CG1 ILE A  73     -43.800  80.540 -15.627  1.00 15.86           C  
ATOM    565  CG2 ILE A  73     -45.830  79.118 -15.466  1.00 15.36           C  
ATOM    566  CD1 ILE A  73     -43.787  80.885 -17.115  1.00 19.70           C  
ATOM    567  N   THR A  74     -45.322  77.528 -12.297  1.00 11.78           N  
ATOM    568  CA  THR A  74     -45.770  76.277 -11.701  1.00 11.84           C  
ATOM    569  C   THR A  74     -46.875  75.628 -12.534  1.00 11.26           C  
ATOM    570  O   THR A  74     -47.482  76.273 -13.389  1.00 11.74           O  
ATOM    571  CB  THR A  74     -46.236  76.576 -10.260  1.00 10.53           C  
ATOM    572  OG1 THR A  74     -47.381  77.430 -10.326  1.00 11.13           O  
ATOM    573  CG2 THR A  74     -45.182  77.332  -9.456  1.00  8.71           C  
ATOM    574  N   ALA A  75     -47.201  74.378 -12.262  1.00 12.58           N  
ATOM    575  CA  ALA A  75     -48.224  73.635 -12.975  1.00 13.77           C  
ATOM    576  C   ALA A  75     -49.579  74.340 -12.931  1.00 14.74           C  
ATOM    577  O   ALA A  75     -50.374  74.265 -13.857  1.00 17.53           O  
ATOM    578  CB  ALA A  75     -48.315  72.266 -12.339  1.00 12.81           C  
ATOM    579  N   ASP A  76     -49.852  75.082 -11.865  1.00 14.34           N  
ATOM    580  CA  ASP A  76     -51.084  75.846 -11.718  1.00 14.58           C  
ATOM    581  C   ASP A  76     -50.945  77.293 -12.190  1.00 16.27           C  
ATOM    582  O   ASP A  76     -51.768  78.168 -11.889  1.00 16.64           O  
ATOM    583  CB  ASP A  76     -51.503  75.786 -10.250  1.00 14.43           C  
ATOM    584  CG  ASP A  76     -50.507  76.386  -9.272  1.00 15.05           C  
ATOM    585  OD1 ASP A  76     -49.354  75.947  -9.203  1.00 13.77           O  
ATOM    586  OD2 ASP A  76     -50.911  77.297  -8.563  1.00 15.54           O  
ATOM    587  N   ASP A  77     -49.867  77.543 -12.939  1.00 16.73           N  
ATOM    588  CA  ASP A  77     -49.541  78.802 -13.573  1.00 18.93           C  
ATOM    589  C   ASP A  77     -49.305  80.033 -12.748  1.00 18.81           C  
ATOM    590  O   ASP A  77     -49.617  81.167 -13.118  1.00 21.90           O  
ATOM    591  CB  ASP A  77     -50.597  79.118 -14.653  1.00 24.31           C  
ATOM    592  CG  ASP A  77     -50.458  78.107 -15.783  1.00 29.58           C  
ATOM    593  OD1 ASP A  77     -49.438  78.128 -16.499  1.00 34.26           O  
ATOM    594  OD2 ASP A  77     -51.357  77.266 -15.906  1.00 33.88           O  
ATOM    595  N   ARG A  78     -48.656  79.829 -11.623  1.00 15.78           N  
ATOM    596  CA  ARG A  78     -48.162  80.985 -10.899  1.00 14.59           C  
ATOM    597  C   ARG A  78     -46.743  81.245 -11.444  1.00 14.79           C  
ATOM    598  O   ARG A  78     -46.031  80.300 -11.818  1.00 13.66           O  
ATOM    599  CB  ARG A  78     -48.072  80.690  -9.426  1.00 14.49           C  
ATOM    600  CG  ARG A  78     -49.385  80.531  -8.676  1.00 13.06           C  
ATOM    601  CD  ARG A  78     -49.057  80.039  -7.253  1.00 13.47           C  
ATOM    602  NE  ARG A  78     -48.761  78.616  -7.269  1.00 12.60           N  
ATOM    603  CZ  ARG A  78     -47.837  77.986  -6.557  1.00 12.70           C  
ATOM    604  NH1 ARG A  78     -46.975  78.594  -5.726  1.00 11.13           N  
ATOM    605  NH2 ARG A  78     -47.775  76.667  -6.751  1.00 12.56           N  
ATOM    606  N   LYS A  79     -46.287  82.496 -11.498  1.00 15.01           N  
ATOM    607  CA  LYS A  79     -44.927  82.809 -11.926  1.00 15.06           C  
ATOM    608  C   LYS A  79     -44.259  83.201 -10.615  1.00 13.76           C  
ATOM    609  O   LYS A  79     -44.660  84.153  -9.928  1.00 13.92           O  
ATOM    610  CB  LYS A  79     -44.883  83.987 -12.871  1.00 17.26           C  
ATOM    611  CG  LYS A  79     -45.376  83.582 -14.279  1.00 22.35           C  
ATOM    612  CD  LYS A  79     -45.352  84.741 -15.277  0.00  0.00           C  
ATOM    613  CE  LYS A  79     -45.840  84.340 -16.671  0.00  0.00           C  
ATOM    614  NZ  LYS A  79     -45.816  85.454 -17.630  0.00  0.00           N  
ATOM    615  N   VAL A  80     -43.307  82.370 -10.210  1.00 10.60           N  
ATOM    616  CA  VAL A  80     -42.737  82.499  -8.895  1.00 10.00           C  
ATOM    617  C   VAL A  80     -41.222  82.631  -9.032  1.00  9.02           C  
ATOM    618  O   VAL A  80     -40.654  82.317 -10.086  1.00 10.52           O  
ATOM    619  CB  VAL A  80     -43.107  81.238  -7.990  1.00  9.78           C  
ATOM    620  CG1 VAL A  80     -44.620  80.981  -8.000  1.00 11.01           C  
ATOM    621  CG2 VAL A  80     -42.446  79.967  -8.522  1.00  9.93           C  
ATOM    622  N   LYS A  81     -40.598  83.100  -7.961  1.00  8.15           N  
ATOM    623  CA  LYS A  81     -39.141  83.106  -7.850  1.00  8.25           C  
ATOM    624  C   LYS A  81     -38.794  81.916  -6.962  1.00  8.09           C  
ATOM    625  O   LYS A  81     -39.317  81.810  -5.844  1.00  8.70           O  
ATOM    626  CB  LYS A  81     -38.619  84.366  -7.161  1.00  9.53           C  
ATOM    627  CG  LYS A  81     -38.827  85.678  -7.906  1.00 11.25           C  
ATOM    628  CD  LYS A  81     -38.052  85.730  -9.199  1.00 10.04           C  
ATOM    629  CE  LYS A  81     -38.226  87.101  -9.827  1.00 11.34           C  
ATOM    630  NZ  LYS A  81     -37.591  87.164 -11.144  1.00 10.27           N  
ATOM    631  N   SER A  82     -37.961  80.995  -7.421  1.00  7.98           N  
ATOM    632  CA  SER A  82     -37.598  79.827  -6.644  1.00  8.15           C  
ATOM    633  C   SER A  82     -36.112  79.782  -6.313  1.00  8.37           C  
ATOM    634  O   SER A  82     -35.281  80.262  -7.104  1.00  8.09           O  
ATOM    635  CB  SER A  82     -37.947  78.567  -7.419  1.00 10.12           C  
ATOM    636  OG  SER A  82     -39.363  78.385  -7.444  1.00 10.61           O  
ATOM    637  N   ILE A  83     -35.793  79.178  -5.170  1.00  7.02           N  
ATOM    638  CA  ILE A  83     -34.405  78.889  -4.859  1.00  8.51           C  
ATOM    639  C   ILE A  83     -34.405  77.530  -4.164  1.00  8.20           C  
ATOM    640  O   ILE A  83     -35.274  77.231  -3.329  1.00  8.78           O  
ATOM    641  CB  ILE A  83     -33.797  80.017  -3.969  1.00 11.09           C  
ATOM    642  CG1 ILE A  83     -32.301  79.687  -3.811  1.00 12.64           C  
ATOM    643  CG2 ILE A  83     -34.542  80.177  -2.652  1.00 13.91           C  
ATOM    644  CD1 ILE A  83     -31.455  80.866  -3.282  1.00 17.33           C  
ATOM    645  N   ILE A  84     -33.467  76.678  -4.579  1.00  8.03           N  
ATOM    646  CA  ILE A  84     -33.320  75.341  -4.036  1.00  7.41           C  
ATOM    647  C   ILE A  84     -31.884  75.172  -3.520  1.00  8.66           C  
ATOM    648  O   ILE A  84     -30.909  75.456  -4.245  1.00  7.89           O  
ATOM    649  CB  ILE A  84     -33.621  74.296  -5.133  1.00  8.37           C  
ATOM    650  CG1 ILE A  84     -34.999  74.535  -5.726  1.00  8.71           C  
ATOM    651  CG2 ILE A  84     -33.550  72.898  -4.516  1.00  9.32           C  
ATOM    652  CD1 ILE A  84     -35.515  73.562  -6.816  1.00 10.65           C  
ATOM    653  N   THR A  85     -31.766  74.739  -2.257  1.00  8.69           N  
ATOM    654  CA  THR A  85     -30.475  74.495  -1.613  1.00  8.70           C  
ATOM    655  C   THR A  85     -30.418  73.038  -1.144  1.00 10.03           C  
ATOM    656  O   THR A  85     -31.454  72.332  -1.072  1.00 11.32           O  
ATOM    657  CB  THR A  85     -30.277  75.473  -0.399  1.00  8.32           C  
ATOM    658  OG1 THR A  85     -31.384  75.380   0.483  1.00  8.99           O  
ATOM    659  CG2 THR A  85     -30.128  76.911  -0.867  1.00  8.93           C  
ATOM    660  N   LEU A  86     -29.212  72.538  -0.868  1.00  9.03           N  
ATOM    661  CA  LEU A  86     -29.033  71.177  -0.366  1.00  9.24           C  
ATOM    662  C   LEU A  86     -28.688  71.326   1.108  1.00  9.41           C  
ATOM    663  O   LEU A  86     -27.638  71.904   1.460  1.00  9.59           O  
ATOM    664  CB  LEU A  86     -27.896  70.491  -1.130  1.00 10.95           C  
ATOM    665  CG  LEU A  86     -27.555  69.046  -0.840  1.00 14.02           C  
ATOM    666  CD1 LEU A  86     -28.740  68.142  -1.156  1.00 15.23           C  
ATOM    667  CD2 LEU A  86     -26.377  68.638  -1.740  1.00 16.26           C  
ATOM    668  N   ASP A  87     -29.560  70.831   1.980  1.00  9.58           N  
ATOM    669  CA  ASP A  87     -29.411  71.043   3.404  1.00 11.76           C  
ATOM    670  C   ASP A  87     -29.728  69.771   4.129  1.00 12.04           C  
ATOM    671  O   ASP A  87     -30.827  69.222   3.989  1.00 11.41           O  
ATOM    672  CB  ASP A  87     -30.369  72.126   3.896  1.00 12.50           C  
ATOM    673  CG  ASP A  87     -30.069  73.497   3.348  1.00 13.35           C  
ATOM    674  OD1 ASP A  87     -28.939  73.944   3.474  1.00 17.13           O  
ATOM    675  OD2 ASP A  87     -30.967  74.121   2.816  1.00 15.43           O  
ATOM    676  N   GLY A  88     -28.732  69.212   4.810  1.00 12.85           N  
ATOM    677  CA  GLY A  88     -28.979  68.013   5.614  1.00 13.75           C  
ATOM    678  C   GLY A  88     -29.378  66.845   4.734  1.00 13.29           C  
ATOM    679  O   GLY A  88     -30.180  66.005   5.125  1.00 16.08           O  
ATOM    680  N   GLY A  89     -28.834  66.788   3.534  1.00 13.63           N  
ATOM    681  CA  GLY A  89     -29.183  65.727   2.606  1.00 14.54           C  
ATOM    682  C   GLY A  89     -30.551  65.872   1.945  1.00 13.50           C  
ATOM    683  O   GLY A  89     -30.964  64.937   1.247  1.00 13.90           O  
ATOM    684  N   ALA A  90     -31.253  67.003   2.086  1.00 11.57           N  
ATOM    685  CA  ALA A  90     -32.551  67.192   1.441  1.00 10.00           C  
ATOM    686  C   ALA A  90     -32.502  68.395   0.514  1.00 10.01           C  
ATOM    687  O   ALA A  90     -31.684  69.302   0.711  1.00  9.31           O  
ATOM    688  CB  ALA A  90     -33.614  67.472   2.429  1.00  9.54           C  
ATOM    689  N   LEU A  91     -33.298  68.371  -0.550  1.00  8.32           N  
ATOM    690  CA  LEU A  91     -33.400  69.507  -1.452  1.00  9.24           C  
ATOM    691  C   LEU A  91     -34.512  70.375  -0.876  1.00  9.32           C  
ATOM    692  O   LEU A  91     -35.652  69.907  -0.753  1.00  9.40           O  
ATOM    693  CB  LEU A  91     -33.772  69.058  -2.869  1.00  9.58           C  
ATOM    694  CG  LEU A  91     -32.729  68.256  -3.635  1.00 10.58           C  
ATOM    695  CD1 LEU A  91     -33.306  67.617  -4.894  1.00 12.15           C  
ATOM    696  CD2 LEU A  91     -31.623  69.227  -4.051  1.00 13.98           C  
ATOM    697  N   VAL A  92     -34.214  71.611  -0.472  1.00  8.92           N  
ATOM    698  CA  VAL A  92     -35.218  72.505   0.106  1.00  7.30           C  
ATOM    699  C   VAL A  92     -35.494  73.608  -0.890  1.00  8.34           C  
ATOM    700  O   VAL A  92     -34.604  74.400  -1.235  1.00  8.93           O  
ATOM    701  CB  VAL A  92     -34.693  73.104   1.424  1.00  9.42           C  
ATOM    702  CG1 VAL A  92     -35.792  73.991   2.015  1.00  9.29           C  
ATOM    703  CG2 VAL A  92     -34.250  71.992   2.373  1.00  9.09           C  
ATOM    704  N   GLN A  93     -36.730  73.706  -1.342  1.00  6.94           N  
ATOM    705  CA  GLN A  93     -37.158  74.694  -2.316  1.00  7.00           C  
ATOM    706  C   GLN A  93     -38.062  75.727  -1.680  1.00  8.02           C  
ATOM    707  O   GLN A  93     -39.014  75.352  -0.969  1.00  9.13           O  
ATOM    708  CB  GLN A  93     -37.920  74.029  -3.448  1.00  7.64           C  
ATOM    709  CG  GLN A  93     -38.471  75.030  -4.448  1.00  8.05           C  
ATOM    710  CD  GLN A  93     -39.046  74.382  -5.678  1.00  9.78           C  
ATOM    711  OE1 GLN A  93     -39.293  73.177  -5.768  1.00 11.21           O  
ATOM    712  NE2 GLN A  93     -39.273  75.200  -6.685  1.00 11.26           N  
ATOM    713  N   VAL A  94     -37.797  77.006  -1.897  1.00  8.00           N  
ATOM    714  CA  VAL A  94     -38.710  78.040  -1.412  1.00  8.17           C  
ATOM    715  C   VAL A  94     -39.212  78.755  -2.647  1.00  8.08           C  
ATOM    716  O   VAL A  94     -38.400  79.107  -3.518  1.00  7.93           O  
ATOM    717  CB  VAL A  94     -37.993  79.036  -0.483  1.00  9.33           C  
ATOM    718  CG1 VAL A  94     -39.003  80.092  -0.048  1.00 11.05           C  
ATOM    719  CG2 VAL A  94     -37.446  78.330   0.775  1.00 11.78           C  
ATOM    720  N   GLN A  95     -40.533  78.928  -2.764  1.00  7.64           N  
ATOM    721  CA  GLN A  95     -41.115  79.653  -3.885  1.00  7.96           C  
ATOM    722  C   GLN A  95     -41.742  80.898  -3.311  1.00  8.64           C  
ATOM    723  O   GLN A  95     -42.466  80.794  -2.327  1.00  9.51           O  
ATOM    724  CB  GLN A  95     -42.219  78.900  -4.562  1.00  9.57           C  
ATOM    725  CG  GLN A  95     -41.789  77.621  -5.245  1.00 11.35           C  
ATOM    726  CD  GLN A  95     -42.985  76.916  -5.870  1.00 12.17           C  
ATOM    727  OE1 GLN A  95     -44.128  77.031  -5.399  1.00 12.76           O  
ATOM    728  NE2 GLN A  95     -42.769  76.149  -6.918  1.00 10.42           N  
ATOM    729  N   LYS A  96     -41.504  82.064  -3.887  1.00  9.43           N  
ATOM    730  CA  LYS A  96     -42.059  83.336  -3.429  1.00 10.12           C  
ATOM    731  C   LYS A  96     -42.828  83.986  -4.570  1.00 11.52           C  
ATOM    732  O   LYS A  96     -42.323  83.973  -5.718  1.00 11.02           O  
ATOM    733  CB  LYS A  96     -40.976  84.298  -3.043  1.00 12.21           C  
ATOM    734  CG  LYS A  96     -40.247  83.910  -1.787  1.00 16.03           C  
ATOM    735  CD  LYS A  96     -39.021  84.822  -1.696  1.00 22.44           C  
ATOM    736  CE  LYS A  96     -38.631  85.023  -0.241  1.00 26.96           C  
ATOM    737  NZ  LYS A  96     -39.510  85.975   0.456  1.00 29.79           N  
ATOM    738  N   TRP A  97     -44.035  84.547  -4.326  1.00 10.55           N  
ATOM    739  CA  TRP A  97     -44.814  85.255  -5.359  1.00 12.09           C  
ATOM    740  C   TRP A  97     -45.840  86.111  -4.623  1.00 12.87           C  
ATOM    741  O   TRP A  97     -46.306  85.701  -3.565  1.00 11.47           O  
ATOM    742  CB  TRP A  97     -45.569  84.297  -6.316  1.00 12.11           C  
ATOM    743  CG  TRP A  97     -46.748  83.531  -5.713  1.00 11.23           C  
ATOM    744  CD1 TRP A  97     -48.032  83.860  -6.083  1.00 12.92           C  
ATOM    745  CD2 TRP A  97     -46.706  82.534  -4.755  1.00 12.18           C  
ATOM    746  NE1 TRP A  97     -48.801  83.092  -5.355  1.00 12.70           N  
ATOM    747  CE2 TRP A  97     -48.060  82.297  -4.557  1.00 12.86           C  
ATOM    748  CE3 TRP A  97     -45.772  81.814  -4.023  1.00 14.33           C  
ATOM    749  CZ2 TRP A  97     -48.502  81.351  -3.643  1.00 12.57           C  
ATOM    750  CZ3 TRP A  97     -46.209  80.875  -3.109  1.00 12.97           C  
ATOM    751  CH2 TRP A  97     -47.556  80.643  -2.921  1.00 12.72           C  
ATOM    752  N   ASP A  98     -46.155  87.317  -5.119  1.00 15.34           N  
ATOM    753  CA  ASP A  98     -47.121  88.225  -4.475  1.00 18.09           C  
ATOM    754  C   ASP A  98     -46.992  88.392  -2.964  1.00 17.21           C  
ATOM    755  O   ASP A  98     -47.995  88.441  -2.240  1.00 18.29           O  
ATOM    756  CB  ASP A  98     -48.559  87.777  -4.712  1.00 23.43           C  
ATOM    757  CG  ASP A  98     -49.001  87.496  -6.124  1.00 29.66           C  
ATOM    758  OD1 ASP A  98     -48.437  88.093  -7.056  1.00 33.17           O  
ATOM    759  OD2 ASP A  98     -49.928  86.674  -6.261  1.00 34.07           O  
ATOM    760  N   GLY A  99     -45.790  88.433  -2.416  1.00 14.43           N  
ATOM    761  CA  GLY A  99     -45.643  88.595  -0.991  1.00 15.41           C  
ATOM    762  C   GLY A  99     -45.914  87.300  -0.221  1.00 16.62           C  
ATOM    763  O   GLY A  99     -45.861  87.298   1.007  1.00 18.64           O  
ATOM    764  N   LYS A 100     -46.139  86.166  -0.877  1.00 15.47           N  
ATOM    765  CA  LYS A 100     -46.362  84.884  -0.234  1.00 14.54           C  
ATOM    766  C   LYS A 100     -45.171  83.979  -0.481  1.00 13.51           C  
ATOM    767  O   LYS A 100     -44.339  84.228  -1.359  1.00 11.14           O  
ATOM    768  CB  LYS A 100     -47.578  84.193  -0.800  1.00 16.76           C  
ATOM    769  CG  LYS A 100     -48.867  84.833  -0.303  1.00 22.04           C  
ATOM    770  CD  LYS A 100     -49.628  85.487  -1.441  1.00 26.93           C  
ATOM    771  CE  LYS A 100     -50.245  84.458  -2.351  1.00 27.83           C  
ATOM    772  NZ  LYS A 100     -50.682  85.148  -3.553  1.00 33.39           N  
ATOM    773  N   SER A 101     -45.100  82.925   0.319  1.00 13.40           N  
ATOM    774  CA  SER A 101     -44.130  81.874   0.051  1.00 13.32           C  
ATOM    775  C   SER A 101     -44.598  80.504   0.517  1.00 10.80           C  
ATOM    776  O   SER A 101     -45.469  80.367   1.378  1.00  9.64           O  
ATOM    777  CB  SER A 101     -42.781  82.239   0.707  1.00 15.16           C  
ATOM    778  OG  SER A 101     -42.781  82.274   2.114  1.00 20.55           O  
ATOM    779  N   THR A 102     -44.036  79.464  -0.086  1.00  9.60           N  
ATOM    780  CA  THR A 102     -44.326  78.082   0.282  1.00  9.22           C  
ATOM    781  C   THR A 102     -42.984  77.356   0.197  1.00  9.63           C  
ATOM    782  O   THR A 102     -42.113  77.787  -0.585  1.00  9.20           O  
ATOM    783  CB  THR A 102     -45.392  77.508  -0.707  1.00  9.60           C  
ATOM    784  OG1 THR A 102     -45.706  76.205  -0.229  1.00  9.93           O  
ATOM    785  CG2 THR A 102     -44.947  77.470  -2.169  1.00  9.60           C  
ATOM    786  N   THR A 103     -42.818  76.313   1.029  1.00  9.07           N  
ATOM    787  CA  THR A 103     -41.613  75.481   1.053  1.00 10.13           C  
ATOM    788  C   THR A 103     -41.956  74.077   0.556  1.00  9.96           C  
ATOM    789  O   THR A 103     -42.998  73.523   0.941  1.00 10.43           O  
ATOM    790  CB  THR A 103     -41.060  75.380   2.467  1.00 11.09           C  
ATOM    791  OG1 THR A 103     -40.793  76.718   2.855  1.00 15.24           O  
ATOM    792  CG2 THR A 103     -39.784  74.555   2.575  1.00 13.43           C  
ATOM    793  N   ILE A 104     -41.129  73.523  -0.330  1.00  8.10           N  
ATOM    794  CA  ILE A 104     -41.277  72.166  -0.858  1.00  8.13           C  
ATOM    795  C   ILE A 104     -39.946  71.476  -0.542  1.00  9.49           C  
ATOM    796  O   ILE A 104     -38.888  71.900  -1.052  1.00  9.89           O  
ATOM    797  CB  ILE A 104     -41.518  72.172  -2.403  1.00  8.15           C  
ATOM    798  CG1 ILE A 104     -42.822  72.928  -2.677  1.00 10.68           C  
ATOM    799  CG2 ILE A 104     -41.617  70.755  -2.967  1.00  7.78           C  
ATOM    800  CD1 ILE A 104     -42.937  73.397  -4.115  1.00 15.67           C  
ATOM    801  N   LYS A 105     -39.967  70.457   0.302  1.00  8.23           N  
ATOM    802  CA  LYS A 105     -38.771  69.733   0.673  1.00  9.43           C  
ATOM    803  C   LYS A 105     -38.782  68.357   0.025  1.00  9.45           C  
ATOM    804  O   LYS A 105     -39.814  67.684   0.082  1.00  9.75           O  
ATOM    805  CB  LYS A 105     -38.761  69.677   2.198  1.00 14.53           C  
ATOM    806  CG  LYS A 105     -37.476  69.178   2.841  1.00 22.08           C  
ATOM    807  CD  LYS A 105     -37.506  69.559   4.335  1.00 26.26           C  
ATOM    808  CE  LYS A 105     -36.393  68.863   5.150  1.00 30.15           C  
ATOM    809  NZ  LYS A 105     -36.589  69.076   6.583  1.00 32.61           N  
ATOM    810  N   ARG A 106     -37.721  67.892  -0.632  1.00  7.52           N  
ATOM    811  CA  ARG A 106     -37.674  66.568  -1.268  1.00  6.85           C  
ATOM    812  C   ARG A 106     -36.569  65.855  -0.519  1.00  8.23           C  
ATOM    813  O   ARG A 106     -35.437  66.366  -0.435  1.00  7.89           O  
ATOM    814  CB  ARG A 106     -37.304  66.661  -2.748  1.00  6.91           C  
ATOM    815  CG  ARG A 106     -38.379  67.439  -3.514  1.00 10.23           C  
ATOM    816  CD  ARG A 106     -38.027  67.668  -4.968  1.00 10.71           C  
ATOM    817  NE  ARG A 106     -39.120  68.224  -5.756  1.00 13.06           N  
ATOM    818  CZ  ARG A 106     -39.274  69.539  -5.945  1.00 12.81           C  
ATOM    819  NH1 ARG A 106     -38.488  70.451  -5.410  1.00 13.94           N  
ATOM    820  NH2 ARG A 106     -40.278  69.983  -6.687  1.00 17.94           N  
ATOM    821  N   LYS A 107     -36.859  64.714   0.076  1.00  7.79           N  
ATOM    822  CA  LYS A 107     -35.893  64.030   0.922  1.00  8.38           C  
ATOM    823  C   LYS A 107     -35.985  62.534   0.716  1.00  8.67           C  
ATOM    824  O   LYS A 107     -36.956  62.012   0.176  1.00  9.71           O  
ATOM    825  CB  LYS A 107     -36.161  64.396   2.378  1.00 12.70           C  
ATOM    826  CG  LYS A 107     -37.461  63.871   2.952  1.00 17.39           C  
ATOM    827  CD  LYS A 107     -37.750  64.437   4.360  1.00 22.80           C  
ATOM    828  CE  LYS A 107     -38.926  63.681   5.028  1.00 26.09           C  
ATOM    829  NZ  LYS A 107     -39.189  64.177   6.373  1.00 27.83           N  
ATOM    830  N   ARG A 108     -34.945  61.807   1.056  1.00  9.08           N  
ATOM    831  CA  ARG A 108     -34.963  60.369   0.958  1.00  9.02           C  
ATOM    832  C   ARG A 108     -35.409  59.852   2.312  1.00  8.91           C  
ATOM    833  O   ARG A 108     -35.044  60.385   3.376  1.00 10.14           O  
ATOM    834  CB  ARG A 108     -33.540  59.865   0.618  1.00  7.79           C  
ATOM    835  CG  ARG A 108     -33.131  60.173  -0.828  1.00  6.74           C  
ATOM    836  CD  ARG A 108     -34.058  59.486  -1.860  1.00  8.94           C  
ATOM    837  NE  ARG A 108     -34.244  58.062  -1.535  1.00  8.73           N  
ATOM    838  CZ  ARG A 108     -33.372  57.127  -1.895  1.00  8.69           C  
ATOM    839  NH1 ARG A 108     -32.286  57.426  -2.610  1.00  8.47           N  
ATOM    840  NH2 ARG A 108     -33.500  55.887  -1.420  1.00 10.26           N  
ATOM    841  N   ASP A 109     -36.191  58.777   2.284  1.00  9.11           N  
ATOM    842  CA  ASP A 109     -36.629  58.102   3.499  1.00 10.86           C  
ATOM    843  C   ASP A 109     -36.585  56.621   3.147  1.00 10.47           C  
ATOM    844  O   ASP A 109     -37.425  56.134   2.376  1.00  9.47           O  
ATOM    845  CB  ASP A 109     -38.061  58.536   3.851  1.00 15.34           C  
ATOM    846  CG  ASP A 109     -38.597  58.009   5.187  1.00 19.24           C  
ATOM    847  OD1 ASP A 109     -38.104  57.022   5.726  1.00 19.76           O  
ATOM    848  OD2 ASP A 109     -39.546  58.595   5.699  1.00 24.02           O  
ATOM    849  N   GLY A 110     -35.611  55.864   3.652  1.00  9.74           N  
ATOM    850  CA  GLY A 110     -35.503  54.466   3.252  1.00 10.05           C  
ATOM    851  C   GLY A 110     -35.245  54.385   1.755  1.00 11.17           C  
ATOM    852  O   GLY A 110     -34.356  55.067   1.234  1.00 11.67           O  
ATOM    853  N   ASP A 111     -36.005  53.574   1.033  1.00 10.20           N  
ATOM    854  CA  ASP A 111     -35.889  53.470  -0.413  1.00 10.54           C  
ATOM    855  C   ASP A 111     -36.821  54.405  -1.174  1.00 10.98           C  
ATOM    856  O   ASP A 111     -36.941  54.323  -2.400  1.00 11.88           O  
ATOM    857  CB  ASP A 111     -36.177  52.033  -0.887  1.00 13.56           C  
ATOM    858  CG  ASP A 111     -37.497  51.423  -0.425  1.00 17.25           C  
ATOM    859  OD1 ASP A 111     -38.306  52.086   0.222  1.00 18.17           O  
ATOM    860  OD2 ASP A 111     -37.727  50.245  -0.698  1.00 20.71           O  
ATOM    861  N   LYS A 112     -37.507  55.292  -0.473  1.00 11.05           N  
ATOM    862  CA  LYS A 112     -38.521  56.188  -1.029  1.00 10.35           C  
ATOM    863  C   LYS A 112     -38.004  57.616  -1.138  1.00  9.86           C  
ATOM    864  O   LYS A 112     -37.006  57.980  -0.490  1.00  9.27           O  
ATOM    865  CB  LYS A 112     -39.759  56.270  -0.122  1.00 12.61           C  
ATOM    866  CG  LYS A 112     -40.445  54.996   0.341  1.00 14.56           C  
ATOM    867  CD  LYS A 112     -41.149  54.347  -0.830  1.00 19.90           C  
ATOM    868  CE  LYS A 112     -42.044  53.185  -0.342  1.00 22.11           C  
ATOM    869  NZ  LYS A 112     -41.289  52.166   0.385  1.00 21.60           N  
ATOM    870  N   LEU A 113     -38.707  58.431  -1.934  1.00  8.23           N  
ATOM    871  CA  LEU A 113     -38.447  59.854  -1.983  1.00  7.56           C  
ATOM    872  C   LEU A 113     -39.743  60.444  -1.427  1.00  8.60           C  
ATOM    873  O   LEU A 113     -40.832  60.092  -1.902  1.00  9.31           O  
ATOM    874  CB  LEU A 113     -38.199  60.273  -3.419  1.00  9.33           C  
ATOM    875  CG  LEU A 113     -37.676  61.713  -3.670  1.00 12.19           C  
ATOM    876  CD1 LEU A 113     -37.086  61.792  -5.060  1.00 14.84           C  
ATOM    877  CD2 LEU A 113     -38.773  62.716  -3.623  1.00 15.28           C  
ATOM    878  N   VAL A 114     -39.639  61.345  -0.452  1.00  8.03           N  
ATOM    879  CA  VAL A 114     -40.781  61.985   0.190  1.00  7.81           C  
ATOM    880  C   VAL A 114     -40.755  63.475  -0.162  1.00  8.94           C  
ATOM    881  O   VAL A 114     -39.709  64.145  -0.076  1.00  8.25           O  
ATOM    882  CB  VAL A 114     -40.698  61.775   1.737  1.00  9.41           C  
ATOM    883  CG1 VAL A 114     -41.829  62.496   2.458  1.00 11.28           C  
ATOM    884  CG2 VAL A 114     -40.841  60.298   2.064  1.00  9.32           C  
ATOM    885  N   VAL A 115     -41.911  64.021  -0.562  1.00  8.26           N  
ATOM    886  CA  VAL A 115     -42.049  65.429  -0.867  1.00  7.65           C  
ATOM    887  C   VAL A 115     -42.990  66.005   0.182  1.00  9.99           C  
ATOM    888  O   VAL A 115     -44.126  65.512   0.352  1.00 10.59           O  
ATOM    889  CB  VAL A 115     -42.636  65.640  -2.288  1.00  8.28           C  
ATOM    890  CG1 VAL A 115     -42.680  67.140  -2.628  1.00 10.31           C  
ATOM    891  CG2 VAL A 115     -41.753  64.939  -3.306  1.00  9.62           C  
ATOM    892  N   GLU A 116     -42.501  67.000   0.924  1.00  8.68           N  
ATOM    893  CA  GLU A 116     -43.306  67.693   1.907  1.00  9.40           C  
ATOM    894  C   GLU A 116     -43.554  69.113   1.423  1.00  9.59           C  
ATOM    895  O   GLU A 116     -42.614  69.851   1.120  1.00  8.41           O  
ATOM    896  CB  GLU A 116     -42.591  67.722   3.232  1.00 12.80           C  
ATOM    897  CG  GLU A 116     -43.568  68.254   4.276  1.00 22.71           C  
ATOM    898  CD  GLU A 116     -43.075  68.306   5.721  1.00 29.31           C  
ATOM    899  OE1 GLU A 116     -41.889  68.599   5.963  1.00 31.21           O  
ATOM    900  OE2 GLU A 116     -43.916  68.075   6.605  1.00 32.71           O  
ATOM    901  N   CYS A 117     -44.808  69.551   1.327  1.00  8.73           N  
ATOM    902  CA  CYS A 117     -45.153  70.884   0.850  1.00  9.17           C  
ATOM    903  C   CYS A 117     -45.838  71.608   1.990  1.00  9.50           C  
ATOM    904  O   CYS A 117     -46.774  71.045   2.581  1.00 10.85           O  
ATOM    905  CB  CYS A 117     -46.102  70.795  -0.329  1.00 10.94           C  
ATOM    906  SG  CYS A 117     -45.527  69.789  -1.713  1.00 14.89           S  
ATOM    907  N   VAL A 118     -45.443  72.825   2.335  1.00  7.87           N  
ATOM    908  CA  VAL A 118     -46.003  73.525   3.475  1.00  9.90           C  
ATOM    909  C   VAL A 118     -46.470  74.892   3.026  1.00 11.28           C  
ATOM    910  O   VAL A 118     -45.682  75.617   2.395  1.00 10.41           O  
ATOM    911  CB  VAL A 118     -44.941  73.711   4.560  1.00 11.72           C  
ATOM    912  CG1 VAL A 118     -45.601  74.378   5.758  1.00 13.84           C  
ATOM    913  CG2 VAL A 118     -44.317  72.372   4.964  1.00 13.21           C  
ATOM    914  N   MET A 119     -47.708  75.264   3.336  1.00 10.88           N  
ATOM    915  CA  MET A 119     -48.206  76.603   3.024  1.00 12.96           C  
ATOM    916  C   MET A 119     -49.006  76.994   4.245  1.00 14.54           C  
ATOM    917  O   MET A 119     -49.958  76.281   4.588  1.00 13.59           O  
ATOM    918  CB  MET A 119     -49.118  76.583   1.804  1.00 11.91           C  
ATOM    919  CG  MET A 119     -49.793  77.892   1.528  1.00 14.81           C  
ATOM    920  SD  MET A 119     -48.569  79.081   0.972  1.00 17.97           S  
ATOM    921  CE  MET A 119     -49.512  80.537   0.643  1.00 14.69           C  
ATOM    922  N   LYS A 120     -48.557  78.055   4.922  1.00 16.70           N  
ATOM    923  CA  LYS A 120     -49.206  78.606   6.122  1.00 19.97           C  
ATOM    924  C   LYS A 120     -49.734  77.560   7.125  1.00 21.15           C  
ATOM    925  O   LYS A 120     -50.931  77.479   7.452  1.00 23.13           O  
ATOM    926  CB  LYS A 120     -50.359  79.513   5.677  1.00 21.56           C  
ATOM    927  CG  LYS A 120     -49.965  80.746   4.815  1.00 24.48           C  
ATOM    928  CD  LYS A 120     -51.167  81.601   4.410  0.00  0.00           C  
ATOM    929  CE  LYS A 120     -50.780  82.814   3.562  0.00  0.00           C  
ATOM    930  NZ  LYS A 120     -51.935  83.636   3.174  0.00  0.00           N  
ATOM    931  N   GLY A 121     -48.858  76.665   7.564  1.00 21.13           N  
ATOM    932  CA  GLY A 121     -49.289  75.681   8.547  1.00 21.33           C  
ATOM    933  C   GLY A 121     -49.984  74.466   7.959  1.00 20.82           C  
ATOM    934  O   GLY A 121     -50.146  73.500   8.703  1.00 23.91           O  
ATOM    935  N   VAL A 122     -50.447  74.420   6.708  1.00 17.35           N  
ATOM    936  CA  VAL A 122     -50.998  73.188   6.131  1.00 14.96           C  
ATOM    937  C   VAL A 122     -49.837  72.400   5.496  1.00 12.69           C  
ATOM    938  O   VAL A 122     -49.081  72.939   4.684  1.00 12.43           O  
ATOM    939  CB  VAL A 122     -52.074  73.555   5.066  1.00 15.05           C  
ATOM    940  CG1 VAL A 122     -52.554  72.348   4.294  1.00 13.93           C  
ATOM    941  CG2 VAL A 122     -53.262  74.172   5.804  1.00 18.32           C  
ATOM    942  N   THR A 123     -49.687  71.132   5.835  1.00 10.66           N  
ATOM    943  CA  THR A 123     -48.628  70.308   5.298  1.00 11.19           C  
ATOM    944  C   THR A 123     -49.160  69.130   4.489  1.00 11.80           C  
ATOM    945  O   THR A 123     -50.053  68.401   4.939  1.00 14.08           O  
ATOM    946  CB  THR A 123     -47.725  69.812   6.464  1.00 10.51           C  
ATOM    947  OG1 THR A 123     -48.511  69.201   7.487  1.00 15.34           O  
ATOM    948  CG2 THR A 123     -47.061  70.956   7.154  1.00 10.18           C  
ATOM    949  N   SER A 124     -48.626  68.903   3.299  1.00 10.13           N  
ATOM    950  CA  SER A 124     -48.966  67.780   2.493  1.00  9.53           C  
ATOM    951  C   SER A 124     -47.709  66.917   2.374  1.00  9.53           C  
ATOM    952  O   SER A 124     -46.596  67.456   2.225  1.00  9.41           O  
ATOM    953  CB  SER A 124     -49.398  68.259   1.118  1.00 10.14           C  
ATOM    954  OG  SER A 124     -49.586  67.175   0.190  1.00 13.06           O  
ATOM    955  N   THR A 125     -47.884  65.600   2.372  1.00  7.89           N  
ATOM    956  CA  THR A 125     -46.788  64.641   2.216  1.00  8.95           C  
ATOM    957  C   THR A 125     -47.126  63.743   1.044  1.00  9.60           C  
ATOM    958  O   THR A 125     -48.235  63.204   0.980  1.00 10.19           O  
ATOM    959  CB  THR A 125     -46.610  63.757   3.480  1.00  9.17           C  
ATOM    960  OG1 THR A 125     -46.404  64.648   4.563  1.00 11.14           O  
ATOM    961  CG2 THR A 125     -45.428  62.780   3.374  1.00 10.18           C  
ATOM    962  N   ARG A 126     -46.226  63.609   0.076  1.00  7.89           N  
ATOM    963  CA  ARG A 126     -46.406  62.742  -1.086  1.00  9.47           C  
ATOM    964  C   ARG A 126     -45.194  61.815  -1.168  1.00 10.34           C  
ATOM    965  O   ARG A 126     -44.060  62.306  -1.104  1.00  9.26           O  
ATOM    966  CB  ARG A 126     -46.527  63.606  -2.333  1.00 11.76           C  
ATOM    967  CG  ARG A 126     -47.977  64.106  -2.334  1.00 13.68           C  
ATOM    968  CD  ARG A 126     -48.126  65.307  -3.198  1.00 16.48           C  
ATOM    969  NE  ARG A 126     -47.989  65.058  -4.622  1.00 16.58           N  
ATOM    970  CZ  ARG A 126     -49.018  64.715  -5.432  1.00 19.03           C  
ATOM    971  NH1 ARG A 126     -50.234  64.383  -4.968  1.00 16.62           N  
ATOM    972  NH2 ARG A 126     -48.781  64.565  -6.742  1.00 17.46           N  
ATOM    973  N   VAL A 127     -45.443  60.511  -1.268  1.00  8.27           N  
ATOM    974  CA  VAL A 127     -44.391  59.510  -1.214  1.00  7.48           C  
ATOM    975  C   VAL A 127     -44.243  58.901  -2.587  1.00  7.39           C  
ATOM    976  O   VAL A 127     -45.236  58.523  -3.206  1.00  8.06           O  
ATOM    977  CB  VAL A 127     -44.741  58.401  -0.176  1.00  9.64           C  
ATOM    978  CG1 VAL A 127     -43.621  57.354  -0.115  1.00 12.28           C  
ATOM    979  CG2 VAL A 127     -44.877  59.019   1.222  1.00 10.86           C  
ATOM    980  N   TYR A 128     -43.012  58.785  -3.071  1.00  6.99           N  
ATOM    981  CA  TYR A 128     -42.662  58.247  -4.352  1.00  7.27           C  
ATOM    982  C   TYR A 128     -41.764  57.024  -4.186  1.00  8.41           C  
ATOM    983  O   TYR A 128     -40.952  56.975  -3.272  1.00  7.90           O  
ATOM    984  CB  TYR A 128     -41.891  59.293  -5.216  1.00  7.71           C  
ATOM    985  CG  TYR A 128     -42.737  60.442  -5.785  1.00  8.71           C  
ATOM    986  CD1 TYR A 128     -43.167  61.502  -4.972  1.00  9.99           C  
ATOM    987  CD2 TYR A 128     -43.114  60.392  -7.129  1.00  9.08           C  
ATOM    988  CE1 TYR A 128     -43.959  62.500  -5.518  1.00 10.06           C  
ATOM    989  CE2 TYR A 128     -43.910  61.385  -7.674  1.00 10.55           C  
ATOM    990  CZ  TYR A 128     -44.326  62.420  -6.860  1.00 10.49           C  
ATOM    991  OH  TYR A 128     -45.109  63.406  -7.434  1.00 15.07           O  
ATOM    992  N   GLU A 129     -41.890  56.042  -5.076  1.00  8.02           N  
ATOM    993  CA  GLU A 129     -40.982  54.916  -5.077  1.00  9.70           C  
ATOM    994  C   GLU A 129     -40.349  54.844  -6.463  1.00  8.62           C  
ATOM    995  O   GLU A 129     -40.831  55.467  -7.414  1.00  9.16           O  
ATOM    996  CB  GLU A 129     -41.720  53.629  -4.752  1.00 11.99           C  
ATOM    997  CG  GLU A 129     -42.640  53.050  -5.845  1.00 17.89           C  
ATOM    998  CD  GLU A 129     -43.450  51.795  -5.465  1.00 20.59           C  
ATOM    999  OE1 GLU A 129     -43.562  51.484  -4.252  1.00 20.98           O  
ATOM   1000  OE2 GLU A 129     -43.978  51.172  -6.404  1.00 20.65           O  
ATOM   1001  N   ARG A 130     -39.246  54.126  -6.613  1.00  9.41           N  
ATOM   1002  CA  ARG A 130     -38.545  54.098  -7.896  1.00 11.04           C  
ATOM   1003  C   ARG A 130     -39.385  53.408  -8.928  1.00 10.73           C  
ATOM   1004  O   ARG A 130     -40.027  52.413  -8.589  1.00 12.36           O  
ATOM   1005  CB  ARG A 130     -37.206  53.351  -7.807  1.00 13.20           C  
ATOM   1006  CG  ARG A 130     -36.169  54.131  -6.979  1.00 15.82           C  
ATOM   1007  CD  ARG A 130     -34.707  53.781  -7.260  1.00 16.55           C  
ATOM   1008  NE  ARG A 130     -33.784  54.532  -6.401  1.00 17.19           N  
ATOM   1009  CZ  ARG A 130     -33.169  55.641  -6.824  1.00 17.12           C  
ATOM   1010  NH1 ARG A 130     -33.377  56.131  -8.052  1.00 14.33           N  
ATOM   1011  NH2 ARG A 130     -32.272  56.241  -6.039  1.00 16.68           N  
ATOM   1012  N   ALA A 131     -39.422  53.912 -10.148  1.00  8.94           N  
ATOM   1013  CA  ALA A 131     -40.241  53.292 -11.156  1.00 12.13           C  
ATOM   1014  C   ALA A 131     -39.528  52.084 -11.770  1.00 14.16           C  
ATOM   1015  O   ALA A 131     -38.306  51.992 -11.707  1.00 16.08           O  
ATOM   1016  CB  ALA A 131     -40.557  54.323 -12.217  1.00 12.36           C  
ATOM   1017  OXT ALA A 131     -40.206  51.196 -12.279  1.00 18.08           O  
TER    1018      ALA A 131                                                      
MASTER      217    0    1    2   11    6    0    6 1134    1   20   11          
END                                                                             
