# Supplementary material for: Modeling of loops in proteins: a multi-method approach
Source: BMC Struct Biol. 2010 Feb 11;10:5. doi: 10.1186/1472-6807-10-5 (PMC2837870; doi:10.1186/1472-6807-10-5)
Supplement: Additional file 1 — Student t-test. Results from two sample paired t-test of Table 2. [file 1472-6807-10-5-S1.GZ › loop_test_data/1lzj_2-24.pdb]

ATOM      1  N   MET A   1      18.979  44.625  10.860  1.00 38.74           N
ATOM      2  CA  MET A   1      19.334  43.683   9.758  1.00 38.21           C
ATOM      3  C   MET A   1      18.692  44.130   8.445  1.00 36.43           C
ATOM      4  O   MET A   1      19.382  44.529   7.510  1.00 37.00           O
ATOM      5  CB  MET A   1      18.834  42.272  10.075  1.00 39.45           C
ATOM      6  CG  MET A   1      19.881  41.309  10.608  1.00 40.15           C
ATOM      7  SD  MET A   1      19.959  39.813   9.573  1.00 45.09           S
ATOM      8  CE  MET A   1      20.693  40.429   8.057  1.00 41.72           C
ATOM      9  N   VAL A   2      17.365  44.054   8.391  1.00 34.04           N
ATOM     10  CA  VAL A   2      16.609  44.420   7.200  1.00 31.40           C
ATOM     11  C   VAL A   2      16.672  45.912   6.870  1.00 28.43           C
ATOM     12  O   VAL A   2      16.843  46.756   7.750  1.00 27.51           O
ATOM     13  CB  VAL A   2      15.126  43.992   7.343  1.00 32.83           C
ATOM     14  CG1 VAL A   2      14.519  44.646   8.563  1.00 33.84           C
ATOM     15  CG2 VAL A   2      14.342  44.351   6.087  1.00 33.33           C
ATOM     16  N   SER A   3      16.528  46.226   5.588  1.00 25.12           N
ATOM     17  CA  SER A   3      16.571  47.609   5.130  1.00 23.00           C
ATOM     18  C   SER A   3      15.403  48.448   5.603  1.00 20.71           C
ATOM     19  O   SER A   3      14.275  47.958   5.744  1.00 20.02           O
ATOM     20  CB  SER A   3      16.575  47.673   3.600  1.00 24.25           C
ATOM     21  OG  SER A   3      16.092  48.911   3.121  1.00 29.89           O
ATOM     22  N   LEU A   4      15.673  49.722   5.842  1.00 16.64           N
ATOM     23  CA  LEU A   4      14.610  50.646   6.200  1.00 16.87           C
ATOM     24  C   LEU A   4      13.882  50.956   4.899  1.00 17.32           C
ATOM     25  O   LEU A   4      14.453  50.851   3.817  1.00 17.93           O
ATOM     26  CB  LEU A   4      15.183  51.961   6.706  1.00 16.54           C
ATOM     27  CG  LEU A   4      15.823  51.941   8.087  1.00 17.25           C
ATOM     28  CD1 LEU A   4      16.654  53.216   8.266  1.00 19.27           C
ATOM     29  CD2 LEU A   4      14.734  51.883   9.147  1.00 19.69           C
ATOM     30  N   PRO A   5      12.603  51.329   4.983  1.00 16.64           N
ATOM     31  CA  PRO A   5      11.895  51.653   3.743  1.00 17.36           C
ATOM     32  C   PRO A   5      12.209  53.106   3.405  1.00 16.84           C
ATOM     33  O   PRO A   5      12.821  53.826   4.208  1.00 17.17           O
ATOM     34  CB  PRO A   5      10.433  51.514   4.149  1.00 18.94           C
ATOM     35  CG  PRO A   5      10.461  52.041   5.574  1.00 19.24           C
ATOM     36  CD  PRO A   5      11.691  51.337   6.141  1.00 17.95           C
ATOM     37  N   ARG A   6      11.800  53.545   2.221  1.00 17.35           N
ATOM     38  CA  ARG A   6      11.946  54.942   1.847  1.00 16.96           C
ATOM     39  C   ARG A   6      11.229  55.793   2.905  1.00 16.82           C
ATOM     40  O   ARG A   6      10.128  55.456   3.343  1.00 16.19           O
ATOM     41  CB  ARG A   6      11.299  55.189   0.469  1.00 18.94           C
ATOM     42  CG  ARG A   6      10.816  56.631   0.224  1.00 19.74           C
ATOM     43  CD  ARG A   6      10.068  56.757  -1.103  1.00 20.21           C
ATOM     44  NE  ARG A   6       9.296  57.999  -1.211  1.00 20.93           N
ATOM     45  CZ  ARG A   6       9.791  59.181  -1.567  1.00 20.88           C
ATOM     46  NH1 ARG A   6       8.996  60.241  -1.634  1.00 21.45           N
ATOM     47  NH2 ARG A   6      11.081  59.311  -1.863  1.00 19.92           N
ATOM     48  N   MET A   7      11.847  56.900   3.291  1.00 16.16           N
ATOM     49  CA  MET A   7      11.283  57.819   4.273  1.00 16.08           C
ATOM     50  C   MET A   7      11.597  59.248   3.869  1.00 17.11           C
ATOM     51  O   MET A   7      12.690  59.530   3.380  1.00 17.91           O
ATOM     52  CB  MET A   7      11.878  57.563   5.670  1.00 16.08           C
ATOM     53  CG  MET A   7      11.596  56.186   6.268  1.00 16.39           C
ATOM     54  SD  MET A   7      12.419  55.956   7.874  1.00 16.67           S
ATOM     55  CE  MET A   7      11.476  57.060   8.880  1.00 18.54           C
ATOM     56  N   VAL A   8      10.639  60.148   4.063  1.00 18.05           N
ATOM     57  CA  VAL A   8      10.841  61.554   3.743  1.00 19.08           C
ATOM     58  C   VAL A   8      10.880  62.337   5.037  1.00 19.09           C
ATOM     59  O   VAL A   8       9.922  62.334   5.805  1.00 20.50           O
ATOM     60  CB  VAL A   8       9.714  62.120   2.850  1.00 21.11           C
ATOM     61  CG1 VAL A   8       9.896  63.621   2.677  1.00 22.33           C
ATOM     62  CG2 VAL A   8       9.742  61.431   1.493  1.00 23.30           C
ATOM     63  N   TYR A   9      12.000  63.000   5.287  1.00 18.03           N
ATOM     64  CA  TYR A   9      12.165  63.794   6.502  1.00 16.30           C
ATOM     65  C   TYR A   9      13.236  64.834   6.215  1.00 17.34           C
ATOM     66  O   TYR A   9      13.983  64.705   5.226  1.00 17.18           O
ATOM     67  CB  TYR A   9      12.564  62.910   7.699  1.00 16.62           C
ATOM     68  CG  TYR A   9      13.746  62.012   7.431  1.00 16.25           C
ATOM     69  CD1 TYR A   9      15.048  62.518   7.412  1.00 16.05           C
ATOM     70  CD2 TYR A   9      13.553  60.666   7.137  1.00 16.43           C
ATOM     71  CE1 TYR A   9      16.138  61.683   7.095  1.00 15.50           C
ATOM     72  CE2 TYR A   9      14.631  59.828   6.817  1.00 16.34           C
ATOM     73  CZ  TYR A   9      15.914  60.352   6.796  1.00 15.16           C
ATOM     74  OH  TYR A   9      16.967  59.523   6.426  1.00 17.35           O
ATOM     75  N   PRO A  10      13.327  65.873   7.063  1.00 18.83           N
ATOM     76  CA  PRO A  10      14.312  66.950   6.902  1.00 19.94           C
ATOM     77  C   PRO A  10      15.745  66.435   6.884  1.00 20.28           C
ATOM     78  O   PRO A  10      16.130  65.617   7.713  1.00 20.89           O
ATOM     79  CB  PRO A  10      14.047  67.853   8.110  1.00 21.69           C
ATOM     80  CG  PRO A  10      12.583  67.642   8.381  1.00 21.72           C
ATOM     81  CD  PRO A  10      12.425  66.147   8.202  1.00 19.84           C
ATOM     82  N   GLN A  11      16.523  66.915   5.930  1.00 19.44           N
ATOM     83  CA  GLN A  11      17.914  66.502   5.834  1.00 18.93           C
ATOM     84  C   GLN A  11      18.709  67.018   7.029  1.00 18.94           C
ATOM     85  O   GLN A  11      18.593  68.181   7.410  1.00 19.10           O
ATOM     86  CB  GLN A  11      18.528  67.070   4.562  1.00 18.90           C
ATOM     87  CG  GLN A  11      19.986  66.643   4.304  1.00 19.66           C
ATOM     88  CD  GLN A  11      20.690  67.594   3.352  1.00 21.37           C
ATOM     89  OE1 GLN A  11      20.041  68.321   2.607  1.00 24.26           O
ATOM     90  NE2 GLN A  11      22.024  67.584   3.361  1.00 22.65           N
ATOM     91  N   PRO A  12      19.523  66.159   7.655  1.00 17.82           N
ATOM     92  CA  PRO A  12      20.310  66.650   8.792  1.00 17.95           C
ATOM     93  C   PRO A  12      21.379  67.579   8.203  1.00 19.54           C
ATOM     94  O   PRO A  12      21.906  67.316   7.117  1.00 20.79           O
ATOM     95  CB  PRO A  12      20.879  65.364   9.414  1.00 17.57           C
ATOM     96  CG  PRO A  12      20.899  64.411   8.289  1.00 16.83           C
ATOM     97  CD  PRO A  12      19.654  64.701   7.495  1.00 17.24           C
ATOM     98  N   LYS A  13      21.669  68.668   8.901  1.00 20.65           N
ATOM     99  CA  LYS A  13      22.643  69.638   8.436  1.00 22.89           C
ATOM    100  C   LYS A  13      23.923  69.594   9.253  1.00 20.50           C
ATOM    101  O   LYS A  13      23.950  69.930  10.434  1.00 18.80           O
ATOM    102  CB  LYS A  13      22.032  71.037   8.474  1.00 26.34           C
ATOM    103  CG  LYS A  13      20.989  71.278   7.386  1.00 30.19           C
ATOM    104  CD  LYS A  13      21.331  70.497   6.113  1.00 32.99           C
ATOM    105  CE  LYS A  13      22.022  71.374   5.079  1.00 33.90           C
ATOM    106  NZ  LYS A  13      23.422  70.957   4.806  1.00 33.67           N
ATOM    107  N   VAL A  14      24.986  69.189   8.581  1.00 22.02           N
ATOM    108  CA  VAL A  14      26.302  69.055   9.175  1.00 21.43           C
ATOM    109  C   VAL A  14      26.835  70.297   9.882  1.00 22.40           C
ATOM    110  O   VAL A  14      27.464  70.199  10.938  1.00 21.90           O
ATOM    111  CB  VAL A  14      27.289  68.628   8.083  1.00 22.06           C
ATOM    112  CG1 VAL A  14      28.705  68.619   8.624  1.00 20.22           C
ATOM    113  CG2 VAL A  14      26.889  67.256   7.558  1.00 22.31           C
ATOM    114  N   LEU A  15      26.577  71.466   9.309  1.00 22.63           N
ATOM    115  CA  LEU A  15      27.070  72.710   9.890  1.00 24.13           C
ATOM    116  C   LEU A  15      26.022  73.374  10.784  1.00 26.15           C
ATOM    117  O   LEU A  15      26.154  74.541  11.181  1.00 26.83           O
ATOM    118  CB  LEU A  15      27.524  73.645   8.760  1.00 23.44           C
ATOM    119  CG  LEU A  15      28.618  72.984   7.900  1.00 23.49           C
ATOM    120  CD1 LEU A  15      29.009  73.913   6.747  1.00 24.80           C
ATOM    121  CD2 LEU A  15      29.839  72.670   8.755  1.00 23.14           C
ATOM    122  N   THR A  16      24.987  72.606  11.113  1.00 27.48           N
ATOM    123  CA  THR A  16      23.917  73.084  11.974  1.00 29.39           C
ATOM    124  C   THR A  16      23.617  72.068  13.068  1.00 28.91           C
ATOM    125  O   THR A  16      22.984  71.038  12.820  1.00 29.66           O
ATOM    126  CB  THR A  16      22.619  73.330  11.177  1.00 30.30           C
ATOM    127  OG1 THR A  16      22.820  74.393  10.239  1.00 32.16           O
ATOM    128  CG2 THR A  16      21.472  73.691  12.117  1.00 31.18           C
ATOM    129  N   PRO A  17      24.103  72.316  14.287  1.00 30.38           N
ATOM    130  CA  PRO A  17      23.807  71.353  15.348  1.00 31.29           C
ATOM    131  C   PRO A  17      22.373  71.571  15.794  1.00 32.77           C
ATOM    132  O   PRO A  17      21.852  72.679  15.667  1.00 31.70           O
ATOM    133  CB  PRO A  17      24.815  71.706  16.434  1.00 32.37           C
ATOM    134  CG  PRO A  17      25.117  73.151  16.186  1.00 31.71           C
ATOM    135  CD  PRO A  17      25.186  73.224  14.688  1.00 29.27           C
ATOM    136  N   CYS A  18      21.728  70.518  16.287  1.00 33.67           N
ATOM    137  CA  CYS A  18      20.351  70.646  16.756  1.00 34.23           C
ATOM    138  C   CYS A  18      20.324  71.508  18.002  1.00 32.17           C
ATOM    139  O   CYS A  18      19.675  72.557  18.044  1.00 34.71           O
ATOM    140  CB  CYS A  18      19.766  69.280  17.092  1.00 36.14           C
ATOM    141  SG  CYS A  18      20.920  68.160  17.899  1.00 41.69           S
ATOM    142  N   ARG A  19      21.054  71.048  19.007  1.00 28.70           N
ATOM    143  CA  ARG A  19      21.153  71.719  20.291  1.00 26.05           C
ATOM    144  C   ARG A  19      22.566  72.261  20.464  1.00 26.00           C
ATOM    145  O   ARG A  19      23.544  71.518  20.305  1.00 27.31           O
ATOM    146  CB  ARG A  19      20.840  70.718  21.415  1.00 22.76           C
ATOM    147  CG  ARG A  19      19.465  70.078  21.323  1.00 21.65           C
ATOM    148  CD  ARG A  19      18.356  71.073  21.652  1.00 19.09           C
ATOM    149  NE  ARG A  19      18.504  71.605  22.999  1.00 17.55           N
ATOM    150  CZ  ARG A  19      17.838  71.167  24.068  1.00 16.05           C
ATOM    151  NH1 ARG A  19      18.045  71.722  25.254  1.00 17.38           N
ATOM    152  NH2 ARG A  19      16.970  70.159  23.949  1.00 15.86           N
ATOM    153  N   LYS A  20      22.662  73.551  20.784  1.00 25.85           N
ATOM    154  CA  LYS A  20      23.937  74.231  21.011  1.00 26.55           C
ATOM    155  C   LYS A  20      24.066  74.583  22.496  1.00 25.50           C
ATOM    156  O   LYS A  20      25.137  74.999  22.953  1.00 26.39           O
ATOM    157  CB  LYS A  20      24.006  75.541  20.205  1.00 28.18           C
ATOM    158  CG  LYS A  20      23.837  75.401  18.697  1.00 30.31           C
ATOM    159  CD  LYS A  20      23.845  76.773  18.011  1.00 33.68           C
ATOM    160  CE  LYS A  20      25.141  77.538  18.261  1.00 36.08           C
ATOM    161  NZ  LYS A  20      26.300  76.982  17.507  1.00 38.94           N
ATOM    162  N   ASP A  21      22.976  74.420  23.245  1.00 22.14           N
ATOM    163  CA  ASP A  21      22.941  74.767  24.660  1.00 21.69           C
ATOM    164  C   ASP A  21      23.326  73.666  25.638  1.00 20.54           C
ATOM    165  O   ASP A  21      23.467  73.921  26.843  1.00 21.83           O
ATOM    166  CB  ASP A  21      21.546  75.289  25.026  1.00 21.33           C
ATOM    167  CG  ASP A  21      20.429  74.294  24.692  1.00 21.28           C
ATOM    168  OD1 ASP A  21      20.559  73.531  23.704  1.00 21.65           O
ATOM    169  OD2 ASP A  21      19.409  74.319  25.414  1.00 22.73           O
ATOM    170  N   VAL A  22      23.470  72.442  25.128  1.00 18.62           N
ATOM    171  CA  VAL A  22      23.824  71.301  25.969  1.00 17.33           C
ATOM    172  C   VAL A  22      24.766  70.333  25.252  1.00 16.08           C
ATOM    173  O   VAL A  22      24.874  70.331  24.027  1.00 17.23           O
ATOM    174  CB  VAL A  22      22.552  70.484  26.389  1.00 16.82           C
ATOM    175  CG1 VAL A  22      21.667  71.294  27.316  1.00 17.20           C
ATOM    176  CG2 VAL A  22      21.773  70.078  25.158  1.00 16.38           C
ATOM    177  N   LEU A  23      25.457  69.538  26.056  1.00 16.33           N
ATOM    178  CA  LEU A  23      26.342  68.497  25.552  1.00 15.30           C
ATOM    179  C   LEU A  23      25.444  67.345  25.072  1.00 14.22           C
ATOM    180  O   LEU A  23      24.596  66.842  25.838  1.00 14.35           O
ATOM    181  CB  LEU A  23      27.240  68.017  26.675  1.00 15.70           C
ATOM    182  CG  LEU A  23      28.258  66.929  26.354  1.00 16.23           C
ATOM    183  CD1 LEU A  23      29.333  67.491  25.428  1.00 17.99           C
ATOM    184  CD2 LEU A  23      28.856  66.458  27.653  1.00 17.26           C
ATOM    185  N   VAL A  24      25.606  66.930  23.817  1.00 14.33           N
ATOM    186  CA  VAL A  24      24.766  65.862  23.281  1.00 13.60           C
ATOM    187  C   VAL A  24      25.481  64.530  23.044  1.00 12.85           C
ATOM    188  O   VAL A  24      24.875  63.565  22.571  1.00 12.93           O
ATOM    189  CB  VAL A  24      24.036  66.304  21.967  1.00 15.50           C
ATOM    190  CG1 VAL A  24      23.174  67.536  22.233  1.00 15.59           C
ATOM    191  CG2 VAL A  24      25.036  66.587  20.848  1.00 16.56           C
ATOM    192  N  AVAL A  25      26.773  64.483  23.357  0.50 12.92           N
ATOM    194  CA AVAL A  25      27.559  63.253  23.218  0.50 12.62           C
ATOM    196  C  AVAL A  25      28.620  63.268  24.312  0.50 12.44           C
ATOM    198  O  AVAL A  25      29.253  64.295  24.539  0.50 13.97           O
ATOM    200  CB AVAL A  25      28.257  63.150  21.820  0.50 13.06           C
ATOM    202  CG1AVAL A  25      29.198  61.940  21.778  0.50 14.33           C
ATOM    204  CG2AVAL A  25      27.214  63.030  20.713  0.50 13.94           C
ATOM    206  N   THR A  26      28.803  62.145  25.001  1.00 12.21           N
ATOM    207  CA  THR A  26      29.803  62.067  26.077  1.00 12.32           C
ATOM    208  C   THR A  26      31.232  61.914  25.505  1.00 11.97           C
ATOM    209  O   THR A  26      31.402  61.654  24.312  1.00 11.54           O
ATOM    210  CB  THR A  26      29.582  60.866  26.971  1.00 11.24           C
ATOM    211  OG1 THR A  26      29.934  59.690  26.229  1.00 11.22           O
ATOM    212  CG2 THR A  26      28.136  60.772  27.451  1.00 11.70           C
ATOM    213  N   PRO A  27      32.268  62.091  26.349  1.00 13.11           N
ATOM    214  CA  PRO A  27      33.655  61.945  25.862  1.00 12.63           C
ATOM    215  C   PRO A  27      33.982  60.521  25.377  1.00 12.20           C
ATOM    216  O   PRO A  27      35.024  60.314  24.747  1.00 12.93           O
ATOM    217  CB  PRO A  27      34.502  62.347  27.073  1.00 15.97           C
ATOM    218  CG  PRO A  27      33.614  63.294  27.849  1.00 17.07           C
ATOM    219  CD  PRO A  27      32.223  62.719  27.685  1.00 15.04           C
ATOM    220  N   TRP A  28      33.126  59.541  25.683  1.00 12.01           N
ATOM    221  CA  TRP A  28      33.326  58.181  25.203  1.00 11.86           C
ATOM    222  C   TRP A  28      32.347  57.874  24.057  1.00 11.47           C
ATOM    223  O   TRP A  28      32.073  56.725  23.747  1.00 11.82           O
ATOM    224  CB  TRP A  28      33.231  57.152  26.340  1.00 12.56           C
ATOM    225  CG  TRP A  28      31.950  57.204  27.137  1.00 11.16           C
ATOM    226  CD1 TRP A  28      30.784  56.506  26.899  1.00 11.64           C
ATOM    227  CD2 TRP A  28      31.709  58.008  28.299  1.00 12.59           C
ATOM    228  NE1 TRP A  28      29.846  56.843  27.847  1.00 12.24           N
ATOM    229  CE2 TRP A  28      30.382  57.752  28.719  1.00 11.94           C
ATOM    230  CE3 TRP A  28      32.487  58.926  29.025  1.00 12.90           C
ATOM    231  CZ2 TRP A  28      29.817  58.379  29.836  1.00 12.56           C
ATOM    232  CZ3 TRP A  28      31.927  59.551  30.132  1.00 13.11           C
ATOM    233  CH2 TRP A  28      30.598  59.271  30.527  1.00 13.21           C
ATOM    234  N   LEU A  29      31.849  58.943  23.431  1.00 11.42           N
ATOM    235  CA  LEU A  29      30.988  58.874  22.255  1.00 11.96           C
ATOM    236  C   LEU A  29      29.624  58.213  22.423  1.00 12.96           C
ATOM    237  O   LEU A  29      29.112  57.558  21.524  1.00 15.63           O
ATOM    238  CB  LEU A  29      31.772  58.275  21.062  1.00 13.04           C
ATOM    239  CG  LEU A  29      32.988  59.142  20.666  1.00 11.26           C
ATOM    240  CD1 LEU A  29      33.749  58.410  19.571  1.00 13.69           C
ATOM    241  CD2 LEU A  29      32.577  60.533  20.165  1.00 13.09           C
ATOM    242  N   ALA A  30      29.054  58.381  23.602  1.00 11.29           N
ATOM    243  CA  ALA A  30      27.700  57.898  23.840  1.00 11.29           C
ATOM    244  C   ALA A  30      26.751  59.102  23.723  1.00 11.16           C
ATOM    245  O   ALA A  30      26.990  60.178  24.311  1.00 11.70           O
ATOM    246  CB  ALA A  30      27.581  57.309  25.236  1.00 11.80           C
ATOM    247  N   PRO A  31      25.672  58.953  22.954  1.00 11.05           N
ATOM    248  CA  PRO A  31      24.727  60.074  22.839  1.00 11.33           C
ATOM    249  C   PRO A  31      24.092  60.403  24.202  1.00 10.82           C
ATOM    250  O   PRO A  31      23.841  59.509  25.019  1.00 11.81           O
ATOM    251  CB  PRO A  31      23.643  59.528  21.913  1.00 14.26           C
ATOM    252  CG  PRO A  31      24.336  58.428  21.137  1.00 16.28           C
ATOM    253  CD  PRO A  31      25.249  57.796  22.155  1.00 12.10           C
ATOM    254  N   ILE A  32      23.832  61.693  24.431  1.00 11.38           N
ATOM    255  CA  ILE A  32      23.108  62.156  25.628  1.00 12.24           C
ATOM    256  C   ILE A  32      21.763  62.573  24.996  1.00 12.39           C
ATOM    257  O   ILE A  32      21.708  63.453  24.120  1.00 12.13           O
ATOM    258  CB  ILE A  32      23.795  63.349  26.310  1.00 12.14           C
ATOM    259  CG1 ILE A  32      25.250  62.982  26.649  1.00 12.04           C
ATOM    260  CG2 ILE A  32      22.981  63.769  27.569  1.00 12.20           C
ATOM    261  CD1 ILE A  32      25.986  64.065  27.458  1.00 13.39           C
ATOM    262  N   VAL A  33      20.687  61.911  25.445  1.00 10.99           N
ATOM    263  CA  VAL A  33      19.388  62.079  24.838  1.00 11.52           C
ATOM    264  C   VAL A  33      18.561  63.262  25.315  1.00 10.81           C
ATOM    265  O   VAL A  33      18.087  63.288  26.462  1.00 11.36           O
ATOM    266  CB  VAL A  33      18.570  60.753  24.982  1.00 10.45           C
ATOM    267  CG1 VAL A  33      17.260  60.854  24.225  1.00 13.34           C
ATOM    268  CG2 VAL A  33      19.413  59.561  24.457  1.00 12.27           C
ATOM    269  N   TRP A  34      18.427  64.230  24.402  1.00 10.79           N
ATOM    270  CA  TRP A  34      17.648  65.458  24.607  1.00 11.36           C
ATOM    271  C   TRP A  34      16.667  65.611  23.455  1.00 12.03           C
ATOM    272  O   TRP A  34      16.915  65.188  22.325  1.00 12.76           O
ATOM    273  CB  TRP A  34      18.521  66.716  24.549  1.00 13.08           C
ATOM    274  CG  TRP A  34      19.619  66.822  25.536  1.00 11.82           C
ATOM    275  CD1 TRP A  34      20.904  66.366  25.393  1.00 13.08           C
ATOM    276  CD2 TRP A  34      19.567  67.472  26.813  1.00 12.73           C
ATOM    277  NE1 TRP A  34      21.650  66.695  26.489  1.00 13.89           N
ATOM    278  CE2 TRP A  34      20.859  67.376  27.384  1.00 13.42           C
ATOM    279  CE3 TRP A  34      18.550  68.131  27.531  1.00 13.36           C
ATOM    280  CZ2 TRP A  34      21.170  67.913  28.642  1.00 14.47           C
ATOM    281  CZ3 TRP A  34      18.865  68.672  28.792  1.00 14.68           C
ATOM    282  CH2 TRP A  34      20.161  68.558  29.329  1.00 14.44           C
ATOM    283  N   GLU A  35      15.557  66.294  23.712  1.00 12.45           N
ATOM    284  CA  GLU A  35      14.632  66.569  22.630  1.00 14.37           C
ATOM    285  C   GLU A  35      15.364  67.408  21.565  1.00 14.27           C
ATOM    286  O   GLU A  35      16.094  68.356  21.895  1.00 15.35           O
ATOM    287  CB  GLU A  35      13.420  67.344  23.151  1.00 15.78           C
ATOM    288  CG  GLU A  35      12.382  67.703  22.096  1.00 18.03           C
ATOM    289  CD  GLU A  35      11.705  66.495  21.473  1.00 19.10           C
ATOM    290  OE1 GLU A  35      10.991  66.662  20.454  1.00 23.06           O
ATOM    291  OE2 GLU A  35      11.863  65.367  21.985  1.00 18.65           O
ATOM    292  N   GLY A  36      15.152  67.047  20.304  1.00 13.88           N
ATOM    293  CA  GLY A  36      15.789  67.732  19.190  1.00 16.82           C
ATOM    294  C   GLY A  36      16.988  66.972  18.635  1.00 17.04           C
ATOM    295  O   GLY A  36      17.459  67.289  17.531  1.00 19.61           O
ATOM    296  N   THR A  37      17.480  65.972  19.370  1.00 14.55           N
ATOM    297  CA  THR A  37      18.638  65.205  18.901  1.00 14.64           C
ATOM    298  C   THR A  37      18.279  63.968  18.084  1.00 13.35           C
ATOM    299  O   THR A  37      19.144  63.390  17.415  1.00 15.71           O
ATOM    300  CB  THR A  37      19.536  64.710  20.076  1.00 16.36           C
ATOM    301  OG1 THR A  37      18.798  63.808  20.922  1.00 14.59           O
ATOM    302  CG2 THR A  37      20.044  65.876  20.881  1.00 17.95           C
ATOM    303  N   PHE A  38      17.015  63.558  18.104  1.00 13.54           N
ATOM    304  CA  PHE A  38      16.615  62.343  17.405  1.00 13.22           C
ATOM    305  C   PHE A  38      15.357  62.479  16.579  1.00 11.69           C
ATOM    306  O   PHE A  38      14.470  63.287  16.895  1.00 13.78           O
ATOM    307  CB  PHE A  38      16.436  61.183  18.430  1.00 12.64           C
ATOM    308  CG  PHE A  38      15.366  61.432  19.490  1.00 11.15           C
ATOM    309  CD1 PHE A  38      14.021  61.052  19.288  1.00 11.86           C
ATOM    310  CD2 PHE A  38      15.717  62.022  20.688  1.00 12.13           C
ATOM    311  CE1 PHE A  38      13.063  61.264  20.281  1.00 11.34           C
ATOM    312  CE2 PHE A  38      14.768  62.245  21.689  1.00 11.86           C
ATOM    313  CZ  PHE A  38      13.443  61.862  21.484  1.00 11.97           C
ATOM    314  N   ASN A  39      15.304  61.728  15.486  1.00 12.30           N
ATOM    315  CA  ASN A  39      14.116  61.647  14.649  1.00 12.28           C
ATOM    316  C   ASN A  39      13.481  60.331  15.092  1.00 11.90           C
ATOM    317  O   ASN A  39      13.979  59.225  14.803  1.00 12.24           O
ATOM    318  CB  ASN A  39      14.477  61.587  13.174  1.00 13.41           C
ATOM    319  CG  ASN A  39      13.267  61.405  12.297  1.00 14.13           C
ATOM    320  OD1 ASN A  39      12.414  60.546  12.557  1.00 15.32           O
ATOM    321  ND2 ASN A  39      13.186  62.186  11.241  1.00 17.19           N
ATOM    322  N   ILE A  40      12.372  60.442  15.822  1.00 11.96           N
ATOM    323  CA  ILE A  40      11.701  59.262  16.350  1.00 12.50           C
ATOM    324  C   ILE A  40      11.126  58.340  15.282  1.00 11.85           C
ATOM    325  O   ILE A  40      10.958  57.159  15.520  1.00 12.21           O
ATOM    326  CB  ILE A  40      10.589  59.679  17.393  1.00 12.50           C
ATOM    327  CG1 ILE A  40      10.149  58.465  18.227  1.00 13.69           C
ATOM    328  CG2 ILE A  40       9.373  60.329  16.681  1.00 13.65           C
ATOM    329  CD1 ILE A  40      11.300  57.757  18.964  1.00 14.16           C
ATOM    330  N   ASP A  41      10.830  58.862  14.094  1.00 12.26           N
ATOM    331  CA  ASP A  41      10.311  57.994  13.047  1.00 13.52           C
ATOM    332  C   ASP A  41      11.380  57.002  12.556  1.00 12.06           C
ATOM    333  O   ASP A  41      11.098  55.818  12.331  1.00 13.00           O
ATOM    334  CB  ASP A  41       9.795  58.822  11.863  1.00 15.01           C
ATOM    335  CG  ASP A  41       8.642  59.733  12.250  1.00 17.70           C
ATOM    336  OD1 ASP A  41       7.759  59.291  13.017  1.00 17.88           O
ATOM    337  OD2 ASP A  41       8.608  60.894  11.800  1.00 20.02           O
ATOM    338  N   ILE A  42      12.612  57.491  12.394  1.00 12.31           N
ATOM    339  CA  ILE A  42      13.712  56.628  11.977  1.00 12.63           C
ATOM    340  C   ILE A  42      13.960  55.595  13.087  1.00 11.23           C
ATOM    341  O   ILE A  42      14.070  54.399  12.811  1.00 12.41           O
ATOM    342  CB  ILE A  42      15.003  57.441  11.744  1.00 12.18           C
ATOM    343  CG1 ILE A  42      14.782  58.446  10.607  1.00 13.18           C
ATOM    344  CG2 ILE A  42      16.143  56.497  11.405  1.00 13.37           C
ATOM    345  CD1 ILE A  42      15.966  59.426  10.377  1.00 15.07           C
ATOM    346  N   LEU A  43      14.021  56.037  14.342  1.00 11.87           N
ATOM    347  CA  LEU A  43      14.279  55.078  15.418  1.00 10.99           C
ATOM    348  C   LEU A  43      13.140  54.077  15.570  1.00 10.91           C
ATOM    349  O   LEU A  43      13.381  52.892  15.784  1.00 11.39           O
ATOM    350  CB  LEU A  43      14.524  55.788  16.753  1.00 12.62           C
ATOM    351  CG  LEU A  43      15.742  56.711  16.792  1.00 11.80           C
ATOM    352  CD1 LEU A  43      15.680  57.505  18.086  1.00 15.12           C
ATOM    353  CD2 LEU A  43      17.055  55.933  16.689  1.00 14.72           C
ATOM    354  N   ASN A  44      11.885  54.529  15.467  1.00 11.59           N
ATOM    355  CA  ASN A  44      10.789  53.576  15.587  1.00 11.33           C
ATOM    356  C   ASN A  44      10.885  52.511  14.515  1.00 11.87           C
ATOM    357  O   ASN A  44      10.626  51.334  14.781  1.00 12.66           O
ATOM    358  CB  ASN A  44       9.411  54.247  15.501  1.00 12.39           C
ATOM    359  CG  ASN A  44       8.952  54.821  16.826  1.00 11.42           C
ATOM    360  OD1 ASN A  44       9.292  54.298  17.904  1.00 11.78           O
ATOM    361  ND2 ASN A  44       8.158  55.883  16.765  1.00 12.91           N
ATOM    362  N   GLU A  45      11.225  52.912  13.295  1.00 12.59           N
ATOM    363  CA  GLU A  45      11.386  51.949  12.206  1.00 14.53           C
ATOM    364  C   GLU A  45      12.483  50.928  12.538  1.00 13.46           C
ATOM    365  O   GLU A  45      12.300  49.722  12.416  1.00 14.63           O
ATOM    366  CB  GLU A  45      11.791  52.674  10.924  1.00 15.54           C
ATOM    367  CG  GLU A  45      10.682  53.357  10.179  1.00 18.18           C
ATOM    368  CD  GLU A  45       9.853  52.388   9.367  1.00 19.32           C
ATOM    369  OE1 GLU A  45      10.260  51.222   9.246  1.00 19.91           O
ATOM    370  OE2 GLU A  45       8.800  52.799   8.855  1.00 22.50           O
ATOM    371  N   GLN A  46      13.636  51.419  12.989  1.00 13.06           N
ATOM    372  CA  GLN A  46      14.743  50.527  13.290  1.00 12.55           C
ATOM    373  C   GLN A  46      14.364  49.498  14.340  1.00 14.60           C
ATOM    374  O   GLN A  46      14.631  48.302  14.184  1.00 15.08           O
ATOM    375  CB  GLN A  46      15.975  51.313  13.770  1.00 12.71           C
ATOM    376  CG  GLN A  46      16.634  52.171  12.712  1.00 13.63           C
ATOM    377  CD  GLN A  46      17.844  52.907  13.249  1.00 14.36           C
ATOM    378  OE1 GLN A  46      17.773  53.558  14.288  1.00 16.03           O
ATOM    379  NE2 GLN A  46      18.963  52.806  12.542  1.00 15.19           N
ATOM    380  N   PHE A  47      13.737  49.957  15.418  1.00 12.92           N
ATOM    381  CA  PHE A  47      13.386  49.040  16.496  1.00 12.71           C
ATOM    382  C   PHE A  47      12.180  48.155  16.197  1.00 13.84           C
ATOM    383  O   PHE A  47      12.144  46.988  16.624  1.00 13.98           O
ATOM    384  CB  PHE A  47      13.239  49.788  17.833  1.00 14.28           C
ATOM    385  CG  PHE A  47      14.565  50.201  18.432  1.00 12.85           C
ATOM    386  CD1 PHE A  47      15.122  51.437  18.152  1.00 12.69           C
ATOM    387  CD2 PHE A  47      15.253  49.339  19.275  1.00 13.96           C
ATOM    388  CE1 PHE A  47      16.339  51.810  18.707  1.00 13.97           C
ATOM    389  CE2 PHE A  47      16.471  49.711  19.836  1.00 14.06           C
ATOM    390  CZ  PHE A  47      17.014  50.942  19.559  1.00 14.37           C
ATOM    391  N   ARG A  48      11.207  48.663  15.441  1.00 13.26           N
ATOM    392  CA  ARG A  48      10.056  47.823  15.095  1.00 15.28           C
ATOM    393  C   ARG A  48      10.486  46.714  14.134  1.00 15.05           C
ATOM    394  O   ARG A  48       9.980  45.581  14.211  1.00 15.45           O
ATOM    395  CB  ARG A  48       8.932  48.650  14.446  1.00 16.28           C
ATOM    396  CG  ARG A  48       7.856  49.177  15.396  1.00 20.38           C
ATOM    397  CD  ARG A  48       7.286  48.074  16.323  1.00 20.52           C
ATOM    398  NE  ARG A  48       6.485  47.038  15.665  1.00 21.07           N
ATOM    399  CZ  ARG A  48       6.303  45.803  16.136  1.00 20.85           C
ATOM    400  NH1 ARG A  48       5.551  44.939  15.475  1.00 23.54           N
ATOM    401  NH2 ARG A  48       6.900  45.404  17.267  1.00 19.62           N
ATOM    402  N   LEU A  49      11.415  47.018  13.233  1.00 14.37           N
ATOM    403  CA  LEU A  49      11.869  45.997  12.292  1.00 17.21           C
ATOM    404  C   LEU A  49      12.538  44.832  13.016  1.00 18.31           C
ATOM    405  O   LEU A  49      12.617  43.721  12.482  1.00 20.85           O
ATOM    406  CB  LEU A  49      12.820  46.599  11.263  1.00 17.89           C
ATOM    407  CG  LEU A  49      12.110  47.440  10.199  1.00 19.45           C
ATOM    408  CD1 LEU A  49      13.142  48.176   9.362  1.00 20.50           C
ATOM    409  CD2 LEU A  49      11.241  46.539   9.324  1.00 19.81           C
ATOM    410  N   GLN A  50      13.015  45.075  14.231  1.00 17.28           N
ATOM    411  CA  GLN A  50      13.638  44.025  15.039  1.00 19.36           C
ATOM    412  C   GLN A  50      12.622  43.403  16.008  1.00 19.12           C
ATOM    413  O   GLN A  50      12.959  42.523  16.809  1.00 21.20           O
ATOM    414  CB  GLN A  50      14.813  44.612  15.823  1.00 21.82           C
ATOM    415  CG  GLN A  50      15.884  45.201  14.928  1.00 25.03           C
ATOM    416  CD  GLN A  50      17.013  45.837  15.705  1.00 29.74           C
ATOM    417  OE1 GLN A  50      16.918  46.990  16.130  1.00 32.98           O
ATOM    418  NE2 GLN A  50      18.091  45.084  15.905  1.00 30.98           N
ATOM    419  N   ASN A  51      11.372  43.846  15.930  1.00 19.16           N
ATOM    420  CA  ASN A  51      10.297  43.369  16.805  1.00 18.91           C
ATOM    421  C   ASN A  51      10.754  43.428  18.255  1.00 18.07           C
ATOM    422  O   ASN A  51      10.636  42.472  19.022  1.00 18.92           O
ATOM    423  CB  ASN A  51       9.872  41.943  16.440  1.00 23.21           C
ATOM    424  CG  ASN A  51       8.606  41.510  17.165  1.00 26.04           C
ATOM    425  OD1 ASN A  51       7.655  42.292  17.324  1.00 26.00           O
ATOM    426  ND2 ASN A  51       8.577  40.251  17.591  1.00 29.35           N
ATOM    427  N   THR A  52      11.237  44.602  18.622  1.00 14.99           N
ATOM    428  CA  THR A  52      11.760  44.838  19.954  1.00 14.07           C
ATOM    429  C   THR A  52      10.718  44.747  21.064  1.00 13.25           C
ATOM    430  O   THR A  52       9.619  45.300  20.947  1.00 13.99           O
ATOM    431  CB  THR A  52      12.393  46.225  19.995  1.00 13.36           C
ATOM    432  OG1 THR A  52      13.413  46.317  18.992  1.00 15.35           O
ATOM    433  CG2 THR A  52      13.009  46.505  21.361  1.00 14.66           C
ATOM    434  N   THR A  53      11.053  44.013  22.127  1.00 12.36           N
ATOM    435  CA  THR A  53      10.199  43.907  23.309  1.00 12.30           C
ATOM    436  C   THR A  53      10.926  44.563  24.498  1.00 11.63           C
ATOM    437  O   THR A  53      12.098  44.265  24.778  1.00 12.68           O
ATOM    438  CB  THR A  53       9.893  42.461  23.667  1.00 12.68           C
ATOM    439  OG1 THR A  53       9.230  41.839  22.557  1.00 16.62           O
ATOM    440  CG2 THR A  53       8.982  42.400  24.886  1.00 15.12           C
ATOM    441  N   ILE A  54      10.247  45.494  25.151  1.00 11.33           N
ATOM    442  CA  ILE A  54      10.812  46.208  26.290  1.00 11.29           C
ATOM    443  C   ILE A  54      10.137  45.802  27.590  1.00 10.98           C
ATOM    444  O   ILE A  54       8.902  45.826  27.679  1.00 12.53           O
ATOM    445  CB  ILE A  54      10.662  47.759  26.126  1.00 10.86           C
ATOM    446  CG1 ILE A  54      11.242  48.221  24.781  1.00 11.22           C
ATOM    447  CG2 ILE A  54      11.328  48.466  27.297  1.00 12.08           C
ATOM    448  CD1 ILE A  54      10.232  48.244  23.611  1.00 11.60           C
ATOM    449  N   GLY A  55      10.936  45.385  28.574  1.00 11.11           N
ATOM    450  CA  GLY A  55      10.419  45.071  29.887  1.00 11.43           C
ATOM    451  C   GLY A  55      10.550  46.317  30.748  1.00 11.42           C
ATOM    452  O   GLY A  55      11.568  47.009  30.683  1.00 13.21           O
ATOM    453  N   LEU A  56       9.531  46.613  31.536  1.00 11.82           N
ATOM    454  CA  LEU A  56       9.557  47.765  32.442  1.00 11.75           C
ATOM    455  C   LEU A  56       9.302  47.211  33.835  1.00 13.65           C
ATOM    456  O   LEU A  56       8.221  46.644  34.099  1.00 13.55           O
ATOM    457  CB  LEU A  56       8.485  48.787  32.059  1.00 13.09           C
ATOM    458  CG  LEU A  56       8.409  50.066  32.923  1.00 13.06           C
ATOM    459  CD1 LEU A  56       9.712  50.853  32.863  1.00 12.98           C
ATOM    460  CD2 LEU A  56       7.262  50.936  32.434  1.00 14.86           C
ATOM    461  N   THR A  57      10.292  47.341  34.714  1.00 13.12           N
ATOM    462  CA  THR A  57      10.178  46.811  36.065  1.00 14.77           C
ATOM    463  C   THR A  57       9.970  47.881  37.098  1.00 14.52           C
ATOM    464  O   THR A  57      10.588  48.932  37.040  1.00 15.03           O
ATOM    465  CB  THR A  57      11.431  46.000  36.460  1.00 15.61           C
ATOM    466  OG1 THR A  57      12.551  46.881  36.624  1.00 18.59           O
ATOM    467  CG2 THR A  57      11.764  44.973  35.405  1.00 17.30           C
ATOM    468  N   VAL A  58       9.096  47.610  38.057  1.00 14.73           N
ATOM    469  CA  VAL A  58       8.838  48.541  39.141  1.00 15.07           C
ATOM    470  C   VAL A  58       8.546  47.767  40.404  1.00 15.53           C
ATOM    471  O   VAL A  58       7.974  46.675  40.365  1.00 16.21           O
ATOM    472  CB  VAL A  58       7.620  49.462  38.882  1.00 17.33           C
ATOM    473  CG1 VAL A  58       7.917  50.418  37.761  1.00 21.48           C
ATOM    474  CG2 VAL A  58       6.370  48.634  38.583  1.00 17.04           C
ATOM    475  N   PHE A  59       8.957  48.330  41.523  1.00 15.78           N
ATOM    476  CA  PHE A  59       8.687  47.723  42.812  1.00 16.45           C
ATOM    477  C   PHE A  59       7.627  48.563  43.489  1.00 16.68           C
ATOM    478  O   PHE A  59       7.659  49.794  43.452  1.00 16.88           O
ATOM    479  CB  PHE A  59       9.962  47.656  43.655  1.00 19.35           C
ATOM    480  CG  PHE A  59      10.966  46.690  43.123  1.00 22.34           C
ATOM    481  CD1 PHE A  59      11.682  46.983  41.963  1.00 23.94           C
ATOM    482  CD2 PHE A  59      11.147  45.452  43.727  1.00 24.07           C
ATOM    483  CE1 PHE A  59      12.560  46.053  41.411  1.00 25.24           C
ATOM    484  CE2 PHE A  59      12.020  44.516  43.182  1.00 25.53           C
ATOM    485  CZ  PHE A  59      12.724  44.817  42.027  1.00 25.70           C
ATOM    486  N   ALA A  60       6.649  47.895  44.084  1.00 15.75           N
ATOM    487  CA  ALA A  60       5.580  48.605  44.780  1.00 17.05           C
ATOM    488  C   ALA A  60       5.317  47.845  46.065  1.00 17.17           C
ATOM    489  O   ALA A  60       4.485  46.935  46.122  1.00 18.34           O
ATOM    490  CB  ALA A  60       4.335  48.665  43.921  1.00 17.29           C
ATOM    491  N   ILE A  61       6.064  48.224  47.089  1.00 18.21           N
ATOM    492  CA  ILE A  61       6.007  47.597  48.392  1.00 19.94           C
ATOM    493  C   ILE A  61       5.284  48.484  49.384  1.00 19.08           C
ATOM    494  O   ILE A  61       5.406  49.716  49.348  1.00 19.13           O
ATOM    495  CB  ILE A  61       7.443  47.343  48.888  1.00 22.55           C
ATOM    496  CG1 ILE A  61       8.160  46.413  47.910  1.00 25.27           C
ATOM    497  CG2 ILE A  61       7.433  46.778  50.291  1.00 24.38           C
ATOM    498  CD1 ILE A  61       7.526  45.072  47.794  1.00 26.36           C
ATOM    499  N   LYS A  62       4.535  47.846  50.278  1.00 20.90           N
ATOM    500  CA  LYS A  62       3.789  48.544  51.308  1.00 20.78           C
ATOM    501  C   LYS A  62       2.907  49.650  50.731  1.00 20.86           C
ATOM    502  O   LYS A  62       2.151  49.410  49.798  1.00 20.16           O
ATOM    503  CB  LYS A  62       4.759  49.081  52.367  1.00 23.25           C
ATOM    504  CG  LYS A  62       5.545  47.955  53.031  1.00 27.11           C
ATOM    505  CD  LYS A  62       6.714  48.456  53.860  1.00 31.07           C
ATOM    506  CE  LYS A  62       7.590  47.287  54.292  1.00 33.28           C
ATOM    507  NZ  LYS A  62       8.895  47.745  54.851  1.00 35.44           N
ATOM    508  N   LYS A  63       3.000  50.857  51.265  1.00 20.70           N
ATOM    509  CA  LYS A  63       2.136  51.926  50.788  1.00 20.97           C
ATOM    510  C   LYS A  63       2.344  52.371  49.343  1.00 20.39           C
ATOM    511  O   LYS A  63       1.482  53.046  48.771  1.00 20.47           O
ATOM    512  CB  LYS A  63       2.239  53.140  51.715  1.00 24.16           C
ATOM    513  CG  LYS A  63       1.872  52.822  53.168  1.00 27.42           C
ATOM    514  CD  LYS A  63       1.807  54.088  54.003  1.00 30.93           C
ATOM    515  CE  LYS A  63       1.375  53.783  55.430  1.00 33.13           C
ATOM    516  NZ  LYS A  63       0.044  53.105  55.491  1.00 34.60           N
ATOM    517  N   TYR A  64       3.464  51.983  48.740  1.00 18.23           N
ATOM    518  CA  TYR A  64       3.719  52.417  47.373  1.00 17.01           C
ATOM    519  C   TYR A  64       2.824  51.784  46.324  1.00 16.85           C
ATOM    520  O   TYR A  64       2.857  52.191  45.155  1.00 15.57           O
ATOM    521  CB  TYR A  64       5.199  52.250  47.020  1.00 16.50           C
ATOM    522  CG  TYR A  64       6.062  53.336  47.639  1.00 19.08           C
ATOM    523  CD1 TYR A  64       6.049  53.563  49.018  1.00 21.69           C
ATOM    524  CD2 TYR A  64       6.885  54.142  46.854  1.00 20.01           C
ATOM    525  CE1 TYR A  64       6.837  54.560  49.597  1.00 22.92           C
ATOM    526  CE2 TYR A  64       7.679  55.149  47.425  1.00 20.41           C
ATOM    527  CZ  TYR A  64       7.650  55.345  48.793  1.00 21.91           C
ATOM    528  OH  TYR A  64       8.441  56.306  49.376  1.00 23.45           O
ATOM    529  N   VAL A  65       2.011  50.802  46.719  1.00 16.03           N
ATOM    530  CA  VAL A  65       1.083  50.229  45.765  1.00 16.65           C
ATOM    531  C   VAL A  65       0.095  51.311  45.306  1.00 16.08           C
ATOM    532  O   VAL A  65      -0.462  51.212  44.209  1.00 17.20           O
ATOM    533  CB  VAL A  65       0.288  49.029  46.358  1.00 17.70           C
ATOM    534  CG1 VAL A  65       1.204  47.863  46.573  1.00 19.08           C
ATOM    535  CG2 VAL A  65      -0.410  49.431  47.648  1.00 19.27           C
ATOM    536  N   ALA A  66      -0.066  52.371  46.103  1.00 15.24           N
ATOM    537  CA  ALA A  66      -0.978  53.457  45.772  1.00 17.20           C
ATOM    538  C   ALA A  66      -0.567  54.210  44.503  1.00 15.37           C
ATOM    539  O   ALA A  66      -1.400  54.835  43.863  1.00 16.91           O
ATOM    540  CB  ALA A  66      -1.072  54.437  46.933  1.00 18.49           C
ATOM    541  N   PHE A  67       0.722  54.150  44.153  1.00 14.48           N
ATOM    542  CA  PHE A  67       1.253  54.853  42.979  1.00 13.78           C
ATOM    543  C   PHE A  67       1.071  54.087  41.664  1.00 13.03           C
ATOM    544  O   PHE A  67       1.241  54.651  40.577  1.00 13.22           O
ATOM    545  CB  PHE A  67       2.754  55.109  43.166  1.00 14.03           C
ATOM    546  CG  PHE A  67       3.090  56.065  44.282  1.00 15.13           C
ATOM    547  CD1 PHE A  67       3.704  55.606  45.439  1.00 16.69           C
ATOM    548  CD2 PHE A  67       2.814  57.423  44.160  1.00 15.64           C
ATOM    549  CE1 PHE A  67       4.041  56.496  46.463  1.00 17.68           C
ATOM    550  CE2 PHE A  67       3.147  58.323  45.177  1.00 18.10           C
ATOM    551  CZ  PHE A  67       3.759  57.856  46.323  1.00 17.79           C
ATOM    552  N   LEU A  68       0.713  52.813  41.740  1.00 12.78           N
ATOM    553  CA  LEU A  68       0.607  52.011  40.535  1.00 13.42           C
ATOM    554  C   LEU A  68      -0.390  52.443  39.489  1.00 12.19           C
ATOM    555  O   LEU A  68      -0.079  52.428  38.295  1.00 13.64           O
ATOM    556  CB  LEU A  68       0.334  50.553  40.894  1.00 13.27           C
ATOM    557  CG  LEU A  68       1.533  49.794  41.464  1.00 13.59           C
ATOM    558  CD1 LEU A  68       1.070  48.471  42.054  1.00 15.71           C
ATOM    559  CD2 LEU A  68       2.553  49.542  40.363  1.00 16.52           C
ATOM    560  N   LYS A  69      -1.582  52.855  39.907  1.00 13.28           N
ATOM    561  CA  LYS A  69      -2.606  53.214  38.932  1.00 13.58           C
ATOM    562  C   LYS A  69      -2.157  54.340  38.008  1.00 12.14           C
ATOM    563  O   LYS A  69      -2.240  54.197  36.781  1.00 12.78           O
ATOM    564  CB  LYS A  69      -3.925  53.578  39.632  1.00 15.17           C
ATOM    565  CG  LYS A  69      -5.076  53.847  38.647  1.00 16.34           C
ATOM    566  CD  LYS A  69      -6.391  54.130  39.373  1.00 20.55           C
ATOM    567  CE  LYS A  69      -7.489  54.604  38.404  1.00 23.56           C
ATOM    568  NZ  LYS A  69      -7.821  53.596  37.366  1.00 25.06           N
ATOM    569  N   LEU A  70      -1.694  55.447  38.572  1.00 12.44           N
ATOM    570  CA  LEU A  70      -1.247  56.562  37.740  1.00 13.06           C
ATOM    571  C   LEU A  70      -0.002  56.196  36.932  1.00 12.05           C
ATOM    572  O   LEU A  70       0.116  56.569  35.755  1.00 12.74           O
ATOM    573  CB  LEU A  70      -0.964  57.793  38.605  1.00 13.60           C
ATOM    574  CG  LEU A  70      -0.572  59.075  37.840  1.00 14.28           C
ATOM    575  CD1 LEU A  70      -1.756  59.533  36.981  1.00 15.78           C
ATOM    576  CD2 LEU A  70      -0.161  60.165  38.812  1.00 16.16           C
ATOM    577  N   PHE A  71       0.910  55.456  37.548  1.00 12.52           N
ATOM    578  CA  PHE A  71       2.131  55.045  36.861  1.00 11.71           C
ATOM    579  C   PHE A  71       1.792  54.249  35.605  1.00 11.26           C
ATOM    580  O   PHE A  71       2.251  54.550  34.495  1.00 11.21           O
ATOM    581  CB  PHE A  71       2.981  54.181  37.780  1.00 11.57           C
ATOM    582  CG  PHE A  71       4.225  53.638  37.126  1.00 11.58           C
ATOM    583  CD1 PHE A  71       5.410  54.362  37.147  1.00 11.12           C
ATOM    584  CD2 PHE A  71       4.214  52.401  36.485  1.00 12.55           C
ATOM    585  CE1 PHE A  71       6.576  53.865  36.543  1.00 11.79           C
ATOM    586  CE2 PHE A  71       5.378  51.896  35.875  1.00 12.73           C
ATOM    587  CZ  PHE A  71       6.562  52.640  35.906  1.00 12.31           C
ATOM    588  N   LEU A  72       0.983  53.205  35.770  1.00 12.00           N
ATOM    589  CA  LEU A  72       0.637  52.358  34.636  1.00 12.26           C
ATOM    590  C   LEU A  72      -0.249  53.037  33.600  1.00 12.13           C
ATOM    591  O   LEU A  72      -0.032  52.870  32.404  1.00 12.56           O
ATOM    592  CB  LEU A  72      -0.026  51.054  35.126  1.00 12.50           C
ATOM    593  CG  LEU A  72       0.881  50.157  35.988  1.00 12.89           C
ATOM    594  CD1 LEU A  72       0.024  49.093  36.652  1.00 14.60           C
ATOM    595  CD2 LEU A  72       1.977  49.497  35.160  1.00 13.71           C
ATOM    596  N   GLU A  73      -1.228  53.825  34.042  1.00 11.87           N
ATOM    597  CA  GLU A  73      -2.087  54.471  33.078  1.00 13.13           C
ATOM    598  C   GLU A  73      -1.306  55.474  32.241  1.00 11.60           C
ATOM    599  O   GLU A  73      -1.527  55.596  31.023  1.00 12.17           O
ATOM    600  CB  GLU A  73      -3.284  55.115  33.781  1.00 15.87           C
ATOM    601  CG  GLU A  73      -4.160  54.010  34.379  1.00 18.66           C
ATOM    602  CD  GLU A  73      -5.490  54.456  34.949  1.00 24.06           C
ATOM    603  OE1 GLU A  73      -5.585  55.599  35.412  1.00 24.27           O
ATOM    604  OE2 GLU A  73      -6.423  53.616  34.942  1.00 26.19           O
ATOM    605  N   THR A  74      -0.381  56.194  32.865  1.00 11.98           N
ATOM    606  CA  THR A  74       0.399  57.154  32.078  1.00 11.69           C
ATOM    607  C   THR A  74       1.457  56.449  31.225  1.00 11.65           C
ATOM    608  O   THR A  74       1.778  56.917  30.125  1.00 12.19           O
ATOM    609  CB  THR A  74       1.009  58.261  32.963  1.00 12.32           C
ATOM    610  OG1 THR A  74       1.928  57.703  33.914  1.00 12.04           O
ATOM    611  CG2 THR A  74      -0.120  58.986  33.696  1.00 12.63           C
ATOM    612  N   ALA A  75       1.962  55.298  31.688  1.00 11.36           N
ATOM    613  CA  ALA A  75       2.912  54.541  30.873  1.00 11.70           C
ATOM    614  C   ALA A  75       2.183  54.089  29.589  1.00 10.44           C
ATOM    615  O   ALA A  75       2.760  54.032  28.500  1.00 11.40           O
ATOM    616  CB  ALA A  75       3.427  53.322  31.645  1.00 12.27           C
ATOM    617  N   GLU A  76       0.899  53.751  29.715  1.00 11.32           N
ATOM    618  CA  GLU A  76       0.121  53.327  28.554  1.00 11.30           C
ATOM    619  C   GLU A  76       0.010  54.444  27.524  1.00 10.75           C
ATOM    620  O   GLU A  76      -0.029  54.178  26.308  1.00 13.89           O
ATOM    621  CB  GLU A  76      -1.287  52.877  28.985  1.00 12.21           C
ATOM    622  CG  GLU A  76      -1.296  51.477  29.536  1.00 13.48           C
ATOM    623  CD  GLU A  76      -0.850  50.487  28.496  1.00 13.49           C
ATOM    624  OE1 GLU A  76      -1.491  50.441  27.415  1.00 13.73           O
ATOM    625  OE2 GLU A  76       0.142  49.767  28.733  1.00 13.50           O
ATOM    626  N   LYS A  77      -0.017  55.690  27.970  1.00 11.38           N
ATOM    627  CA  LYS A  77      -0.121  56.786  27.015  1.00 12.63           C
ATOM    628  C   LYS A  77       1.213  57.232  26.442  1.00 12.73           C
ATOM    629  O   LYS A  77       1.257  57.740  25.316  1.00 13.81           O
ATOM    630  CB  LYS A  77      -0.769  58.012  27.677  1.00 16.38           C
ATOM    631  CG  LYS A  77      -2.217  57.768  28.109  1.00 19.06           C
ATOM    632  CD  LYS A  77      -2.888  59.030  28.640  1.00 24.96           C
ATOM    633  CE  LYS A  77      -4.411  58.911  28.568  1.00 29.05           C
ATOM    634  NZ  LYS A  77      -4.939  57.772  29.361  1.00 31.78           N
ATOM    635  N   HIS A  78       2.301  56.966  27.158  1.00 11.87           N
ATOM    636  CA  HIS A  78       3.591  57.533  26.781  1.00 11.62           C
ATOM    637  C   HIS A  78       4.807  56.651  26.633  1.00 11.34           C
ATOM    638  O   HIS A  78       5.793  57.093  26.036  1.00 12.57           O
ATOM    639  CB  HIS A  78       3.933  58.592  27.829  1.00 13.34           C
ATOM    640  CG  HIS A  78       3.019  59.771  27.800  1.00 12.63           C
ATOM    641  ND1 HIS A  78       2.174  60.118  28.836  1.00 16.56           N
ATOM    642  CD2 HIS A  78       2.814  60.680  26.824  1.00 12.95           C
ATOM    643  CE1 HIS A  78       1.488  61.198  28.487  1.00 13.52           C
ATOM    644  NE2 HIS A  78       1.857  61.555  27.274  1.00 16.61           N
ATOM    645  N   PHE A  79       4.771  55.440  27.184  1.00 11.06           N
ATOM    646  CA  PHE A  79       5.955  54.598  27.179  1.00 10.46           C
ATOM    647  C   PHE A  79       5.967  53.557  26.079  1.00 11.09           C
ATOM    648  O   PHE A  79       5.149  52.638  26.075  1.00 11.38           O
ATOM    649  CB  PHE A  79       6.066  53.913  28.551  1.00 10.81           C
ATOM    650  CG  PHE A  79       7.280  53.046  28.693  1.00 10.09           C
ATOM    651  CD1 PHE A  79       8.528  53.612  28.932  1.00 10.53           C
ATOM    652  CD2 PHE A  79       7.179  51.660  28.591  1.00  9.71           C
ATOM    653  CE1 PHE A  79       9.663  52.793  29.073  1.00 10.16           C
ATOM    654  CE2 PHE A  79       8.301  50.837  28.732  1.00 10.66           C
ATOM    655  CZ  PHE A  79       9.546  51.406  28.977  1.00 10.45           C
ATOM    656  N   MET A  80       6.893  53.711  25.135  1.00 10.98           N
ATOM    657  CA  MET A  80       7.085  52.742  24.060  1.00 10.91           C
ATOM    658  C   MET A  80       5.821  52.398  23.274  1.00 10.66           C
ATOM    659  O   MET A  80       5.674  51.259  22.816  1.00 11.29           O
ATOM    660  CB  MET A  80       7.642  51.440  24.654  1.00 11.07           C
ATOM    661  CG  MET A  80       8.956  51.606  25.428  1.00 10.37           C
ATOM    662  SD  MET A  80      10.378  52.094  24.408  1.00 11.35           S
ATOM    663  CE  MET A  80      11.555  52.540  25.728  1.00 12.44           C
ATOM    664  N   VAL A  81       4.938  53.374  23.091  1.00 11.92           N
ATOM    665  CA  VAL A  81       3.695  53.092  22.366  1.00 12.91           C
ATOM    666  C   VAL A  81       4.016  52.653  20.948  1.00 12.96           C
ATOM    667  O   VAL A  81       4.795  53.317  20.259  1.00 13.76           O
ATOM    668  CB  VAL A  81       2.781  54.330  22.333  1.00 13.51           C
ATOM    669  CG1 VAL A  81       1.522  54.062  21.466  1.00 17.08           C
ATOM    670  CG2 VAL A  81       2.352  54.669  23.760  1.00 15.60           C
ATOM    671  N   GLY A  82       3.427  51.530  20.547  1.00 12.60           N
ATOM    672  CA  GLY A  82       3.660  50.975  19.221  1.00 12.90           C
ATOM    673  C   GLY A  82       4.565  49.753  19.252  1.00 12.82           C
ATOM    674  O   GLY A  82       4.631  48.972  18.299  1.00 13.89           O
ATOM    675  N   HIS A  83       5.273  49.593  20.373  1.00 11.99           N
ATOM    676  CA  HIS A  83       6.208  48.502  20.576  1.00 11.87           C
ATOM    677  C   HIS A  83       5.667  47.494  21.580  1.00 10.86           C
ATOM    678  O   HIS A  83       4.708  47.784  22.303  1.00 12.30           O
ATOM    679  CB  HIS A  83       7.563  49.080  21.055  1.00 12.12           C
ATOM    680  CG  HIS A  83       8.247  49.894  20.008  1.00 11.99           C
ATOM    681  ND1 HIS A  83       8.094  51.258  19.884  1.00 14.05           N
ATOM    682  CD2 HIS A  83       9.018  49.504  18.966  1.00  9.69           C
ATOM    683  CE1 HIS A  83       8.749  51.676  18.806  1.00  9.62           C
ATOM    684  NE2 HIS A  83       9.314  50.628  18.235  1.00 16.06           N
ATOM    685  N   ARG A  84       6.277  46.315  21.630  1.00 12.50           N
ATOM    686  CA  ARG A  84       5.845  45.309  22.591  1.00 12.93           C
ATOM    687  C   ARG A  84       6.403  45.691  23.961  1.00 12.57           C
ATOM    688  O   ARG A  84       7.596  45.951  24.086  1.00 12.51           O
ATOM    689  CB  ARG A  84       6.373  43.926  22.214  1.00 15.28           C
ATOM    690  CG  ARG A  84       5.791  43.322  20.942  1.00 20.34           C
ATOM    691  CD  ARG A  84       6.255  41.869  20.853  1.00 26.00           C
ATOM    692  NE  ARG A  84       5.558  40.960  21.758  1.00 32.87           N
ATOM    693  CZ  ARG A  84       6.090  39.830  22.209  1.00 34.82           C
ATOM    694  NH1 ARG A  84       7.273  39.859  22.813  1.00 37.62           N
ATOM    695  NH2 ARG A  84       5.448  38.676  22.066  1.00 37.51           N
ATOM    696  N   VAL A  85       5.546  45.720  24.976  1.00 12.06           N
ATOM    697  CA  VAL A  85       5.944  46.074  26.338  1.00 12.61           C
ATOM    698  C   VAL A  85       5.454  45.032  27.316  1.00 12.37           C
ATOM    699  O   VAL A  85       4.307  44.552  27.208  1.00 13.59           O
ATOM    700  CB  VAL A  85       5.352  47.445  26.758  1.00 12.10           C
ATOM    701  CG1 VAL A  85       5.545  47.687  28.273  1.00 12.35           C
ATOM    702  CG2 VAL A  85       6.002  48.568  25.910  1.00 12.24           C
ATOM    703  N   HIS A  86       6.318  44.673  28.258  1.00 12.57           N
ATOM    704  CA  HIS A  86       5.957  43.726  29.295  1.00 12.17           C
ATOM    705  C   HIS A  86       6.286  44.401  30.627  1.00 10.53           C
ATOM    706  O   HIS A  86       7.472  44.669  30.906  1.00 12.24           O
ATOM    707  CB  HIS A  86       6.751  42.428  29.132  1.00 12.75           C
ATOM    708  CG  HIS A  86       6.202  41.273  29.921  1.00 14.21           C
ATOM    709  ND1 HIS A  86       6.359  39.963  29.510  1.00 15.99           N
ATOM    710  CD2 HIS A  86       5.547  41.222  31.107  1.00 14.22           C
ATOM    711  CE1 HIS A  86       5.824  39.156  30.412  1.00 17.84           C
ATOM    712  NE2 HIS A  86       5.324  39.888  31.391  1.00 16.14           N
ATOM    713  N   TYR A  87       5.258  44.709  31.412  1.00 11.45           N
ATOM    714  CA  TYR A  87       5.434  45.326  32.722  1.00 11.74           C
ATOM    715  C   TYR A  87       5.637  44.228  33.750  1.00 13.10           C
ATOM    716  O   TYR A  87       4.941  43.204  33.700  1.00 13.73           O
ATOM    717  CB  TYR A  87       4.188  46.110  33.158  1.00 12.64           C
ATOM    718  CG  TYR A  87       3.738  47.227  32.253  1.00 12.30           C
ATOM    719  CD1 TYR A  87       2.664  47.054  31.388  1.00 12.89           C
ATOM    720  CD2 TYR A  87       4.322  48.481  32.346  1.00 13.57           C
ATOM    721  CE1 TYR A  87       2.165  48.113  30.647  1.00 13.45           C
ATOM    722  CE2 TYR A  87       3.842  49.541  31.621  1.00 13.16           C
ATOM    723  CZ  TYR A  87       2.758  49.358  30.773  1.00 12.94           C
ATOM    724  OH  TYR A  87       2.265  50.434  30.087  1.00 13.38           O
ATOM    725  N   TYR A  88       6.583  44.424  34.660  1.00 12.56           N
ATOM    726  CA  TYR A  88       6.813  43.465  35.740  1.00 12.50           C
ATOM    727  C   TYR A  88       6.673  44.248  37.025  1.00 13.19           C
ATOM    728  O   TYR A  88       7.497  45.141  37.322  1.00 13.85           O
ATOM    729  CB  TYR A  88       8.203  42.844  35.664  1.00 13.55           C
ATOM    730  CG  TYR A  88       8.451  42.059  34.405  1.00 14.01           C
ATOM    731  CD1 TYR A  88       9.018  42.654  33.278  1.00 14.69           C
ATOM    732  CD2 TYR A  88       8.131  40.703  34.341  1.00 15.09           C
ATOM    733  CE1 TYR A  88       9.271  41.911  32.114  1.00 15.11           C
ATOM    734  CE2 TYR A  88       8.379  39.958  33.190  1.00 16.17           C
ATOM    735  CZ  TYR A  88       8.949  40.559  32.081  1.00 15.46           C
ATOM    736  OH  TYR A  88       9.194  39.823  30.942  1.00 17.89           O
ATOM    737  N   VAL A  89       5.605  43.956  37.765  1.00 12.94           N
ATOM    738  CA  VAL A  89       5.335  44.635  39.025  1.00 13.37           C
ATOM    739  C   VAL A  89       5.679  43.732  40.195  1.00 15.17           C
ATOM    740  O   VAL A  89       5.019  42.709  40.409  1.00 15.41           O
ATOM    741  CB  VAL A  89       3.845  45.071  39.124  1.00 14.54           C
ATOM    742  CG1 VAL A  89       3.562  45.744  40.463  1.00 15.93           C
ATOM    743  CG2 VAL A  89       3.537  46.059  37.993  1.00 15.87           C
ATOM    744  N   PHE A  90       6.726  44.102  40.923  1.00 14.60           N
ATOM    745  CA  PHE A  90       7.169  43.351  42.094  1.00 15.16           C
ATOM    746  C   PHE A  90       6.491  43.974  43.292  1.00 15.56           C
ATOM    747  O   PHE A  90       6.680  45.156  43.581  1.00 16.38           O
ATOM    748  CB  PHE A  90       8.688  43.426  42.225  1.00 16.72           C
ATOM    749  CG  PHE A  90       9.421  42.708  41.133  1.00 18.42           C
ATOM    750  CD1 PHE A  90       9.729  43.351  39.931  1.00 20.70           C
ATOM    751  CD2 PHE A  90       9.785  41.372  41.294  1.00 21.54           C
ATOM    752  CE1 PHE A  90      10.397  42.669  38.901  1.00 21.30           C
ATOM    753  CE2 PHE A  90      10.447  40.684  40.286  1.00 23.52           C
ATOM    754  CZ  PHE A  90      10.756  41.333  39.082  1.00 23.62           C
ATOM    755  N   THR A  91       5.689  43.181  43.995  1.00 16.87           N
ATOM    756  CA  THR A  91       4.940  43.722  45.113  1.00 16.92           C
ATOM    757  C   THR A  91       4.691  42.702  46.214  1.00 17.56           C
ATOM    758  O   THR A  91       4.745  41.498  45.975  1.00 17.18           O
ATOM    759  CB  THR A  91       3.559  44.264  44.610  1.00 17.58           C
ATOM    760  OG1 THR A  91       2.830  44.837  45.701  1.00 17.24           O
ATOM    761  CG2 THR A  91       2.717  43.136  43.997  1.00 16.62           C
ATOM    762  N   ASP A  92       4.437  43.209  47.416  1.00 18.18           N
ATOM    763  CA  ASP A  92       4.106  42.346  48.547  1.00 18.71           C
ATOM    764  C   ASP A  92       2.584  42.217  48.661  1.00 20.26           C
ATOM    765  O   ASP A  92       2.081  41.464  49.501  1.00 21.38           O
ATOM    766  CB  ASP A  92       4.695  42.916  49.848  1.00 20.66           C
ATOM    767  CG  ASP A  92       4.242  44.344  50.139  1.00 22.03           C
ATOM    768  OD1 ASP A  92       3.773  45.049  49.224  1.00 21.35           O
ATOM    769  OD2 ASP A  92       4.361  44.786  51.305  1.00 25.14           O
ATOM    770  N   GLN A  93       1.851  42.935  47.811  1.00 18.95           N
ATOM    771  CA  GLN A  93       0.388  42.931  47.829  1.00 19.56           C
ATOM    772  C   GLN A  93      -0.203  42.723  46.430  1.00 18.80           C
ATOM    773  O   GLN A  93      -0.781  43.644  45.847  1.00 17.73           O
ATOM    774  CB  GLN A  93      -0.123  44.260  48.389  1.00 20.00           C
ATOM    775  CG  GLN A  93       0.316  44.585  49.805  1.00 21.34           C
ATOM    776  CD  GLN A  93       0.362  46.078  50.031  1.00 22.95           C
ATOM    777  OE1 GLN A  93       1.425  46.702  49.924  1.00 24.07           O
ATOM    778  NE2 GLN A  93      -0.789  46.668  50.312  1.00 22.59           N
ATOM    779  N   PRO A  94      -0.093  41.507  45.888  1.00 19.20           N
ATOM    780  CA  PRO A  94      -0.629  41.222  44.550  1.00 19.92           C
ATOM    781  C   PRO A  94      -2.085  41.648  44.327  1.00 21.40           C
ATOM    782  O   PRO A  94      -2.444  42.129  43.254  1.00 21.91           O
ATOM    783  CB  PRO A  94      -0.460  39.707  44.420  1.00 20.61           C
ATOM    784  CG  PRO A  94       0.680  39.402  45.336  1.00 22.01           C
ATOM    785  CD  PRO A  94       0.433  40.281  46.517  1.00 20.91           C
ATOM    786  N   ALA A  95      -2.936  41.470  45.335  1.00 21.70           N
ATOM    787  CA  ALA A  95      -4.342  41.818  45.182  1.00 22.64           C
ATOM    788  C   ALA A  95      -4.595  43.320  45.167  1.00 23.13           C
ATOM    789  O   ALA A  95      -5.692  43.766  44.815  1.00 25.24           O
ATOM    790  CB  ALA A  95      -5.174  41.138  46.287  1.00 23.43           C
ATOM    791  N   ALA A  96      -3.578  44.100  45.531  1.00 21.60           N
ATOM    792  CA  ALA A  96      -3.696  45.549  45.556  1.00 22.07           C
ATOM    793  C   ALA A  96      -3.266  46.195  44.233  1.00 20.68           C
ATOM    794  O   ALA A  96      -3.360  47.413  44.084  1.00 22.95           O
ATOM    795  CB  ALA A  96      -2.872  46.117  46.706  1.00 23.55           C
ATOM    796  N   VAL A  97      -2.783  45.392  43.290  1.00 19.36           N
ATOM    797  CA  VAL A  97      -2.373  45.934  41.995  1.00 17.80           C
ATOM    798  C   VAL A  97      -3.660  46.344  41.267  1.00 17.50           C
ATOM    799  O   VAL A  97      -4.598  45.544  41.122  1.00 18.41           O
ATOM    800  CB  VAL A  97      -1.587  44.889  41.170  1.00 16.78           C
ATOM    801  CG1 VAL A  97      -1.250  45.462  39.784  1.00 17.86           C
ATOM    802  CG2 VAL A  97      -0.311  44.496  41.909  1.00 18.67           C
ATOM    803  N   PRO A  98      -3.747  47.606  40.836  1.00 17.32           N
ATOM    804  CA  PRO A  98      -4.960  48.056  40.134  1.00 18.38           C
ATOM    805  C   PRO A  98      -5.161  47.390  38.779  1.00 18.65           C
ATOM    806  O   PRO A  98      -4.200  46.994  38.121  1.00 19.65           O
ATOM    807  CB  PRO A  98      -4.733  49.556  39.987  1.00 18.79           C
ATOM    808  CG  PRO A  98      -3.240  49.623  39.787  1.00 17.11           C
ATOM    809  CD  PRO A  98      -2.733  48.676  40.873  1.00 17.40           C
ATOM    810  N   ARG A  99      -6.420  47.268  38.363  1.00 21.75           N
ATOM    811  CA  ARG A  99      -6.735  46.666  37.070  1.00 22.70           C
ATOM    812  C   ARG A  99      -6.672  47.777  36.026  1.00 23.12           C
ATOM    813  O   ARG A  99      -7.612  48.553  35.862  1.00 25.25           O
ATOM    814  CB  ARG A  99      -8.137  46.039  37.108  1.00 25.77           C
ATOM    815  CG  ARG A  99      -8.464  45.152  35.915  1.00 30.23           C
ATOM    816  CD  ARG A  99      -9.574  45.758  35.077  1.00 33.65           C
ATOM    817  NE  ARG A  99     -10.822  45.909  35.823  1.00 36.22           N
ATOM    818  CZ  ARG A  99     -11.810  46.719  35.453  1.00 36.15           C
ATOM    819  NH1 ARG A  99     -11.692  47.446  34.352  1.00 33.89           N
ATOM    820  NH2 ARG A  99     -12.907  46.815  36.190  1.00 37.13           N
ATOM    821  N   VAL A 100      -5.546  47.855  35.326  1.00 20.27           N
ATOM    822  CA  VAL A 100      -5.321  48.892  34.323  1.00 17.95           C
ATOM    823  C   VAL A 100      -5.488  48.313  32.920  1.00 16.74           C
ATOM    824  O   VAL A 100      -4.970  47.246  32.605  1.00 17.87           O
ATOM    825  CB  VAL A 100      -3.894  49.500  34.508  1.00 16.70           C
ATOM    826  CG1 VAL A 100      -3.574  50.477  33.373  1.00 18.38           C
ATOM    827  CG2 VAL A 100      -3.816  50.204  35.876  1.00 18.20           C
ATOM    828  N   THR A 101      -6.231  49.030  32.089  1.00 15.91           N
ATOM    829  CA  THR A 101      -6.490  48.583  30.726  1.00 15.56           C
ATOM    830  C   THR A 101      -5.251  48.796  29.860  1.00 14.12           C
ATOM    831  O   THR A 101      -4.733  49.913  29.792  1.00 15.53           O
ATOM    832  CB  THR A 101      -7.677  49.360  30.162  1.00 14.96           C
ATOM    833  OG1 THR A 101      -8.769  49.258  31.091  1.00 17.24           O
ATOM    834  CG2 THR A 101      -8.090  48.811  28.822  1.00 16.45           C
ATOM    835  N   LEU A 102      -4.789  47.736  29.206  1.00 14.10           N
ATOM    836  CA  LEU A 102      -3.580  47.828  28.374  1.00 14.22           C
ATOM    837  C   LEU A 102      -3.843  47.795  26.875  1.00 14.14           C
ATOM    838  O   LEU A 102      -4.773  47.116  26.420  1.00 15.65           O
ATOM    839  CB  LEU A 102      -2.625  46.680  28.711  1.00 15.15           C
ATOM    840  CG  LEU A 102      -2.310  46.493  30.201  1.00 15.22           C
ATOM    841  CD1 LEU A 102      -1.247  45.409  30.358  1.00 18.17           C
ATOM    842  CD2 LEU A 102      -1.837  47.815  30.798  1.00 15.80           C
ATOM    843  N   GLY A 103      -3.027  48.531  26.124  1.00 12.93           N
ATOM    844  CA  GLY A 103      -3.129  48.522  24.674  1.00 13.10           C
ATOM    845  C   GLY A 103      -2.663  47.182  24.112  1.00 13.80           C
ATOM    846  O   GLY A 103      -2.017  46.376  24.806  1.00 14.08           O
ATOM    847  N   THR A 104      -2.962  46.922  22.844  1.00 13.37           N
ATOM    848  CA  THR A 104      -2.555  45.662  22.253  1.00 13.43           C
ATOM    849  C   THR A 104      -1.011  45.500  22.247  1.00 12.56           C
ATOM    850  O   THR A 104      -0.272  46.479  22.095  1.00 13.57           O
ATOM    851  CB  THR A 104      -3.112  45.531  20.826  1.00 13.55           C
ATOM    852  OG1 THR A 104      -2.867  44.197  20.359  1.00 16.41           O
ATOM    853  CG2 THR A 104      -2.479  46.559  19.895  1.00 14.61           C
ATOM    854  N   GLY A 105      -0.536  44.267  22.436  1.00 13.84           N
ATOM    855  CA  GLY A 105       0.894  43.998  22.443  1.00 13.36           C
ATOM    856  C   GLY A 105       1.595  44.360  23.731  1.00 13.78           C
ATOM    857  O   GLY A 105       2.837  44.396  23.788  1.00 14.95           O
ATOM    858  N   ARG A 106       0.819  44.613  24.776  1.00 12.69           N
ATOM    859  CA  ARG A 106       1.369  45.011  26.063  1.00 13.99           C
ATOM    860  C   ARG A 106       0.778  44.100  27.117  1.00 14.76           C
ATOM    861  O   ARG A 106      -0.428  43.792  27.091  1.00 15.52           O
ATOM    862  CB  ARG A 106       1.018  46.472  26.335  1.00 13.58           C
ATOM    863  CG  ARG A 106       1.419  47.389  25.180  1.00 14.02           C
ATOM    864  CD  ARG A 106       0.955  48.808  25.379  1.00 13.21           C
ATOM    865  NE  ARG A 106       1.656  49.536  26.442  1.00 11.94           N
ATOM    866  CZ  ARG A 106       2.683  50.356  26.254  1.00 11.47           C
ATOM    867  NH1 ARG A 106       3.196  50.966  27.306  1.00 11.49           N
ATOM    868  NH2 ARG A 106       3.181  50.567  25.051  1.00 11.71           N
ATOM    869  N   GLN A 107       1.618  43.657  28.036  1.00 14.44           N
ATOM    870  CA  GLN A 107       1.167  42.763  29.086  1.00 15.18           C
ATOM    871  C   GLN A 107       1.770  43.104  30.426  1.00 14.16           C
ATOM    872  O   GLN A 107       2.806  43.779  30.506  1.00 14.02           O
ATOM    873  CB  GLN A 107       1.478  41.312  28.732  1.00 20.35           C
ATOM    874  CG  GLN A 107       2.927  40.970  28.549  1.00 23.21           C
ATOM    875  CD  GLN A 107       3.114  39.485  28.258  1.00 26.50           C
ATOM    876  OE1 GLN A 107       2.714  38.637  29.049  1.00 29.78           O
ATOM    877  NE2 GLN A 107       3.712  39.174  27.116  1.00 30.14           N
ATOM    878  N   LEU A 108       1.141  42.623  31.487  1.00 15.00           N
ATOM    879  CA  LEU A 108       1.627  42.899  32.819  1.00 14.91           C
ATOM    880  C   LEU A 108       1.662  41.639  33.646  1.00 15.38           C
ATOM    881  O   LEU A 108       0.706  40.834  33.612  1.00 16.21           O
ATOM    882  CB  LEU A 108       0.735  43.943  33.471  1.00 17.68           C
ATOM    883  CG  LEU A 108       1.155  44.380  34.874  1.00 18.58           C
ATOM    884  CD1 LEU A 108       0.770  45.833  35.063  1.00 19.50           C
ATOM    885  CD2 LEU A 108       0.510  43.470  35.919  1.00 20.20           C
ATOM    886  N   SER A 109       2.775  41.450  34.342  1.00 14.49           N
ATOM    887  CA  SER A 109       2.941  40.308  35.237  1.00 15.40           C
ATOM    888  C   SER A 109       3.156  40.828  36.639  1.00 15.93           C
ATOM    889  O   SER A 109       3.936  41.762  36.862  1.00 15.54           O
ATOM    890  CB  SER A 109       4.143  39.443  34.849  1.00 16.20           C
ATOM    891  OG  SER A 109       3.996  38.885  33.554  1.00 18.22           O
ATOM    892  N   VAL A 110       2.459  40.228  37.596  1.00 16.25           N
ATOM    893  CA  VAL A 110       2.590  40.601  38.994  1.00 17.41           C
ATOM    894  C   VAL A 110       3.481  39.540  39.623  1.00 18.73           C
ATOM    895  O   VAL A 110       3.195  38.339  39.523  1.00 20.21           O
ATOM    896  CB  VAL A 110       1.216  40.635  39.688  1.00 19.26           C
ATOM    897  CG1 VAL A 110       1.391  40.907  41.177  1.00 21.70           C
ATOM    898  CG2 VAL A 110       0.349  41.729  39.061  1.00 19.63           C
ATOM    899  N   LEU A 111       4.577  39.966  40.235  1.00 18.53           N
ATOM    900  CA  LEU A 111       5.516  39.050  40.885  1.00 20.40           C
ATOM    901  C   LEU A 111       5.532  39.357  42.370  1.00 19.97           C
ATOM    902  O   LEU A 111       5.899  40.450  42.789  1.00 19.73           O
ATOM    903  CB  LEU A 111       6.933  39.210  40.318  1.00 22.05           C
ATOM    904  CG  LEU A 111       7.115  39.025  38.801  1.00 25.20           C
ATOM    905  CD1 LEU A 111       6.355  37.800  38.321  1.00 26.64           C
ATOM    906  CD2 LEU A 111       6.617  40.261  38.075  1.00 27.07           C
ATOM    907  N   GLU A 112       5.118  38.389  43.177  1.00 20.30           N
ATOM    908  CA  GLU A 112       5.076  38.595  44.615  1.00 19.67           C
ATOM    909  C   GLU A 112       6.470  38.456  45.214  1.00 20.90           C
ATOM    910  O   GLU A 112       7.248  37.578  44.822  1.00 21.94           O
ATOM    911  CB  GLU A 112       4.101  37.595  45.266  1.00 21.04           C
ATOM    912  CG  GLU A 112       3.857  37.857  46.747  1.00 21.13           C
ATOM    913  CD  GLU A 112       2.750  36.986  47.317  1.00 22.16           C
ATOM    914  OE1 GLU A 112       2.316  36.055  46.614  1.00 23.57           O
ATOM    915  OE2 GLU A 112       2.321  37.236  48.469  1.00 23.03           O
ATOM    916  N   VAL A 113       6.790  39.350  46.138  1.00 22.74           N
ATOM    917  CA  VAL A 113       8.082  39.322  46.805  1.00 25.78           C
ATOM    918  C   VAL A 113       7.823  39.377  48.302  1.00 28.65           C
ATOM    919  O   VAL A 113       6.728  39.749  48.730  1.00 29.40           O
ATOM    920  CB  VAL A 113       8.964  40.527  46.405  1.00 25.50           C
ATOM    921  CG1 VAL A 113       9.313  40.447  44.928  1.00 26.60           C
ATOM    922  CG2 VAL A 113       8.242  41.826  46.726  1.00 26.24           C
ATOM    923  N   GLY A 114       8.826  39.004  49.091  1.00 30.99           N
ATOM    924  CA  GLY A 114       8.667  39.025  50.535  1.00 33.59           C
ATOM    925  C   GLY A 114       9.899  38.548  51.281  1.00 34.85           C
ATOM    926  O   GLY A 114      10.626  39.345  51.874  1.00 36.92           O
ATOM    927  N   GLU A 115      17.379  37.124  36.390  1.00 43.56           N
ATOM    928  CA  GLU A 115      16.751  35.837  36.122  1.00 42.87           C
ATOM    929  C   GLU A 115      16.729  35.495  34.636  1.00 42.20           C
ATOM    930  O   GLU A 115      16.741  36.378  33.771  1.00 42.47           O
ATOM    931  CB  GLU A 115      15.324  35.817  36.680  1.00 44.02           C
ATOM    932  CG  GLU A 115      14.587  34.502  36.447  1.00 45.22           C
ATOM    933  CD  GLU A 115      13.688  34.115  37.609  1.00 46.11           C
ATOM    934  OE1 GLU A 115      13.024  33.059  37.525  1.00 46.62           O
ATOM    935  OE2 GLU A 115      13.648  34.862  38.609  1.00 46.94           O
ATOM    936  N   ARG A 116      16.689  34.198  34.350  1.00 40.61           N
ATOM    937  CA  ARG A 116      16.671  33.696  32.984  1.00 39.10           C
ATOM    938  C   ARG A 116      15.329  34.004  32.320  1.00 36.58           C
ATOM    939  O   ARG A 116      15.194  33.939  31.098  1.00 36.52           O
ATOM    940  CB  ARG A 116      16.928  32.184  33.005  1.00 40.98           C
ATOM    941  CG  ARG A 116      17.314  31.573  31.671  1.00 43.58           C
ATOM    942  CD  ARG A 116      18.011  30.238  31.892  1.00 45.54           C
ATOM    943  NE  ARG A 116      18.463  29.624  30.647  1.00 46.91           N
ATOM    944  CZ  ARG A 116      19.232  28.541  30.588  1.00 47.84           C
ATOM    945  NH1 ARG A 116      19.636  27.952  31.707  1.00 47.74           N
ATOM    946  NH2 ARG A 116      19.599  28.048  29.411  1.00 48.11           N
ATOM    947  N   ARG A 117      14.341  34.338  33.141  1.00 33.79           N
ATOM    948  CA  ARG A 117      13.005  34.662  32.659  1.00 30.84           C
ATOM    949  C   ARG A 117      13.092  35.851  31.717  1.00 27.92           C
ATOM    950  O   ARG A 117      12.605  35.810  30.582  1.00 26.57           O
ATOM    951  CB  ARG A 117      12.104  35.034  33.832  1.00 33.21           C
ATOM    952  CG  ARG A 117      10.642  34.865  33.537  1.00 36.32           C
ATOM    953  CD  ARG A 117      10.326  33.391  33.477  1.00 39.22           C
ATOM    954  NE  ARG A 117       8.908  33.135  33.273  1.00 41.67           N
ATOM    955  CZ  ARG A 117       8.349  31.939  33.413  1.00 42.47           C
ATOM    956  NH1 ARG A 117       7.051  31.786  33.209  1.00 43.38           N
ATOM    957  NH2 ARG A 117       9.092  30.897  33.764  1.00 43.35           N
ATOM    958  N   PHE A 118      13.706  36.919  32.212  1.00 24.14           N
ATOM    959  CA  PHE A 118      13.873  38.136  31.429  1.00 21.90           C
ATOM    960  C   PHE A 118      14.570  37.889  30.097  1.00 21.51           C
ATOM    961  O   PHE A 118      14.191  38.458  29.070  1.00 21.80           O
ATOM    962  CB  PHE A 118      14.686  39.153  32.231  1.00 22.02           C
ATOM    963  CG  PHE A 118      13.947  39.761  33.377  1.00 22.07           C
ATOM    964  CD1 PHE A 118      14.588  39.990  34.590  1.00 22.92           C
ATOM    965  CD2 PHE A 118      12.624  40.166  33.235  1.00 21.83           C
ATOM    966  CE1 PHE A 118      13.921  40.619  35.642  1.00 21.70           C
ATOM    967  CE2 PHE A 118      11.948  40.797  34.278  1.00 22.70           C
ATOM    968  CZ  PHE A 118      12.597  41.027  35.487  1.00 23.36           C
ATOM    969  N   LEU A 119      15.605  37.052  30.111  1.00 21.79           N
ATOM    970  CA  LEU A 119      16.354  36.760  28.897  1.00 22.37           C
ATOM    971  C   LEU A 119      15.492  36.206  27.774  1.00 23.17           C
ATOM    972  O   LEU A 119      15.713  36.508  26.602  1.00 24.91           O
ATOM    973  CB  LEU A 119      17.497  35.779  29.200  1.00 22.74           C
ATOM    974  CG  LEU A 119      18.718  36.359  29.921  1.00 22.38           C
ATOM    975  CD1 LEU A 119      19.583  35.208  30.431  1.00 24.43           C
ATOM    976  CD2 LEU A 119      19.518  37.271  28.986  1.00 22.78           C
ATOM    977  N   SER A 120      14.495  35.405  28.126  1.00 24.22           N
ATOM    978  CA  SER A 120      13.645  34.818  27.107  1.00 24.74           C
ATOM    979  C   SER A 120      12.398  35.643  26.811  1.00 24.03           C
ATOM    980  O   SER A 120      11.721  35.399  25.812  1.00 25.93           O
ATOM    981  CB  SER A 120      13.233  33.405  27.528  1.00 26.38           C
ATOM    982  OG  SER A 120      12.434  33.442  28.695  1.00 30.70           O
ATOM    983  N   GLU A 121      12.091  36.629  27.651  1.00 20.15           N
ATOM    984  CA  GLU A 121      10.873  37.401  27.423  1.00 19.71           C
ATOM    985  C   GLU A 121      11.019  38.796  26.856  1.00 18.00           C
ATOM    986  O   GLU A 121      10.106  39.270  26.182  1.00 18.05           O
ATOM    987  CB  GLU A 121      10.054  37.503  28.709  1.00 20.17           C
ATOM    988  CG  GLU A 121       9.688  36.154  29.306  1.00 23.01           C
ATOM    989  CD  GLU A 121       8.555  36.257  30.286  1.00 23.58           C
ATOM    990  OE1 GLU A 121       8.474  37.266  31.012  1.00 21.12           O
ATOM    991  OE2 GLU A 121       7.740  35.313  30.339  1.00 26.41           O
ATOM    992  N   VAL A 122      12.131  39.472  27.131  1.00 15.69           N
ATOM    993  CA  VAL A 122      12.283  40.833  26.615  1.00 14.86           C
ATOM    994  C   VAL A 122      13.687  41.049  26.072  1.00 14.04           C
ATOM    995  O   VAL A 122      14.599  40.266  26.366  1.00 16.21           O
ATOM    996  CB  VAL A 122      11.989  41.898  27.719  1.00 13.47           C
ATOM    997  CG1 VAL A 122      10.604  41.679  28.299  1.00 14.62           C
ATOM    998  CG2 VAL A 122      13.071  41.872  28.803  1.00 15.71           C
ATOM    999  N   ASP A 123      13.856  42.095  25.265  1.00 13.33           N
ATOM   1000  CA  ASP A 123      15.161  42.423  24.692  1.00 13.25           C
ATOM   1001  C   ASP A 123      15.904  43.436  25.547  1.00 12.24           C
ATOM   1002  O   ASP A 123      17.137  43.370  25.693  1.00 14.32           O
ATOM   1003  CB  ASP A 123      14.982  42.988  23.290  1.00 14.92           C
ATOM   1004  CG  ASP A 123      14.359  41.980  22.347  1.00 16.87           C
ATOM   1005  OD1 ASP A 123      14.914  40.861  22.232  1.00 17.17           O
ATOM   1006  OD2 ASP A 123      13.322  42.282  21.730  1.00 17.61           O
ATOM   1007  N   TYR A 124      15.146  44.363  26.116  1.00 11.50           N
ATOM   1008  CA  TYR A 124      15.688  45.420  26.968  1.00 11.44           C
ATOM   1009  C   TYR A 124      14.909  45.484  28.254  1.00 11.84           C
ATOM   1010  O   TYR A 124      13.722  45.163  28.281  1.00 12.39           O
ATOM   1011  CB  TYR A 124      15.569  46.780  26.271  1.00 13.15           C
ATOM   1012  CG  TYR A 124      16.389  46.904  25.028  1.00 11.51           C
ATOM   1013  CD1 TYR A 124      15.857  46.591  23.782  1.00 13.25           C
ATOM   1014  CD2 TYR A 124      17.726  47.324  25.092  1.00 12.09           C
ATOM   1015  CE1 TYR A 124      16.632  46.692  22.626  1.00 13.32           C
ATOM   1016  CE2 TYR A 124      18.503  47.426  23.942  1.00 12.31           C
ATOM   1017  CZ  TYR A 124      17.954  47.110  22.711  1.00 13.01           C
ATOM   1018  OH  TYR A 124      18.700  47.193  21.559  1.00 14.97           O
ATOM   1019  N   LEU A 125      15.580  45.884  29.325  1.00 11.43           N
ATOM   1020  CA  LEU A 125      14.959  46.069  30.607  1.00 11.23           C
ATOM   1021  C   LEU A 125      15.121  47.518  30.998  1.00 11.64           C
ATOM   1022  O   LEU A 125      16.215  48.071  30.834  1.00 13.02           O
ATOM   1023  CB  LEU A 125      15.632  45.210  31.666  1.00 15.28           C
ATOM   1024  CG  LEU A 125      15.157  43.786  31.850  1.00 17.47           C
ATOM   1025  CD1 LEU A 125      15.971  43.142  32.991  1.00 18.89           C
ATOM   1026  CD2 LEU A 125      13.662  43.789  32.193  1.00 16.18           C
ATOM   1027  N   VAL A 126      14.055  48.125  31.502  1.00 12.26           N
ATOM   1028  CA  VAL A 126      14.048  49.512  31.956  1.00 13.31           C
ATOM   1029  C   VAL A 126      13.550  49.426  33.395  1.00 13.21           C
ATOM   1030  O   VAL A 126      12.456  48.876  33.652  1.00 14.00           O
ATOM   1031  CB  VAL A 126      13.119  50.393  31.093  1.00 12.83           C
ATOM   1032  CG1 VAL A 126      13.088  51.823  31.641  1.00 14.97           C
ATOM   1033  CG2 VAL A 126      13.603  50.415  29.646  1.00 14.73           C
ATOM   1034  N   CYS A 127      14.333  49.954  34.328  1.00 12.61           N
ATOM   1035  CA  CYS A 127      14.064  49.859  35.761  1.00 12.95           C
ATOM   1036  C   CYS A 127      13.809  51.229  36.341  1.00 11.14           C
ATOM   1037  O   CYS A 127      14.700  52.075  36.312  1.00 11.26           O
ATOM   1038  CB  CYS A 127      15.295  49.208  36.416  1.00 10.91           C
ATOM   1039  SG  CYS A 127      15.884  47.665  35.490  1.00 18.17           S
ATOM   1040  N   VAL A 128      12.607  51.442  36.865  1.00 10.68           N
ATOM   1041  CA  VAL A 128      12.256  52.760  37.384  1.00 11.67           C
ATOM   1042  C   VAL A 128      11.529  52.748  38.721  1.00 12.27           C
ATOM   1043  O   VAL A 128      11.014  51.713  39.158  1.00 13.56           O
ATOM   1044  CB  VAL A 128      11.342  53.545  36.364  1.00 11.60           C
ATOM   1045  CG1 VAL A 128      12.039  53.699  35.003  1.00 12.60           C
ATOM   1046  CG2 VAL A 128       9.982  52.829  36.197  1.00 12.61           C
ATOM   1047  N   ASP A 129      11.507  53.912  39.352  1.00 13.04           N
ATOM   1048  CA  ASP A 129      10.767  54.130  40.603  1.00 12.65           C
ATOM   1049  C   ASP A 129       9.270  54.185  40.218  1.00 13.01           C
ATOM   1050  O   ASP A 129       8.896  54.598  39.106  1.00 13.98           O
ATOM   1051  CB  ASP A 129      11.158  55.474  41.233  1.00 15.10           C
ATOM   1052  CG  ASP A 129      12.380  55.380  42.139  1.00 17.37           C
ATOM   1053  OD1 ASP A 129      13.127  54.394  42.069  1.00 19.56           O
ATOM   1054  OD2 ASP A 129      12.573  56.332  42.911  1.00 20.63           O
ATOM   1055  N   VAL A 130       8.408  53.809  41.158  1.00 12.75           N
ATOM   1056  CA  VAL A 130       6.971  53.785  40.925  1.00 12.63           C
ATOM   1057  C   VAL A 130       6.237  55.071  41.298  1.00 12.98           C
ATOM   1058  O   VAL A 130       5.136  55.313  40.795  1.00 13.01           O
ATOM   1059  CB  VAL A 130       6.317  52.601  41.705  1.00 13.40           C
ATOM   1060  CG1 VAL A 130       6.246  52.913  43.197  1.00 15.34           C
ATOM   1061  CG2 VAL A 130       4.931  52.308  41.135  1.00 15.03           C
ATOM   1062  N   ASP A 131       6.840  55.902  42.146  1.00 14.15           N
ATOM   1063  CA  ASP A 131       6.204  57.148  42.617  1.00 15.15           C
ATOM   1064  C   ASP A 131       6.463  58.239  41.589  1.00 14.42           C
ATOM   1065  O   ASP A 131       7.012  59.319  41.878  1.00 14.72           O
ATOM   1066  CB  ASP A 131       6.780  57.551  43.989  1.00 17.17           C
ATOM   1067  CG  ASP A 131       8.293  57.764  43.967  1.00 17.53           C
ATOM   1068  OD1 ASP A 131       8.774  58.687  44.660  1.00 22.89           O
ATOM   1069  OD2 ASP A 131       9.035  57.042  43.272  1.00 19.18           O
ATOM   1070  N   MET A 132       5.995  57.941  40.388  1.00 13.74           N
ATOM   1071  CA  MET A 132       6.250  58.752  39.216  1.00 12.53           C
ATOM   1072  C   MET A 132       5.094  58.690  38.246  1.00 12.03           C
ATOM   1073  O   MET A 132       4.230  57.831  38.357  1.00 12.99           O
ATOM   1074  CB  MET A 132       7.460  58.159  38.485  1.00 14.02           C
ATOM   1075  CG  MET A 132       8.709  57.972  39.315  1.00 13.17           C
ATOM   1076  SD  MET A 132       9.508  59.543  39.588  1.00 15.76           S
ATOM   1077  CE  MET A 132       9.947  59.995  37.893  1.00 15.73           C
ATOM   1078  N   GLU A 133       5.103  59.592  37.277  1.00 12.01           N
ATOM   1079  CA  GLU A 133       4.104  59.543  36.224  1.00 12.19           C
ATOM   1080  C   GLU A 133       4.733  59.982  34.913  1.00 11.85           C
ATOM   1081  O   GLU A 133       5.652  60.808  34.901  1.00 13.13           O
ATOM   1082  CB  GLU A 133       2.873  60.424  36.531  1.00 15.50           C
ATOM   1083  CG  GLU A 133       3.163  61.893  36.575  1.00 15.34           C
ATOM   1084  CD  GLU A 133       1.926  62.745  36.827  1.00 18.39           C
ATOM   1085  OE1 GLU A 133       0.935  62.598  36.097  1.00 18.86           O
ATOM   1086  OE2 GLU A 133       1.963  63.575  37.757  1.00 22.57           O
ATOM   1087  N   PHE A 134       4.282  59.408  33.813  1.00 11.64           N
ATOM   1088  CA  PHE A 134       4.756  59.820  32.503  1.00 11.62           C
ATOM   1089  C   PHE A 134       3.902  60.993  32.041  1.00 13.08           C
ATOM   1090  O   PHE A 134       2.680  60.960  32.177  1.00 13.50           O
ATOM   1091  CB  PHE A 134       4.648  58.686  31.466  1.00 12.00           C
ATOM   1092  CG  PHE A 134       5.582  57.549  31.712  1.00 11.67           C
ATOM   1093  CD1 PHE A 134       5.227  56.522  32.569  1.00 11.81           C
ATOM   1094  CD2 PHE A 134       6.846  57.520  31.102  1.00 11.35           C
ATOM   1095  CE1 PHE A 134       6.121  55.469  32.820  1.00 11.89           C
ATOM   1096  CE2 PHE A 134       7.744  56.484  31.340  1.00 11.75           C
ATOM   1097  CZ  PHE A 134       7.388  55.448  32.200  1.00 11.94           C
ATOM   1098  N   ARG A 135       4.541  62.026  31.511  1.00 12.66           N
ATOM   1099  CA  ARG A 135       3.835  63.195  30.979  1.00 12.77           C
ATOM   1100  C   ARG A 135       4.079  63.424  29.501  1.00 13.83           C
ATOM   1101  O   ARG A 135       3.418  64.255  28.884  1.00 15.47           O
ATOM   1102  CB  ARG A 135       4.256  64.479  31.675  1.00 15.63           C
ATOM   1103  CG  ARG A 135       4.014  64.491  33.144  1.00 18.36           C
ATOM   1104  CD  ARG A 135       4.200  65.927  33.580  1.00 21.10           C
ATOM   1105  NE  ARG A 135       4.443  66.067  35.003  1.00 25.05           N
ATOM   1106  CZ  ARG A 135       4.627  67.244  35.589  1.00 24.62           C
ATOM   1107  NH1 ARG A 135       4.586  68.353  34.860  1.00 26.56           N
ATOM   1108  NH2 ARG A 135       4.847  67.310  36.893  1.00 26.88           N
ATOM   1109  N   ASP A 136       5.061  62.735  28.935  1.00 12.57           N
ATOM   1110  CA  ASP A 136       5.367  62.911  27.533  1.00 11.70           C
ATOM   1111  C   ASP A 136       6.110  61.665  27.085  1.00 11.40           C
ATOM   1112  O   ASP A 136       6.413  60.764  27.884  1.00 12.57           O
ATOM   1113  CB  ASP A 136       6.224  64.174  27.332  1.00 13.80           C
ATOM   1114  CG  ASP A 136       5.988  64.847  25.978  1.00 12.39           C
ATOM   1115  OD1 ASP A 136       5.662  64.170  24.984  1.00 14.78           O
ATOM   1116  OD2 ASP A 136       6.134  66.103  25.931  1.00 15.69           O
ATOM   1117  N   HIS A 137       6.373  61.635  25.791  1.00 11.59           N
ATOM   1118  CA  HIS A 137       7.032  60.526  25.131  1.00 11.47           C
ATOM   1119  C   HIS A 137       8.300  59.989  25.788  1.00 10.35           C
ATOM   1120  O   HIS A 137       9.243  60.741  26.039  1.00 10.93           O
ATOM   1121  CB  HIS A 137       7.371  60.969  23.695  1.00 12.00           C
ATOM   1122  CG  HIS A 137       8.215  59.991  22.936  1.00 10.69           C
ATOM   1123  ND1 HIS A 137       7.686  59.088  22.039  1.00 12.76           N
ATOM   1124  CD2 HIS A 137       9.548  59.742  22.985  1.00 11.45           C
ATOM   1125  CE1 HIS A 137       8.656  58.319  21.571  1.00 11.95           C
ATOM   1126  NE2 HIS A 137       9.793  58.694  22.130  1.00 11.37           N
ATOM   1127  N   VAL A 138       8.305  58.679  26.068  1.00  9.98           N
ATOM   1128  CA  VAL A 138       9.529  57.973  26.528  1.00 10.05           C
ATOM   1129  C   VAL A 138       9.528  56.755  25.617  1.00 10.63           C
ATOM   1130  O   VAL A 138       8.711  55.835  25.780  1.00 10.68           O
ATOM   1131  CB  VAL A 138       9.503  57.570  27.996  1.00  8.77           C
ATOM   1132  CG1 VAL A 138      10.733  56.695  28.317  1.00 10.25           C
ATOM   1133  CG2 VAL A 138       9.511  58.844  28.850  1.00 11.28           C
ATOM   1134  N   GLY A 139      10.428  56.747  24.637  1.00 10.27           N
ATOM   1135  CA  GLY A 139      10.438  55.701  23.634  1.00 10.45           C
ATOM   1136  C   GLY A 139      11.770  55.057  23.327  1.00  9.47           C
ATOM   1137  O   GLY A 139      12.717  55.093  24.138  1.00 10.07           O
ATOM   1138  N   VAL A 140      11.843  54.490  22.133  1.00  8.94           N
ATOM   1139  CA  VAL A 140      13.025  53.710  21.777  1.00 10.55           C
ATOM   1140  C   VAL A 140      14.317  54.490  21.674  1.00  8.97           C
ATOM   1141  O   VAL A 140      15.401  53.887  21.619  1.00 10.27           O
ATOM   1142  CB  VAL A 140      12.787  52.847  20.509  1.00  9.62           C
ATOM   1143  CG1 VAL A 140      11.627  51.870  20.770  1.00 11.45           C
ATOM   1144  CG2 VAL A 140      12.514  53.736  19.306  1.00 11.83           C
ATOM   1145  N   GLU A 141      14.244  55.815  21.681  1.00  9.32           N
ATOM   1146  CA  GLU A 141      15.465  56.610  21.679  1.00 10.01           C
ATOM   1147  C   GLU A 141      16.331  56.284  22.914  1.00  9.20           C
ATOM   1148  O   GLU A 141      17.532  56.564  22.911  1.00 10.11           O
ATOM   1149  CB  GLU A 141      15.121  58.111  21.674  1.00 10.27           C
ATOM   1150  CG  GLU A 141      14.483  58.652  22.970  1.00 10.04           C
ATOM   1151  CD  GLU A 141      12.973  58.400  23.093  1.00 10.05           C
ATOM   1152  OE1 GLU A 141      12.406  58.824  24.135  1.00 11.10           O
ATOM   1153  OE2 GLU A 141      12.368  57.818  22.172  1.00 10.78           O
ATOM   1154  N   ILE A 142      15.753  55.707  23.970  1.00  9.14           N
ATOM   1155  CA  ILE A 142      16.563  55.399  25.165  1.00 10.62           C
ATOM   1156  C   ILE A 142      17.268  54.054  25.100  1.00 10.05           C
ATOM   1157  O   ILE A 142      18.192  53.809  25.874  1.00 11.17           O
ATOM   1158  CB  ILE A 142      15.706  55.417  26.487  1.00  9.70           C
ATOM   1159  CG1 ILE A 142      14.795  54.167  26.583  1.00  9.97           C
ATOM   1160  CG2 ILE A 142      14.870  56.692  26.532  1.00 10.03           C
ATOM   1161  CD1 ILE A 142      13.999  54.098  27.891  1.00 11.21           C
ATOM   1162  N   LEU A 143      16.843  53.197  24.171  1.00 10.55           N
ATOM   1163  CA  LEU A 143      17.349  51.833  24.107  1.00 10.45           C
ATOM   1164  C   LEU A 143      18.770  51.730  23.576  1.00 10.35           C
ATOM   1165  O   LEU A 143      19.104  52.297  22.532  1.00 11.09           O
ATOM   1166  CB  LEU A 143      16.371  50.958  23.303  1.00 10.47           C
ATOM   1167  CG  LEU A 143      14.939  50.924  23.899  1.00 10.69           C
ATOM   1168  CD1 LEU A 143      14.078  50.036  23.010  1.00 13.54           C
ATOM   1169  CD2 LEU A 143      14.934  50.387  25.341  1.00 11.89           C
ATOM   1170  N   THR A 144      19.564  50.891  24.260  1.00 10.00           N
ATOM   1171  CA  THR A 144      20.998  50.773  24.015  1.00 10.78           C
ATOM   1172  C   THR A 144      21.478  49.694  24.975  1.00 10.21           C
ATOM   1173  O   THR A 144      20.746  49.321  25.898  1.00 10.66           O
ATOM   1174  CB  THR A 144      21.655  52.151  24.351  1.00 10.47           C
ATOM   1175  OG1 THR A 144      23.035  52.172  23.960  1.00 10.71           O
ATOM   1176  CG2 THR A 144      21.556  52.437  25.841  1.00 11.29           C
ATOM   1177  N   PRO A 145      22.721  49.199  24.810  1.00 10.28           N
ATOM   1178  CA  PRO A 145      23.163  48.158  25.756  1.00 10.45           C
ATOM   1179  C   PRO A 145      23.111  48.562  27.240  1.00 10.27           C
ATOM   1180  O   PRO A 145      22.720  47.764  28.081  1.00 10.82           O
ATOM   1181  CB  PRO A 145      24.581  47.871  25.300  1.00 11.15           C
ATOM   1182  CG  PRO A 145      24.468  48.001  23.799  1.00 11.73           C
ATOM   1183  CD  PRO A 145      23.607  49.257  23.630  1.00 10.71           C
ATOM   1184  N   LEU A 146      23.486  49.801  27.574  1.00  9.96           N
ATOM   1185  CA  LEU A 146      23.487  50.213  28.978  1.00 10.48           C
ATOM   1186  C   LEU A 146      23.271  51.713  29.092  1.00 10.10           C
ATOM   1187  O   LEU A 146      24.016  52.490  28.483  1.00 10.80           O
ATOM   1188  CB  LEU A 146      24.842  49.867  29.624  1.00 11.03           C
ATOM   1189  CG  LEU A 146      25.029  50.291  31.090  1.00 12.86           C
ATOM   1190  CD1 LEU A 146      24.038  49.584  31.954  1.00 15.01           C
ATOM   1191  CD2 LEU A 146      26.453  49.975  31.562  1.00 13.69           C
ATOM   1192  N   PHE A 147      22.268  52.139  29.862  1.00 10.40           N
ATOM   1193  CA  PHE A 147      22.060  53.577  30.020  1.00 10.13           C
ATOM   1194  C   PHE A 147      21.793  53.964  31.449  1.00 10.20           C
ATOM   1195  O   PHE A 147      21.253  53.191  32.236  1.00 11.42           O
ATOM   1196  CB  PHE A 147      20.920  54.105  29.105  1.00 11.02           C
ATOM   1197  CG  PHE A 147      19.518  53.692  29.529  1.00 10.30           C
ATOM   1198  CD1 PHE A 147      18.813  54.419  30.505  1.00 10.12           C
ATOM   1199  CD2 PHE A 147      18.901  52.605  28.926  1.00 10.84           C
ATOM   1200  CE1 PHE A 147      17.508  54.056  30.851  1.00 11.16           C
ATOM   1201  CE2 PHE A 147      17.602  52.247  29.272  1.00 11.25           C
ATOM   1202  CZ  PHE A 147      16.912  52.977  30.238  1.00 11.40           C
ATOM   1203  N   GLY A 148      22.207  55.201  31.744  1.00 10.30           N
ATOM   1204  CA  GLY A 148      21.934  55.842  33.020  1.00 11.16           C
ATOM   1205  C   GLY A 148      21.244  57.166  32.678  1.00 10.83           C
ATOM   1206  O   GLY A 148      21.252  57.604  31.519  1.00 10.66           O
ATOM   1207  N   THR A 149      20.684  57.812  33.702  1.00 10.84           N
ATOM   1208  CA  THR A 149      19.949  59.062  33.576  1.00 10.71           C
ATOM   1209  C   THR A 149      20.551  60.121  34.490  1.00  9.67           C
ATOM   1210  O   THR A 149      20.834  59.863  35.663  1.00 11.53           O
ATOM   1211  CB  THR A 149      18.459  58.854  33.957  1.00 10.40           C
ATOM   1212  OG1 THR A 149      17.901  57.810  33.143  1.00 11.57           O
ATOM   1213  CG2 THR A 149      17.647  60.133  33.767  1.00 12.13           C
ATOM   1214  N   LEU A 150      20.736  61.313  33.937  1.00 11.30           N
ATOM   1215  CA  LEU A 150      21.269  62.423  34.732  1.00 11.97           C
ATOM   1216  C   LEU A 150      20.302  62.836  35.837  1.00 11.19           C
ATOM   1217  O   LEU A 150      19.130  63.158  35.574  1.00 12.77           O
ATOM   1218  CB  LEU A 150      21.558  63.621  33.824  1.00 12.68           C
ATOM   1219  CG  LEU A 150      22.642  63.390  32.762  1.00 11.77           C
ATOM   1220  CD1 LEU A 150      22.867  64.673  31.981  1.00 14.14           C
ATOM   1221  CD2 LEU A 150      23.944  62.964  33.393  1.00 14.50           C
ATOM   1222  N   HIS A 151      20.764  62.777  37.081  1.00 12.31           N
ATOM   1223  CA  HIS A 151      19.948  63.177  38.223  1.00 13.23           C
ATOM   1224  C   HIS A 151      19.570  64.654  38.015  1.00 13.30           C
ATOM   1225  O   HIS A 151      20.443  65.503  37.765  1.00 13.92           O
ATOM   1226  CB  HIS A 151      20.771  62.986  39.492  1.00 12.99           C
ATOM   1227  CG  HIS A 151      20.009  63.230  40.753  1.00 13.04           C
ATOM   1228  ND1 HIS A 151      19.904  62.297  41.764  1.00 16.73           N
ATOM   1229  CD2 HIS A 151      19.358  64.335  41.183  1.00 12.11           C
ATOM   1230  CE1 HIS A 151      19.220  62.825  42.769  1.00 13.11           C
ATOM   1231  NE2 HIS A 151      18.881  64.059  42.439  1.00 16.14           N
ATOM   1232  N   PRO A 152      18.282  65.001  38.163  1.00 12.73           N
ATOM   1233  CA  PRO A 152      17.831  66.382  37.952  1.00 13.59           C
ATOM   1234  C   PRO A 152      18.394  67.469  38.847  1.00 15.17           C
ATOM   1235  O   PRO A 152      18.389  68.637  38.455  1.00 15.73           O
ATOM   1236  CB  PRO A 152      16.304  66.266  38.051  1.00 13.35           C
ATOM   1237  CG  PRO A 152      16.103  65.185  39.024  1.00 12.12           C
ATOM   1238  CD  PRO A 152      17.176  64.156  38.659  1.00 12.26           C
ATOM   1239  N   SER A 153      18.884  67.101  40.020  1.00 15.89           N
ATOM   1240  CA  SER A 153      19.428  68.104  40.939  1.00 17.62           C
ATOM   1241  C   SER A 153      20.920  68.355  40.735  1.00 18.52           C
ATOM   1242  O   SER A 153      21.464  69.306  41.301  1.00 20.68           O
ATOM   1243  CB  SER A 153      19.213  67.664  42.388  1.00 18.38           C
ATOM   1244  OG  SER A 153      17.839  67.541  42.716  1.00 20.43           O
ATOM   1245  N   PHE A 154      21.594  67.543  39.924  1.00 16.98           N
ATOM   1246  CA  PHE A 154      23.037  67.699  39.796  1.00 16.28           C
ATOM   1247  C   PHE A 154      23.602  67.807  38.396  1.00 15.33           C
ATOM   1248  O   PHE A 154      24.831  67.796  38.241  1.00 15.84           O
ATOM   1249  CB  PHE A 154      23.744  66.521  40.495  1.00 18.85           C
ATOM   1250  CG  PHE A 154      23.383  66.355  41.944  1.00 21.48           C
ATOM   1251  CD1 PHE A 154      22.391  65.461  42.340  1.00 22.49           C
ATOM   1252  CD2 PHE A 154      24.014  67.124  42.920  1.00 23.79           C
ATOM   1253  CE1 PHE A 154      22.027  65.337  43.688  1.00 23.63           C
ATOM   1254  CE2 PHE A 154      23.655  67.007  44.270  1.00 25.88           C
ATOM   1255  CZ  PHE A 154      22.658  66.111  44.648  1.00 24.87           C
ATOM   1256  N   TYR A 155      22.762  67.935  37.377  1.00 14.90           N
ATOM   1257  CA  TYR A 155      23.300  67.963  36.025  1.00 15.79           C
ATOM   1258  C   TYR A 155      24.194  69.163  35.752  1.00 17.98           C
ATOM   1259  O   TYR A 155      25.014  69.117  34.835  1.00 18.28           O
ATOM   1260  CB  TYR A 155      22.183  67.859  34.979  1.00 16.18           C
ATOM   1261  CG  TYR A 155      21.241  69.035  34.958  1.00 14.58           C
ATOM   1262  CD1 TYR A 155      21.478  70.133  34.138  1.00 17.51           C
ATOM   1263  CD2 TYR A 155      20.120  69.061  35.790  1.00 14.81           C
ATOM   1264  CE1 TYR A 155      20.618  71.230  34.148  1.00 17.32           C
ATOM   1265  CE2 TYR A 155      19.265  70.155  35.812  1.00 17.19           C
ATOM   1266  CZ  TYR A 155      19.523  71.230  34.989  1.00 16.85           C
ATOM   1267  OH  TYR A 155      18.673  72.315  35.034  1.00 19.28           O
ATOM   1268  N   GLY A 156      24.050  70.226  36.540  1.00 18.16           N
ATOM   1269  CA  GLY A 156      24.897  71.398  36.348  1.00 19.98           C
ATOM   1270  C   GLY A 156      25.974  71.520  37.414  1.00 20.85           C
ATOM   1271  O   GLY A 156      26.678  72.532  37.471  1.00 22.45           O
ATOM   1272  N   SER A 157      26.116  70.505  38.257  1.00 20.01           N
ATOM   1273  CA  SER A 157      27.104  70.518  39.341  1.00 21.11           C
ATOM   1274  C   SER A 157      28.498  70.041  38.955  1.00 21.58           C
ATOM   1275  O   SER A 157      28.672  69.226  38.048  1.00 21.77           O
ATOM   1276  CB  SER A 157      26.630  69.646  40.505  1.00 20.86           C
ATOM   1277  OG  SER A 157      25.414  70.113  41.058  1.00 22.36           O
ATOM   1278  N   SER A 158      29.491  70.574  39.663  1.00 22.55           N
ATOM   1279  CA  SER A 158      30.878  70.172  39.471  1.00 22.17           C
ATOM   1280  C   SER A 158      31.002  68.814  40.181  1.00 21.25           C
ATOM   1281  O   SER A 158      30.306  68.562  41.175  1.00 21.70           O
ATOM   1282  CB  SER A 158      31.803  71.204  40.115  1.00 23.69           C
ATOM   1283  OG  SER A 158      31.528  71.309  41.501  1.00 29.41           O
ATOM   1284  N   ARG A 159      31.883  67.946  39.696  1.00 21.26           N
ATOM   1285  CA  ARG A 159      32.003  66.614  40.296  1.00 21.40           C
ATOM   1286  C   ARG A 159      32.296  66.589  41.793  1.00 21.85           C
ATOM   1287  O   ARG A 159      31.896  65.660  42.494  1.00 20.77           O
ATOM   1288  CB  ARG A 159      33.042  65.753  39.551  1.00 20.91           C
ATOM   1289  CG  ARG A 159      34.421  66.377  39.409  1.00 21.94           C
ATOM   1290  CD  ARG A 159      35.534  65.342  39.151  1.00 23.47           C
ATOM   1291  NE  ARG A 159      35.435  64.646  37.868  1.00 23.16           N
ATOM   1292  CZ  ARG A 159      36.364  64.710  36.914  1.00 19.67           C
ATOM   1293  NH1 ARG A 159      36.205  64.036  35.781  1.00 21.02           N
ATOM   1294  NH2 ARG A 159      37.451  65.473  37.087  1.00 21.43           N
ATOM   1295  N   GLU A 160      32.991  67.605  42.293  1.00 23.18           N
ATOM   1296  CA  GLU A 160      33.314  67.652  43.715  1.00 24.39           C
ATOM   1297  C   GLU A 160      32.054  67.786  44.575  1.00 24.10           C
ATOM   1298  O   GLU A 160      32.060  67.408  45.742  1.00 25.29           O
ATOM   1299  CB  GLU A 160      34.283  68.812  43.988  1.00 27.24           C
ATOM   1300  CG  GLU A 160      35.479  68.857  43.029  1.00 32.99           C
ATOM   1301  CD  GLU A 160      35.139  69.430  41.646  1.00 34.60           C
ATOM   1302  OE1 GLU A 160      35.979  69.329  40.729  1.00 38.02           O
ATOM   1303  OE2 GLU A 160      34.044  69.993  41.475  1.00 36.68           O
ATOM   1304  N   ALA A 161      30.982  68.322  43.991  1.00 23.03           N
ATOM   1305  CA  ALA A 161      29.710  68.493  44.693  1.00 23.55           C
ATOM   1306  C   ALA A 161      28.796  67.267  44.604  1.00 22.66           C
ATOM   1307  O   ALA A 161      27.819  67.166  45.348  1.00 23.69           O
ATOM   1308  CB  ALA A 161      28.973  69.711  44.151  1.00 23.39           C
ATOM   1309  N   PHE A 162      29.087  66.349  43.681  1.00 20.37           N
ATOM   1310  CA  PHE A 162      28.263  65.142  43.544  1.00 19.45           C
ATOM   1311  C   PHE A 162      28.254  64.393  44.875  1.00 18.04           C
ATOM   1312  O   PHE A 162      29.284  64.270  45.543  1.00 18.60           O
ATOM   1313  CB  PHE A 162      28.841  64.200  42.477  1.00 17.39           C
ATOM   1314  CG  PHE A 162      28.752  64.704  41.054  1.00 15.75           C
ATOM   1315  CD1 PHE A 162      29.527  64.082  40.073  1.00 16.49           C
ATOM   1316  CD2 PHE A 162      27.885  65.732  40.672  1.00 15.94           C
ATOM   1317  CE1 PHE A 162      29.453  64.459  38.729  1.00 17.29           C
ATOM   1318  CE2 PHE A 162      27.797  66.127  39.319  1.00 16.69           C
ATOM   1319  CZ  PHE A 162      28.588  65.484  38.347  1.00 15.71           C
ATOM   1320  N   THR A 163      27.097  63.857  45.248  1.00 17.17           N
ATOM   1321  CA  THR A 163      27.002  63.126  46.502  1.00 16.59           C
ATOM   1322  C   THR A 163      27.394  61.649  46.383  1.00 15.99           C
ATOM   1323  O   THR A 163      26.667  60.763  46.823  1.00 15.71           O
ATOM   1324  CB  THR A 163      25.587  63.233  47.116  1.00 18.37           C
ATOM   1325  OG1 THR A 163      24.625  62.757  46.168  1.00 17.77           O
ATOM   1326  CG2 THR A 163      25.261  64.683  47.470  1.00 19.26           C
ATOM   1327  N   TYR A 164      28.536  61.387  45.750  1.00 16.09           N
ATOM   1328  CA  TYR A 164      29.044  60.019  45.652  1.00 15.74           C
ATOM   1329  C   TYR A 164      29.463  59.556  47.049  1.00 16.47           C
ATOM   1330  O   TYR A 164      29.636  60.371  47.973  1.00 18.79           O
ATOM   1331  CB  TYR A 164      30.332  59.959  44.820  1.00 15.14           C
ATOM   1332  CG  TYR A 164      30.262  60.302  43.345  1.00 13.91           C
ATOM   1333  CD1 TYR A 164      31.341  60.915  42.725  1.00 14.83           C
ATOM   1334  CD2 TYR A 164      29.161  59.934  42.548  1.00 15.25           C
ATOM   1335  CE1 TYR A 164      31.356  61.148  41.359  1.00 13.74           C
ATOM   1336  CE2 TYR A 164      29.166  60.170  41.180  1.00 13.16           C
ATOM   1337  CZ  TYR A 164      30.272  60.772  40.598  1.00 13.74           C
ATOM   1338  OH  TYR A 164      30.342  60.968  39.247  1.00 13.56           O
ATOM   1339  N   GLU A 165      29.622  58.250  47.209  1.00 16.86           N
ATOM   1340  CA  GLU A 165      30.148  57.726  48.469  1.00 17.35           C
ATOM   1341  C   GLU A 165      31.618  58.190  48.501  1.00 18.45           C
ATOM   1342  O   GLU A 165      32.372  57.915  47.565  1.00 18.50           O
ATOM   1343  CB  GLU A 165      30.080  56.204  48.478  1.00 19.17           C
ATOM   1344  CG  GLU A 165      30.776  55.569  49.694  1.00 19.16           C
ATOM   1345  CD  GLU A 165      30.333  56.182  51.003  1.00 20.69           C
ATOM   1346  OE1 GLU A 165      31.213  56.708  51.720  1.00 22.94           O
ATOM   1347  OE2 GLU A 165      29.121  56.140  51.309  1.00 21.11           O
ATOM   1348  N   ARG A 166      32.024  58.881  49.571  1.00 18.99           N
ATOM   1349  CA  ARG A 166      33.395  59.393  49.682  1.00 19.40           C
ATOM   1350  C   ARG A 166      34.341  58.651  50.630  1.00 22.28           C
ATOM   1351  O   ARG A 166      35.526  58.992  50.711  1.00 22.62           O
ATOM   1352  CB  ARG A 166      33.369  60.880  50.066  1.00 19.90           C
ATOM   1353  CG  ARG A 166      32.585  61.768  49.116  1.00 19.80           C
ATOM   1354  CD  ARG A 166      33.082  61.691  47.669  1.00 18.45           C
ATOM   1355  NE  ARG A 166      32.454  62.737  46.870  1.00 18.13           N
ATOM   1356  CZ  ARG A 166      32.796  63.034  45.618  1.00 16.85           C
ATOM   1357  NH1 ARG A 166      33.757  62.344  45.027  1.00 16.43           N
ATOM   1358  NH2 ARG A 166      32.212  64.032  44.971  1.00 17.06           N
ATOM   1359  N   ARG A 167      33.848  57.643  51.336  1.00 22.59           N
ATOM   1360  CA  ARG A 167      34.701  56.879  52.247  1.00 24.67           C
ATOM   1361  C   ARG A 167      35.371  55.737  51.494  1.00 24.70           C
ATOM   1362  O   ARG A 167      34.696  54.878  50.915  1.00 23.99           O
ATOM   1363  CB  ARG A 167      33.879  56.311  53.410  1.00 25.71           C
ATOM   1364  CG  ARG A 167      33.314  57.379  54.337  1.00 26.86           C
ATOM   1365  CD  ARG A 167      32.259  56.803  55.260  1.00 28.58           C
ATOM   1366  NE  ARG A 167      31.071  56.374  54.522  1.00 28.28           N
ATOM   1367  CZ  ARG A 167      30.074  55.675  55.055  1.00 28.94           C
ATOM   1368  NH1 ARG A 167      30.121  55.326  56.338  1.00 29.36           N
ATOM   1369  NH2 ARG A 167      29.032  55.318  54.312  1.00 28.20           N
ATOM   1370  N   PRO A 168      36.714  55.705  51.493  1.00 25.98           N
ATOM   1371  CA  PRO A 168      37.469  54.656  50.802  1.00 25.61           C
ATOM   1372  C   PRO A 168      37.165  53.242  51.292  1.00 25.64           C
ATOM   1373  O   PRO A 168      37.466  52.266  50.605  1.00 27.92           O
ATOM   1374  CB  PRO A 168      38.920  55.068  51.041  1.00 25.72           C
ATOM   1375  CG  PRO A 168      38.851  55.752  52.375  1.00 26.67           C
ATOM   1376  CD  PRO A 168      37.629  56.626  52.186  1.00 25.94           C
ATOM   1377  N   GLN A 169      36.561  53.134  52.472  1.00 25.41           N
ATOM   1378  CA  GLN A 169      36.216  51.832  53.036  1.00 25.80           C
ATOM   1379  C   GLN A 169      35.035  51.172  52.330  1.00 24.41           C
ATOM   1380  O   GLN A 169      34.779  49.994  52.525  1.00 24.44           O
ATOM   1381  CB  GLN A 169      35.896  51.948  54.534  1.00 26.71           C
ATOM   1382  CG  GLN A 169      37.112  52.239  55.413  1.00 29.94           C
ATOM   1383  CD  GLN A 169      37.491  53.704  55.443  1.00 32.09           C
ATOM   1384  OE1 GLN A 169      38.586  54.064  55.880  1.00 35.16           O
ATOM   1385  NE2 GLN A 169      36.586  54.559  54.999  1.00 31.17           N
ATOM   1386  N   SER A 170      34.318  51.939  51.512  1.00 22.63           N
ATOM   1387  CA  SER A 170      33.161  51.431  50.777  1.00 21.99           C
ATOM   1388  C   SER A 170      33.499  51.070  49.334  1.00 20.86           C
ATOM   1389  O   SER A 170      34.294  51.745  48.685  1.00 21.09           O
ATOM   1390  CB  SER A 170      32.050  52.484  50.758  1.00 21.62           C
ATOM   1391  OG  SER A 170      31.001  52.119  49.863  1.00 21.14           O
ATOM   1392  N   GLN A 171      32.865  50.013  48.840  1.00 20.05           N
ATOM   1393  CA  GLN A 171      33.059  49.579  47.461  1.00 19.77           C
ATOM   1394  C   GLN A 171      32.569  50.647  46.488  1.00 19.28           C
ATOM   1395  O   GLN A 171      33.013  50.697  45.343  1.00 19.56           O
ATOM   1396  CB  GLN A 171      32.296  48.284  47.215  1.00 20.38           C
ATOM   1397  CG  GLN A 171      32.950  47.074  47.847  1.00 24.56           C
ATOM   1398  CD  GLN A 171      33.976  46.464  46.925  1.00 28.99           C
ATOM   1399  OE1 GLN A 171      33.634  45.695  46.028  1.00 33.13           O
ATOM   1400  NE2 GLN A 171      35.235  46.826  47.116  1.00 30.68           N
ATOM   1401  N   ALA A 172      31.657  51.501  46.939  1.00 17.36           N
ATOM   1402  CA  ALA A 172      31.124  52.563  46.080  1.00 17.35           C
ATOM   1403  C   ALA A 172      31.974  53.826  46.055  1.00 17.29           C
ATOM   1404  O   ALA A 172      31.615  54.810  45.400  1.00 16.99           O
ATOM   1405  CB  ALA A 172      29.701  52.929  46.524  1.00 16.07           C
ATOM   1406  N   TYR A 173      33.095  53.813  46.776  1.00 17.70           N
ATOM   1407  CA  TYR A 173      33.969  54.973  46.870  1.00 18.21           C
ATOM   1408  C   TYR A 173      34.398  55.584  45.541  1.00 17.45           C
ATOM   1409  O   TYR A 173      34.865  54.878  44.655  1.00 18.54           O
ATOM   1410  CB  TYR A 173      35.228  54.588  47.672  1.00 19.77           C
ATOM   1411  CG  TYR A 173      36.336  55.622  47.661  1.00 21.38           C
ATOM   1412  CD1 TYR A 173      36.129  56.915  48.146  1.00 22.28           C
ATOM   1413  CD2 TYR A 173      37.607  55.297  47.185  1.00 23.12           C
ATOM   1414  CE1 TYR A 173      37.166  57.861  48.161  1.00 24.45           C
ATOM   1415  CE2 TYR A 173      38.649  56.238  47.195  1.00 23.66           C
ATOM   1416  CZ  TYR A 173      38.417  57.511  47.686  1.00 24.82           C
ATOM   1417  OH  TYR A 173      39.441  58.436  47.727  1.00 26.93           O
ATOM   1418  N   ILE A 174      34.237  56.897  45.415  1.00 17.31           N
ATOM   1419  CA  ILE A 174      34.708  57.633  44.240  1.00 17.55           C
ATOM   1420  C   ILE A 174      35.357  58.906  44.790  1.00 19.05           C
ATOM   1421  O   ILE A 174      34.701  59.693  45.466  1.00 19.51           O
ATOM   1422  CB  ILE A 174      33.571  58.041  43.273  1.00 16.10           C
ATOM   1423  CG1 ILE A 174      32.835  56.801  42.737  1.00 16.09           C
ATOM   1424  CG2 ILE A 174      34.158  58.856  42.121  1.00 15.93           C
ATOM   1425  CD1 ILE A 174      31.560  57.159  41.984  1.00 16.19           C
ATOM   1426  N   PRO A 175      36.660  59.104  44.535  1.00 19.29           N
ATOM   1427  CA  PRO A 175      37.308  60.312  45.043  1.00 20.04           C
ATOM   1428  C   PRO A 175      36.889  61.567  44.297  1.00 20.50           C
ATOM   1429  O   PRO A 175      36.281  61.503  43.211  1.00 18.77           O
ATOM   1430  CB  PRO A 175      38.791  60.005  44.897  1.00 21.85           C
ATOM   1431  CG  PRO A 175      38.839  59.176  43.678  1.00 21.72           C
ATOM   1432  CD  PRO A 175      37.621  58.249  43.820  1.00 20.10           C
ATOM   1433  N   LYS A 176      37.224  62.712  44.891  1.00 20.74           N
ATOM   1434  CA  LYS A 176      36.871  64.014  44.369  1.00 21.87           C
ATOM   1435  C   LYS A 176      37.350  64.363  42.967  1.00 20.85           C
ATOM   1436  O   LYS A 176      36.737  65.213  42.320  1.00 22.37           O
ATOM   1437  CB  LYS A 176      37.320  65.103  45.356  1.00 26.25           C
ATOM   1438  CG  LYS A 176      36.172  65.755  46.135  1.00 30.96           C
ATOM   1439  CD  LYS A 176      35.481  64.782  47.081  1.00 33.39           C
ATOM   1440  CE  LYS A 176      34.329  65.456  47.828  1.00 34.94           C
ATOM   1441  NZ  LYS A 176      34.756  66.637  48.636  1.00 36.86           N
ATOM   1442  N   ASP A 177      38.434  63.734  42.502  1.00 20.04           N
ATOM   1443  CA  ASP A 177      38.935  64.012  41.159  1.00 19.38           C
ATOM   1444  C   ASP A 177      38.433  63.041  40.088  1.00 18.46           C
ATOM   1445  O   ASP A 177      38.926  63.050  38.959  1.00 18.88           O
ATOM   1446  CB  ASP A 177      40.476  64.085  41.157  1.00 20.74           C
ATOM   1447  CG  ASP A 177      41.140  62.847  41.735  1.00 20.88           C
ATOM   1448  OD1 ASP A 177      40.461  61.934  42.245  1.00 21.12           O
ATOM   1449  OD2 ASP A 177      42.392  62.794  41.690  1.00 23.82           O
ATOM   1450  N   GLU A 178      37.462  62.201  40.448  1.00 17.30           N
ATOM   1451  CA  GLU A 178      36.861  61.281  39.487  1.00 16.82           C
ATOM   1452  C   GLU A 178      35.355  61.508  39.374  1.00 16.07           C
ATOM   1453  O   GLU A 178      34.719  62.088  40.254  1.00 16.66           O
ATOM   1454  CB  GLU A 178      37.100  59.835  39.891  1.00 15.22           C
ATOM   1455  CG  GLU A 178      38.551  59.391  39.796  1.00 16.91           C
ATOM   1456  CD  GLU A 178      38.732  57.951  40.206  1.00 17.02           C
ATOM   1457  OE1 GLU A 178      39.504  57.679  41.152  1.00 19.83           O
ATOM   1458  OE2 GLU A 178      38.103  57.056  39.594  1.00 19.00           O
ATOM   1459  N   GLY A 179      34.793  61.055  38.257  1.00 15.63           N
ATOM   1460  CA  GLY A 179      33.360  61.156  38.040  1.00 16.19           C
ATOM   1461  C   GLY A 179      32.992  61.890  36.777  1.00 15.74           C
ATOM   1462  O   GLY A 179      33.556  62.943  36.485  1.00 15.97           O
ATOM   1463  N   ASP A 180      32.059  61.337  36.010  1.00 14.94           N
ATOM   1464  CA  ASP A 180      31.595  61.993  34.791  1.00 14.10           C
ATOM   1465  C   ASP A 180      30.315  62.754  35.099  1.00 13.28           C
ATOM   1466  O   ASP A 180      30.227  63.953  34.873  1.00 15.06           O
ATOM   1467  CB  ASP A 180      31.311  60.973  33.673  1.00 12.97           C
ATOM   1468  CG  ASP A 180      32.519  60.144  33.350  1.00 12.19           C
ATOM   1469  OD1 ASP A 180      33.575  60.784  33.097  1.00 15.32           O
ATOM   1470  OD2 ASP A 180      32.466  58.903  33.370  1.00 12.76           O
ATOM   1471  N   PHE A 181      29.332  62.033  35.640  1.00 13.34           N
ATOM   1472  CA  PHE A 181      28.006  62.570  35.954  1.00 12.47           C
ATOM   1473  C   PHE A 181      27.483  61.927  37.223  1.00 12.63           C
ATOM   1474  O   PHE A 181      28.023  60.932  37.707  1.00 13.16           O
ATOM   1475  CB  PHE A 181      27.004  62.205  34.842  1.00 14.00           C
ATOM   1476  CG  PHE A 181      27.431  62.604  33.463  1.00 12.66           C
ATOM   1477  CD1 PHE A 181      27.795  61.646  32.516  1.00 12.45           C
ATOM   1478  CD2 PHE A 181      27.479  63.947  33.107  1.00 13.84           C
ATOM   1479  CE1 PHE A 181      28.201  62.029  31.235  1.00 13.05           C
ATOM   1480  CE2 PHE A 181      27.891  64.322  31.821  1.00 14.69           C
ATOM   1481  CZ  PHE A 181      28.251  63.357  30.888  1.00 13.40           C
ATOM   1482  N   TYR A 182      26.398  62.491  37.750  1.00 12.64           N
ATOM   1483  CA  TYR A 182      25.739  61.866  38.895  1.00 11.51           C
ATOM   1484  C   TYR A 182      24.423  61.303  38.326  1.00 11.85           C
ATOM   1485  O   TYR A 182      23.504  62.036  37.942  1.00 12.25           O
ATOM   1486  CB  TYR A 182      25.438  62.859  40.027  1.00 12.99           C
ATOM   1487  CG  TYR A 182      25.016  62.135  41.290  1.00 13.28           C
ATOM   1488  CD1 TYR A 182      25.962  61.523  42.123  1.00 14.79           C
ATOM   1489  CD2 TYR A 182      23.671  61.990  41.622  1.00 14.57           C
ATOM   1490  CE1 TYR A 182      25.580  60.790  43.242  1.00 14.70           C
ATOM   1491  CE2 TYR A 182      23.280  61.258  42.747  1.00 15.10           C
ATOM   1492  CZ  TYR A 182      24.238  60.661  43.547  1.00 15.15           C
ATOM   1493  OH  TYR A 182      23.867  59.928  44.652  1.00 14.37           O
ATOM   1494  N   TYR A 183      24.362  59.981  38.258  1.00 11.34           N
ATOM   1495  CA  TYR A 183      23.191  59.280  37.714  1.00 12.40           C
ATOM   1496  C   TYR A 183      22.176  58.991  38.813  1.00 12.50           C
ATOM   1497  O   TYR A 183      22.557  58.683  39.946  1.00 14.00           O
ATOM   1498  CB  TYR A 183      23.639  57.964  37.072  1.00 11.63           C
ATOM   1499  CG  TYR A 183      24.711  58.116  36.009  1.00 11.06           C
ATOM   1500  CD1 TYR A 183      26.052  57.862  36.304  1.00 11.24           C
ATOM   1501  CD2 TYR A 183      24.379  58.445  34.704  1.00 11.12           C
ATOM   1502  CE1 TYR A 183      27.025  57.921  35.312  1.00 10.92           C
ATOM   1503  CE2 TYR A 183      25.346  58.511  33.696  1.00 11.27           C
ATOM   1504  CZ  TYR A 183      26.669  58.242  34.010  1.00 10.61           C
ATOM   1505  OH  TYR A 183      27.607  58.268  33.013  1.00 11.24           O
ATOM   1506  N   MET A 184      20.886  59.110  38.493  1.00 13.16           N
ATOM   1507  CA  MET A 184      19.858  58.833  39.508  1.00 13.29           C
ATOM   1508  C   MET A 184      19.454  57.372  39.474  1.00 12.69           C
ATOM   1509  O   MET A 184      19.286  56.776  38.405  1.00 13.83           O
ATOM   1510  CB  MET A 184      18.605  59.733  39.372  1.00 17.91           C
ATOM   1511  CG  MET A 184      17.541  59.593  40.552  1.00 18.09           C
ATOM   1512  SD  MET A 184      16.570  61.033  40.713  1.00 22.80           S
ATOM   1513  CE  MET A 184      16.073  60.824  42.346  1.00 22.23           C
ATOM   1514  N   GLY A 185      19.280  56.803  40.654  1.00 12.57           N
ATOM   1515  CA  GLY A 185      18.911  55.400  40.713  1.00 12.71           C
ATOM   1516  C   GLY A 185      17.498  55.087  40.255  1.00 12.63           C
ATOM   1517  O   GLY A 185      17.182  53.918  40.077  1.00 14.62           O
ATOM   1518  N   ALA A 186      16.671  56.099  40.044  1.00 11.90           N
ATOM   1519  CA  ALA A 186      15.279  55.916  39.658  1.00 11.90           C
ATOM   1520  C   ALA A 186      14.994  55.601  38.203  1.00 11.88           C
ATOM   1521  O   ALA A 186      13.830  55.395  37.848  1.00 12.14           O
ATOM   1522  CB  ALA A 186      14.485  57.166  40.067  1.00 13.94           C
ATOM   1523  N   PHE A 187      16.013  55.556  37.346  1.00 11.26           N
ATOM   1524  CA  PHE A 187      15.764  55.268  35.931  1.00 10.88           C
ATOM   1525  C   PHE A 187      17.056  54.826  35.263  1.00 10.10           C
ATOM   1526  O   PHE A 187      17.941  55.642  34.990  1.00 11.59           O
ATOM   1527  CB  PHE A 187      15.181  56.530  35.263  1.00 11.19           C
ATOM   1528  CG  PHE A 187      14.591  56.323  33.878  1.00 11.09           C
ATOM   1529  CD1 PHE A 187      13.798  57.331  33.327  1.00 12.11           C
ATOM   1530  CD2 PHE A 187      14.796  55.159  33.124  1.00 12.68           C
ATOM   1531  CE1 PHE A 187      13.223  57.200  32.083  1.00 11.98           C
ATOM   1532  CE2 PHE A 187      14.203  55.028  31.836  1.00 11.87           C
ATOM   1533  CZ  PHE A 187      13.421  56.048  31.330  1.00 11.93           C
ATOM   1534  N   PHE A 188      17.206  53.519  35.067  1.00 10.60           N
ATOM   1535  CA  PHE A 188      18.367  52.990  34.354  1.00  9.85           C
ATOM   1536  C   PHE A 188      17.897  51.788  33.551  1.00  9.65           C
ATOM   1537  O   PHE A 188      16.752  51.336  33.717  1.00 10.91           O
ATOM   1538  CB  PHE A 188      19.514  52.599  35.306  1.00 11.59           C
ATOM   1539  CG  PHE A 188      19.163  51.500  36.272  1.00 12.72           C
ATOM   1540  CD1 PHE A 188      19.387  50.160  35.964  1.00 15.41           C
ATOM   1541  CD2 PHE A 188      18.557  51.816  37.476  1.00 14.59           C
ATOM   1542  CE1 PHE A 188      18.991  49.145  36.861  1.00 15.62           C
ATOM   1543  CE2 PHE A 188      18.163  50.824  38.368  1.00 16.16           C
ATOM   1544  CZ  PHE A 188      18.379  49.481  38.060  1.00 17.26           C
ATOM   1545  N   GLY A 189      18.743  51.269  32.672  1.00 10.18           N
ATOM   1546  CA  GLY A 189      18.307  50.124  31.891  1.00 10.90           C
ATOM   1547  C   GLY A 189      19.332  49.738  30.854  1.00 10.04           C
ATOM   1548  O   GLY A 189      20.490  50.191  30.903  1.00 10.84           O
ATOM   1549  N   GLY A 190      18.910  48.905  29.908  1.00 10.15           N
ATOM   1550  CA  GLY A 190      19.820  48.436  28.867  1.00 10.86           C
ATOM   1551  C   GLY A 190      19.353  47.075  28.396  1.00 11.36           C
ATOM   1552  O   GLY A 190      18.202  46.682  28.596  1.00 11.30           O
ATOM   1553  N   SER A 191      20.230  46.361  27.711  1.00 10.68           N
ATOM   1554  CA  SER A 191      19.880  45.009  27.301  1.00 11.86           C
ATOM   1555  C   SER A 191      19.730  44.181  28.572  1.00 11.68           C
ATOM   1556  O   SER A 191      20.268  44.524  29.642  1.00 12.12           O
ATOM   1557  CB  SER A 191      20.992  44.413  26.442  1.00 13.36           C
ATOM   1558  OG  SER A 191      22.171  44.231  27.218  1.00 14.67           O
ATOM   1559  N   VAL A 192      19.014  43.062  28.478  1.00 13.25           N
ATOM   1560  CA  VAL A 192      18.851  42.241  29.671  1.00 13.76           C
ATOM   1561  C   VAL A 192      20.214  41.814  30.221  1.00 13.24           C
ATOM   1562  O   VAL A 192      20.446  41.863  31.427  1.00 13.45           O
ATOM   1563  CB  VAL A 192      18.010  40.989  29.380  1.00 14.81           C
ATOM   1564  CG1 VAL A 192      17.931  40.117  30.634  1.00 16.89           C
ATOM   1565  CG2 VAL A 192      16.628  41.389  28.910  1.00 16.01           C
ATOM   1566  N   GLN A 193      21.117  41.413  29.331  1.00 14.51           N
ATOM   1567  CA  GLN A 193      22.442  40.981  29.742  1.00 15.05           C
ATOM   1568  C   GLN A 193      23.179  42.070  30.520  1.00 14.37           C
ATOM   1569  O   GLN A 193      23.749  41.810  31.575  1.00 14.24           O
ATOM   1570  CB  GLN A 193      23.268  40.580  28.518  1.00 18.42           C
ATOM   1571  CG  GLN A 193      24.706  40.194  28.839  1.00 23.05           C
ATOM   1572  CD  GLN A 193      25.456  39.674  27.622  1.00 26.26           C
ATOM   1573  OE1 GLN A 193      25.532  40.349  26.586  1.00 28.41           O
ATOM   1574  NE2 GLN A 193      26.026  38.476  27.744  1.00 28.48           N
ATOM   1575  N   GLU A 194      23.163  43.305  30.023  1.00 12.82           N
ATOM   1576  CA  GLU A 194      23.872  44.373  30.712  1.00 12.38           C
ATOM   1577  C   GLU A 194      23.222  44.782  32.022  1.00 11.81           C
ATOM   1578  O   GLU A 194      23.913  45.125  32.986  1.00 12.59           O
ATOM   1579  CB  GLU A 194      24.038  45.589  29.799  1.00 12.83           C
ATOM   1580  CG  GLU A 194      24.991  45.381  28.615  1.00 14.20           C
ATOM   1581  CD  GLU A 194      26.387  44.964  29.031  1.00 19.54           C
ATOM   1582  OE1 GLU A 194      26.922  45.531  30.004  1.00 23.43           O
ATOM   1583  OE2 GLU A 194      26.954  44.068  28.370  1.00 24.10           O
ATOM   1584  N   VAL A 195      21.896  44.746  32.069  1.00 12.48           N
ATOM   1585  CA  VAL A 195      21.214  45.107  33.299  1.00 13.30           C
ATOM   1586  C   VAL A 195      21.476  44.058  34.378  1.00 13.96           C
ATOM   1587  O   VAL A 195      21.671  44.398  35.550  1.00 14.54           O
ATOM   1588  CB  VAL A 195      19.716  45.303  33.042  1.00 11.71           C
ATOM   1589  CG1 VAL A 195      18.974  45.461  34.377  1.00 14.24           C
ATOM   1590  CG2 VAL A 195      19.518  46.561  32.163  1.00 12.92           C
ATOM   1591  N   GLN A 196      21.513  42.784  33.993  1.00 14.63           N
ATOM   1592  CA  GLN A 196      21.797  41.751  34.990  1.00 16.23           C
ATOM   1593  C   GLN A 196      23.256  41.841  35.453  1.00 15.15           C
ATOM   1594  O   GLN A 196      23.553  41.624  36.633  1.00 16.63           O
ATOM   1595  CB  GLN A 196      21.427  40.361  34.440  1.00 17.26           C
ATOM   1596  CG  GLN A 196      19.926  40.307  34.114  1.00 19.66           C
ATOM   1597  CD  GLN A 196      19.395  38.945  33.705  1.00 22.44           C
ATOM   1598  OE1 GLN A 196      20.067  38.170  33.028  1.00 25.03           O
ATOM   1599  NE2 GLN A 196      18.158  38.670  34.086  1.00 23.15           N
ATOM   1600  N   ARG A 197      24.167  42.214  34.560  1.00 14.76           N
ATOM   1601  CA  ARG A 197      25.569  42.388  34.947  1.00 15.29           C
ATOM   1602  C   ARG A 197      25.660  43.503  35.981  1.00 15.67           C
ATOM   1603  O   ARG A 197      26.338  43.378  37.011  1.00 15.41           O
ATOM   1604  CB  ARG A 197      26.413  42.737  33.724  1.00 14.83           C
ATOM   1605  CG  ARG A 197      26.807  41.524  32.918  1.00 16.79           C
ATOM   1606  CD  ARG A 197      27.517  41.913  31.630  1.00 18.96           C
ATOM   1607  NE  ARG A 197      28.015  40.736  30.930  1.00 21.32           N
ATOM   1608  CZ  ARG A 197      28.327  40.683  29.640  1.00 24.31           C
ATOM   1609  NH1 ARG A 197      28.780  39.548  29.123  1.00 25.49           N
ATOM   1610  NH2 ARG A 197      28.182  41.749  28.861  1.00 26.26           N
ATOM   1611  N   LEU A 198      24.967  44.607  35.721  1.00 14.35           N
ATOM   1612  CA  LEU A 198      24.961  45.733  36.630  1.00 15.10           C
ATOM   1613  C   LEU A 198      24.353  45.376  37.991  1.00 14.97           C
ATOM   1614  O   LEU A 198      24.941  45.653  39.045  1.00 14.78           O
ATOM   1615  CB  LEU A 198      24.182  46.886  35.983  1.00 14.79           C
ATOM   1616  CG  LEU A 198      23.603  47.927  36.939  1.00 17.59           C
ATOM   1617  CD1 LEU A 198      24.721  48.857  37.396  1.00 19.38           C
ATOM   1618  CD2 LEU A 198      22.492  48.690  36.263  1.00 20.02           C
ATOM   1619  N   THR A 199      23.192  44.743  37.985  1.00 15.35           N
ATOM   1620  CA  THR A 199      22.540  44.438  39.252  1.00 17.82           C
ATOM   1621  C   THR A 199      23.336  43.424  40.066  1.00 17.89           C
ATOM   1622  O   THR A 199      23.378  43.515  41.283  1.00 17.78           O
ATOM   1623  CB  THR A 199      21.065  43.989  39.041  1.00 19.91           C
ATOM   1624  OG1 THR A 199      21.021  42.815  38.233  1.00 22.87           O
ATOM   1625  CG2 THR A 199      20.275  45.081  38.330  1.00 21.40           C
ATOM   1626  N   ARG A 200      23.995  42.489  39.395  1.00 18.03           N
ATOM   1627  CA  ARG A 200      24.820  41.492  40.065  1.00 18.17           C
ATOM   1628  C   ARG A 200      26.024  42.192  40.699  1.00 18.00           C
ATOM   1629  O   ARG A 200      26.377  41.931  41.858  1.00 18.88           O
ATOM   1630  CB  ARG A 200      25.297  40.457  39.042  1.00 19.00           C
ATOM   1631  CG  ARG A 200      26.152  39.317  39.600  1.00 22.75           C
ATOM   1632  CD  ARG A 200      26.595  38.390  38.463  1.00 26.98           C
ATOM   1633  NE  ARG A 200      25.465  38.009  37.619  1.00 29.27           N
ATOM   1634  CZ  ARG A 200      25.401  38.215  36.305  1.00 30.04           C
ATOM   1635  NH1 ARG A 200      26.406  38.803  35.667  1.00 31.67           N
ATOM   1636  NH2 ARG A 200      24.324  37.836  35.632  1.00 31.89           N
ATOM   1637  N   ALA A 201      26.656  43.100  39.964  1.00 16.27           N
ATOM   1638  CA  ALA A 201      27.819  43.793  40.500  1.00 17.54           C
ATOM   1639  C   ALA A 201      27.444  44.643  41.716  1.00 18.46           C
ATOM   1640  O   ALA A 201      28.147  44.643  42.727  1.00 19.20           O
ATOM   1641  CB  ALA A 201      28.461  44.656  39.410  1.00 16.92           C
ATOM   1642  N  ACYS A 202      26.344  45.376  41.632  0.50 17.87           N
ATOM   1644  CA ACYS A 202      25.939  46.202  42.767  0.50 17.69           C
ATOM   1646  C  ACYS A 202      25.568  45.343  43.972  0.50 18.60           C
ATOM   1648  O  ACYS A 202      25.921  45.673  45.102  0.50 19.11           O
ATOM   1650  CB ACYS A 202      24.769  47.108  42.386  0.50 18.45           C
ATOM   1652  SG ACYS A 202      25.224  48.429  41.208  0.50 16.79           S
ATOM   1654  N   HIS A 203      24.859  44.243  43.739  1.00 19.22           N
ATOM   1655  CA  HIS A 203      24.487  43.346  44.825  1.00 21.84           C
ATOM   1656  C   HIS A 203      25.733  42.812  45.523  1.00 21.60           C
ATOM   1657  O   HIS A 203      25.813  42.820  46.750  1.00 22.26           O
ATOM   1658  CB  HIS A 203      23.663  42.181  44.282  1.00 24.38           C
ATOM   1659  CG  HIS A 203      23.286  41.172  45.321  1.00 28.74           C
ATOM   1660  ND1 HIS A 203      22.373  41.437  46.317  1.00 32.13           N
ATOM   1661  CD2 HIS A 203      23.707  39.900  45.524  1.00 31.49           C
ATOM   1662  CE1 HIS A 203      22.244  40.372  47.089  1.00 31.90           C
ATOM   1663  NE2 HIS A 203      23.043  39.426  46.629  1.00 32.59           N
ATOM   1664  N   GLN A 204      26.717  42.361  44.758  1.00 20.79           N
ATOM   1665  CA  GLN A 204      27.943  41.843  45.364  1.00 20.94           C
ATOM   1666  C   GLN A 204      28.695  42.934  46.127  1.00 20.54           C
ATOM   1667  O   GLN A 204      29.208  42.691  47.220  1.00 21.69           O
ATOM   1668  CB  GLN A 204      28.847  41.221  44.294  1.00 22.80           C
ATOM   1669  CG  GLN A 204      28.256  39.954  43.692  1.00 25.21           C
ATOM   1670  CD  GLN A 204      29.154  39.301  42.645  1.00 27.87           C
ATOM   1671  OE1 GLN A 204      28.824  38.243  42.110  1.00 28.68           O
ATOM   1672  NE2 GLN A 204      30.291  39.922  42.356  1.00 30.24           N
ATOM   1673  N   ALA A 205      28.751  44.145  45.574  1.00 19.25           N
ATOM   1674  CA  ALA A 205      29.437  45.261  46.222  1.00 19.49           C
ATOM   1675  C   ALA A 205      28.722  45.646  47.519  1.00 19.76           C
ATOM   1676  O   ALA A 205      29.361  45.976  48.538  1.00 19.17           O
ATOM   1677  CB  ALA A 205      29.486  46.480  45.281  1.00 19.43           C
ATOM   1678  N   MET A 206      27.397  45.615  47.497  1.00 19.61           N
ATOM   1679  CA  MET A 206      26.656  45.971  48.697  1.00 20.79           C
ATOM   1680  C   MET A 206      26.855  44.920  49.781  1.00 22.25           C
ATOM   1681  O   MET A 206      26.887  45.263  50.964  1.00 22.56           O
ATOM   1682  CB  MET A 206      25.174  46.193  48.366  1.00 21.56           C
ATOM   1683  CG  MET A 206      24.958  47.519  47.614  1.00 24.43           C
ATOM   1684  SD  MET A 206      23.470  47.666  46.574  1.00 30.93           S
ATOM   1685  CE  MET A 206      22.464  48.756  47.607  1.00 30.28           C
ATOM   1686  N   MET A 207      27.033  43.660  49.388  1.00 21.82           N
ATOM   1687  CA  MET A 207      27.260  42.589  50.365  1.00 23.95           C
ATOM   1688  C   MET A 207      28.629  42.761  51.015  1.00 23.97           C
ATOM   1689  O   MET A 207      28.773  42.579  52.231  1.00 23.57           O
ATOM   1690  CB  MET A 207      27.160  41.216  49.694  1.00 27.24           C
ATOM   1691  CG  MET A 207      25.783  40.944  49.110  1.00 32.13           C
ATOM   1692  SD  MET A 207      25.559  39.262  48.516  1.00 39.30           S
ATOM   1693  CE  MET A 207      26.911  39.162  47.345  1.00 38.74           C
ATOM   1694  N   VAL A 208      29.634  43.120  50.222  1.00 22.57           N
ATOM   1695  CA  VAL A 208      30.973  43.341  50.747  1.00 22.47           C
ATOM   1696  C   VAL A 208      30.924  44.483  51.762  1.00 23.09           C
ATOM   1697  O   VAL A 208      31.483  44.376  52.857  1.00 23.66           O
ATOM   1698  CB  VAL A 208      31.964  43.655  49.599  1.00 20.03           C
ATOM   1699  CG1 VAL A 208      33.313  44.128  50.144  1.00 21.13           C
ATOM   1700  CG2 VAL A 208      32.180  42.399  48.785  1.00 22.78           C
ATOM   1701  N   ASP A 209      30.229  45.561  51.412  1.00 22.22           N
ATOM   1702  CA  ASP A 209      30.077  46.709  52.298  1.00 23.14           C
ATOM   1703  C   ASP A 209      29.393  46.310  53.609  1.00 24.24           C
ATOM   1704  O   ASP A 209      29.834  46.688  54.687  1.00 24.69           O
ATOM   1705  CB  ASP A 209      29.255  47.805  51.609  1.00 22.26           C
ATOM   1706  CG  ASP A 209      30.113  48.789  50.850  1.00 20.44           C
ATOM   1707  OD1 ASP A 209      31.299  48.502  50.619  1.00 21.34           O
ATOM   1708  OD2 ASP A 209      29.600  49.863  50.479  1.00 20.98           O
ATOM   1709  N   GLN A 210      28.309  45.555  53.512  1.00 24.69           N
ATOM   1710  CA  GLN A 210      27.575  45.121  54.701  1.00 27.81           C
ATOM   1711  C   GLN A 210      28.483  44.304  55.620  1.00 29.27           C
ATOM   1712  O   GLN A 210      28.438  44.462  56.842  1.00 29.23           O
ATOM   1713  CB  GLN A 210      26.360  44.286  54.289  1.00 30.05           C
ATOM   1714  CG  GLN A 210      25.466  43.859  55.445  1.00 33.29           C
ATOM   1715  CD  GLN A 210      24.246  43.086  54.980  1.00 35.87           C
ATOM   1716  OE1 GLN A 210      23.413  42.672  55.789  1.00 38.22           O
ATOM   1717  NE2 GLN A 210      24.133  42.886  53.668  1.00 37.08           N
ATOM   1718  N   ALA A 211      29.307  43.440  55.034  1.00 29.74           N
ATOM   1719  CA  ALA A 211      30.227  42.604  55.806  1.00 31.01           C
ATOM   1720  C   ALA A 211      31.324  43.436  56.460  1.00 31.73           C
ATOM   1721  O   ALA A 211      31.968  42.989  57.411  1.00 32.04           O
ATOM   1722  CB  ALA A 211      30.847  41.535  54.909  1.00 30.81           C
ATOM   1723  N   ASN A 212      31.545  44.642  55.943  1.00 31.42           N
ATOM   1724  CA  ASN A 212      32.555  45.537  56.488  1.00 32.01           C
ATOM   1725  C   ASN A 212      31.919  46.608  57.358  1.00 31.44           C
ATOM   1726  O   ASN A 212      32.568  47.598  57.709  1.00 32.76           O
ATOM   1727  CB  ASN A 212      33.353  46.211  55.371  1.00 32.68           C
ATOM   1728  CG  ASN A 212      34.304  45.263  54.679  1.00 34.21           C
ATOM   1729  OD1 ASN A 212      34.812  44.323  55.286  1.00 34.74           O
ATOM   1730  ND2 ASN A 212      34.573  45.521  53.406  1.00 33.05           N
ATOM   1731  N   GLY A 213      30.646  46.412  57.685  1.00 30.51           N
ATOM   1732  CA  GLY A 213      29.925  47.344  58.532  1.00 30.64           C
ATOM   1733  C   GLY A 213      29.764  48.758  58.011  1.00 30.18           C
ATOM   1734  O   GLY A 213      29.829  49.720  58.773  1.00 30.13           O
ATOM   1735  N   ILE A 214      29.545  48.901  56.709  1.00 29.23           N
ATOM   1736  CA  ILE A 214      29.374  50.227  56.154  1.00 28.48           C
ATOM   1737  C   ILE A 214      28.250  50.191  55.129  1.00 27.13           C
ATOM   1738  O   ILE A 214      28.041  49.184  54.463  1.00 26.87           O
ATOM   1739  CB  ILE A 214      30.704  50.737  55.528  1.00 29.50           C
ATOM   1740  CG1 ILE A 214      30.586  52.216  55.166  1.00 29.89           C
ATOM   1741  CG2 ILE A 214      31.076  49.889  54.319  1.00 30.82           C
ATOM   1742  CD1 ILE A 214      31.891  52.833  54.722  1.00 30.37           C
ATOM   1743  N   GLU A 215      27.499  51.282  55.057  1.00 26.66           N
ATOM   1744  CA  GLU A 215      26.386  51.408  54.123  1.00 25.85           C
ATOM   1745  C   GLU A 215      26.608  52.699  53.339  1.00 24.56           C
ATOM   1746  O   GLU A 215      26.751  53.775  53.922  1.00 24.52           O
ATOM   1747  CB  GLU A 215      25.068  51.465  54.901  1.00 27.32           C
ATOM   1748  CG  GLU A 215      23.828  51.778  54.081  1.00 30.13           C
ATOM   1749  CD  GLU A 215      23.461  50.677  53.105  1.00 30.44           C
ATOM   1750  OE1 GLU A 215      23.909  49.529  53.291  1.00 31.63           O
ATOM   1751  OE2 GLU A 215      22.701  50.953  52.154  1.00 31.49           O
ATOM   1752  N   ALA A 216      26.660  52.583  52.012  1.00 22.64           N
ATOM   1753  CA  ALA A 216      26.888  53.738  51.148  1.00 21.59           C
ATOM   1754  C   ALA A 216      25.865  54.840  51.411  1.00 19.74           C
ATOM   1755  O   ALA A 216      24.682  54.567  51.648  1.00 21.31           O
ATOM   1756  CB  ALA A 216      26.854  53.305  49.685  1.00 19.58           C
ATOM   1757  N   VAL A 217      26.341  56.081  51.358  1.00 20.31           N
ATOM   1758  CA  VAL A 217      25.530  57.268  51.639  1.00 20.52           C
ATOM   1759  C   VAL A 217      24.185  57.298  50.930  1.00 20.29           C
ATOM   1760  O   VAL A 217      23.174  57.703  51.521  1.00 20.63           O
ATOM   1761  CB  VAL A 217      26.334  58.565  51.349  1.00 20.81           C
ATOM   1762  CG1 VAL A 217      26.754  58.631  49.885  1.00 19.79           C
ATOM   1763  CG2 VAL A 217      25.516  59.779  51.750  1.00 23.07           C
ATOM   1764  N   TRP A 218      24.158  56.899  49.658  1.00 18.84           N
ATOM   1765  CA  TRP A 218      22.888  56.844  48.942  1.00 18.46           C
ATOM   1766  C   TRP A 218      22.530  55.445  48.454  1.00 19.18           C
ATOM   1767  O   TRP A 218      21.914  55.255  47.407  1.00 18.05           O
ATOM   1768  CB  TRP A 218      22.832  57.875  47.811  1.00 19.01           C
ATOM   1769  CG  TRP A 218      22.649  59.271  48.341  1.00 17.45           C
ATOM   1770  CD1 TRP A 218      23.604  60.236  48.441  1.00 18.50           C
ATOM   1771  CD2 TRP A 218      21.470  59.804  48.971  1.00 18.17           C
ATOM   1772  NE1 TRP A 218      23.102  61.335  49.102  1.00 18.93           N
ATOM   1773  CE2 TRP A 218      21.796  61.098  49.439  1.00 18.94           C
ATOM   1774  CE3 TRP A 218      20.172  59.309  49.187  1.00 19.72           C
ATOM   1775  CZ2 TRP A 218      20.875  61.911  50.115  1.00 20.00           C
ATOM   1776  CZ3 TRP A 218      19.246  60.124  49.866  1.00 18.97           C
ATOM   1777  CH2 TRP A 218      19.612  61.408  50.320  1.00 20.68           C
ATOM   1778  N   HIS A 219      22.930  54.457  49.244  1.00 19.21           N
ATOM   1779  CA  HIS A 219      22.582  53.068  48.995  1.00 19.15           C
ATOM   1780  C   HIS A 219      22.846  52.564  47.584  1.00 19.55           C
ATOM   1781  O   HIS A 219      23.926  52.782  47.068  1.00 19.01           O
ATOM   1782  CB  HIS A 219      21.126  52.887  49.425  1.00 21.76           C
ATOM   1783  CG  HIS A 219      20.824  53.553  50.735  1.00 24.34           C
ATOM   1784  ND1 HIS A 219      20.147  54.751  50.826  1.00 27.00           N
ATOM   1785  CD2 HIS A 219      21.211  53.245  51.997  1.00 25.89           C
ATOM   1786  CE1 HIS A 219      20.135  55.154  52.085  1.00 27.37           C
ATOM   1787  NE2 HIS A 219      20.775  54.259  52.816  1.00 27.56           N
ATOM   1788  N  AASP A 220      21.852  51.928  46.974  0.50 19.33           N
ATOM   1790  CA AASP A 220      21.986  51.392  45.624  0.50 19.41           C
ATOM   1792  C  AASP A 220      22.466  52.429  44.621  0.50 18.03           C
ATOM   1794  O  AASP A 220      23.249  52.118  43.729  0.50 18.07           O
ATOM   1796  CB AASP A 220      20.647  50.825  45.146  0.50 21.19           C
ATOM   1798  CG AASP A 220      20.133  49.715  46.038  0.50 22.58           C
ATOM   1800  OD1AASP A 220      19.927  49.968  47.245  0.50 24.64           O
ATOM   1802  OD2AASP A 220      19.932  48.593  45.532  0.50 25.21           O
ATOM   1804  N   GLU A 221      22.010  53.664  44.774  1.00 16.59           N
ATOM   1805  CA  GLU A 221      22.384  54.724  43.838  1.00 15.04           C
ATOM   1806  C   GLU A 221      23.885  55.008  43.904  1.00 14.47           C
ATOM   1807  O   GLU A 221      24.510  55.327  42.883  1.00 14.20           O
ATOM   1808  CB  GLU A 221      21.592  55.996  44.115  1.00 14.87           C
ATOM   1809  CG  GLU A 221      21.965  57.199  43.261  1.00 15.53           C
ATOM   1810  CD  GLU A 221      21.000  58.342  43.484  1.00 16.57           C
ATOM   1811  OE1 GLU A 221      19.932  58.350  42.839  1.00 15.81           O
ATOM   1812  OE2 GLU A 221      21.294  59.219  44.331  1.00 15.82           O
ATOM   1813  N   SER A 222      24.488  54.915  45.087  1.00 14.72           N
ATOM   1814  CA  SER A 222      25.929  55.131  45.199  1.00 14.30           C
ATOM   1815  C   SER A 222      26.685  54.060  44.412  1.00 14.64           C
ATOM   1816  O   SER A 222      27.666  54.363  43.715  1.00 14.46           O
ATOM   1817  CB  SER A 222      26.353  55.098  46.666  1.00 16.15           C
ATOM   1818  OG  SER A 222      25.733  56.155  47.382  1.00 16.14           O
ATOM   1819  N   HIS A 223      26.220  52.819  44.504  1.00 14.43           N
ATOM   1820  CA  HIS A 223      26.824  51.714  43.777  1.00 15.29           C
ATOM   1821  C   HIS A 223      26.572  51.813  42.264  1.00 13.61           C
ATOM   1822  O   HIS A 223      27.463  51.507  41.469  1.00 14.56           O
ATOM   1823  CB  HIS A 223      26.319  50.397  44.358  1.00 16.17           C
ATOM   1824  CG  HIS A 223      26.892  50.107  45.714  1.00 17.10           C
ATOM   1825  ND1 HIS A 223      26.242  50.410  46.893  1.00 21.36           N
ATOM   1826  CD2 HIS A 223      28.109  49.629  46.065  1.00 16.72           C
ATOM   1827  CE1 HIS A 223      27.036  50.127  47.913  1.00 16.73           C
ATOM   1828  NE2 HIS A 223      28.175  49.653  47.439  1.00 20.64           N
ATOM   1829  N   LEU A 224      25.381  52.259  41.869  1.00 13.31           N
ATOM   1830  CA  LEU A 224      25.084  52.446  40.453  1.00 12.50           C
ATOM   1831  C   LEU A 224      26.100  53.461  39.900  1.00 13.23           C
ATOM   1832  O   LEU A 224      26.621  53.303  38.780  1.00 12.92           O
ATOM   1833  CB  LEU A 224      23.669  53.003  40.303  1.00 14.20           C
ATOM   1834  CG  LEU A 224      23.334  53.522  38.889  1.00 13.03           C
ATOM   1835  CD1 LEU A 224      23.318  52.378  37.880  1.00 15.14           C
ATOM   1836  CD2 LEU A 224      21.981  54.213  38.894  1.00 16.09           C
ATOM   1837  N   ASN A 225      26.350  54.535  40.649  1.00 13.00           N
ATOM   1838  CA  ASN A 225      27.305  55.539  40.184  1.00 12.92           C
ATOM   1839  C   ASN A 225      28.717  55.011  40.068  1.00 12.86           C
ATOM   1840  O   ASN A 225      29.420  55.351  39.129  1.00 13.31           O
ATOM   1841  CB  ASN A 225      27.233  56.794  41.062  1.00 13.19           C
ATOM   1842  CG  ASN A 225      26.174  57.755  40.570  1.00 12.08           C
ATOM   1843  OD1 ASN A 225      26.398  58.510  39.633  1.00 12.93           O
ATOM   1844  ND2 ASN A 225      24.986  57.696  41.174  1.00 13.53           N
ATOM   1845  N   LYS A 226      29.142  54.170  41.003  1.00 13.30           N
ATOM   1846  CA  LYS A 226      30.477  53.587  40.908  1.00 13.88           C
ATOM   1847  C   LYS A 226      30.536  52.668  39.672  1.00 14.18           C
ATOM   1848  O   LYS A 226      31.526  52.677  38.923  1.00 14.36           O
ATOM   1849  CB  LYS A 226      30.761  52.784  42.180  1.00 13.64           C
ATOM   1850  CG  LYS A 226      32.091  52.029  42.175  1.00 16.14           C
ATOM   1851  CD  LYS A 226      33.254  53.019  42.063  1.00 17.24           C
ATOM   1852  CE  LYS A 226      34.628  52.379  42.284  1.00 18.18           C
ATOM   1853  NZ  LYS A 226      34.827  52.089  43.745  1.00 19.37           N
ATOM   1854  N   TYR A 227      29.476  51.890  39.441  1.00 13.52           N
ATOM   1855  CA  TYR A 227      29.457  50.992  38.292  1.00 12.62           C
ATOM   1856  C   TYR A 227      29.526  51.746  36.968  1.00 11.69           C
ATOM   1857  O   TYR A 227      30.313  51.365  36.091  1.00 12.57           O
ATOM   1858  CB  TYR A 227      28.198  50.123  38.303  1.00 13.37           C
ATOM   1859  CG  TYR A 227      28.209  49.033  37.254  1.00 11.73           C
ATOM   1860  CD1 TYR A 227      28.816  47.801  37.505  1.00 13.91           C
ATOM   1861  CD2 TYR A 227      27.630  49.236  36.001  1.00 14.38           C
ATOM   1862  CE1 TYR A 227      28.850  46.797  36.545  1.00 14.83           C
ATOM   1863  CE2 TYR A 227      27.661  48.240  35.023  1.00 14.19           C
ATOM   1864  CZ  TYR A 227      28.269  47.019  35.303  1.00 14.75           C
ATOM   1865  OH  TYR A 227      28.271  46.013  34.367  1.00 15.62           O
ATOM   1866  N   LEU A 228      28.715  52.791  36.823  1.00 11.53           N
ATOM   1867  CA  LEU A 228      28.695  53.551  35.570  1.00 11.74           C
ATOM   1868  C   LEU A 228      29.950  54.385  35.359  1.00 11.85           C
ATOM   1869  O   LEU A 228      30.223  54.811  34.244  1.00 12.23           O
ATOM   1870  CB  LEU A 228      27.409  54.385  35.466  1.00 11.65           C
ATOM   1871  CG  LEU A 228      26.123  53.566  35.382  1.00 12.35           C
ATOM   1872  CD1 LEU A 228      24.941  54.504  35.355  1.00 13.23           C
ATOM   1873  CD2 LEU A 228      26.125  52.719  34.109  1.00 13.77           C
ATOM   1874  N   LEU A 229      30.694  54.654  36.427  1.00 12.82           N
ATOM   1875  CA  LEU A 229      31.975  55.352  36.280  1.00 12.51           C
ATOM   1876  C   LEU A 229      32.970  54.384  35.618  1.00 13.13           C
ATOM   1877  O   LEU A 229      33.698  54.773  34.702  1.00 13.45           O
ATOM   1878  CB  LEU A 229      32.514  55.765  37.658  1.00 13.04           C
ATOM   1879  CG  LEU A 229      33.964  56.281  37.633  1.00 13.42           C
ATOM   1880  CD1 LEU A 229      34.077  57.573  36.838  1.00 15.16           C
ATOM   1881  CD2 LEU A 229      34.419  56.534  39.064  1.00 15.38           C
ATOM   1882  N   ARG A 230      32.975  53.129  36.064  1.00 12.66           N
ATOM   1883  CA  ARG A 230      33.917  52.129  35.568  1.00 14.74           C
ATOM   1884  C   ARG A 230      33.472  51.353  34.336  1.00 14.93           C
ATOM   1885  O   ARG A 230      34.301  50.711  33.680  1.00 15.22           O
ATOM   1886  CB  ARG A 230      34.285  51.146  36.686  1.00 16.43           C
ATOM   1887  CG  ARG A 230      34.895  51.751  37.957  1.00 19.30           C
ATOM   1888  CD  ARG A 230      36.105  52.650  37.679  1.00 22.11           C
ATOM   1889  NE  ARG A 230      36.820  52.957  38.917  1.00 26.35           N
ATOM   1890  CZ  ARG A 230      37.742  52.171  39.455  1.00 27.93           C
ATOM   1891  NH1 ARG A 230      38.078  51.033  38.860  1.00 30.33           N
ATOM   1892  NH2 ARG A 230      38.313  52.515  40.605  1.00 30.93           N
ATOM   1893  N   HIS A 231      32.171  51.400  34.040  1.00 13.41           N
ATOM   1894  CA  HIS A 231      31.577  50.753  32.851  1.00 13.59           C
ATOM   1895  C   HIS A 231      30.728  51.854  32.216  1.00 13.49           C
ATOM   1896  O   HIS A 231      29.573  52.064  32.591  1.00 13.12           O
ATOM   1897  CB  HIS A 231      30.678  49.578  33.246  1.00 14.67           C
ATOM   1898  CG  HIS A 231      31.361  48.562  34.107  1.00 15.94           C
ATOM   1899  ND1 HIS A 231      31.530  48.733  35.465  1.00 18.88           N
ATOM   1900  CD2 HIS A 231      31.914  47.364  33.805  1.00 19.53           C
ATOM   1901  CE1 HIS A 231      32.154  47.680  35.963  1.00 19.97           C
ATOM   1902  NE2 HIS A 231      32.398  46.835  34.978  1.00 19.01           N
ATOM   1903  N   LYS A 232      31.295  52.574  31.262  1.00 12.18           N
ATOM   1904  CA  LYS A 232      30.586  53.706  30.702  1.00 12.30           C
ATOM   1905  C   LYS A 232      29.311  53.327  29.988  1.00 12.01           C
ATOM   1906  O   LYS A 232      29.294  52.399  29.189  1.00 12.97           O
ATOM   1907  CB  LYS A 232      31.468  54.466  29.714  1.00 12.33           C
ATOM   1908  CG  LYS A 232      32.861  54.885  30.197  1.00 12.60           C
ATOM   1909  CD  LYS A 232      32.825  55.808  31.407  1.00 12.94           C
ATOM   1910  CE  LYS A 232      34.245  56.370  31.666  1.00 13.59           C
ATOM   1911  NZ  LYS A 232      34.352  56.950  33.048  1.00 12.69           N
ATOM   1912  N   PRO A 233      28.223  54.056  30.250  1.00 11.38           N
ATOM   1913  CA  PRO A 233      26.950  53.756  29.593  1.00 10.54           C
ATOM   1914  C   PRO A 233      27.027  54.104  28.117  1.00 10.86           C
ATOM   1915  O   PRO A 233      27.749  55.040  27.725  1.00 11.45           O
ATOM   1916  CB  PRO A 233      25.935  54.600  30.372  1.00 11.10           C
ATOM   1917  CG  PRO A 233      26.748  55.774  30.851  1.00 11.47           C
ATOM   1918  CD  PRO A 233      28.086  55.150  31.230  1.00 11.45           C
ATOM   1919  N   THR A 234      26.308  53.357  27.287  1.00 10.24           N
ATOM   1920  CA  THR A 234      26.308  53.579  25.848  1.00 10.66           C
ATOM   1921  C   THR A 234      25.322  54.680  25.408  1.00  9.65           C
ATOM   1922  O   THR A 234      25.364  55.113  24.249  1.00 10.72           O
ATOM   1923  CB  THR A 234      26.110  52.249  25.132  1.00  9.83           C
ATOM   1924  OG1 THR A 234      24.954  51.605  25.656  1.00 10.35           O
ATOM   1925  CG2 THR A 234      27.339  51.329  25.357  1.00 11.59           C
ATOM   1926  N   LYS A 235      24.441  55.105  26.315  1.00 10.74           N
ATOM   1927  CA  LYS A 235      23.612  56.308  26.120  1.00 10.07           C
ATOM   1928  C   LYS A 235      23.406  56.860  27.514  1.00 10.10           C
ATOM   1929  O   LYS A 235      23.430  56.124  28.504  1.00 10.66           O
ATOM   1930  CB  LYS A 235      22.199  56.050  25.531  1.00 11.25           C
ATOM   1931  CG  LYS A 235      22.170  55.740  24.063  1.00 11.13           C
ATOM   1932  CD  LYS A 235      20.737  55.582  23.555  1.00 10.70           C
ATOM   1933  CE  LYS A 235      20.738  55.232  22.072  1.00 10.82           C
ATOM   1934  NZ  LYS A 235      19.354  54.921  21.627  1.00 11.37           N
ATOM   1935  N   VAL A 236      23.227  58.178  27.588  1.00 10.53           N
ATOM   1936  CA  VAL A 236      22.913  58.847  28.855  1.00 10.86           C
ATOM   1937  C   VAL A 236      21.624  59.623  28.607  1.00 10.26           C
ATOM   1938  O   VAL A 236      21.507  60.301  27.588  1.00 11.44           O
ATOM   1939  CB  VAL A 236      24.036  59.820  29.274  1.00 10.05           C
ATOM   1940  CG1 VAL A 236      23.595  60.652  30.499  1.00 11.23           C
ATOM   1941  CG2 VAL A 236      25.293  59.027  29.600  1.00 11.33           C
ATOM   1942  N   LEU A 237      20.637  59.476  29.494  1.00 10.43           N
ATOM   1943  CA  LEU A 237      19.389  60.206  29.311  1.00 10.37           C
ATOM   1944  C   LEU A 237      19.482  61.556  30.016  1.00 10.38           C
ATOM   1945  O   LEU A 237      19.993  61.647  31.134  1.00 10.92           O
ATOM   1946  CB  LEU A 237      18.192  59.406  29.873  1.00 10.13           C
ATOM   1947  CG  LEU A 237      18.051  57.974  29.330  1.00  9.87           C
ATOM   1948  CD1 LEU A 237      16.723  57.403  29.792  1.00 10.30           C
ATOM   1949  CD2 LEU A 237      18.123  57.969  27.826  1.00 11.40           C
ATOM   1950  N   SER A 238      18.974  62.598  29.374  1.00 10.54           N
ATOM   1951  CA  SER A 238      18.966  63.938  29.983  1.00 11.53           C
ATOM   1952  C   SER A 238      17.895  63.978  31.092  1.00 11.99           C
ATOM   1953  O   SER A 238      17.071  63.063  31.216  1.00 11.49           O
ATOM   1954  CB  SER A 238      18.638  64.993  28.917  1.00 12.17           C
ATOM   1955  OG  SER A 238      17.284  64.892  28.514  1.00 11.97           O
ATOM   1956  N   PRO A 239      17.873  65.064  31.891  1.00 11.89           N
ATOM   1957  CA  PRO A 239      16.875  65.168  32.970  1.00 12.15           C
ATOM   1958  C   PRO A 239      15.434  65.246  32.487  1.00 11.48           C
ATOM   1959  O   PRO A 239      14.528  65.218  33.317  1.00 12.73           O
ATOM   1960  CB  PRO A 239      17.317  66.413  33.761  1.00 13.54           C
ATOM   1961  CG  PRO A 239      18.796  66.491  33.495  1.00 15.11           C
ATOM   1962  CD  PRO A 239      18.882  66.139  32.010  1.00 12.80           C
ATOM   1963  N   GLU A 240      15.206  65.400  31.184  1.00 11.07           N
ATOM   1964  CA  GLU A 240      13.850  65.331  30.657  1.00 11.81           C
ATOM   1965  C   GLU A 240      13.190  64.024  31.123  1.00 12.02           C
ATOM   1966  O   GLU A 240      11.970  63.953  31.298  1.00 11.90           O
ATOM   1967  CB  GLU A 240      13.858  65.279  29.134  1.00 12.40           C
ATOM   1968  CG  GLU A 240      14.430  66.494  28.443  1.00 11.59           C
ATOM   1969  CD  GLU A 240      14.709  66.235  26.985  1.00 13.09           C
ATOM   1970  OE1 GLU A 240      15.187  67.150  26.291  1.00 14.46           O
ATOM   1971  OE2 GLU A 240      14.465  65.100  26.501  1.00 13.41           O
ATOM   1972  N   TYR A 241      14.025  62.993  31.275  1.00 10.53           N
ATOM   1973  CA  TYR A 241      13.597  61.647  31.624  1.00 10.58           C
ATOM   1974  C   TYR A 241      13.438  61.363  33.102  1.00 11.25           C
ATOM   1975  O   TYR A 241      12.957  60.289  33.466  1.00 12.40           O
ATOM   1976  CB  TYR A 241      14.547  60.621  30.962  1.00 11.72           C
ATOM   1977  CG  TYR A 241      14.450  60.603  29.456  1.00 10.53           C
ATOM   1978  CD1 TYR A 241      15.157  61.518  28.656  1.00  9.96           C
ATOM   1979  CD2 TYR A 241      13.585  59.716  28.819  1.00 10.36           C
ATOM   1980  CE1 TYR A 241      14.988  61.542  27.265  1.00 10.59           C
ATOM   1981  CE2 TYR A 241      13.416  59.729  27.439  1.00 10.39           C
ATOM   1982  CZ  TYR A 241      14.113  60.645  26.668  1.00  9.86           C
ATOM   1983  OH  TYR A 241      13.929  60.679  25.323  1.00 10.99           O
ATOM   1984  N   LEU A 242      13.819  62.308  33.966  1.00 12.33           N
ATOM   1985  CA  LEU A 242      13.644  62.122  35.404  1.00 12.67           C
ATOM   1986  C   LEU A 242      13.638  63.512  36.029  1.00 12.61           C
ATOM   1987  O   LEU A 242      14.702  64.078  36.335  1.00 14.17           O
ATOM   1988  CB  LEU A 242      14.795  61.284  35.955  1.00 15.87           C
ATOM   1989  CG  LEU A 242      14.627  60.441  37.213  1.00 18.96           C
ATOM   1990  CD1 LEU A 242      13.372  59.566  37.136  1.00 17.17           C
ATOM   1991  CD2 LEU A 242      15.885  59.585  37.343  1.00 21.07           C
ATOM   1992  N   TRP A 243      12.441  64.065  36.192  1.00 12.46           N
ATOM   1993  CA  TRP A 243      12.314  65.434  36.707  1.00 13.11           C
ATOM   1994  C   TRP A 243      11.356  65.538  37.883  1.00 13.68           C
ATOM   1995  O   TRP A 243      10.500  64.683  38.083  1.00 14.99           O
ATOM   1996  CB  TRP A 243      11.830  66.321  35.554  1.00 13.67           C
ATOM   1997  CG  TRP A 243      12.058  67.764  35.782  1.00 13.07           C
ATOM   1998  CD1 TRP A 243      11.113  68.721  36.065  1.00 14.92           C
ATOM   1999  CD2 TRP A 243      13.328  68.420  35.827  1.00 13.34           C
ATOM   2000  NE1 TRP A 243      11.729  69.925  36.286  1.00 14.30           N
ATOM   2001  CE2 TRP A 243      13.086  69.772  36.150  1.00 14.25           C
ATOM   2002  CE3 TRP A 243      14.651  67.991  35.624  1.00 13.16           C
ATOM   2003  CZ2 TRP A 243      14.116  70.702  36.282  1.00 13.91           C
ATOM   2004  CZ3 TRP A 243      15.680  68.911  35.754  1.00 13.32           C
ATOM   2005  CH2 TRP A 243      15.406  70.261  36.082  1.00 13.84           C
ATOM   2006  N   ASP A 244      11.503  66.601  38.672  1.00 14.85           N
ATOM   2007  CA  ASP A 244      10.606  66.865  39.800  1.00 15.90           C
ATOM   2008  C   ASP A 244      10.254  68.341  39.617  1.00 15.68           C
ATOM   2009  O   ASP A 244      11.058  69.233  39.945  1.00 15.63           O
ATOM   2010  CB  ASP A 244      11.320  66.640  41.132  1.00 16.91           C
ATOM   2011  CG  ASP A 244      10.404  66.876  42.327  1.00 16.68           C
ATOM   2012  OD1 ASP A 244       9.485  67.701  42.189  1.00 16.90           O
ATOM   2013  OD2 ASP A 244      10.609  66.263  43.396  1.00 18.42           O
ATOM   2014  N   GLN A 245       9.087  68.594  39.042  1.00 15.54           N
ATOM   2015  CA  GLN A 245       8.652  69.951  38.763  1.00 14.74           C
ATOM   2016  C   GLN A 245       8.385  70.792  40.003  1.00 16.17           C
ATOM   2017  O   GLN A 245       8.678  71.995  40.010  1.00 16.28           O
ATOM   2018  CB  GLN A 245       7.421  69.948  37.867  1.00 17.12           C
ATOM   2019  CG  GLN A 245       7.146  71.333  37.298  1.00 19.42           C
ATOM   2020  CD  GLN A 245       5.969  71.361  36.357  1.00 20.65           C
ATOM   2021  OE1 GLN A 245       5.223  70.392  36.259  1.00 24.62           O
ATOM   2022  NE2 GLN A 245       5.796  72.467  35.666  1.00 19.32           N
ATOM   2023  N  AGLN A 246       7.837  70.185  41.044  0.50 16.27           N
ATOM   2025  CA AGLN A 246       7.584  70.957  42.253  0.50 16.52           C
ATOM   2027  C  AGLN A 246       8.907  71.472  42.798  0.50 16.98           C
ATOM   2029  O  AGLN A 246       9.034  72.648  43.150  0.50 16.28           O
ATOM   2031  CB AGLN A 246       6.908  70.089  43.311  0.50 17.81           C
ATOM   2033  CG AGLN A 246       5.478  69.700  42.994  0.50 19.35           C
ATOM   2035  CD AGLN A 246       5.366  68.729  41.832  0.50 21.72           C
ATOM   2037  OE1AGLN A 246       6.113  67.753  41.743  0.50 21.29           O
ATOM   2039  NE2AGLN A 246       4.415  68.982  40.945  0.50 24.01           N
ATOM   2041  N   LEU A 247       9.904  70.596  42.847  1.00 15.45           N
ATOM   2042  CA  LEU A 247      11.195  70.967  43.388  1.00 16.43           C
ATOM   2043  C   LEU A 247      12.047  71.862  42.505  1.00 15.04           C
ATOM   2044  O   LEU A 247      12.694  72.789  42.999  1.00 14.17           O
ATOM   2045  CB  LEU A 247      12.016  69.708  43.683  1.00 15.68           C
ATOM   2046  CG  LEU A 247      13.398  69.913  44.300  1.00 16.81           C
ATOM   2047  CD1 LEU A 247      13.212  70.270  45.761  1.00 19.18           C
ATOM   2048  CD2 LEU A 247      14.260  68.645  44.180  1.00 17.95           C
ATOM   2049  N   LEU A 248      12.005  71.632  41.195  1.00 14.26           N
ATOM   2050  CA  LEU A 248      12.915  72.299  40.279  1.00 14.04           C
ATOM   2051  C   LEU A 248      12.352  73.145  39.167  1.00 11.00           C
ATOM   2052  O   LEU A 248      13.106  73.707  38.375  1.00 13.16           O
ATOM   2053  CB  LEU A 248      13.848  71.230  39.673  1.00 15.16           C
ATOM   2054  CG  LEU A 248      14.622  70.374  40.678  1.00 17.39           C
ATOM   2055  CD1 LEU A 248      15.118  69.092  39.992  1.00 18.02           C
ATOM   2056  CD2 LEU A 248      15.778  71.178  41.250  1.00 19.85           C
ATOM   2057  N   GLY A 249      11.029  73.208  39.071  1.00 13.06           N
ATOM   2058  CA  GLY A 249      10.422  74.035  38.048  1.00 14.34           C
ATOM   2059  C   GLY A 249      10.504  73.492  36.633  1.00 13.57           C
ATOM   2060  O   GLY A 249      10.381  72.281  36.416  1.00 14.65           O
ATOM   2061  N   TRP A 250      10.702  74.382  35.673  1.00 14.92           N
ATOM   2062  CA  TRP A 250      10.775  74.001  34.256  1.00 15.60           C
ATOM   2063  C   TRP A 250      11.782  74.915  33.579  1.00 16.17           C
ATOM   2064  O   TRP A 250      11.419  75.904  32.921  1.00 17.57           O
ATOM   2065  CB  TRP A 250       9.407  74.132  33.587  1.00 15.92           C
ATOM   2066  CG  TRP A 250       9.332  73.433  32.242  1.00 14.13           C
ATOM   2067  CD1 TRP A 250      10.371  73.186  31.377  1.00 14.37           C
ATOM   2068  CD2 TRP A 250       8.152  72.925  31.610  1.00 15.82           C
ATOM   2069  NE1 TRP A 250       9.897  72.555  30.245  1.00 14.94           N
ATOM   2070  CE2 TRP A 250       8.545  72.383  30.363  1.00 15.35           C
ATOM   2071  CE3 TRP A 250       6.803  72.873  31.975  1.00 18.46           C
ATOM   2072  CZ2 TRP A 250       7.631  71.794  29.475  1.00 18.06           C
ATOM   2073  CZ3 TRP A 250       5.894  72.288  31.094  1.00 20.14           C
ATOM   2074  CH2 TRP A 250       6.316  71.754  29.855  1.00 20.10           C
ATOM   2075  N   PRO A 251      13.067  74.596  33.732  1.00 17.40           N
ATOM   2076  CA  PRO A 251      14.192  75.352  33.163  1.00 19.43           C
ATOM   2077  C   PRO A 251      14.135  75.380  31.648  1.00 19.18           C
ATOM   2078  O   PRO A 251      13.616  74.447  31.017  1.00 18.31           O
ATOM   2079  CB  PRO A 251      15.434  74.587  33.636  1.00 22.03           C
ATOM   2080  CG  PRO A 251      14.952  73.738  34.779  1.00 21.39           C
ATOM   2081  CD  PRO A 251      13.532  73.411  34.479  1.00 18.26           C
ATOM   2082  N   ALA A 252      14.735  76.419  31.067  1.00 20.48           N
ATOM   2083  CA  ALA A 252      14.760  76.581  29.626  1.00 20.70           C
ATOM   2084  C   ALA A 252      15.405  75.404  28.893  1.00 19.80           C
ATOM   2085  O   ALA A 252      15.018  75.088  27.767  1.00 21.00           O
ATOM   2086  CB  ALA A 252      15.486  77.882  29.267  1.00 22.98           C
ATOM   2087  N   VAL A 253      16.383  74.767  29.529  1.00 19.62           N
ATOM   2088  CA  VAL A 253      17.072  73.648  28.899  1.00 19.49           C
ATOM   2089  C   VAL A 253      16.197  72.405  28.670  1.00 18.39           C
ATOM   2090  O   VAL A 253      16.571  71.531  27.893  1.00 18.66           O
ATOM   2091  CB  VAL A 253      18.349  73.280  29.697  1.00 20.02           C
ATOM   2092  CG1 VAL A 253      18.005  72.699  31.037  1.00 21.47           C
ATOM   2093  CG2 VAL A 253      19.200  72.352  28.890  1.00 24.09           C
ATOM   2094  N   LEU A 254      15.031  72.338  29.313  1.00 16.75           N
ATOM   2095  CA  LEU A 254      14.128  71.190  29.143  1.00 16.62           C
ATOM   2096  C   LEU A 254      12.977  71.539  28.220  1.00 16.13           C
ATOM   2097  O   LEU A 254      12.086  72.308  28.591  1.00 18.26           O
ATOM   2098  CB  LEU A 254      13.553  70.742  30.494  1.00 16.78           C
ATOM   2099  CG  LEU A 254      14.610  70.383  31.536  1.00 16.34           C
ATOM   2100  CD1 LEU A 254      13.936  69.957  32.808  1.00 17.82           C
ATOM   2101  CD2 LEU A 254      15.524  69.281  31.015  1.00 18.37           C
ATOM   2102  N   ARG A 255      12.978  70.992  27.011  1.00 15.68           N
ATOM   2103  CA  ARG A 255      11.909  71.250  26.059  1.00 16.74           C
ATOM   2104  C   ARG A 255      10.702  70.398  26.360  1.00 15.55           C
ATOM   2105  O   ARG A 255       9.585  70.702  25.937  1.00 16.98           O
ATOM   2106  CB  ARG A 255      12.377  70.986  24.634  1.00 18.77           C
ATOM   2107  CG  ARG A 255      13.488  71.915  24.241  1.00 20.39           C
ATOM   2108  CD  ARG A 255      13.885  71.771  22.799  1.00 22.83           C
ATOM   2109  NE  ARG A 255      14.920  72.747  22.467  1.00 24.85           N
ATOM   2110  CZ  ARG A 255      15.400  72.939  21.244  1.00 25.87           C
ATOM   2111  NH1 ARG A 255      16.342  73.852  21.037  1.00 26.78           N
ATOM   2112  NH2 ARG A 255      14.938  72.220  20.232  1.00 27.58           N
ATOM   2113  N   LYS A 256      10.942  69.299  27.072  1.00 15.31           N
ATOM   2114  CA  LYS A 256       9.873  68.398  27.476  1.00 15.31           C
ATOM   2115  C   LYS A 256      10.152  67.863  28.879  1.00 14.52           C
ATOM   2116  O   LYS A 256      11.305  67.737  29.292  1.00 15.39           O
ATOM   2117  CB  LYS A 256       9.760  67.197  26.517  1.00 15.88           C
ATOM   2118  CG  LYS A 256       9.326  67.518  25.096  1.00 18.59           C
ATOM   2119  CD  LYS A 256       9.101  66.244  24.304  1.00 20.59           C
ATOM   2120  CE  LYS A 256       8.493  66.529  22.933  1.00 21.47           C
ATOM   2121  NZ  LYS A 256       7.850  65.309  22.331  1.00 26.67           N
ATOM   2122  N   LEU A 257       9.082  67.589  29.625  1.00 12.97           N
ATOM   2123  CA  LEU A 257       9.189  66.963  30.951  1.00 13.09           C
ATOM   2124  C   LEU A 257       8.504  65.624  30.681  1.00 12.50           C
ATOM   2125  O   LEU A 257       7.275  65.558  30.550  1.00 14.81           O
ATOM   2126  CB  LEU A 257       8.419  67.747  32.015  1.00 13.92           C
ATOM   2127  CG  LEU A 257       8.947  69.169  32.236  1.00 15.71           C
ATOM   2128  CD1 LEU A 257       8.206  69.747  33.426  1.00 17.26           C
ATOM   2129  CD2 LEU A 257      10.444  69.195  32.488  1.00 15.69           C
ATOM   2130  N   ARG A 258       9.286  64.552  30.611  1.00 11.89           N
ATOM   2131  CA  ARG A 258       8.745  63.255  30.218  1.00 11.51           C
ATOM   2132  C   ARG A 258       8.271  62.301  31.294  1.00 11.71           C
ATOM   2133  O   ARG A 258       7.248  61.627  31.114  1.00 11.70           O
ATOM   2134  CB  ARG A 258       9.780  62.504  29.342  1.00 12.17           C
ATOM   2135  CG  ARG A 258      10.344  63.305  28.163  1.00 10.91           C
ATOM   2136  CD  ARG A 258      11.532  62.572  27.549  1.00 10.93           C
ATOM   2137  NE  ARG A 258      12.240  63.361  26.530  1.00 10.69           N
ATOM   2138  CZ  ARG A 258      11.862  63.476  25.268  1.00 10.90           C
ATOM   2139  NH1 ARG A 258      10.766  62.869  24.823  1.00 11.76           N
ATOM   2140  NH2 ARG A 258      12.619  64.205  24.441  1.00 12.41           N
ATOM   2141  N   PHE A 259       9.007  62.249  32.394  1.00 12.11           N
ATOM   2142  CA  PHE A 259       8.717  61.293  33.459  1.00 11.64           C
ATOM   2143  C   PHE A 259       9.072  62.071  34.721  1.00 11.66           C
ATOM   2144  O   PHE A 259      10.227  62.488  34.911  1.00 12.14           O
ATOM   2145  CB  PHE A 259       9.610  60.068  33.197  1.00 11.65           C
ATOM   2146  CG  PHE A 259       9.432  58.919  34.157  1.00 11.78           C
ATOM   2147  CD1 PHE A 259       8.191  58.329  34.379  1.00 11.12           C
ATOM   2148  CD2 PHE A 259      10.548  58.382  34.771  1.00 12.34           C
ATOM   2149  CE1 PHE A 259       8.082  57.207  35.208  1.00 12.30           C
ATOM   2150  CE2 PHE A 259      10.455  57.264  35.594  1.00 13.33           C
ATOM   2151  CZ  PHE A 259       9.217  56.676  35.812  1.00 11.13           C
ATOM   2152  N   THR A 260       8.074  62.258  35.576  1.00 13.23           N
ATOM   2153  CA  THR A 260       8.216  63.131  36.720  1.00 13.61           C
ATOM   2154  C   THR A 260       7.756  62.573  38.047  1.00 14.02           C
ATOM   2155  O   THR A 260       6.882  61.693  38.105  1.00 14.10           O
ATOM   2156  CB  THR A 260       7.432  64.440  36.435  1.00 14.24           C
ATOM   2157  OG1 THR A 260       6.040  64.142  36.263  1.00 16.02           O
ATOM   2158  CG2 THR A 260       7.933  65.106  35.149  1.00 16.75           C
ATOM   2159  N   ALA A 261       8.317  63.130  39.112  1.00 14.20           N
ATOM   2160  CA  ALA A 261       7.988  62.714  40.469  1.00 15.41           C
ATOM   2161  C   ALA A 261       6.563  63.096  40.843  1.00 17.14           C
ATOM   2162  O   ALA A 261       6.086  64.182  40.506  1.00 18.48           O
ATOM   2163  CB  ALA A 261       8.968  63.357  41.456  1.00 17.22           C
ATOM   2164  N   VAL A 262       5.870  62.186  41.513  1.00 18.77           N
ATOM   2165  CA  VAL A 262       4.520  62.475  41.969  1.00 21.81           C
ATOM   2166  C   VAL A 262       4.717  63.123  43.330  1.00 25.05           C
ATOM   2167  O   VAL A 262       5.339  62.526  44.213  1.00 24.39           O
ATOM   2168  CB  VAL A 262       3.692  61.195  42.110  1.00 21.36           C
ATOM   2169  CG1 VAL A 262       2.353  61.507  42.768  1.00 22.27           C
ATOM   2170  CG2 VAL A 262       3.468  60.586  40.742  1.00 21.28           C
ATOM   2171  N   PRO A 263       4.214  64.361  43.497  1.00 27.50           N
ATOM   2172  CA  PRO A 263       4.281  65.189  44.704  1.00 30.46           C
ATOM   2173  C   PRO A 263       3.925  64.438  45.977  1.00 31.77           C
ATOM   2174  O   PRO A 263       3.828  65.041  47.046  1.00 33.66           O
ATOM   2175  CB  PRO A 263       3.289  66.311  44.403  1.00 30.64           C
ATOM   2176  CG  PRO A 263       3.419  66.475  42.937  1.00 30.91           C
ATOM   2177  CD  PRO A 263       3.423  65.042  42.457  1.00 29.04           C
