# Supplementary material for: Modeling of loops in proteins: a multi-method approach
Source: BMC Struct Biol. 2010 Feb 11;10:5. doi: 10.1186/1472-6807-10-5 (PMC2837870; doi:10.1186/1472-6807-10-5)
Supplement: Additional file 1 — Student t-test. Results from two sample paired t-test of Table 2. [file 1472-6807-10-5-S1.GZ › loop_test_data/1mbd_17-23.pdb]

HEADER    OXYGEN STORAGE                          27-AUG-81   1MBD              
TITLE     NEUTRON DIFFRACTION REVEALS OXYGEN-HISTIDINE HYDROGEN BOND            
TITLE    2 IN OXYMYOGLOBIN                                                      
COMPND    MOL_ID: 1;                                                            
COMPND   2 MOLECULE: MYOGLOBIN;                                                 
COMPND   3 CHAIN: A;                                                            
COMPND   4 ENGINEERED: YES                                                      
SOURCE    MOL_ID: 1;                                                            
SOURCE   2 ORGANISM_SCIENTIFIC: PHYSETER CATODON                                
KEYWDS    OXYGEN STORAGE                                                        
EXPDTA    X-RAY DIFFRACTION                                                     
AUTHOR    S.E.V.PHILLIPS                                                        
REVDAT   6   01-APR-03 1MBD    1       JRNL                                     
REVDAT   5   27-OCT-83 1MBD    1       AUTHOR                                   
REVDAT   4   30-SEP-83 1MBD    1       REVDAT                                   
REVDAT   3   19-APR-83 1MBD    1       REMARK                                   
REVDAT   2   07-MAR-83 1MBD    1       SEQRES                                   
REVDAT   1   03-FEB-82 1MBD    0                                                
JRNL        AUTH   S.E.PHILLIPS,B.P.SCHOENBORN                                  
JRNL        TITL   NEUTRON DIFFRACTION REVEALS OXYGEN-HISTIDINE                 
JRNL        TITL 2 HYDROGEN BOND IN OXYMYOGLOBIN.                               
JRNL        REF    NATURE                        V. 292    81 1981              
JRNL        REFN   ASTM NATUAS  UK ISSN 0028-0836                               
REMARK   1                                                                      
REMARK   1 REFERENCE 1                                                          
REMARK   1  AUTH   S.E.V.PHILLIPS                                               
REMARK   1  TITL   STRUCTURE AND REFINEMENT OF OXYMYOGLOBIN AT 1.6              
REMARK   1  TITL 2 ANGSTROMS RESOLUTION                                         
REMARK   1  REF    J.MOL.BIOL.                   V. 142   531 1980              
REMARK   1  REFN   ASTM JMOBAK  UK ISSN 0022-2836                               
REMARK   1 REFERENCE 2                                                          
REMARK   1  AUTH   S.E.V.PHILLIPS                                               
REMARK   1  TITL   STRUCTURE OF OXYMYOGLOBIN                                    
REMARK   1  REF    NATURE                        V. 273   247 1978              
REMARK   1  REFN   ASTM NATUAS  UK ISSN 0028-0836                               
REMARK   1 REFERENCE 3                                                          
REMARK   1  AUTH   S.E.V.PHILLIPS                                               
REMARK   1  TITL   THE STRUCTURE OF OXY-MYOGLOBIN                               
REMARK   1  REF    ACTA CRYSTALLOGR.,SECT.A      V.  34    55 1978              
REMARK   1  REF  2 (SUPPLEMENT)                                                 
REMARK   1  REFN   ASTM ACACBN  DK ISSN 0567-7394                               
REMARK   2                                                                      
REMARK   2 RESOLUTION. 1.40 ANGSTROMS.                                          
REMARK   3                                                                      
REMARK   3 REFINEMENT.                                                          
REMARK   3   PROGRAM     : CONSTRAINED RECIPROCAL-SPACE LEAST-SQUARES           
REMARK   3                                                                      
REMARK   3  DATA USED IN REFINEMENT.                                            
REMARK   3   RESOLUTION RANGE HIGH (ANGSTROMS) : 1.40                           
REMARK   3   RESOLUTION RANGE LOW  (ANGSTROMS) : NULL                           
REMARK   3   DATA CUTOFF            (SIGMA(F)) : NULL                           
REMARK   3   DATA CUTOFF HIGH         (ABS(F)) : NULL                           
REMARK   3   DATA CUTOFF LOW          (ABS(F)) : NULL                           
REMARK   3   COMPLETENESS (WORKING+TEST)   (%) : NULL                           
REMARK   3   NUMBER OF REFLECTIONS             : NULL                           
REMARK   3                                                                      
REMARK   3  FIT TO DATA USED IN REFINEMENT.                                     
REMARK   3   CROSS-VALIDATION METHOD          : NULL                            
REMARK   3   FREE R VALUE TEST SET SELECTION  : NULL                            
REMARK   3   R VALUE            (WORKING SET) : NULL                            
REMARK   3   FREE R VALUE                     : NULL                            
REMARK   3   FREE R VALUE TEST SET SIZE   (%) : NULL                            
REMARK   3   FREE R VALUE TEST SET COUNT      : NULL                            
REMARK   3   ESTIMATED ERROR OF FREE R VALUE  : NULL                            
REMARK   3                                                                      
REMARK   3  FIT IN THE HIGHEST RESOLUTION BIN.                                  
REMARK   3   TOTAL NUMBER OF BINS USED           : NULL                         
REMARK   3   BIN RESOLUTION RANGE HIGH       (A) : NULL                         
REMARK   3   BIN RESOLUTION RANGE LOW        (A) : NULL                         
REMARK   3   BIN COMPLETENESS (WORKING+TEST) (%) : NULL                         
REMARK   3   REFLECTIONS IN BIN    (WORKING SET) : NULL                         
REMARK   3   BIN R VALUE           (WORKING SET) : NULL                         
REMARK   3   BIN FREE R VALUE                    : NULL                         
REMARK   3   BIN FREE R VALUE TEST SET SIZE  (%) : NULL                         
REMARK   3   BIN FREE R VALUE TEST SET COUNT     : NULL                         
REMARK   3   ESTIMATED ERROR OF BIN FREE R VALUE : NULL                         
REMARK   3                                                                      
REMARK   3  NUMBER OF NON-HYDROGEN ATOMS USED IN REFINEMENT.                    
REMARK   3   PROTEIN ATOMS            : 1230                                    
REMARK   3   NUCLEIC ACID ATOMS       : 0                                       
REMARK   3   HETEROGEN ATOMS          : 48                                      
REMARK   3   SOLVENT ATOMS            : 388                                     
REMARK   3                                                                      
REMARK   3  B VALUES.                                                           
REMARK   3   FROM WILSON PLOT           (A**2) : NULL                           
REMARK   3   MEAN B VALUE      (OVERALL, A**2) : NULL                           
REMARK   3   OVERALL ANISOTROPIC B VALUE.                                       
REMARK   3    B11 (A**2) : NULL                                                 
REMARK   3    B22 (A**2) : NULL                                                 
REMARK   3    B33 (A**2) : NULL                                                 
REMARK   3    B12 (A**2) : NULL                                                 
REMARK   3    B13 (A**2) : NULL                                                 
REMARK   3    B23 (A**2) : NULL                                                 
REMARK   3                                                                      
REMARK   3  ESTIMATED COORDINATE ERROR.                                         
REMARK   3   ESD FROM LUZZATI PLOT        (A) : NULL                            
REMARK   3   ESD FROM SIGMAA              (A) : NULL                            
REMARK   3   LOW RESOLUTION CUTOFF        (A) : NULL                            
REMARK   3                                                                      
REMARK   3  CROSS-VALIDATED ESTIMATED COORDINATE ERROR.                         
REMARK   3   ESD FROM C-V LUZZATI PLOT    (A) : NULL                            
REMARK   3   ESD FROM C-V SIGMAA          (A) : NULL                            
REMARK   3                                                                      
REMARK   3  RMS DEVIATIONS FROM IDEAL VALUES.                                   
REMARK   3   BOND LENGTHS                 (A) : NULL                            
REMARK   3   BOND ANGLES            (DEGREES) : NULL                            
REMARK   3   DIHEDRAL ANGLES        (DEGREES) : NULL                            
REMARK   3   IMPROPER ANGLES        (DEGREES) : NULL                            
REMARK   3                                                                      
REMARK   3  ISOTROPIC THERMAL MODEL : NULL                                      
REMARK   3                                                                      
REMARK   3  ISOTROPIC THERMAL FACTOR RESTRAINTS.    RMS    SIGMA                
REMARK   3   MAIN-CHAIN BOND              (A**2) : NULL  ; NULL                 
REMARK   3   MAIN-CHAIN ANGLE             (A**2) : NULL  ; NULL                 
REMARK   3   SIDE-CHAIN BOND              (A**2) : NULL  ; NULL                 
REMARK   3   SIDE-CHAIN ANGLE             (A**2) : NULL  ; NULL                 
REMARK   3                                                                      
REMARK   3  NCS MODEL : NULL                                                    
REMARK   3                                                                      
REMARK   3  NCS RESTRAINTS.                         RMS   SIGMA/WEIGHT          
REMARK   3   GROUP  1  POSITIONAL            (A) : NULL  ; NULL                 
REMARK   3   GROUP  1  B-FACTOR           (A**2) : NULL  ; NULL                 
REMARK   3                                                                      
REMARK   3  PARAMETER FILE  1  : NULL                                           
REMARK   3  TOPOLOGY FILE  1   : NULL                                           
REMARK   3                                                                      
REMARK   3  OTHER REFINEMENT REMARKS: NULL                                      
REMARK   4                                                                      
REMARK   4 1MBD COMPLIES WITH FORMAT V. 3.0, 1-DEC-2006                         
REMARK   4                                                                      
REMARK   4 THIS IS THE REMEDIATED VERSION OF THIS PDB ENTRY.                    
REMARK   4 REMEDIATED DATA FILE REVISION 3.100 (2007-03-17)                     
REMARK 200                                                                      
REMARK 200 EXPERIMENTAL DETAILS                                                 
REMARK 200  EXPERIMENT TYPE                : X-RAY DIFFRACTION                  
REMARK 200  DATE OF DATA COLLECTION        : NULL                               
REMARK 200  TEMPERATURE           (KELVIN) : NULL                               
REMARK 200  PH                             : NULL                               
REMARK 200  NUMBER OF CRYSTALS USED        : NULL                               
REMARK 200                                                                      
REMARK 200  SYNCHROTRON              (Y/N) : NULL                               
REMARK 200  RADIATION SOURCE               : NULL                               
REMARK 200  BEAMLINE                       : NULL                               
REMARK 200  X-RAY GENERATOR MODEL          : NULL                               
REMARK 200  MONOCHROMATIC OR LAUE    (M/L) : NULL                               
REMARK 200  WAVELENGTH OR RANGE        (A) : NULL                               
REMARK 200  MONOCHROMATOR                  : NULL                               
REMARK 200  OPTICS                         : NULL                               
REMARK 200                                                                      
REMARK 200  DETECTOR TYPE                  : NULL                               
REMARK 200  DETECTOR MANUFACTURER          : NULL                               
REMARK 200  INTENSITY-INTEGRATION SOFTWARE : NULL                               
REMARK 200  DATA SCALING SOFTWARE          : NULL                               
REMARK 200                                                                      
REMARK 200  NUMBER OF UNIQUE REFLECTIONS   : NULL                               
REMARK 200  RESOLUTION RANGE HIGH      (A) : NULL                               
REMARK 200  RESOLUTION RANGE LOW       (A) : NULL                               
REMARK 200  REJECTION CRITERIA  (SIGMA(I)) : NULL                               
REMARK 200                                                                      
REMARK 200 OVERALL.                                                             
REMARK 200  COMPLETENESS FOR RANGE     (%) : NULL                               
REMARK 200  DATA REDUNDANCY                : NULL                               
REMARK 200  R MERGE                    (I) : NULL                               
REMARK 200  R SYM                      (I) : NULL                               
REMARK 200  <I/SIGMA(I)> FOR THE DATA SET  : NULL                               
REMARK 200                                                                      
REMARK 200 IN THE HIGHEST RESOLUTION SHELL.                                     
REMARK 200  HIGHEST RESOLUTION SHELL, RANGE HIGH (A) : NULL                     
REMARK 200  HIGHEST RESOLUTION SHELL, RANGE LOW  (A) : NULL                     
REMARK 200  COMPLETENESS FOR SHELL     (%) : NULL                               
REMARK 200  DATA REDUNDANCY IN SHELL       : NULL                               
REMARK 200  R MERGE FOR SHELL          (I) : NULL                               
REMARK 200  R SYM FOR SHELL            (I) : NULL                               
REMARK 200  <I/SIGMA(I)> FOR SHELL         : NULL                               
REMARK 200                                                                      
REMARK 200 DIFFRACTION PROTOCOL: NULL                                           
REMARK 200 METHOD USED TO DETERMINE THE STRUCTURE: NULL                         
REMARK 200 SOFTWARE USED: NULL                                                  
REMARK 200 STARTING MODEL: NULL                                                 
REMARK 200                                                                      
REMARK 200 REMARK: NULL                                                         
REMARK 280                                                                      
REMARK 280 CRYSTAL                                                              
REMARK 280 SOLVENT CONTENT, VS   (%): 37.53                                     
REMARK 280 MATTHEWS COEFFICIENT, VM (ANGSTROMS**3/DA): 1.97                     
REMARK 280                                                                      
REMARK 280 CRYSTALLIZATION CONDITIONS: NULL                                     
REMARK 290                                                                      
REMARK 290 CRYSTALLOGRAPHIC SYMMETRY                                            
REMARK 290 SYMMETRY OPERATORS FOR SPACE GROUP: P 1 21 1                         
REMARK 290                                                                      
REMARK 290      SYMOP   SYMMETRY                                                
REMARK 290     NNNMMM   OPERATOR                                                
REMARK 290       1555   X,Y,Z                                                   
REMARK 290       2555   -X,1/2+Y,-Z                                             
REMARK 290                                                                      
REMARK 290     WHERE NNN -> OPERATOR NUMBER                                     
REMARK 290           MMM -> TRANSLATION VECTOR                                  
REMARK 290                                                                      
REMARK 290 CRYSTALLOGRAPHIC SYMMETRY TRANSFORMATIONS                            
REMARK 290 THE FOLLOWING TRANSFORMATIONS OPERATE ON THE ATOM/HETATM             
REMARK 290 RECORDS IN THIS ENTRY TO PRODUCE CRYSTALLOGRAPHICALLY                
REMARK 290 RELATED MOLECULES.                                                   
REMARK 290   SMTRY1   1  1.000000  0.000000  0.000000        0.00000            
REMARK 290   SMTRY2   1  0.000000  1.000000  0.000000        0.00000            
REMARK 290   SMTRY3   1  0.000000  0.000000  1.000000        0.00000            
REMARK 290   SMTRY1   2 -1.000000  0.000000  0.000000        0.00000            
REMARK 290   SMTRY2   2  0.000000  1.000000  0.000000       15.55984            
REMARK 290   SMTRY3   2  0.000000  0.000000 -1.000000        0.00000            
REMARK 290                                                                      
REMARK 290 REMARK: NULL                                                         
REMARK 300                                                                      
REMARK 300 BIOMOLECULE: 1                                                       
REMARK 300 THIS ENTRY CONTAINS THE CRYSTALLOGRAPHIC ASYMMETRIC UNIT             
REMARK 300 WHICH CONSISTS OF 1 CHAIN(S). SEE REMARK 350 FOR                     
REMARK 300 INFORMATION ON GENERATING THE BIOLOGICAL MOLECULE(S).                
REMARK 350                                                                      
REMARK 350 GENERATING THE BIOMOLECULE                                           
REMARK 350 COORDINATES FOR A COMPLETE MULTIMER REPRESENTING THE KNOWN           
REMARK 350 BIOLOGICALLY SIGNIFICANT OLIGOMERIZATION STATE OF THE                
REMARK 350 MOLECULE CAN BE GENERATED BY APPLYING BIOMT TRANSFORMATIONS          
REMARK 350 GIVEN BELOW.  BOTH NON-CRYSTALLOGRAPHIC AND                          
REMARK 350 CRYSTALLOGRAPHIC OPERATIONS ARE GIVEN.                               
REMARK 350                                                                      
REMARK 350 BIOMOLECULE: 1                                                       
REMARK 350 APPLY THE FOLLOWING TO CHAINS: A                                     
REMARK 350   BIOMT1   1  1.000000  0.000000  0.000000        0.00000            
REMARK 350   BIOMT2   1  0.000000  1.000000  0.000000        0.00000            
REMARK 350   BIOMT3   1  0.000000  0.000000  1.000000        0.00000            
REMARK 525                                                                      
REMARK 525 SOLVENT                                                              
REMARK 525 THE FOLLOWING SOLVENT MOLECULES LIE FARTHER THAN EXPECTED            
REMARK 525 FROM THE PROTEIN OR NUCLEIC ACID MOLECULE AND MAY BE                 
REMARK 525 ASSOCIATED WITH A SYMMETRY RELATED MOLECULE (M=MODEL                 
REMARK 525 NUMBER; RES=RESIDUE NAME; C=CHAIN IDENTIFIER; SSEQ=SEQUENCE          
REMARK 525 NUMBER; I=INSERTION CODE):                                           
REMARK 525                                                                      
REMARK 525  M RES CSSEQI                                                        
REMARK 525    HOH    16        DISTANCE =  8.41 ANGSTROMS                       
REMARK 525    HOH    27        DISTANCE =  8.23 ANGSTROMS                       
REMARK 525    HOH    58        DISTANCE =  6.71 ANGSTROMS                       
REMARK 525    HOH    66        DISTANCE =  5.70 ANGSTROMS                       
REMARK 525    HOH   155        DISTANCE =  6.74 ANGSTROMS                       
REMARK 525    HOH   320        DISTANCE =  6.35 ANGSTROMS                       
REMARK 525    HOH   327        DISTANCE =  8.43 ANGSTROMS                       
REMARK 525    HOH   334        DISTANCE =  8.84 ANGSTROMS                       
REMARK 525    HOH   344        DISTANCE =  9.62 ANGSTROMS                       
REMARK 525    HOH   347        DISTANCE =  7.02 ANGSTROMS                       
REMARK 525    HOH   364        DISTANCE =  7.15 ANGSTROMS                       
REMARK 525    HOH   366        DISTANCE =  7.09 ANGSTROMS                       
REMARK 525    HOH   378        DISTANCE =  7.96 ANGSTROMS                       
REMARK 525    HOH   385        DISTANCE =  6.58 ANGSTROMS                       
REMARK 525    HOH   411        DISTANCE = 14.68 ANGSTROMS                       
REMARK 525    HOH   422        DISTANCE =  9.26 ANGSTROMS                       
REMARK 525    HOH   426        DISTANCE = 10.13 ANGSTROMS                       
REMARK 525    HOH   431        DISTANCE =  9.56 ANGSTROMS                       
REMARK 525    HOH   467        DISTANCE =  6.77 ANGSTROMS                       
REMARK 525    HOH   468        DISTANCE =  5.26 ANGSTROMS                       
REMARK 525    HOH   470        DISTANCE =  8.44 ANGSTROMS                       
REMARK 525    HOH   475        DISTANCE =  6.80 ANGSTROMS                       
REMARK 525    HOH   488        DISTANCE =  5.67 ANGSTROMS                       
REMARK 525    HOH   490        DISTANCE =  6.23 ANGSTROMS                       
REMARK 525    HOH   505        DISTANCE =  8.28 ANGSTROMS                       
REMARK 525    HOH   506        DISTANCE =  6.44 ANGSTROMS                       
REMARK 525    HOH   521        DISTANCE = 14.29 ANGSTROMS                       
DBREF  1MBD A    1   153  UNP    P02185   MYG_PHYCA        1    153             
SEQRES   1 A  153  VAL LEU SER GLU GLY GLU TRP GLN LEU VAL LEU HIS VAL          
SEQRES   2 A  153  TRP ALA LYS VAL GLU ALA ASP VAL ALA GLY HIS GLY GLN          
SEQRES   3 A  153  ASP ILE LEU ILE ARG LEU PHE LYS SER HIS PRO GLU THR          
SEQRES   4 A  153  LEU GLU LYS PHE ASP ARG PHE LYS HIS LEU LYS THR GLU          
SEQRES   5 A  153  ALA GLU MET LYS ALA SER GLU ASP LEU LYS LYS HIS GLY          
SEQRES   6 A  153  VAL THR VAL LEU THR ALA LEU GLY ALA ILE LEU LYS LYS          
SEQRES   7 A  153  LYS GLY HIS HIS GLU ALA GLU LEU LYS PRO LEU ALA GLN          
SEQRES   8 A  153  SER HIS ALA THR LYS HIS LYS ILE PRO ILE LYS TYR LEU          
SEQRES   9 A  153  GLU PHE ILE SER GLU ALA ILE ILE HIS VAL LEU HIS SER          
SEQRES  10 A  153  ARG HIS PRO GLY ASP PHE GLY ALA ASP ALA GLN GLY ALA          
SEQRES  11 A  153  MET ASN LYS ALA LEU GLU LEU PHE ARG LYS ASP ILE ALA          
SEQRES  12 A  153  ALA LYS TYR LYS GLU LEU GLY TYR GLN GLY                      
FTNOTE   1 INSPECTION OF MAPS AT VARIOUS STAGES OF REFINEMENT                   
FTNOTE   1  INDICATED THAT SEVERAL SIDE-CHAINS AND THE C- AND N-                
FTNOTE   1  TERMINAL RESIDUES WERE DISORDERED TO SOME DEGREE. IN MOST           
FTNOTE   1  CASES, ONE CONFORMATION WAS VERY MUCH STRONGER THAN THE             
FTNOTE   1  OTHER, BUT THREE SIDE-CHAINS WERE INCLUDED IN THE MODEL             
FTNOTE   1  WITH TWO ALTERNATE CONFORMATIONS (VAL 13, LEU 86, LEU 89).          
FTNOTE   2 HOH 305 IS A FULLY OCCUPIED WATER MOLECULE IN THE HEME               
FTNOTE   2  POCKET. IN OXYMYOGLOBIN IT IS PRESENT IN LOW OCCUPANCY              
FTNOTE   2  CLOSE TO ATOM O1 OF THE HEME. SEE PAPER CITED AS REFERENCE          
FTNOTE   2  1 ABOVE.                                                            
HET    SO4    154       5                                                       
HET    HEM    155      43                                                       
HETNAM     SO4 SULFATE ION                                                      
HETNAM     HEM PROTOPORPHYRIN IX CONTAINING FE                                  
HETSYN     HEM HEME                                                             
FORMUL   2  SO4    O4 S 2-                                                      
FORMUL   3  HEM    C34 H32 FE N4 O4                                             
FORMUL   4  HOH   *388(H2 O)                                                    
HELIX    1   A SER A    3  GLU A   18  1                                  16    
HELIX    2   B ASP A   20  SER A   35  1                                  16    
HELIX    3   C HIS A   36  LYS A   42  1                                   7    
HELIX    4   D THR A   51  ALA A   57  1                                   7    
HELIX    5   E SER A   58  LYS A   77  1                                  20    
HELIX    6   F LEU A   86  THR A   95  1                                  10    
HELIX    7   G PRO A  100  ARG A  118  1                                  19    
HELIX    8   H GLY A  124  LEU A  149  1                                  26    
CRYST1   64.660   31.120   35.060  90.00 105.78  90.00 P 1 21 1      2          
ORIGX1      1.000000  0.000000  0.000000        0.00000                         
ORIGX2      0.000000  1.000000  0.000000        0.00000                         
ORIGX3      0.000000  0.000000  1.000000        0.00000                         
SCALE1      0.016071  0.000000  0.000000        0.00000                         
SCALE2      0.000000  0.032134  0.000000        0.00000                         
SCALE3      0.008060  0.000000  0.028523        0.00000                         
ATOM      1  N   VAL A   1      -0.594  14.769  15.940  7.00 44.29           N  
ATOM      2  CA  VAL A   1       0.680  15.504  15.876  6.00 59.11           C  
ATOM      3  C   VAL A   1       1.901  14.554  16.102  6.00 28.92           C  
ATOM      4  O   VAL A   1       1.652  13.346  16.108  8.00 26.62           O  
ATOM      5  CB  VAL A   1       0.151  16.354  17.028  6.00 37.23           C  
ATOM      6  CG1 VAL A   1      -0.894  17.356  16.424  6.00 41.56           C  
ATOM      7  CG2 VAL A   1      -0.246  15.587  18.305  6.00 56.01           C  
ATOM      8  N   LEU A   2       3.185  14.985  16.228  7.00 12.18           N  
ATOM      9  CA  LEU A   2       4.215  14.068  16.715  6.00 14.11           C  
ATOM     10  C   LEU A   2       4.029  13.839  18.201  6.00 15.12           C  
ATOM     11  O   LEU A   2       3.809  14.826  18.885  8.00 16.23           O  
ATOM     12  CB  LEU A   2       5.691  14.515  16.387  6.00  6.69           C  
ATOM     13  CG  LEU A   2       6.178  14.170  14.983  6.00 12.34           C  
ATOM     14  CD1 LEU A   2       5.528  15.150  14.029  6.00 18.55           C  
ATOM     15  CD2 LEU A   2       7.738  14.331  15.043  6.00 16.06           C  
ATOM     16  N   SER A   3       4.210  12.655  18.607  7.00 12.60           N  
ATOM     17  CA  SER A   3       4.326  12.364  20.081  6.00 12.11           C  
ATOM     18  C   SER A   3       5.713  12.798  20.634  6.00 12.92           C  
ATOM     19  O   SER A   3       6.670  13.159  19.941  8.00 12.21           O  
ATOM     20  CB  SER A   3       4.300  10.852  20.442  6.00 12.84           C  
ATOM     21  OG  SER A   3       5.394  10.111  19.944  8.00 14.04           O  
ATOM     22  N   GLU A   4       5.775  13.038  21.904  7.00 13.92           N  
ATOM     23  CA  GLU A   4       6.969  13.357  22.606  6.00 14.09           C  
ATOM     24  C   GLU A   4       8.020  12.359  22.212  6.00 12.31           C  
ATOM     25  O   GLU A   4       9.234  12.798  22.007  8.00 10.12           O  
ATOM     26  CB  GLU A   4       6.618  13.649  24.075  6.00 18.24           C  
ATOM     27  CG  GLU A   4       7.746  14.177  24.785  6.00 37.70           C  
ATOM     28  CD  GLU A   4       7.509  15.734  24.649  6.00 34.88           C  
ATOM     29  OE1 GLU A   4       6.464  16.539  24.616  8.00 25.64           O  
ATOM     30  OE2 GLU A   4       8.488  15.963  24.043  8.00 23.58           O  
ATOM     31  N   GLY A   5       7.753  11.038  22.216  7.00 14.38           N  
ATOM     32  CA  GLY A   5       8.744  10.026  21.855  6.00 14.39           C  
ATOM     33  C   GLY A   5       9.321  10.171  20.451  6.00 13.57           C  
ATOM     34  O   GLY A   5      10.521  10.057  20.197  8.00 14.37           O  
ATOM     35  N   GLU A   6       8.425  10.622  19.514  7.00 11.84           N  
ATOM     36  CA  GLU A   6       8.811  10.896  18.097  6.00 12.34           C  
ATOM     37  C   GLU A   6       9.767  12.068  18.110  6.00  8.71           C  
ATOM     38  O   GLU A   6      10.715  12.131  17.337  8.00 10.72           O  
ATOM     39  CB  GLU A   6       7.560  11.026  17.285  6.00 10.72           C  
ATOM     40  CG  GLU A   6       6.937   9.685  16.875  6.00 11.77           C  
ATOM     41  CD  GLU A   6       5.474   9.793  16.383  6.00 11.39           C  
ATOM     42  OE1 GLU A   6       5.030   8.863  15.700  8.00 18.80           O  
ATOM     43  OE2 GLU A   6       4.828  10.823  16.480  8.00 14.31           O  
ATOM     44  N   TRP A   7       9.380  13.120  18.839  7.00 10.31           N  
ATOM     45  CA  TRP A   7      10.206  14.346  18.884  6.00 10.36           C  
ATOM     46  C   TRP A   7      11.612  14.091  19.402  6.00 11.79           C  
ATOM     47  O   TRP A   7      12.594  14.605  18.830  8.00  8.90           O  
ATOM     48  CB  TRP A   7       9.715  15.525  19.556  6.00  6.77           C  
ATOM     49  CG  TRP A   7       8.504  16.188  18.842  6.00  9.12           C  
ATOM     50  CD1 TRP A   7       7.197  16.375  19.289  6.00  9.15           C  
ATOM     51  CD2 TRP A   7       8.676  16.948  17.604  6.00 12.01           C  
ATOM     52  NE1 TRP A   7       6.555  17.159  18.345  7.00 13.84           N  
ATOM     53  CE2 TRP A   7       7.397  17.500  17.253  6.00 15.00           C  
ATOM     54  CE3 TRP A   7       9.697  17.262  16.670  6.00  8.77           C  
ATOM     55  CZ2 TRP A   7       7.176  18.258  16.103  6.00 16.31           C  
ATOM     56  CZ3 TRP A   7       9.458  17.989  15.475  6.00 11.78           C  
ATOM     57  CH2 TRP A   7       8.199  18.505  15.162  6.00 18.06           C  
ATOM     58  N   GLN A   8      11.707  13.157  20.370  7.00 11.26           N  
ATOM     59  CA  GLN A   8      13.051  12.853  21.014  6.00  8.84           C  
ATOM     60  C   GLN A   8      13.824  12.154  19.927  6.00  8.22           C  
ATOM     61  O   GLN A   8      15.051  12.377  19.769  8.00 10.53           O  
ATOM     62  CB  GLN A   8      12.727  11.889  22.158  6.00 14.97           C  
ATOM     63  CG  GLN A   8      13.901  11.825  23.249  6.00 31.08           C  
ATOM     64  CD  GLN A   8      13.485  10.841  24.383  6.00 49.43           C  
ATOM     65  OE1 GLN A   8      12.282  10.872  24.672  8.00 41.13           O  
ATOM     66  NE2 GLN A   8      13.816   9.600  23.998  7.00 51.96           N  
ATOM     67  N   LEU A   9      13.330  11.202  19.112  7.00 10.91           N  
ATOM     68  CA  LEU A   9      14.025  10.543  18.006  6.00  4.73           C  
ATOM     69  C   LEU A   9      14.550  11.582  17.069  6.00  9.23           C  
ATOM     70  O   LEU A   9      15.657  11.466  16.538  8.00  9.51           O  
ATOM     71  CB  LEU A   9      13.254   9.611  17.278  6.00 10.72           C  
ATOM     72  CG  LEU A   9      12.821   8.311  18.044  6.00 13.12           C  
ATOM     73  CD1 LEU A   9      11.714   7.563  17.353  6.00 18.48           C  
ATOM     74  CD2 LEU A   9      13.992   7.338  18.218  6.00 23.90           C  
ATOM     75  N   VAL A  10      13.795  12.548  16.593  7.00  6.25           N  
ATOM     76  CA  VAL A  10      14.139  13.614  15.659  6.00  6.39           C  
ATOM     77  C   VAL A  10      15.253  14.457  16.201  6.00  8.25           C  
ATOM     78  O   VAL A  10      16.293  14.682  15.510  8.00  7.04           O  
ATOM     79  CB  VAL A  10      12.844  14.500  15.340  6.00  7.87           C  
ATOM     80  CG1 VAL A  10      13.257  15.778  14.553  6.00  9.69           C  
ATOM     81  CG2 VAL A  10      11.895  13.657  14.538  6.00  9.54           C  
ATOM     82  N   LEU A  11      15.151  14.900  17.418  7.00  5.39           N  
ATOM     83  CA  LEU A  11      16.147  15.762  17.997  6.00  5.54           C  
ATOM     84  C   LEU A  11      17.426  15.123  18.421  6.00  8.24           C  
ATOM     85  O   LEU A  11      18.532  15.754  18.336  8.00 10.78           O  
ATOM     86  CB  LEU A  11      15.552  16.593  19.165  6.00 11.61           C  
ATOM     87  CG  LEU A  11      14.355  17.541  18.641  6.00  7.74           C  
ATOM     88  CD1 LEU A  11      13.838  18.150  19.880  6.00 15.67           C  
ATOM     89  CD2 LEU A  11      14.888  18.569  17.660  6.00  8.99           C  
ATOM     90  N   HIS A  12      17.358  13.837  18.626  7.00 10.86           N  
ATOM     91  CA  HIS A  12      18.629  13.040  18.966  6.00 11.98           C  
ATOM     92  C   HIS A  12      19.421  13.000  17.699  6.00 12.92           C  
ATOM     93  O   HIS A  12      20.659  13.257  17.769  8.00 13.89           O  
ATOM     94  CB  HIS A  12      18.171  11.745  19.448  6.00 10.09           C  
ATOM     95  CG  HIS A  12      19.365  10.942  19.922  6.00 28.04           C  
ATOM     96  ND1 HIS A  12      20.051  11.180  21.173  7.00 25.45           N  
ATOM     97  CD2 HIS A  12      19.934   9.992  19.171  6.00 22.65           C  
ATOM     98  CE1 HIS A  12      21.164  10.230  21.073  6.00 31.32           C  
ATOM     99  NE2 HIS A  12      21.123   9.468  19.834  7.00 20.48           N  
ATOM    100  N   VAL A  13      18.828  12.610  16.560  7.00 13.20           N  
ATOM    101  CA  VAL A  13      19.691  12.639  15.413  6.00 12.75           C  
ATOM    102  C   VAL A  13      20.057  14.067  14.946  6.00 12.36           C  
ATOM    103  O   VAL A  13      21.188  14.310  14.415  8.00 12.68           O  
ATOM    104  CB  VAL A  13      19.071  11.844  14.358  6.00 16.80           C  
ATOM    105  CG1AVAL A  13      18.421  10.531  14.697  3.00 22.06           C  
ATOM    106  CG1BVAL A  13      20.260  11.437  13.163  3.00 15.16           C  
ATOM    107  CG2AVAL A  13      17.865  12.486  13.658  3.00 19.46           C  
ATOM    108  CG2BVAL A  13      18.421  10.531  14.697  3.00 22.06           C  
ATOM    109  N   TRP A  14      19.223  15.041  15.116  7.00  7.08           N  
ATOM    110  CA  TRP A  14      19.541  16.357  14.645  6.00  7.38           C  
ATOM    111  C   TRP A  14      20.756  16.944  15.447  6.00 10.68           C  
ATOM    112  O   TRP A  14      21.613  17.615  14.903  8.00 10.25           O  
ATOM    113  CB  TRP A  14      18.357  17.339  14.842  6.00  9.88           C  
ATOM    114  CG  TRP A  14      18.652  18.598  14.023  6.00 11.57           C  
ATOM    115  CD1 TRP A  14      19.146  19.905  14.424  6.00 16.37           C  
ATOM    116  CD2 TRP A  14      18.559  18.702  12.621  6.00 12.65           C  
ATOM    117  NE1 TRP A  14      19.303  20.695  13.310  7.00 12.57           N  
ATOM    118  CE2 TRP A  14      18.985  20.025  12.248  6.00 15.07           C  
ATOM    119  CE3 TRP A  14      18.203  17.787  11.650  6.00 15.94           C  
ATOM    120  CZ2 TRP A  14      18.952  20.393  10.908  6.00 18.80           C  
ATOM    121  CZ3 TRP A  14      18.204  18.211  10.306  6.00 23.49           C  
ATOM    122  CH2 TRP A  14      18.573  19.524  10.015  6.00 18.29           C  
ATOM    123  N   ALA A  15      20.930  16.535  16.714  7.00  8.34           N  
ATOM    124  CA  ALA A  15      22.093  16.971  17.520  6.00 12.79           C  
ATOM    125  C   ALA A  15      23.342  16.324  16.918  6.00 16.38           C  
ATOM    126  O   ALA A  15      24.383  17.052  17.001  8.00 14.68           O  
ATOM    127  CB  ALA A  15      22.039  16.565  19.066  6.00 12.85           C  
ATOM    128  N   LYS A  16      23.277  15.218  16.194  7.00 13.32           N  
ATOM    129  CA  LYS A  16      24.487  14.670  15.536  6.00 11.46           C  
ATOM    130  C   LYS A  16      24.746  15.468  14.251  6.00 21.28           C  
ATOM    131  O   LYS A  16      25.877  15.754  13.818  8.00 15.80           O  
ATOM    132  CB  LYS A  16      24.228  13.312  15.131  6.00 12.12           C  
ATOM    133  CG  LYS A  16      23.701  12.312  16.108  6.00 23.67           C  
ATOM    134  CD  LYS A  16      24.592  12.039  17.215  6.00 35.61           C  
ATOM    135  CE  LYS A  16      24.372  10.746  18.115  6.00 28.13           C  
ATOM    136  NZ  LYS A  16      25.682  10.488  18.875  7.00 31.08           N  
ATOM    137  N   VAL A  17      23.632  15.903  13.465  7.00 13.46           N  
ATOM    138  CA  VAL A  17      23.802  16.873  12.349  6.00  9.86           C  
ATOM    139  C   VAL A  17      24.551  18.086  12.767  6.00 11.68           C  
ATOM    140  O   VAL A  17      25.408  18.498  11.962  8.00 11.88           O  
ATOM    141  CB  VAL A  17      22.328  17.262  11.771  6.00  7.89           C  
ATOM    142  CG1 VAL A  17      22.488  18.335  10.756  6.00 13.41           C  
ATOM    143  CG2 VAL A  17      21.636  15.969  11.195  6.00 10.68           C  
ATOM    144  N   GLU A  18      24.204  18.567  13.904  7.00 10.68           N  
ATOM    145  CA  GLU A  18      24.835  19.811  14.394  6.00 13.42           C  
ATOM    146  C   GLU A  18      26.438  19.719  14.607  6.00  5.24           C  
ATOM    147  O   GLU A  18      26.963  20.828  14.770  8.00 11.94           O  
ATOM    148  CB  GLU A  18      24.052  20.412  15.608  6.00 11.10           C  
ATOM    149  CG  GLU A  18      22.716  21.039  15.145  6.00 14.35           C  
ATOM    150  CD  GLU A  18      21.861  21.740  16.222  6.00 19.60           C  
ATOM    151  OE1 GLU A  18      21.052  22.564  15.713  8.00 24.57           O  
ATOM    152  OE2 GLU A  18      22.098  21.412  17.413  8.00 28.04           O  
ATOM    153  N   ALA A  19      26.812  18.496  14.729  7.00 10.44           N  
ATOM    154  CA  ALA A  19      28.325  18.333  14.957  6.00 15.21           C  
ATOM    155  C   ALA A  19      29.053  18.658  13.654  6.00 18.81           C  
ATOM    156  O   ALA A  19      30.307  18.900  13.605  8.00 14.11           O  
ATOM    157  CB  ALA A  19      28.638  16.866  15.216  6.00 15.63           C  
ATOM    158  N   ASP A  20      28.358  18.691  12.474  7.00  8.74           N  
ATOM    159  CA  ASP A  20      28.945  18.970  11.157  6.00  6.10           C  
ATOM    160  C   ASP A  20      27.831  19.592  10.177  6.00  8.42           C  
ATOM    161  O   ASP A  20      27.481  18.949   9.161  8.00  9.26           O  
ATOM    162  CB  ASP A  20      29.680  17.801  10.562  6.00 16.93           C  
ATOM    163  CG  ASP A  20      30.369  18.168   9.212  6.00 14.02           C  
ATOM    164  OD1 ASP A  20      30.609  17.161   8.464  8.00 24.83           O  
ATOM    165  OD2 ASP A  20      30.490  19.331   8.901  8.00 11.74           O  
ATOM    166  N   VAL A  21      27.463  20.801  10.567  7.00 10.27           N  
ATOM    167  CA  VAL A  21      26.276  21.390   9.809  6.00  8.47           C  
ATOM    168  C   VAL A  21      26.715  21.564   8.385  6.00  9.81           C  
ATOM    169  O   VAL A  21      25.975  21.243   7.437  8.00  9.16           O  
ATOM    170  CB  VAL A  21      25.841  22.722  10.381  6.00 13.22           C  
ATOM    171  CG1 VAL A  21      24.701  23.376   9.547  6.00 14.09           C  
ATOM    172  CG2 VAL A  21      25.184  22.576  11.716  6.00 23.45           C  
ATOM    173  N   ALA A  22      27.948  22.086   8.091  7.00  9.97           N  
ATOM    174  CA  ALA A  22      28.334  22.379   6.724  6.00 12.33           C  
ATOM    175  C   ALA A  22      28.435  21.214   5.887  6.00 10.68           C  
ATOM    176  O   ALA A  22      28.084  21.157   4.723  8.00 12.26           O  
ATOM    177  CB  ALA A  22      29.580  23.163   6.746  6.00 14.22           C  
ATOM    178  N   GLY A  23      29.061  20.090   6.377  7.00  7.70           N  
ATOM    179  CA  GLY A  23      29.171  18.956   5.615  6.00  6.90           C  
ATOM    180  C   GLY A  23      27.817  18.309   5.203  6.00  6.86           C  
ATOM    181  O   GLY A  23      27.638  17.775   4.119  8.00  9.53           O  
ATOM    182  N   HIS A  24      26.979  18.254   6.275  7.00  8.67           N  
ATOM    183  CA  HIS A  24      25.590  17.767   5.928  6.00 11.48           C  
ATOM    184  C   HIS A  24      24.809  18.685   4.955  6.00  5.40           C  
ATOM    185  O   HIS A  24      24.166  18.098   4.032  8.00  6.18           O  
ATOM    186  CB  HIS A  24      24.724  17.791   7.245  6.00  9.67           C  
ATOM    187  CG  HIS A  24      24.985  16.603   8.158  6.00 11.00           C  
ATOM    188  ND1 HIS A  24      26.130  16.731   9.039  7.00  7.89           N  
ATOM    189  CD2 HIS A  24      24.381  15.420   8.357  6.00 10.61           C  
ATOM    190  CE1 HIS A  24      26.113  15.595   9.778  6.00  9.79           C  
ATOM    191  NE2 HIS A  24      25.084  14.736   9.408  7.00 11.84           N  
ATOM    192  N   GLY A  25      25.023  19.916   5.097  7.00  6.30           N  
ATOM    193  CA  GLY A  25      24.360  20.916   4.111  6.00  8.63           C  
ATOM    194  C   GLY A  25      24.797  20.660   2.677  6.00 10.67           C  
ATOM    195  O   GLY A  25      24.065  20.614   1.676  8.00  9.63           O  
ATOM    196  N   GLN A  26      26.139  20.443   2.496  7.00  9.50           N  
ATOM    197  CA  GLN A  26      26.708  20.174   1.205  6.00  8.41           C  
ATOM    198  C   GLN A  26      26.195  18.888   0.624  6.00  7.74           C  
ATOM    199  O   GLN A  26      25.789  18.833  -0.580  8.00 10.04           O  
ATOM    200  CB  GLN A  26      28.269  20.018   1.265  6.00 16.20           C  
ATOM    201  CG  GLN A  26      29.042  21.171   1.427  6.00 32.72           C  
ATOM    202  CD  GLN A  26      30.518  20.833   0.995  6.00 30.44           C  
ATOM    203  OE1 GLN A  26      31.351  21.656   1.181  8.00 48.28           O  
ATOM    204  NE2 GLN A  26      30.931  20.680  -0.205  7.00 32.58           N  
ATOM    205  N   ASP A  27      26.189  17.823   1.375  7.00  6.74           N  
ATOM    206  CA  ASP A  27      25.781  16.595   0.872  6.00  8.07           C  
ATOM    207  C   ASP A  27      24.222  16.678   0.452  6.00  8.95           C  
ATOM    208  O   ASP A  27      23.830  16.093  -0.552  8.00  8.15           O  
ATOM    209  CB  ASP A  27      25.902  15.461   1.997  6.00 10.29           C  
ATOM    210  CG  ASP A  27      27.398  14.930   2.278  6.00 24.34           C  
ATOM    211  OD1 ASP A  27      28.245  15.450   1.511  8.00 13.42           O  
ATOM    212  OD2 ASP A  27      27.469  14.181   3.276  8.00 17.45           O  
ATOM    213  N   ILE A  28      23.478  17.360   1.316  7.00  6.35           N  
ATOM    214  CA  ILE A  28      21.961  17.469   1.073  6.00  5.22           C  
ATOM    215  C   ILE A  28      21.654  18.217  -0.261  6.00  4.86           C  
ATOM    216  O   ILE A  28      20.967  17.744  -1.131  8.00  6.33           O  
ATOM    217  CB  ILE A  28      21.193  17.994   2.218  6.00  4.69           C  
ATOM    218  CG1 ILE A  28      21.356  17.011   3.286  6.00  7.79           C  
ATOM    219  CG2 ILE A  28      19.799  18.469   1.845  6.00  4.79           C  
ATOM    220  CD1 ILE A  28      20.901  17.567   4.655  6.00  8.65           C  
ATOM    221  N   LEU A  29      22.339  19.357  -0.390  7.00  6.42           N  
ATOM    222  CA  LEU A  29      22.159  20.183  -1.630  6.00  6.35           C  
ATOM    223  C   LEU A  29      22.663  19.557  -2.920  6.00  6.18           C  
ATOM    224  O   LEU A  29      22.040  19.529  -3.979  8.00  6.92           O  
ATOM    225  CB  LEU A  29      22.676  21.616  -1.455  6.00  7.53           C  
ATOM    226  CG  LEU A  29      22.015  22.551  -0.442  6.00  5.00           C  
ATOM    227  CD1 LEU A  29      22.768  23.796  -0.215  6.00 11.28           C  
ATOM    228  CD2 LEU A  29      20.571  22.784  -0.830  6.00 12.41           C  
ATOM    229  N   ILE A  30      23.793  18.844  -2.836  7.00  7.75           N  
ATOM    230  CA  ILE A  30      24.361  18.089  -3.969  6.00  8.69           C  
ATOM    231  C   ILE A  30      23.330  16.958  -4.360  6.00  7.90           C  
ATOM    232  O   ILE A  30      23.106  16.781  -5.572  8.00  7.19           O  
ATOM    233  CB  ILE A  30      25.829  17.607  -3.724  6.00 13.33           C  
ATOM    234  CG1 ILE A  30      26.727  18.880  -3.584  6.00 16.85           C  
ATOM    235  CG2 ILE A  30      26.200  16.820  -4.995  6.00 17.08           C  
ATOM    236  CD1 ILE A  30      28.184  18.460  -3.242  6.00 15.16           C  
ATOM    237  N   ARG A  31      22.935  16.234  -3.335  7.00  7.24           N  
ATOM    238  CA  ARG A  31      21.960  15.198  -3.668  6.00  7.69           C  
ATOM    239  C   ARG A  31      20.756  15.786  -4.373  6.00  8.76           C  
ATOM    240  O   ARG A  31      20.177  15.182  -5.327  8.00  9.56           O  
ATOM    241  CB  ARG A  31      21.529  14.544  -2.349  6.00  9.35           C  
ATOM    242  CG  ARG A  31      20.378  13.524  -2.528  6.00 15.77           C  
ATOM    243  CD  ARG A  31      20.808  12.317  -3.340  6.00 21.79           C  
ATOM    244  NE  ARG A  31      19.635  11.387  -2.928  7.00 33.39           N  
ATOM    245  CZ  ARG A  31      19.473  10.120  -3.293  6.00 53.27           C  
ATOM    246  NH1 ARG A  31      20.599   9.572  -3.658  7.00 39.06           N  
ATOM    247  NH2 ARG A  31      18.263   9.470  -3.260  7.00 42.31           N  
ATOM    248  N   LEU A  32      20.172  16.828  -3.862  7.00  9.75           N  
ATOM    249  CA  LEU A  32      18.994  17.500  -4.468  6.00  7.22           C  
ATOM    250  C   LEU A  32      19.322  17.864  -5.897  6.00  6.89           C  
ATOM    251  O   LEU A  32      18.547  17.618  -6.802  8.00 11.05           O  
ATOM    252  CB  LEU A  32      18.718  18.744  -3.638  6.00  6.83           C  
ATOM    253  CG  LEU A  32      17.510  19.584  -4.142  6.00  8.83           C  
ATOM    254  CD1 LEU A  32      16.178  18.839  -4.098  6.00  9.11           C  
ATOM    255  CD2 LEU A  32      17.382  20.930  -3.541  6.00 13.59           C  
ATOM    256  N   PHE A  33      20.439  18.584  -6.175  7.00  5.73           N  
ATOM    257  CA  PHE A  33      20.714  19.029  -7.476  6.00  4.65           C  
ATOM    258  C   PHE A  33      20.971  17.893  -8.503  6.00  6.63           C  
ATOM    259  O   PHE A  33      20.679  18.079  -9.692  8.00 10.57           O  
ATOM    260  CB  PHE A  33      21.872  19.981  -7.486  6.00 11.75           C  
ATOM    261  CG  PHE A  33      21.692  21.299  -6.673  6.00  8.09           C  
ATOM    262  CD1 PHE A  33      20.434  21.872  -6.465  6.00  8.01           C  
ATOM    263  CD2 PHE A  33      22.747  21.973  -6.095  6.00  9.56           C  
ATOM    264  CE1 PHE A  33      20.290  22.981  -5.728  6.00 10.07           C  
ATOM    265  CE2 PHE A  33      22.606  23.128  -5.360  6.00  7.74           C  
ATOM    266  CZ  PHE A  33      21.367  23.627  -5.168  6.00 10.48           C  
ATOM    267  N   LYS A  34      21.584  16.843  -8.092  7.00  7.46           N  
ATOM    268  CA  LYS A  34      21.927  15.758  -8.981  6.00  7.03           C  
ATOM    269  C   LYS A  34      20.679  14.873  -9.209  6.00 10.43           C  
ATOM    270  O   LYS A  34      20.468  14.499 -10.408  8.00 15.41           O  
ATOM    271  CB  LYS A  34      22.979  14.897  -8.355  6.00 13.61           C  
ATOM    272  CG  LYS A  34      24.388  15.627  -8.488  6.00 13.66           C  
ATOM    273  CD  LYS A  34      25.519  14.699  -8.943  6.00 49.26           C  
ATOM    274  CE  LYS A  34      25.606  14.609 -10.512  6.00 61.01           C  
ATOM    275  NZ  LYS A  34      26.493  13.476 -10.861  7.00 65.12           N  
ATOM    276  N   SER A  35      19.875  14.731  -8.173  7.00  9.28           N  
ATOM    277  CA  SER A  35      18.667  13.874  -8.391  6.00  7.15           C  
ATOM    278  C   SER A  35      17.559  14.556  -9.133  6.00 13.51           C  
ATOM    279  O   SER A  35      16.661  13.940  -9.785  8.00  9.48           O  
ATOM    280  CB  SER A  35      18.104  13.453  -7.047  6.00 11.05           C  
ATOM    281  OG  SER A  35      19.013  12.598  -6.306  8.00 20.39           O  
ATOM    282  N   HIS A  36      17.482  15.898  -8.974  7.00  9.23           N  
ATOM    283  CA  HIS A  36      16.392  16.778  -9.496  6.00 12.64           C  
ATOM    284  C   HIS A  36      17.060  18.065 -10.019  6.00  7.22           C  
ATOM    285  O   HIS A  36      16.912  19.202  -9.504  8.00  8.27           O  
ATOM    286  CB  HIS A  36      15.317  17.161  -8.425  6.00  9.27           C  
ATOM    287  CG  HIS A  36      14.868  15.960  -7.655  6.00  7.16           C  
ATOM    288  ND1 HIS A  36      13.891  15.113  -8.226  7.00 12.45           N  
ATOM    289  CD2 HIS A  36      15.274  15.446  -6.460  6.00 13.04           C  
ATOM    290  CE1 HIS A  36      13.728  14.211  -7.279  6.00 14.20           C  
ATOM    291  NE2 HIS A  36      14.478  14.316  -6.217  7.00 15.13           N  
ATOM    292  N   PRO A  37      17.552  17.963 -11.272  7.00  8.57           N  
ATOM    293  CA  PRO A  37      18.298  19.027 -11.844  6.00 10.50           C  
ATOM    294  C   PRO A  37      17.535  20.330 -11.998  6.00 10.18           C  
ATOM    295  O   PRO A  37      18.114  21.432 -11.988  8.00 12.81           O  
ATOM    296  CB  PRO A  37      18.859  18.518 -13.228  6.00 14.02           C  
ATOM    297  CG  PRO A  37      18.865  17.023 -13.048  6.00 13.69           C  
ATOM    298  CD  PRO A  37      17.742  16.739 -12.124  6.00 11.44           C  
ATOM    299  N   GLU A  38      16.198  20.184 -12.232  7.00  9.75           N  
ATOM    300  CA  GLU A  38      15.415  21.394 -12.273  6.00 11.26           C  
ATOM    301  C   GLU A  38      15.579  22.299 -11.058  6.00 13.34           C  
ATOM    302  O   GLU A  38      15.295  23.535 -11.200  8.00 13.47           O  
ATOM    303  CB  GLU A  38      13.898  21.104 -12.581  6.00  8.57           C  
ATOM    304  CG  GLU A  38      13.166  20.346 -11.416  6.00 10.62           C  
ATOM    305  CD  GLU A  38      13.247  18.900 -11.332  6.00  8.72           C  
ATOM    306  OE1 GLU A  38      12.325  18.137 -10.939  8.00 10.26           O  
ATOM    307  OE2 GLU A  38      14.346  18.273 -11.685  8.00  8.92           O  
ATOM    308  N   THR A  39      15.798  21.748  -9.828  7.00 10.73           N  
ATOM    309  CA  THR A  39      16.015  22.601  -8.739  6.00  9.62           C  
ATOM    310  C   THR A  39      17.160  23.532  -8.727  6.00  8.79           C  
ATOM    311  O   THR A  39      17.023  24.667  -8.225  8.00 10.80           O  
ATOM    312  CB  THR A  39      16.044  21.734  -7.538  6.00  9.62           C  
ATOM    313  OG1 THR A  39      17.228  20.885  -7.436  8.00  9.24           O  
ATOM    314  CG2 THR A  39      14.859  20.743  -7.265  6.00 10.90           C  
ATOM    315  N   LEU A  40      18.218  23.112  -9.427  7.00  9.12           N  
ATOM    316  CA  LEU A  40      19.277  24.048  -9.531  6.00  9.90           C  
ATOM    317  C   LEU A  40      19.045  25.275 -10.309  6.00 11.10           C  
ATOM    318  O   LEU A  40      19.539  26.369  -9.957  8.00 12.57           O  
ATOM    319  CB  LEU A  40      20.481  23.184 -10.169  6.00 14.99           C  
ATOM    320  CG  LEU A  40      21.847  23.948 -10.356  6.00 18.17           C  
ATOM    321  CD1 LEU A  40      22.301  24.639  -9.062  6.00 12.58           C  
ATOM    322  CD2 LEU A  40      22.800  22.998 -11.101  6.00 16.22           C  
ATOM    323  N   GLU A  41      18.098  25.233 -11.220  7.00  9.82           N  
ATOM    324  CA  GLU A  41      17.803  26.393 -11.995  6.00 13.49           C  
ATOM    325  C   GLU A  41      17.097  27.485 -11.261  6.00 11.06           C  
ATOM    326  O   GLU A  41      16.943  28.686 -11.611  8.00 19.45           O  
ATOM    327  CB  GLU A  41      17.060  25.889 -13.295  6.00 15.87           C  
ATOM    328  CG  GLU A  41      17.088  26.625 -14.659  6.00 24.47           C  
ATOM    329  CD  GLU A  41      18.518  26.430 -15.022  6.00 19.06           C  
ATOM    330  OE1 GLU A  41      19.219  25.462 -14.682  8.00 37.60           O  
ATOM    331  OE2 GLU A  41      18.878  27.261 -15.734  8.00 38.43           O  
ATOM    332  N   LYS A  42      16.504  27.181  -9.994  7.00  9.13           N  
ATOM    333  CA  LYS A  42      16.027  28.189  -9.145  6.00 10.11           C  
ATOM    334  C   LYS A  42      16.981  29.245  -8.530  6.00 12.95           C  
ATOM    335  O   LYS A  42      16.722  30.106  -7.747  8.00 10.52           O  
ATOM    336  CB  LYS A  42      15.216  27.541  -8.019  6.00 15.20           C  
ATOM    337  CG  LYS A  42      13.843  26.940  -8.495  6.00 15.39           C  
ATOM    338  CD  LYS A  42      12.752  27.931  -8.876  6.00 15.71           C  
ATOM    339  CE  LYS A  42      11.577  27.349  -9.663  6.00 24.77           C  
ATOM    340  NZ  LYS A  42      10.579  28.521  -9.749  7.00 20.06           N  
ATOM    341  N   PHE A  43      18.311  28.709  -8.580  7.00 11.69           N  
ATOM    342  CA  PHE A  43      19.403  29.427  -7.925  6.00 10.56           C  
ATOM    343  C   PHE A  43      20.310  30.146  -8.974  6.00  9.98           C  
ATOM    344  O   PHE A  43      21.303  29.558  -9.488  8.00  8.43           O  
ATOM    345  CB  PHE A  43      20.282  28.392  -7.210  6.00 10.21           C  
ATOM    346  CG  PHE A  43      19.638  27.787  -5.947  6.00  8.63           C  
ATOM    347  CD1 PHE A  43      19.694  28.356  -4.701  6.00  8.00           C  
ATOM    348  CD2 PHE A  43      18.908  26.563  -6.035  6.00 10.71           C  
ATOM    349  CE1 PHE A  43      19.119  27.819  -3.571  6.00  7.79           C  
ATOM    350  CE2 PHE A  43      18.337  25.971  -4.873  6.00  8.89           C  
ATOM    351  CZ  PHE A  43      18.464  26.627  -3.689  6.00  8.34           C  
ATOM    352  N   ASP A  44      20.026  31.468  -9.079  7.00 12.94           N  
ATOM    353  CA  ASP A  44      20.956  32.253  -9.895  6.00 15.68           C  
ATOM    354  C   ASP A  44      22.374  32.173  -9.258  6.00 15.69           C  
ATOM    355  O   ASP A  44      23.354  32.223 -10.061  8.00 16.90           O  
ATOM    356  CB  ASP A  44      20.433  33.721 -10.029  6.00 21.31           C  
ATOM    357  CG  ASP A  44      19.146  33.691 -10.896  6.00 31.02           C  
ATOM    358  OD1 ASP A  44      19.134  33.137 -12.004  8.00 37.60           O  
ATOM    359  OD2 ASP A  44      18.329  34.589 -10.599  8.00 40.99           O  
ATOM    360  N   ARG A  45      22.447  31.999  -7.956  7.00 13.25           N  
ATOM    361  CA  ARG A  45      23.727  31.976  -7.362  6.00 12.07           C  
ATOM    362  C   ARG A  45      24.627  30.777  -7.715  6.00 12.92           C  
ATOM    363  O   ARG A  45      25.872  30.659  -7.492  8.00 11.15           O  
ATOM    364  CB  ARG A  45      23.258  31.855  -5.991  6.00 21.38           C  
ATOM    365  CG  ARG A  45      24.134  31.918  -4.952  6.00 19.73           C  
ATOM    366  CD  ARG A  45      23.527  32.551  -3.612  6.00 15.79           C  
ATOM    367  NE  ARG A  45      24.472  32.268  -2.583  7.00 15.17           N  
ATOM    368  CZ  ARG A  45      24.264  32.279  -1.298  6.00 13.22           C  
ATOM    369  NH1 ARG A  45      22.988  32.441  -0.751  7.00 18.43           N  
ATOM    370  NH2 ARG A  45      25.088  31.678  -0.339  7.00 18.14           N  
ATOM    371  N   PHE A  46      24.015  29.618  -8.041  7.00  9.18           N  
ATOM    372  CA  PHE A  46      24.618  28.281  -8.163  6.00 12.02           C  
ATOM    373  C   PHE A  46      24.478  27.749  -9.560  6.00 10.33           C  
ATOM    374  O   PHE A  46      24.956  26.658  -9.874  8.00 10.75           O  
ATOM    375  CB  PHE A  46      24.054  27.204  -7.202  6.00 10.28           C  
ATOM    376  CG  PHE A  46      24.227  27.734  -5.809  6.00  7.47           C  
ATOM    377  CD1 PHE A  46      25.484  28.188  -5.377  6.00  8.92           C  
ATOM    378  CD2 PHE A  46      23.214  27.737  -4.788  6.00 12.11           C  
ATOM    379  CE1 PHE A  46      25.674  28.679  -4.075  6.00 11.94           C  
ATOM    380  CE2 PHE A  46      23.454  28.243  -3.462  6.00 11.65           C  
ATOM    381  CZ  PHE A  46      24.682  28.715  -3.130  6.00 12.88           C  
ATOM    382  N   LYS A  47      23.668  28.291 -10.471  7.00  9.70           N  
ATOM    383  CA  LYS A  47      23.416  27.663 -11.769  6.00 15.28           C  
ATOM    384  C   LYS A  47      24.638  27.511 -12.714  6.00 14.72           C  
ATOM    385  O   LYS A  47      24.437  26.706 -13.714  8.00 16.11           O  
ATOM    386  CB  LYS A  47      22.061  28.144 -12.321  6.00 19.53           C  
ATOM    387  CG  LYS A  47      22.221  29.551 -12.669  6.00 22.08           C  
ATOM    388  CD  LYS A  47      20.732  30.049 -13.100  6.00 31.67           C  
ATOM    389  CE  LYS A  47      21.074  31.228 -13.853  6.00 35.34           C  
ATOM    390  NZ  LYS A  47      19.908  32.076 -14.254  7.00 59.64           N  
ATOM    391  N   HIS A  48      25.755  28.101 -12.384  7.00  8.71           N  
ATOM    392  CA  HIS A  48      26.887  27.886 -13.188  6.00  7.78           C  
ATOM    393  C   HIS A  48      27.564  26.520 -12.951  6.00 12.75           C  
ATOM    394  O   HIS A  48      28.593  26.144 -13.514  8.00 16.05           O  
ATOM    395  CB  HIS A  48      27.867  28.996 -12.934  6.00  9.97           C  
ATOM    396  CG  HIS A  48      28.366  29.103 -11.512  6.00 11.37           C  
ATOM    397  ND1 HIS A  48      27.611  29.592 -10.524  7.00 11.39           N  
ATOM    398  CD2 HIS A  48      29.568  28.705 -10.945  6.00 12.20           C  
ATOM    399  CE1 HIS A  48      28.316  29.454  -9.400  6.00 12.47           C  
ATOM    400  NE2 HIS A  48      29.481  28.984  -9.558  7.00 11.89           N  
ATOM    401  N   LEU A  49      27.281  25.838 -11.817  7.00 11.40           N  
ATOM    402  CA  LEU A  49      27.969  24.534 -11.393  6.00  9.51           C  
ATOM    403  C   LEU A  49      27.368  23.425 -12.228  6.00 14.13           C  
ATOM    404  O   LEU A  49      26.164  23.310 -12.294  8.00 14.88           O  
ATOM    405  CB  LEU A  49      27.609  24.334  -9.937  6.00  7.78           C  
ATOM    406  CG  LEU A  49      28.122  25.382  -8.987  6.00  8.52           C  
ATOM    407  CD1 LEU A  49      27.628  25.273  -7.623  6.00 11.24           C  
ATOM    408  CD2 LEU A  49      29.689  25.450  -9.015  6.00  9.05           C  
ATOM    409  N   LYS A  50      28.275  22.678 -12.748  7.00 12.45           N  
ATOM    410  CA  LYS A  50      27.731  21.626 -13.659  6.00 18.03           C  
ATOM    411  C   LYS A  50      28.114  20.236 -13.027  6.00 15.42           C  
ATOM    412  O   LYS A  50      27.272  19.296 -12.987  8.00 23.25           O  
ATOM    413  CB  LYS A  50      28.339  21.780 -15.035  6.00 20.86           C  
ATOM    414  CG  LYS A  50      28.035  23.113 -15.759  6.00 42.64           C  
ATOM    415  CD  LYS A  50      27.785  22.791 -17.178  6.00 41.94           C  
ATOM    416  CE  LYS A  50      27.728  24.023 -18.089  6.00 46.39           C  
ATOM    417  NZ  LYS A  50      26.794  25.069 -17.757  7.00 51.26           N  
ATOM    418  N   THR A  51      29.294  20.023 -12.518  7.00  7.90           N  
ATOM    419  CA  THR A  51      29.703  18.734 -12.118  6.00  7.30           C  
ATOM    420  C   THR A  51      29.625  18.583 -10.604  6.00  6.59           C  
ATOM    421  O   THR A  51      29.629  19.581  -9.891  8.00  7.84           O  
ATOM    422  CB  THR A  51      31.059  18.434 -12.563  6.00  9.20           C  
ATOM    423  OG1 THR A  51      32.064  19.189 -11.775  8.00  9.85           O  
ATOM    424  CG2 THR A  51      31.193  18.582 -14.020  6.00 12.71           C  
ATOM    425  N   GLU A  52      29.563  17.356 -10.081  7.00  7.37           N  
ATOM    426  CA  GLU A  52      29.574  17.123  -8.659  6.00  7.10           C  
ATOM    427  C   GLU A  52      30.848  17.717  -7.978  6.00  7.35           C  
ATOM    428  O   GLU A  52      30.800  18.326  -6.885  8.00  6.77           O  
ATOM    429  CB  GLU A  52      29.447  15.612  -8.344  6.00  8.66           C  
ATOM    430  CG  GLU A  52      29.431  15.334  -6.902  6.00  9.85           C  
ATOM    431  CD  GLU A  52      28.960  13.959  -6.475  6.00 14.20           C  
ATOM    432  OE1 GLU A  52      28.913  13.789  -5.268  8.00 14.39           O  
ATOM    433  OE2 GLU A  52      28.806  13.254  -7.452  8.00 17.73           O  
ATOM    434  N   ALA A  53      32.030  17.523  -8.657  7.00  9.04           N  
ATOM    435  CA  ALA A  53      33.311  18.167  -8.047  6.00  4.85           C  
ATOM    436  C   ALA A  53      33.231  19.610  -8.019  6.00  6.37           C  
ATOM    437  O   ALA A  53      33.678  20.174  -7.011  8.00 10.48           O  
ATOM    438  CB  ALA A  53      34.439  17.758  -9.044  6.00 12.25           C  
ATOM    439  N   GLU A  54      32.698  20.274  -9.042  7.00  4.70           N  
ATOM    440  CA  GLU A  54      32.518  21.742  -8.957  6.00  4.40           C  
ATOM    441  C   GLU A  54      31.580  22.089  -7.780  6.00  9.04           C  
ATOM    442  O   GLU A  54      31.858  23.028  -7.054  8.00  6.57           O  
ATOM    443  CB  GLU A  54      31.943  22.282 -10.247  6.00  6.70           C  
ATOM    444  CG  GLU A  54      32.960  22.266 -11.321  6.00  9.70           C  
ATOM    445  CD  GLU A  54      32.287  22.694 -12.616  6.00 17.95           C  
ATOM    446  OE1 GLU A  54      33.025  22.533 -13.603  8.00 21.62           O  
ATOM    447  OE2 GLU A  54      31.039  22.691 -12.843  8.00 13.42           O  
ATOM    448  N   MET A  55      30.455  21.333  -7.644  7.00  6.29           N  
ATOM    449  CA  MET A  55      29.619  21.649  -6.458  6.00  4.80           C  
ATOM    450  C   MET A  55      30.303  21.530  -5.083  6.00  6.63           C  
ATOM    451  O   MET A  55      30.135  22.313  -4.133  8.00  7.39           O  
ATOM    452  CB  MET A  55      28.435  20.636  -6.493  6.00  9.39           C  
ATOM    453  CG  MET A  55      27.503  21.074  -7.606  6.00  8.86           C  
ATOM    454  SD  MET A  55      26.132  19.804  -7.796 16.00 11.28           S  
ATOM    455  CE  MET A  55      25.492  20.250  -9.428  6.00 16.52           C  
ATOM    456  N   LYS A  56      31.076  20.401  -4.914  7.00  7.40           N  
ATOM    457  CA  LYS A  56      31.835  20.160  -3.696  6.00  9.68           C  
ATOM    458  C   LYS A  56      32.880  21.286  -3.426  6.00  8.81           C  
ATOM    459  O   LYS A  56      33.186  21.438  -2.239  8.00 13.08           O  
ATOM    460  CB  LYS A  56      32.517  18.809  -3.781  6.00 14.11           C  
ATOM    461  CG  LYS A  56      31.523  17.638  -3.662  6.00 22.19           C  
ATOM    462  CD  LYS A  56      32.213  16.344  -3.379  6.00 38.93           C  
ATOM    463  CE  LYS A  56      31.108  15.454  -2.942  6.00 36.95           C  
ATOM    464  NZ  LYS A  56      31.280  14.729  -1.676  7.00 47.84           N  
ATOM    465  N   ALA A  57      33.420  21.864  -4.511  7.00  5.72           N  
ATOM    466  CA  ALA A  57      34.501  22.836  -4.269  6.00  8.67           C  
ATOM    467  C   ALA A  57      33.896  24.205  -4.021  6.00  9.39           C  
ATOM    468  O   ALA A  57      34.682  25.123  -3.651  8.00  9.71           O  
ATOM    469  CB  ALA A  57      35.306  22.950  -5.527  6.00  9.00           C  
ATOM    470  N   SER A  58      32.603  24.507  -4.172  7.00  6.47           N  
ATOM    471  CA  SER A  58      32.099  25.833  -3.965  6.00  7.30           C  
ATOM    472  C   SER A  58      31.819  26.139  -2.470  6.00  7.51           C  
ATOM    473  O   SER A  58      31.056  25.551  -1.702  8.00  8.92           O  
ATOM    474  CB  SER A  58      30.756  25.894  -4.680  6.00  8.02           C  
ATOM    475  OG  SER A  58      30.103  27.190  -4.424  8.00  9.33           O  
ATOM    476  N   GLU A  59      32.597  27.158  -2.073  7.00  9.04           N  
ATOM    477  CA  GLU A  59      32.445  27.626  -0.686  6.00  5.85           C  
ATOM    478  C   GLU A  59      31.028  28.268  -0.502  6.00  7.26           C  
ATOM    479  O   GLU A  59      30.439  28.175   0.558  8.00  7.53           O  
ATOM    480  CB  GLU A  59      33.618  28.569  -0.263  6.00  8.68           C  
ATOM    481  CG  GLU A  59      33.700  28.843   1.237  6.00 11.50           C  
ATOM    482  CD  GLU A  59      34.071  27.646   2.109  6.00 13.04           C  
ATOM    483  OE1 GLU A  59      33.798  27.829   3.273  8.00 17.26           O  
ATOM    484  OE2 GLU A  59      34.320  26.574   1.612  8.00 12.22           O  
ATOM    485  N   ASP A  60      30.620  28.993  -1.463  7.00  6.79           N  
ATOM    486  CA  ASP A  60      29.282  29.739  -1.318  6.00  7.22           C  
ATOM    487  C   ASP A  60      28.210  28.602  -1.166  6.00  6.19           C  
ATOM    488  O   ASP A  60      27.162  28.933  -0.529  8.00  9.03           O  
ATOM    489  CB  ASP A  60      29.098  30.610  -2.530  6.00  5.71           C  
ATOM    490  CG  ASP A  60      28.002  31.686  -2.338  6.00  8.95           C  
ATOM    491  OD1 ASP A  60      27.180  31.710  -3.217  8.00 10.61           O  
ATOM    492  OD2 ASP A  60      28.140  32.357  -1.253  8.00 11.82           O  
ATOM    493  N   LEU A  61      28.314  27.569  -1.939  7.00  5.13           N  
ATOM    494  CA  LEU A  61      27.237  26.547  -1.842  6.00  6.85           C  
ATOM    495  C   LEU A  61      27.189  25.995  -0.417  6.00  7.48           C  
ATOM    496  O   LEU A  61      26.178  25.732   0.250  8.00  6.97           O  
ATOM    497  CB  LEU A  61      27.471  25.408  -2.751  6.00  6.09           C  
ATOM    498  CG  LEU A  61      26.459  24.293  -2.914  6.00  6.69           C  
ATOM    499  CD1 LEU A  61      25.120  24.938  -3.141  6.00 18.72           C  
ATOM    500  CD2 LEU A  61      26.630  23.337  -4.050  6.00 14.41           C  
ATOM    501  N   LYS A  62      28.418  25.711   0.156  7.00  7.30           N  
ATOM    502  CA  LYS A  62      28.439  25.233   1.497  6.00  8.04           C  
ATOM    503  C   LYS A  62      27.899  26.245   2.468  6.00  8.12           C  
ATOM    504  O   LYS A  62      27.230  25.920   3.467  8.00  9.56           O  
ATOM    505  CB  LYS A  62      30.007  24.950   1.868  6.00 10.82           C  
ATOM    506  CG  LYS A  62      30.314  24.346   3.166  6.00 13.39           C  
ATOM    507  CD  LYS A  62      31.837  23.900   2.956  6.00 17.30           C  
ATOM    508  CE  LYS A  62      32.183  23.345   4.322  6.00 27.47           C  
ATOM    509  NZ  LYS A  62      33.582  22.995   4.172  7.00 31.00           N  
ATOM    510  N   LYS A  63      28.112  27.564   2.248  7.00  7.46           N  
ATOM    511  CA  LYS A  63      27.430  28.578   3.066  6.00  8.34           C  
ATOM    512  C   LYS A  63      25.898  28.501   3.036  6.00 10.81           C  
ATOM    513  O   LYS A  63      25.277  28.689   4.129  8.00  9.06           O  
ATOM    514  CB  LYS A  63      27.995  29.978   2.611  6.00 10.45           C  
ATOM    515  CG  LYS A  63      27.608  31.241   3.289  6.00 28.23           C  
ATOM    516  CD  LYS A  63      29.059  32.001   2.977  6.00 34.66           C  
ATOM    517  CE  LYS A  63      29.100  33.356   3.632  6.00 36.78           C  
ATOM    518  NZ  LYS A  63      29.635  34.134   2.491  7.00 26.42           N  
ATOM    519  N   HIS A  64      25.356  28.314   1.842  7.00  8.45           N  
ATOM    520  CA  HIS A  64      23.853  28.281   1.749  6.00  9.00           C  
ATOM    521  C   HIS A  64      23.391  27.014   2.380  6.00 10.57           C  
ATOM    522  O   HIS A  64      22.372  27.051   3.063  8.00  8.46           O  
ATOM    523  CB  HIS A  64      23.443  28.259   0.286  6.00 10.70           C  
ATOM    524  CG  HIS A  64      21.912  28.349   0.217  6.00 10.04           C  
ATOM    525  ND1 HIS A  64      21.239  29.408   0.720  7.00 15.04           N  
ATOM    526  CD2 HIS A  64      21.173  27.300  -0.267  6.00 22.59           C  
ATOM    527  CE1 HIS A  64      19.988  28.872   0.461  6.00 10.84           C  
ATOM    528  NE2 HIS A  64      19.782  27.654  -0.107  7.00 19.79           N  
ATOM    529  N   GLY A  65      24.158  25.895   2.351  7.00  6.32           N  
ATOM    530  CA  GLY A  65      23.748  24.717   3.092  6.00  5.61           C  
ATOM    531  C   GLY A  65      23.598  24.972   4.578  6.00  8.38           C  
ATOM    532  O   GLY A  65      22.686  24.460   5.270  8.00  6.18           O  
ATOM    533  N   VAL A  66      24.537  25.698   5.154  7.00  6.47           N  
ATOM    534  CA  VAL A  66      24.428  26.117   6.569  6.00  5.89           C  
ATOM    535  C   VAL A  66      23.182  26.980   6.818  6.00  4.81           C  
ATOM    536  O   VAL A  66      22.551  26.764   7.900  8.00  6.68           O  
ATOM    537  CB  VAL A  66      25.753  26.799   7.062  6.00  9.85           C  
ATOM    538  CG1 VAL A  66      25.643  27.428   8.430  6.00 12.41           C  
ATOM    539  CG2 VAL A  66      26.884  25.880   6.899  6.00  9.77           C  
ATOM    540  N   THR A  67      22.916  27.936   5.939  7.00  4.86           N  
ATOM    541  CA  THR A  67      21.723  28.835   6.044  6.00  5.03           C  
ATOM    542  C   THR A  67      20.522  27.816   6.273  6.00  7.96           C  
ATOM    543  O   THR A  67      19.598  28.127   7.031  8.00  8.92           O  
ATOM    544  CB  THR A  67      21.619  29.724   4.861  6.00  6.40           C  
ATOM    545  OG1 THR A  67      22.744  30.649   4.983  8.00 11.91           O  
ATOM    546  CG2 THR A  67      20.289  30.606   4.882  6.00 12.83           C  
ATOM    547  N   VAL A  68      20.379  27.003   5.294  7.00  7.30           N  
ATOM    548  CA  VAL A  68      19.188  26.042   5.204  6.00  4.51           C  
ATOM    549  C   VAL A  68      19.096  25.296   6.378  6.00  4.76           C  
ATOM    550  O   VAL A  68      18.089  25.177   7.063  8.00  6.91           O  
ATOM    551  CB  VAL A  68      19.240  25.238   3.947  6.00  7.13           C  
ATOM    552  CG1 VAL A  68      18.106  24.105   3.932  6.00  8.16           C  
ATOM    553  CG2 VAL A  68      19.173  26.071   2.720  6.00  8.01           C  
ATOM    554  N   LEU A  69      20.146  24.578   6.842  7.00  7.88           N  
ATOM    555  CA  LEU A  69      20.083  23.630   7.977  6.00  4.43           C  
ATOM    556  C   LEU A  69      19.818  24.398   9.260  6.00  6.35           C  
ATOM    557  O   LEU A  69      19.195  23.827  10.164  8.00  9.21           O  
ATOM    558  CB  LEU A  69      21.166  22.635   8.070  6.00  5.83           C  
ATOM    559  CG  LEU A  69      21.246  21.701   6.974  6.00  8.83           C  
ATOM    560  CD1 LEU A  69      22.284  20.639   7.172  6.00 13.74           C  
ATOM    561  CD2 LEU A  69      19.954  21.017   6.658  6.00 14.21           C  
ATOM    562  N   THR A  70      20.426  25.527   9.414  7.00  7.77           N  
ATOM    563  CA  THR A  70      20.252  26.375  10.636  6.00  9.47           C  
ATOM    564  C   THR A  70      18.764  26.825  10.827  6.00  8.84           C  
ATOM    565  O   THR A  70      18.199  26.625  11.948  8.00  8.96           O  
ATOM    566  CB  THR A  70      21.164  27.647  10.579  6.00 10.13           C  
ATOM    567  OG1 THR A  70      22.557  27.170  10.623  8.00 16.76           O  
ATOM    568  CG2 THR A  70      20.804  28.491  11.832  6.00 13.72           C  
ATOM    569  N   ALA A  71      18.127  27.162   9.719  7.00  6.78           N  
ATOM    570  CA  ALA A  71      16.647  27.519   9.795  6.00  4.38           C  
ATOM    571  C   ALA A  71      15.857  26.280  10.064  6.00  7.58           C  
ATOM    572  O   ALA A  71      14.957  26.331  10.960  8.00  9.24           O  
ATOM    573  CB  ALA A  71      16.302  28.129   8.498  6.00  7.97           C  
ATOM    574  N   LEU A  72      16.150  25.113   9.421  7.00  5.77           N  
ATOM    575  CA  LEU A  72      15.450  23.868   9.657  6.00  4.79           C  
ATOM    576  C   LEU A  72      15.601  23.491  11.091  6.00  5.52           C  
ATOM    577  O   LEU A  72      14.656  23.034  11.786  8.00  7.93           O  
ATOM    578  CB  LEU A  72      15.845  22.824   8.666  6.00  6.93           C  
ATOM    579  CG  LEU A  72      15.032  21.530   8.785  6.00  8.73           C  
ATOM    580  CD1 LEU A  72      13.507  21.746   8.662  6.00 10.22           C  
ATOM    581  CD2 LEU A  72      15.504  20.480   7.799  6.00 11.36           C  
ATOM    582  N   GLY A  73      16.745  23.536  11.687  7.00  8.90           N  
ATOM    583  CA  GLY A  73      16.934  23.206  13.045  6.00  6.62           C  
ATOM    584  C   GLY A  73      16.110  23.979  14.030  6.00  5.94           C  
ATOM    585  O   GLY A  73      15.649  23.478  15.039  8.00 10.79           O  
ATOM    586  N   ALA A  74      16.171  25.245  13.815  7.00  7.91           N  
ATOM    587  CA  ALA A  74      15.349  26.174  14.636  6.00  9.38           C  
ATOM    588  C   ALA A  74      13.857  25.762  14.607  6.00  8.81           C  
ATOM    589  O   ALA A  74      13.189  25.894  15.638  8.00 11.24           O  
ATOM    590  CB  ALA A  74      15.502  27.576  14.290  6.00 14.11           C  
ATOM    591  N   ILE A  75      13.411  25.328  13.453  7.00  8.29           N  
ATOM    592  CA  ILE A  75      11.960  24.897  13.331  6.00  9.66           C  
ATOM    593  C   ILE A  75      11.719  23.594  14.145  6.00  9.28           C  
ATOM    594  O   ILE A  75      10.797  23.435  14.971  8.00  8.77           O  
ATOM    595  CB  ILE A  75      11.619  24.748  11.835  6.00  7.30           C  
ATOM    596  CG1 ILE A  75      11.521  26.162  11.174  6.00  8.29           C  
ATOM    597  CG2 ILE A  75      10.336  23.957  11.683  6.00  9.57           C  
ATOM    598  CD1 ILE A  75      11.634  25.967   9.656  6.00 12.00           C  
ATOM    599  N   LEU A  76      12.613  22.618  13.908  7.00  7.05           N  
ATOM    600  CA  LEU A  76      12.457  21.423  14.605  6.00  7.42           C  
ATOM    601  C   LEU A  76      12.458  21.431  16.134  6.00  8.85           C  
ATOM    602  O   LEU A  76      11.711  20.719  16.771  8.00 10.27           O  
ATOM    603  CB  LEU A  76      13.543  20.310  14.132  6.00  7.44           C  
ATOM    604  CG  LEU A  76      13.452  19.985  12.639  6.00 11.35           C  
ATOM    605  CD1 LEU A  76      14.726  19.033  12.276  6.00 12.82           C  
ATOM    606  CD2 LEU A  76      12.150  19.302  12.291  6.00 12.68           C  
ATOM    607  N   LYS A  77      13.313  22.356  16.699  7.00  6.87           N  
ATOM    608  CA  LYS A  77      13.430  22.463  18.148  6.00  6.94           C  
ATOM    609  C   LYS A  77      12.242  23.109  18.722  6.00  9.84           C  
ATOM    610  O   LYS A  77      12.108  23.111  19.908  8.00 11.63           O  
ATOM    611  CB  LYS A  77      14.729  23.180  18.519  6.00 13.96           C  
ATOM    612  CG  LYS A  77      15.939  22.340  18.145  6.00 12.35           C  
ATOM    613  CD  LYS A  77      17.091  23.307  18.350  6.00 15.46           C  
ATOM    614  CE  LYS A  77      18.325  22.450  17.925  6.00 15.61           C  
ATOM    615  NZ  LYS A  77      19.634  23.261  17.959  7.00 19.55           N  
ATOM    616  N   LYS A  78      11.378  23.703  17.904  7.00  8.68           N  
ATOM    617  CA  LYS A  78       9.996  24.193  18.414  6.00 10.01           C  
ATOM    618  C   LYS A  78       9.037  23.062  18.651  6.00  9.84           C  
ATOM    619  O   LYS A  78       7.906  23.340  19.063  8.00 11.18           O  
ATOM    620  CB  LYS A  78       9.438  25.241  17.462  6.00 10.77           C  
ATOM    621  CG  LYS A  78      10.174  26.535  17.446  6.00 18.41           C  
ATOM    622  CD  LYS A  78      10.455  27.252  18.763  6.00 27.34           C  
ATOM    623  CE  LYS A  78      11.251  28.469  18.165  6.00 38.75           C  
ATOM    624  NZ  LYS A  78      11.143  29.759  18.945  7.00 56.64           N  
ATOM    625  N   LYS A  79       9.272  21.865  18.097  7.00  9.30           N  
ATOM    626  CA  LYS A  79       8.377  20.719  18.346  6.00 10.06           C  
ATOM    627  C   LYS A  79       6.912  21.072  17.881  6.00 11.49           C  
ATOM    628  O   LYS A  79       6.004  20.706  18.664  8.00 13.86           O  
ATOM    629  CB  LYS A  79       8.505  20.110  19.789  6.00 11.63           C  
ATOM    630  CG  LYS A  79      10.050  19.784  20.090  6.00 12.75           C  
ATOM    631  CD  LYS A  79      10.243  19.744  21.606  6.00 18.14           C  
ATOM    632  CE  LYS A  79       9.574  18.443  21.977  6.00 15.65           C  
ATOM    633  NZ  LYS A  79       9.545  18.308  23.522  7.00 14.56           N  
ATOM    634  N   GLY A  80       6.872  21.587  16.638  7.00  8.21           N  
ATOM    635  CA  GLY A  80       5.525  21.856  16.095  6.00 10.34           C  
ATOM    636  C   GLY A  80       4.989  23.252  16.370  6.00 16.08           C  
ATOM    637  O   GLY A  80       4.152  23.731  15.535  8.00 16.41           O  
ATOM    638  N   HIS A  81       5.566  23.967  17.361  7.00 13.38           N  
ATOM    639  CA  HIS A  81       5.111  25.434  17.642  6.00 17.80           C  
ATOM    640  C   HIS A  81       5.966  26.426  16.881  6.00 10.14           C  
ATOM    641  O   HIS A  81       6.649  27.165  17.551  8.00 12.92           O  
ATOM    642  CB  HIS A  81       5.185  25.744  19.144  6.00 16.87           C  
ATOM    643  CG  HIS A  81       4.302  24.668  19.844  6.00 31.36           C  
ATOM    644  ND1 HIS A  81       4.926  23.626  20.758  7.00 33.78           N  
ATOM    645  CD2 HIS A  81       2.845  24.517  19.735  6.00 41.48           C  
ATOM    646  CE1 HIS A  81       3.702  22.932  21.144  6.00 33.33           C  
ATOM    647  NE2 HIS A  81       2.404  23.388  20.591  7.00 50.07           N  
ATOM    648  N   HIS A  82       5.918  26.340  15.570  7.00 14.55           N  
ATOM    649  CA  HIS A  82       6.813  27.063  14.674  6.00 11.42           C  
ATOM    650  C   HIS A  82       6.215  28.042  13.775  6.00 10.15           C  
ATOM    651  O   HIS A  82       6.742  28.551  12.774  8.00 11.69           O  
ATOM    652  CB  HIS A  82       7.590  26.004  13.842  6.00  8.44           C  
ATOM    653  CG  HIS A  82       6.644  25.077  13.070  6.00 10.94           C  
ATOM    654  ND1 HIS A  82       6.941  23.715  13.011  7.00 15.53           N  
ATOM    655  CD2 HIS A  82       5.424  25.270  12.365  6.00  8.90           C  
ATOM    656  CE1 HIS A  82       5.926  23.097  12.262  6.00 15.60           C  
ATOM    657  NE2 HIS A  82       5.026  24.057  11.875  7.00 10.23           N  
ATOM    658  N   GLU A  83       5.111  28.627  14.290  7.00 11.66           N  
ATOM    659  CA  GLU A  83       4.404  29.530  13.472  6.00 16.19           C  
ATOM    660  C   GLU A  83       5.267  30.770  13.129  6.00 15.62           C  
ATOM    661  O   GLU A  83       5.288  31.267  11.962  8.00 17.40           O  
ATOM    662  CB  GLU A  83       3.273  30.030  14.363  6.00 20.04           C  
ATOM    663  CG  GLU A  83       2.320  28.942  14.785  6.00 41.64           C  
ATOM    664  CD  GLU A  83       2.956  28.453  16.174  6.00 25.99           C  
ATOM    665  OE1 GLU A  83       3.680  29.027  17.070  8.00 34.54           O  
ATOM    666  OE2 GLU A  83       2.853  27.298  16.351  8.00 52.60           O  
ATOM    667  N   ALA A  84       5.947  31.269  14.039  7.00 17.99           N  
ATOM    668  CA  ALA A  84       6.766  32.441  13.804  6.00 17.04           C  
ATOM    669  C   ALA A  84       7.898  32.272  12.811  6.00 14.53           C  
ATOM    670  O   ALA A  84       8.295  33.122  12.043  8.00 19.09           O  
ATOM    671  CB  ALA A  84       7.334  33.081  15.065  6.00 18.72           C  
ATOM    672  N   GLU A  85       8.507  31.147  12.982  7.00 15.48           N  
ATOM    673  CA  GLU A  85       9.589  30.727  12.163  6.00 16.94           C  
ATOM    674  C   GLU A  85       9.181  30.517  10.713  6.00 14.40           C  
ATOM    675  O   GLU A  85       9.964  30.812   9.805  8.00 17.32           O  
ATOM    676  CB  GLU A  85      10.440  29.552  12.788  6.00 16.96           C  
ATOM    677  CG  GLU A  85      10.873  29.772  14.246  6.00 26.59           C  
ATOM    678  CD  GLU A  85       9.783  29.822  15.369  6.00 25.34           C  
ATOM    679  OE1 GLU A  85       8.665  29.414  15.272  8.00 31.96           O  
ATOM    680  OE2 GLU A  85      10.230  30.451  16.374  8.00 41.03           O  
ATOM    681  N   LEU A  86       7.964  29.865  10.513  7.00 13.47           N  
ATOM    682  CA  LEU A  86       7.618  29.487   9.238  6.00 12.23           C  
ATOM    683  C   LEU A  86       7.171  30.500   8.427  6.00  9.64           C  
ATOM    684  O   LEU A  86       7.242  30.721   7.212  8.00 13.82           O  
ATOM    685  CB  LEU A  86       6.602  28.325   9.404  6.00 14.86           C  
ATOM    686  CG  LEU A  86       6.536  27.216   8.539  6.00 27.32           C  
ATOM    687  CD1ALEU A  86       6.083  25.938   9.133  4.00 21.10           C  
ATOM    688  CD1BLEU A  86       8.030  26.282   8.854  2.00 20.57           C  
ATOM    689  CD2ALEU A  86       5.067  27.093   8.256  4.00 30.29           C  
ATOM    690  CD2BLEU A  86       5.778  26.002   9.267  2.00 20.08           C  
ATOM    691  N   LYS A  87       6.568  31.538   9.048  7.00 13.12           N  
ATOM    692  CA  LYS A  87       5.866  32.594   8.300  6.00 19.07           C  
ATOM    693  C   LYS A  87       6.730  33.426   7.400  6.00 15.68           C  
ATOM    694  O   LYS A  87       6.518  33.645   6.193  8.00 14.88           O  
ATOM    695  CB  LYS A  87       5.235  33.708   9.204  6.00 22.06           C  
ATOM    696  CG  LYS A  87       3.843  33.661   8.651  6.00 41.20           C  
ATOM    697  CD  LYS A  87       3.663  35.176   8.853  6.00 37.44           C  
ATOM    698  CE  LYS A  87       2.188  35.494   9.321  6.00 41.32           C  
ATOM    699  NZ  LYS A  87       1.961  36.660  10.201  7.00 56.40           N  
ATOM    700  N   PRO A  88       8.015  33.834   7.710  7.00 15.42           N  
ATOM    701  CA  PRO A  88       8.862  34.519   6.793  6.00 12.53           C  
ATOM    702  C   PRO A  88       9.375  33.643   5.622  6.00  5.60           C  
ATOM    703  O   PRO A  88       9.658  34.037   4.488  8.00  9.22           O  
ATOM    704  CB  PRO A  88      10.006  35.154   7.603  6.00 20.54           C  
ATOM    705  CG  PRO A  88       9.470  34.887   8.989  6.00 21.58           C  
ATOM    706  CD  PRO A  88       8.468  33.877   9.111  6.00 20.56           C  
ATOM    707  N   LEU A  89       9.576  32.425   6.046  7.00 10.52           N  
ATOM    708  CA  LEU A  89      10.130  31.408   5.123  6.00 11.77           C  
ATOM    709  C   LEU A  89       9.032  31.127   4.026  6.00  8.77           C  
ATOM    710  O   LEU A  89       9.309  31.012   2.816  8.00  8.77           O  
ATOM    711  CB  LEU A  89      10.546  30.050   5.833  6.00 10.40           C  
ATOM    712  CG  LEU A  89      11.148  29.029   4.894  6.00 15.08           C  
ATOM    713  CD1ALEU A  89      11.142  27.720   5.822  3.00 20.26           C  
ATOM    714  CD1BLEU A  89      12.714  29.572   4.887  3.00 19.08           C  
ATOM    715  CD2ALEU A  89      10.248  28.196   3.949  3.00 38.98           C  
ATOM    716  CD2BLEU A  89      11.142  27.720   5.822  3.00 20.26           C  
ATOM    717  N   ALA A  90       7.824  30.866   4.437  7.00  9.43           N  
ATOM    718  CA  ALA A  90       6.876  30.536   3.308  6.00  8.98           C  
ATOM    719  C   ALA A  90       6.572  31.721   2.497  6.00  5.57           C  
ATOM    720  O   ALA A  90       6.446  31.744   1.271  8.00 10.90           O  
ATOM    721  CB  ALA A  90       5.530  30.257   4.070  6.00 13.18           C  
ATOM    722  N   GLN A  91       6.630  32.920   3.086  7.00  7.19           N  
ATOM    723  CA  GLN A  91       6.447  34.104   2.387  6.00  9.44           C  
ATOM    724  C   GLN A  91       7.444  34.369   1.250  6.00 13.71           C  
ATOM    725  O   GLN A  91       7.363  34.680   0.067  8.00 11.83           O  
ATOM    726  CB  GLN A  91       6.311  35.433   3.204  6.00 16.66           C  
ATOM    727  CG  GLN A  91       4.968  35.566   3.933  6.00 29.66           C  
ATOM    728  CD  GLN A  91       4.876  36.501   5.187  6.00 57.41           C  
ATOM    729  OE1 GLN A  91       3.926  37.238   5.365  8.00 43.81           O  
ATOM    730  NE2 GLN A  91       5.850  36.796   5.852  7.00 40.19           N  
ATOM    731  N   SER A  92       8.883  34.165   1.603  7.00  6.54           N  
ATOM    732  CA  SER A  92       9.871  34.299   0.585  6.00  7.95           C  
ATOM    733  C   SER A  92       9.922  33.253  -0.447  6.00  5.61           C  
ATOM    734  O   SER A  92      10.040  33.429  -1.643  8.00  8.90           O  
ATOM    735  CB  SER A  92      11.315  34.432   1.203  6.00 12.75           C  
ATOM    736  OG  SER A  92      11.626  33.223   1.834  8.00 11.39           O  
ATOM    737  N   HIS A  93       9.544  32.035   0.027  7.00  7.09           N  
ATOM    738  CA  HIS A  93       9.623  30.850  -0.894  6.00  5.83           C  
ATOM    739  C   HIS A  93       8.389  30.814  -1.909  6.00  6.45           C  
ATOM    740  O   HIS A  93       8.628  30.459  -3.043  8.00 10.14           O  
ATOM    741  CB  HIS A  93       9.774  29.558  -0.140  6.00  6.13           C  
ATOM    742  CG  HIS A  93      11.242  29.428   0.382  6.00  7.92           C  
ATOM    743  ND1 HIS A  93      11.718  30.313   1.330  7.00  9.63           N  
ATOM    744  CD2 HIS A  93      12.183  28.506  -0.059  6.00  8.08           C  
ATOM    745  CE1 HIS A  93      13.133  29.869   1.471  6.00 11.58           C  
ATOM    746  NE2 HIS A  93      13.369  28.841   0.659  7.00  6.94           N  
ATOM    747  N   ALA A  94       7.248  31.470  -1.372  7.00  8.45           N  
ATOM    748  CA  ALA A  94       6.144  31.544  -2.363  6.00 12.14           C  
ATOM    749  C   ALA A  94       6.339  32.731  -3.347  6.00 11.14           C  
ATOM    750  O   ALA A  94       6.015  32.529  -4.541  8.00 11.83           O  
ATOM    751  CB  ALA A  94       4.920  31.809  -1.482  6.00 13.46           C  
ATOM    752  N   THR A  95       6.776  33.854  -2.750  7.00 13.18           N  
ATOM    753  CA  THR A  95       6.663  35.031  -3.533  6.00 11.63           C  
ATOM    754  C   THR A  95       7.910  35.483  -4.269  6.00 18.62           C  
ATOM    755  O   THR A  95       7.789  36.113  -5.371  8.00 19.89           O  
ATOM    756  CB  THR A  95       5.976  36.156  -2.766  6.00 22.18           C  
ATOM    757  OG1 THR A  95       6.866  36.728  -1.830  8.00 19.27           O  
ATOM    758  CG2 THR A  95       4.696  35.746  -2.077  6.00 22.64           C  
ATOM    759  N   LYS A  96       9.118  35.252  -3.603  7.00 12.36           N  
ATOM    760  CA  LYS A  96      10.361  35.718  -4.148  6.00 13.53           C  
ATOM    761  C   LYS A  96      11.048  34.669  -4.918  6.00 13.26           C  
ATOM    762  O   LYS A  96      11.352  34.626  -6.142  8.00 15.74           O  
ATOM    763  CB  LYS A  96      11.163  36.104  -2.997  6.00 21.43           C  
ATOM    764  CG  LYS A  96      12.394  36.859  -3.419  6.00 32.02           C  
ATOM    765  CD  LYS A  96      13.042  37.432  -1.966  6.00 47.12           C  
ATOM    766  CE  LYS A  96      13.891  38.812  -2.029  6.00 52.28           C  
ATOM    767  NZ  LYS A  96      14.641  39.536  -0.835  7.00 62.29           N  
ATOM    768  N   HIS A  97      11.247  33.487  -4.199  7.00 12.25           N  
ATOM    769  CA  HIS A  97      12.019  32.380  -4.759  6.00  7.68           C  
ATOM    770  C   HIS A  97      11.246  31.493  -5.754  6.00  9.26           C  
ATOM    771  O   HIS A  97      11.665  30.763  -6.635  8.00 11.99           O  
ATOM    772  CB  HIS A  97      12.681  31.527  -3.707  6.00  7.78           C  
ATOM    773  CG  HIS A  97      13.454  32.350  -2.758  6.00  8.99           C  
ATOM    774  ND1 HIS A  97      14.344  33.328  -3.143  7.00  9.98           N  
ATOM    775  CD2 HIS A  97      13.491  32.419  -1.408  6.00  9.81           C  
ATOM    776  CE1 HIS A  97      14.777  33.831  -2.036  6.00 11.19           C  
ATOM    777  NE2 HIS A  97      14.328  33.344  -0.911  7.00 10.99           N  
ATOM    778  N   LYS A  98       9.969  31.411  -5.453  7.00 11.89           N  
ATOM    779  CA  LYS A  98       9.008  30.580  -6.156  6.00 14.53           C  
ATOM    780  C   LYS A  98       9.372  29.080  -6.220  6.00 10.72           C  
ATOM    781  O   LYS A  98       9.594  28.382  -7.217  8.00 12.94           O  
ATOM    782  CB  LYS A  98       8.815  31.005  -7.579  6.00 11.81           C  
ATOM    783  CG  LYS A  98       8.631  32.360  -7.757  6.00 28.24           C  
ATOM    784  CD  LYS A  98       7.382  32.651  -7.234  6.00 30.40           C  
ATOM    785  CE  LYS A  98       6.697  33.669  -8.157  6.00 57.48           C  
ATOM    786  NZ  LYS A  98       5.405  33.673  -7.544  7.00 61.32           N  
ATOM    787  N   ILE A  99       9.310  28.552  -5.125  7.00 11.66           N  
ATOM    788  CA  ILE A  99       9.601  27.139  -4.763  6.00  7.37           C  
ATOM    789  C   ILE A  99       8.412  26.267  -4.626  6.00  9.89           C  
ATOM    790  O   ILE A  99       7.718  26.356  -3.597  8.00 12.72           O  
ATOM    791  CB  ILE A  99      10.562  26.972  -3.596  6.00  8.67           C  
ATOM    792  CG1 ILE A  99      11.790  27.944  -3.714  6.00 10.36           C  
ATOM    793  CG2 ILE A  99      11.083  25.532  -3.383  6.00  9.07           C  
ATOM    794  CD1 ILE A  99      12.480  27.682  -5.035  6.00 11.62           C  
ATOM    795  N   PRO A 100       8.144  25.409  -5.610  7.00  8.99           N  
ATOM    796  CA  PRO A 100       6.904  24.566  -5.439  6.00 11.55           C  
ATOM    797  C   PRO A 100       7.095  23.740  -4.239  6.00  8.62           C  
ATOM    798  O   PRO A 100       8.137  23.160  -3.811  8.00  8.96           O  
ATOM    799  CB  PRO A 100       6.818  23.715  -6.695  6.00 11.40           C  
ATOM    800  CG  PRO A 100       7.691  24.292  -7.707  6.00 12.91           C  
ATOM    801  CD  PRO A 100       8.725  25.269  -6.956  6.00 12.03           C  
ATOM    802  N   ILE A 101       5.898  23.282  -3.720  7.00  9.68           N  
ATOM    803  CA  ILE A 101       5.779  22.433  -2.608  6.00 13.18           C  
ATOM    804  C   ILE A 101       6.508  21.115  -2.928  6.00 11.95           C  
ATOM    805  O   ILE A 101       7.084  20.402  -2.178  8.00  9.92           O  
ATOM    806  CB  ILE A 101       4.368  22.140  -2.075  6.00 13.99           C  
ATOM    807  CG1 ILE A 101       3.797  23.365  -1.468  6.00 19.35           C  
ATOM    808  CG2 ILE A 101       4.348  21.034  -1.036  6.00 19.52           C  
ATOM    809  CD1 ILE A 101       4.396  23.710  -0.159  6.00 20.89           C  
ATOM    810  N   LYS A 102       6.443  20.609  -4.155  7.00  9.41           N  
ATOM    811  CA  LYS A 102       7.044  19.354  -4.587  6.00 11.10           C  
ATOM    812  C   LYS A 102       8.576  19.369  -4.384  6.00  8.43           C  
ATOM    813  O   LYS A 102       9.175  18.380  -4.122  8.00  8.89           O  
ATOM    814  CB  LYS A 102       6.759  19.073  -6.134  6.00  8.18           C  
ATOM    815  CG  LYS A 102       7.217  17.879  -6.690  6.00 10.19           C  
ATOM    816  CD  LYS A 102       6.217  16.883  -6.124  6.00 18.57           C  
ATOM    817  CE  LYS A 102       6.360  15.489  -6.591  6.00 23.57           C  
ATOM    818  NZ  LYS A 102       5.632  14.347  -5.752  7.00 15.42           N  
ATOM    819  N   TYR A 103       9.085  20.588  -4.625  7.00 10.72           N  
ATOM    820  CA  TYR A 103      10.607  20.648  -4.408  6.00  7.40           C  
ATOM    821  C   TYR A 103      10.894  20.612  -2.913  6.00  5.33           C  
ATOM    822  O   TYR A 103      12.007  20.154  -2.582  8.00  7.00           O  
ATOM    823  CB  TYR A 103      11.164  22.056  -4.858  6.00  9.38           C  
ATOM    824  CG  TYR A 103      11.153  22.238  -6.409  6.00  8.53           C  
ATOM    825  CD1 TYR A 103      11.817  23.305  -7.041  6.00 10.62           C  
ATOM    826  CD2 TYR A 103      10.531  21.395  -7.222  6.00 19.81           C  
ATOM    827  CE1 TYR A 103      11.812  23.486  -8.376  6.00 13.33           C  
ATOM    828  CE2 TYR A 103      10.477  21.532  -8.658  6.00 19.31           C  
ATOM    829  CZ  TYR A 103      11.158  22.665  -9.191  6.00 11.50           C  
ATOM    830  OH  TYR A 103      11.235  22.965 -10.573  8.00 23.80           O  
ATOM    831  N   LEU A 104      10.031  21.018  -2.012  7.00  4.59           N  
ATOM    832  CA  LEU A 104      10.238  20.748  -0.659  6.00  6.63           C  
ATOM    833  C   LEU A 104      10.094  19.269  -0.257  6.00  6.55           C  
ATOM    834  O   LEU A 104      10.863  18.776   0.631  8.00  8.58           O  
ATOM    835  CB  LEU A 104       9.264  21.642   0.148  6.00 11.52           C  
ATOM    836  CG  LEU A 104       9.367  23.090   0.037  6.00 11.87           C  
ATOM    837  CD1 LEU A 104       8.230  23.793   0.837  6.00 16.19           C  
ATOM    838  CD2 LEU A 104      10.695  23.660   0.423  6.00 15.12           C  
ATOM    839  N   GLU A 105       9.311  18.508  -1.035  7.00  6.21           N  
ATOM    840  CA  GLU A 105       9.288  17.090  -0.915  6.00  8.73           C  
ATOM    841  C   GLU A 105      10.660  16.540  -1.350  6.00  6.98           C  
ATOM    842  O   GLU A 105      11.181  15.708  -0.627  8.00  7.56           O  
ATOM    843  CB  GLU A 105       8.049  16.472  -1.739  6.00  8.31           C  
ATOM    844  CG  GLU A 105       8.021  15.039  -1.531  6.00 11.39           C  
ATOM    845  CD  GLU A 105       6.793  14.419  -2.413  6.00 12.35           C  
ATOM    846  OE1 GLU A 105       6.769  13.197  -2.401  8.00 20.81           O  
ATOM    847  OE2 GLU A 105       6.224  15.143  -3.168  8.00 12.97           O  
ATOM    848  N   PHE A 106      11.146  16.999  -2.440  7.00  5.09           N  
ATOM    849  CA  PHE A 106      12.451  16.459  -2.870  6.00  4.84           C  
ATOM    850  C   PHE A 106      13.637  16.730  -1.925  6.00  5.69           C  
ATOM    851  O   PHE A 106      14.373  15.824  -1.662  8.00  7.79           O  
ATOM    852  CB  PHE A 106      12.821  17.084  -4.150  6.00  8.55           C  
ATOM    853  CG  PHE A 106      12.003  16.896  -5.449  6.00  6.11           C  
ATOM    854  CD1 PHE A 106      12.055  17.793  -6.444  6.00 11.54           C  
ATOM    855  CD2 PHE A 106      11.252  15.718  -5.436  6.00 10.94           C  
ATOM    856  CE1 PHE A 106      11.186  17.585  -7.611  6.00 14.44           C  
ATOM    857  CE2 PHE A 106      10.448  15.491  -6.598  6.00 13.80           C  
ATOM    858  CZ  PHE A 106      10.446  16.434  -7.593  6.00  9.92           C  
ATOM    859  N   ILE A 107      13.749  17.897  -1.345  7.00  8.23           N  
ATOM    860  CA  ILE A 107      14.825  18.197  -0.316  6.00  6.42           C  
ATOM    861  C   ILE A 107      14.525  17.412   0.926  6.00  6.02           C  
ATOM    862  O   ILE A 107      15.530  16.920   1.540  8.00  6.65           O  
ATOM    863  CB  ILE A 107      14.952  19.716  -0.091  6.00  6.00           C  
ATOM    864  CG1 ILE A 107      16.378  19.875   0.551  6.00  8.96           C  
ATOM    865  CG2 ILE A 107      13.957  20.250   0.890  6.00  6.08           C  
ATOM    866  CD1 ILE A 107      16.772  21.388   0.635  6.00  7.71           C  
ATOM    867  N   SER A 108      13.269  17.115   1.359  7.00  4.19           N  
ATOM    868  CA  SER A 108      12.949  16.265   2.407  6.00  4.37           C  
ATOM    869  C   SER A 108      13.523  14.849   2.264  6.00  4.57           C  
ATOM    870  O   SER A 108      14.168  14.251   3.090  8.00  6.05           O  
ATOM    871  CB  SER A 108      11.537  16.184   2.606  6.00  7.84           C  
ATOM    872  OG  SER A 108      10.991  17.424   3.088  8.00  8.01           O  
ATOM    873  N   GLU A 109      13.345  14.319   1.023  7.00  7.26           N  
ATOM    874  CA  GLU A 109      13.910  12.964   0.676  6.00 10.03           C  
ATOM    875  C   GLU A 109      15.485  13.100   0.781  6.00  8.94           C  
ATOM    876  O   GLU A 109      16.057  12.059   1.185  8.00  6.49           O  
ATOM    877  CB  GLU A 109      13.526  12.667  -0.760  6.00  8.81           C  
ATOM    878  CG  GLU A 109      11.996  12.401  -0.937  6.00 26.40           C  
ATOM    879  CD  GLU A 109      11.067  11.757   0.103  6.00 60.67           C  
ATOM    880  OE1 GLU A 109      10.844  10.633  -0.048  8.00 48.17           O  
ATOM    881  OE2 GLU A 109      10.859  12.017   1.262  8.00 39.59           O  
ATOM    882  N   ALA A 110      16.111  14.168   0.221  7.00  8.72           N  
ATOM    883  CA  ALA A 110      17.642  14.221   0.270  6.00  8.90           C  
ATOM    884  C   ALA A 110      18.043  14.276   1.740  6.00 10.19           C  
ATOM    885  O   ALA A 110      19.068  13.714   2.107  8.00 10.33           O  
ATOM    886  CB  ALA A 110      17.971  15.461  -0.442  6.00  9.09           C  
ATOM    887  N   ILE A 111      17.376  14.982   2.668  7.00  8.21           N  
ATOM    888  CA  ILE A 111      17.700  15.052   4.094  6.00  6.00           C  
ATOM    889  C   ILE A 111      17.739  13.680   4.623  6.00  9.43           C  
ATOM    890  O   ILE A 111      18.643  13.161   5.380  8.00  9.33           O  
ATOM    891  CB  ILE A 111      16.682  15.969   4.842  6.00  8.02           C  
ATOM    892  CG1 ILE A 111      16.933  17.422   4.361  6.00  4.81           C  
ATOM    893  CG2 ILE A 111      17.007  15.840   6.409  6.00 12.07           C  
ATOM    894  CD1 ILE A 111      15.876  18.416   4.865  6.00  9.36           C  
ATOM    895  N   ILE A 112      16.645  12.935   4.402  7.00  7.91           N  
ATOM    896  CA  ILE A 112      16.533  11.588   5.002  6.00 12.37           C  
ATOM    897  C   ILE A 112      17.593  10.658   4.470  6.00  9.67           C  
ATOM    898  O   ILE A 112      18.275   9.870   5.256  8.00 11.91           O  
ATOM    899  CB  ILE A 112      15.051  10.989   4.776  6.00 12.81           C  
ATOM    900  CG1 ILE A 112      14.102  11.736   5.676  6.00 15.28           C  
ATOM    901  CG2 ILE A 112      15.008   9.529   5.078  6.00 13.69           C  
ATOM    902  CD1 ILE A 112      12.686  11.709   5.140  6.00 20.66           C  
ATOM    903  N   HIS A 113      17.870  10.695   3.155  7.00  8.19           N  
ATOM    904  CA  HIS A 113      18.916   9.878   2.476  6.00  9.44           C  
ATOM    905  C   HIS A 113      20.264  10.147   3.234  6.00 13.71           C  
ATOM    906  O   HIS A 113      21.077   9.232   3.565  8.00 14.19           O  
ATOM    907  CB  HIS A 113      18.934  10.231   1.043  6.00 16.90           C  
ATOM    908  CG  HIS A 113      19.998   9.430   0.335  6.00 27.14           C  
ATOM    909  ND1 HIS A 113      19.558   8.370  -0.378  7.00 44.45           N  
ATOM    910  CD2 HIS A 113      21.377   9.694   0.341  6.00 22.34           C  
ATOM    911  CE1 HIS A 113      20.866   8.022  -0.798  6.00 35.18           C  
ATOM    912  NE2 HIS A 113      21.901   8.755  -0.403  7.00 32.57           N  
ATOM    913  N   VAL A 114      20.651  11.443   3.390  7.00  9.87           N  
ATOM    914  CA  VAL A 114      21.936  11.776   3.974  6.00 10.16           C  
ATOM    915  C   VAL A 114      21.945  11.340   5.367  6.00 11.94           C  
ATOM    916  O   VAL A 114      23.055  10.905   5.878  8.00 11.38           O  
ATOM    917  CB  VAL A 114      22.172  13.313   3.731  6.00  9.98           C  
ATOM    918  CG1 VAL A 114      23.413  13.890   4.609  6.00 11.79           C  
ATOM    919  CG2 VAL A 114      22.441  13.551   2.197  6.00  9.98           C  
ATOM    920  N   LEU A 115      21.012  11.628   6.220  7.00  9.85           N  
ATOM    921  CA  LEU A 115      20.964  11.203   7.562  6.00 14.25           C  
ATOM    922  C   LEU A 115      21.133   9.711   7.724  6.00  9.52           C  
ATOM    923  O   LEU A 115      21.896   9.287   8.647  8.00 11.13           O  
ATOM    924  CB  LEU A 115      19.640  11.500   8.281  6.00 16.99           C  
ATOM    925  CG  LEU A 115      19.455  12.872   8.602  6.00 23.77           C  
ATOM    926  CD1 LEU A 115      18.340  13.495   9.488  6.00 20.29           C  
ATOM    927  CD2 LEU A 115      20.518  13.599   9.071  6.00 21.90           C  
ATOM    928  N   HIS A 116      20.608   8.938   6.762  7.00 11.92           N  
ATOM    929  CA  HIS A 116      20.703   7.455   6.739  6.00 19.88           C  
ATOM    930  C   HIS A 116      22.217   7.144   6.495  6.00 16.69           C  
ATOM    931  O   HIS A 116      22.733   6.193   7.151  8.00 14.31           O  
ATOM    932  CB  HIS A 116      19.727   6.808   5.792  6.00 17.48           C  
ATOM    933  CG  HIS A 116      19.687   5.282   5.991  6.00 28.00           C  
ATOM    934  ND1 HIS A 116      19.267   4.497   7.134  7.00 37.84           N  
ATOM    935  CD2 HIS A 116      20.146   4.574   4.925  6.00 45.64           C  
ATOM    936  CE1 HIS A 116      19.443   3.156   6.768  6.00 29.00           C  
ATOM    937  NE2 HIS A 116      20.029   3.133   5.351  7.00 37.58           N  
ATOM    938  N   SER A 117      22.822   7.796   5.558  7.00 11.38           N  
ATOM    939  CA  SER A 117      24.155   7.532   5.149  6.00 14.51           C  
ATOM    940  C   SER A 117      25.038   7.811   6.349  6.00 19.31           C  
ATOM    941  O   SER A 117      26.047   7.082   6.488  8.00 17.27           O  
ATOM    942  CB  SER A 117      24.476   8.445   3.919  6.00 25.02           C  
ATOM    943  OG  SER A 117      24.019   7.993   2.659  8.00 31.53           O  
ATOM    944  N   ARG A 118      24.917   8.970   6.957  7.00 16.12           N  
ATOM    945  CA  ARG A 118      25.811   9.360   7.949  6.00 11.18           C  
ATOM    946  C   ARG A 118      25.745   8.753   9.301  6.00 13.72           C  
ATOM    947  O   ARG A 118      26.566   8.797  10.256  8.00 17.52           O  
ATOM    948  CB  ARG A 118      25.977  10.921   7.959  6.00  9.73           C  
ATOM    949  CG  ARG A 118      26.531  11.473   6.627  6.00 17.93           C  
ATOM    950  CD  ARG A 118      26.391  13.003   6.553  6.00 22.01           C  
ATOM    951  NE  ARG A 118      27.616  13.512   6.893  7.00 26.54           N  
ATOM    952  CZ  ARG A 118      28.447  14.608   6.597  6.00 16.53           C  
ATOM    953  NH1 ARG A 118      28.876  14.988   5.424  7.00 19.73           N  
ATOM    954  NH2 ARG A 118      28.995  14.625   7.776  7.00 24.89           N  
ATOM    955  N   HIS A 119      24.446   8.366   9.733  7.00 13.08           N  
ATOM    956  CA  HIS A 119      24.044   8.119  11.166  6.00 11.77           C  
ATOM    957  C   HIS A 119      23.287   6.845  11.254  6.00 17.58           C  
ATOM    958  O   HIS A 119      22.324   6.846  12.043  8.00 17.22           O  
ATOM    959  CB  HIS A 119      23.325   9.266  11.975  6.00 13.36           C  
ATOM    960  CG  HIS A 119      24.012  10.581  11.736  6.00 16.60           C  
ATOM    961  ND1 HIS A 119      25.110  10.859  12.434  7.00 17.39           N  
ATOM    962  CD2 HIS A 119      23.756  11.638  10.864  6.00 18.29           C  
ATOM    963  CE1 HIS A 119      25.527  12.116  12.020  6.00 13.87           C  
ATOM    964  NE2 HIS A 119      24.678  12.572  11.054  7.00 15.89           N  
ATOM    965  N   PRO A 120      23.612   5.830  10.563  7.00 14.92           N  
ATOM    966  CA  PRO A 120      22.775   4.587  10.584  6.00 19.66           C  
ATOM    967  C   PRO A 120      22.478   3.996  11.954  6.00 31.35           C  
ATOM    968  O   PRO A 120      21.315   3.658  12.269  8.00 23.87           O  
ATOM    969  CB  PRO A 120      23.648   3.597   9.801  6.00 25.59           C  
ATOM    970  CG  PRO A 120      25.024   4.030   9.932  6.00 28.19           C  
ATOM    971  CD  PRO A 120      24.752   5.554   9.777  6.00 18.36           C  
ATOM    972  N   GLY A 121      23.271   4.024  12.888  7.00 21.02           N  
ATOM    973  CA  GLY A 121      22.916   3.665  14.346  6.00 16.47           C  
ATOM    974  C   GLY A 121      22.031   4.492  15.179  6.00 20.30           C  
ATOM    975  O   GLY A 121      21.415   3.954  16.099  8.00 28.40           O  
ATOM    976  N   ASP A 122      21.828   5.596  14.727  7.00 17.14           N  
ATOM    977  CA  ASP A 122      20.943   6.526  15.388  6.00 18.64           C  
ATOM    978  C   ASP A 122      19.733   6.792  14.469  6.00 17.84           C  
ATOM    979  O   ASP A 122      19.074   7.802  14.778  8.00 29.20           O  
ATOM    980  CB  ASP A 122      21.419   7.865  16.115  6.00 27.88           C  
ATOM    981  CG  ASP A 122      22.416   7.448  17.133  6.00 47.13           C  
ATOM    982  OD1 ASP A 122      23.594   7.867  17.026  8.00 44.35           O  
ATOM    983  OD2 ASP A 122      21.898   7.154  18.195  8.00 39.04           O  
ATOM    984  N   PHE A 123      19.695   6.179  13.258  7.00 18.26           N  
ATOM    985  CA  PHE A 123      18.692   6.445  12.195  6.00 11.91           C  
ATOM    986  C   PHE A 123      18.100   5.129  11.724  6.00  9.59           C  
ATOM    987  O   PHE A 123      17.985   4.945  10.515  8.00 15.86           O  
ATOM    988  CB  PHE A 123      19.255   7.353  11.139  6.00 11.75           C  
ATOM    989  CG  PHE A 123      18.137   8.194  10.405  6.00  9.65           C  
ATOM    990  CD1 PHE A 123      17.410   9.118  11.121  6.00 14.76           C  
ATOM    991  CD2 PHE A 123      17.909   8.002   9.051  6.00 11.39           C  
ATOM    992  CE1 PHE A 123      16.436   9.898  10.464  6.00 18.86           C  
ATOM    993  CE2 PHE A 123      16.907   8.795   8.467  6.00  9.69           C  
ATOM    994  CZ  PHE A 123      16.282   9.645   9.162  6.00  9.98           C  
ATOM    995  N   GLY A 124      17.611   4.402  12.709  7.00 12.72           N  
ATOM    996  CA  GLY A 124      16.843   3.117  12.383  6.00 13.77           C  
ATOM    997  C   GLY A 124      15.449   3.511  11.845  6.00 17.54           C  
ATOM    998  O   GLY A 124      15.148   4.726  11.932  8.00 11.24           O  
ATOM    999  N   ALA A 125      14.635   2.524  11.702  7.00 13.14           N  
ATOM   1000  CA  ALA A 125      13.303   2.755  11.064  6.00 12.61           C  
ATOM   1001  C   ALA A 125      12.443   3.607  11.883  6.00 13.19           C  
ATOM   1002  O   ALA A 125      11.710   4.471  11.385  8.00 12.58           O  
ATOM   1003  CB  ALA A 125      12.615   1.394  11.045  6.00 11.65           C  
ATOM   1004  N   ASP A 126      12.460   3.525  13.138  7.00 10.18           N  
ATOM   1005  CA  ASP A 126      11.741   4.242  14.117  6.00 13.14           C  
ATOM   1006  C   ASP A 126      12.010   5.753  13.872  6.00 12.23           C  
ATOM   1007  O   ASP A 126      11.110   6.629  13.798  8.00  9.69           O  
ATOM   1008  CB  ASP A 126      11.865   3.922  15.535  6.00 20.03           C  
ATOM   1009  CG  ASP A 126      13.300   3.692  16.112  6.00 18.16           C  
ATOM   1010  OD1 ASP A 126      13.200   3.700  17.327  8.00 30.44           O  
ATOM   1011  OD2 ASP A 126      14.325   3.849  15.457  8.00 21.46           O  
ATOM   1012  N   ALA A 127      13.348   6.130  13.923  7.00  9.66           N  
ATOM   1013  CA  ALA A 127      13.763   7.489  13.772  6.00  7.55           C  
ATOM   1014  C   ALA A 127      13.513   7.962  12.350  6.00 10.84           C  
ATOM   1015  O   ALA A 127      13.191   9.121  12.119  8.00  7.95           O  
ATOM   1016  CB  ALA A 127      15.274   7.567  13.887  6.00  6.54           C  
ATOM   1017  N   GLN A 128      13.631   7.146  11.351  7.00  8.29           N  
ATOM   1018  CA  GLN A 128      13.279   7.522   9.984  6.00  8.76           C  
ATOM   1019  C   GLN A 128      11.760   7.841   9.822  6.00  8.30           C  
ATOM   1020  O   GLN A 128      11.470   8.886   9.205  8.00  9.62           O  
ATOM   1021  CB  GLN A 128      13.469   6.329   8.998  6.00 11.89           C  
ATOM   1022  CG  GLN A 128      14.864   5.887   8.645  6.00 17.42           C  
ATOM   1023  CD  GLN A 128      14.795   4.400   8.245  6.00 22.45           C  
ATOM   1024  OE1 GLN A 128      14.290   4.404   7.126  8.00 18.82           O  
ATOM   1025  NE2 GLN A 128      16.005   3.837   8.706  7.00 18.20           N  
ATOM   1026  N   GLY A 129      10.946   7.060  10.533  7.00  7.13           N  
ATOM   1027  CA  GLY A 129       9.455   7.338  10.463  6.00  7.97           C  
ATOM   1028  C   GLY A 129       9.307   8.722  11.139  6.00  8.64           C  
ATOM   1029  O   GLY A 129       8.449   9.567  10.730  8.00 10.16           O  
ATOM   1030  N   ALA A 130       9.804   8.989  12.274  7.00  9.47           N  
ATOM   1031  CA  ALA A 130       9.630  10.189  13.057  6.00  8.37           C  
ATOM   1032  C   ALA A 130      10.070  11.454  12.287  6.00  7.98           C  
ATOM   1033  O   ALA A 130       9.394  12.441  12.246  8.00  7.69           O  
ATOM   1034  CB  ALA A 130      10.317  10.180  14.496  6.00  9.07           C  
ATOM   1035  N   MET A 131      11.273  11.352  11.649  7.00  8.57           N  
ATOM   1036  CA  MET A 131      11.836  12.401  10.745  6.00  8.62           C  
ATOM   1037  C   MET A 131      10.910  12.742   9.500  6.00  6.75           C  
ATOM   1038  O   MET A 131      10.606  13.910   9.288  8.00  8.28           O  
ATOM   1039  CB  MET A 131      13.282  12.049  10.335  6.00  9.49           C  
ATOM   1040  CG  MET A 131      13.851  13.255   9.616  6.00  9.39           C  
ATOM   1041  SD  MET A 131      14.150  14.805  10.594 16.00 17.75           S  
ATOM   1042  CE  MET A 131      15.368  14.036  11.454  6.00 15.97           C  
ATOM   1043  N   ASN A 132      10.448  11.627   8.933  7.00  4.74           N  
ATOM   1044  CA  ASN A 132       9.468  11.783   7.860  6.00  6.81           C  
ATOM   1045  C   ASN A 132       8.233  12.499   8.327  6.00  4.78           C  
ATOM   1046  O   ASN A 132       7.834  13.471   7.674  8.00  7.42           O  
ATOM   1047  CB  ASN A 132       9.082  10.496   7.260  6.00 13.88           C  
ATOM   1048  CG  ASN A 132       8.228  10.820   6.050  6.00 21.20           C  
ATOM   1049  OD1 ASN A 132       8.581  11.448   5.056  8.00 19.28           O  
ATOM   1050  ND2 ASN A 132       7.044  10.419   6.302  7.00 21.24           N  
ATOM   1051  N   LYS A 133       7.726  12.231   9.477  7.00  5.82           N  
ATOM   1052  CA  LYS A 133       6.558  12.868  10.119  6.00  6.59           C  
ATOM   1053  C   LYS A 133       6.849  14.318  10.328  6.00  8.76           C  
ATOM   1054  O   LYS A 133       6.039  15.293  10.103  8.00  8.45           O  
ATOM   1055  CB  LYS A 133       6.049  12.279  11.339  6.00 11.37           C  
ATOM   1056  CG  LYS A 133       5.362  10.963  11.246  6.00 16.69           C  
ATOM   1057  CD  LYS A 133       4.475  11.089  12.517  6.00 21.13           C  
ATOM   1058  CE  LYS A 133       3.650   9.901  12.967  6.00 51.60           C  
ATOM   1059  NZ  LYS A 133       2.907  10.475  14.224  7.00 33.32           N  
ATOM   1060  N   ALA A 134       7.983  14.662  10.840  7.00  5.09           N  
ATOM   1061  CA  ALA A 134       8.277  16.049  11.161  6.00  5.03           C  
ATOM   1062  C   ALA A 134       8.513  16.848   9.884  6.00  4.74           C  
ATOM   1063  O   ALA A 134       8.096  18.063   9.822  8.00  7.51           O  
ATOM   1064  CB  ALA A 134       9.647  16.125  11.966  6.00  8.63           C  
ATOM   1065  N   LEU A 135       9.062  16.306   8.794  7.00  4.85           N  
ATOM   1066  CA  LEU A 135       9.235  16.978   7.576  6.00  6.18           C  
ATOM   1067  C   LEU A 135       7.815  17.150   6.905  6.00  6.51           C  
ATOM   1068  O   LEU A 135       7.590  18.113   6.145  8.00  6.30           O  
ATOM   1069  CB  LEU A 135      10.286  16.349   6.679  6.00  4.78           C  
ATOM   1070  CG  LEU A 135      11.669  16.417   7.338  6.00 10.81           C  
ATOM   1071  CD1 LEU A 135      12.681  15.693   6.439  6.00 11.64           C  
ATOM   1072  CD2 LEU A 135      12.042  17.818   7.431  6.00 16.60           C  
ATOM   1073  N   GLU A 136       6.998  16.174   7.031  7.00  4.15           N  
ATOM   1074  CA  GLU A 136       5.592  16.247   6.415  6.00  6.24           C  
ATOM   1075  C   GLU A 136       4.918  17.359   7.185  6.00  6.42           C  
ATOM   1076  O   GLU A 136       4.150  18.158   6.496  8.00  8.43           O  
ATOM   1077  CB  GLU A 136       4.834  15.003   6.722  6.00  6.88           C  
ATOM   1078  CG  GLU A 136       5.250  13.948   5.686  6.00 10.64           C  
ATOM   1079  CD  GLU A 136       4.768  12.458   5.948  6.00 34.00           C  
ATOM   1080  OE1 GLU A 136       4.126  12.334   7.000  8.00 26.21           O  
ATOM   1081  OE2 GLU A 136       4.502  11.896   4.863  8.00 23.70           O  
ATOM   1082  N   LEU A 137       5.070  17.561   8.472  7.00  4.92           N  
ATOM   1083  CA  LEU A 137       4.325  18.686   9.186  6.00  4.39           C  
ATOM   1084  C   LEU A 137       4.801  20.065   8.710  6.00  9.77           C  
ATOM   1085  O   LEU A 137       4.031  21.004   8.478  8.00  8.47           O  
ATOM   1086  CB  LEU A 137       4.586  18.492  10.691  6.00 10.16           C  
ATOM   1087  CG  LEU A 137       4.060  19.628  11.695  6.00 12.27           C  
ATOM   1088  CD1 LEU A 137       2.502  19.662  11.655  6.00 21.45           C  
ATOM   1089  CD2 LEU A 137       4.513  19.338  13.176  6.00 11.94           C  
ATOM   1090  N   PHE A 138       6.171  20.234   8.513  7.00  6.94           N  
ATOM   1091  CA  PHE A 138       6.717  21.384   7.921  6.00  6.63           C  
ATOM   1092  C   PHE A 138       6.048  21.608   6.564  6.00  7.42           C  
ATOM   1093  O   PHE A 138       5.663  22.752   6.326  8.00  6.29           O  
ATOM   1094  CB  PHE A 138       8.290  21.055   7.804  6.00  6.48           C  
ATOM   1095  CG  PHE A 138       9.082  22.009   6.880  6.00  9.02           C  
ATOM   1096  CD1 PHE A 138       9.571  21.667   5.653  6.00 12.48           C  
ATOM   1097  CD2 PHE A 138       9.337  23.251   7.429  6.00 15.78           C  
ATOM   1098  CE1 PHE A 138      10.350  22.539   4.868  6.00 24.39           C  
ATOM   1099  CE2 PHE A 138      10.098  24.120   6.676  6.00 18.92           C  
ATOM   1100  CZ  PHE A 138      10.589  23.752   5.424  6.00 18.71           C  
ATOM   1101  N   ARG A 139       6.016  20.633   5.673  7.00  6.07           N  
ATOM   1102  CA  ARG A 139       5.413  20.842   4.323  6.00  7.25           C  
ATOM   1103  C   ARG A 139       3.910  21.190   4.423  6.00  6.94           C  
ATOM   1104  O   ARG A 139       3.517  22.109   3.643  8.00  7.92           O  
ATOM   1105  CB  ARG A 139       5.578  19.567   3.456  6.00  9.93           C  
ATOM   1106  CG  ARG A 139       6.961  19.336   2.865  6.00 23.76           C  
ATOM   1107  CD  ARG A 139       6.841  18.550   1.573  6.00 17.92           C  
ATOM   1108  NE  ARG A 139       6.330  17.158   1.870  7.00 12.75           N  
ATOM   1109  CZ  ARG A 139       6.847  16.071   2.374  6.00 12.45           C  
ATOM   1110  NH1 ARG A 139       8.018  16.234   3.005  7.00 12.52           N  
ATOM   1111  NH2 ARG A 139       6.322  14.894   2.377  7.00  7.34           N  
ATOM   1112  N   LYS A 140       3.185  20.537   5.301  7.00  5.70           N  
ATOM   1113  CA  LYS A 140       1.727  20.798   5.466  6.00  8.41           C  
ATOM   1114  C   LYS A 140       1.557  22.239   5.836  6.00 10.93           C  
ATOM   1115  O   LYS A 140       0.599  22.939   5.346  8.00  8.39           O  
ATOM   1116  CB  LYS A 140       1.232  19.844   6.462  6.00  6.17           C  
ATOM   1117  CG  LYS A 140      -0.226  20.134   6.872  6.00 11.21           C  
ATOM   1118  CD  LYS A 140      -0.540  19.179   8.107  6.00 15.21           C  
ATOM   1119  CE  LYS A 140      -1.063  19.825   9.347  6.00 56.71           C  
ATOM   1120  NZ  LYS A 140      -2.412  20.266   8.908  7.00 46.84           N  
ATOM   1121  N   ASP A 141       2.277  22.731   6.810  7.00  7.92           N  
ATOM   1122  CA  ASP A 141       2.139  24.103   7.297  6.00  6.97           C  
ATOM   1123  C   ASP A 141       2.518  25.115   6.222  6.00  8.75           C  
ATOM   1124  O   ASP A 141       1.955  26.243   6.100  8.00  8.28           O  
ATOM   1125  CB  ASP A 141       2.822  24.230   8.686  6.00  5.52           C  
ATOM   1126  CG  ASP A 141       2.083  23.604   9.834  6.00 11.09           C  
ATOM   1127  OD1 ASP A 141       0.905  23.075   9.605  8.00 11.99           O  
ATOM   1128  OD2 ASP A 141       2.546  23.598  10.948  8.00 12.69           O  
ATOM   1129  N   ILE A 142       3.585  24.841   5.539  7.00  7.39           N  
ATOM   1130  CA  ILE A 142       3.968  25.820   4.517  6.00 10.50           C  
ATOM   1131  C   ILE A 142       2.895  25.768   3.384  6.00  6.70           C  
ATOM   1132  O   ILE A 142       2.645  26.842   2.821  8.00  6.44           O  
ATOM   1133  CB  ILE A 142       5.388  25.407   3.890  6.00  9.07           C  
ATOM   1134  CG1 ILE A 142       6.529  25.602   4.798  6.00 19.64           C  
ATOM   1135  CG2 ILE A 142       5.505  26.115   2.539  6.00 15.34           C  
ATOM   1136  CD1 ILE A 142       7.176  27.006   4.774  6.00 39.13           C  
ATOM   1137  N   ALA A 143       2.410  24.582   3.027  7.00  7.13           N  
ATOM   1138  CA  ALA A 143       1.403  24.433   1.954  6.00 10.09           C  
ATOM   1139  C   ALA A 143       0.171  25.295   2.295  6.00  8.76           C  
ATOM   1140  O   ALA A 143      -0.375  25.962   1.409  8.00  7.82           O  
ATOM   1141  CB  ALA A 143       1.009  22.957   1.743  6.00 10.77           C  
ATOM   1142  N   ALA A 144      -0.168  25.426   3.539  7.00  8.32           N  
ATOM   1143  CA  ALA A 144      -1.409  26.135   4.032  6.00  8.98           C  
ATOM   1144  C   ALA A 144      -1.141  27.560   3.740  6.00  9.71           C  
ATOM   1145  O   ALA A 144      -1.975  28.451   3.289  8.00  9.24           O  
ATOM   1146  CB  ALA A 144      -1.729  25.902   5.394  6.00  9.16           C  
ATOM   1147  N   LYS A 145       0.088  28.120   3.998  7.00  7.85           N  
ATOM   1148  CA  LYS A 145       0.430  29.444   3.764  6.00  6.68           C  
ATOM   1149  C   LYS A 145       0.553  29.809   2.286  6.00  6.46           C  
ATOM   1150  O   LYS A 145       0.162  30.963   1.809  8.00 12.07           O  
ATOM   1151  CB  LYS A 145       1.792  29.743   4.292  6.00 12.82           C  
ATOM   1152  CG  LYS A 145       1.778  30.105   5.697  6.00 26.42           C  
ATOM   1153  CD  LYS A 145       1.031  29.605   6.854  6.00 41.84           C  
ATOM   1154  CE  LYS A 145       1.615  28.345   7.726  6.00 26.18           C  
ATOM   1155  NZ  LYS A 145       0.554  27.281   8.130  7.00 18.68           N  
ATOM   1156  N   TYR A 146       1.086  28.971   1.461  7.00  8.45           N  
ATOM   1157  CA  TYR A 146       1.077  29.108   0.020  6.00  6.39           C  
ATOM   1158  C   TYR A 146      -0.438  29.269  -0.438  6.00 11.11           C  
ATOM   1159  O   TYR A 146      -0.677  30.066  -1.345  8.00 11.77           O  
ATOM   1160  CB  TYR A 146       1.712  27.820  -0.575  6.00  8.23           C  
ATOM   1161  CG  TYR A 146       3.261  27.711  -0.735  6.00  8.63           C  
ATOM   1162  CD1 TYR A 146       3.836  26.917  -1.651  6.00 12.60           C  
ATOM   1163  CD2 TYR A 146       4.104  28.398   0.149  6.00 10.70           C  
ATOM   1164  CE1 TYR A 146       5.172  26.826  -1.838  6.00 16.83           C  
ATOM   1165  CE2 TYR A 146       5.474  28.329  -0.014  6.00 12.08           C  
ATOM   1166  CZ  TYR A 146       5.983  27.608  -0.994  6.00 13.26           C  
ATOM   1167  OH  TYR A 146       7.359  27.563  -1.233  8.00 13.74           O  
ATOM   1168  N   LYS A 147      -1.287  28.364   0.040  7.00 11.17           N  
ATOM   1169  CA  LYS A 147      -2.690  28.479  -0.456  6.00  9.20           C  
ATOM   1170  C   LYS A 147      -3.232  29.819  -0.158  6.00 18.22           C  
ATOM   1171  O   LYS A 147      -3.957  30.357  -1.077  8.00 16.84           O  
ATOM   1172  CB  LYS A 147      -3.418  27.302   0.198  6.00 11.80           C  
ATOM   1173  CG  LYS A 147      -4.871  27.195  -0.374  6.00 19.05           C  
ATOM   1174  CD  LYS A 147      -5.720  26.216   0.518  6.00 20.14           C  
ATOM   1175  CE  LYS A 147      -7.272  26.315  -0.065  6.00 29.30           C  
ATOM   1176  NZ  LYS A 147      -6.970  25.509  -1.216  7.00 46.29           N  
ATOM   1177  N   GLU A 148      -3.109  30.305   1.029  7.00 12.42           N  
ATOM   1178  CA  GLU A 148      -3.560  31.582   1.378  6.00  9.30           C  
ATOM   1179  C   GLU A 148      -3.055  32.639   0.416  6.00 15.41           C  
ATOM   1180  O   GLU A 148      -3.856  33.503  -0.074  8.00 17.06           O  
ATOM   1181  CB  GLU A 148      -3.081  31.986   2.728  6.00  7.81           C  
ATOM   1182  CG  GLU A 148      -3.416  33.326   3.367  6.00 15.14           C  
ATOM   1183  CD  GLU A 148      -2.790  33.676   4.709  6.00 23.63           C  
ATOM   1184  OE1 GLU A 148      -2.754  34.901   4.859  8.00 23.31           O  
ATOM   1185  OE2 GLU A 148      -2.239  32.794   5.439  8.00 25.07           O  
ATOM   1186  N   LEU A 149      -1.739  32.744   0.115  7.00  8.88           N  
ATOM   1187  CA  LEU A 149      -1.122  33.656  -0.757  6.00 13.42           C  
ATOM   1188  C   LEU A 149      -1.525  33.396  -2.206  6.00  9.65           C  
ATOM   1189  O   LEU A 149      -1.087  34.133  -3.092  8.00 16.86           O  
ATOM   1190  CB  LEU A 149       0.430  33.597  -0.575  6.00 11.06           C  
ATOM   1191  CG  LEU A 149       0.785  34.104   0.749  6.00 21.25           C  
ATOM   1192  CD1 LEU A 149       2.326  33.757   0.905  6.00 20.83           C  
ATOM   1193  CD2 LEU A 149       0.484  35.692   0.909  6.00 25.71           C  
ATOM   1194  N   GLY A 150      -2.145  32.275  -2.676  7.00  8.49           N  
ATOM   1195  CA  GLY A 150      -2.455  31.972  -4.062  6.00  8.29           C  
ATOM   1196  C   GLY A 150      -1.348  31.501  -4.860  6.00  9.37           C  
ATOM   1197  O   GLY A 150      -1.372  31.482  -6.102  8.00 12.24           O  
ATOM   1198  N   TYR A 151      -0.324  30.717  -4.220  7.00 15.48           N  
ATOM   1199  CA  TYR A 151       0.798  30.157  -5.010  6.00 14.13           C  
ATOM   1200  C   TYR A 151       0.582  28.667  -5.119  6.00 21.10           C  
ATOM   1201  O   TYR A 151       0.221  27.989  -4.155  8.00 30.05           O  
ATOM   1202  CB  TYR A 151       2.113  30.404  -4.291  6.00 15.77           C  
ATOM   1203  CG ATYR A 151       3.401  29.793  -4.946  3.00 20.62           C  
ATOM   1204  CG BTYR A 151       2.372  31.533  -4.657  3.00 26.03           C  
ATOM   1205  CD1ATYR A 151       4.205  28.936  -4.246  3.00 21.83           C  
ATOM   1206  CD1BTYR A 151       3.205  32.069  -5.826  3.00 27.93           C  
ATOM   1207  CD2ATYR A 151       3.645  30.055  -6.268  3.00 27.67           C  
ATOM   1208  CD2BTYR A 151       1.910  32.730  -3.864  3.00 24.90           C  
ATOM   1209  CE1ATYR A 151       5.313  28.313  -4.919  3.00 18.09           C  
ATOM   1210  CE1BTYR A 151       3.612  33.408  -6.050  3.00 17.56           C  
ATOM   1211  CE2ATYR A 151       4.754  29.460  -6.903  3.00 24.89           C  
ATOM   1212  CE2BTYR A 151       2.179  34.312  -4.157  3.00 23.64           C  
ATOM   1213  CZ ATYR A 151       5.576  28.573  -6.228  3.00 26.64           C  
ATOM   1214  CZ BTYR A 151       3.185  34.178  -5.228  3.00 24.91           C  
ATOM   1215  OH ATYR A 151       6.566  27.988  -6.900  4.00 31.60           O  
ATOM   1216  OH BTYR A 151       3.310  35.655  -5.612  4.00 24.18           O  
ATOM   1217  N   GLN A 152       0.876  28.164  -6.340  7.00 33.40           N  
ATOM   1218  CA  GLN A 152       0.550  26.719  -6.804  6.00 52.57           C  
ATOM   1219  C   GLN A 152      -0.299  25.763  -5.973  6.00 55.61           C  
ATOM   1220  O   GLN A 152       0.296  24.990  -5.217  8.00 44.01           O  
ATOM   1221  CB  GLN A 152       1.805  25.960  -7.310  6.00 39.10           C  
ATOM   1222  CG  GLN A 152       3.024  26.262  -6.486  6.00 53.44           C  
ATOM   1223  CD  GLN A 152       3.202  25.163  -5.460  6.00 54.51           C  
ATOM   1224  OE1 GLN A 152       3.505  24.009  -5.722  8.00 40.29           O  
ATOM   1225  NE2 GLN A 152       3.176  25.412  -4.252  7.00 54.83           N  
ATOM   1226  N   GLY A 153      -1.613  25.860  -6.165  7.00 49.57           N  
ATOM   1227  CA  GLY A 153      -2.504  24.983  -5.413  6.00 35.69           C  
ATOM   1228  C   GLY A 153      -3.411  24.257  -6.427  6.00 46.14           C  
ATOM   1229  O   GLY A 153      -3.849  23.112  -6.136  8.00 51.03           O  
ATOM   1230  OXT GLY A 153      -3.627  24.845  -7.563  8.00 44.30           O  
TER    1231      GLY A 153                                                      
MASTER      242    2    2    8    0    0    0    6 1666    1   48   12          
END                                                                             
