# Supplementary material for: Modeling of loops in proteins: a multi-method approach
Source: BMC Struct Biol. 2010 Feb 11;10:5. doi: 10.1186/1472-6807-10-5 (PMC2837870; doi:10.1186/1472-6807-10-5)
Supplement: Additional file 1 — Student t-test. Results from two sample paired t-test of Table 2. [file 1472-6807-10-5-S1.GZ › loop_test_data/1miu_93-116.pdb]

ATOM      1  N   PRO B   1      22.313 146.964 -22.310  1.00126.07           N
ATOM      2  CA  PRO B   1      23.756 146.964 -21.935  1.00126.68           C
ATOM      3  C   PRO B   1      24.037 145.869 -20.911  1.00127.72           C
ATOM      4  O   PRO B   1      23.350 145.771 -19.894  1.00129.03           O
ATOM      5  CB  PRO B   1      24.140 148.319 -21.361  1.00123.43           C
ATOM      6  N   VAL B   2      25.049 145.046 -21.187  1.00128.13           N
ATOM      7  CA  VAL B   2      25.449 143.949 -20.292  1.00126.21           C
ATOM      8  C   VAL B   2      26.512 144.444 -19.291  1.00125.10           C
ATOM      9  O   VAL B   2      27.672 144.634 -19.663  1.00125.51           O
ATOM     10  CB  VAL B   2      26.030 142.775 -21.116  1.00125.21           C
ATOM     11  CG1 VAL B   2      26.509 141.680 -20.204  1.00124.62           C
ATOM     12  CG2 VAL B   2      24.974 142.244 -22.070  1.00125.15           C
ATOM     13  N   ASP B   3      26.127 144.654 -18.030  1.00122.29           N
ATOM     14  CA  ASP B   3      27.081 145.155 -17.035  1.00119.99           C
ATOM     15  C   ASP B   3      28.184 144.134 -16.773  1.00116.11           C
ATOM     16  O   ASP B   3      27.995 143.184 -16.000  1.00116.59           O
ATOM     17  CB  ASP B   3      26.357 145.511 -15.722  1.00124.24           C
ATOM     18  CG  ASP B   3      27.253 146.293 -14.735  1.00127.62           C
ATOM     19  OD1 ASP B   3      26.750 146.712 -13.662  1.00128.55           O
ATOM     20  OD2 ASP B   3      28.457 146.491 -15.029  1.00127.97           O
ATOM     21  N   LEU B   4      29.338 144.343 -17.407  1.00109.26           N
ATOM     22  CA  LEU B   4      30.470 143.427 -17.271  1.00103.18           C
ATOM     23  C   LEU B   4      30.766 143.107 -15.815  1.00 98.86           C
ATOM     24  O   LEU B   4      31.080 141.978 -15.453  1.00 96.11           O
ATOM     25  CB  LEU B   4      31.715 144.022 -17.930  1.00103.53           C
ATOM     26  CG  LEU B   4      31.495 144.793 -19.232  1.00103.04           C
ATOM     27  CD1 LEU B   4      32.827 145.049 -19.925  1.00 99.95           C
ATOM     28  CD2 LEU B   4      30.596 143.994 -20.133  1.00104.59           C
ATOM     29  N   GLY B   5      30.648 144.117 -14.977  1.00 95.26           N
ATOM     30  CA  GLY B   5      30.914 143.908 -13.581  1.00 92.51           C
ATOM     31  C   GLY B   5      30.010 142.844 -13.035  1.00 89.80           C
ATOM     32  O   GLY B   5      30.113 142.498 -11.870  1.00 93.50           O
ATOM     33  N   LEU B   6      29.131 142.308 -13.865  1.00 87.51           N
ATOM     34  CA  LEU B   6      28.205 141.294 -13.389  1.00 86.17           C
ATOM     35  C   LEU B   6      28.367 139.958 -14.082  1.00 86.30           C
ATOM     36  O   LEU B   6      27.969 138.901 -13.572  1.00 86.35           O
ATOM     37  CB  LEU B   6      26.806 141.831 -13.541  1.00 84.92           C
ATOM     38  CG  LEU B   6      26.786 143.009 -12.578  1.00 84.54           C
ATOM     39  CD1 LEU B   6      25.818 144.045 -13.038  1.00 87.12           C
ATOM     40  CD2 LEU B   6      26.456 142.509 -11.179  1.00 81.56           C
ATOM     41  N   LEU B   7      28.985 140.026 -15.249  1.00 83.74           N
ATOM     42  CA  LEU B   7      29.281 138.871 -16.065  1.00 80.51           C
ATOM     43  C   LEU B   7      30.037 137.764 -15.282  1.00 82.08           C
ATOM     44  O   LEU B   7      31.079 138.026 -14.690  1.00 83.40           O
ATOM     45  CB  LEU B   7      30.096 139.390 -17.239  1.00 71.23           C
ATOM     46  CG  LEU B   7      30.695 138.476 -18.273  1.00 68.49           C
ATOM     47  CD1 LEU B   7      29.810 137.290 -18.519  1.00 70.57           C
ATOM     48  CD2 LEU B   7      30.899 139.275 -19.521  1.00 63.51           C
ATOM     49  N   GLU B   8      29.484 136.550 -15.239  1.00 83.58           N
ATOM     50  CA  GLU B   8      30.131 135.401 -14.582  1.00 85.52           C
ATOM     51  C   GLU B   8      31.227 134.981 -15.557  1.00 85.33           C
ATOM     52  O   GLU B   8      31.068 134.016 -16.296  1.00 83.93           O
ATOM     53  CB  GLU B   8      29.152 134.224 -14.416  1.00 87.95           C
ATOM     54  CG  GLU B   8      28.459 134.106 -13.048  1.00 95.70           C
ATOM     55  CD  GLU B   8      29.352 133.528 -11.923  1.00100.71           C
ATOM     56  OE1 GLU B   8      30.562 133.281 -12.140  1.00105.65           O
ATOM     57  OE2 GLU B   8      28.833 133.320 -10.802  1.00 99.89           O
ATOM     58  N   GLU B   9      32.344 135.698 -15.545  1.00 87.19           N
ATOM     59  CA  GLU B   9      33.424 135.441 -16.490  1.00 88.15           C
ATOM     60  C   GLU B   9      34.135 134.108 -16.495  1.00 88.56           C
ATOM     61  O   GLU B   9      34.148 133.366 -15.527  1.00 86.83           O
ATOM     62  CB  GLU B   9      34.468 136.563 -16.425  1.00 88.10           C
ATOM     63  CG  GLU B   9      34.420 137.511 -17.622  1.00 91.05           C
ATOM     64  CD  GLU B   9      35.056 138.864 -17.333  1.00 94.85           C
ATOM     65  OE1 GLU B   9      34.910 139.354 -16.192  1.00 96.13           O
ATOM     66  OE2 GLU B   9      35.682 139.447 -18.248  1.00 95.97           O
ATOM     67  N   ASP B  10      34.742 133.859 -17.646  1.00 91.47           N
ATOM     68  CA  ASP B  10      35.497 132.672 -17.981  1.00 89.46           C
ATOM     69  C   ASP B  10      36.453 132.171 -16.909  1.00 85.40           C
ATOM     70  O   ASP B  10      36.354 131.042 -16.481  1.00 82.16           O
ATOM     71  CB  ASP B  10      36.280 132.960 -19.264  1.00 94.63           C
ATOM     72  CG  ASP B  10      36.472 131.734 -20.111  1.00100.77           C
ATOM     73  OD1 ASP B  10      37.261 131.792 -21.076  1.00102.50           O
ATOM     74  OD2 ASP B  10      35.821 130.711 -19.814  1.00102.96           O
ATOM     75  N   ASP B  11      37.378 133.024 -16.481  1.00 83.67           N
ATOM     76  CA  ASP B  11      38.395 132.660 -15.497  1.00 80.31           C
ATOM     77  C   ASP B  11      38.100 132.900 -14.040  1.00 80.39           C
ATOM     78  O   ASP B  11      39.012 133.009 -13.249  1.00 78.57           O
ATOM     79  CB  ASP B  11      39.678 133.382 -15.814  1.00 79.29           C
ATOM     80  CG  ASP B  11      39.444 134.831 -16.075  1.00 81.04           C
ATOM     81  OD1 ASP B  11      38.463 135.369 -15.519  1.00 79.56           O
ATOM     82  OD2 ASP B  11      40.233 135.431 -16.833  1.00 83.45           O
ATOM     83  N   GLU B  12      36.836 133.021 -13.678  1.00 83.43           N
ATOM     84  CA  GLU B  12      36.489 133.194 -12.278  1.00 82.57           C
ATOM     85  C   GLU B  12      36.409 131.790 -11.729  1.00 82.30           C
ATOM     86  O   GLU B  12      35.365 131.123 -11.759  1.00 80.43           O
ATOM     87  CB  GLU B  12      35.171 133.932 -12.129  1.00 82.39           C
ATOM     88  CG  GLU B  12      35.397 135.408 -12.131  1.00 85.65           C
ATOM     89  CD  GLU B  12      34.177 136.162 -11.756  1.00 89.07           C
ATOM     90  OE1 GLU B  12      33.511 135.750 -10.781  1.00 89.15           O
ATOM     91  OE2 GLU B  12      33.898 137.171 -12.434  1.00 91.81           O
ATOM     92  N   PHE B  13      37.566 131.356 -11.252  1.00 83.25           N
ATOM     93  CA  PHE B  13      37.745 130.023 -10.729  1.00 83.77           C
ATOM     94  C   PHE B  13      37.092 129.780  -9.405  1.00 84.03           C
ATOM     95  O   PHE B  13      36.729 130.700  -8.707  1.00 76.53           O
ATOM     96  CB  PHE B  13      39.245 129.688 -10.657  1.00 82.04           C
ATOM     97  CG  PHE B  13      39.995 130.434  -9.595  1.00 76.19           C
ATOM     98  CD1 PHE B  13      40.145 129.891  -8.328  1.00 72.13           C
ATOM     99  CD2 PHE B  13      40.532 131.681  -9.856  1.00 73.53           C
ATOM    100  CE1 PHE B  13      40.806 130.568  -7.350  1.00 62.43           C
ATOM    101  CE2 PHE B  13      41.198 132.370  -8.873  1.00 71.33           C
ATOM    102  CZ  PHE B  13      41.331 131.809  -7.621  1.00 66.59           C
ATOM    103  N   GLU B  14      36.931 128.499  -9.111  1.00 94.23           N
ATOM    104  CA  GLU B  14      36.340 128.012  -7.879  1.00106.28           C
ATOM    105  C   GLU B  14      37.411 127.142  -7.213  1.00112.08           C
ATOM    106  O   GLU B  14      37.729 126.039  -7.671  1.00111.24           O
ATOM    107  CB  GLU B  14      35.071 127.197  -8.176  1.00107.35           C
ATOM    108  CG  GLU B  14      34.376 126.633  -6.936  1.00113.83           C
ATOM    109  CD  GLU B  14      33.945 127.703  -5.931  1.00116.70           C
ATOM    110  OE1 GLU B  14      33.207 128.631  -6.330  1.00118.74           O
ATOM    111  OE2 GLU B  14      34.337 127.612  -4.741  1.00117.43           O
ATOM    112  N   GLU B  15      37.971 127.680  -6.137  1.00119.81           N
ATOM    113  CA  GLU B  15      39.024 127.034  -5.380  1.00128.66           C
ATOM    114  C   GLU B  15      38.517 125.748  -4.758  1.00134.94           C
ATOM    115  O   GLU B  15      39.124 124.684  -4.920  1.00135.47           O
ATOM    116  CB  GLU B  15      39.516 127.985  -4.285  1.00128.96           C
ATOM    117  CG  GLU B  15      40.942 127.730  -3.843  1.00130.59           C
ATOM    118  CD  GLU B  15      41.436 128.723  -2.811  1.00131.30           C
ATOM    119  OE1 GLU B  15      41.167 129.930  -2.978  1.00129.08           O
ATOM    120  OE2 GLU B  15      42.108 128.299  -1.844  1.00132.72           O
ATOM    121  N   PHE B  16      37.400 125.869  -4.041  1.00143.70           N
ATOM    122  CA  PHE B  16      36.752 124.749  -3.352  1.00151.75           C
ATOM    123  C   PHE B  16      35.736 124.083  -4.283  1.00155.37           C
ATOM    124  O   PHE B  16      34.550 124.427  -4.257  1.00154.55           O
ATOM    125  CB  PHE B  16      36.010 125.246  -2.096  1.00154.39           C
ATOM    126  CG  PHE B  16      36.880 125.998  -1.109  1.00158.00           C
ATOM    127  CD1 PHE B  16      36.529 127.285  -0.694  1.00159.03           C
ATOM    128  CD2 PHE B  16      38.030 125.416  -0.569  1.00158.43           C
ATOM    129  CE1 PHE B  16      37.310 127.981   0.247  1.00158.92           C
ATOM    130  CE2 PHE B  16      38.817 126.107   0.372  1.00157.77           C
ATOM    131  CZ  PHE B  16      38.453 127.390   0.778  1.00157.46           C
ATOM    132  N   PRO B  17      36.186 123.125  -5.119  1.00159.15           N
ATOM    133  CA  PRO B  17      35.275 122.436  -6.044  1.00161.52           C
ATOM    134  C   PRO B  17      34.015 121.929  -5.327  1.00163.87           C
ATOM    135  O   PRO B  17      32.897 122.311  -5.686  1.00164.52           O
ATOM    136  CB  PRO B  17      36.142 121.302  -6.597  1.00160.98           C
ATOM    137  CG  PRO B  17      37.518 121.908  -6.588  1.00159.86           C
ATOM    138  CD  PRO B  17      37.553 122.582  -5.235  1.00159.68           C
ATOM    139  N   ALA B  18      34.203 121.069  -4.321  1.00165.32           N
ATOM    140  CA  ALA B  18      33.091 120.535  -3.538  1.00165.56           C
ATOM    141  C   ALA B  18      32.520 121.734  -2.785  1.00166.53           C
ATOM    142  O   ALA B  18      32.897 121.998  -1.638  1.00166.84           O
ATOM    143  CB  ALA B  18      33.592 119.475  -2.559  1.00163.56           C
ATOM    144  N   GLU B  19      31.621 122.457  -3.457  1.00167.42           N
ATOM    145  CA  GLU B  19      30.982 123.660  -2.923  1.00167.42           C
ATOM    146  C   GLU B  19      29.835 123.398  -1.946  1.00167.55           C
ATOM    147  O   GLU B  19      29.393 122.235  -1.814  1.00168.27           O
ATOM    148  CB  GLU B  19      30.483 124.536  -4.085  1.00166.12           C
ATOM    149  N   HIS B  20      26.747 116.992 -22.378  1.00105.46           N
ATOM    150  CA  HIS B  20      26.892 117.926 -21.218  1.00108.71           C
ATOM    151  C   HIS B  20      28.312 117.937 -20.611  1.00109.97           C
ATOM    152  O   HIS B  20      28.715 116.998 -19.921  1.00108.83           O
ATOM    153  CB  HIS B  20      25.850 117.585 -20.139  1.00104.68           C
ATOM    154  N   VAL B  21      29.044 119.020 -20.902  1.00113.09           N
ATOM    155  CA  VAL B  21      30.421 119.317 -20.453  1.00115.66           C
ATOM    156  C   VAL B  21      31.581 118.750 -21.294  1.00117.36           C
ATOM    157  O   VAL B  21      32.382 119.514 -21.854  1.00115.91           O
ATOM    158  CB  VAL B  21      30.644 118.916 -18.984  1.00117.73           C
ATOM    159  CG1 VAL B  21      31.954 119.523 -18.494  1.00118.65           C
ATOM    160  CG2 VAL B  21      29.479 119.391 -18.119  1.00118.27           C
ATOM    161  N   TRP B  22      31.689 117.420 -21.341  1.00120.21           N
ATOM    162  CA  TRP B  22      32.716 116.719 -22.136  1.00122.48           C
ATOM    163  C   TRP B  22      31.982 115.844 -23.161  1.00125.93           C
ATOM    164  O   TRP B  22      30.854 115.382 -22.912  1.00125.42           O
ATOM    165  CB  TRP B  22      33.651 115.827 -21.263  1.00118.35           C
ATOM    166  CG  TRP B  22      33.010 115.205 -20.022  1.00113.10           C
ATOM    167  CD1 TRP B  22      32.802 115.815 -18.825  1.00111.66           C
ATOM    168  CD2 TRP B  22      32.418 113.906 -19.908  1.00109.09           C
ATOM    169  NE1 TRP B  22      32.116 114.991 -17.978  1.00108.19           N
ATOM    170  CE2 TRP B  22      31.863 113.812 -18.618  1.00108.58           C
ATOM    171  CE3 TRP B  22      32.296 112.817 -20.773  1.00111.56           C
ATOM    172  CZ2 TRP B  22      31.194 112.675 -18.166  1.00108.93           C
ATOM    173  CZ3 TRP B  22      31.627 111.677 -20.323  1.00113.86           C
ATOM    174  CH2 TRP B  22      31.086 111.619 -19.030  1.00111.33           C
ATOM    175  N   GLU B  23      32.605 115.630 -24.318  1.00129.19           N
ATOM    176  CA  GLU B  23      31.978 114.803 -25.344  1.00132.72           C
ATOM    177  C   GLU B  23      32.794 113.524 -25.557  1.00132.13           C
ATOM    178  O   GLU B  23      33.985 113.552 -25.869  1.00132.41           O
ATOM    179  CB  GLU B  23      31.818 115.595 -26.664  1.00136.68           C
ATOM    180  CG  GLU B  23      30.872 114.973 -27.746  1.00143.25           C
ATOM    181  CD  GLU B  23      29.359 115.011 -27.405  1.00146.43           C
ATOM    182  OE1 GLU B  23      28.832 116.094 -27.060  1.00147.16           O
ATOM    183  OE2 GLU B  23      28.687 113.954 -27.505  1.00147.39           O
ATOM    184  N   ASP B  24      32.124 112.407 -25.323  1.00130.25           N
ATOM    185  CA  ASP B  24      32.663 111.074 -25.480  1.00130.75           C
ATOM    186  C   ASP B  24      33.972 110.921 -26.262  1.00131.48           C
ATOM    187  O   ASP B  24      35.044 111.208 -25.739  1.00127.70           O
ATOM    188  CB  ASP B  24      31.571 110.246 -26.118  1.00133.93           C
ATOM    189  CG  ASP B  24      30.365 111.090 -26.471  1.00137.57           C
ATOM    190  OD1 ASP B  24      30.113 111.318 -27.682  1.00139.25           O
ATOM    191  OD2 ASP B  24      29.684 111.543 -25.522  1.00137.98           O
ATOM    192  N   ASN B  25      33.867 110.439 -27.506  1.00135.54           N
ATOM    193  CA  ASN B  25      35.021 110.208 -28.393  1.00138.15           C
ATOM    194  C   ASN B  25      35.664 111.496 -28.852  1.00138.47           C
ATOM    195  O   ASN B  25      34.984 112.398 -29.326  1.00136.47           O
ATOM    196  CB  ASN B  25      34.627 109.354 -29.617  1.00138.99           C
ATOM    197  CG  ASN B  25      33.157 109.501 -30.007  1.00140.38           C
ATOM    198  OD1 ASN B  25      32.706 110.576 -30.412  1.00142.04           O
ATOM    199  ND2 ASN B  25      32.406 108.407 -29.888  1.00137.71           N
ATOM    200  N   TRP B  26      36.981 111.569 -28.721  1.00141.72           N
ATOM    201  CA  TRP B  26      37.680 112.782 -29.076  1.00146.97           C
ATOM    202  C   TRP B  26      37.086 113.446 -30.308  1.00152.03           C
ATOM    203  O   TRP B  26      36.242 114.338 -30.162  1.00153.93           O
ATOM    204  CB  TRP B  26      39.178 112.530 -29.252  1.00145.89           C
ATOM    205  CG  TRP B  26      39.997 113.703 -28.762  1.00146.05           C
ATOM    206  CD1 TRP B  26      39.971 114.982 -29.250  1.00147.88           C
ATOM    207  CD2 TRP B  26      40.928 113.716 -27.669  1.00144.31           C
ATOM    208  NE1 TRP B  26      40.825 115.790 -28.528  1.00146.40           N
ATOM    209  CE2 TRP B  26      41.425 115.038 -27.554  1.00143.99           C
ATOM    210  CE3 TRP B  26      41.390 112.743 -26.778  1.00141.39           C
ATOM    211  CZ2 TRP B  26      42.360 115.406 -26.588  1.00140.25           C
ATOM    212  CZ3 TRP B  26      42.320 113.111 -25.817  1.00140.24           C
ATOM    213  CH2 TRP B  26      42.795 114.432 -25.732  1.00139.31           C
ATOM    214  N   ASP B  27      37.479 113.017 -31.511  1.00157.25           N
ATOM    215  CA  ASP B  27      36.954 113.647 -32.736  1.00161.31           C
ATOM    216  C   ASP B  27      35.680 113.059 -33.376  1.00162.91           C
ATOM    217  O   ASP B  27      35.678 111.937 -33.895  1.00162.42           O
ATOM    218  CB  ASP B  27      38.070 113.786 -33.806  1.00160.97           C
ATOM    219  CG  ASP B  27      38.734 112.463 -34.170  1.00161.05           C
ATOM    220  OD1 ASP B  27      39.313 111.813 -33.275  1.00161.57           O
ATOM    221  OD2 ASP B  27      38.688 112.083 -35.361  1.00160.04           O
ATOM    222  N   ASP B  28      34.600 113.843 -33.319  1.00165.72           N
ATOM    223  CA  ASP B  28      33.307 113.467 -33.895  1.00168.41           C
ATOM    224  C   ASP B  28      32.879 114.502 -34.957  1.00169.14           C
ATOM    225  O   ASP B  28      31.819 115.161 -34.789  1.00169.89           O
ATOM    226  CB  ASP B  28      32.226 113.338 -32.793  1.00169.55           C
ATOM    227  CG  ASP B  28      31.856 114.679 -32.146  1.00170.96           C
ATOM    228  OD1 ASP B  28      32.696 115.254 -31.415  1.00172.05           O
ATOM    229  OD2 ASP B  28      30.716 115.154 -32.369  1.00168.97           O
ATOM    230  N   ASP B  29      29.689 121.017 -32.129  1.00154.64           N
ATOM    231  CA  ASP B  29      29.398 122.479 -32.068  1.00155.58           C
ATOM    232  C   ASP B  29      30.257 123.204 -31.039  1.00154.92           C
ATOM    233  O   ASP B  29      31.253 123.846 -31.379  1.00154.49           O
ATOM    234  CB  ASP B  29      27.920 122.729 -31.730  1.00157.16           C
ATOM    235  CG  ASP B  29      27.000 122.580 -32.937  1.00159.74           C
ATOM    236  OD1 ASP B  29      27.308 123.166 -33.999  1.00159.63           O
ATOM    237  OD2 ASP B  29      25.960 121.892 -32.820  1.00160.17           O
ATOM    238  N   ASP B  30      29.857 123.091 -29.777  1.00153.83           N
ATOM    239  CA  ASP B  30      30.544 123.746 -28.669  1.00152.17           C
ATOM    240  C   ASP B  30      32.044 123.483 -28.525  1.00151.32           C
ATOM    241  O   ASP B  30      32.754 124.304 -27.958  1.00152.54           O
ATOM    242  CB  ASP B  30      29.830 123.416 -27.352  1.00150.71           C
ATOM    243  CG  ASP B  30      28.520 124.179 -27.185  1.00148.93           C
ATOM    244  OD1 ASP B  30      28.561 125.401 -26.930  1.00146.70           O
ATOM    245  OD2 ASP B  30      27.445 123.559 -27.311  1.00148.67           O
ATOM    246  N   PHE B  31      32.539 122.359 -29.028  1.00150.30           N
ATOM    247  CA  PHE B  31      33.969 122.075 -28.915  1.00149.13           C
ATOM    248  C   PHE B  31      34.700 122.576 -30.151  1.00148.31           C
ATOM    249  O   PHE B  31      35.905 122.362 -30.300  1.00147.88           O
ATOM    250  CB  PHE B  31      34.219 120.575 -28.770  1.00150.95           C
ATOM    251  CG  PHE B  31      33.375 119.915 -27.724  1.00152.36           C
ATOM    252  CD1 PHE B  31      31.996 119.869 -27.859  1.00152.22           C
ATOM    253  CD2 PHE B  31      33.955 119.336 -26.607  1.00153.21           C
ATOM    254  CE1 PHE B  31      31.213 119.259 -26.907  1.00152.48           C
ATOM    255  CE2 PHE B  31      33.168 118.722 -25.645  1.00154.38           C
ATOM    256  CZ  PHE B  31      31.795 118.687 -25.798  1.00154.01           C
ATOM    257  N   SER B  32      33.959 123.243 -31.033  1.00146.94           N
ATOM    258  CA  SER B  32      34.509 123.775 -32.278  1.00144.42           C
ATOM    259  C   SER B  32      34.831 125.260 -32.157  1.00141.99           C
ATOM    260  O   SER B  32      35.943 125.692 -32.461  1.00139.87           O
ATOM    261  CB  SER B  32      33.505 123.574 -33.417  1.00145.27           C
ATOM    262  OG  SER B  32      32.932 122.275 -33.385  1.00146.82           O
ATOM    263  N   ASN B  33      33.847 126.030 -31.699  1.00140.71           N
ATOM    264  CA  ASN B  33      33.989 127.474 -31.554  1.00139.32           C
ATOM    265  C   ASN B  33      34.478 127.964 -30.191  1.00136.56           C
ATOM    266  O   ASN B  33      33.688 128.357 -29.330  1.00134.93           O
ATOM    267  CB  ASN B  33      32.665 128.153 -31.895  1.00141.40           C
ATOM    268  CG  ASN B  33      32.162 127.780 -33.275  1.00142.89           C
ATOM    269  OD1 ASN B  33      32.931 127.730 -34.243  1.00141.45           O
ATOM    270  ND2 ASN B  33      30.861 127.526 -33.378  1.00144.77           N
ATOM    271  N   GLN B  34      35.796 127.963 -30.027  1.00133.63           N
ATOM    272  CA  GLN B  34      36.422 128.397 -28.793  1.00130.52           C
ATOM    273  C   GLN B  34      36.602 129.906 -28.714  1.00129.43           C
ATOM    274  O   GLN B  34      37.276 130.524 -29.547  1.00127.74           O
ATOM    275  CB  GLN B  34      37.782 127.714 -28.613  1.00129.13           C
ATOM    276  CG  GLN B  34      37.722 126.210 -28.328  1.00125.69           C
ATOM    277  CD  GLN B  34      37.181 125.870 -26.948  1.00121.49           C
ATOM    278  OE1 GLN B  34      37.657 126.381 -25.941  1.00120.40           O
ATOM    279  NE2 GLN B  34      36.192 124.994 -26.901  1.00119.70           N
ATOM    280  N   LEU B  35      35.990 130.468 -27.675  1.00128.93           N
ATOM    281  CA  LEU B  35      36.016 131.895 -27.351  1.00127.18           C
ATOM    282  C   LEU B  35      37.432 132.420 -27.176  1.00125.05           C
ATOM    283  O   LEU B  35      37.630 133.428 -26.511  1.00123.55           O
ATOM    284  CB  LEU B  35      35.252 132.122 -26.034  1.00126.91           C
ATOM    285  CG  LEU B  35      35.326 133.465 -25.299  1.00123.84           C
ATOM    286  CD1 LEU B  35      34.382 134.453 -25.940  1.00126.50           C
ATOM    287  CD2 LEU B  35      34.953 133.276 -23.852  1.00125.75           C
ATOM    288  N   ARG B  36      38.417 131.763 -27.772  1.00123.57           N
ATOM    289  CA  ARG B  36      39.785 132.198 -27.568  1.00121.32           C
ATOM    290  C   ARG B  36      40.738 131.774 -28.662  1.00122.86           C
ATOM    291  O   ARG B  36      41.791 132.381 -28.824  1.00122.23           O
ATOM    292  CB  ARG B  36      40.308 131.632 -26.237  1.00117.89           C
ATOM    293  CG  ARG B  36      39.526 132.017 -24.980  1.00108.73           C
ATOM    294  CD  ARG B  36      39.896 131.157 -23.774  1.00100.29           C
ATOM    295  NE  ARG B  36      39.288 131.670 -22.549  1.00 90.46           N
ATOM    296  CZ  ARG B  36      39.834 132.596 -21.766  1.00 88.51           C
ATOM    297  NH1 ARG B  36      41.015 133.120 -22.064  1.00 86.30           N
ATOM    298  NH2 ARG B  36      39.196 133.005 -20.683  1.00 85.11           N
ATOM    299  N   ALA B  37      40.389 130.729 -29.402  1.00126.33           N
ATOM    300  CA  ALA B  37      41.283 130.231 -30.445  1.00131.77           C
ATOM    301  C   ALA B  37      41.192 130.995 -31.755  1.00135.80           C
ATOM    302  O   ALA B  37      42.143 131.016 -32.542  1.00134.17           O
ATOM    303  CB  ALA B  37      41.021 128.762 -30.686  1.00131.45           C
ATOM    304  N   GLU B  38      40.043 131.626 -31.977  1.00140.83           N
ATOM    305  CA  GLU B  38      39.807 132.391 -33.190  1.00145.70           C
ATOM    306  C   GLU B  38      40.801 133.526 -33.393  1.00149.42           C
ATOM    307  O   GLU B  38      41.267 133.735 -34.507  1.00151.71           O
ATOM    308  CB  GLU B  38      38.376 132.903 -33.186  1.00145.13           C
ATOM    309  CG  GLU B  38      37.410 131.751 -33.054  1.00148.98           C
ATOM    310  CD  GLU B  38      35.973 132.183 -32.933  1.00152.02           C
ATOM    311  OE1 GLU B  38      35.410 132.714 -33.917  1.00152.91           O
ATOM    312  OE2 GLU B  38      35.405 131.982 -31.840  1.00154.28           O
ATOM    313  N   LEU B  39      41.143 134.260 -32.339  1.00153.24           N
ATOM    314  CA  LEU B  39      42.117 135.332 -32.501  1.00157.26           C
ATOM    315  C   LEU B  39      43.402 134.710 -33.010  1.00160.80           C
ATOM    316  O   LEU B  39      44.353 135.412 -33.342  1.00161.83           O
ATOM    317  CB  LEU B  39      42.406 136.045 -31.182  1.00157.24           C
ATOM    318  CG  LEU B  39      41.362 136.999 -30.609  1.00158.46           C
ATOM    319  CD1 LEU B  39      42.033 137.863 -29.549  1.00158.56           C
ATOM    320  CD2 LEU B  39      40.785 137.878 -31.704  1.00159.36           C
ATOM    321  N   GLU B  40      43.427 133.383 -33.054  1.00164.16           N
ATOM    322  CA  GLU B  40      44.589 132.660 -33.537  1.00169.01           C
ATOM    323  C   GLU B  40      44.376 132.338 -35.007  1.00172.24           C
ATOM    324  O   GLU B  40      45.326 132.275 -35.788  1.00173.85           O
ATOM    325  CB  GLU B  40      44.770 131.366 -32.753  1.00168.80           C
ATOM    326  CG  GLU B  40      44.985 131.565 -31.264  1.00169.57           C
ATOM    327  CD  GLU B  40      46.291 132.274 -30.949  1.00169.41           C
ATOM    328  OE1 GLU B  40      47.328 131.907 -31.545  1.00168.88           O
ATOM    329  OE2 GLU B  40      46.283 133.186 -30.097  1.00168.24           O
ATOM    330  N   LYS B  41      43.117 132.137 -35.376  1.00175.17           N
ATOM    331  CA  LYS B  41      42.753 131.818 -36.750  1.00178.83           C
ATOM    332  C   LYS B  41      43.063 132.984 -37.700  1.00181.75           C
ATOM    333  O   LYS B  41      43.516 132.765 -38.825  1.00182.79           O
ATOM    334  CB  LYS B  41      41.262 131.447 -36.808  1.00177.27           C
ATOM    335  CG  LYS B  41      40.801 130.752 -38.081  1.00175.36           C
ATOM    336  CD  LYS B  41      40.491 131.732 -39.204  1.00174.17           C
ATOM    337  CE  LYS B  41      40.045 130.990 -40.458  1.00173.14           C
ATOM    338  NZ  LYS B  41      39.762 131.886 -41.610  1.00172.08           N
ATOM    339  N   HIS B  42      42.845 134.218 -37.245  1.00184.98           N
ATOM    340  CA  HIS B  42      43.091 135.406 -38.077  1.00187.59           C
ATOM    341  C   HIS B  42      44.501 136.023 -37.948  1.00187.73           C
ATOM    342  O   HIS B  42      44.639 137.270 -37.799  1.00187.99           O
ATOM    343  CB  HIS B  42      42.008 136.457 -37.784  1.00189.56           C
ATOM    344  CG  HIS B  42      40.622 136.000 -38.127  1.00191.74           C
ATOM    345  ND1 HIS B  42      40.199 135.816 -39.426  1.00191.82           N
ATOM    346  CD2 HIS B  42      39.579 135.643 -37.339  1.00192.53           C
ATOM    347  CE1 HIS B  42      38.957 135.364 -39.424  1.00192.62           C
ATOM    348  NE2 HIS B  42      38.557 135.250 -38.171  1.00193.23           N
ATOM    350  N   LYS A  43      52.444 164.625 -28.144  1.00187.20           N
ATOM    351  CA  LYS A  43      53.625 163.917 -27.565  1.00187.61           C
ATOM    352  C   LYS A  43      54.058 164.494 -26.209  1.00186.84           C
ATOM    353  O   LYS A  43      54.399 163.739 -25.300  1.00187.02           O
ATOM    354  CB  LYS A  43      54.813 163.985 -28.539  1.00188.93           C
ATOM    355  CG  LYS A  43      54.639 163.240 -29.866  1.00189.43           C
ATOM    356  CD  LYS A  43      55.089 161.782 -29.790  1.00188.25           C
ATOM    357  CE  LYS A  43      54.141 160.929 -28.959  1.00188.26           C
ATOM    358  NZ  LYS A  43      52.771 160.869 -29.543  1.00186.77           N
ATOM    359  N   ASP A  44      54.037 165.826 -26.095  1.00185.87           N
ATOM    360  CA  ASP A  44      54.447 166.584 -24.891  1.00184.06           C
ATOM    361  C   ASP A  44      55.905 167.038 -25.032  1.00181.79           C
ATOM    362  O   ASP A  44      56.682 166.424 -25.767  1.00183.06           O
ATOM    363  CB  ASP A  44      54.308 165.751 -23.600  1.00184.77           C
ATOM    364  CG  ASP A  44      52.940 165.894 -22.941  1.00185.13           C
ATOM    365  OD1 ASP A  44      51.926 165.495 -23.552  1.00186.08           O
ATOM    366  OD2 ASP A  44      52.882 166.405 -21.802  1.00184.98           O
ATOM    367  N   LEU A  45      56.282 168.114 -24.344  1.00177.17           N
ATOM    368  CA  LEU A  45      57.659 168.575 -24.422  1.00171.34           C
ATOM    369  C   LEU A  45      58.535 167.553 -23.686  1.00168.54           C
ATOM    370  O   LEU A  45      59.670 167.838 -23.298  1.00168.49           O
ATOM    371  CB  LEU A  45      57.774 169.989 -23.840  1.00169.19           C
ATOM    372  CG  LEU A  45      57.459 171.126 -24.834  1.00167.36           C
ATOM    373  CD1 LEU A  45      56.377 170.724 -25.827  1.00164.74           C
ATOM    374  CD2 LEU A  45      57.040 172.357 -24.057  1.00167.09           C
ATOM    375  N   MET A  46      57.957 166.354 -23.534  1.00164.23           N
ATOM    376  CA  MET A  46      58.542 165.154 -22.916  1.00159.27           C
ATOM    377  C   MET A  46      59.162 165.349 -21.541  1.00156.07           C
ATOM    378  O   MET A  46      59.942 164.513 -21.084  1.00154.36           O
ATOM    379  CB  MET A  46      59.603 164.523 -23.848  1.00159.79           C
ATOM    380  CG  MET A  46      59.286 164.509 -25.375  1.00159.25           C
ATOM    381  SD  MET A  46      58.492 163.033 -26.148  1.00155.93           S
ATOM    382  CE  MET A  46      59.877 161.875 -26.254  1.00154.34           C
ATOM    383  N   SER A  47      58.809 166.439 -20.875  1.00153.04           N
ATOM    384  CA  SER A  47      59.372 166.727 -19.562  1.00150.20           C
ATOM    385  C   SER A  47      58.341 166.654 -18.445  1.00147.15           C
ATOM    386  O   SER A  47      58.680 166.387 -17.289  1.00146.27           O
ATOM    387  CB  SER A  47      60.029 168.111 -19.574  1.00152.05           C
ATOM    388  OG  SER A  47      59.118 169.111 -20.007  1.00152.42           O
ATOM    389  N   SER A  48      57.083 166.899 -18.797  1.00143.03           N
ATOM    390  CA  SER A  48      55.995 166.858 -17.827  1.00139.23           C
ATOM    391  C   SER A  48      55.665 165.418 -17.454  1.00136.66           C
ATOM    392  O   SER A  48      54.716 165.156 -16.708  1.00134.88           O
ATOM    393  CB  SER A  48      54.751 167.535 -18.406  1.00139.08           C
ATOM    394  OG  SER A  48      53.625 167.345 -17.568  1.00137.04           O
ATOM    395  N   LEU A  49      56.458 164.487 -17.974  1.00133.16           N
ATOM    396  CA  LEU A  49      56.235 163.080 -17.698  1.00129.49           C
ATOM    397  C   LEU A  49      57.020 162.572 -16.508  1.00127.66           C
ATOM    398  O   LEU A  49      56.482 161.798 -15.718  1.00127.80           O
ATOM    399  CB  LEU A  49      56.561 162.224 -18.922  1.00127.67           C
ATOM    400  CG  LEU A  49      55.842 162.573 -20.225  1.00126.32           C
ATOM    401  CD1 LEU A  49      55.960 161.385 -21.164  1.00125.31           C
ATOM    402  CD2 LEU A  49      54.379 162.906 -19.971  1.00123.53           C
ATOM    403  N   GLN A  50      58.283 162.969 -16.362  1.00125.23           N
ATOM    404  CA  GLN A  50      59.008 162.466 -15.208  1.00123.58           C
ATOM    405  C   GLN A  50      58.381 163.125 -14.001  1.00121.80           C
ATOM    406  O   GLN A  50      58.279 162.513 -12.937  1.00122.16           O
ATOM    407  CB  GLN A  50      60.521 162.749 -15.254  1.00125.31           C
ATOM    408  CG  GLN A  50      61.252 162.052 -14.070  1.00127.03           C
ATOM    409  CD  GLN A  50      62.767 161.896 -14.226  1.00127.68           C
ATOM    410  OE1 GLN A  50      63.510 162.881 -14.280  1.00128.20           O
ATOM    411  NE2 GLN A  50      63.228 160.646 -14.279  1.00125.89           N
ATOM    412  N   SER A  51      57.945 164.371 -14.173  1.00118.30           N
ATOM    413  CA  SER A  51      57.287 165.089 -13.089  1.00115.61           C
ATOM    414  C   SER A  51      56.194 164.152 -12.557  1.00114.12           C
ATOM    415  O   SER A  51      56.193 163.773 -11.381  1.00112.60           O
ATOM    416  CB  SER A  51      56.662 166.376 -13.624  1.00117.52           C
ATOM    417  OG  SER A  51      55.728 166.099 -14.660  1.00117.50           O
ATOM    418  N   ALA A  52      55.282 163.773 -13.458  1.00111.47           N
ATOM    419  CA  ALA A  52      54.171 162.862 -13.168  1.00105.37           C
ATOM    420  C   ALA A  52      54.692 161.536 -12.643  1.00102.55           C
ATOM    421  O   ALA A  52      54.014 160.856 -11.869  1.00100.43           O
ATOM    422  CB  ALA A  52      53.358 162.615 -14.436  1.00102.03           C
ATOM    423  N   ARG A  53      55.901 161.178 -13.084  1.00100.04           N
ATOM    424  CA  ARG A  53      56.547 159.931 -12.701  1.00 94.06           C
ATOM    425  C   ARG A  53      57.254 159.989 -11.375  1.00 91.87           C
ATOM    426  O   ARG A  53      57.183 159.051 -10.591  1.00 90.59           O
ATOM    427  CB  ARG A  53      57.516 159.487 -13.787  1.00 90.31           C
ATOM    428  CG  ARG A  53      56.831 158.741 -14.907  1.00 91.43           C
ATOM    429  CD  ARG A  53      57.666 158.777 -16.147  1.00 96.51           C
ATOM    430  NE  ARG A  53      57.076 158.010 -17.230  1.00 97.25           N
ATOM    431  CZ  ARG A  53      57.465 158.115 -18.494  1.00 99.94           C
ATOM    432  NH1 ARG A  53      58.436 158.961 -18.820  1.00 98.70           N
ATOM    433  NH2 ARG A  53      56.893 157.365 -19.430  1.00101.49           N
ATOM    434  N   ASP A  54      57.937 161.078 -11.091  1.00 91.31           N
ATOM    435  CA  ASP A  54      58.600 161.103  -9.814  1.00 94.34           C
ATOM    436  C   ASP A  54      57.554 161.120  -8.721  1.00 92.12           C
ATOM    437  O   ASP A  54      57.733 160.462  -7.692  1.00 92.65           O
ATOM    438  CB  ASP A  54      59.567 162.280  -9.717  1.00100.56           C
ATOM    439  CG  ASP A  54      60.866 162.004 -10.448  1.00104.47           C
ATOM    440  OD1 ASP A  54      61.433 160.904 -10.224  1.00104.17           O
ATOM    441  OD2 ASP A  54      61.308 162.873 -11.238  1.00104.36           O
ATOM    442  N   LEU A  55      56.451 161.841  -8.956  1.00 90.45           N
ATOM    443  CA  LEU A  55      55.342 161.909  -7.985  1.00 85.29           C
ATOM    444  C   LEU A  55      54.654 160.533  -7.946  1.00 82.97           C
ATOM    445  O   LEU A  55      54.283 160.058  -6.877  1.00 80.67           O
ATOM    446  CB  LEU A  55      54.335 163.011  -8.364  1.00 81.29           C
ATOM    447  CG  LEU A  55      54.835 164.466  -8.422  1.00 80.10           C
ATOM    448  CD1 LEU A  55      53.893 165.278  -9.295  1.00 81.87           C
ATOM    449  CD2 LEU A  55      54.947 165.073  -7.029  1.00 76.16           C
ATOM    450  N   GLN A  56      54.504 159.887  -9.106  1.00 80.60           N
ATOM    451  CA  GLN A  56      53.911 158.559  -9.143  1.00 81.55           C
ATOM    452  C   GLN A  56      54.790 157.687  -8.293  1.00 84.04           C
ATOM    453  O   GLN A  56      54.321 157.053  -7.349  1.00 82.13           O
ATOM    454  CB  GLN A  56      53.887 157.992 -10.559  1.00 82.16           C
ATOM    455  CG  GLN A  56      53.464 156.526 -10.624  1.00 84.58           C
ATOM    456  CD  GLN A  56      52.934 156.108 -12.000  1.00 90.87           C
ATOM    457  OE1 GLN A  56      53.677 156.034 -12.990  1.00 87.88           O
ATOM    458  NE2 GLN A  56      51.637 155.831 -12.061  1.00 88.64           N
ATOM    459  N   ASP A  57      56.084 157.698  -8.623  1.00 87.71           N
ATOM    460  CA  ASP A  57      57.083 156.894  -7.928  1.00 88.04           C
ATOM    461  C   ASP A  57      57.171 157.193  -6.444  1.00 85.39           C
ATOM    462  O   ASP A  57      57.469 156.325  -5.635  1.00 85.53           O
ATOM    463  CB  ASP A  57      58.461 157.054  -8.590  1.00 90.69           C
ATOM    464  CG  ASP A  57      58.534 156.412  -9.995  1.00 98.03           C
ATOM    465  OD1 ASP A  57      57.891 155.361 -10.238  1.00 95.67           O
ATOM    466  OD2 ASP A  57      59.258 156.959 -10.862  1.00104.38           O
ATOM    467  N   MET A  58      56.897 158.421  -6.068  1.00 86.11           N
ATOM    468  CA  MET A  58      56.965 158.742  -4.665  1.00 91.02           C
ATOM    469  C   MET A  58      55.784 158.112  -3.915  1.00 92.51           C
ATOM    470  O   MET A  58      55.980 157.510  -2.852  1.00 93.89           O
ATOM    471  CB  MET A  58      56.971 160.256  -4.476  1.00 94.39           C
ATOM    472  CG  MET A  58      57.236 160.696  -3.054  1.00104.21           C
ATOM    473  SD  MET A  58      56.665 162.385  -2.769  1.00117.28           S
ATOM    474  CE  MET A  58      54.846 162.082  -2.435  1.00116.14           C
ATOM    475  N   ARG A  59      54.567 158.246  -4.464  1.00 91.34           N
ATOM    476  CA  ARG A  59      53.356 157.700  -3.831  1.00 84.23           C
ATOM    477  C   ARG A  59      53.603 156.266  -3.487  1.00 86.22           C
ATOM    478  O   ARG A  59      53.419 155.853  -2.346  1.00 87.93           O
ATOM    479  CB  ARG A  59      52.153 157.762  -4.767  1.00 75.74           C
ATOM    480  CG  ARG A  59      51.540 159.141  -4.934  1.00 65.57           C
ATOM    481  CD  ARG A  59      50.487 159.141  -6.026  1.00 44.52           C
ATOM    482  NE  ARG A  59      50.662 160.275  -6.909  1.00 28.34           N
ATOM    483  CZ  ARG A  59      50.740 160.149  -8.232  1.00 31.88           C
ATOM    484  NH1 ARG A  59      50.654 158.933  -8.779  1.00  2.74           N
ATOM    485  NH2 ARG A  59      50.902 161.228  -9.011  1.00 24.92           N
ATOM    486  N   ILE A  60      54.020 155.501  -4.491  1.00 87.17           N
ATOM    487  CA  ILE A  60      54.305 154.091  -4.278  1.00 86.92           C
ATOM    488  C   ILE A  60      55.314 154.054  -3.138  1.00 89.12           C
ATOM    489  O   ILE A  60      55.083 153.401  -2.121  1.00 89.05           O
ATOM    490  CB  ILE A  60      54.926 153.424  -5.530  1.00 83.46           C
ATOM    491  CG1 ILE A  60      54.412 154.085  -6.802  1.00 80.07           C
ATOM    492  CG2 ILE A  60      54.543 151.966  -5.570  1.00 84.19           C
ATOM    493  CD1 ILE A  60      54.927 153.452  -8.056  1.00 82.73           C
ATOM    494  N   LYS A  61      56.411 154.795  -3.312  1.00 92.35           N
ATOM    495  CA  LYS A  61      57.483 154.891  -2.326  1.00 95.72           C
ATOM    496  C   LYS A  61      56.871 154.946  -0.917  1.00 95.61           C
ATOM    497  O   LYS A  61      57.045 154.028  -0.103  1.00 96.09           O
ATOM    498  CB  LYS A  61      58.329 156.144  -2.615  1.00 98.09           C
ATOM    499  CG  LYS A  61      59.843 155.974  -2.483  1.00102.34           C
ATOM    500  CD  LYS A  61      60.298 155.941  -1.029  1.00107.28           C
ATOM    501  CE  LYS A  61      60.095 157.291  -0.342  1.00111.49           C
ATOM    502  NZ  LYS A  61      60.388 157.261   1.132  1.00114.13           N
ATOM    503  N   ASN A  62      56.138 156.007  -0.621  1.00 95.45           N
ATOM    504  CA  ASN A  62      55.534 156.095   0.695  1.00 95.76           C
ATOM    505  C   ASN A  62      54.645 154.887   0.904  1.00 94.22           C
ATOM    506  O   ASN A  62      54.852 154.113   1.820  1.00 90.53           O
ATOM    507  CB  ASN A  62      54.720 157.377   0.819  1.00 97.75           C
ATOM    508  CG  ASN A  62      55.549 158.609   0.544  1.00101.12           C
ATOM    509  OD1 ASN A  62      56.126 158.742  -0.534  1.00102.31           O
ATOM    510  ND2 ASN A  62      55.622 159.518   1.517  1.00100.80           N
ATOM    511  N   LYS A  63      53.674 154.722   0.018  1.00 95.93           N
ATOM    512  CA  LYS A  63      52.716 153.630   0.102  1.00 99.03           C
ATOM    513  C   LYS A  63      53.311 152.329   0.615  1.00103.42           C
ATOM    514  O   LYS A  63      52.884 151.819   1.654  1.00100.47           O
ATOM    515  CB  LYS A  63      52.062 153.399  -1.266  1.00 93.83           C
ATOM    516  CG  LYS A  63      50.811 152.526  -1.239  1.00 89.99           C
ATOM    517  CD  LYS A  63      50.422 152.083  -2.651  1.00 83.23           C
ATOM    518  CE  LYS A  63      49.730 153.180  -3.419  1.00 82.57           C
ATOM    519  NZ  LYS A  63      48.310 153.395  -2.991  1.00 84.52           N
ATOM    520  N   GLU A  64      54.300 151.796  -0.103  1.00111.49           N
ATOM    521  CA  GLU A  64      54.919 150.525   0.296  1.00119.83           C
ATOM    522  C   GLU A  64      55.722 150.653   1.583  1.00122.86           C
ATOM    523  O   GLU A  64      56.046 149.652   2.227  1.00122.98           O
ATOM    524  CB  GLU A  64      55.781 149.917  -0.848  1.00122.39           C
ATOM    525  CG  GLU A  64      57.252 150.363  -1.004  1.00122.66           C
ATOM    526  CD  GLU A  64      57.963 149.646  -2.173  1.00124.79           C
ATOM    527  OE1 GLU A  64      58.038 148.393  -2.169  1.00124.26           O
ATOM    528  OE2 GLU A  64      58.449 150.334  -3.100  1.00124.96           O
ATOM    529  N   ARG A  65      56.027 151.891   1.960  1.00124.76           N
ATOM    530  CA  ARG A  65      56.751 152.156   3.194  1.00125.14           C
ATOM    531  C   ARG A  65      55.817 151.725   4.347  1.00123.60           C
ATOM    532  O   ARG A  65      56.186 151.786   5.520  1.00122.84           O
ATOM    533  CB  ARG A  65      57.084 153.664   3.263  1.00127.22           C
ATOM    534  CG  ARG A  65      57.782 154.186   4.529  1.00129.29           C
ATOM    535  CD  ARG A  65      56.792 154.765   5.545  1.00131.87           C
ATOM    536  NE  ARG A  65      56.454 153.802   6.595  1.00135.08           N
ATOM    537  CZ  ARG A  65      55.535 153.998   7.538  1.00135.21           C
ATOM    538  NH1 ARG A  65      54.852 155.139   7.567  1.00135.94           N
ATOM    539  NH2 ARG A  65      55.285 153.045   8.438  1.00131.10           N
ATOM    540  N   ARG A  66      54.624 151.237   4.013  1.00120.54           N
ATOM    541  CA  ARG A  66      53.689 150.873   5.063  1.00118.54           C
ATOM    542  C   ARG A  66      52.844 149.602   5.015  1.00119.39           C
ATOM    543  O   ARG A  66      53.183 148.586   4.396  1.00120.22           O
ATOM    544  CB  ARG A  66      52.739 152.046   5.301  1.00115.55           C
ATOM    545  CG  ARG A  66      53.179 152.957   6.399  1.00110.75           C
ATOM    546  CD  ARG A  66      52.206 154.080   6.634  1.00102.39           C
ATOM    547  NE  ARG A  66      52.150 154.985   5.507  1.00 93.62           N
ATOM    548  CZ  ARG A  66      51.508 156.141   5.538  1.00 96.16           C
ATOM    549  NH1 ARG A  66      50.882 156.511   6.652  1.00 91.03           N
ATOM    550  NH2 ARG A  66      51.475 156.916   4.458  1.00 92.30           N
ATOM    551  N   HIS A  67      51.734 149.726   5.742  1.00118.43           N
ATOM    552  CA  HIS A  67      50.679 148.739   5.949  1.00114.42           C
ATOM    553  C   HIS A  67      49.475 149.677   5.942  1.00109.68           C
ATOM    554  O   HIS A  67      49.535 150.782   6.493  1.00108.77           O
ATOM    555  CB  HIS A  67      50.825 148.148   7.339  1.00117.04           C
ATOM    556  CG  HIS A  67      51.219 149.176   8.352  1.00123.56           C
ATOM    557  ND1 HIS A  67      52.536 149.431   8.675  1.00125.86           N
ATOM    558  CD2 HIS A  67      50.488 150.125   8.985  1.00125.46           C
ATOM    559  CE1 HIS A  67      52.599 150.495   9.457  1.00126.75           C
ATOM    560  NE2 HIS A  67      51.370 150.936   9.658  1.00126.88           N
ATOM    561  N   LEU A  68      48.390 149.262   5.315  1.00103.82           N
ATOM    562  CA  LEU A  68      47.218 150.112   5.263  1.00 95.55           C
ATOM    563  C   LEU A  68      46.012 149.211   5.128  1.00 92.15           C
ATOM    564  O   LEU A  68      46.139 147.983   5.090  1.00 89.15           O
ATOM    565  CB  LEU A  68      47.309 151.067   4.068  1.00 90.37           C
ATOM    566  CG  LEU A  68      48.578 151.913   3.980  1.00 85.86           C
ATOM    567  CD1 LEU A  68      49.057 151.995   2.537  1.00 87.77           C
ATOM    568  CD2 LEU A  68      48.314 153.269   4.546  1.00 78.89           C
ATOM    569  N   ARG A  69      44.844 149.831   5.032  1.00 89.03           N
ATOM    570  CA  ARG A  69      43.607 149.081   4.930  1.00 83.02           C
ATOM    571  C   ARG A  69      43.267 148.770   3.497  1.00 74.53           C
ATOM    572  O   ARG A  69      43.438 149.610   2.607  1.00 68.12           O
ATOM    573  CB  ARG A  69      42.449 149.851   5.593  1.00 91.75           C
ATOM    574  CG  ARG A  69      41.183 149.022   5.797  1.00 98.95           C
ATOM    575  CD  ARG A  69      41.462 147.798   6.679  1.00105.95           C
ATOM    576  NE  ARG A  69      40.729 146.606   6.238  1.00115.49           N
ATOM    577  CZ  ARG A  69      39.402 146.460   6.262  1.00115.84           C
ATOM    578  NH1 ARG A  69      38.630 147.438   6.719  1.00115.71           N
ATOM    579  NH2 ARG A  69      38.847 145.338   5.805  1.00113.82           N
ATOM    580  N   LEU A  70      42.781 147.549   3.305  1.00 65.72           N
ATOM    581  CA  LEU A  70      42.382 147.046   2.016  1.00 62.95           C
ATOM    582  C   LEU A  70      41.308 147.905   1.399  1.00 66.13           C
ATOM    583  O   LEU A  70      40.679 148.725   2.051  1.00 67.76           O
ATOM    584  CB  LEU A  70      41.894 145.638   2.159  1.00 57.08           C
ATOM    585  CG  LEU A  70      42.854 144.849   3.050  1.00 64.16           C
ATOM    586  CD1 LEU A  70      42.494 145.099   4.499  1.00 70.31           C
ATOM    587  CD2 LEU A  70      42.795 143.356   2.773  1.00 59.61           C
ATOM    588  N   GLN A  71      41.113 147.735   0.113  1.00 65.55           N
ATOM    589  CA  GLN A  71      40.133 148.525  -0.583  1.00 66.77           C
ATOM    590  C   GLN A  71      39.844 147.775  -1.841  1.00 68.23           C
ATOM    591  O   GLN A  71      40.331 148.122  -2.905  1.00 69.21           O
ATOM    592  CB  GLN A  71      40.699 149.880  -0.928  1.00 67.17           C
ATOM    593  CG  GLN A  71      40.792 150.832   0.212  1.00 69.65           C
ATOM    594  CD  GLN A  71      40.765 152.261  -0.289  1.00 76.14           C
ATOM    595  OE1 GLN A  71      41.805 152.847  -0.596  1.00 76.07           O
ATOM    596  NE2 GLN A  71      39.563 152.822  -0.405  1.00 74.83           N
ATOM    597  N   PRO A  72      39.029 146.732  -1.725  1.00 69.96           N
ATOM    598  CA  PRO A  72      38.627 145.859  -2.818  1.00 72.00           C
ATOM    599  C   PRO A  72      38.405 146.764  -3.984  1.00 74.01           C
ATOM    600  O   PRO A  72      38.018 147.885  -3.781  1.00 72.66           O
ATOM    601  CB  PRO A  72      37.351 145.242  -2.296  1.00 75.16           C
ATOM    602  CG  PRO A  72      37.594 145.193  -0.813  1.00 76.70           C
ATOM    603  CD  PRO A  72      38.163 146.543  -0.552  1.00 71.16           C
ATOM    604  N   GLY A  73      38.661 146.298  -5.200  1.00 78.53           N
ATOM    605  CA  GLY A  73      38.487 147.163  -6.356  1.00 83.13           C
ATOM    606  C   GLY A  73      37.061 147.250  -6.856  1.00 87.07           C
ATOM    607  O   GLY A  73      36.127 146.715  -6.244  1.00 87.89           O
ATOM    608  N   SER A  74      36.877 147.946  -7.971  1.00 86.94           N
ATOM    609  CA  SER A  74      35.553 148.063  -8.556  1.00 84.91           C
ATOM    610  C   SER A  74      34.891 146.650  -8.684  1.00 82.02           C
ATOM    611  O   SER A  74      34.059 146.282  -7.854  1.00 79.87           O
ATOM    612  CB  SER A  74      35.686 148.785  -9.912  1.00 88.62           C
ATOM    613  OG  SER A  74      34.594 148.540 -10.795  1.00 98.83           O
ATOM    614  N   LEU A  75      35.288 145.852  -9.679  1.00 76.39           N
ATOM    615  CA  LEU A  75      34.694 144.533  -9.888  1.00 72.78           C
ATOM    616  C   LEU A  75      34.714 143.584  -8.721  1.00 73.44           C
ATOM    617  O   LEU A  75      33.889 142.676  -8.658  1.00 71.61           O
ATOM    618  CB  LEU A  75      35.352 143.789 -11.036  1.00 66.78           C
ATOM    619  CG  LEU A  75      36.275 144.548 -11.940  1.00 65.00           C
ATOM    620  CD1 LEU A  75      36.794 143.601 -13.008  1.00 69.40           C
ATOM    621  CD2 LEU A  75      35.513 145.703 -12.531  1.00 70.72           C
ATOM    622  N   TYR A  76      35.661 143.736  -7.812  1.00 74.83           N
ATOM    623  CA  TYR A  76      35.672 142.794  -6.716  1.00 76.44           C
ATOM    624  C   TYR A  76      34.526 143.059  -5.767  1.00 79.03           C
ATOM    625  O   TYR A  76      33.949 142.117  -5.229  1.00 76.64           O
ATOM    626  CB  TYR A  76      36.979 142.812  -5.923  1.00 71.73           C
ATOM    627  CG  TYR A  76      37.000 141.655  -4.950  1.00 65.45           C
ATOM    628  CD1 TYR A  76      37.441 140.398  -5.356  1.00 67.77           C
ATOM    629  CD2 TYR A  76      36.451 141.775  -3.678  1.00 61.52           C
ATOM    630  CE1 TYR A  76      37.326 139.288  -4.532  1.00 67.74           C
ATOM    631  CE2 TYR A  76      36.325 140.668  -2.836  1.00 65.62           C
ATOM    632  CZ  TYR A  76      36.761 139.424  -3.274  1.00 69.43           C
ATOM    633  OH  TYR A  76      36.585 138.303  -2.489  1.00 70.04           O
ATOM    634  N   LEU A  77      34.199 144.337  -5.560  1.00 83.62           N
ATOM    635  CA  LEU A  77      33.110 144.718  -4.649  1.00 88.74           C
ATOM    636  C   LEU A  77      31.718 144.545  -5.277  1.00 89.69           C
ATOM    637  O   LEU A  77      30.700 144.497  -4.573  1.00 92.72           O
ATOM    638  CB  LEU A  77      33.302 146.163  -4.137  1.00 88.13           C
ATOM    639  CG  LEU A  77      34.167 146.325  -2.866  1.00 90.34           C
ATOM    640  CD1 LEU A  77      34.151 147.766  -2.402  1.00 87.12           C
ATOM    641  CD2 LEU A  77      33.643 145.428  -1.733  1.00 91.53           C
ATOM    642  N   THR A  78      31.696 144.448  -6.603  1.00 87.63           N
ATOM    643  CA  THR A  78      30.476 144.248  -7.364  1.00 83.31           C
ATOM    644  C   THR A  78      30.129 142.768  -7.211  1.00 81.43           C
ATOM    645  O   THR A  78      29.243 142.385  -6.458  1.00 79.16           O
ATOM    646  CB  THR A  78      30.721 144.548  -8.852  1.00 86.17           C
ATOM    647  OG1 THR A  78      31.265 145.870  -9.011  1.00 83.22           O
ATOM    648  CG2 THR A  78      29.440 144.426  -9.614  1.00 88.97           C
ATOM    649  N   LYS A  79      30.861 141.939  -7.934  1.00 80.78           N
ATOM    650  CA  LYS A  79      30.661 140.511  -7.879  1.00 81.31           C
ATOM    651  C   LYS A  79      30.501 140.026  -6.447  1.00 82.86           C
ATOM    652  O   LYS A  79      29.704 139.127  -6.176  1.00 85.03           O
ATOM    653  CB  LYS A  79      31.857 139.802  -8.498  1.00 75.27           C
ATOM    654  CG  LYS A  79      32.353 140.408  -9.770  1.00 73.40           C
ATOM    655  CD  LYS A  79      33.641 139.726 -10.163  1.00 76.27           C
ATOM    656  CE  LYS A  79      34.049 140.073 -11.576  1.00 76.64           C
ATOM    657  NZ  LYS A  79      33.035 139.594 -12.546  1.00 79.04           N
ATOM    658  N   SER A  80      31.264 140.631  -5.541  1.00 86.89           N
ATOM    659  CA  SER A  80      31.289 140.256  -4.122  1.00 93.67           C
ATOM    660  C   SER A  80      29.942 140.256  -3.421  1.00 95.90           C
ATOM    661  O   SER A  80      29.797 139.712  -2.321  1.00 94.68           O
ATOM    662  CB  SER A  80      32.250 141.176  -3.357  1.00 95.58           C
ATOM    663  OG  SER A  80      32.272 140.889  -1.965  1.00100.88           O
ATOM    664  N   SER A  81      28.953 140.861  -4.060  1.00 99.13           N
ATOM    665  CA  SER A  81      27.634 140.942  -3.469  1.00100.08           C
ATOM    666  C   SER A  81      26.588 140.052  -4.142  1.00102.83           C
ATOM    667  O   SER A  81      26.891 138.987  -4.705  1.00102.14           O
ATOM    668  CB  SER A  81      27.160 142.394  -3.500  1.00 98.54           C
ATOM    669  OG  SER A  81      27.035 142.834  -4.841  1.00 93.03           O
ATOM    670  N   THR A  82      25.349 140.532  -4.066  1.00105.43           N
ATOM    671  CA  THR A  82      24.175 139.864  -4.605  1.00104.67           C
ATOM    672  C   THR A  82      23.992 140.179  -6.078  1.00103.75           C
ATOM    673  O   THR A  82      24.182 139.318  -6.936  1.00 98.98           O
ATOM    674  CB  THR A  82      22.913 140.329  -3.857  1.00105.01           C
ATOM    675  OG1 THR A  82      23.289 140.939  -2.613  1.00100.76           O
ATOM    676  CG2 THR A  82      21.993 139.141  -3.579  1.00105.57           C
ATOM    677  N   LEU A  83      23.628 141.430  -6.338  1.00104.87           N
ATOM    678  CA  LEU A  83      23.377 141.950  -7.680  1.00110.56           C
ATOM    679  C   LEU A  83      23.523 140.945  -8.855  1.00112.52           C
ATOM    680  O   LEU A  83      24.458 141.040  -9.653  1.00112.63           O
ATOM    681  CB  LEU A  83      24.262 143.185  -7.915  1.00111.03           C
ATOM    682  CG  LEU A  83      23.722 144.252  -8.883  1.00114.69           C
ATOM    683  CD1 LEU A  83      24.615 145.494  -8.875  1.00114.43           C
ATOM    684  CD2 LEU A  83      23.614 143.673 -10.291  1.00115.21           C
ATOM    685  N   PRO A  84      22.558 140.001  -8.996  1.00113.82           N
ATOM    686  CA  PRO A  84      22.539 138.976 -10.044  1.00111.15           C
ATOM    687  C   PRO A  84      23.589 139.040 -11.148  1.00108.28           C
ATOM    688  O   PRO A  84      23.730 140.049 -11.842  1.00103.91           O
ATOM    689  CB  PRO A  84      21.109 139.069 -10.554  1.00112.26           C
ATOM    690  CG  PRO A  84      20.358 139.128  -9.240  1.00112.95           C
ATOM    691  CD  PRO A  84      21.222 140.070  -8.359  1.00114.80           C
ATOM    692  N   ARG A  85      24.304 137.921 -11.284  1.00106.32           N
ATOM    693  CA  ARG A  85      25.373 137.743 -12.256  1.00106.72           C
ATOM    694  C   ARG A  85      24.828 137.393 -13.627  1.00105.26           C
ATOM    695  O   ARG A  85      23.638 137.492 -13.852  1.00105.90           O
ATOM    696  CB  ARG A  85      26.319 136.648 -11.767  1.00108.58           C
ATOM    697  CG  ARG A  85      26.939 136.909 -10.368  1.00108.38           C
ATOM    698  CD  ARG A  85      27.898 138.109 -10.349  1.00104.13           C
ATOM    699  NE  ARG A  85      29.035 137.937 -11.257  1.00104.96           N
ATOM    700  CZ  ARG A  85      30.174 137.327 -10.941  1.00104.38           C
ATOM    701  NH1 ARG A  85      30.354 136.819  -9.728  1.00100.49           N
ATOM    702  NH2 ARG A  85      31.134 137.226 -11.847  1.00102.20           N
ATOM    703  N   ILE A  86      25.678 136.971 -14.549  1.00104.89           N
ATOM    704  CA  ILE A  86      25.175 136.667 -15.879  1.00110.16           C
ATOM    705  C   ILE A  86      25.996 135.669 -16.691  1.00114.99           C
ATOM    706  O   ILE A  86      26.918 136.060 -17.413  1.00115.85           O
ATOM    707  CB  ILE A  86      25.046 137.960 -16.689  1.00108.87           C
ATOM    708  CG1 ILE A  86      23.909 138.804 -16.115  1.00109.40           C
ATOM    709  CG2 ILE A  86      24.804 137.647 -18.156  1.00110.89           C
ATOM    710  CD1 ILE A  86      23.955 140.270 -16.500  1.00110.46           C
ATOM    711  N   SER A  87      25.636 134.388 -16.596  1.00118.59           N
ATOM    712  CA  SER A  87      26.330 133.315 -17.316  1.00120.77           C
ATOM    713  C   SER A  87      26.919 133.808 -18.623  1.00121.25           C
ATOM    714  O   SER A  87      26.190 134.245 -19.505  1.00120.53           O
ATOM    715  CB  SER A  87      25.370 132.161 -17.613  1.00122.64           C
ATOM    716  OG  SER A  87      24.354 132.558 -18.515  1.00122.94           O
ATOM    717  N   LEU A  88      28.241 133.736 -18.736  1.00124.71           N
ATOM    718  CA  LEU A  88      28.955 134.174 -19.933  1.00128.15           C
ATOM    719  C   LEU A  88      28.205 133.651 -21.144  1.00130.10           C
ATOM    720  O   LEU A  88      28.378 134.136 -22.263  1.00129.63           O
ATOM    721  CB  LEU A  88      30.386 133.622 -19.917  1.00129.96           C
ATOM    722  CG  LEU A  88      31.383 134.064 -20.989  1.00131.72           C
ATOM    723  CD1 LEU A  88      31.618 135.560 -20.877  1.00130.85           C
ATOM    724  CD2 LEU A  88      32.694 133.302 -20.814  1.00129.63           C
ATOM    725  N   GLN A  89      27.370 132.646 -20.898  1.00132.52           N
ATOM    726  CA  GLN A  89      26.562 132.041 -21.939  1.00133.79           C
ATOM    727  C   GLN A  89      25.425 133.012 -22.204  1.00132.76           C
ATOM    728  O   GLN A  89      25.521 133.834 -23.113  1.00132.46           O
ATOM    729  CB  GLN A  89      26.008 130.695 -21.461  1.00138.32           C
ATOM    730  CG  GLN A  89      25.562 129.751 -22.577  1.00143.84           C
ATOM    731  CD  GLN A  89      26.711 129.318 -23.475  1.00145.99           C
ATOM    732  OE1 GLN A  89      27.715 128.801 -22.997  1.00147.36           O
ATOM    733  NE2 GLN A  89      26.563 129.524 -24.783  1.00147.43           N
ATOM    734  N   ALA A  90      24.377 132.930 -21.382  1.00131.76           N
ATOM    735  CA  ALA A  90      23.189 133.783 -21.496  1.00131.42           C
ATOM    736  C   ALA A  90      23.467 135.108 -22.192  1.00131.43           C
ATOM    737  O   ALA A  90      22.693 135.552 -23.044  1.00131.59           O
ATOM    738  CB  ALA A  90      22.589 134.045 -20.107  1.00129.89           C
ATOM    739  N   ALA A  91      24.580 135.732 -21.829  1.00131.16           N
ATOM    740  CA  ALA A  91      24.966 137.007 -22.407  1.00130.20           C
ATOM    741  C   ALA A  91      25.239 136.908 -23.905  1.00129.67           C
ATOM    742  O   ALA A  91      25.813 137.818 -24.501  1.00128.61           O
ATOM    743  CB  ALA A  91      26.188 137.543 -21.684  1.00129.89           C
ATOM    744  N   VAL A  92      24.832 135.802 -24.518  1.00130.66           N
ATOM    745  CA  VAL A  92      25.040 135.621 -25.954  1.00132.42           C
ATOM    746  C   VAL A  92      23.997 134.689 -26.585  1.00132.95           C
ATOM    747  O   VAL A  92      24.276 134.022 -27.587  1.00133.28           O
ATOM    748  CB  VAL A  92      26.444 135.049 -26.252  1.00132.38           C
ATOM    749  CG1 VAL A  92      26.888 135.470 -27.646  1.00129.67           C
ATOM    750  CG2 VAL A  92      27.423 135.497 -25.186  1.00132.02           C
ATOM    751  N   GLY A  93      22.806 134.641 -25.993  1.00133.38           N
ATOM    752  CA  GLY A  93      21.751 133.796 -26.521  1.00136.55           C
ATOM    753  C   GLY A  93      22.094 132.319 -26.637  1.00139.07           C
ATOM    754  O   GLY A  93      21.208 131.504 -26.914  1.00138.52           O
ATOM    755  N   ASP A  94      23.372 131.984 -26.445  1.00141.23           N
ATOM    756  CA  ASP A  94      23.883 130.607 -26.492  1.00143.18           C
ATOM    757  C   ASP A  94      24.308 130.147 -27.881  1.00143.54           C
ATOM    758  O   ASP A  94      23.486 129.580 -28.593  1.00143.75           O
ATOM    759  CB  ASP A  94      22.827 129.607 -25.981  1.00145.39           C
ATOM    760  CG  ASP A  94      22.160 130.042 -24.679  1.00148.97           C
ATOM    761  OD1 ASP A  94      22.816 130.003 -23.615  1.00150.60           O
ATOM    762  OD2 ASP A  94      20.965 130.418 -24.723  1.00149.81           O
ATOM    763  N   ARG A  95      25.563 130.363 -28.283  1.00144.71           N
ATOM    764  CA  ARG A  95      25.975 129.886 -29.607  1.00147.04           C
ATOM    765  C   ARG A  95      27.382 130.181 -30.123  1.00147.86           C
ATOM    766  O   ARG A  95      27.621 130.100 -31.325  1.00147.06           O
ATOM    767  CB  ARG A  95      24.965 130.349 -30.666  1.00148.65           C
ATOM    768  CG  ARG A  95      25.100 129.661 -32.031  1.00149.19           C
ATOM    769  CD  ARG A  95      23.811 129.768 -32.835  1.00148.94           C
ATOM    770  NE  ARG A  95      23.379 131.153 -33.007  1.00149.65           N
ATOM    771  CZ  ARG A  95      22.157 131.511 -33.388  1.00150.63           C
ATOM    772  NH1 ARG A  95      21.243 130.581 -33.634  1.00151.36           N
ATOM    773  NH2 ARG A  95      21.845 132.795 -33.519  1.00150.51           N
ATOM    774  N   ALA A  96      28.324 130.504 -29.249  1.00150.32           N
ATOM    775  CA  ALA A  96      29.671 130.779 -29.736  1.00153.36           C
ATOM    776  C   ALA A  96      29.554 131.913 -30.773  1.00156.57           C
ATOM    777  O   ALA A  96      28.471 132.472 -30.939  1.00157.31           O
ATOM    778  CB  ALA A  96      30.241 129.517 -30.364  1.00151.91           C
ATOM    779  N   PRO A  97      30.653 132.264 -31.484  1.00159.34           N
ATOM    780  CA  PRO A  97      30.695 133.333 -32.502  1.00161.41           C
ATOM    781  C   PRO A  97      29.436 133.683 -33.312  1.00163.89           C
ATOM    782  O   PRO A  97      28.520 132.870 -33.442  1.00163.58           O
ATOM    783  CB  PRO A  97      31.845 132.893 -33.394  1.00160.23           C
ATOM    784  CG  PRO A  97      32.810 132.408 -32.397  1.00159.28           C
ATOM    785  CD  PRO A  97      31.970 131.600 -31.411  1.00159.01           C
ATOM    786  N   SER A  98      29.420 134.904 -33.858  1.00167.21           N
ATOM    787  CA  SER A  98      28.301 135.422 -34.666  1.00170.63           C
ATOM    788  C   SER A  98      28.763 136.380 -35.779  1.00171.90           C
ATOM    789  O   SER A  98      28.022 137.282 -36.192  1.00170.62           O
ATOM    790  CB  SER A  98      27.291 136.152 -33.773  1.00171.06           C
ATOM    791  OG  SER A  98      26.807 135.306 -32.744  1.00172.01           O
ATOM    792  N   ALA A  99      29.990 136.172 -36.250  1.00173.95           N
ATOM    793  CA  ALA A  99      30.583 136.983 -37.309  1.00175.99           C
ATOM    794  C   ALA A  99      31.838 136.270 -37.815  1.00176.95           C
ATOM    795  O   ALA A  99      32.553 135.637 -37.038  1.00176.63           O
ATOM    796  CB  ALA A  99      30.935 138.368 -36.774  1.00176.11           C
ATOM    797  N   CYS A 100      32.100 136.375 -39.115  1.00178.42           N
ATOM    798  CA  CYS A 100      33.260 135.721 -39.725  1.00179.82           C
ATOM    799  C   CYS A 100      34.174 136.669 -40.518  1.00180.75           C
ATOM    800  O   CYS A 100      34.433 137.789 -40.079  1.00181.47           O
ATOM    801  CB  CYS A 100      32.786 134.565 -40.623  1.00179.71           C
ATOM    802  SG  CYS A 100      31.320 134.921 -41.642  1.00177.84           S
ATOM    803  N   SER A 101      34.662 136.197 -41.669  1.00180.94           N
ATOM    804  CA  SER A 101      35.554 136.943 -42.580  1.00180.92           C
ATOM    805  C   SER A 101      36.127 138.265 -42.055  1.00180.93           C
ATOM    806  O   SER A 101      36.899 138.272 -41.093  1.00181.08           O
ATOM    807  CB  SER A 101      34.836 137.183 -43.917  1.00181.62           C
ATOM    808  N   PRO A 102      35.774 139.370 -42.719  1.00180.30           N
ATOM    809  CA  PRO A 102      36.208 140.717 -42.327  1.00178.02           C
ATOM    810  C   PRO A 102      35.096 141.283 -41.443  1.00176.67           C
ATOM    811  O   PRO A 102      34.708 142.450 -41.554  1.00176.02           O
ATOM    812  CB  PRO A 102      36.406 141.598 -43.567  1.00176.84           C
ATOM    813  N   LYS A 103      34.594 140.415 -40.566  1.00175.31           N
ATOM    814  CA  LYS A 103      33.513 140.730 -39.650  1.00172.66           C
ATOM    815  C   LYS A 103      32.317 141.090 -40.503  1.00171.00           C
ATOM    816  O   LYS A 103      32.477 141.618 -41.604  1.00169.44           O
ATOM    817  CB  LYS A 103      33.898 141.901 -38.744  1.00172.50           C
ATOM    818  N   GLN A 104      31.118 140.787 -40.021  1.00169.70           N
ATOM    819  CA  GLN A 104      29.930 141.150 -40.772  1.00168.68           C
ATOM    820  C   GLN A 104      30.176 142.625 -41.131  1.00168.56           C
ATOM    821  O   GLN A 104      29.589 143.165 -42.072  1.00168.57           O
ATOM    822  CB  GLN A 104      28.684 140.992 -39.897  1.00167.24           C
ATOM    823  N   LEU A 105      31.085 143.238 -40.366  1.00167.84           N
ATOM    824  CA  LEU A 105      31.524 144.628 -40.502  1.00166.59           C
ATOM    825  C   LEU A 105      32.032 145.131 -39.145  1.00166.55           C
ATOM    826  O   LEU A 105      31.785 144.519 -38.105  1.00167.21           O
ATOM    827  CB  LEU A 105      30.380 145.511 -40.988  1.00165.56           C
ATOM    828  N   TYR A 106      32.747 146.246 -39.147  1.00165.91           N
ATOM    829  CA  TYR A 106      33.244 146.789 -37.894  1.00165.47           C
ATOM    830  C   TYR A 106      32.355 147.967 -37.473  1.00165.91           C
ATOM    831  O   TYR A 106      32.857 149.030 -37.119  1.00165.14           O
ATOM    832  CB  TYR A 106      34.695 147.246 -38.063  1.00164.95           C
ATOM    833  CG  TYR A 106      35.518 146.353 -38.971  1.00164.06           C
ATOM    834  CD1 TYR A 106      35.450 144.962 -38.877  1.00164.06           C
ATOM    835  CD2 TYR A 106      36.349 146.902 -39.940  1.00163.58           C
ATOM    836  CE1 TYR A 106      36.187 144.149 -39.734  1.00162.79           C
ATOM    837  CE2 TYR A 106      37.086 146.101 -40.798  1.00162.88           C
ATOM    838  CZ  TYR A 106      37.000 144.730 -40.693  1.00162.32           C
ATOM    839  OH  TYR A 106      37.714 143.955 -41.570  1.00160.81           O
ATOM    840  N   ILE A 107      31.035 147.766 -37.520  1.00166.92           N
ATOM    841  CA  ILE A 107      30.052 148.797 -37.157  1.00167.91           C
ATOM    842  C   ILE A 107      30.221 149.170 -35.695  1.00169.09           C
ATOM    843  O   ILE A 107      30.694 150.259 -35.359  1.00170.74           O
ATOM    844  CB  ILE A 107      28.592 148.298 -37.320  1.00166.75           C
ATOM    845  CG1 ILE A 107      28.391 147.691 -38.696  1.00166.25           C
ATOM    846  CG2 ILE A 107      27.625 149.445 -37.139  1.00166.76           C
ATOM    847  CD1 ILE A 107      28.178 146.252 -38.659  1.00165.21           C
ATOM    848  N   TYR A 108      29.819 148.242 -34.832  1.00168.37           N
ATOM    849  CA  TYR A 108      29.904 148.416 -33.389  1.00166.56           C
ATOM    850  C   TYR A 108      31.323 148.831 -32.990  1.00166.46           C
ATOM    851  O   TYR A 108      31.531 149.941 -32.486  1.00166.03           O
ATOM    852  CB  TYR A 108      29.517 147.106 -32.696  1.00165.24           C
ATOM    853  CG  TYR A 108      28.219 146.495 -33.204  1.00164.24           C
ATOM    854  CD1 TYR A 108      26.984 147.072 -32.900  1.00163.54           C
ATOM    855  CD2 TYR A 108      28.228 145.335 -33.988  1.00162.95           C
ATOM    856  CE1 TYR A 108      25.787 146.510 -33.361  1.00161.53           C
ATOM    857  CE2 TYR A 108      27.037 144.765 -34.454  1.00161.16           C
ATOM    858  CZ  TYR A 108      25.821 145.360 -34.133  1.00161.14           C
ATOM    859  OH  TYR A 108      24.636 144.808 -34.569  1.00158.41           O
ATOM    860  N   GLY A 109      32.294 147.944 -33.225  1.00166.50           N
ATOM    861  CA  GLY A 109      33.679 148.255 -32.894  1.00166.29           C
ATOM    862  C   GLY A 109      34.710 147.128 -32.862  1.00166.29           C
ATOM    863  O   GLY A 109      34.658 146.241 -32.002  1.00166.56           O
ATOM    864  N   VAL A 110      35.660 147.162 -33.796  1.00165.42           N
ATOM    865  CA  VAL A 110      36.721 146.156 -33.842  1.00164.98           C
ATOM    866  C   VAL A 110      38.061 146.819 -33.523  1.00163.75           C
ATOM    867  O   VAL A 110      38.146 147.666 -32.633  1.00163.04           O
ATOM    868  CB  VAL A 110      36.821 145.478 -35.232  1.00165.73           C
ATOM    869  CG1 VAL A 110      35.522 144.745 -35.553  1.00167.41           C
ATOM    870  CG2 VAL A 110      37.144 146.513 -36.295  1.00165.24           C
ATOM    871  N   SER A 111      39.108 146.424 -34.242  1.00163.11           N
ATOM    872  CA  SER A 111      40.436 146.998 -34.040  1.00162.67           C
ATOM    873  C   SER A 111      41.506 146.353 -34.914  1.00162.78           C
ATOM    874  O   SER A 111      41.291 145.305 -35.521  1.00162.75           O
ATOM    875  CB  SER A 111      40.852 146.891 -32.565  1.00161.92           C
ATOM    876  OG  SER A 111      42.173 147.370 -32.359  1.00158.07           O
ATOM    877  N   LYS A 112      42.658 147.010 -34.970  1.00163.07           N
ATOM    878  CA  LYS A 112      43.811 146.548 -35.734  1.00163.77           C
ATOM    879  C   LYS A 112      44.985 146.475 -34.732  1.00164.18           C
ATOM    880  O   LYS A 112      44.983 147.202 -33.729  1.00164.92           O
ATOM    881  CB  LYS A 112      44.111 147.538 -36.863  1.00162.92           C
ATOM    882  N   GLU A 113      45.975 145.612 -34.989  1.00162.87           N
ATOM    883  CA  GLU A 113      47.115 145.455 -34.073  1.00161.77           C
ATOM    884  C   GLU A 113      46.579 144.937 -32.731  1.00160.49           C
ATOM    885  O   GLU A 113      47.295 144.893 -31.724  1.00160.74           O
ATOM    886  CB  GLU A 113      47.838 146.793 -33.880  1.00160.91           C
ATOM    887  N   CYS A 114      45.298 144.563 -32.750  1.00158.13           N
ATOM    888  CA  CYS A 114      44.567 144.020 -31.600  1.00153.20           C
ATOM    889  C   CYS A 114      44.013 142.646 -31.985  1.00151.89           C
ATOM    890  O   CYS A 114      44.047 141.706 -31.195  1.00152.33           O
ATOM    891  CB  CYS A 114      43.405 144.945 -31.217  1.00151.98           C
ATOM    892  SG  CYS A 114      41.838 144.097 -30.884  1.00143.81           S
ATOM    893  N   ILE A 115      43.485 142.545 -33.199  1.00148.33           N
ATOM    894  CA  ILE A 115      42.958 141.291 -33.698  1.00144.62           C
ATOM    895  C   ILE A 115      44.148 140.509 -34.280  1.00144.73           C
ATOM    896  O   ILE A 115      44.175 139.281 -34.244  1.00145.16           O
ATOM    897  CB  ILE A 115      41.870 141.562 -34.769  1.00142.58           C
ATOM    898  CG1 ILE A 115      40.537 141.802 -34.080  1.00140.40           C
ATOM    899  CG2 ILE A 115      41.754 140.410 -35.746  1.00143.85           C
ATOM    900  CD1 ILE A 115      40.224 143.242 -33.859  1.00136.79           C
ATOM    901  N   ASN A 116      45.146 141.238 -34.783  1.00144.67           N
ATOM    902  CA  ASN A 116      46.370 140.663 -35.383  1.00143.42           C
ATOM    903  C   ASN A 116      47.307 140.333 -34.196  1.00143.15           C
ATOM    904  O   ASN A 116      48.525 140.519 -34.292  1.00144.82           O
ATOM    905  CB  ASN A 116      46.977 141.747 -36.334  1.00140.55           C
ATOM    906  CG  ASN A 116      48.060 141.223 -37.395  1.00137.45           C
ATOM    907  OD1 ASN A 116      48.293 139.922 -37.659  1.00133.78           O
ATOM    908  ND2 ASN A 116      48.733 142.266 -38.068  1.00134.14           N
ATOM    909  N   VAL A 117      46.710 139.856 -33.089  1.00140.88           N
ATOM    910  CA  VAL A 117      47.402 139.507 -31.829  1.00137.64           C
ATOM    911  C   VAL A 117      47.195 138.057 -31.360  1.00137.32           C
ATOM    912  O   VAL A 117      46.183 137.433 -31.689  1.00137.30           O
ATOM    913  CB  VAL A 117      46.927 140.390 -30.668  1.00136.40           C
ATOM    914  CG1 VAL A 117      45.661 139.786 -30.048  1.00133.95           C
ATOM    915  CG2 VAL A 117      48.032 140.511 -29.641  1.00134.96           C
ATOM    916  N   ASN A 118      48.128 137.548 -30.544  1.00136.51           N
ATOM    917  CA  ASN A 118      48.060 136.157 -30.059  1.00135.38           C
ATOM    918  C   ASN A 118      48.291 135.893 -28.551  1.00130.99           C
ATOM    919  O   ASN A 118      48.816 136.729 -27.819  1.00129.05           O
ATOM    920  CB  ASN A 118      49.040 135.286 -30.870  1.00141.05           C
ATOM    921  CG  ASN A 118      49.296 135.839 -32.271  1.00146.60           C
ATOM    922  OD1 ASN A 118      48.360 136.087 -33.039  1.00150.30           O
ATOM    923  ND2 ASN A 118      50.568 136.033 -32.608  1.00147.98           N
ATOM    924  N   SER A 119      47.889 134.701 -28.116  1.00125.62           N
ATOM    925  CA  SER A 119      48.015 134.261 -26.735  1.00119.56           C
ATOM    926  C   SER A 119      49.489 134.079 -26.377  1.00118.60           C
ATOM    927  O   SER A 119      49.818 133.430 -25.385  1.00117.50           O
ATOM    928  CB  SER A 119      47.263 132.933 -26.567  1.00118.47           C
ATOM    929  OG  SER A 119      47.056 132.575 -25.212  1.00111.98           O
ATOM    930  N   LYS A 120      50.380 134.639 -27.189  1.00116.90           N
ATOM    931  CA  LYS A 120      51.814 134.519 -26.921  1.00116.19           C
ATOM    932  C   LYS A 120      52.534 135.851 -27.051  1.00114.55           C
ATOM    933  O   LYS A 120      53.749 135.929 -26.866  1.00113.68           O
ATOM    934  CB  LYS A 120      52.465 133.508 -27.872  1.00116.32           C
ATOM    935  CG  LYS A 120      53.965 133.311 -27.636  1.00113.72           C
ATOM    936  CD  LYS A 120      54.565 132.358 -28.656  1.00113.99           C
ATOM    937  CE  LYS A 120      56.049 132.144 -28.414  1.00112.41           C
ATOM    938  NZ  LYS A 120      56.610 131.061 -29.273  1.00108.12           N
ATOM    939  N   ASN A 121      51.772 136.897 -27.358  1.00113.59           N
ATOM    940  CA  ASN A 121      52.318 138.246 -27.531  1.00112.40           C
ATOM    941  C   ASN A 121      51.562 139.336 -26.756  1.00110.03           C
ATOM    942  O   ASN A 121      51.992 140.496 -26.729  1.00108.90           O
ATOM    943  CB  ASN A 121      52.337 138.603 -29.023  1.00115.39           C
ATOM    944  CG  ASN A 121      51.072 138.168 -29.744  1.00116.40           C
ATOM    945  OD1 ASN A 121      50.674 137.003 -29.668  1.00117.23           O
ATOM    946  ND2 ASN A 121      50.442 139.097 -30.454  1.00114.98           N
ATOM    947  N   ALA A 122      50.440 138.962 -26.136  1.00107.24           N
ATOM    948  CA  ALA A 122      49.626 139.901 -25.363  1.00101.19           C
ATOM    949  C   ALA A 122      50.378 140.378 -24.149  1.00 96.84           C
ATOM    950  O   ALA A 122      49.988 141.368 -23.556  1.00 94.06           O
ATOM    951  CB  ALA A 122      48.321 139.261 -24.930  1.00103.15           C
ATOM    952  N   GLU A 123      51.445 139.668 -23.781  1.00 94.14           N
ATOM    953  CA  GLU A 123      52.262 140.054 -22.640  1.00 94.64           C
ATOM    954  C   GLU A 123      52.986 141.332 -23.022  1.00 99.79           C
ATOM    955  O   GLU A 123      53.765 141.863 -22.235  1.00 99.47           O
ATOM    956  CB  GLU A 123      53.310 138.987 -22.309  1.00 88.79           C
ATOM    957  CG  GLU A 123      53.955 139.220 -20.942  1.00 87.08           C
ATOM    958  CD  GLU A 123      55.305 138.521 -20.704  1.00 85.69           C
ATOM    959  OE1 GLU A 123      55.478 137.326 -21.069  1.00 83.18           O
ATOM    960  OE2 GLU A 123      56.192 139.182 -20.113  1.00 78.88           O
ATOM    961  N   TYR A 124      52.712 141.819 -24.237  1.00107.59           N
ATOM    962  CA  TYR A 124      53.359 143.019 -24.795  1.00113.60           C
ATOM    963  C   TYR A 124      52.449 144.102 -25.411  1.00119.07           C
ATOM    964  O   TYR A 124      52.833 145.272 -25.428  1.00121.13           O
ATOM    965  CB  TYR A 124      54.397 142.595 -25.852  1.00109.18           C
ATOM    966  CG  TYR A 124      55.493 141.715 -25.299  1.00103.57           C
ATOM    967  CD1 TYR A 124      56.510 142.260 -24.523  1.00105.02           C
ATOM    968  CD2 TYR A 124      55.460 140.328 -25.471  1.00 99.28           C
ATOM    969  CE1 TYR A 124      57.468 141.455 -23.917  1.00104.75           C
ATOM    970  CE2 TYR A 124      56.402 139.512 -24.871  1.00100.72           C
ATOM    971  CZ  TYR A 124      57.406 140.083 -24.090  1.00105.02           C
ATOM    972  OH  TYR A 124      58.338 139.294 -23.447  1.00106.51           O
ATOM    973  N   PHE A 125      51.273 143.718 -25.913  1.00123.36           N
ATOM    974  CA  PHE A 125      50.321 144.646 -26.540  1.00128.75           C
ATOM    975  C   PHE A 125      50.841 146.074 -26.790  1.00133.93           C
ATOM    976  O   PHE A 125      51.312 146.381 -27.893  1.00136.24           O
ATOM    977  CB  PHE A 125      49.033 144.722 -25.716  1.00127.21           C
ATOM    978  CG  PHE A 125      47.850 145.295 -26.472  1.00128.55           C
ATOM    979  CD1 PHE A 125      47.949 146.504 -27.158  1.00129.10           C
ATOM    980  CD2 PHE A 125      46.625 144.638 -26.470  1.00127.78           C
ATOM    981  CE1 PHE A 125      46.848 147.043 -27.824  1.00128.09           C
ATOM    982  CE2 PHE A 125      45.520 145.171 -27.133  1.00125.27           C
ATOM    983  CZ  PHE A 125      45.632 146.371 -27.807  1.00125.62           C
ATOM    984  N   GLN A 126      50.737 146.930 -25.765  1.00137.76           N
ATOM    985  CA  GLN A 126      51.149 148.349 -25.801  1.00139.95           C
ATOM    986  C   GLN A 126      49.959 149.214 -26.237  1.00141.52           C
ATOM    987  O   GLN A 126      49.568 149.207 -27.404  1.00140.76           O
ATOM    988  CB  GLN A 126      52.322 148.593 -26.773  1.00140.12           C
ATOM    989  CG  GLN A 126      53.567 147.705 -26.595  1.00140.82           C
ATOM    990  CD  GLN A 126      54.539 148.203 -25.535  1.00140.82           C
ATOM    991  OE1 GLN A 126      54.983 149.348 -25.579  1.00139.71           O
ATOM    992  NE2 GLN A 126      54.887 147.333 -24.588  1.00141.19           N
ATOM    993  N   PHE A 127      49.376 149.946 -25.296  1.00145.01           N
ATOM    994  CA  PHE A 127      48.240 150.812 -25.599  1.00150.45           C
ATOM    995  C   PHE A 127      48.713 152.163 -26.122  1.00154.68           C
ATOM    996  O   PHE A 127      49.331 152.927 -25.379  1.00154.92           O
ATOM    997  CB  PHE A 127      47.399 151.052 -24.342  1.00150.43           C
ATOM    998  CG  PHE A 127      46.375 149.987 -24.068  1.00150.78           C
ATOM    999  CD1 PHE A 127      46.738 148.650 -23.993  1.00150.86           C
ATOM   1000  CD2 PHE A 127      45.042 150.330 -23.859  1.00150.62           C
ATOM   1001  CE1 PHE A 127      45.788 147.668 -23.715  1.00150.13           C
ATOM   1002  CE2 PHE A 127      44.084 149.355 -23.579  1.00149.40           C
ATOM   1003  CZ  PHE A 127      44.458 148.027 -23.508  1.00149.75           C
ATOM   1004  N   ASP A 128      48.428 152.462 -27.390  1.00159.32           N
ATOM   1005  CA  ASP A 128      48.826 153.749 -27.969  1.00162.74           C
ATOM   1006  C   ASP A 128      48.049 154.836 -27.248  1.00164.68           C
ATOM   1007  O   ASP A 128      47.075 155.364 -27.780  1.00165.40           O
ATOM   1008  CB  ASP A 128      48.507 153.818 -29.468  1.00162.14           C
ATOM   1009  CG  ASP A 128      49.400 152.921 -30.302  1.00162.59           C
ATOM   1010  OD1 ASP A 128      50.636 152.941 -30.097  1.00161.33           O
ATOM   1011  OD2 ASP A 128      48.864 152.204 -31.173  1.00162.08           O
ATOM   1012  N   ILE A 129      48.485 155.147 -26.031  1.00166.66           N
ATOM   1013  CA  ILE A 129      47.847 156.143 -25.187  1.00169.41           C
ATOM   1014  C   ILE A 129      47.027 157.147 -25.976  1.00172.29           C
ATOM   1015  O   ILE A 129      45.955 157.565 -25.542  1.00172.31           O
ATOM   1016  CB  ILE A 129      48.906 156.878 -24.346  1.00168.15           C
ATOM   1017  CG1 ILE A 129      50.002 157.449 -25.245  1.00167.67           C
ATOM   1018  CG2 ILE A 129      49.549 155.916 -23.388  1.00168.05           C
ATOM   1019  CD1 ILE A 129      49.674 158.786 -25.845  1.00169.18           C
ATOM   1020  N   GLN A 130      47.535 157.492 -27.155  1.00175.82           N
ATOM   1021  CA  GLN A 130      46.916 158.457 -28.053  1.00179.87           C
ATOM   1022  C   GLN A 130      45.541 158.096 -28.635  1.00181.96           C
ATOM   1023  O   GLN A 130      44.686 158.974 -28.789  1.00182.24           O
ATOM   1024  CB  GLN A 130      47.893 158.751 -29.192  1.00180.11           C
ATOM   1025  CG  GLN A 130      47.565 159.982 -30.014  1.00182.20           C
ATOM   1026  CD  GLN A 130      48.750 160.444 -30.840  1.00183.26           C
ATOM   1027  OE1 GLN A 130      48.663 161.420 -31.587  1.00183.79           O
ATOM   1028  NE2 GLN A 130      49.872 159.743 -30.705  1.00183.87           N
ATOM   1029  N   ASP A 131      45.324 156.819 -28.947  1.00184.30           N
ATOM   1030  CA  ASP A 131      44.061 156.369 -29.550  1.00185.72           C
ATOM   1031  C   ASP A 131      42.899 155.963 -28.644  1.00185.27           C
ATOM   1032  O   ASP A 131      41.839 155.594 -29.148  1.00185.58           O
ATOM   1033  CB  ASP A 131      44.328 155.210 -30.521  1.00187.79           C
ATOM   1034  CG  ASP A 131      44.772 155.681 -31.893  1.00189.59           C
ATOM   1035  OD1 ASP A 131      43.952 156.303 -32.605  1.00189.79           O
ATOM   1036  OD2 ASP A 131      45.940 155.426 -32.258  1.00191.43           O
ATOM   1037  N   HIS A 132      43.062 156.014 -27.328  1.00184.24           N
ATOM   1038  CA  HIS A 132      41.951 155.622 -26.471  1.00183.50           C
ATOM   1039  C   HIS A 132      41.319 156.742 -25.654  1.00183.60           C
ATOM   1040  O   HIS A 132      40.193 156.612 -25.170  1.00182.57           O
ATOM   1041  CB  HIS A 132      42.370 154.458 -25.580  1.00182.01           C
ATOM   1042  CG  HIS A 132      42.027 153.119 -26.158  1.00179.93           C
ATOM   1043  ND1 HIS A 132      40.727 152.721 -26.386  1.00178.50           N
ATOM   1044  CD2 HIS A 132      42.811 152.093 -26.565  1.00178.30           C
ATOM   1045  CE1 HIS A 132      40.724 151.508 -26.906  1.00177.66           C
ATOM   1046  NE2 HIS A 132      41.976 151.104 -27.025  1.00177.51           N
ATOM   1047  N   PHE A 133      42.040 157.845 -25.511  1.00184.16           N
ATOM   1048  CA  PHE A 133      41.528 159.001 -24.788  1.00185.12           C
ATOM   1049  C   PHE A 133      41.328 160.141 -25.783  1.00186.00           C
ATOM   1050  O   PHE A 133      40.667 161.135 -25.478  1.00185.76           O
ATOM   1051  CB  PHE A 133      42.505 159.439 -23.695  1.00184.02           C
ATOM   1052  CG  PHE A 133      42.498 158.555 -22.482  1.00183.34           C
ATOM   1053  CD1 PHE A 133      42.882 157.221 -22.573  1.00182.95           C
ATOM   1054  CD2 PHE A 133      42.106 159.060 -21.244  1.00182.59           C
ATOM   1055  CE1 PHE A 133      42.875 156.403 -21.444  1.00182.41           C
ATOM   1056  CE2 PHE A 133      42.096 158.252 -20.110  1.00181.28           C
ATOM   1057  CZ  PHE A 133      42.481 156.922 -20.210  1.00181.68           C
ATOM   1058  N   GLY A 134      41.913 159.979 -26.971  1.00186.68           N
ATOM   1059  CA  GLY A 134      41.807 160.980 -28.023  1.00186.38           C
ATOM   1060  C   GLY A 134      42.876 162.058 -27.975  1.00186.21           C
ATOM   1061  O   GLY A 134      44.071 161.780 -28.135  1.00185.21           O
ATOM   1062  N   LYS A 135      42.428 163.297 -27.772  1.00186.46           N
ATOM   1063  CA  LYS A 135      43.304 164.469 -27.674  1.00186.38           C
ATOM   1064  C   LYS A 135      42.665 165.453 -26.684  1.00186.13           C
ATOM   1065  O   LYS A 135      43.262 166.471 -26.326  1.00185.36           O
ATOM   1066  CB  LYS A 135      43.485 165.126 -29.056  1.00185.62           C
ATOM   1067  CG  LYS A 135      44.544 166.240 -29.125  1.00182.54           C
ATOM   1068  CD  LYS A 135      45.001 166.499 -30.566  1.00179.37           C
ATOM   1069  CE  LYS A 135      43.828 166.809 -31.491  1.00177.50           C
ATOM   1070  NZ  LYS A 135      44.243 166.849 -32.917  1.00174.00           N
ATOM   1071  N   GLU A 136      41.449 165.117 -26.247  1.00186.21           N
ATOM   1072  CA  GLU A 136      40.677 165.915 -25.289  1.00185.74           C
ATOM   1073  C   GLU A 136      41.203 165.704 -23.868  1.00185.40           C
ATOM   1074  O   GLU A 136      41.240 166.632 -23.052  1.00184.37           O
ATOM   1075  CB  GLU A 136      39.191 165.525 -25.360  1.00185.66           C
ATOM   1076  CG  GLU A 136      38.917 164.028 -25.177  1.00185.59           C
ATOM   1077  CD  GLU A 136      37.458 163.648 -25.415  1.00184.94           C
ATOM   1078  OE1 GLU A 136      36.950 163.872 -26.536  1.00184.03           O
ATOM   1079  OE2 GLU A 136      36.817 163.116 -24.482  1.00184.63           O
ATOM   1080  N   ASP A 137      41.598 164.468 -23.583  1.00185.33           N
ATOM   1081  CA  ASP A 137      42.150 164.111 -22.284  1.00184.68           C
ATOM   1082  C   ASP A 137      43.684 164.188 -22.368  1.00184.03           C
ATOM   1083  O   ASP A 137      44.376 164.120 -21.347  1.00183.63           O
ATOM   1084  CB  ASP A 137      41.698 162.695 -21.885  1.00184.48           C
ATOM   1085  CG  ASP A 137      40.203 162.617 -21.560  1.00183.51           C
ATOM   1086  OD1 ASP A 137      39.754 163.305 -20.615  1.00181.44           O
ATOM   1087  OD2 ASP A 137      39.481 161.859 -22.245  1.00182.34           O
ATOM   1088  N   LEU A 138      44.200 164.338 -23.592  1.00183.12           N
ATOM   1089  CA  LEU A 138      45.642 164.441 -23.844  1.00181.69           C
ATOM   1090  C   LEU A 138      46.169 165.847 -23.567  1.00181.06           C
ATOM   1091  O   LEU A 138      47.370 166.096 -23.679  1.00180.69           O
ATOM   1092  CB  LEU A 138      45.977 164.062 -25.295  1.00181.01           C
ATOM   1093  CG  LEU A 138      46.696 162.729 -25.558  1.00180.24           C
ATOM   1094  CD1 LEU A 138      46.878 162.538 -27.059  1.00178.82           C
ATOM   1095  CD2 LEU A 138      48.046 162.704 -24.849  1.00178.93           C
ATOM   1096  N   CYS A 139      45.265 166.765 -23.226  1.00180.71           N
ATOM   1097  CA  CYS A 139      45.641 168.144 -22.898  1.00178.97           C
ATOM   1098  C   CYS A 139      46.258 168.031 -21.499  1.00176.93           C
ATOM   1099  O   CYS A 139      46.881 168.968 -20.988  1.00176.42           O
ATOM   1100  CB  CYS A 139      44.390 169.054 -22.873  1.00179.76           C
ATOM   1101  SG  CYS A 139      44.664 170.873 -22.902  1.00176.54           S
ATOM   1102  N   ALA A 140      46.071 166.851 -20.905  1.00173.61           N
ATOM   1103  CA  ALA A 140      46.576 166.525 -19.578  1.00169.00           C
ATOM   1104  C   ALA A 140      47.927 165.812 -19.686  1.00165.57           C
ATOM   1105  O   ALA A 140      47.993 164.636 -20.064  1.00165.13           O
ATOM   1106  CB  ALA A 140      45.563 165.636 -18.840  1.00169.46           C
ATOM   1107  N   GLY A 141      48.996 166.535 -19.354  1.00160.69           N
ATOM   1108  CA  GLY A 141      50.336 165.977 -19.411  1.00153.16           C
ATOM   1109  C   GLY A 141      50.795 165.456 -18.062  1.00147.90           C
ATOM   1110  O   GLY A 141      51.978 165.179 -17.863  1.00147.60           O
ATOM   1111  N   LYS A 142      49.847 165.328 -17.137  1.00142.97           N
ATOM   1112  CA  LYS A 142      50.113 164.832 -15.789  1.00137.61           C
ATOM   1113  C   LYS A 142      49.659 163.370 -15.695  1.00134.77           C
ATOM   1114  O   LYS A 142      49.507 162.830 -14.597  1.00132.48           O
ATOM   1115  CB  LYS A 142      49.354 165.684 -14.760  1.00137.20           C
ATOM   1116  CG  LYS A 142      50.192 166.237 -13.600  1.00134.45           C
ATOM   1117  CD  LYS A 142      50.732 165.139 -12.688  1.00132.87           C
ATOM   1118  CE  LYS A 142      49.624 164.300 -12.063  1.00129.90           C
ATOM   1119  NZ  LYS A 142      50.162 163.210 -11.202  1.00124.58           N
ATOM   1120  N   GLY A 143      49.436 162.749 -16.857  1.00132.27           N
ATOM   1121  CA  GLY A 143      49.006 161.356 -16.923  1.00129.98           C
ATOM   1122  C   GLY A 143      47.501 161.142 -16.831  1.00127.76           C
ATOM   1123  O   GLY A 143      46.791 161.998 -16.307  1.00129.45           O
ATOM   1124  N   PHE A 144      46.999 160.011 -17.325  1.00123.65           N
ATOM   1125  CA  PHE A 144      45.564 159.757 -17.264  1.00120.22           C
ATOM   1126  C   PHE A 144      45.192 159.076 -15.957  1.00117.43           C
ATOM   1127  O   PHE A 144      45.668 157.973 -15.688  1.00116.97           O
ATOM   1128  CB  PHE A 144      45.113 158.859 -18.413  1.00122.39           C
ATOM   1129  CG  PHE A 144      45.756 159.172 -19.724  1.00128.10           C
ATOM   1130  CD1 PHE A 144      45.787 160.474 -20.214  1.00130.66           C
ATOM   1131  CD2 PHE A 144      46.317 158.152 -20.493  1.00131.47           C
ATOM   1132  CE1 PHE A 144      46.372 160.759 -21.462  1.00132.88           C
ATOM   1133  CE2 PHE A 144      46.904 158.419 -21.743  1.00132.97           C
ATOM   1134  CZ  PHE A 144      46.932 159.725 -22.228  1.00132.94           C
ATOM   1135  N   GLN A 145      44.348 159.732 -15.153  1.00113.45           N
ATOM   1136  CA  GLN A 145      43.875 159.188 -13.874  1.00109.23           C
ATOM   1137  C   GLN A 145      42.913 158.049 -14.217  1.00106.08           C
ATOM   1138  O   GLN A 145      42.123 158.158 -15.151  1.00105.84           O
ATOM   1139  CB  GLN A 145      43.149 160.275 -13.074  1.00111.52           C
ATOM   1140  CG  GLN A 145      43.673 160.520 -11.641  1.00113.83           C
ATOM   1141  CD  GLN A 145      42.892 159.796 -10.528  1.00115.05           C
ATOM   1142  OE1 GLN A 145      41.663 159.668 -10.590  1.00115.94           O
ATOM   1143  NE2 GLN A 145      43.606 159.356  -9.490  1.00110.18           N
ATOM   1144  N   LEU A 146      42.947 156.959 -13.463  1.00102.81           N
ATOM   1145  CA  LEU A 146      42.086 155.852 -13.827  1.00 98.83           C
ATOM   1146  C   LEU A 146      41.186 155.181 -12.793  1.00 95.53           C
ATOM   1147  O   LEU A 146      41.384 155.241 -11.583  1.00 93.38           O
ATOM   1148  CB  LEU A 146      42.931 154.799 -14.537  1.00 99.05           C
ATOM   1149  CG  LEU A 146      42.284 154.246 -15.806  1.00102.68           C
ATOM   1150  CD1 LEU A 146      43.372 153.697 -16.726  1.00101.88           C
ATOM   1151  CD2 LEU A 146      41.244 153.174 -15.441  1.00101.88           C
ATOM   1152  N   ALA A 147      40.168 154.537 -13.333  1.00 92.53           N
ATOM   1153  CA  ALA A 147      39.178 153.834 -12.573  1.00 86.16           C
ATOM   1154  C   ALA A 147      39.786 153.015 -11.459  1.00 82.86           C
ATOM   1155  O   ALA A 147      40.643 152.176 -11.707  1.00 84.88           O
ATOM   1156  CB  ALA A 147      38.398 152.946 -13.512  1.00 85.79           C
ATOM   1157  N   ASP A 148      39.316 153.270 -10.241  1.00 79.55           N
ATOM   1158  CA  ASP A 148      39.717 152.574  -9.009  1.00 78.07           C
ATOM   1159  C   ASP A 148      40.648 153.402  -8.162  1.00 74.76           C
ATOM   1160  O   ASP A 148      40.846 153.128  -6.984  1.00 69.09           O
ATOM   1161  CB  ASP A 148      40.370 151.213  -9.306  1.00 81.48           C
ATOM   1162  CG  ASP A 148      39.382 150.052  -9.230  1.00 83.32           C
ATOM   1163  OD1 ASP A 148      39.720 148.952  -9.713  1.00 87.01           O
ATOM   1164  OD2 ASP A 148      38.273 150.234  -8.680  1.00 84.09           O
ATOM   1165  N   GLY A 149      41.160 154.460  -8.771  1.00 75.30           N
ATOM   1166  CA  GLY A 149      42.112 155.323  -8.105  1.00 75.37           C
ATOM   1167  C   GLY A 149      43.398 154.770  -8.672  1.00 77.33           C
ATOM   1168  O   GLY A 149      43.502 153.548  -8.847  1.00 80.71           O
ATOM   1169  N   GLY A 150      44.355 155.626  -9.008  1.00 75.38           N
ATOM   1170  CA  GLY A 150      45.600 155.115  -9.557  1.00 75.15           C
ATOM   1171  C   GLY A 150      45.915 155.547 -10.971  1.00 73.38           C
ATOM   1172  O   GLY A 150      45.205 155.208 -11.916  1.00 69.04           O
ATOM   1173  N   TRP A 151      47.032 156.257 -11.093  1.00 73.13           N
ATOM   1174  CA  TRP A 151      47.542 156.827 -12.347  1.00 72.22           C
ATOM   1175  C   TRP A 151      48.295 155.980 -13.373  1.00 73.69           C
ATOM   1176  O   TRP A 151      49.369 155.467 -13.069  1.00 78.58           O
ATOM   1177  CB  TRP A 151      48.461 157.985 -11.998  1.00 71.45           C
ATOM   1178  CG  TRP A 151      47.798 159.063 -11.244  1.00 68.13           C
ATOM   1179  CD1 TRP A 151      47.492 159.090  -9.902  1.00 64.04           C
ATOM   1180  CD2 TRP A 151      47.320 160.280 -11.794  1.00 63.07           C
ATOM   1181  NE1 TRP A 151      46.854 160.267  -9.597  1.00 63.36           N
ATOM   1182  CE2 TRP A 151      46.731 161.011 -10.744  1.00 65.30           C
ATOM   1183  CE3 TRP A 151      47.328 160.828 -13.081  1.00 58.55           C
ATOM   1184  CZ2 TRP A 151      46.152 162.260 -10.952  1.00 64.68           C
ATOM   1185  CZ3 TRP A 151      46.754 162.063 -13.282  1.00 58.64           C
ATOM   1186  CH2 TRP A 151      46.174 162.765 -12.230  1.00 59.95           C
ATOM   1187  N   LEU A 152      47.768 155.871 -14.594  1.00 72.90           N
ATOM   1188  CA  LEU A 152      48.461 155.134 -15.651  1.00 70.31           C
ATOM   1189  C   LEU A 152      49.078 156.195 -16.532  1.00 70.99           C
ATOM   1190  O   LEU A 152      48.397 156.838 -17.311  1.00 70.57           O
ATOM   1191  CB  LEU A 152      47.510 154.275 -16.477  1.00 66.44           C
ATOM   1192  CG  LEU A 152      48.121 153.762 -17.788  1.00 64.36           C
ATOM   1193  CD1 LEU A 152      47.761 152.328 -18.032  1.00 64.38           C
ATOM   1194  CD2 LEU A 152      47.639 154.601 -18.936  1.00 67.71           C
ATOM   1195  N   ILE A 153      50.380 156.376 -16.388  1.00 73.87           N
ATOM   1196  CA  ILE A 153      51.110 157.382 -17.125  1.00 76.23           C
ATOM   1197  C   ILE A 153      51.705 156.880 -18.407  1.00 80.11           C
ATOM   1198  O   ILE A 153      52.583 156.035 -18.392  1.00 79.44           O
ATOM   1199  CB  ILE A 153      52.258 157.909 -16.302  1.00 75.89           C
ATOM   1200  CG1 ILE A 153      51.738 158.731 -15.127  1.00 72.88           C
ATOM   1201  CG2 ILE A 153      53.165 158.692 -17.181  1.00 77.67           C
ATOM   1202  CD1 ILE A 153      52.817 159.274 -14.236  1.00 75.12           C
ATOM   1203  N   PRO A 154      51.272 157.430 -19.535  1.00 86.78           N
ATOM   1204  CA  PRO A 154      51.798 157.003 -20.835  1.00 93.52           C
ATOM   1205  C   PRO A 154      53.303 157.027 -20.780  1.00 98.31           C
ATOM   1206  O   PRO A 154      53.867 157.654 -19.898  1.00 98.37           O
ATOM   1207  CB  PRO A 154      51.261 158.056 -21.796  1.00 94.43           C
ATOM   1208  CG  PRO A 154      49.988 158.501 -21.132  1.00 95.68           C
ATOM   1209  CD  PRO A 154      50.369 158.580 -19.675  1.00 89.27           C
ATOM   1210  N   SER A 155      53.951 156.339 -21.712  1.00106.36           N
ATOM   1211  CA  SER A 155      55.411 156.322 -21.752  1.00114.56           C
ATOM   1212  C   SER A 155      55.848 157.373 -22.760  1.00120.96           C
ATOM   1213  O   SER A 155      55.089 157.707 -23.675  1.00123.08           O
ATOM   1214  CB  SER A 155      55.931 154.965 -22.210  1.00112.87           C
ATOM   1215  OG  SER A 155      55.596 154.733 -23.567  1.00110.62           O
ATOM   1216  N   ASN A 156      57.063 157.893 -22.595  1.00126.44           N
ATOM   1217  CA  ASN A 156      57.593 158.910 -23.506  1.00131.44           C
ATOM   1218  C   ASN A 156      57.200 158.536 -24.942  1.00134.16           C
ATOM   1219  O   ASN A 156      56.584 159.321 -25.668  1.00133.03           O
ATOM   1220  CB  ASN A 156      59.133 158.974 -23.408  1.00131.65           C
ATOM   1221  CG  ASN A 156      59.639 159.307 -22.001  1.00131.42           C
ATOM   1222  OD1 ASN A 156      59.501 160.436 -21.518  1.00130.27           O
ATOM   1223  ND2 ASN A 156      60.236 158.317 -21.345  1.00129.66           N
ATOM   1224  N   ASP A 157      57.551 157.303 -25.304  1.00138.36           N
ATOM   1225  CA  ASP A 157      57.329 156.705 -26.627  1.00141.28           C
ATOM   1226  C   ASP A 157      55.879 156.654 -27.128  1.00140.65           C
ATOM   1227  O   ASP A 157      55.612 156.098 -28.196  1.00138.24           O
ATOM   1228  CB  ASP A 157      57.907 155.277 -26.636  1.00146.77           C
ATOM   1229  CG  ASP A 157      59.197 155.144 -25.803  1.00151.10           C
ATOM   1230  OD1 ASP A 157      60.252 155.678 -26.218  1.00153.06           O
ATOM   1231  OD2 ASP A 157      59.150 154.502 -24.725  1.00152.21           O
ATOM   1232  N   GLY A 158      54.955 157.223 -26.356  1.00141.38           N
ATOM   1233  CA  GLY A 158      53.548 157.230 -26.735  1.00141.38           C
ATOM   1234  C   GLY A 158      52.822 155.928 -26.439  1.00140.44           C
ATOM   1235  O   GLY A 158      51.685 155.719 -26.876  1.00141.07           O
ATOM   1236  N   LYS A 159      53.472 155.057 -25.676  1.00138.29           N
ATOM   1237  CA  LYS A 159      52.905 153.761 -25.341  1.00135.22           C
ATOM   1238  C   LYS A 159      52.292 153.707 -23.939  1.00132.23           C
ATOM   1239  O   LYS A 159      52.346 154.680 -23.181  1.00130.94           O
ATOM   1240  CB  LYS A 159      53.989 152.688 -25.446  1.00137.54           C
ATOM   1241  CG  LYS A 159      54.951 152.839 -26.625  1.00139.25           C
ATOM   1242  CD  LYS A 159      56.203 151.982 -26.377  1.00139.50           C
ATOM   1243  CE  LYS A 159      57.288 152.165 -27.438  1.00137.82           C
ATOM   1244  NZ  LYS A 159      58.587 151.519 -27.048  1.00134.05           N
ATOM   1245  N   ALA A 160      51.716 152.540 -23.631  1.00129.37           N
ATOM   1246  CA  ALA A 160      51.068 152.202 -22.350  1.00124.17           C
ATOM   1247  C   ALA A 160      51.162 150.674 -22.181  1.00119.53           C
ATOM   1248  O   ALA A 160      50.155 149.968 -22.243  1.00119.03           O
ATOM   1249  CB  ALA A 160      49.592 152.637 -22.363  1.00122.97           C
ATOM   1250  N   GLY A 161      52.379 150.175 -21.974  1.00114.59           N
ATOM   1251  CA  GLY A 161      52.590 148.746 -21.836  1.00107.47           C
ATOM   1252  C   GLY A 161      52.605 148.187 -20.429  1.00102.70           C
ATOM   1253  O   GLY A 161      52.117 148.793 -19.479  1.00 98.78           O
ATOM   1254  N   LYS A 162      53.181 147.003 -20.309  1.00 98.94           N
ATOM   1255  CA  LYS A 162      53.260 146.315 -19.037  1.00 95.58           C
ATOM   1256  C   LYS A 162      53.644 147.216 -17.880  1.00 95.61           C
ATOM   1257  O   LYS A 162      52.826 147.488 -17.016  1.00 97.19           O
ATOM   1258  CB  LYS A 162      54.254 145.182 -19.148  1.00 92.44           C
ATOM   1259  CG  LYS A 162      54.154 144.452 -20.457  1.00 89.11           C
ATOM   1260  CD  LYS A 162      55.463 143.785 -20.768  1.00 87.51           C
ATOM   1261  CE  LYS A 162      55.792 142.729 -19.740  1.00 89.17           C
ATOM   1262  NZ  LYS A 162      57.195 142.206 -19.841  1.00 93.91           N
ATOM   1263  N   GLU A 163      54.885 147.687 -17.859  1.00 93.76           N
ATOM   1264  CA  GLU A 163      55.347 148.541 -16.768  1.00 91.42           C
ATOM   1265  C   GLU A 163      54.369 149.651 -16.381  1.00 88.91           C
ATOM   1266  O   GLU A 163      54.124 149.896 -15.203  1.00 85.20           O
ATOM   1267  CB  GLU A 163      56.702 149.154 -17.124  1.00 93.36           C
ATOM   1268  CG  GLU A 163      57.760 148.131 -17.453  1.00 99.38           C
ATOM   1269  CD  GLU A 163      57.939 147.110 -16.348  1.00104.79           C
ATOM   1270  OE1 GLU A 163      58.396 147.496 -15.235  1.00103.43           O
ATOM   1271  OE2 GLU A 163      57.612 145.924 -16.606  1.00103.44           O
ATOM   1272  N   GLU A 164      53.824 150.324 -17.386  1.00 89.66           N
ATOM   1273  CA  GLU A 164      52.870 151.413 -17.175  1.00 90.81           C
ATOM   1274  C   GLU A 164      51.795 150.945 -16.189  1.00 90.13           C
ATOM   1275  O   GLU A 164      51.521 151.598 -15.169  1.00 88.67           O
ATOM   1276  CB  GLU A 164      52.208 151.818 -18.516  1.00 89.95           C
ATOM   1277  CG  GLU A 164      53.133 152.462 -19.559  1.00 88.73           C
ATOM   1278  CD  GLU A 164      54.417 151.656 -19.861  1.00 91.35           C
ATOM   1279  OE1 GLU A 164      54.347 150.549 -20.455  1.00 92.04           O
ATOM   1280  OE2 GLU A 164      55.514 152.144 -19.501  1.00 91.01           O
ATOM   1281  N   PHE A 165      51.193 149.804 -16.509  1.00 87.20           N
ATOM   1282  CA  PHE A 165      50.158 149.243 -15.676  1.00 85.33           C
ATOM   1283  C   PHE A 165      50.692 148.819 -14.328  1.00 85.30           C
ATOM   1284  O   PHE A 165      50.019 149.028 -13.319  1.00 89.41           O
ATOM   1285  CB  PHE A 165      49.497 148.075 -16.387  1.00 85.03           C
ATOM   1286  CG  PHE A 165      48.699 148.487 -17.577  1.00 83.80           C
ATOM   1287  CD1 PHE A 165      49.202 148.320 -18.853  1.00 85.35           C
ATOM   1288  CD2 PHE A 165      47.451 149.067 -17.416  1.00 80.72           C
ATOM   1289  CE1 PHE A 165      48.470 148.730 -19.958  1.00 87.90           C
ATOM   1290  CE2 PHE A 165      46.716 149.477 -18.504  1.00 83.86           C
ATOM   1291  CZ  PHE A 165      47.220 149.311 -19.782  1.00 86.02           C
ATOM   1292  N   TYR A 166      51.889 148.224 -14.307  1.00 82.77           N
ATOM   1293  CA  TYR A 166      52.524 147.809 -13.055  1.00 77.60           C
ATOM   1294  C   TYR A 166      52.705 149.084 -12.228  1.00 76.42           C
ATOM   1295  O   TYR A 166      52.503 149.103 -11.017  1.00 70.25           O
ATOM   1296  CB  TYR A 166      53.889 147.174 -13.326  1.00 74.51           C
ATOM   1297  CG  TYR A 166      54.722 146.971 -12.074  1.00 72.19           C
ATOM   1298  CD1 TYR A 166      54.612 145.817 -11.312  1.00 72.54           C
ATOM   1299  CD2 TYR A 166      55.527 147.984 -11.591  1.00 68.44           C
ATOM   1300  CE1 TYR A 166      55.268 145.691 -10.104  1.00 70.61           C
ATOM   1301  CE2 TYR A 166      56.176 147.868 -10.390  1.00 69.89           C
ATOM   1302  CZ  TYR A 166      56.040 146.726  -9.642  1.00 74.22           C
ATOM   1303  OH  TYR A 166      56.626 146.656  -8.395  1.00 81.97           O
ATOM   1304  N   ARG A 167      53.093 150.158 -12.897  1.00 77.85           N
ATOM   1305  CA  ARG A 167      53.269 151.429 -12.217  1.00 85.19           C
ATOM   1306  C   ARG A 167      51.952 151.845 -11.546  1.00 84.62           C
ATOM   1307  O   ARG A 167      51.887 152.063 -10.331  1.00 85.73           O
ATOM   1308  CB  ARG A 167      53.692 152.507 -13.226  1.00 90.94           C
ATOM   1309  CG  ARG A 167      55.181 152.536 -13.555  1.00 97.14           C
ATOM   1310  CD  ARG A 167      56.028 152.907 -12.341  1.00 97.57           C
ATOM   1311  NE  ARG A 167      56.193 151.778 -11.425  1.00 96.88           N
ATOM   1312  CZ  ARG A 167      56.874 151.838 -10.283  1.00 99.46           C
ATOM   1313  NH1 ARG A 167      57.450 152.974  -9.910  1.00101.32           N
ATOM   1314  NH2 ARG A 167      57.003 150.762  -9.520  1.00 99.34           N
ATOM   1315  N   ALA A 168      50.910 151.963 -12.368  1.00 81.43           N
ATOM   1316  CA  ALA A 168      49.572 152.347 -11.923  1.00 71.71           C
ATOM   1317  C   ALA A 168      49.075 151.436 -10.818  1.00 64.35           C
ATOM   1318  O   ALA A 168      48.743 151.883  -9.730  1.00 59.21           O
ATOM   1319  CB  ALA A 168      48.615 152.284 -13.099  1.00 75.41           C
ATOM   1320  N   LEU A 169      49.021 150.151 -11.118  1.00 56.15           N
ATOM   1321  CA  LEU A 169      48.572 149.189 -10.154  1.00 56.98           C
ATOM   1322  C   LEU A 169      49.247 149.328  -8.799  1.00 60.21           C
ATOM   1323  O   LEU A 169      48.884 148.661  -7.850  1.00 61.61           O
ATOM   1324  CB  LEU A 169      48.791 147.795 -10.698  1.00 50.76           C
ATOM   1325  CG  LEU A 169      48.310 146.736  -9.719  1.00 50.98           C
ATOM   1326  CD1 LEU A 169      46.888 147.089  -9.348  1.00 60.30           C
ATOM   1327  CD2 LEU A 169      48.395 145.332 -10.308  1.00 55.45           C
ATOM   1328  N   CYS A 170      50.237 150.199  -8.708  1.00 65.35           N
ATOM   1329  CA  CYS A 170      50.969 150.417  -7.462  1.00 67.92           C
ATOM   1330  C   CYS A 170      50.548 151.749  -6.909  1.00 66.58           C
ATOM   1331  O   CYS A 170      50.653 151.991  -5.721  1.00 65.86           O
ATOM   1332  CB  CYS A 170      52.481 150.438  -7.714  1.00 71.68           C
ATOM   1333  SG  CYS A 170      53.169 148.919  -8.331  1.00 78.49           S
ATOM   1334  N   ASP A 171      50.104 152.615  -7.811  1.00 69.06           N
ATOM   1335  CA  ASP A 171      49.602 153.938  -7.476  1.00 71.93           C
ATOM   1336  C   ASP A 171      48.139 153.685  -7.007  1.00 73.58           C
ATOM   1337  O   ASP A 171      47.540 154.499  -6.283  1.00 75.23           O
ATOM   1338  CB  ASP A 171      49.626 154.804  -8.740  1.00 71.21           C
ATOM   1339  CG  ASP A 171      49.821 156.291  -8.452  1.00 73.16           C
ATOM   1340  OD1 ASP A 171      49.854 157.048  -9.445  1.00 68.07           O
ATOM   1341  OD2 ASP A 171      49.951 156.701  -7.268  1.00 65.43           O
ATOM   1342  N   THR A 172      47.592 152.534  -7.412  1.00 70.71           N
ATOM   1343  CA  THR A 172      46.234 152.129  -7.052  1.00 68.30           C
ATOM   1344  C   THR A 172      45.999 151.953  -5.556  1.00 65.37           C
ATOM   1345  O   THR A 172      46.676 151.169  -4.869  1.00 63.62           O
ATOM   1346  CB  THR A 172      45.830 150.812  -7.740  1.00 70.27           C
ATOM   1347  OG1 THR A 172      45.859 150.992  -9.152  1.00 77.33           O
ATOM   1348  CG2 THR A 172      44.420 150.414  -7.347  1.00 73.31           C
ATOM   1349  N   PRO A 173      45.011 152.684  -5.031  1.00 63.77           N
ATOM   1350  CA  PRO A 173      44.631 152.653  -3.618  1.00 63.67           C
ATOM   1351  C   PRO A 173      44.171 151.286  -3.164  1.00 62.48           C
ATOM   1352  O   PRO A 173      43.425 150.615  -3.863  1.00 64.65           O
ATOM   1353  CB  PRO A 173      43.528 153.690  -3.547  1.00 61.82           C
ATOM   1354  CG  PRO A 173      43.977 154.702  -4.565  1.00 63.25           C
ATOM   1355  CD  PRO A 173      44.383 153.828  -5.714  1.00 63.94           C
ATOM   1356  N   GLY A 174      44.631 150.881  -1.988  1.00 65.89           N
ATOM   1357  CA  GLY A 174      44.273 149.586  -1.438  1.00 66.10           C
ATOM   1358  C   GLY A 174      45.209 148.498  -1.900  1.00 65.31           C
ATOM   1359  O   GLY A 174      44.970 147.328  -1.645  1.00 59.58           O
ATOM   1360  N   VAL A 175      46.269 148.903  -2.595  1.00 68.28           N
ATOM   1361  CA  VAL A 175      47.282 147.983  -3.117  1.00 71.73           C
ATOM   1362  C   VAL A 175      48.633 148.226  -2.460  1.00 71.95           C
ATOM   1363  O   VAL A 175      49.041 149.368  -2.307  1.00 74.03           O
ATOM   1364  CB  VAL A 175      47.477 148.155  -4.637  1.00 69.79           C
ATOM   1365  CG1 VAL A 175      48.700 147.368  -5.098  1.00 70.38           C
ATOM   1366  CG2 VAL A 175      46.264 147.658  -5.364  1.00 68.39           C
ATOM   1367  N   ASP A 176      49.319 147.158  -2.076  1.00 69.37           N
ATOM   1368  CA  ASP A 176      50.629 147.284  -1.470  1.00 72.94           C
ATOM   1369  C   ASP A 176      51.628 146.800  -2.508  1.00 74.40           C
ATOM   1370  O   ASP A 176      51.712 145.609  -2.771  1.00 76.56           O
ATOM   1371  CB  ASP A 176      50.721 146.407  -0.237  1.00 77.01           C
ATOM   1372  CG  ASP A 176      52.102 146.425   0.384  1.00 82.36           C
ATOM   1373  OD1 ASP A 176      53.008 147.052  -0.232  1.00 79.98           O
ATOM   1374  OD2 ASP A 176      52.268 145.815   1.479  1.00 83.02           O
ATOM   1375  N   PRO A 177      52.429 147.710  -3.085  1.00 74.19           N
ATOM   1376  CA  PRO A 177      53.400 147.318  -4.103  1.00 76.67           C
ATOM   1377  C   PRO A 177      54.497 146.311  -3.701  1.00 80.56           C
ATOM   1378  O   PRO A 177      55.275 145.841  -4.558  1.00 82.03           O
ATOM   1379  CB  PRO A 177      53.934 148.665  -4.593  1.00 74.11           C
ATOM   1380  CG  PRO A 177      53.850 149.502  -3.408  1.00 73.35           C
ATOM   1381  CD  PRO A 177      52.544 149.145  -2.788  1.00 73.08           C
ATOM   1382  N   LYS A 178      54.561 145.969  -2.416  1.00 79.91           N
ATOM   1383  CA  LYS A 178      55.537 144.990  -1.967  1.00 77.12           C
ATOM   1384  C   LYS A 178      55.030 143.626  -2.399  1.00 74.63           C
ATOM   1385  O   LYS A 178      55.799 142.770  -2.777  1.00 77.33           O
ATOM   1386  CB  LYS A 178      55.655 144.984  -0.447  1.00 79.27           C
ATOM   1387  CG  LYS A 178      56.425 146.128   0.180  1.00 87.48           C
ATOM   1388  CD  LYS A 178      56.142 146.188   1.696  1.00 89.04           C
ATOM   1389  CE  LYS A 178      54.677 146.553   1.976  1.00 91.38           C
ATOM   1390  NZ  LYS A 178      54.177 146.444   3.390  1.00 90.28           N
ATOM   1391  N   LEU A 179      53.718 143.440  -2.362  1.00 73.15           N
ATOM   1392  CA  LEU A 179      53.103 142.160  -2.680  1.00 71.40           C
ATOM   1393  C   LEU A 179      52.865 141.845  -4.152  1.00 70.17           C
ATOM   1394  O   LEU A 179      52.418 140.759  -4.503  1.00 66.88           O
ATOM   1395  CB  LEU A 179      51.811 142.053  -1.891  1.00 76.82           C
ATOM   1396  CG  LEU A 179      52.042 142.415  -0.423  1.00 80.84           C
ATOM   1397  CD1 LEU A 179      50.720 142.633   0.248  1.00 86.21           C
ATOM   1398  CD2 LEU A 179      52.826 141.326   0.278  1.00 79.97           C
ATOM   1399  N   ILE A 180      53.123 142.808  -5.014  1.00 68.65           N
ATOM   1400  CA  ILE A 180      53.005 142.551  -6.427  1.00 71.98           C
ATOM   1401  C   ILE A 180      54.418 142.828  -6.934  1.00 79.56           C
ATOM   1402  O   ILE A 180      55.300 143.215  -6.159  1.00 81.42           O
ATOM   1403  CB  ILE A 180      51.996 143.489  -7.172  1.00 66.31           C
ATOM   1404  CG1 ILE A 180      52.353 144.947  -6.946  1.00 64.96           C
ATOM   1405  CG2 ILE A 180      50.591 143.192  -6.756  1.00 65.30           C
ATOM   1406  CD1 ILE A 180      51.669 145.859  -7.889  1.00 70.93           C
ATOM   1407  N   SER A 181      54.630 142.638  -8.231  1.00 84.50           N
ATOM   1408  CA  SER A 181      55.926 142.858  -8.838  1.00 86.29           C
ATOM   1409  C   SER A 181      55.789 142.695 -10.340  1.00 86.02           C
ATOM   1410  O   SER A 181      54.925 141.977 -10.824  1.00 84.41           O
ATOM   1411  CB  SER A 181      56.929 141.855  -8.281  1.00 90.11           C
ATOM   1412  OG  SER A 181      56.418 140.532  -8.375  1.00 97.88           O
ATOM   1413  N   SER A 182      56.668 143.351 -11.071  1.00 86.96           N
ATOM   1414  CA  SER A 182      56.631 143.322 -12.514  1.00 88.49           C
ATOM   1415  C   SER A 182      56.395 141.970 -13.187  1.00 87.37           C
ATOM   1416  O   SER A 182      55.654 141.883 -14.171  1.00 86.71           O
ATOM   1417  CB  SER A 182      57.905 143.962 -13.059  1.00 89.50           C
ATOM   1418  OG  SER A 182      57.643 144.573 -14.315  1.00 93.40           O
ATOM   1419  N   ILE A 183      57.013 140.907 -12.697  1.00 84.31           N
ATOM   1420  CA  ILE A 183      56.777 139.645 -13.371  1.00 85.19           C
ATOM   1421  C   ILE A 183      55.368 139.192 -13.077  1.00 83.09           C
ATOM   1422  O   ILE A 183      54.771 138.462 -13.871  1.00 84.74           O
ATOM   1423  CB  ILE A 183      57.804 138.518 -12.977  1.00 88.71           C
ATOM   1424  CG1 ILE A 183      58.078 138.505 -11.464  1.00 96.67           C
ATOM   1425  CG2 ILE A 183      59.089 138.717 -13.747  1.00 90.26           C
ATOM   1426  CD1 ILE A 183      59.215 139.441 -10.989  1.00 99.20           C
ATOM   1427  N   TRP A 184      54.835 139.643 -11.942  1.00 79.04           N
ATOM   1428  CA  TRP A 184      53.492 139.274 -11.546  1.00 73.81           C
ATOM   1429  C   TRP A 184      52.501 139.920 -12.494  1.00 72.70           C
ATOM   1430  O   TRP A 184      51.687 139.224 -13.097  1.00 72.29           O
ATOM   1431  CB  TRP A 184      53.188 139.725 -10.120  1.00 72.72           C
ATOM   1432  CG  TRP A 184      51.864 139.190  -9.625  1.00 74.07           C
ATOM   1433  CD1 TRP A 184      51.611 137.926  -9.167  1.00 76.84           C
ATOM   1434  CD2 TRP A 184      50.598 139.874  -9.606  1.00 70.73           C
ATOM   1435  NE1 TRP A 184      50.276 137.779  -8.868  1.00 72.72           N
ATOM   1436  CE2 TRP A 184      49.633 138.958  -9.131  1.00 70.27           C
ATOM   1437  CE3 TRP A 184      50.186 141.164  -9.951  1.00 68.07           C
ATOM   1438  CZ2 TRP A 184      48.296 139.293  -8.994  1.00 65.43           C
ATOM   1439  CZ3 TRP A 184      48.853 141.487  -9.814  1.00 64.62           C
ATOM   1440  CH2 TRP A 184      47.926 140.558  -9.341  1.00 60.77           C
ATOM   1441  N   VAL A 185      52.562 141.248 -12.623  1.00 69.46           N
ATOM   1442  CA  VAL A 185      51.648 141.975 -13.510  1.00 68.45           C
ATOM   1443  C   VAL A 185      51.774 141.500 -14.945  1.00 69.88           C
ATOM   1444  O   VAL A 185      50.793 141.385 -15.667  1.00 66.73           O
ATOM   1445  CB  VAL A 185      51.918 143.456 -13.535  1.00 64.34           C
ATOM   1446  CG1 VAL A 185      50.993 144.082 -14.527  1.00 69.09           C
ATOM   1447  CG2 VAL A 185      51.717 144.069 -12.173  1.00 64.50           C
ATOM   1448  N   ALA A 186      53.014 141.257 -15.348  1.00 76.52           N
ATOM   1449  CA  ALA A 186      53.353 140.760 -16.681  1.00 78.83           C
ATOM   1450  C   ALA A 186      52.367 139.666 -17.025  1.00 77.71           C
ATOM   1451  O   ALA A 186      51.478 139.823 -17.858  1.00 78.03           O
ATOM   1452  CB  ALA A 186      54.756 140.175 -16.653  1.00 80.55           C
ATOM   1453  N   ASN A 187      52.572 138.544 -16.355  1.00 75.21           N
ATOM   1454  CA  ASN A 187      51.739 137.375 -16.499  1.00 73.24           C
ATOM   1455  C   ASN A 187      50.313 137.791 -16.703  1.00 72.89           C
ATOM   1456  O   ASN A 187      49.721 137.608 -17.753  1.00 74.66           O
ATOM   1457  CB  ASN A 187      51.795 136.549 -15.224  1.00 68.24           C
ATOM   1458  CG  ASN A 187      51.262 135.165 -15.411  1.00 66.29           C
ATOM   1459  OD1 ASN A 187      51.060 134.436 -14.448  1.00 67.32           O
ATOM   1460  ND2 ASN A 187      51.055 134.775 -16.657  1.00 66.16           N
ATOM   1461  N   HIS A 188      49.769 138.398 -15.676  1.00 73.27           N
ATOM   1462  CA  HIS A 188      48.387 138.754 -15.728  1.00 73.09           C
ATOM   1463  C   HIS A 188      48.002 139.720 -16.795  1.00 74.66           C
ATOM   1464  O   HIS A 188      46.882 139.648 -17.284  1.00 77.59           O
ATOM   1465  CB  HIS A 188      47.924 139.195 -14.337  1.00 70.26           C
ATOM   1466  CG  HIS A 188      47.898 138.068 -13.347  1.00 63.01           C
ATOM   1467  ND1 HIS A 188      47.400 136.825 -13.661  1.00 57.81           N
ATOM   1468  CD2 HIS A 188      48.347 137.982 -12.076  1.00 58.24           C
ATOM   1469  CE1 HIS A 188      47.546 136.019 -12.630  1.00 58.47           C
ATOM   1470  NE2 HIS A 188      48.118 136.697 -11.655  1.00 59.74           N
ATOM   1471  N   TYR A 189      48.916 140.601 -17.189  1.00 78.20           N
ATOM   1472  CA  TYR A 189      48.611 141.573 -18.250  1.00 80.66           C
ATOM   1473  C   TYR A 189      48.433 140.815 -19.554  1.00 81.37           C
ATOM   1474  O   TYR A 189      47.817 141.311 -20.490  1.00 80.76           O
ATOM   1475  CB  TYR A 189      49.745 142.587 -18.398  1.00 80.86           C
ATOM   1476  CG  TYR A 189      49.608 143.586 -19.529  1.00 79.24           C
ATOM   1477  CD1 TYR A 189      48.539 144.461 -19.592  1.00 81.98           C
ATOM   1478  CD2 TYR A 189      50.612 143.721 -20.482  1.00 81.06           C
ATOM   1479  CE1 TYR A 189      48.478 145.458 -20.582  1.00 82.41           C
ATOM   1480  CE2 TYR A 189      50.562 144.716 -21.469  1.00 81.91           C
ATOM   1481  CZ  TYR A 189      49.493 145.578 -21.512  1.00 79.12           C
ATOM   1482  OH  TYR A 189      49.449 146.547 -22.478  1.00 68.98           O
ATOM   1483  N   ARG A 190      48.966 139.597 -19.586  1.00 81.16           N
ATOM   1484  CA  ARG A 190      48.894 138.732 -20.751  1.00 82.93           C
ATOM   1485  C   ARG A 190      47.511 138.136 -20.927  1.00 85.90           C
ATOM   1486  O   ARG A 190      46.832 138.390 -21.921  1.00 88.65           O
ATOM   1487  CB  ARG A 190      49.930 137.623 -20.598  1.00 81.67           C
ATOM   1488  CG  ARG A 190      49.934 136.497 -21.637  1.00 82.29           C
ATOM   1489  CD  ARG A 190      51.101 135.564 -21.280  1.00 80.88           C
ATOM   1490  NE  ARG A 190      51.162 134.293 -21.994  1.00 78.29           N
ATOM   1491  CZ  ARG A 190      51.819 133.242 -21.517  1.00 78.72           C
ATOM   1492  NH1 ARG A 190      52.437 133.342 -20.344  1.00 76.42           N
ATOM   1493  NH2 ARG A 190      51.876 132.108 -22.201  1.00 80.01           N
ATOM   1494  N   TRP A 191      47.093 137.354 -19.942  1.00 87.54           N
ATOM   1495  CA  TRP A 191      45.803 136.681 -19.975  1.00 87.10           C
ATOM   1496  C   TRP A 191      44.604 137.598 -19.873  1.00 88.91           C
ATOM   1497  O   TRP A 191      43.558 137.326 -20.470  1.00 89.36           O
ATOM   1498  CB  TRP A 191      45.728 135.673 -18.848  1.00 85.13           C
ATOM   1499  CG  TRP A 191      46.966 134.881 -18.672  1.00 83.74           C
ATOM   1500  CD1 TRP A 191      47.911 135.038 -17.705  1.00 81.55           C
ATOM   1501  CD2 TRP A 191      47.366 133.758 -19.450  1.00 83.97           C
ATOM   1502  NE1 TRP A 191      48.875 134.072 -17.826  1.00 81.10           N
ATOM   1503  CE2 TRP A 191      48.566 133.271 -18.889  1.00 82.69           C
ATOM   1504  CE3 TRP A 191      46.823 133.110 -20.567  1.00 85.23           C
ATOM   1505  CZ2 TRP A 191      49.231 132.168 -19.402  1.00 85.78           C
ATOM   1506  CZ3 TRP A 191      47.476 132.021 -21.079  1.00 87.41           C
ATOM   1507  CH2 TRP A 191      48.675 131.554 -20.497  1.00 90.98           C
ATOM   1508  N   ILE A 192      44.747 138.669 -19.096  1.00 90.73           N
ATOM   1509  CA  ILE A 192      43.657 139.621 -18.904  1.00 91.17           C
ATOM   1510  C   ILE A 192      43.416 140.368 -20.211  1.00 91.06           C
ATOM   1511  O   ILE A 192      42.419 141.068 -20.369  1.00 87.22           O
ATOM   1512  CB  ILE A 192      43.989 140.617 -17.772  1.00 89.98           C
ATOM   1513  CG1 ILE A 192      44.409 139.856 -16.521  1.00 87.89           C
ATOM   1514  CG2 ILE A 192      42.766 141.434 -17.411  1.00 92.83           C
ATOM   1515  CD1 ILE A 192      44.780 140.759 -15.384  1.00 90.87           C
ATOM   1516  N   VAL A 193      44.341 140.193 -21.147  1.00 90.42           N
ATOM   1517  CA  VAL A 193      44.244 140.811 -22.454  1.00 92.29           C
ATOM   1518  C   VAL A 193      43.597 139.809 -23.405  1.00 91.96           C
ATOM   1519  O   VAL A 193      42.439 139.949 -23.787  1.00 88.03           O
ATOM   1520  CB  VAL A 193      45.646 141.184 -22.962  1.00 95.04           C
ATOM   1521  CG1 VAL A 193      45.643 141.354 -24.477  1.00 96.09           C
ATOM   1522  CG2 VAL A 193      46.100 142.464 -22.285  1.00 96.55           C
ATOM   1523  N   TRP A 194      44.366 138.794 -23.777  1.00 92.68           N
ATOM   1524  CA  TRP A 194      43.896 137.750 -24.668  1.00 94.40           C
ATOM   1525  C   TRP A 194      42.422 137.474 -24.389  1.00 92.53           C
ATOM   1526  O   TRP A 194      41.659 137.241 -25.311  1.00 94.34           O
ATOM   1527  CB  TRP A 194      44.733 136.484 -24.443  1.00 97.84           C
ATOM   1528  CG  TRP A 194      44.582 135.359 -25.468  1.00104.97           C
ATOM   1529  CD1 TRP A 194      44.945 135.385 -26.789  1.00106.91           C
ATOM   1530  CD2 TRP A 194      44.108 134.029 -25.217  1.00107.18           C
ATOM   1531  NE1 TRP A 194      44.734 134.156 -27.370  1.00105.42           N
ATOM   1532  CE2 TRP A 194      44.219 133.308 -26.426  1.00107.51           C
ATOM   1533  CE3 TRP A 194      43.604 133.375 -24.080  1.00108.74           C
ATOM   1534  CZ2 TRP A 194      43.845 131.973 -26.532  1.00108.95           C
ATOM   1535  CZ3 TRP A 194      43.232 132.047 -24.185  1.00106.77           C
ATOM   1536  CH2 TRP A 194      43.355 131.359 -25.402  1.00109.86           C
ATOM   1537  N   LYS A 195      42.012 137.515 -23.125  1.00 90.16           N
ATOM   1538  CA  LYS A 195      40.618 137.242 -22.803  1.00 90.21           C
ATOM   1539  C   LYS A 195      39.743 138.297 -23.426  1.00 92.46           C
ATOM   1540  O   LYS A 195      38.834 138.004 -24.194  1.00 91.64           O
ATOM   1541  CB  LYS A 195      40.391 137.222 -21.284  1.00 87.23           C
ATOM   1542  CG  LYS A 195      38.909 137.302 -20.887  1.00 76.87           C
ATOM   1543  CD  LYS A 195      38.672 137.106 -19.409  1.00 71.00           C
ATOM   1544  CE  LYS A 195      39.064 138.299 -18.586  1.00 70.77           C
ATOM   1545  NZ  LYS A 195      38.928 138.005 -17.121  1.00 69.41           N
ATOM   1546  N   LEU A 196      40.022 139.539 -23.067  1.00 97.32           N
ATOM   1547  CA  LEU A 196      39.280 140.670 -23.584  1.00100.93           C
ATOM   1548  C   LEU A 196      39.376 140.589 -25.103  1.00102.29           C
ATOM   1549  O   LEU A 196      38.369 140.368 -25.774  1.00104.07           O
ATOM   1550  CB  LEU A 196      39.888 141.988 -23.070  1.00103.73           C
ATOM   1551  CG  LEU A 196      39.968 142.232 -21.551  1.00103.01           C
ATOM   1552  CD1 LEU A 196      40.664 143.546 -21.312  1.00104.93           C
ATOM   1553  CD2 LEU A 196      38.586 142.260 -20.914  1.00104.19           C
ATOM   1554  N   ALA A 197      40.583 140.754 -25.644  1.00101.51           N
ATOM   1555  CA  ALA A 197      40.765 140.666 -27.089  1.00100.71           C
ATOM   1556  C   ALA A 197      39.762 139.629 -27.594  1.00100.34           C
ATOM   1557  O   ALA A 197      38.731 139.974 -28.162  1.00 97.89           O
ATOM   1558  CB  ALA A 197      42.201 140.238 -27.423  1.00100.14           C
ATOM   1559  N   ALA A 198      40.054 138.363 -27.335  1.00101.29           N
ATOM   1560  CA  ALA A 198      39.186 137.275 -27.737  1.00103.30           C
ATOM   1561  C   ALA A 198      37.716 137.593 -27.546  1.00105.50           C
ATOM   1562  O   ALA A 198      36.894 137.195 -28.352  1.00108.82           O
ATOM   1563  CB  ALA A 198      39.535 136.039 -26.971  1.00104.37           C
ATOM   1564  N   MET A 199      37.361 138.295 -26.485  1.00107.75           N
ATOM   1565  CA  MET A 199      35.954 138.622 -26.293  1.00111.79           C
ATOM   1566  C   MET A 199      35.501 139.588 -27.380  1.00112.89           C
ATOM   1567  O   MET A 199      34.345 140.029 -27.401  1.00111.23           O
ATOM   1568  CB  MET A 199      35.726 139.247 -24.918  1.00114.69           C
ATOM   1569  CG  MET A 199      35.896 138.284 -23.762  1.00114.74           C
ATOM   1570  SD  MET A 199      35.491 139.090 -22.215  1.00121.68           S
ATOM   1571  CE  MET A 199      33.749 138.672 -22.007  1.00114.33           C
ATOM   1572  N   GLU A 200      36.433 139.912 -28.274  1.00114.27           N
ATOM   1573  CA  GLU A 200      36.178 140.812 -29.390  1.00116.56           C
ATOM   1574  C   GLU A 200      35.814 140.076 -30.671  1.00116.37           C
ATOM   1575  O   GLU A 200      34.637 140.016 -31.042  1.00116.54           O
ATOM   1576  CB  GLU A 200      37.388 141.702 -29.646  1.00116.73           C
ATOM   1577  CG  GLU A 200      37.326 143.008 -28.890  1.00121.42           C
ATOM   1578  CD  GLU A 200      38.260 144.046 -29.465  1.00124.49           C
ATOM   1579  OE1 GLU A 200      38.031 145.246 -29.210  1.00126.40           O
ATOM   1580  OE2 GLU A 200      39.221 143.659 -30.166  1.00125.37           O
ATOM   1581  N   PHE A 201      36.803 139.526 -31.366  1.00115.77           N
ATOM   1582  CA  PHE A 201      36.462 138.810 -32.581  1.00117.72           C
ATOM   1583  C   PHE A 201      35.708 137.569 -32.166  1.00117.93           C
ATOM   1584  O   PHE A 201      36.238 136.462 -32.217  1.00117.72           O
ATOM   1585  CB  PHE A 201      37.699 138.409 -33.381  1.00121.03           C
ATOM   1586  CG  PHE A 201      37.452 138.370 -34.867  1.00123.95           C
ATOM   1587  CD1 PHE A 201      37.913 139.396 -35.690  1.00123.69           C
ATOM   1588  CD2 PHE A 201      36.680 137.355 -35.433  1.00126.40           C
ATOM   1589  CE1 PHE A 201      37.604 139.417 -37.047  1.00123.96           C
ATOM   1590  CE2 PHE A 201      36.362 137.366 -36.795  1.00126.59           C
ATOM   1591  CZ  PHE A 201      36.826 138.401 -37.600  1.00125.57           C
ATOM   1592  N   ALA A 202      34.467 137.761 -31.744  1.00119.18           N
ATOM   1593  CA  ALA A 202      33.649 136.652 -31.297  1.00121.89           C
ATOM   1594  C   ALA A 202      32.197 137.051 -31.110  1.00123.21           C
ATOM   1595  O   ALA A 202      31.315 136.416 -31.679  1.00125.65           O
ATOM   1596  CB  ALA A 202      34.205 136.082 -29.999  1.00121.30           C
ATOM   1597  N   PHE A 203      31.932 138.069 -30.293  1.00124.43           N
ATOM   1598  CA  PHE A 203      30.551 138.523 -30.068  1.00126.50           C
ATOM   1599  C   PHE A 203      30.442 140.025 -30.288  1.00128.47           C
ATOM   1600  O   PHE A 203      29.742 140.713 -29.539  1.00126.39           O
ATOM   1601  CB  PHE A 203      30.079 138.224 -28.641  1.00125.24           C
ATOM   1602  CG  PHE A 203      30.303 136.804 -28.196  1.00127.14           C
ATOM   1603  CD1 PHE A 203      29.796 136.368 -26.985  1.00128.20           C
ATOM   1604  CD2 PHE A 203      31.048 135.914 -28.955  1.00126.66           C
ATOM   1605  CE1 PHE A 203      30.031 135.072 -26.542  1.00127.18           C
ATOM   1606  CE2 PHE A 203      31.289 134.625 -28.524  1.00127.20           C
ATOM   1607  CZ  PHE A 203      30.778 134.202 -27.313  1.00128.70           C
ATOM   1608  N   PRO A 204      31.124 140.550 -31.326  1.00130.25           N
ATOM   1609  CA  PRO A 204      31.106 141.974 -31.635  1.00130.90           C
ATOM   1610  C   PRO A 204      29.811 142.654 -31.271  1.00131.89           C
ATOM   1611  O   PRO A 204      29.822 143.798 -30.838  1.00130.12           O
ATOM   1612  CB  PRO A 204      31.376 141.990 -33.128  1.00130.49           C
ATOM   1613  CG  PRO A 204      32.379 140.918 -33.262  1.00130.24           C
ATOM   1614  CD  PRO A 204      31.777 139.809 -32.424  1.00130.29           C
ATOM   1615  N   LYS A 205      28.698 141.947 -31.426  1.00135.09           N
ATOM   1616  CA  LYS A 205      27.394 142.530 -31.117  1.00140.36           C
ATOM   1617  C   LYS A 205      27.130 142.819 -29.631  1.00141.66           C
ATOM   1618  O   LYS A 205      26.286 143.672 -29.312  1.00141.36           O
ATOM   1619  CB  LYS A 205      26.258 141.657 -31.697  1.00141.63           C
ATOM   1620  CG  LYS A 205      24.842 142.114 -31.291  1.00141.93           C
ATOM   1621  CD  LYS A 205      23.730 141.535 -32.165  1.00141.15           C
ATOM   1622  CE  LYS A 205      23.595 142.305 -33.470  1.00140.89           C
ATOM   1623  NZ  LYS A 205      22.329 141.980 -34.175  1.00138.43           N
ATOM   1624  N   GLU A 206      27.836 142.134 -28.725  1.00143.24           N
ATOM   1625  CA  GLU A 206      27.630 142.368 -27.288  1.00144.17           C
ATOM   1626  C   GLU A 206      28.878 142.868 -26.554  1.00143.47           C
ATOM   1627  O   GLU A 206      28.804 143.286 -25.397  1.00141.93           O
ATOM   1628  CB  GLU A 206      27.100 141.102 -26.608  1.00145.10           C
ATOM   1629  CG  GLU A 206      26.281 141.379 -25.342  1.00147.45           C
ATOM   1630  CD  GLU A 206      25.094 142.314 -25.582  1.00149.02           C
ATOM   1631  OE1 GLU A 206      25.308 143.541 -25.713  1.00149.72           O
ATOM   1632  OE2 GLU A 206      23.946 141.821 -25.647  1.00147.72           O
ATOM   1633  N   PHE A 207      30.018 142.815 -27.235  1.00143.25           N
ATOM   1634  CA  PHE A 207      31.279 143.288 -26.683  1.00142.19           C
ATOM   1635  C   PHE A 207      31.942 144.140 -27.728  1.00142.77           C
ATOM   1636  O   PHE A 207      32.651 143.632 -28.599  1.00143.88           O
ATOM   1637  CB  PHE A 207      32.195 142.128 -26.329  1.00141.24           C
ATOM   1638  CG  PHE A 207      31.607 141.203 -25.336  1.00138.82           C
ATOM   1639  CD1 PHE A 207      30.873 141.705 -24.267  1.00137.90           C
ATOM   1640  CD2 PHE A 207      31.750 139.837 -25.476  1.00137.06           C
ATOM   1641  CE1 PHE A 207      30.283 140.860 -23.351  1.00137.50           C
ATOM   1642  CE2 PHE A 207      31.165 138.981 -24.564  1.00138.54           C
ATOM   1643  CZ  PHE A 207      30.426 139.494 -23.496  1.00138.27           C
ATOM   1644  N   ALA A 208      31.689 145.439 -27.643  1.00142.83           N
ATOM   1645  CA  ALA A 208      32.254 146.394 -28.578  1.00142.86           C
ATOM   1646  C   ALA A 208      33.760 146.402 -28.369  1.00142.23           C
ATOM   1647  O   ALA A 208      34.449 145.404 -28.603  1.00143.26           O
ATOM   1648  CB  ALA A 208      31.672 147.778 -28.305  1.00142.86           C
ATOM   1649  N   ASN A 209      34.265 147.552 -27.954  1.00140.64           N
ATOM   1650  CA  ASN A 209      35.674 147.709 -27.644  1.00137.92           C
ATOM   1651  C   ASN A 209      35.614 148.111 -26.177  1.00135.11           C
ATOM   1652  O   ASN A 209      36.626 148.404 -25.533  1.00135.19           O
ATOM   1653  CB  ASN A 209      36.314 148.792 -28.517  1.00138.82           C
ATOM   1654  CG  ASN A 209      36.698 148.273 -29.898  1.00138.41           C
ATOM   1655  OD1 ASN A 209      37.270 149.004 -30.713  1.00136.64           O
ATOM   1656  ND2 ASN A 209      36.387 147.003 -30.163  1.00137.86           N
ATOM   1657  N   ARG A 210      34.380 148.096 -25.674  1.00130.19           N
ATOM   1658  CA  ARG A 210      34.054 148.393 -24.286  1.00123.58           C
ATOM   1659  C   ARG A 210      34.682 147.258 -23.482  1.00119.71           C
ATOM   1660  O   ARG A 210      34.400 147.071 -22.296  1.00118.05           O
ATOM   1661  CB  ARG A 210      32.539 148.368 -24.127  1.00120.75           C
ATOM   1662  CG  ARG A 210      31.906 147.215 -24.885  1.00116.78           C
ATOM   1663  CD  ARG A 210      30.463 147.004 -24.491  1.00114.21           C
ATOM   1664  NE  ARG A 210      30.291 147.065 -23.046  1.00113.45           N
ATOM   1665  CZ  ARG A 210      29.256 146.558 -22.381  1.00114.68           C
ATOM   1666  NH1 ARG A 210      28.278 145.934 -23.023  1.00113.29           N
ATOM   1667  NH2 ARG A 210      29.201 146.682 -21.059  1.00115.71           N
ATOM   1668  N   CYS A 211      35.542 146.514 -24.174  1.00114.96           N
ATOM   1669  CA  CYS A 211      36.246 145.365 -23.643  1.00108.39           C
ATOM   1670  C   CYS A 211      37.723 145.645 -23.432  1.00106.78           C
ATOM   1671  O   CYS A 211      38.209 145.588 -22.306  1.00106.56           O
ATOM   1672  CB  CYS A 211      36.106 144.205 -24.613  1.00106.21           C
ATOM   1673  SG  CYS A 211      36.164 142.603 -23.848  1.00 97.16           S
ATOM   1674  N   LEU A 212      38.433 145.958 -24.514  1.00103.41           N
ATOM   1675  CA  LEU A 212      39.873 146.208 -24.442  1.00100.93           C
ATOM   1676  C   LEU A 212      40.387 147.597 -24.011  1.00102.30           C
ATOM   1677  O   LEU A 212      41.545 147.934 -24.279  1.00101.75           O
ATOM   1678  CB  LEU A 212      40.507 145.834 -25.774  1.00 95.72           C
ATOM   1679  CG  LEU A 212      41.762 144.971 -25.712  1.00 93.55           C
ATOM   1680  CD1 LEU A 212      42.048 144.466 -27.098  1.00 93.92           C
ATOM   1681  CD2 LEU A 212      42.945 145.743 -25.178  1.00 90.59           C
ATOM   1682  N   ASN A 213      39.557 148.399 -23.339  1.00102.79           N
ATOM   1683  CA  ASN A 213      40.013 149.717 -22.875  1.00102.02           C
ATOM   1684  C   ASN A 213      40.964 149.552 -21.690  1.00 99.00           C
ATOM   1685  O   ASN A 213      40.786 148.670 -20.860  1.00 98.92           O
ATOM   1686  CB  ASN A 213      38.825 150.639 -22.511  1.00103.92           C
ATOM   1687  CG  ASN A 213      37.637 149.889 -21.917  1.00106.32           C
ATOM   1688  OD1 ASN A 213      37.644 149.498 -20.747  1.00110.55           O
ATOM   1689  ND2 ASN A 213      36.605 149.692 -22.728  1.00104.66           N
ATOM   1690  N   PRO A 214      41.976 150.415 -21.586  1.00 96.29           N
ATOM   1691  CA  PRO A 214      42.933 150.312 -20.491  1.00 97.11           C
ATOM   1692  C   PRO A 214      42.315 150.506 -19.117  1.00 98.28           C
ATOM   1693  O   PRO A 214      43.033 150.692 -18.140  1.00 98.92           O
ATOM   1694  CB  PRO A 214      43.926 151.406 -20.823  1.00 94.23           C
ATOM   1695  CG  PRO A 214      43.028 152.472 -21.292  1.00 93.10           C
ATOM   1696  CD  PRO A 214      42.063 151.744 -22.206  1.00 95.15           C
ATOM   1697  N   GLU A 215      40.993 150.457 -19.031  1.00 97.84           N
ATOM   1698  CA  GLU A 215      40.341 150.655 -17.751  1.00 99.39           C
ATOM   1699  C   GLU A 215      39.658 149.407 -17.227  1.00 98.58           C
ATOM   1700  O   GLU A 215      39.098 149.394 -16.137  1.00 96.97           O
ATOM   1701  CB  GLU A 215      39.367 151.816 -17.864  1.00106.48           C
ATOM   1702  CG  GLU A 215      40.078 153.102 -18.290  1.00114.78           C
ATOM   1703  CD  GLU A 215      39.207 154.341 -18.181  1.00119.94           C
ATOM   1704  OE1 GLU A 215      38.263 154.474 -18.997  1.00122.56           O
ATOM   1705  OE2 GLU A 215      39.466 155.180 -17.279  1.00121.69           O
ATOM   1706  N   ARG A 216      39.709 148.351 -18.020  1.00 97.47           N
ATOM   1707  CA  ARG A 216      39.147 147.079 -17.611  1.00 96.03           C
ATOM   1708  C   ARG A 216      40.383 146.212 -17.387  1.00 92.43           C
ATOM   1709  O   ARG A 216      40.311 145.135 -16.821  1.00 92.59           O
ATOM   1710  CB  ARG A 216      38.276 146.487 -18.715  1.00100.48           C
ATOM   1711  CG  ARG A 216      37.075 145.718 -18.210  1.00101.88           C
ATOM   1712  CD  ARG A 216      35.823 146.518 -18.484  1.00106.37           C
ATOM   1713  NE  ARG A 216      35.173 147.048 -17.285  1.00112.77           N
ATOM   1714  CZ  ARG A 216      34.651 146.303 -16.310  1.00114.74           C
ATOM   1715  NH1 ARG A 216      34.708 144.972 -16.373  1.00116.12           N
ATOM   1716  NH2 ARG A 216      34.036 146.890 -15.284  1.00114.28           N
ATOM   1717  N   VAL A 217      41.522 146.688 -17.868  1.00 87.96           N
ATOM   1718  CA  VAL A 217      42.761 145.981 -17.662  1.00 85.11           C
ATOM   1719  C   VAL A 217      43.156 146.371 -16.243  1.00 87.16           C
ATOM   1720  O   VAL A 217      43.236 145.513 -15.364  1.00 91.68           O
ATOM   1721  CB  VAL A 217      43.828 146.433 -18.650  1.00 81.26           C
ATOM   1722  CG1 VAL A 217      45.142 145.744 -18.376  1.00 72.12           C
ATOM   1723  CG2 VAL A 217      43.368 146.114 -20.028  1.00 81.29           C
ATOM   1724  N   LEU A 218      43.365 147.662 -15.990  1.00 82.59           N
ATOM   1725  CA  LEU A 218      43.735 148.064 -14.639  1.00 77.15           C
ATOM   1726  C   LEU A 218      42.561 147.822 -13.699  1.00 74.41           C
ATOM   1727  O   LEU A 218      42.636 148.046 -12.491  1.00 77.23           O
ATOM   1728  CB  LEU A 218      44.149 149.541 -14.582  1.00 74.90           C
ATOM   1729  CG  LEU A 218      44.711 149.895 -13.196  1.00 74.65           C
ATOM   1730  CD1 LEU A 218      46.034 149.172 -13.009  1.00 72.67           C
ATOM   1731  CD2 LEU A 218      44.896 151.378 -13.027  1.00 71.45           C
ATOM   1732  N   LEU A 219      41.467 147.346 -14.256  1.00 70.53           N
ATOM   1733  CA  LEU A 219      40.307 147.119 -13.435  1.00 70.72           C
ATOM   1734  C   LEU A 219      40.287 145.711 -12.956  1.00 68.49           C
ATOM   1735  O   LEU A 219      39.703 145.397 -11.919  1.00 67.79           O
ATOM   1736  CB  LEU A 219      39.034 147.406 -14.222  1.00 71.93           C
ATOM   1737  CG  LEU A 219      38.132 148.373 -13.455  1.00 76.26           C
ATOM   1738  CD1 LEU A 219      36.784 148.467 -14.157  1.00 76.22           C
ATOM   1739  CD2 LEU A 219      37.986 147.902 -11.995  1.00 73.08           C
ATOM   1740  N   GLN A 220      40.944 144.876 -13.743  1.00 68.08           N
ATOM   1741  CA  GLN A 220      41.036 143.449 -13.510  1.00 68.72           C
ATOM   1742  C   GLN A 220      42.289 143.104 -12.763  1.00 68.08           C
ATOM   1743  O   GLN A 220      42.283 142.259 -11.861  1.00 66.86           O
ATOM   1744  CB  GLN A 220      41.009 142.699 -14.847  1.00 66.28           C
ATOM   1745  CG  GLN A 220      39.677 142.835 -15.542  1.00 70.01           C
ATOM   1746  CD  GLN A 220      39.296 141.622 -16.336  1.00 70.69           C
ATOM   1747  OE1 GLN A 220      38.144 141.471 -16.741  1.00 70.94           O
ATOM   1748  NE2 GLN A 220      40.258 140.745 -16.566  1.00 70.52           N
ATOM   1749  N   LEU A 221      43.374 143.751 -13.168  1.00 67.29           N
ATOM   1750  CA  LEU A 221      44.653 143.526 -12.531  1.00 65.29           C
ATOM   1751  C   LEU A 221      44.426 143.804 -11.064  1.00 63.92           C
ATOM   1752  O   LEU A 221      45.027 143.160 -10.214  1.00 68.07           O
ATOM   1753  CB  LEU A 221      45.721 144.463 -13.102  1.00 60.50           C
ATOM   1754  CG  LEU A 221      46.340 144.034 -14.435  1.00 54.59           C
ATOM   1755  CD1 LEU A 221      47.242 145.108 -14.945  1.00 51.06           C
ATOM   1756  CD2 LEU A 221      47.111 142.754 -14.249  1.00 49.72           C
ATOM   1757  N   LYS A 222      43.533 144.744 -10.769  1.00 57.39           N
ATOM   1758  CA  LYS A 222      43.240 145.063  -9.387  1.00 48.20           C
ATOM   1759  C   LYS A 222      42.404 143.950  -8.932  1.00 48.74           C
ATOM   1760  O   LYS A 222      42.524 143.523  -7.809  1.00 50.54           O
ATOM   1761  CB  LYS A 222      42.423 146.319  -9.252  1.00 40.89           C
ATOM   1762  CG  LYS A 222      42.610 147.016  -7.957  1.00 42.57           C
ATOM   1763  CD  LYS A 222      42.515 146.104  -6.754  1.00 34.37           C
ATOM   1764  CE  LYS A 222      42.623 146.999  -5.500  1.00 42.81           C
ATOM   1765  NZ  LYS A 222      42.510 146.263  -4.204  1.00 45.50           N
ATOM   1766  N   TYR A 223      41.545 143.462  -9.821  1.00 52.48           N
ATOM   1767  CA  TYR A 223      40.646 142.371  -9.453  1.00 53.98           C
ATOM   1768  C   TYR A 223      41.445 141.182  -8.968  1.00 54.75           C
ATOM   1769  O   TYR A 223      41.206 140.691  -7.869  1.00 53.62           O
ATOM   1770  CB  TYR A 223      39.704 141.977 -10.612  1.00 50.39           C
ATOM   1771  CG  TYR A 223      38.781 140.811 -10.284  1.00 42.24           C
ATOM   1772  CD1 TYR A 223      38.054 140.787  -9.114  1.00 41.72           C
ATOM   1773  CD2 TYR A 223      38.742 139.684 -11.090  1.00 41.56           C
ATOM   1774  CE1 TYR A 223      37.331 139.664  -8.747  1.00 45.98           C
ATOM   1775  CE2 TYR A 223      38.025 138.555 -10.736  1.00 44.11           C
ATOM   1776  CZ  TYR A 223      37.326 138.557  -9.560  1.00 49.20           C
ATOM   1777  OH  TYR A 223      36.622 137.447  -9.187  1.00 53.96           O
ATOM   1778  N   ARG A 224      42.412 140.746  -9.766  1.00 58.25           N
ATOM   1779  CA  ARG A 224      43.270 139.612  -9.400  1.00 59.25           C
ATOM   1780  C   ARG A 224      44.039 139.813  -8.066  1.00 58.37           C
ATOM   1781  O   ARG A 224      44.182 138.884  -7.261  1.00 49.61           O
ATOM   1782  CB  ARG A 224      44.245 139.371 -10.538  1.00 59.77           C
ATOM   1783  CG  ARG A 224      43.560 139.248 -11.871  1.00 60.12           C
ATOM   1784  CD  ARG A 224      44.265 138.240 -12.759  1.00 54.06           C
ATOM   1785  NE  ARG A 224      43.371 137.812 -13.805  1.00 56.13           N
ATOM   1786  CZ  ARG A 224      43.564 136.735 -14.530  1.00 57.78           C
ATOM   1787  NH1 ARG A 224      44.620 135.987 -14.330  1.00 64.51           N
ATOM   1788  NH2 ARG A 224      42.676 136.383 -15.426  1.00 65.04           N
ATOM   1789  N   TYR A 225      44.524 141.034  -7.852  1.00 54.94           N
ATOM   1790  CA  TYR A 225      45.248 141.369  -6.651  1.00 57.66           C
ATOM   1791  C   TYR A 225      44.306 141.221  -5.486  1.00 59.65           C
ATOM   1792  O   TYR A 225      44.741 141.084  -4.359  1.00 64.71           O
ATOM   1793  CB  TYR A 225      45.792 142.808  -6.719  1.00 62.73           C
ATOM   1794  CG  TYR A 225      46.367 143.340  -5.406  1.00 70.53           C
ATOM   1795  CD1 TYR A 225      47.613 142.922  -4.915  1.00 73.60           C
ATOM   1796  CD2 TYR A 225      45.632 144.210  -4.622  1.00 73.90           C
ATOM   1797  CE1 TYR A 225      48.082 143.365  -3.670  1.00 70.92           C
ATOM   1798  CE2 TYR A 225      46.099 144.650  -3.395  1.00 75.36           C
ATOM   1799  CZ  TYR A 225      47.308 144.228  -2.927  1.00 73.85           C
ATOM   1800  OH  TYR A 225      47.696 144.680  -1.696  1.00 78.98           O
ATOM   1801  N   ASP A 226      43.007 141.260  -5.747  1.00 61.05           N
ATOM   1802  CA  ASP A 226      42.034 141.094  -4.678  1.00 58.91           C
ATOM   1803  C   ASP A 226      41.749 139.597  -4.509  1.00 58.65           C
ATOM   1804  O   ASP A 226      41.783 139.035  -3.421  1.00 60.94           O
ATOM   1805  CB  ASP A 226      40.776 141.837  -5.036  1.00 57.58           C
ATOM   1806  CG  ASP A 226      41.019 143.314  -5.222  1.00 71.89           C
ATOM   1807  OD1 ASP A 226      42.130 143.772  -4.887  1.00 70.26           O
ATOM   1808  OD2 ASP A 226      40.094 144.022  -5.691  1.00 76.96           O
ATOM   1809  N   VAL A 227      41.491 138.939  -5.612  1.00 53.06           N
ATOM   1810  CA  VAL A 227      41.222 137.546  -5.553  1.00 50.71           C
ATOM   1811  C   VAL A 227      42.390 136.771  -4.978  1.00 60.43           C
ATOM   1812  O   VAL A 227      42.192 135.881  -4.160  1.00 62.76           O
ATOM   1813  CB  VAL A 227      40.959 137.045  -6.937  1.00 47.66           C
ATOM   1814  CG1 VAL A 227      40.539 135.577  -6.917  1.00 35.58           C
ATOM   1815  CG2 VAL A 227      39.952 137.933  -7.574  1.00 45.76           C
ATOM   1816  N   GLU A 228      43.611 137.111  -5.392  1.00 66.75           N
ATOM   1817  CA  GLU A 228      44.799 136.357  -4.971  1.00 67.21           C
ATOM   1818  C   GLU A 228      45.741 136.917  -3.884  1.00 66.80           C
ATOM   1819  O   GLU A 228      46.282 136.141  -3.107  1.00 66.99           O
ATOM   1820  CB  GLU A 228      45.599 135.997  -6.232  1.00 68.09           C
ATOM   1821  CG  GLU A 228      46.759 135.047  -6.024  1.00 77.90           C
ATOM   1822  CD  GLU A 228      47.976 135.435  -6.848  1.00 80.94           C
ATOM   1823  OE1 GLU A 228      49.003 135.851  -6.258  1.00 84.57           O
ATOM   1824  OE2 GLU A 228      47.901 135.334  -8.088  1.00 82.06           O
ATOM   1825  N   ILE A 229      45.958 138.227  -3.817  1.00 62.47           N
ATOM   1826  CA  ILE A 229      46.837 138.755  -2.782  1.00 65.47           C
ATOM   1827  C   ILE A 229      46.062 139.195  -1.523  1.00 65.10           C
ATOM   1828  O   ILE A 229      46.620 139.261  -0.447  1.00 67.13           O
ATOM   1829  CB  ILE A 229      47.688 139.956  -3.302  1.00 68.66           C
ATOM   1830  CG1 ILE A 229      48.506 139.541  -4.526  1.00 69.94           C
ATOM   1831  CG2 ILE A 229      48.658 140.451  -2.214  1.00 65.08           C
ATOM   1832  CD1 ILE A 229      49.649 138.558  -4.229  1.00 83.24           C
ATOM   1833  N   ASP A 230      44.773 139.481  -1.648  1.00 66.34           N
ATOM   1834  CA  ASP A 230      43.952 139.908  -0.504  1.00 63.54           C
ATOM   1835  C   ASP A 230      43.191 138.788   0.190  1.00 65.31           C
ATOM   1836  O   ASP A 230      43.539 138.387   1.301  1.00 72.66           O
ATOM   1837  CB  ASP A 230      42.952 140.946  -0.957  1.00 60.33           C
ATOM   1838  CG  ASP A 230      42.097 141.447   0.154  1.00 58.31           C
ATOM   1839  OD1 ASP A 230      41.532 142.538  -0.033  1.00 60.02           O
ATOM   1840  OD2 ASP A 230      41.985 140.771   1.187  1.00 50.26           O
ATOM   1841  N   ASN A 231      42.144 138.294  -0.453  1.00 60.61           N
ATOM   1842  CA  ASN A 231      41.348 137.220   0.117  1.00 60.28           C
ATOM   1843  C   ASN A 231      42.093 135.918  -0.154  1.00 60.12           C
ATOM   1844  O   ASN A 231      41.550 134.809  -0.089  1.00 53.91           O
ATOM   1845  CB  ASN A 231      39.984 137.249  -0.536  1.00 61.33           C
ATOM   1846  CG  ASN A 231      39.490 138.662  -0.727  1.00 66.10           C
ATOM   1847  OD1 ASN A 231      38.511 139.085  -0.129  1.00 71.83           O
ATOM   1848  ND2 ASN A 231      40.188 139.409  -1.554  1.00 67.99           N
ATOM   1849  N   SER A 232      43.381 136.098  -0.416  1.00 59.72           N
ATOM   1850  CA  SER A 232      44.306 135.032  -0.722  1.00 59.74           C
ATOM   1851  C   SER A 232      43.654 133.733  -1.104  1.00 56.48           C
ATOM   1852  O   SER A 232      43.693 132.766  -0.356  1.00 48.91           O
ATOM   1853  CB  SER A 232      45.305 134.825   0.422  1.00 62.52           C
ATOM   1854  OG  SER A 232      44.684 134.344   1.582  1.00 65.07           O
ATOM   1855  N   ARG A 233      43.058 133.776  -2.303  1.00 59.66           N
ATOM   1856  CA  ARG A 233      42.394 132.677  -3.006  1.00 58.17           C
ATOM   1857  C   ARG A 233      43.347 132.347  -4.150  1.00 59.85           C
ATOM   1858  O   ARG A 233      43.689 133.227  -4.925  1.00 64.12           O
ATOM   1859  CB  ARG A 233      41.071 133.142  -3.581  1.00 52.82           C
ATOM   1860  CG  ARG A 233      39.899 133.019  -2.628  1.00 63.02           C
ATOM   1861  CD  ARG A 233      38.582 133.025  -3.375  1.00 61.14           C
ATOM   1862  NE  ARG A 233      38.285 134.359  -3.861  1.00 67.52           N
ATOM   1863  CZ  ARG A 233      37.747 135.302  -3.103  1.00 74.28           C
ATOM   1864  NH1 ARG A 233      37.448 135.033  -1.840  1.00 82.60           N
ATOM   1865  NH2 ARG A 233      37.526 136.510  -3.591  1.00 72.84           N
ATOM   1866  N   ARG A 234      43.773 131.090  -4.252  1.00 61.97           N
ATOM   1867  CA  ARG A 234      44.746 130.635  -5.266  1.00 61.07           C
ATOM   1868  C   ARG A 234      44.238 129.874  -6.489  1.00 58.70           C
ATOM   1869  O   ARG A 234      43.477 128.923  -6.365  1.00 55.49           O
ATOM   1870  CB  ARG A 234      45.789 129.750  -4.590  1.00 62.62           C
ATOM   1871  CG  ARG A 234      46.742 130.478  -3.689  1.00 68.37           C
ATOM   1872  CD  ARG A 234      47.425 129.478  -2.831  1.00 71.41           C
ATOM   1873  NE  ARG A 234      46.468 128.861  -1.929  1.00 79.33           N
ATOM   1874  CZ  ARG A 234      46.702 127.733  -1.274  1.00 84.12           C
ATOM   1875  NH1 ARG A 234      47.865 127.112  -1.441  1.00 83.39           N
ATOM   1876  NH2 ARG A 234      45.785 127.231  -0.449  1.00 88.72           N
ATOM   1877  N   SER A 235      44.691 130.271  -7.673  1.00 55.68           N
ATOM   1878  CA  SER A 235      44.261 129.580  -8.881  1.00 54.29           C
ATOM   1879  C   SER A 235      44.451 128.085  -8.774  1.00 55.24           C
ATOM   1880  O   SER A 235      44.991 127.589  -7.794  1.00 53.30           O
ATOM   1881  CB  SER A 235      45.031 130.053 -10.084  1.00 56.58           C
ATOM   1882  OG  SER A 235      45.084 128.993 -11.016  1.00 62.62           O
ATOM   1883  N   ALA A 236      44.006 127.366  -9.797  1.00 58.14           N
ATOM   1884  CA  ALA A 236      44.124 125.907  -9.814  1.00 59.44           C
ATOM   1885  C   ALA A 236      45.554 125.446  -9.955  1.00 56.40           C
ATOM   1886  O   ALA A 236      45.969 124.542  -9.271  1.00 54.09           O
ATOM   1887  CB  ALA A 236      43.283 125.312 -10.953  1.00 62.70           C
ATOM   1888  N   LEU A 237      46.308 126.072 -10.842  1.00 55.52           N
ATOM   1889  CA  LEU A 237      47.674 125.648 -11.046  1.00 59.74           C
ATOM   1890  C   LEU A 237      48.631 126.199 -10.018  1.00 61.35           C
ATOM   1891  O   LEU A 237      49.718 125.663  -9.838  1.00 60.38           O
ATOM   1892  CB  LEU A 237      48.142 126.026 -12.441  1.00 57.35           C
ATOM   1893  CG  LEU A 237      47.361 125.321 -13.541  1.00 58.42           C
ATOM   1894  CD1 LEU A 237      47.899 125.750 -14.900  1.00 48.11           C
ATOM   1895  CD2 LEU A 237      47.445 123.813 -13.330  1.00 45.15           C
ATOM   1896  N   LYS A 238      48.229 127.273  -9.348  1.00 59.31           N
ATOM   1897  CA  LYS A 238      49.063 127.876  -8.325  1.00 56.66           C
ATOM   1898  C   LYS A 238      48.982 126.966  -7.114  1.00 61.35           C
ATOM   1899  O   LYS A 238      49.942 126.841  -6.373  1.00 63.45           O
ATOM   1900  CB  LYS A 238      48.559 129.265  -7.977  1.00 48.00           C
ATOM   1901  CG  LYS A 238      49.411 130.021  -7.028  1.00 43.70           C
ATOM   1902  CD  LYS A 238      48.728 131.310  -6.682  1.00 56.22           C
ATOM   1903  CE  LYS A 238      49.694 132.313  -6.104  1.00 62.51           C
ATOM   1904  NZ  LYS A 238      50.697 132.759  -7.116  1.00 64.05           N
ATOM   1905  N   LYS A 239      47.830 126.331  -6.903  1.00 63.50           N
ATOM   1906  CA  LYS A 239      47.662 125.411  -5.783  1.00 64.45           C
ATOM   1907  C   LYS A 239      48.634 124.290  -6.079  1.00 67.75           C
ATOM   1908  O   LYS A 239      49.628 124.089  -5.391  1.00 67.52           O
ATOM   1909  CB  LYS A 239      46.261 124.818  -5.780  1.00 63.85           C
ATOM   1910  CG  LYS A 239      45.147 125.743  -5.378  1.00 73.28           C
ATOM   1911  CD  LYS A 239      44.834 125.636  -3.879  1.00 77.15           C
ATOM   1912  CE  LYS A 239      43.355 125.917  -3.552  1.00 74.99           C
ATOM   1913  NZ  LYS A 239      42.402 125.022  -4.305  1.00 78.18           N
ATOM   1914  N   ILE A 240      48.310 123.568  -7.144  1.00 71.07           N
ATOM   1915  CA  ILE A 240      49.082 122.437  -7.632  1.00 69.66           C
ATOM   1916  C   ILE A 240      50.582 122.679  -7.563  1.00 67.00           C
ATOM   1917  O   ILE A 240      51.289 121.963  -6.888  1.00 66.83           O
ATOM   1918  CB  ILE A 240      48.683 122.112  -9.081  1.00 70.91           C
ATOM   1919  CG1 ILE A 240      47.172 121.873  -9.167  1.00 64.41           C
ATOM   1920  CG2 ILE A 240      49.465 120.916  -9.570  1.00 70.11           C
ATOM   1921  CD1 ILE A 240      46.692 120.654  -8.428  1.00 73.51           C
ATOM   1922  N   LEU A 241      51.062 123.687  -8.265  1.00 66.25           N
ATOM   1923  CA  LEU A 241      52.478 123.982  -8.252  1.00 68.54           C
ATOM   1924  C   LEU A 241      52.949 124.186  -6.847  1.00 69.94           C
ATOM   1925  O   LEU A 241      53.860 123.517  -6.421  1.00 75.73           O
ATOM   1926  CB  LEU A 241      52.776 125.222  -9.084  1.00 70.85           C
ATOM   1927  CG  LEU A 241      52.963 124.960 -10.584  1.00 75.26           C
ATOM   1928  CD1 LEU A 241      54.354 124.354 -10.775  1.00 77.26           C
ATOM   1929  CD2 LEU A 241      51.852 124.036 -11.150  1.00 75.07           C
ATOM   1930  N   GLU A 242      52.328 125.098  -6.116  1.00 72.10           N
ATOM   1931  CA  GLU A 242      52.721 125.355  -4.734  1.00 74.47           C
ATOM   1932  C   GLU A 242      52.567 124.114  -3.854  1.00 73.92           C
ATOM   1933  O   GLU A 242      52.734 124.188  -2.644  1.00 73.80           O
ATOM   1934  CB  GLU A 242      51.899 126.504  -4.130  1.00 78.44           C
ATOM   1935  CG  GLU A 242      52.132 127.876  -4.769  1.00 84.67           C
ATOM   1936  CD  GLU A 242      51.377 128.998  -4.057  1.00 89.58           C
ATOM   1937  OE1 GLU A 242      51.479 130.169  -4.497  1.00 91.10           O
ATOM   1938  OE2 GLU A 242      50.687 128.701  -3.052  1.00 88.48           O
ATOM   1939  N   ARG A 243      52.233 122.981  -4.460  1.00 75.19           N
ATOM   1940  CA  ARG A 243      52.078 121.720  -3.729  1.00 79.50           C
ATOM   1941  C   ARG A 243      51.007 121.703  -2.627  1.00 81.45           C
ATOM   1942  O   ARG A 243      51.271 121.192  -1.535  1.00 83.19           O
ATOM   1943  CB  ARG A 243      53.435 121.314  -3.140  1.00 81.01           C
ATOM   1944  CG  ARG A 243      54.346 120.608  -4.141  1.00 85.58           C
ATOM   1945  CD  ARG A 243      54.201 119.094  -3.995  1.00 89.80           C
ATOM   1946  NE  ARG A 243      54.429 118.332  -5.225  1.00 94.90           N
ATOM   1947  CZ  ARG A 243      54.239 117.013  -5.325  1.00101.05           C
ATOM   1948  NH1 ARG A 243      53.827 116.305  -4.271  1.00103.08           N
ATOM   1949  NH2 ARG A 243      54.434 116.395  -6.485  1.00100.99           N
ATOM   1950  N   ASP A 244      49.806 122.222  -2.929  1.00 79.24           N
ATOM   1951  CA  ASP A 244      48.688 122.298  -1.976  1.00 77.06           C
ATOM   1952  C   ASP A 244      47.350 121.677  -2.436  1.00 77.90           C
ATOM   1953  O   ASP A 244      46.289 121.972  -1.866  1.00 76.23           O
ATOM   1954  CB  ASP A 244      48.433 123.761  -1.613  1.00 81.11           C
ATOM   1955  CG  ASP A 244      48.976 124.147  -0.242  1.00 87.23           C
ATOM   1956  OD1 ASP A 244      48.734 125.301   0.175  1.00 88.38           O
ATOM   1957  OD2 ASP A 244      49.632 123.316   0.424  1.00 88.43           O
ATOM   1958  N   ASP A 245      47.398 120.843  -3.472  1.00 77.44           N
ATOM   1959  CA  ASP A 245      46.216 120.157  -4.006  1.00 75.69           C
ATOM   1960  C   ASP A 245      46.685 119.226  -5.134  1.00 76.05           C
ATOM   1961  O   ASP A 245      45.934 118.401  -5.642  1.00 72.41           O
ATOM   1962  CB  ASP A 245      45.184 121.173  -4.520  1.00 76.33           C
ATOM   1963  CG  ASP A 245      43.773 120.579  -4.681  1.00 76.76           C
ATOM   1964  OD1 ASP A 245      43.597 119.354  -4.540  1.00 77.64           O
ATOM   1965  OD2 ASP A 245      42.828 121.346  -4.962  1.00 77.90           O
ATOM   1966  N   THR A 246      47.950 119.377  -5.501  1.00 80.62           N
ATOM   1967  CA  THR A 246      48.602 118.568  -6.538  1.00 89.23           C
ATOM   1968  C   THR A 246      47.663 117.647  -7.335  1.00 89.90           C
ATOM   1969  O   THR A 246      47.589 117.735  -8.575  1.00 86.96           O
ATOM   1970  CB  THR A 246      49.764 117.715  -5.902  1.00 95.35           C
ATOM   1971  OG1 THR A 246      50.834 118.593  -5.499  1.00 94.89           O
ATOM   1972  CG2 THR A 246      50.277 116.630  -6.894  1.00 90.13           C
ATOM   1973  N   ALA A 247      46.985 116.748  -6.623  1.00 90.79           N
ATOM   1974  CA  ALA A 247      46.046 115.846  -7.251  1.00 92.11           C
ATOM   1975  C   ALA A 247      45.603 116.580  -8.508  1.00 93.97           C
ATOM   1976  O   ALA A 247      45.010 117.667  -8.421  1.00 89.67           O
ATOM   1977  CB  ALA A 247      44.871 115.611  -6.338  1.00 90.27           C
ATOM   1978  N   ALA A 248      45.946 116.011  -9.666  1.00 94.96           N
ATOM   1979  CA  ALA A 248      45.601 116.605 -10.950  1.00 95.30           C
ATOM   1980  C   ALA A 248      44.174 116.228 -11.398  1.00 95.42           C
ATOM   1981  O   ALA A 248      43.843 116.234 -12.594  1.00 94.57           O
ATOM   1982  CB  ALA A 248      46.619 116.214 -11.987  1.00 95.94           C
ATOM   1983  N   LYS A 249      43.352 115.917 -10.395  1.00 90.83           N
ATOM   1984  CA  LYS A 249      41.936 115.606 -10.527  1.00 83.35           C
ATOM   1985  C   LYS A 249      41.239 116.577 -11.473  1.00 81.45           C
ATOM   1986  O   LYS A 249      41.620 117.733 -11.582  1.00 79.36           O
ATOM   1987  CB  LYS A 249      41.295 115.760  -9.170  1.00 82.66           C
ATOM   1988  CG  LYS A 249      41.561 117.117  -8.538  1.00 72.81           C
ATOM   1989  CD  LYS A 249      40.854 117.198  -7.200  1.00 74.25           C
ATOM   1990  CE  LYS A 249      40.976 118.562  -6.559  1.00 69.98           C
ATOM   1991  NZ  LYS A 249      40.101 118.670  -5.370  1.00 70.09           N
ATOM   1992  N   THR A 250      40.177 116.108 -12.111  1.00 78.56           N
ATOM   1993  CA  THR A 250      39.408 116.899 -13.068  1.00 75.08           C
ATOM   1994  C   THR A 250      39.650 118.403 -13.174  1.00 72.38           C
ATOM   1995  O   THR A 250      39.202 119.198 -12.343  1.00 66.46           O
ATOM   1996  CB  THR A 250      37.921 116.675 -12.871  1.00 76.43           C
ATOM   1997  OG1 THR A 250      37.607 115.310 -13.186  1.00 80.00           O
ATOM   1998  CG2 THR A 250      37.137 117.611 -13.765  1.00 74.47           C
ATOM   1999  N   LEU A 251      40.338 118.755 -14.258  1.00 72.11           N
ATOM   2000  CA  LEU A 251      40.705 120.115 -14.610  1.00 70.64           C
ATOM   2001  C   LEU A 251      40.088 120.604 -15.913  1.00 72.94           C
ATOM   2002  O   LEU A 251      39.679 119.835 -16.773  1.00 75.49           O
ATOM   2003  CB  LEU A 251      42.205 120.211 -14.777  1.00 65.97           C
ATOM   2004  CG  LEU A 251      42.995 120.597 -13.554  1.00 69.48           C
ATOM   2005  CD1 LEU A 251      44.455 120.539 -13.889  1.00 72.41           C
ATOM   2006  CD2 LEU A 251      42.596 121.993 -13.110  1.00 73.29           C
ATOM   2007  N   VAL A 252      40.038 121.914 -16.050  1.00 74.27           N
ATOM   2008  CA  VAL A 252      39.551 122.552 -17.255  1.00 74.88           C
ATOM   2009  C   VAL A 252      40.686 123.542 -17.483  1.00 77.48           C
ATOM   2010  O   VAL A 252      40.853 124.506 -16.725  1.00 72.82           O
ATOM   2011  CB  VAL A 252      38.221 123.288 -17.009  1.00 75.96           C
ATOM   2012  CG1 VAL A 252      37.764 123.979 -18.261  1.00 66.13           C
ATOM   2013  CG2 VAL A 252      37.182 122.304 -16.555  1.00 74.43           C
ATOM   2014  N   LEU A 253      41.506 123.264 -18.485  1.00 78.84           N
ATOM   2015  CA  LEU A 253      42.633 124.131 -18.777  1.00 83.22           C
ATOM   2016  C   LEU A 253      42.496 124.657 -20.169  1.00 85.38           C
ATOM   2017  O   LEU A 253      41.478 124.435 -20.811  1.00 88.19           O
ATOM   2018  CB  LEU A 253      43.941 123.366 -18.657  1.00 78.15           C
ATOM   2019  CG  LEU A 253      44.319 123.013 -17.226  1.00 79.06           C
ATOM   2020  CD1 LEU A 253      45.498 122.080 -17.233  1.00 78.39           C
ATOM   2021  CD2 LEU A 253      44.647 124.278 -16.460  1.00 74.53           C
ATOM   2022  N   CYS A 254      43.523 125.356 -20.630  1.00 88.16           N
ATOM   2023  CA  CYS A 254      43.512 125.905 -21.968  1.00 93.43           C
ATOM   2024  C   CYS A 254      44.890 125.962 -22.607  1.00 96.45           C
ATOM   2025  O   CYS A 254      45.863 126.419 -21.997  1.00 94.20           O
ATOM   2026  CB  CYS A 254      42.914 127.297 -21.961  1.00 96.08           C
ATOM   2027  SG  CYS A 254      42.901 128.007 -23.596  1.00101.83           S
ATOM   2028  N   ILE A 255      44.944 125.503 -23.855  1.00 99.89           N
ATOM   2029  CA  ILE A 255      46.166 125.451 -24.656  1.00101.73           C
ATOM   2030  C   ILE A 255      46.673 126.829 -25.025  1.00103.61           C
ATOM   2031  O   ILE A 255      45.907 127.694 -25.446  1.00100.74           O
ATOM   2032  CB  ILE A 255      45.914 124.688 -25.968  1.00101.54           C
ATOM   2033  CG1 ILE A 255      44.428 124.836 -26.312  1.00103.67           C
ATOM   2034  CG2 ILE A 255      46.371 123.221 -25.867  1.00 97.00           C
ATOM   2035  CD1 ILE A 255      43.912 123.878 -27.349  1.00108.50           C
ATOM   2036  N   SER A 256      47.976 127.019 -24.846  1.00107.28           N
ATOM   2037  CA  SER A 256      48.652 128.265 -25.193  1.00112.16           C
ATOM   2038  C   SER A 256      49.779 127.905 -26.190  1.00116.02           C
ATOM   2039  O   SER A 256      49.502 127.340 -27.245  1.00118.31           O
ATOM   2040  CB  SER A 256      49.189 128.981 -23.928  1.00110.46           C
ATOM   2041  OG  SER A 256      49.897 128.126 -23.040  1.00105.20           O
ATOM   2042  N   ASP A 257      51.034 128.205 -25.872  1.00118.62           N
ATOM   2043  CA  ASP A 257      52.138 127.886 -26.778  1.00119.94           C
ATOM   2044  C   ASP A 257      52.327 126.402 -27.121  1.00121.51           C
ATOM   2045  O   ASP A 257      52.028 125.518 -26.317  1.00120.02           O
ATOM   2046  CB  ASP A 257      53.441 128.431 -26.210  1.00120.32           C
ATOM   2047  CG  ASP A 257      53.968 129.588 -27.011  1.00124.92           C
ATOM   2048  OD1 ASP A 257      55.036 130.126 -26.646  1.00128.55           O
ATOM   2049  OD2 ASP A 257      53.311 129.956 -28.013  1.00124.56           O
ATOM   2050  N   ILE A 258      52.826 126.140 -28.330  1.00123.74           N
ATOM   2051  CA  ILE A 258      53.083 124.771 -28.796  1.00123.40           C
ATOM   2052  C   ILE A 258      54.577 124.592 -29.142  1.00124.37           C
ATOM   2053  O   ILE A 258      54.921 124.824 -30.325  1.00124.89           O
ATOM   2054  CB  ILE A 258      52.233 124.428 -30.051  1.00120.96           C
ATOM   2055  CG1 ILE A 258      50.806 124.957 -29.891  1.00119.77           C
ATOM   2056  CG2 ILE A 258      52.157 122.917 -30.227  1.00119.72           C
ATOM   2057  CD1 ILE A 258      49.901 124.667 -31.080  1.00118.02           C
ATOM   2058  N   VAL A 259      57.613 122.035 -31.770  1.00166.07           N
ATOM   2059  CA  VAL A 259      56.326 121.429 -31.316  1.00165.40           C
ATOM   2060  C   VAL A 259      56.535 120.084 -30.608  1.00164.24           C
ATOM   2061  O   VAL A 259      56.063 119.050 -31.080  1.00164.81           O
ATOM   2062  CB  VAL A 259      55.379 121.258 -32.521  1.00165.27           C
ATOM   2063  N   ASP A 260      57.241 120.092 -29.481  1.00162.30           N
ATOM   2064  CA  ASP A 260      57.476 118.855 -28.739  1.00160.33           C
ATOM   2065  C   ASP A 260      56.399 118.684 -27.675  1.00157.20           C
ATOM   2066  O   ASP A 260      55.922 117.571 -27.426  1.00157.10           O
ATOM   2067  CB  ASP A 260      58.856 118.873 -28.077  1.00163.85           C
ATOM   2068  CG  ASP A 260      59.146 117.598 -27.286  1.00167.13           C
ATOM   2069  OD1 ASP A 260      59.037 116.495 -27.869  1.00169.73           O
ATOM   2070  OD2 ASP A 260      59.486 117.699 -26.084  1.00167.93           O
ATOM   2071  N   THR A 261      56.033 119.798 -27.046  1.00151.86           N
ATOM   2072  CA  THR A 261      55.000 119.825 -26.014  1.00145.02           C
ATOM   2073  C   THR A 261      54.260 121.152 -26.136  1.00140.71           C
ATOM   2074  O   THR A 261      54.718 122.065 -26.831  1.00142.09           O
ATOM   2075  CB  THR A 261      55.595 119.716 -24.569  1.00145.52           C
ATOM   2076  OG1 THR A 261      56.486 120.813 -24.316  1.00143.06           O
ATOM   2077  CG2 THR A 261      56.343 118.395 -24.389  1.00145.60           C
ATOM   2078  N   ILE A 262      53.106 121.253 -25.488  1.00133.75           N
ATOM   2079  CA  ILE A 262      52.345 122.490 -25.515  1.00125.73           C
ATOM   2080  C   ILE A 262      52.374 123.073 -24.113  1.00120.02           C
ATOM   2081  O   ILE A 262      53.061 122.565 -23.235  1.00117.53           O
ATOM   2082  CB  ILE A 262      50.871 122.271 -25.941  1.00127.15           C
ATOM   2083  CG1 ILE A 262      50.068 121.638 -24.800  1.00125.47           C
ATOM   2084  CG2 ILE A 262      50.817 121.421 -27.195  1.00127.49           C
ATOM   2085  CD1 ILE A 262      50.588 120.304 -24.324  1.00124.73           C
ATOM   2086  N   GLU A 263      51.620 124.141 -23.911  1.00114.97           N
ATOM   2087  CA  GLU A 263      51.557 124.814 -22.618  1.00108.40           C
ATOM   2088  C   GLU A 263      50.075 125.100 -22.380  1.00102.81           C
ATOM   2089  O   GLU A 263      49.393 125.639 -23.253  1.00103.32           O
ATOM   2090  CB  GLU A 263      52.378 126.128 -22.675  1.00109.83           C
ATOM   2091  CG  GLU A 263      52.684 126.814 -21.332  1.00109.13           C
ATOM   2092  CD  GLU A 263      53.511 128.114 -21.456  1.00108.23           C
ATOM   2093  OE1 GLU A 263      53.102 129.029 -22.222  1.00101.85           O
ATOM   2094  OE2 GLU A 263      54.558 128.217 -20.762  1.00105.43           O
ATOM   2095  N   LEU A 264      49.568 124.700 -21.219  1.00 94.75           N
ATOM   2096  CA  LEU A 264      48.172 124.938 -20.899  1.00 84.93           C
ATOM   2097  C   LEU A 264      48.101 126.000 -19.830  1.00 81.51           C
ATOM   2098  O   LEU A 264      49.115 126.324 -19.203  1.00 78.96           O
ATOM   2099  CB  LEU A 264      47.528 123.662 -20.382  1.00 82.74           C
ATOM   2100  CG  LEU A 264      47.569 122.470 -21.330  1.00 82.50           C
ATOM   2101  CD1 LEU A 264      46.872 121.277 -20.718  1.00 80.01           C
ATOM   2102  CD2 LEU A 264      46.901 122.859 -22.621  1.00 83.76           C
ATOM   2103  N   THR A 265      46.902 126.546 -19.633  1.00 78.89           N
ATOM   2104  CA  THR A 265      46.660 127.569 -18.606  1.00 75.45           C
ATOM   2105  C   THR A 265      45.304 127.418 -17.927  1.00 75.27           C
ATOM   2106  O   THR A 265      44.382 126.836 -18.500  1.00 78.37           O
ATOM   2107  CB  THR A 265      46.659 128.962 -19.168  1.00 72.91           C
ATOM   2108  OG1 THR A 265      46.330 129.870 -18.120  1.00 70.92           O
ATOM   2109  CG2 THR A 265      45.617 129.083 -20.268  1.00 66.03           C
ATOM   2110  N   ASP A 266      45.192 127.934 -16.704  1.00 72.50           N
ATOM   2111  CA  ASP A 266      43.929 127.893 -15.977  1.00 72.45           C
ATOM   2112  C   ASP A 266      43.368 129.285 -16.120  1.00 74.63           C
ATOM   2113  O   ASP A 266      42.294 129.607 -15.600  1.00 79.26           O
ATOM   2114  CB  ASP A 266      44.109 127.548 -14.489  1.00 66.81           C
ATOM   2115  CG  ASP A 266      45.219 128.310 -13.837  1.00 66.37           C
ATOM   2116  OD1 ASP A 266      45.419 129.484 -14.203  1.00 66.71           O
ATOM   2117  OD2 ASP A 266      45.884 127.741 -12.946  1.00 60.53           O
ATOM   2118  N   GLY A 267      44.119 130.107 -16.848  1.00 71.85           N
ATOM   2119  CA  GLY A 267      43.717 131.474 -17.090  1.00 68.47           C
ATOM   2120  C   GLY A 267      44.520 132.403 -16.227  1.00 67.24           C
ATOM   2121  O   GLY A 267      44.608 133.592 -16.508  1.00 65.61           O
ATOM   2122  N   TRP A 268      45.110 131.849 -15.171  1.00 66.09           N
ATOM   2123  CA  TRP A 268      45.889 132.643 -14.235  1.00 66.49           C
ATOM   2124  C   TRP A 268      47.377 132.391 -14.354  1.00 65.55           C
ATOM   2125  O   TRP A 268      48.156 133.327 -14.423  1.00 66.15           O
ATOM   2126  CB  TRP A 268      45.403 132.392 -12.809  1.00 64.49           C
ATOM   2127  CG  TRP A 268      44.035 132.987 -12.535  1.00 62.53           C
ATOM   2128  CD1 TRP A 268      42.835 132.573 -13.050  1.00 62.98           C
ATOM   2129  CD2 TRP A 268      43.737 134.105 -11.693  1.00 56.53           C
ATOM   2130  NE1 TRP A 268      41.816 133.367 -12.579  1.00 59.00           N
ATOM   2131  CE2 TRP A 268      42.344 134.310 -11.744  1.00 53.03           C
ATOM   2132  CE3 TRP A 268      44.512 134.947 -10.902  1.00 48.24           C
ATOM   2133  CZ2 TRP A 268      41.725 135.311 -11.044  1.00 44.22           C
ATOM   2134  CZ3 TRP A 268      43.890 135.941 -10.216  1.00 49.00           C
ATOM   2135  CH2 TRP A 268      42.512 136.118 -10.287  1.00 47.63           C
ATOM   2136  N   TYR A 269      47.774 131.135 -14.351  1.00 62.57           N
ATOM   2137  CA  TYR A 269      49.164 130.810 -14.531  1.00 68.17           C
ATOM   2138  C   TYR A 269      49.161 129.745 -15.590  1.00 75.51           C
ATOM   2139  O   TYR A 269      48.096 129.266 -15.968  1.00 77.14           O
ATOM   2140  CB  TYR A 269      49.786 130.318 -13.241  1.00 64.35           C
ATOM   2141  CG  TYR A 269      49.804 131.416 -12.249  1.00 63.16           C
ATOM   2142  CD1 TYR A 269      48.793 131.554 -11.327  1.00 60.06           C
ATOM   2143  CD2 TYR A 269      50.783 132.402 -12.307  1.00 66.99           C
ATOM   2144  CE1 TYR A 269      48.746 132.652 -10.483  1.00 62.45           C
ATOM   2145  CE2 TYR A 269      50.744 133.509 -11.467  1.00 62.71           C
ATOM   2146  CZ  TYR A 269      49.723 133.624 -10.559  1.00 61.95           C
ATOM   2147  OH  TYR A 269      49.687 134.703  -9.721  1.00 65.02           O
ATOM   2148  N   ALA A 270      50.333 129.378 -16.098  1.00 81.57           N
ATOM   2149  CA  ALA A 270      50.373 128.373 -17.150  1.00 83.64           C
ATOM   2150  C   ALA A 270      51.570 127.466 -17.026  1.00 83.86           C
ATOM   2151  O   ALA A 270      52.656 127.911 -16.671  1.00 84.76           O
ATOM   2152  CB  ALA A 270      50.365 129.053 -18.508  1.00 82.35           C
ATOM   2153  N   VAL A 271      51.363 126.187 -17.302  1.00 83.18           N
ATOM   2154  CA  VAL A 271      52.461 125.242 -17.221  1.00 87.57           C
ATOM   2155  C   VAL A 271      52.575 124.426 -18.500  1.00 91.24           C
ATOM   2156  O   VAL A 271      51.597 124.287 -19.246  1.00 90.72           O
ATOM   2157  CB  VAL A 271      52.311 124.273 -16.015  1.00 85.55           C
ATOM   2158  CG1 VAL A 271      52.422 125.047 -14.714  1.00 80.73           C
ATOM   2159  CG2 VAL A 271      51.001 123.510 -16.109  1.00 75.47           C
ATOM   2160  N   ARG A 272      53.772 123.895 -18.752  1.00 93.42           N
ATOM   2161  CA  ARG A 272      53.991 123.087 -19.939  1.00 97.02           C
ATOM   2162  C   ARG A 272      53.680 121.613 -19.715  1.00 97.90           C
ATOM   2163  O   ARG A 272      54.398 120.891 -19.014  1.00 95.74           O
ATOM   2164  CB  ARG A 272      55.418 123.259 -20.463  1.00 99.88           C
ATOM   2165  CG  ARG A 272      55.564 124.429 -21.446  1.00104.81           C
ATOM   2166  CD  ARG A 272      56.873 124.366 -22.243  1.00106.63           C
ATOM   2167  NE  ARG A 272      58.013 124.997 -21.576  1.00108.89           N
ATOM   2168  CZ  ARG A 272      58.510 124.633 -20.394  1.00110.07           C
ATOM   2169  NH1 ARG A 272      57.978 123.629 -19.708  1.00108.53           N
ATOM   2170  NH2 ARG A 272      59.558 125.278 -19.898  1.00113.39           N
ATOM   2171  N   ALA A 273      52.584 121.190 -20.333  1.00 98.91           N
ATOM   2172  CA  ALA A 273      52.092 119.832 -20.240  1.00102.46           C
ATOM   2173  C   ALA A 273      52.982 118.843 -20.966  1.00105.72           C
ATOM   2174  O   ALA A 273      54.045 119.202 -21.463  1.00106.54           O
ATOM   2175  CB  ALA A 273      50.699 119.772 -20.811  1.00 99.94           C
ATOM   2176  N   GLN A 274      52.540 117.587 -20.999  1.00110.03           N
ATOM   2177  CA  GLN A 274      53.245 116.508 -21.690  1.00111.57           C
ATOM   2178  C   GLN A 274      52.198 115.553 -22.220  1.00114.28           C
ATOM   2179  O   GLN A 274      51.611 114.745 -21.487  1.00113.07           O
ATOM   2180  CB  GLN A 274      54.201 115.757 -20.772  1.00108.67           C
ATOM   2181  CG  GLN A 274      55.115 114.825 -21.525  1.00106.15           C
ATOM   2182  CD  GLN A 274      56.286 114.388 -20.684  1.00108.78           C
ATOM   2183  OE1 GLN A 274      56.114 113.705 -19.668  1.00105.07           O
ATOM   2184  NE2 GLN A 274      57.494 114.787 -21.093  1.00107.10           N
ATOM   2185  N   LEU A 275      51.954 115.693 -23.513  1.00118.53           N
ATOM   2186  CA  LEU A 275      50.982 114.884 -24.211  1.00122.93           C
ATOM   2187  C   LEU A 275      51.605 113.529 -24.483  1.00125.39           C
ATOM   2188  O   LEU A 275      52.835 113.380 -24.498  1.00125.88           O
ATOM   2189  CB  LEU A 275      50.619 115.552 -25.535  1.00123.53           C
ATOM   2190  CG  LEU A 275      50.236 117.028 -25.441  1.00125.30           C
ATOM   2191  CD1 LEU A 275      50.173 117.632 -26.827  1.00126.00           C
ATOM   2192  CD2 LEU A 275      48.903 117.171 -24.726  1.00126.19           C
ATOM   2193  N   ASP A 276      50.748 112.539 -24.681  1.00126.72           N
ATOM   2194  CA  ASP A 276      51.208 111.203 -24.988  1.00127.59           C
ATOM   2195  C   ASP A 276      51.123 111.082 -26.505  1.00127.25           C
ATOM   2196  O   ASP A 276      50.520 111.921 -27.171  1.00127.52           O
ATOM   2197  CB  ASP A 276      50.325 110.160 -24.284  1.00130.63           C
ATOM   2198  CG  ASP A 276      48.833 110.398 -24.500  1.00132.05           C
ATOM   2199  OD1 ASP A 276      48.020 109.672 -23.874  1.00131.01           O
ATOM   2200  OD2 ASP A 276      48.477 111.304 -25.289  1.00131.54           O
ATOM   2201  N   PRO A 277      51.727 110.042 -27.075  1.00126.11           N
ATOM   2202  CA  PRO A 277      51.661 109.914 -28.527  1.00125.51           C
ATOM   2203  C   PRO A 277      50.348 110.303 -29.238  1.00124.29           C
ATOM   2204  O   PRO A 277      50.365 111.133 -30.144  1.00125.21           O
ATOM   2205  CB  PRO A 277      52.058 108.456 -28.748  1.00127.33           C
ATOM   2206  CG  PRO A 277      53.089 108.241 -27.665  1.00126.13           C
ATOM   2207  CD  PRO A 277      52.432 108.895 -26.468  1.00125.51           C
ATOM   2208  N   PRO A 278      49.197 109.739 -28.824  1.00123.28           N
ATOM   2209  CA  PRO A 278      47.897 110.040 -29.453  1.00122.54           C
ATOM   2210  C   PRO A 278      47.470 111.498 -29.445  1.00122.37           C
ATOM   2211  O   PRO A 278      46.601 111.895 -30.219  1.00121.04           O
ATOM   2212  CB  PRO A 278      46.914 109.171 -28.678  1.00123.47           C
ATOM   2213  CG  PRO A 278      47.777 108.077 -28.115  1.00124.79           C
ATOM   2214  CD  PRO A 278      49.017 108.815 -27.697  1.00122.62           C
ATOM   2215  N   LEU A 279      48.054 112.276 -28.539  1.00122.98           N
ATOM   2216  CA  LEU A 279      47.768 113.703 -28.437  1.00122.79           C
ATOM   2217  C   LEU A 279      48.753 114.327 -29.395  1.00125.37           C
ATOM   2218  O   LEU A 279      48.395 115.195 -30.194  1.00127.30           O
ATOM   2219  CB  LEU A 279      48.051 114.216 -27.030  1.00119.73           C
ATOM   2220  CG  LEU A 279      46.974 114.077 -25.966  1.00116.50           C
ATOM   2221  CD1 LEU A 279      47.595 114.245 -24.588  1.00114.16           C
ATOM   2222  CD2 LEU A 279      45.886 115.106 -26.227  1.00113.91           C
ATOM   2223  N   MET A 280      50.002 113.866 -29.301  1.00127.13           N
ATOM   2224  CA  MET A 280      51.079 114.336 -30.161  1.00128.18           C
ATOM   2225  C   MET A 280      50.541 114.376 -31.583  1.00127.71           C
ATOM   2226  O   MET A 280      50.932 115.222 -32.390  1.00128.34           O
ATOM   2227  CB  MET A 280      52.273 113.380 -30.084  1.00130.30           C
ATOM   2228  CG  MET A 280      53.138 113.532 -28.845  1.00133.35           C
ATOM   2229  SD  MET A 280      54.498 114.714 -29.070  1.00141.18           S
ATOM   2230  CE  MET A 280      55.933 113.694 -28.608  1.00135.71           C
ATOM   2231  N   ALA A 281      49.623 113.458 -31.870  1.00126.07           N
ATOM   2232  CA  ALA A 281      49.010 113.364 -33.182  1.00124.86           C
ATOM   2233  C   ALA A 281      47.862 114.355 -33.363  1.00124.51           C
ATOM   2234  O   ALA A 281      47.708 114.934 -34.435  1.00125.29           O
ATOM   2235  CB  ALA A 281      48.520 111.954 -33.410  1.00124.12           C
ATOM   2236  N   LEU A 282      47.068 114.559 -32.317  1.00124.51           N
ATOM   2237  CA  LEU A 282      45.927 115.471 -32.387  1.00124.98           C
ATOM   2238  C   LEU A 282      46.258 116.959 -32.391  1.00125.58           C
ATOM   2239  O   LEU A 282      45.370 117.812 -32.488  1.00122.89           O
ATOM   2240  CB  LEU A 282      44.937 115.150 -31.268  1.00123.11           C
ATOM   2241  CG  LEU A 282      43.839 114.229 -31.797  1.00120.77           C
ATOM   2242  CD1 LEU A 282      42.980 113.710 -30.673  1.00121.90           C
ATOM   2243  CD2 LEU A 282      43.003 114.998 -32.793  1.00119.34           C
ATOM   2244  N   VAL A 283      47.541 117.270 -32.288  1.00127.91           N
ATOM   2245  CA  VAL A 283      47.974 118.659 -32.327  1.00132.58           C
ATOM   2246  C   VAL A 283      48.675 118.827 -33.684  1.00132.36           C
ATOM   2247  O   VAL A 283      48.521 119.858 -34.358  1.00132.04           O
ATOM   2248  CB  VAL A 283      48.969 118.984 -31.179  1.00136.15           C
ATOM   2249  CG1 VAL A 283      48.911 120.484 -30.843  1.00137.02           C
ATOM   2250  CG2 VAL A 283      48.652 118.139 -29.954  1.00136.97           C
ATOM   2251  N   LYS A 284      49.430 117.792 -34.070  1.00130.66           N
ATOM   2252  CA  LYS A 284      50.156 117.757 -35.338  1.00127.27           C
ATOM   2253  C   LYS A 284      49.139 117.708 -36.481  1.00125.17           C
ATOM   2254  O   LYS A 284      49.455 118.061 -37.615  1.00124.62           O
ATOM   2255  CB  LYS A 284      51.081 116.529 -35.369  1.00127.70           C
ATOM   2256  CG  LYS A 284      51.834 116.283 -36.684  1.00128.66           C
ATOM   2257  CD  LYS A 284      52.861 115.147 -36.517  1.00128.01           C
ATOM   2258  CE  LYS A 284      53.422 114.626 -37.851  1.00127.80           C
ATOM   2259  NZ  LYS A 284      52.656 113.472 -38.427  1.00122.70           N
ATOM   2260  N   SER A 285      47.917 117.279 -36.164  1.00122.91           N
ATOM   2261  CA  SER A 285      46.828 117.204 -37.133  1.00120.53           C
ATOM   2262  C   SER A 285      46.022 118.487 -37.041  1.00120.84           C
ATOM   2263  O   SER A 285      45.390 118.902 -38.008  1.00119.70           O
ATOM   2264  CB  SER A 285      45.895 116.045 -36.816  1.00120.32           C
ATOM   2265  OG  SER A 285      44.664 116.530 -36.302  1.00117.71           O
ATOM   2266  N   GLY A 286      46.025 119.091 -35.854  1.00122.55           N
ATOM   2267  CA  GLY A 286      45.312 120.338 -35.644  1.00124.47           C
ATOM   2268  C   GLY A 286      43.933 120.250 -35.010  1.00125.83           C
ATOM   2269  O   GLY A 286      42.940 120.712 -35.583  1.00124.61           O
ATOM   2270  N   LYS A 287      43.855 119.651 -33.829  1.00126.95           N
ATOM   2271  CA  LYS A 287      42.581 119.559 -33.133  1.00127.04           C
ATOM   2272  C   LYS A 287      42.714 120.458 -31.915  1.00126.64           C
ATOM   2273  O   LYS A 287      41.851 121.304 -31.637  1.00124.31           O
ATOM   2274  CB  LYS A 287      42.296 118.115 -32.728  1.00127.65           C
ATOM   2275  CG  LYS A 287      41.032 117.552 -33.373  1.00131.68           C
ATOM   2276  CD  LYS A 287      41.034 117.739 -34.899  1.00133.00           C
ATOM   2277  CE  LYS A 287      39.699 117.334 -35.545  1.00132.41           C
ATOM   2278  NZ  LYS A 287      39.344 115.895 -35.362  1.00131.38           N
ATOM   2279  N   LEU A 288      43.821 120.275 -31.199  1.00125.98           N
ATOM   2280  CA  LEU A 288      44.107 121.094 -30.035  1.00123.56           C
ATOM   2281  C   LEU A 288      44.586 122.418 -30.591  1.00122.22           C
ATOM   2282  O   LEU A 288      45.786 122.621 -30.825  1.00122.26           O
ATOM   2283  CB  LEU A 288      45.197 120.466 -29.167  1.00122.00           C
ATOM   2284  CG  LEU A 288      44.838 119.182 -28.416  1.00121.38           C
ATOM   2285  CD1 LEU A 288      45.799 119.052 -27.231  1.00120.48           C
ATOM   2286  CD2 LEU A 288      43.379 119.215 -27.936  1.00119.15           C
ATOM   2287  N   THR A 289      43.627 123.307 -30.817  1.00118.99           N
ATOM   2288  CA  THR A 289      43.905 124.622 -31.365  1.00116.77           C
ATOM   2289  C   THR A 289      44.218 125.658 -30.285  1.00113.40           C
ATOM   2290  O   THR A 289      43.307 126.184 -29.641  1.00113.78           O
ATOM   2291  CB  THR A 289      42.705 125.107 -32.189  1.00118.28           C
ATOM   2292  OG1 THR A 289      42.846 126.506 -32.468  1.00121.21           O
ATOM   2293  CG2 THR A 289      41.398 124.841 -31.437  1.00115.99           C
ATOM   2294  N   VAL A 290      45.504 125.943 -30.087  1.00107.82           N
ATOM   2295  CA  VAL A 290      45.922 126.921 -29.092  1.00101.48           C
ATOM   2296  C   VAL A 290      44.778 127.854 -28.860  1.00 99.93           C
ATOM   2297  O   VAL A 290      44.393 128.596 -29.753  1.00 99.96           O
ATOM   2298  CB  VAL A 290      47.096 127.755 -29.574  1.00 98.48           C
ATOM   2299  CG1 VAL A 290      47.198 129.029 -28.771  1.00 94.79           C
ATOM   2300  CG2 VAL A 290      48.352 126.961 -29.440  1.00 97.40           C
ATOM   2301  N   GLY A 291      44.211 127.803 -27.668  1.00 98.38           N
ATOM   2302  CA  GLY A 291      43.098 128.678 -27.386  1.00 96.43           C
ATOM   2303  C   GLY A 291      41.823 127.893 -27.237  1.00 95.52           C
ATOM   2304  O   GLY A 291      40.737 128.391 -27.496  1.00 93.11           O
ATOM   2305  N   GLN A 292      41.954 126.644 -26.827  1.00 97.21           N
ATOM   2306  CA  GLN A 292      40.776 125.831 -26.626  1.00 99.46           C
ATOM   2307  C   GLN A 292      40.791 125.189 -25.246  1.00 97.63           C
ATOM   2308  O   GLN A 292      41.854 125.011 -24.627  1.00 95.03           O
ATOM   2309  CB  GLN A 292      40.672 124.758 -27.707  1.00107.46           C
ATOM   2310  CG  GLN A 292      39.512 123.791 -27.498  1.00117.07           C
ATOM   2311  CD  GLN A 292      39.340 122.819 -28.651  1.00123.33           C
ATOM   2312  OE1 GLN A 292      40.275 122.092 -29.020  1.00127.62           O
ATOM   2313  NE2 GLN A 292      38.138 122.795 -29.226  1.00123.48           N
ATOM   2314  N   LYS A 293      39.595 124.852 -24.779  1.00 93.31           N
ATOM   2315  CA  LYS A 293      39.410 124.235 -23.481  1.00 91.80           C
ATOM   2316  C   LYS A 293      39.252 122.701 -23.520  1.00 91.88           C
ATOM   2317  O   LYS A 293      38.455 122.164 -24.296  1.00 90.06           O
ATOM   2318  CB  LYS A 293      38.182 124.840 -22.812  1.00 91.54           C
ATOM   2319  CG  LYS A 293      38.290 126.294 -22.389  1.00 91.12           C
ATOM   2320  CD  LYS A 293      36.892 126.799 -22.018  1.00 90.38           C
ATOM   2321  CE  LYS A 293      36.934 128.105 -21.267  1.00 95.18           C
ATOM   2322  NZ  LYS A 293      37.686 129.156 -22.010  1.00 99.75           N
ATOM   2323  N   ILE A 294      40.010 122.010 -22.665  1.00 89.89           N
ATOM   2324  CA  ILE A 294      39.955 120.558 -22.558  1.00 87.00           C
ATOM   2325  C   ILE A 294      39.554 120.208 -21.132  1.00 85.20           C
ATOM   2326  O   ILE A 294      39.157 121.094 -20.386  1.00 87.76           O
ATOM   2327  CB  ILE A 294      41.315 119.921 -22.888  1.00 87.77           C
ATOM   2328  CG1 ILE A 294      42.454 120.743 -22.287  1.00 83.93           C
ATOM   2329  CG2 ILE A 294      41.476 119.822 -24.378  1.00 89.76           C
ATOM   2330  CD1 ILE A 294      43.837 120.161 -22.560  1.00 80.59           C
ATOM   2331  N   ILE A 295      39.661 118.937 -20.746  1.00 80.74           N
ATOM   2332  CA  ILE A 295      39.284 118.506 -19.396  1.00 77.84           C
ATOM   2333  C   ILE A 295      40.020 117.247 -18.974  1.00 78.70           C
ATOM   2334  O   ILE A 295      39.453 116.157 -19.066  1.00 81.92           O
ATOM   2335  CB  ILE A 295      37.792 118.129 -19.299  1.00 78.13           C
ATOM   2336  CG1 ILE A 295      36.947 119.127 -20.053  1.00 82.08           C
ATOM   2337  CG2 ILE A 295      37.334 118.111 -17.841  1.00 77.54           C
ATOM   2338  CD1 ILE A 295      35.478 118.824 -19.974  1.00 89.33           C
ATOM   2339  N   THR A 296      41.248 117.356 -18.482  1.00 77.12           N
ATOM   2340  CA  THR A 296      41.955 116.141 -18.084  1.00 75.10           C
ATOM   2341  C   THR A 296      41.552 115.582 -16.746  1.00 76.34           C
ATOM   2342  O   THR A 296      40.820 116.197 -15.974  1.00 76.51           O
ATOM   2343  CB  THR A 296      43.470 116.324 -18.021  1.00 74.81           C
ATOM   2344  OG1 THR A 296      43.793 117.712 -17.951  1.00 69.21           O
ATOM   2345  CG2 THR A 296      44.120 115.694 -19.211  1.00 75.41           C
ATOM   2346  N   GLN A 297      42.048 114.389 -16.478  1.00 75.72           N
ATOM   2347  CA  GLN A 297      41.774 113.754 -15.222  1.00 76.63           C
ATOM   2348  C   GLN A 297      43.043 113.472 -14.466  1.00 76.89           C
ATOM   2349  O   GLN A 297      43.750 114.397 -14.088  1.00 79.91           O
ATOM   2350  CB  GLN A 297      40.963 112.489 -15.420  1.00 77.23           C
ATOM   2351  CG  GLN A 297      39.485 112.807 -15.394  1.00 78.97           C
ATOM   2352  CD  GLN A 297      38.618 111.597 -15.593  1.00 81.44           C
ATOM   2353  OE1 GLN A 297      38.972 110.688 -16.333  1.00 81.72           O
ATOM   2354  NE2 GLN A 297      37.463 111.586 -14.947  1.00 80.27           N
ATOM   2355  N   GLY A 298      43.341 112.210 -14.240  1.00 73.61           N
ATOM   2356  CA  GLY A 298      44.533 111.892 -13.489  1.00 77.21           C
ATOM   2357  C   GLY A 298      45.869 112.512 -13.896  1.00 80.67           C
ATOM   2358  O   GLY A 298      46.914 111.957 -13.545  1.00 84.81           O
ATOM   2359  N   ALA A 299      45.875 113.630 -14.619  1.00 77.34           N
ATOM   2360  CA  ALA A 299      47.127 114.261 -15.009  1.00 75.93           C
ATOM   2361  C   ALA A 299      48.175 114.143 -13.891  1.00 77.66           C
ATOM   2362  O   ALA A 299      47.884 113.692 -12.791  1.00 75.21           O
ATOM   2363  CB  ALA A 299      46.873 115.701 -15.349  1.00 73.95           C
ATOM   2364  N   GLU A 300      49.409 114.537 -14.156  1.00 82.96           N
ATOM   2365  CA  GLU A 300      50.410 114.411 -13.112  1.00 90.59           C
ATOM   2366  C   GLU A 300      51.684 115.162 -13.391  1.00 93.80           C
ATOM   2367  O   GLU A 300      51.940 115.603 -14.501  1.00 95.05           O
ATOM   2368  CB  GLU A 300      50.746 112.944 -12.864  1.00 91.71           C
ATOM   2369  CG  GLU A 300      51.836 112.745 -11.827  1.00 97.32           C
ATOM   2370  CD  GLU A 300      52.470 111.359 -11.866  1.00101.86           C
ATOM   2371  OE1 GLU A 300      53.388 111.092 -11.045  1.00 99.17           O
ATOM   2372  OE2 GLU A 300      52.050 110.541 -12.717  1.00102.65           O
ATOM   2373  N   LEU A 301      52.495 115.275 -12.354  1.00 98.82           N
ATOM   2374  CA  LEU A 301      53.737 115.990 -12.445  1.00104.28           C
ATOM   2375  C   LEU A 301      55.045 115.206 -12.476  1.00110.86           C
ATOM   2376  O   LEU A 301      55.222 114.165 -11.829  1.00109.67           O
ATOM   2377  CB  LEU A 301      53.787 117.004 -11.322  1.00102.21           C
ATOM   2378  CG  LEU A 301      52.748 118.106 -11.483  1.00100.89           C
ATOM   2379  CD1 LEU A 301      53.007 119.209 -10.456  1.00 99.29           C
ATOM   2380  CD2 LEU A 301      52.831 118.664 -12.895  1.00 98.10           C
ATOM   2381  N   VAL A 302      55.966 115.762 -13.251  1.00117.20           N
ATOM   2382  CA  VAL A 302      57.297 115.222 -13.430  1.00123.59           C
ATOM   2383  C   VAL A 302      58.227 116.426 -13.266  1.00128.04           C
ATOM   2384  O   VAL A 302      57.885 117.545 -13.679  1.00127.06           O
ATOM   2385  CB  VAL A 302      57.470 114.636 -14.843  1.00124.34           C
ATOM   2386  CG1 VAL A 302      58.729 113.784 -14.903  1.00127.16           C
ATOM   2387  CG2 VAL A 302      56.244 113.825 -15.225  1.00125.57           C
ATOM   2388  N   GLY A 303      59.391 116.197 -12.655  1.00133.74           N
ATOM   2389  CA  GLY A 303      60.358 117.268 -12.429  1.00137.78           C
ATOM   2390  C   GLY A 303      59.827 118.256 -11.408  1.00139.59           C
ATOM   2391  O   GLY A 303      60.215 119.428 -11.391  1.00139.63           O
ATOM   2392  N   SER A 304      58.946 117.751 -10.546  1.00140.59           N
ATOM   2393  CA  SER A 304      58.287 118.544  -9.520  1.00140.61           C
ATOM   2394  C   SER A 304      58.751 118.271  -8.103  1.00140.11           C
ATOM   2395  O   SER A 304      58.164 117.448  -7.402  1.00140.06           O
ATOM   2396  CB  SER A 304      56.781 118.304  -9.583  1.00142.43           C
ATOM   2397  OG  SER A 304      56.485 116.932  -9.358  1.00143.64           O
ATOM   2398  N   PRO A 305      59.819 118.945  -7.658  1.00139.84           N
ATOM   2399  CA  PRO A 305      60.206 118.649  -6.281  1.00137.92           C
ATOM   2400  C   PRO A 305      59.047 119.094  -5.400  1.00134.98           C
ATOM   2401  O   PRO A 305      58.121 118.325  -5.130  1.00133.96           O
ATOM   2402  CB  PRO A 305      61.462 119.502  -6.079  1.00139.66           C
ATOM   2403  CG  PRO A 305      61.247 120.660  -7.017  1.00139.83           C
ATOM   2404  CD  PRO A 305      60.695 119.971  -8.249  1.00140.77           C
ATOM   2405  N   ASP A 306      59.084 120.356  -4.992  1.00131.93           N
ATOM   2406  CA  ASP A 306      58.042 120.893  -4.139  1.00129.18           C
ATOM   2407  C   ASP A 306      57.436 122.192  -4.646  1.00124.91           C
ATOM   2408  O   ASP A 306      57.421 122.464  -5.847  1.00123.01           O
ATOM   2409  CB  ASP A 306      58.582 121.095  -2.714  1.00132.49           C
ATOM   2410  CG  ASP A 306      58.324 119.892  -1.806  1.00133.67           C
ATOM   2411  OD1 ASP A 306      58.855 119.875  -0.673  1.00135.24           O
ATOM   2412  OD2 ASP A 306      57.583 118.970  -2.217  1.00133.89           O
ATOM   2413  N   ALA A 307      56.938 122.972  -3.692  1.00119.87           N
ATOM   2414  CA  ALA A 307      56.292 124.250  -3.923  1.00116.56           C
ATOM   2415  C   ALA A 307      56.757 125.042  -5.141  1.00114.03           C
ATOM   2416  O   ALA A 307      56.901 124.508  -6.243  1.00110.79           O
ATOM   2417  CB  ALA A 307      56.413 125.123  -2.656  1.00116.86           C
ATOM   2418  N   CYS A 308      56.955 126.338  -4.899  1.00112.50           N
ATOM   2419  CA  CYS A 308      57.381 127.352  -5.869  1.00108.46           C
ATOM   2420  C   CYS A 308      56.155 128.092  -6.377  1.00105.53           C
ATOM   2421  O   CYS A 308      55.056 127.536  -6.449  1.00105.54           O
ATOM   2422  CB  CYS A 308      58.165 126.752  -7.056  1.00109.08           C
ATOM   2423  SG  CYS A 308      57.203 125.936  -8.367  1.00102.37           S
ATOM   2424  N   ALA A 309      56.342 129.363  -6.694  1.00100.41           N
ATOM   2425  CA  ALA A 309      55.254 130.167  -7.200  1.00 96.57           C
ATOM   2426  C   ALA A 309      55.294 130.023  -8.704  1.00 92.75           C
ATOM   2427  O   ALA A 309      56.285 130.364  -9.324  1.00 91.43           O
ATOM   2428  CB  ALA A 309      55.442 131.632  -6.796  1.00 98.11           C
ATOM   2429  N   PRO A 310      54.208 129.533  -9.308  1.00 89.80           N
ATOM   2430  CA  PRO A 310      54.080 129.325 -10.751  1.00 91.08           C
ATOM   2431  C   PRO A 310      54.835 130.316 -11.627  1.00 92.45           C
ATOM   2432  O   PRO A 310      54.963 130.105 -12.833  1.00 92.43           O
ATOM   2433  CB  PRO A 310      52.571 129.385 -10.978  1.00 91.27           C
ATOM   2434  CG  PRO A 310      52.078 130.159  -9.800  1.00 90.45           C
ATOM   2435  CD  PRO A 310      52.879 129.577  -8.693  1.00 89.73           C
ATOM   2436  N   LEU A 311      55.334 131.388 -11.025  1.00 92.59           N
ATOM   2437  CA  LEU A 311      56.088 132.392 -11.752  1.00 96.26           C
ATOM   2438  C   LEU A 311      57.572 132.032 -11.824  1.00 99.89           C
ATOM   2439  O   LEU A 311      58.263 132.327 -12.813  1.00 99.28           O
ATOM   2440  CB  LEU A 311      55.873 133.728 -11.075  1.00 94.06           C
ATOM   2441  CG  LEU A 311      54.368 133.953 -11.111  1.00 93.55           C
ATOM   2442  CD1 LEU A 311      54.058 135.369 -10.699  1.00 94.16           C
ATOM   2443  CD2 LEU A 311      53.844 133.669 -12.523  1.00 90.18           C
ATOM   2444  N   GLU A 312      58.038 131.387 -10.760  1.00103.20           N
ATOM   2445  CA  GLU A 312      59.409 130.909 -10.640  1.00106.88           C
ATOM   2446  C   GLU A 312      59.345 129.429 -11.052  1.00110.03           C
ATOM   2447  O   GLU A 312      60.037 128.576 -10.493  1.00110.24           O
ATOM   2448  CB  GLU A 312      59.868 131.032  -9.184  1.00105.64           C
ATOM   2449  CG  GLU A 312      59.832 132.450  -8.612  1.00104.16           C
ATOM   2450  CD  GLU A 312      59.826 132.470  -7.083  1.00105.86           C
ATOM   2451  OE1 GLU A 312      59.990 133.560  -6.485  1.00103.98           O
ATOM   2452  OE2 GLU A 312      59.645 131.391  -6.470  1.00107.88           O
ATOM   2453  N   ALA A 313      58.488 129.149 -12.034  1.00114.55           N
ATOM   2454  CA  ALA A 313      58.255 127.800 -12.549  1.00118.17           C
ATOM   2455  C   ALA A 313      59.469 127.246 -13.278  1.00122.05           C
ATOM   2456  O   ALA A 313      59.831 127.738 -14.351  1.00122.18           O
ATOM   2457  CB  ALA A 313      57.041 127.804 -13.488  1.00116.97           C
ATOM   2458  N   PRO A 314      60.104 126.200 -12.708  1.00125.25           N
ATOM   2459  CA  PRO A 314      61.289 125.555 -13.290  1.00127.18           C
ATOM   2460  C   PRO A 314      61.019 125.257 -14.753  1.00128.78           C
ATOM   2461  O   PRO A 314      60.042 124.570 -15.064  1.00129.04           O
ATOM   2462  CB  PRO A 314      61.423 124.269 -12.476  1.00126.70           C
ATOM   2463  CG  PRO A 314      60.836 124.632 -11.153  1.00126.34           C
ATOM   2464  CD  PRO A 314      59.616 125.434 -11.546  1.00126.46           C
ATOM   2465  N   ASP A 315      61.862 125.768 -15.650  1.00130.49           N
ATOM   2466  CA  ASP A 315      61.649 125.523 -17.077  1.00130.96           C
ATOM   2467  C   ASP A 315      61.917 124.063 -17.496  1.00128.87           C
ATOM   2468  O   ASP A 315      62.200 123.776 -18.666  1.00128.16           O
ATOM   2469  CB  ASP A 315      62.437 126.531 -17.961  1.00133.31           C
ATOM   2470  CG  ASP A 315      63.656 127.149 -17.256  1.00135.75           C
ATOM   2471  OD1 ASP A 315      63.531 127.601 -16.096  1.00136.10           O
ATOM   2472  OD2 ASP A 315      64.741 127.209 -17.880  1.00134.90           O
ATOM   2473  N   SER A 316      61.800 123.155 -16.521  1.00125.63           N
ATOM   2474  CA  SER A 316      61.962 121.716 -16.736  1.00121.74           C
ATOM   2475  C   SER A 316      60.596 121.068 -16.447  1.00120.37           C
ATOM   2476  O   SER A 316      59.948 120.530 -17.344  1.00120.50           O
ATOM   2477  CB  SER A 316      63.040 121.130 -15.801  1.00120.80           C
ATOM   2478  OG  SER A 316      62.556 120.841 -14.496  1.00115.50           O
ATOM   2479  N   LEU A 317      60.165 121.146 -15.190  1.00118.78           N
ATOM   2480  CA  LEU A 317      58.883 120.607 -14.733  1.00114.96           C
ATOM   2481  C   LEU A 317      57.838 120.640 -15.843  1.00111.59           C
ATOM   2482  O   LEU A 317      57.803 121.568 -16.647  1.00111.10           O
ATOM   2483  CB  LEU A 317      58.401 121.425 -13.507  1.00117.63           C
ATOM   2484  CG  LEU A 317      57.011 121.356 -12.834  1.00118.12           C
ATOM   2485  CD1 LEU A 317      57.088 121.964 -11.435  1.00114.57           C
ATOM   2486  CD2 LEU A 317      55.970 122.104 -13.657  1.00115.56           C
ATOM   2487  N   ARG A 318      56.998 119.614 -15.888  1.00107.67           N
ATOM   2488  CA  ARG A 318      55.937 119.535 -16.877  1.00104.95           C
ATOM   2489  C   ARG A 318      54.778 118.722 -16.331  1.00101.54           C
ATOM   2490  O   ARG A 318      54.924 117.998 -15.354  1.00102.06           O
ATOM   2491  CB  ARG A 318      56.452 118.913 -18.172  1.00109.37           C
ATOM   2492  CG  ARG A 318      57.250 119.879 -19.027  1.00117.31           C
ATOM   2493  CD  ARG A 318      57.496 119.349 -20.441  1.00122.53           C
ATOM   2494  NE  ARG A 318      58.086 120.365 -21.319  1.00128.22           N
ATOM   2495  CZ  ARG A 318      59.248 120.979 -21.093  1.00131.42           C
ATOM   2496  NH1 ARG A 318      59.962 120.689 -20.013  1.00130.98           N
ATOM   2497  NH2 ARG A 318      59.701 121.886 -21.952  1.00135.01           N
ATOM   2498  N   LEU A 319      53.620 118.846 -16.955  1.00 96.52           N
ATOM   2499  CA  LEU A 319      52.462 118.113 -16.494  1.00 96.30           C
ATOM   2500  C   LEU A 319      52.220 117.009 -17.508  1.00 98.57           C
ATOM   2501  O   LEU A 319      52.738 117.091 -18.606  1.00100.17           O
ATOM   2502  CB  LEU A 319      51.277 119.066 -16.402  1.00 93.93           C
ATOM   2503  CG  LEU A 319      49.950 118.529 -15.866  1.00 94.87           C
ATOM   2504  CD1 LEU A 319      50.182 117.691 -14.630  1.00 94.35           C
ATOM   2505  CD2 LEU A 319      49.015 119.687 -15.577  1.00 90.73           C
ATOM   2506  N   LYS A 320      51.455 115.976 -17.163  1.00 99.90           N
ATOM   2507  CA  LYS A 320      51.228 114.890 -18.112  1.00100.98           C
ATOM   2508  C   LYS A 320      49.781 114.587 -18.446  1.00102.25           C
ATOM   2509  O   LYS A 320      49.133 113.811 -17.758  1.00102.06           O
ATOM   2510  CB  LYS A 320      51.874 113.600 -17.609  1.00103.83           C
ATOM   2511  CG  LYS A 320      51.638 112.394 -18.534  1.00111.48           C
ATOM   2512  CD  LYS A 320      51.710 111.038 -17.801  1.00113.06           C
ATOM   2513  CE  LYS A 320      53.066 110.811 -17.126  1.00114.65           C
ATOM   2514  NZ  LYS A 320      53.202 109.456 -16.500  1.00115.84           N
ATOM   2515  N   ILE A 321      49.261 115.191 -19.502  1.00105.23           N
ATOM   2516  CA  ILE A 321      47.887 114.891 -19.902  1.00107.41           C
ATOM   2517  C   ILE A 321      47.941 113.496 -20.529  1.00107.76           C
ATOM   2518  O   ILE A 321      49.003 113.068 -21.008  1.00107.59           O
ATOM   2519  CB  ILE A 321      47.361 115.870 -20.980  1.00108.72           C
ATOM   2520  CG1 ILE A 321      47.114 117.231 -20.366  1.00108.24           C
ATOM   2521  CG2 ILE A 321      46.070 115.368 -21.576  1.00106.96           C
ATOM   2522  CD1 ILE A 321      48.367 117.878 -19.902  1.00111.83           C
ATOM   2523  N   SER A 322      46.808 112.796 -20.531  1.00105.17           N
ATOM   2524  CA  SER A 322      46.737 111.466 -21.112  1.00102.24           C
ATOM   2525  C   SER A 322      45.449 111.240 -21.868  1.00101.89           C
ATOM   2526  O   SER A 322      44.408 110.984 -21.276  1.00102.68           O
ATOM   2527  CB  SER A 322      46.891 110.388 -20.039  1.00100.99           C
ATOM   2528  OG  SER A 322      48.262 110.177 -19.731  1.00100.37           O
ATOM   2529  N   ALA A 323      45.556 111.335 -23.187  1.00100.10           N
ATOM   2530  CA  ALA A 323      44.473 111.144 -24.145  1.00 97.89           C
ATOM   2531  C   ALA A 323      43.169 110.515 -23.669  1.00 98.27           C
ATOM   2532  O   ALA A 323      42.120 111.148 -23.719  1.00 98.06           O
ATOM   2533  CB  ALA A 323      45.001 110.358 -25.308  1.00 95.16           C
ATOM   2534  N   ASN A 324      43.224 109.255 -23.251  1.00 99.11           N
ATOM   2535  CA  ASN A 324      42.034 108.554 -22.780  1.00101.39           C
ATOM   2536  C   ASN A 324      41.360 109.276 -21.612  1.00102.17           C
ATOM   2537  O   ASN A 324      40.176 109.063 -21.315  1.00100.47           O
ATOM   2538  CB  ASN A 324      42.419 107.148 -22.359  1.00104.87           C
ATOM   2539  CG  ASN A 324      42.846 106.299 -23.524  1.00105.34           C
ATOM   2540  OD1 ASN A 324      42.013 105.718 -24.214  1.00109.33           O
ATOM   2541  ND2 ASN A 324      44.146 106.233 -23.763  1.00103.72           N
ATOM   2542  N   SER A 325      42.131 110.125 -20.945  1.00102.26           N
ATOM   2543  CA  SER A 325      41.619 110.902 -19.832  1.00101.14           C
ATOM   2544  C   SER A 325      41.713 112.398 -20.158  1.00 99.36           C
ATOM   2545  O   SER A 325      42.289 113.192 -19.413  1.00 99.41           O
ATOM   2546  CB  SER A 325      42.379 110.536 -18.555  1.00103.06           C
ATOM   2547  OG  SER A 325      42.160 109.166 -18.235  1.00103.42           O
ATOM   2548  N   THR A 326      41.133 112.746 -21.306  1.00 97.82           N
ATOM   2549  CA  THR A 326      41.073 114.111 -21.819  1.00 94.75           C
ATOM   2550  C   THR A 326      40.070 114.175 -22.973  1.00 97.00           C
ATOM   2551  O   THR A 326      40.177 113.428 -23.943  1.00 99.92           O
ATOM   2552  CB  THR A 326      42.400 114.559 -22.350  1.00 89.22           C
ATOM   2553  OG1 THR A 326      43.439 114.113 -21.480  1.00 88.36           O
ATOM   2554  CG2 THR A 326      42.422 116.056 -22.429  1.00 88.19           C
ATOM   2555  N   ARG A 327      39.093 115.064 -22.870  1.00 96.95           N
ATOM   2556  CA  ARG A 327      38.075 115.188 -23.899  1.00 98.68           C
ATOM   2557  C   ARG A 327      37.627 116.633 -23.976  1.00100.80           C
ATOM   2558  O   ARG A 327      36.957 117.110 -23.078  1.00103.81           O
ATOM   2559  CB  ARG A 327      36.858 114.308 -23.563  1.00 95.95           C
ATOM   2560  CG  ARG A 327      37.136 112.797 -23.545  1.00 97.73           C
ATOM   2561  CD  ARG A 327      37.245 112.189 -24.959  1.00 96.84           C
ATOM   2562  NE  ARG A 327      37.554 110.755 -24.974  1.00 87.60           N
ATOM   2563  CZ  ARG A 327      38.775 110.256 -24.788  1.00 86.52           C
ATOM   2564  NH1 ARG A 327      39.808 111.058 -24.573  1.00 76.09           N
ATOM   2565  NH2 ARG A 327      38.973 108.951 -24.824  1.00 86.16           N
ATOM   2566  N   PRO A 328      37.978 117.342 -25.061  1.00102.12           N
ATOM   2567  CA  PRO A 328      37.605 118.750 -25.260  1.00100.76           C
ATOM   2568  C   PRO A 328      36.405 119.221 -24.446  1.00 99.34           C
ATOM   2569  O   PRO A 328      35.457 118.464 -24.244  1.00100.42           O
ATOM   2570  CB  PRO A 328      37.341 118.812 -26.755  1.00 98.61           C
ATOM   2571  CG  PRO A 328      38.473 117.944 -27.282  1.00100.49           C
ATOM   2572  CD  PRO A 328      38.552 116.772 -26.299  1.00100.24           C
ATOM   2573  N   ALA A 329      36.456 120.473 -23.985  1.00 98.24           N
ATOM   2574  CA  ALA A 329      35.378 121.073 -23.192  1.00 95.41           C
ATOM   2575  C   ALA A 329      34.795 122.300 -23.900  1.00 94.25           C
ATOM   2576  O   ALA A 329      35.522 123.056 -24.540  1.00 91.67           O
ATOM   2577  CB  ALA A 329      35.907 121.472 -21.832  1.00 94.21           C
ATOM   2578  N   ARG A 330      33.486 122.495 -23.763  1.00 93.95           N
ATOM   2579  CA  ARG A 330      32.765 123.612 -24.390  1.00 94.65           C
ATOM   2580  C   ARG A 330      33.504 124.966 -24.502  1.00 94.78           C
ATOM   2581  O   ARG A 330      34.453 125.209 -23.762  1.00 95.53           O
ATOM   2582  CB  ARG A 330      31.427 123.805 -23.669  1.00 95.88           C
ATOM   2583  CG  ARG A 330      30.345 122.759 -24.008  1.00 97.77           C
ATOM   2584  CD  ARG A 330      30.830 121.312 -23.869  1.00102.00           C
ATOM   2585  NE  ARG A 330      29.735 120.334 -23.805  1.00106.31           N
ATOM   2586  CZ  ARG A 330      28.934 120.000 -24.816  1.00108.40           C
ATOM   2587  NH1 ARG A 330      29.089 120.563 -26.006  1.00111.69           N
ATOM   2588  NH2 ARG A 330      27.973 119.097 -24.638  1.00108.30           N
ATOM   2589  N   TRP A 331      33.059 125.830 -25.433  1.00 94.91           N
ATOM   2590  CA  TRP A 331      33.661 127.157 -25.672  1.00 93.79           C
ATOM   2591  C   TRP A 331      33.775 127.928 -24.379  1.00 97.06           C
ATOM   2592  O   TRP A 331      34.740 128.671 -24.167  1.00 97.39           O
ATOM   2593  CB  TRP A 331      32.833 128.005 -26.654  1.00 89.02           C
ATOM   2594  CG  TRP A 331      31.484 128.504 -26.121  1.00 88.11           C
ATOM   2595  CD1 TRP A 331      30.312 127.808 -26.091  1.00 89.39           C
ATOM   2596  CD2 TRP A 331      31.199 129.777 -25.505  1.00 85.29           C
ATOM   2597  NE1 TRP A 331      29.320 128.554 -25.501  1.00 86.19           N
ATOM   2598  CE2 TRP A 331      29.835 129.764 -25.127  1.00 83.57           C
ATOM   2599  CE3 TRP A 331      31.964 130.921 -25.230  1.00 84.65           C
ATOM   2600  CZ2 TRP A 331      29.216 130.845 -24.485  1.00 82.30           C
ATOM   2601  CZ3 TRP A 331      31.341 132.008 -24.583  1.00 84.64           C
ATOM   2602  CH2 TRP A 331      29.980 131.953 -24.220  1.00 84.39           C
ATOM   2603  N   HIS A 332      32.753 127.757 -23.540  1.00 97.25           N
ATOM   2604  CA  HIS A 332      32.661 128.388 -22.227  1.00 97.62           C
ATOM   2605  C   HIS A 332      32.861 127.239 -21.265  1.00 99.52           C
ATOM   2606  O   HIS A 332      32.700 126.081 -21.639  1.00103.34           O
ATOM   2607  CB  HIS A 332      31.263 128.966 -22.005  1.00 98.44           C
ATOM   2608  CG  HIS A 332      30.202 127.923 -21.794  1.00103.78           C
ATOM   2609  ND1 HIS A 332      30.003 126.866 -22.662  1.00103.05           N
ATOM   2610  CD2 HIS A 332      29.255 127.798 -20.831  1.00104.08           C
ATOM   2611  CE1 HIS A 332      28.979 126.141 -22.244  1.00101.63           C
ATOM   2612  NE2 HIS A 332      28.507 126.685 -21.135  1.00102.76           N
ATOM   2613  N   SER A 333      33.196 127.549 -20.026  1.00 98.15           N
ATOM   2614  CA  SER A 333      33.382 126.512 -19.042  1.00 95.28           C
ATOM   2615  C   SER A 333      33.811 127.150 -17.775  1.00 93.77           C
ATOM   2616  O   SER A 333      33.038 127.807 -17.079  1.00 95.23           O
ATOM   2617  CB  SER A 333      34.453 125.532 -19.490  1.00 93.09           C
ATOM   2618  OG  SER A 333      33.836 124.385 -20.059  1.00 88.80           O
ATOM   2619  N   ARG A 334      35.083 126.967 -17.488  1.00 91.26           N
ATOM   2620  CA  ARG A 334      35.642 127.535 -16.297  1.00 87.75           C
ATOM   2621  C   ARG A 334      36.995 126.963 -16.076  1.00 86.41           C
ATOM   2622  O   ARG A 334      37.135 125.882 -15.517  1.00 88.08           O
ATOM   2623  CB  ARG A 334      34.721 127.224 -15.148  1.00 85.12           C
ATOM   2624  CG  ARG A 334      35.078 127.860 -13.876  1.00 84.61           C
ATOM   2625  CD  ARG A 334      33.800 127.898 -13.102  1.00 82.67           C
ATOM   2626  NE  ARG A 334      33.257 129.247 -13.113  1.00 77.58           N
ATOM   2627  CZ  ARG A 334      32.039 129.602 -12.622  1.00 77.01           C
ATOM   2628  NH1 ARG A 334      31.200 128.603 -12.084  1.00 65.39           N
ATOM   2629  NH2 ARG A 334      31.724 130.971 -12.572  1.00 65.70           N
ATOM   2630  N   LEU A 335      37.988 127.684 -16.564  1.00 84.46           N
ATOM   2631  CA  LEU A 335      39.344 127.224 -16.388  1.00 85.92           C
ATOM   2632  C   LEU A 335      39.457 126.955 -14.897  1.00 82.61           C
ATOM   2633  O   LEU A 335      38.776 127.603 -14.105  1.00 82.37           O
ATOM   2634  CB  LEU A 335      40.345 128.300 -16.823  1.00 87.27           C
ATOM   2635  CG  LEU A 335      40.358 128.809 -18.283  1.00 88.16           C
ATOM   2636  CD1 LEU A 335      41.344 129.945 -18.392  1.00 81.40           C
ATOM   2637  CD2 LEU A 335      40.729 127.703 -19.276  1.00 87.95           C
ATOM   2638  N   GLY A 336      40.269 125.970 -14.527  1.00 79.22           N
ATOM   2639  CA  GLY A 336      40.457 125.632 -13.122  1.00 75.26           C
ATOM   2640  C   GLY A 336      39.888 124.279 -12.756  1.00 71.84           C
ATOM   2641  O   GLY A 336      39.534 123.487 -13.616  1.00 73.69           O
ATOM   2642  N   PHE A 337      39.811 124.008 -11.466  1.00 69.77           N
ATOM   2643  CA  PHE A 337      39.256 122.758 -11.004  1.00 68.24           C
ATOM   2644  C   PHE A 337      37.780 122.799 -11.327  1.00 72.84           C
ATOM   2645  O   PHE A 337      37.195 123.867 -11.390  1.00 72.39           O
ATOM   2646  CB  PHE A 337      39.475 122.611  -9.508  1.00 63.73           C
ATOM   2647  CG  PHE A 337      40.853 122.103  -9.128  1.00 57.08           C
ATOM   2648  CD1 PHE A 337      41.156 120.769  -9.216  1.00 61.70           C
ATOM   2649  CD2 PHE A 337      41.814 122.956  -8.626  1.00 56.70           C
ATOM   2650  CE1 PHE A 337      42.380 120.292  -8.809  1.00 62.08           C
ATOM   2651  CE2 PHE A 337      43.027 122.490  -8.221  1.00 56.09           C
ATOM   2652  CZ  PHE A 337      43.308 121.156  -8.311  1.00 60.82           C
ATOM   2653  N   PHE A 338      37.190 121.624 -11.528  1.00 80.50           N
ATOM   2654  CA  PHE A 338      35.772 121.471 -11.896  1.00 84.74           C
ATOM   2655  C   PHE A 338      34.907 120.900 -10.757  1.00 86.70           C
ATOM   2656  O   PHE A 338      35.410 120.140  -9.936  1.00 89.37           O
ATOM   2657  CB  PHE A 338      35.700 120.569 -13.144  1.00 81.36           C
ATOM   2658  CG  PHE A 338      34.317 120.291 -13.612  1.00 80.24           C
ATOM   2659  CD1 PHE A 338      33.816 119.002 -13.586  1.00 82.53           C
ATOM   2660  CD2 PHE A 338      33.486 121.324 -14.017  1.00 83.89           C
ATOM   2661  CE1 PHE A 338      32.493 118.734 -13.950  1.00 85.68           C
ATOM   2662  CE2 PHE A 338      32.162 121.072 -14.386  1.00 85.81           C
ATOM   2663  CZ  PHE A 338      31.664 119.772 -14.349  1.00 85.58           C
ATOM   2664  N   ARG A 339      33.617 121.255 -10.717  1.00 90.49           N
ATOM   2665  CA  ARG A 339      32.692 120.794  -9.664  1.00 96.22           C
ATOM   2666  C   ARG A 339      32.710 119.290  -9.341  1.00100.30           C
ATOM   2667  O   ARG A 339      33.297 118.875  -8.338  1.00103.04           O
ATOM   2668  CB  ARG A 339      31.251 121.193  -9.985  1.00 95.85           C
ATOM   2669  CG  ARG A 339      31.073 122.064 -11.215  1.00102.43           C
ATOM   2670  CD  ARG A 339      29.599 122.060 -11.688  1.00107.38           C
ATOM   2671  NE  ARG A 339      29.402 122.798 -12.940  1.00109.97           N
ATOM   2672  CZ  ARG A 339      28.291 122.759 -13.670  1.00109.02           C
ATOM   2673  NH1 ARG A 339      27.271 122.014 -13.273  1.00108.39           N
ATOM   2674  NH2 ARG A 339      28.203 123.462 -14.797  1.00106.72           N
ATOM   2675  N   ASP A 340      32.054 118.473 -10.164  1.00102.48           N
ATOM   2676  CA  ASP A 340      32.024 117.028  -9.918  1.00103.93           C
ATOM   2677  C   ASP A 340      33.471 116.518  -9.838  1.00102.82           C
ATOM   2678  O   ASP A 340      34.149 116.350 -10.856  1.00101.56           O
ATOM   2679  CB  ASP A 340      31.253 116.308 -11.044  1.00107.39           C
ATOM   2680  CG  ASP A 340      30.447 115.095 -10.544  1.00107.48           C
ATOM   2681  OD1 ASP A 340      31.047 114.135 -10.013  1.00108.59           O
ATOM   2682  OD2 ASP A 340      29.205 115.099 -10.693  1.00105.30           O
ATOM   2683  N   PRO A 341      33.960 116.273  -8.613  1.00101.80           N
ATOM   2684  CA  PRO A 341      35.316 115.787  -8.343  1.00101.36           C
ATOM   2685  C   PRO A 341      35.433 114.335  -8.787  1.00 99.15           C
ATOM   2686  O   PRO A 341      36.529 113.796  -8.975  1.00 95.42           O
ATOM   2687  CB  PRO A 341      35.416 115.930  -6.833  1.00101.31           C
ATOM   2688  CG  PRO A 341      34.052 115.487  -6.410  1.00100.56           C
ATOM   2689  CD  PRO A 341      33.151 116.241  -7.382  1.00100.64           C
ATOM   2690  N   ARG A 342      34.268 113.717  -8.932  1.00 97.74           N
ATOM   2691  CA  ARG A 342      34.159 112.333  -9.348  1.00 99.60           C
ATOM   2692  C   ARG A 342      34.627 112.257 -10.810  1.00 98.13           C
ATOM   2693  O   ARG A 342      34.166 113.022 -11.668  1.00 97.89           O
ATOM   2694  CB  ARG A 342      32.691 111.873  -9.194  1.00104.39           C
ATOM   2695  CG  ARG A 342      32.502 110.490  -8.574  1.00111.64           C
ATOM   2696  CD  ARG A 342      33.496 110.242  -7.435  1.00119.19           C
ATOM   2697  NE  ARG A 342      33.407 111.233  -6.364  1.00125.60           N
ATOM   2698  CZ  ARG A 342      34.425 111.581  -5.579  1.00128.50           C
ATOM   2699  NH1 ARG A 342      35.621 111.020  -5.746  1.00131.16           N
ATOM   2700  NH2 ARG A 342      34.252 112.493  -4.627  1.00130.16           N
ATOM   2701  N   PRO A 343      35.569 111.350 -11.111  1.00 95.16           N
ATOM   2702  CA  PRO A 343      36.013 111.283 -12.495  1.00 92.60           C
ATOM   2703  C   PRO A 343      34.891 110.973 -13.471  1.00 91.89           C
ATOM   2704  O   PRO A 343      33.909 110.305 -13.127  1.00 90.08           O
ATOM   2705  CB  PRO A 343      37.108 110.217 -12.448  1.00 92.87           C
ATOM   2706  CG  PRO A 343      36.761 109.405 -11.266  1.00 92.32           C
ATOM   2707  CD  PRO A 343      36.345 110.427 -10.271  1.00 94.52           C
ATOM   2708  N   PHE A 344      35.037 111.484 -14.689  1.00 89.99           N
ATOM   2709  CA  PHE A 344      34.038 111.267 -15.709  1.00 87.84           C
ATOM   2710  C   PHE A 344      34.315 109.988 -16.460  1.00 86.04           C
ATOM   2711  O   PHE A 344      35.469 109.623 -16.652  1.00 86.38           O
ATOM   2712  CB  PHE A 344      33.954 112.474 -16.668  1.00 92.11           C
ATOM   2713  CG  PHE A 344      35.271 112.892 -17.307  1.00 95.62           C
ATOM   2714  CD1 PHE A 344      36.261 113.532 -16.571  1.00 96.28           C
ATOM   2715  CD2 PHE A 344      35.497 112.689 -18.670  1.00 96.42           C
ATOM   2716  CE1 PHE A 344      37.459 113.964 -17.187  1.00 95.81           C
ATOM   2717  CE2 PHE A 344      36.694 113.119 -19.282  1.00 95.37           C
ATOM   2718  CZ  PHE A 344      37.671 113.755 -18.534  1.00 91.60           C
ATOM   2719  N   PRO A 345      33.250 109.266 -16.867  1.00 85.29           N
ATOM   2720  CA  PRO A 345      33.364 108.006 -17.604  1.00 84.34           C
ATOM   2721  C   PRO A 345      33.755 108.207 -19.055  1.00 84.17           C
ATOM   2722  O   PRO A 345      34.679 108.954 -19.365  1.00 83.18           O
ATOM   2723  CB  PRO A 345      31.965 107.417 -17.480  1.00 79.63           C
ATOM   2724  CG  PRO A 345      31.127 108.602 -17.532  1.00 77.49           C
ATOM   2725  CD  PRO A 345      31.833 109.534 -16.567  1.00 83.12           C
ATOM   2726  N   LEU A 346      33.028 107.504 -19.918  1.00 84.54           N
ATOM   2727  CA  LEU A 346      33.165 107.520 -21.375  1.00 83.24           C
ATOM   2728  C   LEU A 346      33.247 106.081 -21.964  1.00 84.37           C
ATOM   2729  O   LEU A 346      33.367 105.105 -21.218  1.00 78.91           O
ATOM   2730  CB  LEU A 346      34.327 108.451 -21.820  1.00 79.06           C
ATOM   2731  CG  LEU A 346      35.828 108.267 -21.608  1.00 77.21           C
ATOM   2732  CD1 LEU A 346      36.314 107.133 -22.474  1.00 75.89           C
ATOM   2733  CD2 LEU A 346      36.559 109.540 -21.970  1.00 70.28           C
ATOM   2734  N   PRO A 347      33.112 105.942 -23.308  1.00 87.48           N
ATOM   2735  CA  PRO A 347      33.132 104.718 -24.134  1.00 89.48           C
ATOM   2736  C   PRO A 347      34.478 104.089 -24.530  1.00 90.35           C
ATOM   2737  O   PRO A 347      35.437 104.780 -24.918  1.00 88.88           O
ATOM   2738  CB  PRO A 347      32.378 105.152 -25.369  1.00 90.19           C
ATOM   2739  CG  PRO A 347      32.953 106.506 -25.567  1.00 84.99           C
ATOM   2740  CD  PRO A 347      32.810 107.096 -24.174  1.00 85.17           C
ATOM   2741  N   LEU A 348      34.523 102.764 -24.466  1.00 89.17           N
ATOM   2742  CA  LEU A 348      35.735 102.063 -24.813  1.00 88.15           C
ATOM   2743  C   LEU A 348      35.908 102.386 -26.273  1.00 89.88           C
ATOM   2744  O   LEU A 348      37.013 102.656 -26.760  1.00 89.92           O
ATOM   2745  CB  LEU A 348      35.554 100.561 -24.599  1.00 86.55           C
ATOM   2746  CG  LEU A 348      35.486 100.039 -23.154  1.00 85.64           C
ATOM   2747  CD1 LEU A 348      34.116  99.424 -22.867  1.00 79.79           C
ATOM   2748  CD2 LEU A 348      36.610  99.014 -22.938  1.00 81.89           C
ATOM   2749  N   SER A 349      34.781 102.392 -26.964  1.00 88.89           N
ATOM   2750  CA  SER A 349      34.782 102.686 -28.373  1.00 89.39           C
ATOM   2751  C   SER A 349      35.698 103.870 -28.678  1.00 90.31           C
ATOM   2752  O   SER A 349      36.285 103.940 -29.758  1.00 91.62           O
ATOM   2753  CB  SER A 349      33.369 103.014 -28.821  1.00 89.26           C
ATOM   2754  OG  SER A 349      33.035 104.336 -28.451  1.00 88.47           O
ATOM   2755  N   SER A 350      35.838 104.790 -27.724  1.00 90.42           N
ATOM   2756  CA  SER A 350      36.661 105.982 -27.937  1.00 90.48           C
ATOM   2757  C   SER A 350      38.087 105.933 -27.418  1.00 92.45           C
ATOM   2758  O   SER A 350      38.888 106.831 -27.706  1.00 91.18           O
ATOM   2759  CB  SER A 350      35.984 107.197 -27.325  1.00 86.19           C
ATOM   2760  OG  SER A 350      35.902 107.059 -25.927  1.00 86.13           O
ATOM   2761  N   LEU A 351      38.411 104.897 -26.656  1.00 94.29           N
ATOM   2762  CA  LEU A 351      39.751 104.791 -26.094  1.00 96.65           C
ATOM   2763  C   LEU A 351      40.777 104.561 -27.179  1.00 95.98           C
ATOM   2764  O   LEU A 351      40.462 104.024 -28.230  1.00 96.86           O
ATOM   2765  CB  LEU A 351      39.822 103.649 -25.078  1.00 97.63           C
ATOM   2766  CG  LEU A 351      38.628 103.498 -24.139  1.00 97.07           C
ATOM   2767  CD1 LEU A 351      38.919 102.385 -23.155  1.00 94.94           C
ATOM   2768  CD2 LEU A 351      38.354 104.798 -23.431  1.00 95.25           C
ATOM   2769  N   PHE A 352      42.004 104.982 -26.916  1.00 97.02           N
ATOM   2770  CA  PHE A 352      43.077 104.808 -27.865  1.00100.62           C
ATOM   2771  C   PHE A 352      44.023 103.793 -27.278  1.00103.21           C
ATOM   2772  O   PHE A 352      43.584 102.878 -26.588  1.00101.89           O
ATOM   2773  CB  PHE A 352      43.761 106.147 -28.133  1.00101.97           C
ATOM   2774  CG  PHE A 352      42.888 107.127 -28.889  1.00105.59           C
ATOM   2775  CD1 PHE A 352      41.528 106.852 -29.111  1.00107.25           C
ATOM   2776  CD2 PHE A 352      43.412 108.322 -29.370  1.00102.94           C
ATOM   2777  CE1 PHE A 352      40.701 107.751 -29.801  1.00107.04           C
ATOM   2778  CE2 PHE A 352      42.594 109.228 -30.060  1.00105.57           C
ATOM   2779  CZ  PHE A 352      41.234 108.941 -30.275  1.00104.93           C
ATOM   2780  N   SER A 353      45.315 103.925 -27.529  1.00107.52           N
ATOM   2781  CA  SER A 353      46.207 102.927 -26.974  1.00112.57           C
ATOM   2782  C   SER A 353      47.654 103.333 -26.769  1.00115.00           C
ATOM   2783  O   SER A 353      48.397 102.623 -26.091  1.00115.43           O
ATOM   2784  CB  SER A 353      46.158 101.668 -27.832  1.00112.69           C
ATOM   2785  OG  SER A 353      46.846 100.614 -27.189  1.00114.22           O
ATOM   2786  N   ASP A 354      48.066 104.462 -27.342  1.00117.08           N
ATOM   2787  CA  ASP A 354      49.449 104.908 -27.178  1.00117.99           C
ATOM   2788  C   ASP A 354      49.633 105.666 -25.846  1.00118.10           C
ATOM   2789  O   ASP A 354      50.715 106.202 -25.570  1.00118.82           O
ATOM   2790  CB  ASP A 354      49.893 105.832 -28.327  1.00119.22           C
ATOM   2791  CG  ASP A 354      49.230 105.510 -29.660  1.00119.00           C
ATOM   2792  OD1 ASP A 354      47.982 105.512 -29.737  1.00120.19           O
ATOM   2793  OD2 ASP A 354      49.965 105.284 -30.644  1.00120.17           O
ATOM   2794  N   GLY A 355      48.586 105.723 -25.023  1.00115.18           N
ATOM   2795  CA  GLY A 355      48.722 106.427 -23.760  1.00110.39           C
ATOM   2796  C   GLY A 355      47.481 106.650 -22.912  1.00105.89           C
ATOM   2797  O   GLY A 355      46.352 106.641 -23.399  1.00103.89           O
ATOM   2798  N   GLY A 356      47.727 106.847 -21.619  1.00102.35           N
ATOM   2799  CA  GLY A 356      46.671 107.094 -20.657  1.00 95.08           C
ATOM   2800  C   GLY A 356      45.885 105.910 -20.130  1.00 88.80           C
ATOM   2801  O   GLY A 356      45.721 104.901 -20.804  1.00 86.39           O
ATOM   2802  N   ASN A 357      45.423 106.039 -18.892  1.00 83.27           N
ATOM   2803  CA  ASN A 357      44.593 105.029 -18.268  1.00 76.08           C
ATOM   2804  C   ASN A 357      43.242 105.694 -18.396  1.00 72.95           C
ATOM   2805  O   ASN A 357      43.151 106.902 -18.604  1.00 69.13           O
ATOM   2806  CB  ASN A 357      44.925 104.871 -16.782  1.00 75.79           C
ATOM   2807  CG  ASN A 357      46.362 104.453 -16.541  1.00 79.74           C
ATOM   2808  OD1 ASN A 357      47.259 104.884 -17.258  1.00 85.67           O
ATOM   2809  ND2 ASN A 357      46.593 103.628 -15.516  1.00 76.43           N
ATOM   2810  N   VAL A 358      42.176 104.929 -18.302  1.00 73.68           N
ATOM   2811  CA  VAL A 358      40.867 105.556 -18.377  1.00 73.17           C
ATOM   2812  C   VAL A 358      40.614 105.902 -16.917  1.00 73.79           C
ATOM   2813  O   VAL A 358      40.993 105.141 -16.031  1.00 75.47           O
ATOM   2814  CB  VAL A 358      39.783 104.566 -18.862  1.00 69.04           C
ATOM   2815  CG1 VAL A 358      38.623 105.312 -19.500  1.00 66.62           C
ATOM   2816  CG2 VAL A 358      40.384 103.591 -19.822  1.00 69.13           C
ATOM   2817  N   GLY A 359      40.011 107.043 -16.637  1.00 73.93           N
ATOM   2818  CA  GLY A 359      39.767 107.344 -15.243  1.00 75.01           C
ATOM   2819  C   GLY A 359      38.521 106.621 -14.771  1.00 73.43           C
ATOM   2820  O   GLY A 359      38.355 106.293 -13.599  1.00 72.17           O
ATOM   2821  N   CYS A 360      37.634 106.349 -15.706  1.00 71.79           N
ATOM   2822  CA  CYS A 360      36.413 105.702 -15.341  1.00 70.04           C
ATOM   2823  C   CYS A 360      35.794 105.190 -16.606  1.00 71.05           C
ATOM   2824  O   CYS A 360      36.005 105.765 -17.674  1.00 72.73           O
ATOM   2825  CB  CYS A 360      35.530 106.754 -14.691  1.00 70.81           C
ATOM   2826  SG  CYS A 360      33.784 106.411 -14.474  1.00 77.64           S
ATOM   2827  N   VAL A 361      35.061 104.091 -16.490  1.00 67.11           N
ATOM   2828  CA  VAL A 361      34.338 103.517 -17.613  1.00 66.86           C
ATOM   2829  C   VAL A 361      33.072 102.890 -17.078  1.00 67.15           C
ATOM   2830  O   VAL A 361      33.118 102.101 -16.150  1.00 69.65           O
ATOM   2831  CB  VAL A 361      35.121 102.433 -18.310  1.00 68.00           C
ATOM   2832  CG1 VAL A 361      36.386 103.018 -18.890  1.00 65.19           C
ATOM   2833  CG2 VAL A 361      35.388 101.285 -17.338  1.00 69.88           C
ATOM   2834  N   ASP A 362      31.934 103.240 -17.646  1.00 65.99           N
ATOM   2835  CA  ASP A 362      30.695 102.673 -17.170  1.00 66.75           C
ATOM   2836  C   ASP A 362      30.413 101.491 -18.068  1.00 69.11           C
ATOM   2837  O   ASP A 362      30.040 101.677 -19.224  1.00 69.65           O
ATOM   2838  CB  ASP A 362      29.570 103.688 -17.293  1.00 66.91           C
ATOM   2839  CG  ASP A 362      28.472 103.464 -16.287  1.00 68.85           C
ATOM   2840  OD1 ASP A 362      28.116 102.306 -16.021  1.00 74.17           O
ATOM   2841  OD2 ASP A 362      27.952 104.454 -15.764  1.00 70.28           O
ATOM   2842  N   ILE A 363      30.587 100.281 -17.535  1.00 69.61           N
ATOM   2843  CA  ILE A 363      30.369  99.059 -18.309  1.00 67.98           C
ATOM   2844  C   ILE A 363      29.385  98.048 -17.735  1.00 70.04           C
ATOM   2845  O   ILE A 363      28.797  98.229 -16.674  1.00 73.83           O
ATOM   2846  CB  ILE A 363      31.708  98.269 -18.573  1.00 66.70           C
ATOM   2847  CG1 ILE A 363      32.094  97.397 -17.356  1.00 61.85           C
ATOM   2848  CG2 ILE A 363      32.801  99.230 -18.993  1.00 62.70           C
ATOM   2849  CD1 ILE A 363      32.310  98.147 -16.063  1.00 67.06           C
ATOM   2850  N   ILE A 364      29.236  96.960 -18.473  1.00 68.03           N
ATOM   2851  CA  ILE A 364      28.371  95.884 -18.087  1.00 67.85           C
ATOM   2852  C   ILE A 364      29.188  94.631 -18.313  1.00 65.28           C
ATOM   2853  O   ILE A 364      29.828  94.477 -19.334  1.00 61.37           O
ATOM   2854  CB  ILE A 364      27.107  95.855 -18.967  1.00 73.55           C
ATOM   2855  CG1 ILE A 364      26.205  94.707 -18.546  1.00 76.23           C
ATOM   2856  CG2 ILE A 364      27.475  95.716 -20.431  1.00 78.56           C
ATOM   2857  CD1 ILE A 364      25.188  95.144 -17.557  1.00 88.08           C
ATOM   2858  N   VAL A 365      29.190  93.752 -17.331  1.00 65.89           N
ATOM   2859  CA  VAL A 365      29.921  92.509 -17.426  1.00 64.16           C
ATOM   2860  C   VAL A 365      29.201  91.590 -18.412  1.00 64.70           C
ATOM   2861  O   VAL A 365      28.298  90.839 -18.042  1.00 64.90           O
ATOM   2862  CB  VAL A 365      30.015  91.831 -16.031  1.00 64.09           C
ATOM   2863  CG1 VAL A 365      30.608  90.430 -16.141  1.00 62.81           C
ATOM   2864  CG2 VAL A 365      30.846  92.693 -15.107  1.00 60.33           C
ATOM   2865  N   GLN A 366      29.584  91.676 -19.680  1.00 63.42           N
ATOM   2866  CA  GLN A 366      28.999  90.813 -20.687  1.00 64.01           C
ATOM   2867  C   GLN A 366      29.357  89.389 -20.270  1.00 65.00           C
ATOM   2868  O   GLN A 366      28.525  88.664 -19.732  1.00 62.72           O
ATOM   2869  CB  GLN A 366      29.583  91.129 -22.066  1.00 67.50           C
ATOM   2870  CG  GLN A 366      28.542  91.255 -23.185  1.00 73.93           C
ATOM   2871  CD  GLN A 366      27.343  92.092 -22.769  1.00 77.59           C
ATOM   2872  OE1 GLN A 366      26.496  91.641 -21.991  1.00 78.32           O
ATOM   2873  NE2 GLN A 366      27.274  93.319 -23.267  1.00 73.19           N
ATOM   2874  N   ARG A 367      30.602  88.986 -20.507  1.00 66.29           N
ATOM   2875  CA  ARG A 367      31.029  87.647 -20.114  1.00 66.39           C
ATOM   2876  C   ARG A 367      32.029  87.658 -18.993  1.00 64.61           C
ATOM   2877  O   ARG A 367      32.606  88.700 -18.649  1.00 61.25           O
ATOM   2878  CB  ARG A 367      31.636  86.861 -21.277  1.00 65.33           C
ATOM   2879  CG  ARG A 367      30.644  86.017 -21.995  1.00 70.25           C
ATOM   2880  CD  ARG A 367      29.702  85.365 -21.004  1.00 79.40           C
ATOM   2881  NE  ARG A 367      28.485  84.853 -21.635  1.00 88.51           N
ATOM   2882  CZ  ARG A 367      27.580  85.595 -22.280  1.00 89.56           C
ATOM   2883  NH1 ARG A 367      27.733  86.906 -22.398  1.00 85.23           N
ATOM   2884  NH2 ARG A 367      26.514  85.016 -22.816  1.00 89.38           N
ATOM   2885  N   VAL A 368      32.205  86.460 -18.444  1.00 61.97           N
ATOM   2886  CA  VAL A 368      33.131  86.177 -17.362  1.00 59.05           C
ATOM   2887  C   VAL A 368      33.686  84.764 -17.561  1.00 64.85           C
ATOM   2888  O   VAL A 368      32.936  83.763 -17.573  1.00 60.54           O
ATOM   2889  CB  VAL A 368      32.435  86.297 -15.987  1.00 51.40           C
ATOM   2890  CG1 VAL A 368      32.755  85.079 -15.095  1.00 27.39           C
ATOM   2891  CG2 VAL A 368      32.816  87.629 -15.353  1.00 38.05           C
ATOM   2892  N   TYR A 369      35.013  84.713 -17.729  1.00 68.51           N
ATOM   2893  CA  TYR A 369      35.767  83.469 -17.917  1.00 73.43           C
ATOM   2894  C   TYR A 369      36.420  82.939 -16.616  1.00 75.22           C
ATOM   2895  O   TYR A 369      36.499  83.648 -15.606  1.00 76.14           O
ATOM   2896  CB  TYR A 369      36.809  83.706 -18.989  1.00 72.22           C
ATOM   2897  CG  TYR A 369      36.200  84.402 -20.161  1.00 77.67           C
ATOM   2898  CD1 TYR A 369      36.565  85.692 -20.491  1.00 83.25           C
ATOM   2899  CD2 TYR A 369      35.211  83.786 -20.916  1.00 80.58           C
ATOM   2900  CE1 TYR A 369      35.962  86.361 -21.544  1.00 85.40           C
ATOM   2901  CE2 TYR A 369      34.599  84.440 -21.971  1.00 81.90           C
ATOM   2902  CZ  TYR A 369      34.980  85.730 -22.280  1.00 86.00           C
ATOM   2903  OH  TYR A 369      34.389  86.396 -23.330  1.00 88.28           O
ATOM   2904  N   PRO A 370      36.889  81.686 -16.628  1.00 74.36           N
ATOM   2905  CA  PRO A 370      37.511  81.104 -15.444  1.00 73.96           C
ATOM   2906  C   PRO A 370      38.951  81.539 -15.345  1.00 73.84           C
ATOM   2907  O   PRO A 370      39.556  81.886 -16.354  1.00 73.04           O
ATOM   2908  CB  PRO A 370      37.381  79.631 -15.705  1.00 69.83           C
ATOM   2909  CG  PRO A 370      37.716  79.580 -17.143  1.00 74.80           C
ATOM   2910  CD  PRO A 370      36.934  80.732 -17.743  1.00 76.54           C
ATOM   2911  N   LEU A 371      39.480  81.506 -14.119  1.00 74.21           N
ATOM   2912  CA  LEU A 371      40.852  81.913 -13.803  1.00 72.48           C
ATOM   2913  C   LEU A 371      41.907  81.174 -14.568  1.00 72.12           C
ATOM   2914  O   LEU A 371      41.797  79.976 -14.777  1.00 70.52           O
ATOM   2915  CB  LEU A 371      41.119  81.746 -12.308  1.00 69.74           C
ATOM   2916  CG  LEU A 371      40.861  82.982 -11.456  1.00 69.44           C
ATOM   2917  CD1 LEU A 371      40.352  82.597 -10.073  1.00 64.87           C
ATOM   2918  CD2 LEU A 371      42.128  83.790 -11.406  1.00 60.22           C
ATOM   2919  N   GLN A 372      42.937  81.910 -14.972  1.00 75.58           N
ATOM   2920  CA  GLN A 372      44.069  81.363 -15.732  1.00 79.51           C
ATOM   2921  C   GLN A 372      45.366  81.463 -14.909  1.00 80.18           C
ATOM   2922  O   GLN A 372      45.633  82.494 -14.296  1.00 82.56           O
ATOM   2923  CB  GLN A 372      44.259  82.136 -17.061  1.00 80.90           C
ATOM   2924  CG  GLN A 372      43.170  81.963 -18.112  1.00 77.73           C
ATOM   2925  CD  GLN A 372      42.952  80.516 -18.470  1.00 81.59           C
ATOM   2926  OE1 GLN A 372      43.858  79.848 -18.937  1.00 85.13           O
ATOM   2927  NE2 GLN A 372      41.746  80.019 -18.244  1.00 84.40           N
ATOM   2928  N   TRP A 373      46.172  80.407 -14.908  1.00 78.77           N
ATOM   2929  CA  TRP A 373      47.425  80.412 -14.174  1.00 77.28           C
ATOM   2930  C   TRP A 373      48.645  80.628 -15.087  1.00 78.05           C
ATOM   2931  O   TRP A 373      49.412  79.703 -15.365  1.00 80.60           O
ATOM   2932  CB  TRP A 373      47.543  79.106 -13.407  1.00 77.06           C
ATOM   2933  CG  TRP A 373      47.067  79.196 -11.999  1.00 80.17           C
ATOM   2934  CD1 TRP A 373      47.777  79.637 -10.932  1.00 82.48           C
ATOM   2935  CD2 TRP A 373      45.773  78.853 -11.503  1.00 81.15           C
ATOM   2936  NE1 TRP A 373      47.013  79.589  -9.795  1.00 85.11           N
ATOM   2937  CE2 TRP A 373      45.774  79.110 -10.122  1.00 83.10           C
ATOM   2938  CE3 TRP A 373      44.610  78.355 -12.090  1.00 80.39           C
ATOM   2939  CZ2 TRP A 373      44.655  78.885  -9.321  1.00 82.54           C
ATOM   2940  CZ3 TRP A 373      43.504  78.134 -11.294  1.00 79.45           C
ATOM   2941  CH2 TRP A 373      43.533  78.397  -9.927  1.00 79.92           C
ATOM   2942  N   VAL A 374      48.823  81.867 -15.534  1.00 76.88           N
ATOM   2943  CA  VAL A 374      49.924  82.258 -16.419  1.00 79.87           C
ATOM   2944  C   VAL A 374      51.326  81.916 -15.912  1.00 83.33           C
ATOM   2945  O   VAL A 374      51.553  81.831 -14.713  1.00 85.91           O
ATOM   2946  CB  VAL A 374      49.912  83.780 -16.673  1.00 78.85           C
ATOM   2947  CG1 VAL A 374      51.074  84.433 -15.941  1.00 79.04           C
ATOM   2948  CG2 VAL A 374      49.994  84.075 -18.147  1.00 76.13           C
ATOM   2949  N   GLU A 375      52.263  81.754 -16.847  1.00 87.07           N
ATOM   2950  CA  GLU A 375      53.667  81.466 -16.544  1.00 87.58           C
ATOM   2951  C   GLU A 375      54.589  82.235 -17.481  1.00 90.48           C
ATOM   2952  O   GLU A 375      54.420  82.201 -18.703  1.00 88.59           O
ATOM   2953  CB  GLU A 375      53.982  79.983 -16.678  1.00 83.92           C
ATOM   2954  CG  GLU A 375      55.407  79.674 -16.234  1.00 87.04           C
ATOM   2955  CD  GLU A 375      55.740  78.187 -16.188  1.00 85.97           C
ATOM   2956  OE1 GLU A 375      54.801  77.360 -16.129  1.00 82.96           O
ATOM   2957  OE2 GLU A 375      56.950  77.859 -16.189  1.00 85.13           O
ATOM   2958  N   LYS A 376      55.566  82.925 -16.897  1.00 96.80           N
ATOM   2959  CA  LYS A 376      56.540  83.717 -17.652  1.00103.78           C
ATOM   2960  C   LYS A 376      57.771  82.859 -17.894  1.00106.59           C
ATOM   2961  O   LYS A 376      58.513  82.537 -16.959  1.00108.04           O
ATOM   2962  CB  LYS A 376      56.913  84.982 -16.866  1.00104.33           C
ATOM   2963  CG  LYS A 376      55.681  85.862 -16.527  1.00112.13           C
ATOM   2964  CD  LYS A 376      55.904  86.867 -15.367  1.00111.98           C
ATOM   2965  CE  LYS A 376      54.609  87.611 -14.968  1.00107.06           C
ATOM   2966  NZ  LYS A 376      53.535  86.700 -14.484  1.00103.82           N
ATOM   2967  N   THR A 377      57.969  82.478 -19.153  1.00109.57           N
ATOM   2968  CA  THR A 377      59.094  81.633 -19.525  1.00112.42           C
ATOM   2969  C   THR A 377      60.422  82.326 -19.370  1.00114.58           C
ATOM   2970  O   THR A 377      60.600  83.463 -19.797  1.00113.46           O
ATOM   2971  CB  THR A 377      58.980  81.129 -20.969  1.00113.49           C
ATOM   2972  OG1 THR A 377      58.141  82.012 -21.727  1.00112.64           O
ATOM   2973  CG2 THR A 377      58.421  79.716 -20.989  1.00110.60           C
ATOM   2974  N   VAL A 378      61.351  81.611 -18.754  1.00117.46           N
ATOM   2975  CA  VAL A 378      62.683  82.117 -18.499  1.00121.87           C
ATOM   2976  C   VAL A 378      63.203  83.044 -19.604  1.00125.49           C
ATOM   2977  O   VAL A 378      63.883  84.029 -19.310  1.00125.70           O
ATOM   2978  CB  VAL A 378      63.662  80.947 -18.303  1.00121.39           C
ATOM   2979  CG1 VAL A 378      64.903  81.425 -17.568  1.00120.65           C
ATOM   2980  CG2 VAL A 378      62.971  79.819 -17.539  1.00119.48           C
ATOM   2981  N   SER A 379      62.870  82.745 -20.862  1.00127.83           N
ATOM   2982  CA  SER A 379      63.317  83.562 -22.001  1.00129.78           C
ATOM   2983  C   SER A 379      62.453  84.822 -22.246  1.00130.67           C
ATOM   2984  O   SER A 379      62.833  85.945 -21.871  1.00130.32           O
ATOM   2985  CB  SER A 379      63.348  82.701 -23.275  1.00129.08           C
ATOM   2986  OG  SER A 379      63.896  83.417 -24.376  1.00130.66           O
ATOM   2987  N   GLY A 380      61.305  84.608 -22.891  1.00130.57           N
ATOM   2988  CA  GLY A 380      60.351  85.658 -23.215  1.00127.77           C
ATOM   2989  C   GLY A 380      59.027  84.918 -23.323  1.00126.50           C
ATOM   2990  O   GLY A 380      58.898  83.846 -22.755  1.00127.14           O
ATOM   2991  N   LEU A 381      58.052  85.440 -24.057  1.00125.04           N
ATOM   2992  CA  LEU A 381      56.753  84.760 -24.187  1.00122.61           C
ATOM   2993  C   LEU A 381      56.146  84.390 -22.825  1.00119.58           C
ATOM   2994  O   LEU A 381      56.856  84.055 -21.881  1.00119.38           O
ATOM   2995  CB  LEU A 381      56.882  83.459 -24.989  1.00124.97           C
ATOM   2996  CG  LEU A 381      57.541  83.349 -26.393  1.00126.25           C
ATOM   2997  CD1 LEU A 381      57.143  81.922 -27.070  1.00125.08           C
ATOM   2998  CD2 LEU A 381      57.026  84.602 -27.359  1.00126.29           C
ATOM   2999  N   TYR A 382      54.820  84.412 -22.744  1.00114.75           N
ATOM   3000  CA  TYR A 382      54.092  84.081 -21.511  1.00109.22           C
ATOM   3001  C   TYR A 382      53.259  82.840 -21.851  1.00104.49           C
ATOM   3002  O   TYR A 382      52.915  82.643 -23.005  1.00105.30           O
ATOM   3003  CB  TYR A 382      53.173  85.259 -21.106  1.00111.20           C
ATOM   3004  CG  TYR A 382      53.879  86.562 -20.693  1.00110.04           C
ATOM   3005  CD1 TYR A 382      54.863  87.140 -21.496  1.00111.01           C
ATOM   3006  CD2 TYR A 382      53.542  87.219 -19.507  1.00110.13           C
ATOM   3007  CE1 TYR A 382      55.493  88.328 -21.130  1.00111.11           C
ATOM   3008  CE2 TYR A 382      54.163  88.405 -19.133  1.00110.24           C
ATOM   3009  CZ  TYR A 382      55.139  88.953 -19.945  1.00111.50           C
ATOM   3010  OH  TYR A 382      55.785  90.107 -19.560  1.00110.76           O
ATOM   3011  N   ILE A 383      52.947  81.994 -20.878  1.00 99.01           N
ATOM   3012  CA  ILE A 383      52.166  80.781 -21.163  1.00 95.47           C
ATOM   3013  C   ILE A 383      50.877  80.721 -20.357  1.00 91.88           C
ATOM   3014  O   ILE A 383      50.901  81.044 -19.187  1.00 92.47           O
ATOM   3015  CB  ILE A 383      53.001  79.491 -20.851  1.00 96.18           C
ATOM   3016  CG1 ILE A 383      53.840  79.095 -22.061  1.00 95.21           C
ATOM   3017  CG2 ILE A 383      52.095  78.330 -20.495  1.00 95.07           C
ATOM   3018  CD1 ILE A 383      54.786  80.164 -22.513  1.00101.79           C
ATOM   3019  N   PHE A 384      49.761  80.296 -20.956  1.00 89.37           N
ATOM   3020  CA  PHE A 384      48.485  80.203 -20.215  1.00 86.70           C
ATOM   3021  C   PHE A 384      48.096  78.776 -19.939  1.00 86.72           C
ATOM   3022  O   PHE A 384      48.196  77.935 -20.828  1.00 87.83           O
ATOM   3023  CB  PHE A 384      47.341  80.837 -20.980  1.00 83.98           C
ATOM   3024  CG  PHE A 384      47.511  82.281 -21.195  1.00 85.66           C
ATOM   3025  CD1 PHE A 384      48.468  82.748 -22.075  1.00 89.91           C
ATOM   3026  CD2 PHE A 384      46.761  83.181 -20.476  1.00 88.00           C
ATOM   3027  CE1 PHE A 384      48.680  84.099 -22.235  1.00 93.97           C
ATOM   3028  CE2 PHE A 384      46.959  84.534 -20.621  1.00 92.22           C
ATOM   3029  CZ  PHE A 384      47.923  85.001 -21.504  1.00 93.66           C
ATOM   3030  N   ARG A 385      47.637  78.510 -18.717  1.00 85.38           N
ATOM   3031  CA  ARG A 385      47.229  77.162 -18.308  1.00 85.17           C
ATOM   3032  C   ARG A 385      46.025  77.166 -17.371  1.00 83.17           C
ATOM   3033  O   ARG A 385      45.970  77.928 -16.410  1.00 82.60           O
ATOM   3034  CB  ARG A 385      48.364  76.418 -17.575  1.00 88.06           C
ATOM   3035  CG  ARG A 385      49.625  76.103 -18.364  1.00 92.03           C
ATOM   3036  CD  ARG A 385      50.372  74.931 -17.717  1.00 95.09           C
ATOM   3037  NE  ARG A 385      51.715  74.759 -18.262  1.00 98.47           N
ATOM   3038  CZ  ARG A 385      52.700  75.631 -18.083  1.00 97.16           C
ATOM   3039  NH1 ARG A 385      52.491  76.726 -17.371  1.00100.33           N
ATOM   3040  NH2 ARG A 385      53.886  75.419 -18.622  1.00 99.31           N
ATOM   3041  N   SER A 386      45.069  76.295 -17.636  1.00 81.11           N
ATOM   3042  CA  SER A 386      43.910  76.197 -16.779  1.00 79.14           C
ATOM   3043  C   SER A 386      44.393  75.908 -15.361  1.00 80.40           C
ATOM   3044  O   SER A 386      45.551  76.130 -15.033  1.00 77.66           O
ATOM   3045  CB  SER A 386      43.019  75.054 -17.254  1.00 80.33           C
ATOM   3046  OG  SER A 386      43.701  73.812 -17.229  1.00 76.02           O
ATOM   3047  N   GLU A 387      43.498  75.422 -14.514  1.00 81.60           N
ATOM   3048  CA  GLU A 387      43.885  75.091 -13.163  1.00 82.50           C
ATOM   3049  C   GLU A 387      44.382  73.705 -13.285  1.00 81.69           C
ATOM   3050  O   GLU A 387      45.483  73.412 -12.876  1.00 80.43           O
ATOM   3051  CB  GLU A 387      42.701  75.098 -12.196  1.00 89.60           C
ATOM   3052  CG  GLU A 387      43.010  74.492 -10.808  1.00 96.86           C
ATOM   3053  CD  GLU A 387      42.139  75.063  -9.680  1.00101.43           C
ATOM   3054  OE1 GLU A 387      40.890  75.076  -9.813  1.00106.10           O
ATOM   3055  OE2 GLU A 387      42.708  75.493  -8.652  1.00100.38           O
ATOM   3056  N   ARG A 388      43.574  72.842 -13.873  1.00 82.22           N
ATOM   3057  CA  ARG A 388      44.004  71.467 -14.001  1.00 88.56           C
ATOM   3058  C   ARG A 388      45.402  71.338 -14.582  1.00 88.46           C
ATOM   3059  O   ARG A 388      46.185  70.507 -14.121  1.00 85.35           O
ATOM   3060  CB  ARG A 388      42.994  70.644 -14.816  1.00 93.58           C
ATOM   3061  CG  ARG A 388      41.860  70.023 -13.961  1.00101.11           C
ATOM   3062  CD  ARG A 388      42.406  69.379 -12.656  1.00109.24           C
ATOM   3063  NE  ARG A 388      42.775  70.351 -11.606  1.00115.47           N
ATOM   3064  CZ  ARG A 388      43.834  70.247 -10.792  1.00116.92           C
ATOM   3065  NH1 ARG A 388      44.670  69.215 -10.886  1.00112.83           N
ATOM   3066  NH2 ARG A 388      44.051  71.178  -9.864  1.00117.66           N
ATOM   3067  N   GLU A 389      45.716  72.192 -15.554  1.00 91.31           N
ATOM   3068  CA  GLU A 389      47.017  72.206 -16.243  1.00 95.31           C
ATOM   3069  C   GLU A 389      48.202  72.787 -15.453  1.00 95.55           C
ATOM   3070  O   GLU A 389      49.343  72.336 -15.591  1.00 96.76           O
ATOM   3071  CB  GLU A 389      46.882  72.971 -17.554  1.00 96.51           C
ATOM   3072  CG  GLU A 389      45.899  72.361 -18.510  1.00101.65           C
ATOM   3073  CD  GLU A 389      45.864  73.094 -19.827  1.00106.78           C
ATOM   3074  OE1 GLU A 389      45.551  74.306 -19.825  1.00108.56           O
ATOM   3075  OE2 GLU A 389      46.156  72.456 -20.865  1.00111.81           O
ATOM   3076  N   GLU A 390      47.922  73.805 -14.650  1.00 93.92           N
ATOM   3077  CA  GLU A 390      48.926  74.451 -13.823  1.00 88.88           C
ATOM   3078  C   GLU A 390      48.983  73.766 -12.475  1.00 86.85           C
ATOM   3079  O   GLU A 390      49.401  74.359 -11.497  1.00 86.16           O
ATOM   3080  CB  GLU A 390      48.571  75.924 -13.639  1.00 90.39           C
ATOM   3081  CG  GLU A 390      49.231  76.615 -12.466  1.00 89.61           C
ATOM   3082  CD  GLU A 390      50.737  76.635 -12.556  1.00 92.46           C
ATOM   3083  OE1 GLU A 390      51.287  77.197 -13.541  1.00 91.96           O
ATOM   3084  OE2 GLU A 390      51.368  76.093 -11.627  1.00 94.06           O
ATOM   3085  N   GLU A 391      48.525  72.525 -12.418  1.00 85.85           N
ATOM   3086  CA  GLU A 391      48.558  71.763 -11.186  1.00 90.09           C
ATOM   3087  C   GLU A 391      49.181  70.462 -11.600  1.00 92.83           C
ATOM   3088  O   GLU A 391      49.728  69.725 -10.789  1.00 94.45           O
ATOM   3089  CB  GLU A 391      47.155  71.540 -10.638  1.00 94.12           C
ATOM   3090  CG  GLU A 391      46.935  72.202  -9.286  1.00102.07           C
ATOM   3091  CD  GLU A 391      47.658  71.496  -8.141  1.00108.31           C
ATOM   3092  OE1 GLU A 391      48.834  71.073  -8.316  1.00107.90           O
ATOM   3093  OE2 GLU A 391      47.037  71.379  -7.054  1.00109.92           O
ATOM   3094  N   LYS A 392      49.072  70.201 -12.897  1.00 96.06           N
ATOM   3095  CA  LYS A 392      49.655  69.032 -13.546  1.00 97.13           C
ATOM   3096  C   LYS A 392      51.106  69.457 -13.744  1.00 97.31           C
ATOM   3097  O   LYS A 392      52.042  68.792 -13.306  1.00 96.18           O
ATOM   3098  CB  LYS A 392      49.003  68.828 -14.915  1.00 98.81           C
ATOM   3099  CG  LYS A 392      49.589  67.715 -15.771  1.00 99.93           C
ATOM   3100  CD  LYS A 392      48.899  67.644 -17.134  1.00 98.33           C
ATOM   3101  CE  LYS A 392      49.182  66.327 -17.830  1.00 95.69           C
ATOM   3102  NZ  LYS A 392      48.681  65.178 -17.026  1.00 96.08           N
ATOM   3103  N   GLU A 393      51.262  70.594 -14.411  1.00 96.56           N
ATOM   3104  CA  GLU A 393      52.561  71.170 -14.677  1.00 96.10           C
ATOM   3105  C   GLU A 393      53.254  71.477 -13.354  1.00 95.65           C
ATOM   3106  O   GLU A 393      54.469  71.417 -13.268  1.00 97.46           O
ATOM   3107  CB  GLU A 393      52.389  72.451 -15.494  1.00 99.97           C
ATOM   3108  CG  GLU A 393      53.676  73.092 -16.013  1.00102.80           C
ATOM   3109  CD  GLU A 393      54.375  72.252 -17.057  1.00105.22           C
ATOM   3110  OE1 GLU A 393      53.697  71.785 -18.007  1.00106.65           O
ATOM   3111  OE2 GLU A 393      55.603  72.074 -16.926  1.00101.94           O
ATOM   3112  N   ALA A 394      52.493  71.796 -12.315  1.00 93.90           N
ATOM   3113  CA  ALA A 394      53.102  72.109 -11.028  1.00 91.10           C
ATOM   3114  C   ALA A 394      53.624  70.868 -10.334  1.00 89.85           C
ATOM   3115  O   ALA A 394      54.470  70.949  -9.462  1.00 88.21           O
ATOM   3116  CB  ALA A 394      52.121  72.811 -10.142  1.00 91.44           C
ATOM   3117  N   LEU A 395      53.103  69.711 -10.693  1.00 90.14           N
ATOM   3118  CA  LEU A 395      53.602  68.496 -10.078  1.00 92.80           C
ATOM   3119  C   LEU A 395      54.688  67.953 -10.992  1.00 91.76           C
ATOM   3120  O   LEU A 395      55.714  67.507 -10.527  1.00 89.96           O
ATOM   3121  CB  LEU A 395      52.478  67.459  -9.882  1.00 96.81           C
ATOM   3122  CG  LEU A 395      51.475  67.705  -8.729  1.00101.57           C
ATOM   3123  CD1 LEU A 395      50.358  66.652  -8.727  1.00100.19           C
ATOM   3124  CD2 LEU A 395      52.222  67.680  -7.394  1.00102.63           C
ATOM   3125  N   ARG A 396      54.473  68.040 -12.300  1.00 93.35           N
ATOM   3126  CA  ARG A 396      55.437  67.546 -13.288  1.00 93.43           C
ATOM   3127  C   ARG A 396      56.790  68.237 -13.190  1.00 93.19           C
ATOM   3128  O   ARG A 396      57.793  67.716 -13.663  1.00 93.87           O
ATOM   3129  CB  ARG A 396      54.860  67.693 -14.711  1.00 93.64           C
ATOM   3130  CG  ARG A 396      55.602  68.655 -15.629  1.00 95.49           C
ATOM   3131  CD  ARG A 396      56.713  67.954 -16.368  1.00 97.06           C
ATOM   3132  NE  ARG A 396      57.519  68.868 -17.166  1.00 99.45           N
ATOM   3133  CZ  ARG A 396      58.299  69.811 -16.655  1.00101.00           C
ATOM   3134  NH1 ARG A 396      58.381  69.969 -15.343  1.00 99.05           N
ATOM   3135  NH2 ARG A 396      59.006  70.592 -17.457  1.00105.61           N
ATOM   3136  N   PHE A 397      56.817  69.411 -12.574  1.00 93.63           N
ATOM   3137  CA  PHE A 397      58.059  70.151 -12.411  1.00 92.68           C
ATOM   3138  C   PHE A 397      58.638  69.833 -11.058  1.00 93.66           C
ATOM   3139  O   PHE A 397      59.601  69.098 -10.971  1.00 95.59           O
ATOM   3140  CB  PHE A 397      57.806  71.645 -12.516  1.00 90.61           C
ATOM   3141  CG  PHE A 397      59.001  72.503 -12.184  1.00 87.86           C
ATOM   3142  CD1 PHE A 397      59.654  73.221 -13.176  1.00 88.23           C
ATOM   3143  CD2 PHE A 397      59.417  72.669 -10.874  1.00 83.58           C
ATOM   3144  CE1 PHE A 397      60.690  74.092 -12.856  1.00 84.89           C
ATOM   3145  CE2 PHE A 397      60.451  73.537 -10.558  1.00 80.12           C
ATOM   3146  CZ  PHE A 397      61.082  74.246 -11.544  1.00 79.77           C
ATOM   3147  N   ALA A 398      58.041  70.376 -10.002  1.00 96.39           N
ATOM   3148  CA  ALA A 398      58.527  70.146  -8.644  1.00100.09           C
ATOM   3149  C   ALA A 398      58.818  68.679  -8.355  1.00103.01           C
ATOM   3150  O   ALA A 398      59.207  68.335  -7.245  1.00105.95           O
ATOM   3151  CB  ALA A 398      57.542  70.695  -7.626  1.00100.21           C
ATOM   3152  N   GLU A 399      58.605  67.818  -9.346  1.00105.07           N
ATOM   3153  CA  GLU A 399      58.901  66.395  -9.222  1.00108.30           C
ATOM   3154  C   GLU A 399      60.230  66.208  -9.900  1.00107.53           C
ATOM   3155  O   GLU A 399      61.228  65.889  -9.260  1.00108.17           O
ATOM   3156  CB  GLU A 399      57.878  65.535  -9.958  1.00114.49           C
ATOM   3157  CG  GLU A 399      56.586  65.254  -9.205  1.00119.97           C
ATOM   3158  CD  GLU A 399      55.580  64.527 -10.078  1.00120.73           C
ATOM   3159  OE1 GLU A 399      55.918  63.417 -10.555  1.00120.64           O
ATOM   3160  OE2 GLU A 399      54.468  65.073 -10.289  1.00119.58           O
ATOM   3161  N   ALA A 400      60.223  66.406 -11.213  1.00107.25           N
ATOM   3162  CA  ALA A 400      61.428  66.283 -12.013  1.00109.64           C
ATOM   3163  C   ALA A 400      62.576  66.989 -11.307  1.00109.39           C
ATOM   3164  O   ALA A 400      63.542  66.384 -10.845  1.00109.83           O
ATOM   3165  CB  ALA A 400      61.204  66.919 -13.388  1.00110.24           C
ATOM   3166  N   GLN A 401      62.433  68.292 -11.201  1.00108.98           N
ATOM   3167  CA  GLN A 401      63.450  69.103 -10.593  1.00107.71           C
ATOM   3168  C   GLN A 401      63.502  69.063  -9.071  1.00107.94           C
ATOM   3169  O   GLN A 401      63.457  70.100  -8.398  1.00106.68           O
ATOM   3170  CB  GLN A 401      63.279  70.511 -11.090  1.00108.06           C
ATOM   3171  CG  GLN A 401      63.617  70.697 -12.540  1.00105.97           C
ATOM   3172  CD  GLN A 401      64.120  72.084 -12.710  1.00106.24           C
ATOM   3173  OE1 GLN A 401      64.756  72.637 -11.765  1.00104.10           O
ATOM   3174  NE2 GLN A 401      63.869  72.687 -13.897  1.00102.55           N
ATOM   3175  N   GLN A 402      63.590  67.832  -8.567  1.00110.77           N
ATOM   3176  CA  GLN A 402      63.705  67.473  -7.151  1.00114.56           C
ATOM   3177  C   GLN A 402      64.448  66.138  -7.205  1.00114.80           C
ATOM   3178  O   GLN A 402      64.860  65.585  -6.181  1.00114.83           O
ATOM   3179  CB  GLN A 402      62.333  67.322  -6.487  1.00118.46           C
ATOM   3180  CG  GLN A 402      61.667  68.667  -6.132  1.00123.96           C
ATOM   3181  CD  GLN A 402      62.351  69.423  -4.986  1.00125.93           C
ATOM   3182  OE1 GLN A 402      62.560  68.878  -3.899  1.00127.12           O
ATOM   3183  NE2 GLN A 402      62.685  70.690  -5.226  1.00124.99           N
ATOM   3184  N   LYS A 403      64.595  65.645  -8.440  1.00116.00           N
ATOM   3185  CA  LYS A 403      65.347  64.431  -8.770  1.00115.57           C
ATOM   3186  C   LYS A 403      66.713  64.990  -9.165  1.00112.70           C
ATOM   3187  O   LYS A 403      67.750  64.496  -8.746  1.00110.42           O
ATOM   3188  CB  LYS A 403      64.728  63.689  -9.962  1.00117.84           C
ATOM   3189  CG  LYS A 403      63.643  62.679  -9.578  1.00122.19           C
ATOM   3190  CD  LYS A 403      63.095  61.950 -10.812  1.00126.54           C
ATOM   3191  CE  LYS A 403      61.882  61.078 -10.475  1.00126.44           C
ATOM   3192  NZ  LYS A 403      61.193  60.563 -11.701  1.00128.37           N
ATOM   3193  N   LYS A 404      66.697  66.040  -9.973  1.00110.68           N
ATOM   3194  CA  LYS A 404      67.931  66.692 -10.363  1.00111.08           C
ATOM   3195  C   LYS A 404      68.692  67.062  -9.079  1.00110.28           C
ATOM   3196  O   LYS A 404      69.904  66.864  -8.996  1.00109.91           O
ATOM   3197  CB  LYS A 404      67.641  67.971 -11.168  1.00112.14           C
ATOM   3198  CG  LYS A 404      67.276  67.772 -12.638  1.00113.26           C
ATOM   3199  CD  LYS A 404      66.061  66.870 -12.802  1.00118.32           C
ATOM   3200  CE  LYS A 404      65.620  66.770 -14.266  1.00118.36           C
ATOM   3201  NZ  LYS A 404      64.369  65.968 -14.448  1.00114.65           N
ATOM   3202  N   LEU A 405      67.974  67.581  -8.080  1.00109.29           N
ATOM   3203  CA  LEU A 405      68.589  68.002  -6.817  1.00107.65           C
ATOM   3204  C   LEU A 405      69.249  66.868  -6.046  1.00109.72           C
ATOM   3205  O   LEU A 405      70.059  67.109  -5.153  1.00110.73           O
ATOM   3206  CB  LEU A 405      67.569  68.695  -5.902  1.00102.16           C
ATOM   3207  CG  LEU A 405      68.062  70.005  -5.269  1.00 98.97           C
ATOM   3208  CD1 LEU A 405      67.701  71.123  -6.192  1.00 96.33           C
ATOM   3209  CD2 LEU A 405      67.444  70.274  -3.911  1.00 97.67           C
ATOM   3210  N   GLU A 406      68.906  65.631  -6.372  1.00111.73           N
ATOM   3211  CA  GLU A 406      69.519  64.508  -5.681  1.00113.88           C
ATOM   3212  C   GLU A 406      70.494  63.838  -6.633  1.00115.23           C
ATOM   3213  O   GLU A 406      71.528  63.330  -6.210  1.00116.77           O
ATOM   3214  CB  GLU A 406      68.467  63.500  -5.252  1.00115.60           C
ATOM   3215  CG  GLU A 406      67.737  62.896  -6.420  1.00118.37           C
ATOM   3216  CD  GLU A 406      67.198  61.527  -6.117  1.00119.55           C
ATOM   3217  OE1 GLU A 406      66.286  61.423  -5.271  1.00121.84           O
ATOM   3218  OE2 GLU A 406      67.695  60.558  -6.726  1.00120.03           O
ATOM   3219  N   ALA A 407      70.150  63.843  -7.920  1.00115.77           N
ATOM   3220  CA  ALA A 407      70.984  63.245  -8.959  1.00114.91           C
ATOM   3221  C   ALA A 407      72.361  63.883  -8.966  1.00115.15           C
ATOM   3222  O   ALA A 407      73.310  63.302  -9.481  1.00116.88           O
ATOM   3223  CB  ALA A 407      70.336  63.413 -10.319  1.00113.90           C
ATOM   3224  N   LEU A 408      72.463  65.090  -8.414  1.00115.21           N
ATOM   3225  CA  LEU A 408      73.744  65.784  -8.328  1.00113.22           C
ATOM   3226  C   LEU A 408      74.604  65.033  -7.325  1.00114.03           C
ATOM   3227  O   LEU A 408      75.822  64.976  -7.464  1.00114.53           O
ATOM   3228  CB  LEU A 408      73.571  67.228  -7.839  1.00108.99           C
ATOM   3229  CG  LEU A 408      73.152  68.342  -8.804  1.00107.86           C
ATOM   3230  CD1 LEU A 408      73.122  69.675  -8.051  1.00105.52           C
ATOM   3231  CD2 LEU A 408      74.119  68.420  -9.976  1.00106.11           C
ATOM   3232  N   PHE A 409      73.956  64.442  -6.326  1.00114.75           N
ATOM   3233  CA  PHE A 409      74.650  63.709  -5.277  1.00117.28           C
ATOM   3234  C   PHE A 409      74.663  62.193  -5.452  1.00119.43           C
ATOM   3235  O   PHE A 409      75.551  61.505  -4.945  1.00118.17           O
ATOM   3236  CB  PHE A 409      74.041  64.070  -3.929  1.00118.07           C
ATOM   3237  CG  PHE A 409      74.110  65.535  -3.612  1.00118.37           C
ATOM   3238  CD1 PHE A 409      73.472  66.468  -4.425  1.00117.78           C
ATOM   3239  CD2 PHE A 409      74.807  65.985  -2.492  1.00116.32           C
ATOM   3240  CE1 PHE A 409      73.527  67.824  -4.122  1.00119.31           C
ATOM   3241  CE2 PHE A 409      74.868  67.338  -2.179  1.00115.31           C
ATOM   3242  CZ  PHE A 409      74.229  68.259  -2.993  1.00117.90           C
ATOM   3243  N   THR A 410      73.668  61.666  -6.149  1.00123.37           N
ATOM   3244  CA  THR A 410      73.625  60.234  -6.388  1.00126.86           C
ATOM   3245  C   THR A 410      74.859  59.965  -7.234  1.00127.09           C
ATOM   3246  O   THR A 410      75.498  58.927  -7.098  1.00126.73           O
ATOM   3247  CB  THR A 410      72.381  59.810  -7.214  1.00129.72           C
ATOM   3248  OG1 THR A 410      71.199  60.431  -6.689  1.00131.18           O
ATOM   3249  CG2 THR A 410      72.213  58.298  -7.160  1.00130.59           C
ATOM   3250  N   LYS A 411      75.182  60.934  -8.094  1.00128.55           N
ATOM   3251  CA  LYS A 411      76.323  60.867  -9.014  1.00130.29           C
ATOM   3252  C   LYS A 411      77.707  61.127  -8.408  1.00130.12           C
ATOM   3253  O   LYS A 411      78.729  60.826  -9.026  1.00130.35           O
ATOM   3254  CB  LYS A 411      76.120  61.840 -10.180  1.00130.93           C
ATOM   3255  CG  LYS A 411      75.161  61.364 -11.264  1.00132.98           C
ATOM   3256  CD  LYS A 411      75.154  62.359 -12.434  1.00134.05           C
ATOM   3257  CE  LYS A 411      74.345  61.853 -13.624  1.00133.53           C
ATOM   3258  NZ  LYS A 411      74.375  62.805 -14.774  1.00131.39           N
ATOM   3259  N   VAL A 412      77.748  61.704  -7.218  1.00130.15           N
ATOM   3260  CA  VAL A 412      79.021  61.959  -6.577  1.00129.44           C
ATOM   3261  C   VAL A 412      79.200  60.944  -5.457  1.00131.34           C
ATOM   3262  O   VAL A 412      80.240  60.885  -4.812  1.00130.39           O
ATOM   3263  CB  VAL A 412      79.088  63.394  -6.049  1.00127.71           C
ATOM   3264  CG1 VAL A 412      80.325  63.584  -5.210  1.00129.00           C
ATOM   3265  CG2 VAL A 412      79.109  64.366  -7.224  1.00126.74           C
ATOM   3266  N   HIS A 413      78.170  60.137  -5.235  1.00134.44           N
ATOM   3267  CA  HIS A 413      78.235  59.090  -4.226  1.00136.92           C
ATOM   3268  C   HIS A 413      78.982  57.948  -4.897  1.00137.33           C
ATOM   3269  O   HIS A 413      79.797  57.278  -4.269  1.00137.29           O
ATOM   3270  CB  HIS A 413      76.828  58.648  -3.813  1.00139.16           C
ATOM   3271  CG  HIS A 413      76.804  57.509  -2.838  1.00139.56           C
ATOM   3272  ND1 HIS A 413      77.684  57.409  -1.780  1.00139.86           N
ATOM   3273  CD2 HIS A 413      75.974  56.443  -2.736  1.00138.76           C
ATOM   3274  CE1 HIS A 413      77.396  56.331  -1.072  1.00138.74           C
ATOM   3275  NE2 HIS A 413      76.361  55.729  -1.629  1.00138.80           N
ATOM   3276  N   THR A 414      78.707  57.738  -6.183  1.00138.19           N
ATOM   3277  CA  THR A 414      79.397  56.700  -6.938  1.00139.71           C
ATOM   3278  C   THR A 414      80.745  57.267  -7.385  1.00140.72           C
ATOM   3279  O   THR A 414      80.965  57.591  -8.558  1.00140.64           O
ATOM   3280  CB  THR A 414      78.597  56.228  -8.182  1.00139.74           C
ATOM   3281  OG1 THR A 414      78.506  57.289  -9.140  1.00140.49           O
ATOM   3282  CG2 THR A 414      77.204  55.783  -7.777  1.00139.86           C
ATOM   3283  N   GLU A 415      81.630  57.407  -6.406  1.00141.66           N
ATOM   3284  CA  GLU A 415      82.981  57.907  -6.604  1.00142.38           C
ATOM   3285  C   GLU A 415      83.721  57.655  -5.295  1.00143.41           C
ATOM   3286  O   GLU A 415      84.721  58.306  -4.999  1.00142.74           O
ATOM   3287  CB  GLU A 415      82.967  59.402  -6.915  1.00142.14           C
ATOM   3288  CG  GLU A 415      84.336  59.965  -7.285  1.00142.48           C
ATOM   3289  CD  GLU A 415      84.745  61.156  -6.425  1.00142.12           C
ATOM   3290  OE1 GLU A 415      84.894  60.990  -5.190  1.00139.26           O
ATOM   3291  OE2 GLU A 415      84.919  62.259  -6.992  1.00139.85           O
ATOM   3292  N   PHE A 416      83.206  56.698  -4.521  1.00145.67           N
ATOM   3293  CA  PHE A 416      83.774  56.313  -3.226  1.00147.18           C
ATOM   3294  C   PHE A 416      83.673  54.792  -2.949  1.00146.55           C
ATOM   3295  O   PHE A 416      82.580  54.260  -2.719  1.00146.40           O
ATOM   3296  CB  PHE A 416      83.077  57.095  -2.089  1.00148.79           C
ATOM   3297  CG  PHE A 416      83.750  58.413  -1.727  1.00150.52           C
ATOM   3298  CD1 PHE A 416      84.009  59.382  -2.693  1.00149.60           C
ATOM   3299  CD2 PHE A 416      84.099  58.689  -0.406  1.00150.88           C
ATOM   3300  CE1 PHE A 416      84.602  60.598  -2.349  1.00149.14           C
ATOM   3301  CE2 PHE A 416      84.691  59.899  -0.048  1.00151.24           C
ATOM   3302  CZ  PHE A 416      84.942  60.855  -1.021  1.00150.87           C
ATOM   3303  N   LYS A 417      84.824  54.112  -2.978  1.00145.81           N
ATOM   3304  CA  LYS A 417      84.940  52.668  -2.712  1.00143.84           C
ATOM   3305  C   LYS A 417      84.189  51.726  -3.664  1.00142.66           C
ATOM   3306  O   LYS A 417      83.310  50.977  -3.186  1.00141.30           O
ATOM   3307  CB  LYS A 417      84.534  52.377  -1.259  1.00143.13           C
ATOM   3308  N   SER A 418     111.382  35.416 -17.870  1.00134.77           N
ATOM   3309  CA  SER A 418     111.888  36.749 -17.430  1.00136.71           C
ATOM   3310  C   SER A 418     113.301  36.613 -16.827  1.00137.76           C
ATOM   3311  O   SER A 418     113.924  35.557 -16.964  1.00138.63           O
ATOM   3312  CB  SER A 418     110.917  37.352 -16.415  1.00134.59           C
ATOM   3313  N   ARG A 419     113.802  37.670 -16.170  1.00138.18           N
ATOM   3314  CA  ARG A 419     115.146  37.665 -15.560  1.00137.27           C
ATOM   3315  C   ARG A 419     115.285  38.343 -14.180  1.00137.66           C
ATOM   3316  O   ARG A 419     115.490  39.556 -14.089  1.00137.80           O
ATOM   3317  CB  ARG A 419     116.155  38.283 -16.524  1.00134.19           C
ATOM   3318  N   THR A 420     115.194  37.525 -13.126  1.00137.72           N
ATOM   3319  CA  THR A 420     115.317  37.905 -11.700  1.00135.64           C
ATOM   3320  C   THR A 420     114.768  39.230 -11.148  1.00132.75           C
ATOM   3321  O   THR A 420     115.105  40.327 -11.604  1.00131.31           O
ATOM   3322  CB  THR A 420     116.768  37.743 -11.253  1.00138.66           C
ATOM   3323  N   LEU A 421     113.952  39.081 -10.108  1.00129.22           N
ATOM   3324  CA  LEU A 421     113.286  40.172  -9.414  1.00125.39           C
ATOM   3325  C   LEU A 421     114.288  41.005  -8.598  1.00123.70           C
ATOM   3326  O   LEU A 421     113.896  41.685  -7.655  1.00124.02           O
ATOM   3327  CB  LEU A 421     112.178  39.564  -8.510  1.00122.97           C
ATOM   3328  CG  LEU A 421     110.922  40.250  -7.928  1.00118.65           C
ATOM   3329  CD1 LEU A 421     110.000  40.762  -9.018  1.00114.11           C
ATOM   3330  CD2 LEU A 421     110.175  39.233  -7.081  1.00114.03           C
ATOM   3331  N   THR A 422     115.573  40.969  -8.952  1.00122.43           N
ATOM   3332  CA  THR A 422     116.567  41.755  -8.201  1.00122.39           C
ATOM   3333  C   THR A 422     117.212  42.895  -9.009  1.00119.27           C
ATOM   3334  O   THR A 422     117.595  43.921  -8.445  1.00118.52           O
ATOM   3335  CB  THR A 422     117.699  40.870  -7.616  1.00126.08           C
ATOM   3336  OG1 THR A 422     117.145  39.649  -7.089  1.00128.44           O
ATOM   3337  CG2 THR A 422     118.441  41.638  -6.483  1.00125.21           C
ATOM   3338  N   ARG A 423     117.362  42.701 -10.317  1.00115.81           N
ATOM   3339  CA  ARG A 423     117.905  43.738 -11.195  1.00111.72           C
ATOM   3340  C   ARG A 423     116.687  44.618 -11.420  1.00109.75           C
ATOM   3341  O   ARG A 423     116.794  45.813 -11.679  1.00108.69           O
ATOM   3342  CB  ARG A 423     118.359  43.120 -12.530  1.00112.83           C
ATOM   3343  CG  ARG A 423     117.907  43.858 -13.802  1.00113.70           C
ATOM   3344  CD  ARG A 423     118.927  44.868 -14.317  1.00117.04           C
ATOM   3345  NE  ARG A 423     119.291  45.869 -13.316  1.00120.15           N
ATOM   3346  CZ  ARG A 423     120.068  46.926 -13.553  1.00122.68           C
ATOM   3347  NH1 ARG A 423     120.563  47.128 -14.773  1.00124.20           N
ATOM   3348  NH2 ARG A 423     120.368  47.774 -12.568  1.00121.14           N
ATOM   3349  N   GLN A 424     115.529  43.963 -11.300  1.00108.14           N
ATOM   3350  CA  GLN A 424     114.188  44.530 -11.473  1.00102.99           C
ATOM   3351  C   GLN A 424     113.802  45.444 -10.336  1.00101.96           C
ATOM   3352  O   GLN A 424     113.324  46.549 -10.556  1.00102.55           O
ATOM   3353  CB  GLN A 424     113.158  43.399 -11.561  1.00 98.63           C
ATOM   3354  CG  GLN A 424     113.163  42.628 -12.865  1.00 90.54           C
ATOM   3355  CD  GLN A 424     112.297  41.386 -12.815  1.00 88.36           C
ATOM   3356  OE1 GLN A 424     112.049  40.751 -13.843  1.00 87.95           O
ATOM   3357  NE2 GLN A 424     111.839  41.024 -11.619  1.00 81.36           N
ATOM   3358  N   GLN A 425     113.996  44.969  -9.116  1.00101.94           N
ATOM   3359  CA  GLN A 425     113.666  45.756  -7.949  1.00105.12           C
ATOM   3360  C   GLN A 425     114.555  47.010  -7.879  1.00108.42           C
ATOM   3361  O   GLN A 425     114.149  48.024  -7.315  1.00107.69           O
ATOM   3362  CB  GLN A 425     113.799  44.884  -6.695  1.00103.09           C
ATOM   3363  CG  GLN A 425     115.042  45.116  -5.880  1.00113.50           C
ATOM   3364  CD  GLN A 425     114.795  46.034  -4.686  1.00118.72           C
ATOM   3365  OE1 GLN A 425     113.773  46.719  -4.624  1.00119.41           O
ATOM   3366  NE2 GLN A 425     115.740  46.056  -3.734  1.00120.78           N
ATOM   3367  N   VAL A 426     115.755  46.950  -8.471  1.00114.59           N
ATOM   3368  CA  VAL A 426     116.687  48.095  -8.472  1.00118.38           C
ATOM   3369  C   VAL A 426     116.271  49.157  -9.498  1.00121.36           C
ATOM   3370  O   VAL A 426     116.406  50.356  -9.240  1.00121.80           O
ATOM   3371  CB  VAL A 426     118.176  47.642  -8.740  1.00117.05           C
ATOM   3372  CG1 VAL A 426     119.057  48.849  -9.064  1.00117.32           C
ATOM   3373  CG2 VAL A 426     118.747  46.945  -7.506  1.00115.28           C
ATOM   3374  N   HIS A 427     115.765  48.706 -10.648  1.00124.20           N
ATOM   3375  CA  HIS A 427     115.308  49.592 -11.718  1.00128.11           C
ATOM   3376  C   HIS A 427     113.941  50.182 -11.359  1.00129.67           C
ATOM   3377  O   HIS A 427     113.777  51.403 -11.319  1.00131.37           O
ATOM   3378  CB  HIS A 427     115.219  48.814 -13.042  1.00132.92           C
ATOM   3379  CG  HIS A 427     113.956  49.063 -13.816  1.00140.40           C
ATOM   3380  ND1 HIS A 427     113.609  50.307 -14.304  1.00142.44           N
ATOM   3381  CD2 HIS A 427     112.944  48.229 -14.164  1.00142.42           C
ATOM   3382  CE1 HIS A 427     112.439  50.229 -14.918  1.00143.07           C
ATOM   3383  NE2 HIS A 427     112.014  48.980 -14.846  1.00144.30           N
ATOM   3384  N   ALA A 428     112.964  49.308 -11.105  1.00130.08           N
ATOM   3385  CA  ALA A 428     111.604  49.721 -10.738  1.00127.32           C
ATOM   3386  C   ALA A 428     111.682  50.294  -9.338  1.00125.81           C
ATOM   3387  O   ALA A 428     110.880  49.964  -8.457  1.00123.28           O
ATOM   3388  CB  ALA A 428     110.663  48.525 -10.763  1.00126.66           C
ATOM   3389  N   LEU A 429     112.673  51.159  -9.165  1.00124.61           N
ATOM   3390  CA  LEU A 429     112.966  51.807  -7.904  1.00125.12           C
ATOM   3391  C   LEU A 429     113.270  53.278  -8.188  1.00124.13           C
ATOM   3392  O   LEU A 429     112.967  54.162  -7.377  1.00125.23           O
ATOM   3393  CB  LEU A 429     114.177  51.098  -7.264  1.00126.69           C
ATOM   3394  CG  LEU A 429     114.736  51.443  -5.877  1.00126.82           C
ATOM   3395  CD1 LEU A 429     113.639  51.415  -4.838  1.00124.90           C
ATOM   3396  CD2 LEU A 429     115.841  50.457  -5.523  1.00128.28           C
ATOM   3397  N   GLN A 430     113.849  53.543  -9.355  1.00122.24           N
ATOM   3398  CA  GLN A 430     114.201  54.910  -9.716  1.00122.21           C
ATOM   3399  C   GLN A 430     112.966  55.813  -9.711  1.00120.37           C
ATOM   3400  O   GLN A 430     112.748  56.564  -8.754  1.00120.37           O
ATOM   3401  CB  GLN A 430     114.933  54.936 -11.078  1.00123.42           C
ATOM   3402  CG  GLN A 430     116.306  54.239 -11.007  1.00124.34           C
ATOM   3403  CD  GLN A 430     117.103  54.261 -12.316  1.00124.25           C
ATOM   3404  OE1 GLN A 430     116.665  54.803 -13.340  1.00120.79           O
ATOM   3405  NE2 GLN A 430     118.303  53.645 -12.275  1.00120.02           N
ATOM   3406  N   ASP A 431     112.153  55.719 -10.756  1.00117.36           N
ATOM   3407  CA  ASP A 431     110.937  56.519 -10.875  1.00113.69           C
ATOM   3408  C   ASP A 431     109.922  56.127  -9.782  1.00109.56           C
ATOM   3409  O   ASP A 431     109.585  54.955  -9.650  1.00107.95           O
ATOM   3410  CB  ASP A 431     110.380  56.315 -12.300  1.00119.72           C
ATOM   3411  CG  ASP A 431     108.911  56.717 -12.455  1.00124.09           C
ATOM   3412  OD1 ASP A 431     108.433  57.597 -11.709  1.00129.68           O
ATOM   3413  OD2 ASP A 431     108.233  56.158 -13.354  1.00122.78           O
ATOM   3414  N   GLY A 432     109.460  57.103  -8.990  1.00105.75           N
ATOM   3415  CA  GLY A 432     108.487  56.845  -7.928  1.00102.03           C
ATOM   3416  C   GLY A 432     107.100  56.489  -8.452  1.00100.95           C
ATOM   3417  O   GLY A 432     106.331  55.757  -7.815  1.00 96.67           O
ATOM   3418  N   ALA A 433     106.790  57.023  -9.629  1.00 99.61           N
ATOM   3419  CA  ALA A 433     105.529  56.778 -10.310  1.00 99.66           C
ATOM   3420  C   ALA A 433     105.339  55.286 -10.574  1.00102.10           C
ATOM   3421  O   ALA A 433     104.248  54.750 -10.404  1.00104.20           O
ATOM   3422  CB  ALA A 433     105.498  57.556 -11.627  1.00 96.40           C
ATOM   3423  N   GLU A 434     106.411  54.624 -10.998  1.00107.00           N
ATOM   3424  CA  GLU A 434     106.406  53.187 -11.303  1.00108.25           C
ATOM   3425  C   GLU A 434     106.765  52.405 -10.037  1.00104.71           C
ATOM   3426  O   GLU A 434     106.635  51.186  -9.983  1.00102.64           O
ATOM   3427  CB  GLU A 434     107.428  52.887 -12.409  1.00114.88           C
ATOM   3428  CG  GLU A 434     108.886  53.171 -11.987  1.00125.68           C
ATOM   3429  CD  GLU A 434     109.899  53.099 -13.137  1.00132.75           C
ATOM   3430  OE1 GLU A 434     111.121  53.174 -12.855  1.00134.83           O
ATOM   3431  OE2 GLU A 434     109.481  52.978 -14.315  1.00135.80           O
ATOM   3432  N   LEU A 435     107.238  53.129  -9.029  1.00101.75           N
ATOM   3433  CA  LEU A 435     107.602  52.540  -7.746  1.00 98.44           C
ATOM   3434  C   LEU A 435     106.317  52.196  -6.998  1.00 97.76           C
ATOM   3435  O   LEU A 435     106.228  51.159  -6.346  1.00 95.47           O
ATOM   3436  CB  LEU A 435     108.428  53.533  -6.918  1.00 95.81           C
ATOM   3437  CG  LEU A 435     109.910  53.233  -6.683  1.00 88.22           C
ATOM   3438  CD1 LEU A 435     110.517  54.352  -5.881  1.00 85.38           C
ATOM   3439  CD2 LEU A 435     110.067  51.912  -5.953  1.00 86.06           C
ATOM   3440  N   TYR A 436     105.331  53.088  -7.080  1.00 97.94           N
ATOM   3441  CA  TYR A 436     104.035  52.863  -6.443  1.00 95.84           C
ATOM   3442  C   TYR A 436     103.431  51.668  -7.155  1.00 93.43           C
ATOM   3443  O   TYR A 436     103.140  50.643  -6.542  1.00 91.65           O
ATOM   3444  CB  TYR A 436     103.117  54.069  -6.649  1.00 97.60           C
ATOM   3445  CG  TYR A 436     101.795  54.008  -5.898  1.00100.68           C
ATOM   3446  CD1 TYR A 436     101.743  54.227  -4.513  1.00101.68           C
ATOM   3447  CD2 TYR A 436     100.594  53.753  -6.572  1.00 99.11           C
ATOM   3448  CE1 TYR A 436     100.535  54.201  -3.823  1.00101.21           C
ATOM   3449  CE2 TYR A 436      99.384  53.722  -5.891  1.00 99.11           C
ATOM   3450  CZ  TYR A 436      99.360  53.950  -4.519  1.00100.88           C
ATOM   3451  OH  TYR A 436      98.160  53.958  -3.845  1.00102.00           O
ATOM   3452  N   ALA A 437     103.253  51.825  -8.465  1.00 90.70           N
ATOM   3453  CA  ALA A 437     102.692  50.789  -9.313  1.00 90.37           C
ATOM   3454  C   ALA A 437     103.226  49.438  -8.890  1.00 89.49           C
ATOM   3455  O   ALA A 437     102.479  48.510  -8.607  1.00 87.32           O
ATOM   3456  CB  ALA A 437     103.057  51.064 -10.759  1.00 91.07           C
ATOM   3457  N   ALA A 438     104.544  49.360  -8.825  1.00 93.93           N
ATOM   3458  CA  ALA A 438     105.255  48.146  -8.452  1.00 95.19           C
ATOM   3459  C   ALA A 438     104.991  47.640  -7.043  1.00 95.07           C
ATOM   3460  O   ALA A 438     105.524  46.605  -6.661  1.00 93.46           O
ATOM   3461  CB  ALA A 438     106.740  48.361  -8.638  1.00 96.48           C
ATOM   3462  N   VAL A 439     104.197  48.362  -6.262  1.00 96.87           N
ATOM   3463  CA  VAL A 439     103.906  47.906  -4.913  1.00100.33           C
ATOM   3464  C   VAL A 439     102.436  47.554  -4.810  1.00106.87           C
ATOM   3465  O   VAL A 439     102.039  46.740  -3.969  1.00108.45           O
ATOM   3466  CB  VAL A 439     104.226  48.969  -3.849  1.00 96.75           C
ATOM   3467  CG1 VAL A 439     104.002  48.384  -2.458  1.00 91.10           C
ATOM   3468  CG2 VAL A 439     105.654  49.452  -4.000  1.00 95.76           C
ATOM   3469  N   GLN A 440     101.630  48.166  -5.675  1.00113.32           N
ATOM   3470  CA  GLN A 440     100.196  47.920  -5.685  1.00119.78           C
ATOM   3471  C   GLN A 440      99.874  46.661  -6.479  1.00124.53           C
ATOM   3472  O   GLN A 440      99.246  45.742  -5.953  1.00126.44           O
ATOM   3473  CB  GLN A 440      99.459  49.131  -6.256  1.00120.30           C
ATOM   3474  CG  GLN A 440      99.620  50.385  -5.405  1.00122.67           C
ATOM   3475  CD  GLN A 440      99.073  50.215  -3.993  1.00124.03           C
ATOM   3476  OE1 GLN A 440      97.858  50.111  -3.797  1.00124.67           O
ATOM   3477  NE2 GLN A 440      99.969  50.183  -3.002  1.00121.53           N
ATOM   3478  N   TYR A 441     100.294  46.610  -7.740  1.00128.76           N
ATOM   3479  CA  TYR A 441     100.061  45.416  -8.542  1.00133.53           C
ATOM   3480  C   TYR A 441     101.146  44.433  -8.073  1.00133.71           C
ATOM   3481  O   TYR A 441     101.665  43.625  -8.850  1.00133.39           O
ATOM   3482  CB  TYR A 441     100.207  45.732 -10.044  1.00139.62           C
ATOM   3483  CG  TYR A 441      99.886  44.565 -10.980  1.00148.53           C
ATOM   3484  CD1 TYR A 441      98.587  44.049 -11.077  1.00151.98           C
ATOM   3485  CD2 TYR A 441     100.887  43.970 -11.765  1.00150.72           C
ATOM   3486  CE1 TYR A 441      98.289  42.966 -11.933  1.00153.92           C
ATOM   3487  CE2 TYR A 441     100.601  42.889 -12.621  1.00153.24           C
ATOM   3488  CZ  TYR A 441      99.301  42.394 -12.700  1.00154.74           C
ATOM   3489  OH  TYR A 441      99.016  41.335 -13.543  1.00155.67           O
ATOM   3490  N   ALA A 442     101.473  44.514  -6.783  1.00134.13           N
ATOM   3491  CA  ALA A 442     102.503  43.676  -6.174  1.00135.24           C
ATOM   3492  C   ALA A 442     102.007  42.391  -5.540  1.00136.42           C
ATOM   3493  O   ALA A 442     101.198  42.406  -4.611  1.00136.34           O
ATOM   3494  CB  ALA A 442     103.272  44.471  -5.143  1.00134.82           C
ATOM   3495  N   SER A 443     102.531  41.280  -6.048  1.00138.93           N
ATOM   3496  CA  SER A 443     102.191  39.950  -5.565  1.00140.03           C
ATOM   3497  C   SER A 443     102.266  39.972  -4.042  1.00142.01           C
ATOM   3498  O   SER A 443     101.402  39.430  -3.355  1.00140.00           O
ATOM   3499  CB  SER A 443     103.184  38.925  -6.139  1.00138.20           C
ATOM   3500  OG  SER A 443     103.346  39.092  -7.544  1.00134.39           O
ATOM   3501  N   ASP A 444     103.299  40.637  -3.531  1.00146.25           N
ATOM   3502  CA  ASP A 444     103.526  40.745  -2.093  1.00150.38           C
ATOM   3503  C   ASP A 444     103.664  42.197  -1.611  1.00152.78           C
ATOM   3504  O   ASP A 444     104.537  42.935  -2.076  1.00153.93           O
ATOM   3505  CB  ASP A 444     104.787  39.977  -1.709  1.00150.15           C
ATOM   3506  CG  ASP A 444     104.960  39.881  -0.219  1.00149.86           C
ATOM   3507  OD1 ASP A 444     104.752  40.911   0.454  1.00147.59           O
ATOM   3508  OD2 ASP A 444     105.300  38.784   0.275  1.00150.13           O
ATOM   3509  N   PRO A 445     102.827  42.604  -0.637  1.00153.59           N
ATOM   3510  CA  PRO A 445     102.775  43.943  -0.032  1.00153.32           C
ATOM   3511  C   PRO A 445     104.056  44.509   0.592  1.00153.04           C
ATOM   3512  O   PRO A 445     105.135  44.434   0.003  1.00152.58           O
ATOM   3513  CB  PRO A 445     101.648  43.809   0.995  1.00154.02           C
ATOM   3514  CG  PRO A 445     101.740  42.372   1.402  1.00155.08           C
ATOM   3515  CD  PRO A 445     101.915  41.684   0.068  1.00153.94           C
ATOM   3516  N   ASP A 446     103.902  45.084   1.786  1.00153.07           N
ATOM   3517  CA  ASP A 446     104.984  45.713   2.561  1.00152.81           C
ATOM   3518  C   ASP A 446     106.227  44.819   2.730  1.00151.01           C
ATOM   3519  O   ASP A 446     107.176  45.176   3.435  1.00149.54           O
ATOM   3520  CB  ASP A 446     104.431  46.143   3.942  1.00154.83           C
ATOM   3521  CG  ASP A 446     105.262  47.250   4.616  1.00155.36           C
ATOM   3522  OD1 ASP A 446     105.569  48.265   3.956  1.00155.47           O
ATOM   3523  OD2 ASP A 446     105.587  47.121   5.818  1.00154.80           O
ATOM   3524  N   HIS A 447     106.221  43.662   2.076  1.00149.34           N
ATOM   3525  CA  HIS A 447     107.350  42.742   2.154  1.00147.29           C
ATOM   3526  C   HIS A 447     108.345  43.038   1.023  1.00142.97           C
ATOM   3527  O   HIS A 447     109.470  42.526   1.015  1.00143.27           O
ATOM   3528  CB  HIS A 447     106.865  41.281   2.069  1.00151.77           C
ATOM   3529  CG  HIS A 447     105.914  40.876   3.163  1.00155.48           C
ATOM   3530  ND1 HIS A 447     104.645  41.403   3.287  1.00156.77           N
ATOM   3531  CD2 HIS A 447     106.044  39.975   4.169  1.00155.88           C
ATOM   3532  CE1 HIS A 447     104.034  40.843   4.318  1.00156.73           C
ATOM   3533  NE2 HIS A 447     104.861  39.973   4.870  1.00156.08           N
ATOM   3534  N   LEU A 448     107.923  43.861   0.067  1.00136.90           N
ATOM   3535  CA  LEU A 448     108.783  44.236  -1.049  1.00129.79           C
ATOM   3536  C   LEU A 448     109.384  45.599  -0.752  1.00127.64           C
ATOM   3537  O   LEU A 448     110.581  45.804  -0.952  1.00127.14           O
ATOM   3538  CB  LEU A 448     107.986  44.306  -2.356  1.00126.17           C
ATOM   3539  CG  LEU A 448     108.727  44.499  -3.686  1.00118.75           C
ATOM   3540  CD1 LEU A 448     107.712  44.645  -4.784  1.00115.79           C
ATOM   3541  CD2 LEU A 448     109.597  45.715  -3.654  1.00115.63           C
ATOM   3542  N   GLU A 449     108.557  46.532  -0.275  1.00124.76           N
ATOM   3543  CA  GLU A 449     109.057  47.869   0.029  1.00121.82           C
ATOM   3544  C   GLU A 449     110.046  47.846   1.190  1.00117.91           C
ATOM   3545  O   GLU A 449     110.620  48.858   1.569  1.00114.49           O
ATOM   3546  CB  GLU A 449     107.899  48.891   0.247  1.00124.14           C
ATOM   3547  CG  GLU A 449     106.793  48.615   1.294  1.00126.67           C
ATOM   3548  CD  GLU A 449     105.637  49.666   1.257  1.00128.02           C
ATOM   3549  OE1 GLU A 449     104.770  49.593   0.354  1.00126.81           O
ATOM   3550  OE2 GLU A 449     105.600  50.571   2.126  1.00126.03           O
ATOM   3551  N   ALA A 450     110.261  46.661   1.735  1.00117.06           N
ATOM   3552  CA  ALA A 450     111.217  46.496   2.810  1.00117.35           C
ATOM   3553  C   ALA A 450     112.476  45.926   2.168  1.00118.05           C
ATOM   3554  O   ALA A 450     113.409  45.514   2.868  1.00117.11           O
ATOM   3555  CB  ALA A 450     110.682  45.547   3.856  1.00118.56           C
ATOM   3556  N   CYS A 451     112.481  45.888   0.828  1.00117.97           N
ATOM   3557  CA  CYS A 451     113.637  45.406   0.069  1.00115.61           C
ATOM   3558  C   CYS A 451     114.360  46.595  -0.570  1.00115.72           C
ATOM   3559  O   CYS A 451     115.308  46.429  -1.343  1.00115.18           O
ATOM   3560  CB  CYS A 451     113.242  44.364  -0.982  1.00112.25           C
ATOM   3561  SG  CYS A 451     114.224  42.820  -0.839  1.00107.93           S
ATOM   3562  N   PHE A 452     113.875  47.793  -0.243  1.00115.65           N
ATOM   3563  CA  PHE A 452     114.493  49.055  -0.646  1.00117.77           C
ATOM   3564  C   PHE A 452     114.219  50.116   0.441  1.00119.86           C
ATOM   3565  O   PHE A 452     113.076  50.507   0.677  1.00122.49           O
ATOM   3566  CB  PHE A 452     114.101  49.530  -2.085  1.00115.25           C
ATOM   3567  CG  PHE A 452     112.608  49.483  -2.445  1.00113.55           C
ATOM   3568  CD1 PHE A 452     111.644  50.161  -1.704  1.00110.59           C
ATOM   3569  CD2 PHE A 452     112.204  48.889  -3.650  1.00109.80           C
ATOM   3570  CE1 PHE A 452     110.320  50.257  -2.169  1.00107.72           C
ATOM   3571  CE2 PHE A 452     110.891  48.985  -4.112  1.00104.61           C
ATOM   3572  CZ  PHE A 452     109.953  49.669  -3.375  1.00106.01           C
ATOM   3573  N   SER A 453     115.286  50.546   1.123  1.00120.56           N
ATOM   3574  CA  SER A 453     115.200  51.511   2.231  1.00123.01           C
ATOM   3575  C   SER A 453     116.057  52.769   2.020  1.00122.87           C
ATOM   3576  O   SER A 453     116.501  53.399   2.985  1.00120.83           O
ATOM   3577  CB  SER A 453     115.630  50.804   3.537  1.00125.34           C
ATOM   3578  OG  SER A 453     115.533  51.633   4.689  1.00128.12           O
ATOM   3579  N   GLU A 454     116.250  53.151   0.760  1.00123.38           N
ATOM   3580  CA  GLU A 454     117.100  54.296   0.411  1.00123.32           C
ATOM   3581  C   GLU A 454     116.418  55.619   0.041  1.00122.52           C
ATOM   3582  O   GLU A 454     115.545  56.110   0.757  1.00121.37           O
ATOM   3583  CB  GLU A 454     118.052  53.874  -0.728  1.00123.03           C
ATOM   3584  CG  GLU A 454     117.369  53.415  -2.060  1.00116.52           C
ATOM   3585  CD  GLU A 454     116.478  52.168  -1.939  1.00110.64           C
ATOM   3586  OE1 GLU A 454     116.544  51.452  -0.923  1.00105.35           O
ATOM   3587  OE2 GLU A 454     115.713  51.896  -2.884  1.00110.00           O
ATOM   3588  N   GLU A 455     116.874  56.195  -1.070  1.00121.75           N
ATOM   3589  CA  GLU A 455     116.350  57.444  -1.607  1.00122.88           C
ATOM   3590  C   GLU A 455     115.105  57.074  -2.390  1.00122.49           C
ATOM   3591  O   GLU A 455     114.147  57.842  -2.483  1.00122.61           O
ATOM   3592  CB  GLU A 455     117.341  58.064  -2.595  1.00124.62           C
ATOM   3593  CG  GLU A 455     117.491  57.218  -3.858  1.00126.68           C
ATOM   3594  CD  GLU A 455     118.016  57.976  -5.059  1.00127.82           C
ATOM   3595  OE1 GLU A 455     119.224  58.311  -5.078  1.00128.92           O
ATOM   3596  OE2 GLU A 455     117.209  58.226  -5.986  1.00125.38           O
ATOM   3597  N   GLN A 456     115.147  55.875  -2.958  1.00122.11           N
ATOM   3598  CA  GLN A 456     114.070  55.349  -3.783  1.00120.69           C
ATOM   3599  C   GLN A 456     112.945  54.715  -2.960  1.00117.96           C
ATOM   3600  O   GLN A 456     112.188  53.881  -3.448  1.00117.50           O
ATOM   3601  CB  GLN A 456     114.678  54.369  -4.794  1.00121.58           C
ATOM   3602  CG  GLN A 456     115.791  55.029  -5.655  1.00120.76           C
ATOM   3603  CD  GLN A 456     116.743  54.036  -6.328  1.00119.69           C
ATOM   3604  OE1 GLN A 456     117.340  53.174  -5.668  1.00114.40           O
ATOM   3605  NE2 GLN A 456     116.900  54.169  -7.649  1.00117.12           N
ATOM   3606  N   LEU A 457     112.866  55.141  -1.701  1.00114.31           N
ATOM   3607  CA  LEU A 457     111.850  54.724  -0.740  1.00109.90           C
ATOM   3608  C   LEU A 457     111.308  56.066  -0.250  1.00109.44           C
ATOM   3609  O   LEU A 457     110.439  56.155   0.617  1.00108.90           O
ATOM   3610  CB  LEU A 457     112.481  53.955   0.422  1.00105.07           C
ATOM   3611  CG  LEU A 457     111.589  53.736   1.649  1.00102.00           C
ATOM   3612  CD1 LEU A 457     110.565  52.644   1.398  1.00 95.80           C
ATOM   3613  CD2 LEU A 457     112.467  53.390   2.831  1.00100.74           C
ATOM   3614  N   ARG A 458     111.868  57.118  -0.822  1.00108.47           N
ATOM   3615  CA  ARG A 458     111.471  58.465  -0.507  1.00108.67           C
ATOM   3616  C   ARG A 458     111.015  59.020  -1.828  1.00106.99           C
ATOM   3617  O   ARG A 458     110.811  60.217  -1.970  1.00108.16           O
ATOM   3618  CB  ARG A 458     112.654  59.281   0.018  1.00112.74           C
ATOM   3619  CG  ARG A 458     113.158  58.865   1.403  1.00116.77           C
ATOM   3620  CD  ARG A 458     114.373  59.695   1.808  1.00119.63           C
ATOM   3621  NE  ARG A 458     115.511  59.472   0.912  1.00122.04           N
ATOM   3622  CZ  ARG A 458     116.606  60.228   0.879  1.00119.84           C
ATOM   3623  NH1 ARG A 458     116.718  61.269   1.695  1.00119.26           N
ATOM   3624  NH2 ARG A 458     117.592  59.936   0.036  1.00117.55           N
ATOM   3625  N   ALA A 459     110.888  58.143  -2.813  1.00104.96           N
ATOM   3626  CA  ALA A 459     110.425  58.571  -4.123  1.00103.39           C
ATOM   3627  C   ALA A 459     109.010  58.069  -4.181  1.00101.18           C
ATOM   3628  O   ALA A 459     108.138  58.704  -4.768  1.00103.30           O
ATOM   3629  CB  ALA A 459     111.251  57.939  -5.227  1.00106.06           C
ATOM   3630  N   LEU A 460     108.793  56.917  -3.558  1.00 96.22           N
ATOM   3631  CA  LEU A 460     107.470  56.333  -3.509  1.00 92.47           C
ATOM   3632  C   LEU A 460     106.674  57.097  -2.465  1.00 91.94           C
ATOM   3633  O   LEU A 460     105.542  57.468  -2.720  1.00 92.86           O
ATOM   3634  CB  LEU A 460     107.548  54.851  -3.149  1.00 91.87           C
ATOM   3635  CG  LEU A 460     106.249  54.079  -2.905  1.00 89.93           C
ATOM   3636  CD1 LEU A 460     106.163  52.818  -3.766  1.00 84.25           C
ATOM   3637  CD2 LEU A 460     106.203  53.715  -1.446  1.00 91.50           C
ATOM   3638  N   ASN A 461     107.271  57.354  -1.302  1.00 91.04           N
ATOM   3639  CA  ASN A 461     106.596  58.098  -0.244  1.00 88.19           C
ATOM   3640  C   ASN A 461     106.481  59.566  -0.593  1.00 88.96           C
ATOM   3641  O   ASN A 461     106.092  60.391   0.219  1.00 90.88           O
ATOM   3642  CB  ASN A 461     107.327  57.947   1.080  1.00 88.08           C
ATOM   3643  CG  ASN A 461     106.891  56.724   1.834  1.00 90.89           C
ATOM   3644  OD1 ASN A 461     105.703  56.474   1.982  1.00 90.32           O
ATOM   3645  ND2 ASN A 461     107.849  55.953   2.323  1.00 94.42           N
ATOM   3646  N   ASN A 462     106.834  59.893  -1.817  1.00 90.34           N
ATOM   3647  CA  ASN A 462     106.733  61.258  -2.264  1.00 93.41           C
ATOM   3648  C   ASN A 462     105.775  61.225  -3.435  1.00 95.90           C
ATOM   3649  O   ASN A 462     105.289  62.264  -3.870  1.00100.35           O
ATOM   3650  CB  ASN A 462     108.103  61.803  -2.674  1.00 95.26           C
ATOM   3651  CG  ASN A 462     108.586  62.905  -1.746  1.00 96.23           C
ATOM   3652  OD1 ASN A 462     108.193  64.064  -1.885  1.00 99.48           O
ATOM   3653  ND2 ASN A 462     109.423  62.543  -0.777  1.00 96.83           N
ATOM   3654  N   TYR A 463     105.513  60.031  -3.963  1.00 93.87           N
ATOM   3655  CA  TYR A 463     104.545  59.911  -5.044  1.00 91.78           C
ATOM   3656  C   TYR A 463     103.300  59.345  -4.410  1.00 91.37           C
ATOM   3657  O   TYR A 463     102.285  59.148  -5.062  1.00 90.13           O
ATOM   3658  CB  TYR A 463     104.977  58.946  -6.107  1.00 87.15           C
ATOM   3659  CG  TYR A 463     103.978  58.887  -7.226  1.00 84.69           C
ATOM   3660  CD1 TYR A 463     103.995  59.844  -8.228  1.00 85.23           C
ATOM   3661  CD2 TYR A 463     103.115  57.808  -7.360  1.00 78.95           C
ATOM   3662  CE1 TYR A 463     103.205  59.718  -9.352  1.00 83.99           C
ATOM   3663  CE2 TYR A 463     102.323  57.668  -8.480  1.00 79.35           C
ATOM   3664  CZ  TYR A 463     102.383  58.623  -9.487  1.00 83.79           C
ATOM   3665  OH  TYR A 463     101.723  58.440 -10.690  1.00 87.28           O
ATOM   3666  N   ARG A 464     103.430  59.061  -3.123  1.00 91.91           N
ATOM   3667  CA  ARG A 464     102.366  58.525  -2.304  1.00 91.43           C
ATOM   3668  C   ARG A 464     101.616  59.765  -1.818  1.00 93.13           C
ATOM   3669  O   ARG A 464     100.483  60.015  -2.228  1.00 98.00           O
ATOM   3670  CB  ARG A 464     102.977  57.736  -1.130  1.00 89.01           C
ATOM   3671  CG  ARG A 464     102.049  56.863  -0.309  1.00 86.79           C
ATOM   3672  CD  ARG A 464     102.836  55.950   0.643  1.00 85.51           C
ATOM   3673  NE  ARG A 464     103.053  54.597   0.120  1.00 87.26           N
ATOM   3674  CZ  ARG A 464     103.819  53.672   0.708  1.00 89.48           C
ATOM   3675  NH1 ARG A 464     104.454  53.952   1.841  1.00 92.95           N
ATOM   3676  NH2 ARG A 464     103.944  52.455   0.184  1.00 83.97           N
ATOM   3677  N   GLN A 465     102.245  60.579  -0.985  1.00 90.24           N
ATOM   3678  CA  GLN A 465     101.538  61.747  -0.496  1.00 88.95           C
ATOM   3679  C   GLN A 465     101.150  62.779  -1.569  1.00 85.41           C
ATOM   3680  O   GLN A 465     100.459  63.743  -1.263  1.00 84.97           O
ATOM   3681  CB  GLN A 465     102.340  62.417   0.634  1.00 94.84           C
ATOM   3682  CG  GLN A 465     101.629  63.610   1.350  1.00100.74           C
ATOM   3683  CD  GLN A 465     100.508  63.215   2.333  1.00101.17           C
ATOM   3684  OE1 GLN A 465      99.561  63.979   2.531  1.00 99.51           O
ATOM   3685  NE2 GLN A 465     100.627  62.044   2.960  1.00 99.14           N
ATOM   3686  N   MET A 466     101.574  62.618  -2.817  1.00 82.19           N
ATOM   3687  CA  MET A 466     101.164  63.608  -3.808  1.00 80.10           C
ATOM   3688  C   MET A 466      99.877  63.085  -4.386  1.00 80.48           C
ATOM   3689  O   MET A 466      99.144  63.821  -5.026  1.00 80.23           O
ATOM   3690  CB  MET A 466     102.186  63.783  -4.925  1.00 77.70           C
ATOM   3691  CG  MET A 466     101.923  62.915  -6.148  1.00 80.07           C
ATOM   3692  SD  MET A 466     100.555  63.461  -7.195  1.00 77.00           S
ATOM   3693  CE  MET A 466     100.743  62.372  -8.608  1.00 76.25           C
ATOM   3694  N   LEU A 467      99.624  61.792  -4.173  1.00 82.31           N
ATOM   3695  CA  LEU A 467      98.393  61.139  -4.629  1.00 80.33           C
ATOM   3696  C   LEU A 467      97.270  61.533  -3.707  1.00 82.48           C
ATOM   3697  O   LEU A 467      96.148  61.724  -4.148  1.00 81.90           O
ATOM   3698  CB  LEU A 467      98.513  59.630  -4.607  1.00 71.77           C
ATOM   3699  CG  LEU A 467      99.033  59.120  -5.935  1.00 72.48           C
ATOM   3700  CD1 LEU A 467      98.757  57.640  -5.975  1.00 67.17           C
ATOM   3701  CD2 LEU A 467      98.386  59.852  -7.115  1.00 64.64           C
ATOM   3702  N   ASN A 468      97.562  61.623  -2.417  1.00 83.84           N
ATOM   3703  CA  ASN A 468      96.547  62.063  -1.499  1.00 86.11           C
ATOM   3704  C   ASN A 468      96.209  63.506  -1.859  1.00 87.29           C
ATOM   3705  O   ASN A 468      95.079  63.814  -2.189  1.00 90.13           O
ATOM   3706  CB  ASN A 468      97.033  61.944  -0.065  1.00 85.65           C
ATOM   3707  CG  ASN A 468      96.389  60.779   0.654  1.00 91.83           C
ATOM   3708  OD1 ASN A 468      96.293  59.675   0.100  1.00 94.38           O
ATOM   3709  ND2 ASN A 468      95.938  61.011   1.891  1.00 89.86           N
ATOM   3710  N   ASP A 469      97.170  64.407  -1.832  1.00 89.30           N
ATOM   3711  CA  ASP A 469      96.818  65.764  -2.197  1.00 92.31           C
ATOM   3712  C   ASP A 469      96.456  65.845  -3.675  1.00 90.29           C
ATOM   3713  O   ASP A 469      96.855  66.758  -4.385  1.00 91.20           O
ATOM   3714  CB  ASP A 469      97.951  66.740  -1.862  1.00101.45           C
ATOM   3715  CG  ASP A 469      98.057  67.024  -0.366  1.00109.47           C
ATOM   3716  OD1 ASP A 469      98.424  66.094   0.396  1.00112.89           O
ATOM   3717  OD2 ASP A 469      97.765  68.177   0.047  1.00113.87           O
ATOM   3718  N   LYS A 470      95.702  64.867  -4.135  1.00 85.17           N
ATOM   3719  CA  LYS A 470      95.238  64.837  -5.509  1.00 86.41           C
ATOM   3720  C   LYS A 470      93.757  64.447  -5.318  1.00 89.09           C
ATOM   3721  O   LYS A 470      92.835  65.032  -5.910  1.00 88.28           O
ATOM   3722  CB  LYS A 470      96.008  63.768  -6.296  1.00 81.47           C
ATOM   3723  CG  LYS A 470      95.865  63.866  -7.792  1.00 72.79           C
ATOM   3724  CD  LYS A 470      96.381  65.202  -8.281  1.00 69.44           C
ATOM   3725  CE  LYS A 470      96.067  65.405  -9.758  1.00 73.04           C
ATOM   3726  NZ  LYS A 470      96.403  64.223 -10.627  1.00 68.88           N
ATOM   3727  N   LYS A 471      93.578  63.452  -4.446  1.00 90.05           N
ATOM   3728  CA  LYS A 471      92.296  62.897  -4.026  1.00 86.37           C
ATOM   3729  C   LYS A 471      91.763  64.080  -3.239  1.00 86.41           C
ATOM   3730  O   LYS A 471      91.056  64.903  -3.797  1.00 87.67           O
ATOM   3731  CB  LYS A 471      92.546  61.702  -3.098  1.00 85.90           C
ATOM   3732  CG  LYS A 471      91.377  60.780  -2.798  1.00 90.54           C
ATOM   3733  CD  LYS A 471      91.601  60.076  -1.439  1.00 94.00           C
ATOM   3734  CE  LYS A 471      92.009  61.107  -0.346  1.00 96.11           C
ATOM   3735  NZ  LYS A 471      92.208  60.555   1.032  1.00 93.66           N
ATOM   3736  N   GLN A 472      92.131  64.183  -1.964  1.00 84.42           N
ATOM   3737  CA  GLN A 472      91.704  65.299  -1.125  1.00 84.66           C
ATOM   3738  C   GLN A 472      91.368  66.571  -1.911  1.00 82.93           C
ATOM   3739  O   GLN A 472      90.645  67.423  -1.433  1.00 82.51           O
ATOM   3740  CB  GLN A 472      92.785  65.619  -0.099  1.00 89.08           C
ATOM   3741  CG  GLN A 472      92.554  66.913   0.690  1.00 99.08           C
ATOM   3742  CD  GLN A 472      91.916  66.663   2.052  1.00105.74           C
ATOM   3743  OE1 GLN A 472      92.465  65.924   2.875  1.00109.42           O
ATOM   3744  NE2 GLN A 472      90.756  67.281   2.298  1.00107.86           N
ATOM   3745  N   ALA A 473      91.917  66.720  -3.106  1.00 82.73           N
ATOM   3746  CA  ALA A 473      91.609  67.878  -3.928  1.00 81.90           C
ATOM   3747  C   ALA A 473      90.258  67.645  -4.573  1.00 81.73           C
ATOM   3748  O   ALA A 473      89.375  68.486  -4.457  1.00 83.92           O
ATOM   3749  CB  ALA A 473      92.643  68.059  -5.000  1.00 80.82           C
ATOM   3750  N   ARG A 474      90.102  66.507  -5.255  1.00 80.61           N
ATOM   3751  CA  ARG A 474      88.845  66.167  -5.927  1.00 78.28           C
ATOM   3752  C   ARG A 474      87.703  66.194  -4.938  1.00 77.87           C
ATOM   3753  O   ARG A 474      86.732  66.905  -5.143  1.00 79.00           O
ATOM   3754  CB  ARG A 474      88.922  64.795  -6.606  1.00 73.93           C
ATOM   3755  CG  ARG A 474      88.430  64.830  -8.048  1.00 79.66           C
ATOM   3756  CD  ARG A 474      88.631  66.238  -8.637  1.00 90.33           C
ATOM   3757  NE  ARG A 474      88.292  66.396 -10.057  1.00 99.62           N
ATOM   3758  CZ  ARG A 474      87.177  65.945 -10.645  1.00106.19           C
ATOM   3759  NH1 ARG A 474      86.261  65.271  -9.947  1.00107.72           N
ATOM   3760  NH2 ARG A 474      86.948  66.204 -11.936  1.00105.16           N
ATOM   3761  N   ILE A 475      87.810  65.425  -3.866  1.00 74.48           N
ATOM   3762  CA  ILE A 475      86.778  65.443  -2.854  1.00 72.94           C
ATOM   3763  C   ILE A 475      86.422  66.903  -2.562  1.00 72.85           C
ATOM   3764  O   ILE A 475      85.522  67.455  -3.170  1.00 71.63           O
ATOM   3765  CB  ILE A 475      87.274  64.783  -1.597  1.00 72.85           C
ATOM   3766  CG1 ILE A 475      87.526  63.299  -1.878  1.00 74.44           C
ATOM   3767  CG2 ILE A 475      86.290  65.008  -0.486  1.00 74.29           C
ATOM   3768  CD1 ILE A 475      87.947  62.496  -0.660  1.00 77.15           C
ATOM   3769  N   GLN A 476      87.130  67.543  -1.643  1.00 74.05           N
ATOM   3770  CA  GLN A 476      86.856  68.948  -1.347  1.00 75.08           C
ATOM   3771  C   GLN A 476      86.172  69.638  -2.524  1.00 75.22           C
ATOM   3772  O   GLN A 476      85.096  70.184  -2.376  1.00 76.47           O
ATOM   3773  CB  GLN A 476      88.151  69.708  -1.009  1.00 72.00           C
ATOM   3774  CG  GLN A 476      88.610  69.534   0.426  1.00 80.17           C
ATOM   3775  CD  GLN A 476      89.841  70.353   0.761  1.00 86.05           C
ATOM   3776  OE1 GLN A 476      89.961  71.511   0.350  1.00 88.63           O
ATOM   3777  NE2 GLN A 476      90.759  69.760   1.524  1.00 85.21           N
ATOM   3778  N   SER A 477      86.794  69.605  -3.695  1.00 74.75           N
ATOM   3779  CA  SER A 477      86.219  70.252  -4.861  1.00 74.32           C
ATOM   3780  C   SER A 477      84.978  69.589  -5.390  1.00 74.93           C
ATOM   3781  O   SER A 477      84.013  70.263  -5.726  1.00 74.36           O
ATOM   3782  CB  SER A 477      87.208  70.306  -6.007  1.00 74.95           C
ATOM   3783  OG  SER A 477      86.505  70.287  -7.244  1.00 75.76           O
ATOM   3784  N   GLU A 478      85.000  68.270  -5.507  1.00 75.52           N
ATOM   3785  CA  GLU A 478      83.833  67.585  -6.042  1.00 75.85           C
ATOM   3786  C   GLU A 478      82.581  67.936  -5.238  1.00 68.30           C
ATOM   3787  O   GLU A 478      81.517  68.060  -5.834  1.00 68.56           O
ATOM   3788  CB  GLU A 478      84.080  66.073  -6.162  1.00 82.54           C
ATOM   3789  CG  GLU A 478      83.497  65.463  -7.458  1.00 90.83           C
ATOM   3790  CD  GLU A 478      83.615  66.385  -8.684  1.00 95.88           C
ATOM   3791  OE1 GLU A 478      83.013  66.072  -9.738  1.00 98.40           O
ATOM   3792  OE2 GLU A 478      84.306  67.423  -8.604  1.00 98.74           O
ATOM   3793  N   PHE A 479      82.715  68.094  -3.916  1.00 56.22           N
ATOM   3794  CA  PHE A 479      81.622  68.574  -3.071  1.00 47.99           C
ATOM   3795  C   PHE A 479      81.391  69.974  -3.660  1.00 53.63           C
ATOM   3796  O   PHE A 479      81.054  70.094  -4.838  1.00 52.30           O
ATOM   3797  CB  PHE A 479      82.078  68.716  -1.629  1.00 28.45           C
ATOM   3798  CG  PHE A 479      82.138  67.428  -0.896  1.00 25.23           C
ATOM   3799  CD1 PHE A 479      82.225  66.227  -1.587  1.00 26.75           C
ATOM   3800  CD2 PHE A 479      82.040  67.398   0.492  1.00 23.79           C
ATOM   3801  CE1 PHE A 479      82.200  64.994  -0.886  1.00 36.04           C
ATOM   3802  CE2 PHE A 479      82.017  66.187   1.203  1.00 25.64           C
ATOM   3803  CZ  PHE A 479      82.093  64.989   0.527  1.00 27.64           C
ATOM   3804  N   ARG A 480      81.576  71.029  -2.871  1.00 57.99           N
ATOM   3805  CA  ARG A 480      81.447  72.387  -3.404  1.00 69.98           C
ATOM   3806  C   ARG A 480      80.865  72.309  -4.826  1.00 75.24           C
ATOM   3807  O   ARG A 480      79.679  72.524  -5.019  1.00 79.68           O
ATOM   3808  CB  ARG A 480      82.836  73.058  -3.432  1.00 73.25           C
ATOM   3809  CG  ARG A 480      82.887  74.596  -3.327  1.00 81.46           C
ATOM   3810  CD  ARG A 480      83.780  75.052  -2.154  1.00 86.13           C
ATOM   3811  NE  ARG A 480      83.918  76.512  -2.037  1.00 95.32           N
ATOM   3812  CZ  ARG A 480      83.341  77.269  -1.095  1.00101.08           C
ATOM   3813  NH1 ARG A 480      82.565  76.724  -0.161  1.00105.58           N
ATOM   3814  NH2 ARG A 480      83.547  78.584  -1.077  1.00101.39           N
ATOM   3815  N   LYS A 481      81.693  71.960  -5.809  1.00 81.25           N
ATOM   3816  CA  LYS A 481      81.259  71.828  -7.211  1.00 86.02           C
ATOM   3817  C   LYS A 481      79.784  71.419  -7.329  1.00 86.87           C
ATOM   3818  O   LYS A 481      79.036  72.008  -8.128  1.00 87.40           O
ATOM   3819  CB  LYS A 481      82.147  70.800  -7.941  1.00 89.43           C
ATOM   3820  CG  LYS A 481      82.394  71.090  -9.433  1.00 93.51           C
ATOM   3821  CD  LYS A 481      81.832  69.989 -10.356  1.00 98.90           C
ATOM   3822  CE  LYS A 481      82.056  70.297 -11.859  1.00102.44           C
ATOM   3823  NZ  LYS A 481      81.478  69.242 -12.775  1.00100.29           N
ATOM   3824  N   ALA A 482      79.378  70.413  -6.543  1.00 86.19           N
ATOM   3825  CA  ALA A 482      77.986  69.921  -6.519  1.00 86.19           C
ATOM   3826  C   ALA A 482      77.184  70.822  -5.601  1.00 85.83           C
ATOM   3827  O   ALA A 482      76.452  71.689  -6.064  1.00 87.24           O
ATOM   3828  CB  ALA A 482      77.913  68.479  -6.012  1.00 83.79           C
ATOM   3829  N   LEU A 483      77.323  70.624  -4.298  1.00 83.97           N
ATOM   3830  CA  LEU A 483      76.615  71.459  -3.341  1.00 84.56           C
ATOM   3831  C   LEU A 483      76.358  72.868  -3.879  1.00 85.37           C
ATOM   3832  O   LEU A 483      75.313  73.448  -3.649  1.00 87.36           O
ATOM   3833  CB  LEU A 483      77.414  71.540  -2.034  1.00 84.47           C
ATOM   3834  CG  LEU A 483      76.925  72.427  -0.878  1.00 83.51           C
ATOM   3835  CD1 LEU A 483      77.551  71.962   0.400  1.00 84.97           C
ATOM   3836  CD2 LEU A 483      77.275  73.875  -1.110  1.00 83.53           C
ATOM   3837  N   GLU A 484      77.307  73.418  -4.609  1.00 87.88           N
ATOM   3838  CA  GLU A 484      77.157  74.759  -5.139  1.00 92.86           C
ATOM   3839  C   GLU A 484      76.294  74.815  -6.392  1.00 92.39           C
ATOM   3840  O   GLU A 484      75.833  75.880  -6.787  1.00 90.67           O
ATOM   3841  CB  GLU A 484      78.549  75.339  -5.418  1.00 99.40           C
ATOM   3842  CG  GLU A 484      78.566  76.670  -6.152  1.00109.01           C
ATOM   3843  CD  GLU A 484      79.959  77.045  -6.633  1.00113.18           C
ATOM   3844  OE1 GLU A 484      80.836  77.331  -5.779  1.00116.56           O
ATOM   3845  OE2 GLU A 484      80.169  77.043  -7.870  1.00115.33           O
ATOM   3846  N   SER A 485      76.084  73.673  -7.028  1.00 93.69           N
ATOM   3847  CA  SER A 485      75.266  73.637  -8.230  1.00 96.70           C
ATOM   3848  C   SER A 485      73.827  73.260  -7.884  1.00 96.34           C
ATOM   3849  O   SER A 485      72.940  73.347  -8.732  1.00 96.70           O
ATOM   3850  CB  SER A 485      75.836  72.650  -9.256  1.00 98.29           C
ATOM   3851  OG  SER A 485      75.210  72.829 -10.521  1.00 96.36           O
ATOM   3852  N   ALA A 486      73.606  72.839  -6.639  1.00 95.82           N
ATOM   3853  CA  ALA A 486      72.274  72.480  -6.166  1.00 96.01           C
ATOM   3854  C   ALA A 486      71.667  73.743  -5.577  1.00 97.21           C
ATOM   3855  O   ALA A 486      70.484  74.008  -5.747  1.00 99.58           O
ATOM   3856  CB  ALA A 486      72.348  71.399  -5.117  1.00 92.67           C
ATOM   3857  N   GLU A 487      72.477  74.529  -4.882  1.00 98.46           N
ATOM   3858  CA  GLU A 487      71.988  75.785  -4.328  1.00101.28           C
ATOM   3859  C   GLU A 487      71.595  76.672  -5.520  1.00100.90           C
ATOM   3860  O   GLU A 487      70.920  77.678  -5.370  1.00100.08           O
ATOM   3861  CB  GLU A 487      73.083  76.475  -3.497  1.00105.09           C
ATOM   3862  CG  GLU A 487      72.798  76.601  -1.986  1.00110.77           C
ATOM   3863  CD  GLU A 487      73.469  75.516  -1.130  1.00113.07           C
ATOM   3864  OE1 GLU A 487      73.079  74.326  -1.210  1.00110.30           O
ATOM   3865  OE2 GLU A 487      74.398  75.864  -0.368  1.00113.67           O
ATOM   3866  N   LYS A 488      72.031  76.288  -6.712  1.00102.39           N
ATOM   3867  CA  LYS A 488      71.714  77.037  -7.918  1.00104.21           C
ATOM   3868  C   LYS A 488      70.552  76.310  -8.580  1.00107.59           C
ATOM   3869  O   LYS A 488      70.047  76.730  -9.625  1.00110.66           O
ATOM   3870  CB  LYS A 488      72.912  77.070  -8.877  1.00103.08           C
ATOM   3871  CG  LYS A 488      72.761  78.066 -10.016  1.00 98.98           C
ATOM   3872  CD  LYS A 488      73.646  77.735 -11.206  1.00100.77           C
ATOM   3873  CE  LYS A 488      73.441  78.759 -12.322  1.00102.34           C
ATOM   3874  NZ  LYS A 488      74.068  78.371 -13.617  1.00101.21           N
ATOM   3875  N   GLU A 489      70.149  75.195  -7.978  1.00108.02           N
ATOM   3876  CA  GLU A 489      69.030  74.417  -8.487  1.00107.94           C
ATOM   3877  C   GLU A 489      67.871  74.765  -7.576  1.00107.78           C
ATOM   3878  O   GLU A 489      66.988  75.539  -7.943  1.00106.42           O
ATOM   3879  CB  GLU A 489      69.322  72.914  -8.407  1.00108.36           C
ATOM   3880  CG  GLU A 489      68.284  72.014  -9.105  1.00110.91           C
ATOM   3881  CD  GLU A 489      68.266  72.162 -10.622  1.00114.64           C
ATOM   3882  OE1 GLU A 489      69.110  71.563 -11.321  1.00114.99           O
ATOM   3883  OE2 GLU A 489      67.399  72.891 -11.126  1.00118.21           O
ATOM   3884  N   GLU A 490      67.911  74.218  -6.367  1.00108.53           N
ATOM   3885  CA  GLU A 490      66.868  74.448  -5.373  1.00109.73           C
ATOM   3886  C   GLU A 490      66.341  75.888  -5.290  1.00108.20           C
ATOM   3887  O   GLU A 490      65.256  76.131  -4.762  1.00109.37           O
ATOM   3888  CB  GLU A 490      67.351  73.990  -3.985  1.00111.82           C
ATOM   3889  CG  GLU A 490      68.635  74.626  -3.486  1.00111.60           C
ATOM   3890  CD  GLU A 490      68.775  74.512  -1.981  1.00113.49           C
ATOM   3891  OE1 GLU A 490      68.161  75.335  -1.267  1.00114.17           O
ATOM   3892  OE2 GLU A 490      69.482  73.594  -1.513  1.00113.81           O
ATOM   3893  N   GLY A 491      67.090  76.835  -5.836  1.00106.25           N
ATOM   3894  CA  GLY A 491      66.665  78.218  -5.770  1.00104.43           C
ATOM   3895  C   GLY A 491      65.863  78.733  -6.944  1.00103.85           C
ATOM   3896  O   GLY A 491      65.345  79.845  -6.885  1.00102.73           O
ATOM   3897  N   LEU A 492      65.758  77.946  -8.010  1.00104.43           N
ATOM   3898  CA  LEU A 492      65.003  78.371  -9.187  1.00104.66           C
ATOM   3899  C   LEU A 492      63.537  77.910  -9.111  1.00104.10           C
ATOM   3900  O   LEU A 492      63.247  76.746  -8.809  1.00101.33           O
ATOM   3901  CB  LEU A 492      65.667  77.832 -10.457  1.00104.15           C
ATOM   3902  CG  LEU A 492      65.055  76.607 -11.150  1.00107.14           C
ATOM   3903  CD1 LEU A 492      65.746  76.470 -12.474  1.00108.01           C
ATOM   3904  CD2 LEU A 492      65.188  75.313 -10.339  1.00108.03           C
ATOM   3905  N   SER A 493      62.614  78.831  -9.383  1.00103.80           N
ATOM   3906  CA  SER A 493      61.197  78.511  -9.322  1.00102.21           C
ATOM   3907  C   SER A 493      60.428  78.985 -10.536  1.00 99.81           C
ATOM   3908  O   SER A 493      60.886  79.869 -11.265  1.00101.08           O
ATOM   3909  CB  SER A 493      60.579  79.117  -8.065  1.00103.81           C
ATOM   3910  OG  SER A 493      61.131  78.529  -6.899  1.00107.19           O
ATOM   3911  N   ARG A 494      59.260  78.377 -10.743  1.00 96.60           N
ATOM   3912  CA  ARG A 494      58.374  78.717 -11.853  1.00 93.19           C
ATOM   3913  C   ARG A 494      57.792  80.084 -11.526  1.00 92.55           C
ATOM   3914  O   ARG A 494      57.430  80.350 -10.369  1.00 93.35           O
ATOM   3915  CB  ARG A 494      57.218  77.725 -11.936  1.00 93.20           C
ATOM   3916  CG  ARG A 494      57.588  76.275 -11.808  1.00 92.56           C
ATOM   3917  CD  ARG A 494      56.369  75.415 -11.458  1.00 96.97           C
ATOM   3918  NE  ARG A 494      55.160  75.754 -12.203  1.00 97.25           N
ATOM   3919  CZ  ARG A 494      55.098  75.889 -13.522  1.00 97.09           C
ATOM   3920  NH1 ARG A 494      56.182  75.714 -14.263  1.00 97.12           N
ATOM   3921  NH2 ARG A 494      53.953  76.222 -14.101  1.00 94.16           N
ATOM   3922  N   ASP A 495      57.688  80.953 -12.524  1.00 89.81           N
ATOM   3923  CA  ASP A 495      57.129  82.276 -12.270  1.00 86.58           C
ATOM   3924  C   ASP A 495      55.642  82.235 -12.556  1.00 85.45           C
ATOM   3925  O   ASP A 495      55.224  82.487 -13.681  1.00 88.63           O
ATOM   3926  CB  ASP A 495      57.789  83.335 -13.158  1.00 85.48           C
ATOM   3927  CG  ASP A 495      57.267  84.731 -12.874  1.00 86.72           C
ATOM   3928  OD1 ASP A 495      56.032  84.864 -12.750  1.00 88.22           O
ATOM   3929  OD2 ASP A 495      58.072  85.690 -12.780  1.00 84.87           O
ATOM   3930  N   VAL A 496      54.840  81.919 -11.541  1.00 82.59           N
ATOM   3931  CA  VAL A 496      53.393  81.845 -11.731  1.00 76.24           C
ATOM   3932  C   VAL A 496      52.505  82.786 -10.906  1.00 77.40           C
ATOM   3933  O   VAL A 496      52.552  82.849  -9.671  1.00 77.91           O
ATOM   3934  CB  VAL A 496      52.884  80.421 -11.528  1.00 71.06           C
ATOM   3935  CG1 VAL A 496      51.414  80.400 -11.688  1.00 61.27           C
ATOM   3936  CG2 VAL A 496      53.510  79.503 -12.519  1.00 68.67           C
ATOM   3937  N   THR A 497      51.680  83.505 -11.646  1.00 77.38           N
ATOM   3938  CA  THR A 497      50.721  84.449 -11.116  1.00 77.92           C
ATOM   3939  C   THR A 497      49.396  84.029 -11.766  1.00 77.19           C
ATOM   3940  O   THR A 497      49.382  83.112 -12.578  1.00 79.61           O
ATOM   3941  CB  THR A 497      51.096  85.849 -11.537  1.00 78.31           C
ATOM   3942  OG1 THR A 497      50.249  86.788 -10.879  1.00 82.50           O
ATOM   3943  CG2 THR A 497      50.961  85.991 -13.025  1.00 78.65           C
ATOM   3944  N   THR A 498      48.293  84.686 -11.438  1.00 76.14           N
ATOM   3945  CA  THR A 498      47.003  84.281 -11.988  1.00 73.14           C
ATOM   3946  C   THR A 498      46.224  85.445 -12.601  1.00 69.01           C
ATOM   3947  O   THR A 498      46.474  86.577 -12.239  1.00 68.87           O
ATOM   3948  CB  THR A 498      46.192  83.560 -10.881  1.00 75.04           C
ATOM   3949  OG1 THR A 498      44.811  83.863 -11.026  1.00 75.31           O
ATOM   3950  CG2 THR A 498      46.664  83.981  -9.495  1.00 78.47           C
ATOM   3951  N   VAL A 499      45.310  85.180 -13.544  1.00 66.54           N
ATOM   3952  CA  VAL A 499      44.523  86.252 -14.208  1.00 65.78           C
ATOM   3953  C   VAL A 499      43.046  85.941 -14.362  1.00 66.44           C
ATOM   3954  O   VAL A 499      42.662  84.771 -14.440  1.00 69.84           O
ATOM   3955  CB  VAL A 499      44.973  86.529 -15.655  1.00 64.66           C
ATOM   3956  CG1 VAL A 499      45.241  87.976 -15.865  1.00 61.07           C
ATOM   3957  CG2 VAL A 499      46.172  85.721 -15.985  1.00 72.09           C
ATOM   3958  N   TRP A 500      42.232  87.000 -14.430  1.00 65.82           N
ATOM   3959  CA  TRP A 500      40.781  86.886 -14.633  1.00 62.66           C
ATOM   3960  C   TRP A 500      40.383  87.799 -15.768  1.00 61.04           C
ATOM   3961  O   TRP A 500      40.634  89.001 -15.721  1.00 56.14           O
ATOM   3962  CB  TRP A 500      39.992  87.296 -13.395  1.00 63.31           C
ATOM   3963  CG  TRP A 500      38.601  86.741 -13.372  1.00 67.06           C
ATOM   3964  CD1 TRP A 500      38.196  85.573 -13.926  1.00 71.61           C
ATOM   3965  CD2 TRP A 500      37.484  87.222 -12.609  1.00 67.91           C
ATOM   3966  NE1 TRP A 500      36.911  85.282 -13.549  1.00 69.37           N
ATOM   3967  CE2 TRP A 500      36.454  86.276 -12.732  1.00 65.46           C
ATOM   3968  CE3 TRP A 500      37.258  88.354 -11.830  1.00 72.33           C
ATOM   3969  CZ2 TRP A 500      35.223  86.417 -12.096  1.00 67.67           C
ATOM   3970  CZ3 TRP A 500      36.017  88.492 -11.198  1.00 73.32           C
ATOM   3971  CH2 TRP A 500      35.025  87.525 -11.336  1.00 70.19           C
ATOM   3972  N   LYS A 501      39.775  87.215 -16.797  1.00 62.08           N
ATOM   3973  CA  LYS A 501      39.315  87.971 -17.959  1.00 62.52           C
ATOM   3974  C   LYS A 501      37.777  88.178 -17.862  1.00 64.93           C
ATOM   3975  O   LYS A 501      37.011  87.281 -17.468  1.00 62.44           O
ATOM   3976  CB  LYS A 501      39.660  87.229 -19.271  1.00 60.70           C
ATOM   3977  CG  LYS A 501      41.124  86.768 -19.463  1.00 67.17           C
ATOM   3978  CD  LYS A 501      42.018  87.852 -20.086  1.00 74.43           C
ATOM   3979  CE  LYS A 501      43.525  87.493 -20.112  1.00 71.05           C
ATOM   3980  NZ  LYS A 501      44.408  88.618 -20.620  1.00 65.56           N
ATOM   3981  N   LEU A 502      37.334  89.384 -18.186  1.00 64.49           N
ATOM   3982  CA  LEU A 502      35.925  89.679 -18.195  1.00 65.55           C
ATOM   3983  C   LEU A 502      35.640  90.351 -19.536  1.00 69.58           C
ATOM   3984  O   LEU A 502      36.462  91.127 -20.048  1.00 68.03           O
ATOM   3985  CB  LEU A 502      35.550  90.651 -17.076  1.00 68.57           C
ATOM   3986  CG  LEU A 502      35.863  90.358 -15.621  1.00 69.45           C
ATOM   3987  CD1 LEU A 502      34.755  90.923 -14.765  1.00 64.75           C
ATOM   3988  CD2 LEU A 502      35.989  88.882 -15.407  1.00 73.26           C
ATOM   3989  N   ARG A 503      34.483  90.053 -20.117  1.00 69.28           N
ATOM   3990  CA  ARG A 503      34.126  90.702 -21.364  1.00 70.19           C
ATOM   3991  C   ARG A 503      33.109  91.737 -20.913  1.00 68.34           C
ATOM   3992  O   ARG A 503      32.024  91.382 -20.479  1.00 69.88           O
ATOM   3993  CB  ARG A 503      33.485  89.704 -22.341  1.00 76.15           C
ATOM   3994  CG  ARG A 503      33.797  89.977 -23.818  1.00 78.87           C
ATOM   3995  CD  ARG A 503      34.784  88.967 -24.432  1.00 80.82           C
ATOM   3996  NE  ARG A 503      35.468  89.531 -25.600  1.00 92.10           N
ATOM   3997  CZ  ARG A 503      36.439  88.928 -26.286  1.00 96.41           C
ATOM   3998  NH1 ARG A 503      36.851  87.716 -25.928  1.00 96.93           N
ATOM   3999  NH2 ARG A 503      37.021  89.552 -27.314  1.00 94.17           N
ATOM   4000  N   VAL A 504      33.484  93.010 -20.967  1.00 65.85           N
ATOM   4001  CA  VAL A 504      32.592  94.082 -20.559  1.00 64.04           C
ATOM   4002  C   VAL A 504      32.341  95.015 -21.756  1.00 68.92           C
ATOM   4003  O   VAL A 504      33.090  94.987 -22.736  1.00 66.06           O
ATOM   4004  CB  VAL A 504      33.180  94.911 -19.352  1.00 60.28           C
ATOM   4005  CG1 VAL A 504      33.278  94.063 -18.128  1.00 54.86           C
ATOM   4006  CG2 VAL A 504      34.531  95.483 -19.699  1.00 53.25           C
ATOM   4007  N   THR A 505      31.280  95.825 -21.663  1.00 72.33           N
ATOM   4008  CA  THR A 505      30.880  96.772 -22.707  1.00 75.34           C
ATOM   4009  C   THR A 505      30.277  98.019 -22.085  1.00 78.11           C
ATOM   4010  O   THR A 505      29.537  97.924 -21.106  1.00 77.45           O
ATOM   4011  CB  THR A 505      29.759  96.228 -23.600  1.00 79.30           C
ATOM   4012  OG1 THR A 505      28.624  95.926 -22.775  1.00 84.58           O
ATOM   4013  CG2 THR A 505      30.180  94.991 -24.345  1.00 78.56           C
ATOM   4014  N   SER A 506      30.564  99.170 -22.695  1.00 79.90           N
ATOM   4015  CA  SER A 506      30.054 100.460 -22.247  1.00 83.25           C
ATOM   4016  C   SER A 506      28.534 100.421 -22.164  1.00 86.15           C
ATOM   4017  O   SER A 506      27.865  99.972 -23.091  1.00 87.49           O
ATOM   4018  CB  SER A 506      30.496 101.573 -23.212  1.00 85.76           C
ATOM   4019  OG  SER A 506      31.912 101.643 -23.343  1.00 82.82           O
ATOM   4020  N   TYR A 507      28.008 100.899 -21.043  1.00 91.65           N
ATOM   4021  CA  TYR A 507      26.571 100.933 -20.759  1.00 98.97           C
ATOM   4022  C   TYR A 507      25.789 101.690 -21.833  1.00104.20           C
ATOM   4023  O   TYR A 507      24.628 101.394 -22.138  1.00103.99           O
ATOM   4024  CB  TYR A 507      26.363 101.624 -19.421  1.00 98.86           C
ATOM   4025  CG  TYR A 507      25.024 101.392 -18.789  1.00 99.67           C
ATOM   4026  CD1 TYR A 507      24.407 102.392 -18.033  1.00 99.93           C
ATOM   4027  CD2 TYR A 507      24.394 100.165 -18.894  1.00 99.93           C
ATOM   4028  CE1 TYR A 507      23.193 102.172 -17.396  1.00 98.61           C
ATOM   4029  CE2 TYR A 507      23.179  99.930 -18.256  1.00101.39           C
ATOM   4030  CZ  TYR A 507      22.583 100.933 -17.508  1.00100.66           C
ATOM   4031  OH  TYR A 507      21.388 100.673 -16.860  1.00102.73           O
ATOM   4032  N   LYS A 508      26.457 102.691 -22.385  1.00111.13           N
ATOM   4033  CA  LYS A 508      25.915 103.549 -23.425  1.00115.72           C
ATOM   4034  C   LYS A 508      25.841 102.817 -24.761  1.00118.52           C
ATOM   4035  O   LYS A 508      26.849 102.672 -25.465  1.00116.70           O
ATOM   4036  CB  LYS A 508      26.796 104.804 -23.539  1.00118.74           C
ATOM   4037  CG  LYS A 508      28.291 104.564 -23.199  1.00120.60           C
ATOM   4038  CD  LYS A 508      29.097 105.863 -23.014  1.00119.00           C
ATOM   4039  CE  LYS A 508      28.485 106.807 -21.975  1.00118.15           C
ATOM   4040  NZ  LYS A 508      27.316 107.581 -22.498  1.00114.01           N
ATOM   4041  N   LYS A 509      24.628 102.359 -25.072  1.00122.55           N
ATOM   4042  CA  LYS A 509      24.276 101.627 -26.298  1.00127.78           C
ATOM   4043  C   LYS A 509      25.395 101.000 -27.118  1.00129.93           C
ATOM   4044  O   LYS A 509      26.577 101.060 -26.742  1.00131.34           O
ATOM   4045  CB  LYS A 509      23.427 102.510 -27.229  1.00128.23           C
ATOM   4046  CG  LYS A 509      21.905 102.286 -27.121  1.00128.64           C
ATOM   4047  CD  LYS A 509      21.298 102.888 -25.852  1.00127.41           C
ATOM   4048  CE  LYS A 509      21.096 104.397 -25.977  1.00124.61           C
ATOM   4049  NZ  LYS A 509      20.081 104.727 -27.009  1.00122.99           N
ATOM   4050  N   LYS A 510      25.012 100.390 -28.242  1.00130.53           N
ATOM   4051  CA  LYS A 510      25.984  99.740 -29.111  1.00131.66           C
ATOM   4052  C   LYS A 510      26.958  99.021 -28.217  1.00132.82           C
ATOM   4053  O   LYS A 510      26.552  98.340 -27.273  1.00135.45           O
ATOM   4054  CB  LYS A 510      26.722 100.792 -29.934  1.00129.20           C
ATOM   4055  CG  LYS A 510      25.792 101.768 -30.573  1.00127.39           C
ATOM   4056  CD  LYS A 510      24.828 101.005 -31.449  1.00123.14           C
ATOM   4057  CE  LYS A 510      23.657 101.859 -31.914  1.00117.82           C
ATOM   4058  NZ  LYS A 510      23.008 101.159 -33.204  1.00112.05           N
ATOM   4059  N   GLU A 511      28.238  99.217 -28.508  1.00132.03           N
ATOM   4060  CA  GLU A 511      29.320  98.644 -27.728  1.00130.87           C
ATOM   4061  C   GLU A 511      30.516  98.276 -28.582  1.00128.54           C
ATOM   4062  O   GLU A 511      30.472  98.379 -29.809  1.00126.52           O
ATOM   4063  CB  GLU A 511      28.844  97.422 -26.907  1.00131.04           C
ATOM   4064  CG  GLU A 511      28.337  96.240 -27.718  1.00134.10           C
ATOM   4065  CD  GLU A 511      29.452  95.333 -28.198  1.00137.91           C
ATOM   4066  OE1 GLU A 511      30.283  95.780 -29.014  1.00137.79           O
ATOM   4067  OE2 GLU A 511      29.503  94.165 -27.754  1.00141.47           O
ATOM   4068  N   LYS A 512      31.579  97.853 -27.895  1.00126.20           N
ATOM   4069  CA  LYS A 512      32.850  97.428 -28.489  1.00121.50           C
ATOM   4070  C   LYS A 512      33.458  96.471 -27.456  1.00115.94           C
ATOM   4071  O   LYS A 512      34.655  96.542 -27.163  1.00115.71           O
ATOM   4072  CB  LYS A 512      33.775  98.642 -28.683  1.00124.00           C
ATOM   4073  CG  LYS A 512      34.985  98.414 -29.590  1.00123.58           C
ATOM   4074  CD  LYS A 512      35.697  99.735 -29.906  1.00124.46           C
ATOM   4075  CE  LYS A 512      36.777  99.564 -30.980  1.00124.45           C
ATOM   4076  NZ  LYS A 512      37.515 100.821 -31.303  1.00119.75           N
ATOM   4077  N   SER A 513      32.614  95.591 -26.907  1.00106.52           N
ATOM   4078  CA  SER A 513      33.025  94.640 -25.880  1.00 97.20           C
ATOM   4079  C   SER A 513      34.491  94.323 -25.968  1.00 92.03           C
ATOM   4080  O   SER A 513      34.920  93.583 -26.841  1.00 93.79           O
ATOM   4081  CB  SER A 513      32.207  93.355 -25.964  1.00 95.45           C
ATOM   4082  OG  SER A 513      31.995  92.976 -27.301  1.00 98.52           O
ATOM   4083  N   ALA A 514      35.259  94.928 -25.070  1.00 84.75           N
ATOM   4084  CA  ALA A 514      36.690  94.721 -25.008  1.00 77.10           C
ATOM   4085  C   ALA A 514      36.899  93.829 -23.826  1.00 75.50           C
ATOM   4086  O   ALA A 514      35.924  93.424 -23.166  1.00 72.37           O
ATOM   4087  CB  ALA A 514      37.408  96.019 -24.797  1.00 76.99           C
ATOM   4088  N   LEU A 515      38.165  93.528 -23.545  1.00 74.24           N
ATOM   4089  CA  LEU A 515      38.470  92.646 -22.422  1.00 74.16           C
ATOM   4090  C   LEU A 515      39.185  93.283 -21.244  1.00 73.91           C
ATOM   4091  O   LEU A 515      40.122  94.065 -21.404  1.00 72.53           O
ATOM   4092  CB  LEU A 515      39.245  91.418 -22.899  1.00 68.49           C
ATOM   4093  CG  LEU A 515      38.694  90.119 -22.317  1.00 64.69           C
ATOM   4094  CD1 LEU A 515      37.214  90.123 -22.339  1.00 61.62           C
ATOM   4095  CD2 LEU A 515      39.171  88.981 -23.114  1.00 66.55           C
ATOM   4096  N   LEU A 516      38.698  92.914 -20.060  1.00 73.08           N
ATOM   4097  CA  LEU A 516      39.189  93.383 -18.773  1.00 69.15           C
ATOM   4098  C   LEU A 516      39.965  92.274 -18.151  1.00 69.44           C
ATOM   4099  O   LEU A 516      39.411  91.207 -17.938  1.00 72.27           O
ATOM   4100  CB  LEU A 516      38.019  93.684 -17.841  1.00 66.17           C
ATOM   4101  CG  LEU A 516      38.326  94.086 -16.405  1.00 62.01           C
ATOM   4102  CD1 LEU A 516      39.245  95.293 -16.434  1.00 58.50           C
ATOM   4103  CD2 LEU A 516      37.030  94.397 -15.666  1.00 53.61           C
ATOM   4104  N   SER A 517      41.238  92.503 -17.864  1.00 68.35           N
ATOM   4105  CA  SER A 517      42.036  91.475 -17.210  1.00 68.67           C
ATOM   4106  C   SER A 517      42.312  91.978 -15.783  1.00 69.01           C
ATOM   4107  O   SER A 517      42.621  93.154 -15.557  1.00 67.98           O
ATOM   4108  CB  SER A 517      43.320  91.247 -17.990  1.00 71.74           C
ATOM   4109  OG  SER A 517      43.145  91.635 -19.344  1.00 74.44           O
ATOM   4110  N   ILE A 518      42.152  91.098 -14.808  1.00 68.43           N
ATOM   4111  CA  ILE A 518      42.352  91.488 -13.429  1.00 68.61           C
ATOM   4112  C   ILE A 518      43.313  90.465 -12.884  1.00 69.49           C
ATOM   4113  O   ILE A 518      42.973  89.292 -12.795  1.00 68.62           O
ATOM   4114  CB  ILE A 518      41.007  91.438 -12.646  1.00 69.60           C
ATOM   4115  CG1 ILE A 518      39.955  92.307 -13.334  1.00 72.08           C
ATOM   4116  CG2 ILE A 518      41.170  92.012 -11.273  1.00 69.32           C
ATOM   4117  CD1 ILE A 518      38.568  92.099 -12.788  1.00 74.76           C
ATOM   4118  N   TRP A 519      44.519  90.904 -12.538  1.00 69.55           N
ATOM   4119  CA  TRP A 519      45.520  89.987 -12.015  1.00 68.89           C
ATOM   4120  C   TRP A 519      45.343  89.667 -10.545  1.00 67.42           C
ATOM   4121  O   TRP A 519      44.869  90.480  -9.789  1.00 67.09           O
ATOM   4122  CB  TRP A 519      46.907  90.544 -12.270  1.00 68.57           C
ATOM   4123  CG  TRP A 519      47.224  90.657 -13.720  1.00 68.06           C
ATOM   4124  CD1 TRP A 519      47.035  91.740 -14.519  1.00 67.40           C
ATOM   4125  CD2 TRP A 519      47.777  89.638 -14.551  1.00 69.92           C
ATOM   4126  NE1 TRP A 519      47.439  91.467 -15.802  1.00 69.47           N
ATOM   4127  CE2 TRP A 519      47.901  90.180 -15.850  1.00 70.96           C
ATOM   4128  CE3 TRP A 519      48.180  88.314 -14.326  1.00 69.66           C
ATOM   4129  CZ2 TRP A 519      48.416  89.446 -16.924  1.00 72.59           C
ATOM   4130  CZ3 TRP A 519      48.693  87.580 -15.395  1.00 72.19           C
ATOM   4131  CH2 TRP A 519      48.808  88.151 -16.679  1.00 76.10           C
ATOM   4132  N   ARG A 520      45.717  88.461 -10.149  1.00 70.93           N
ATOM   4133  CA  ARG A 520      45.580  88.038  -8.761  1.00 74.88           C
ATOM   4134  C   ARG A 520      44.358  88.684  -8.124  1.00 72.04           C
ATOM   4135  O   ARG A 520      44.472  89.546  -7.265  1.00 71.97           O
ATOM   4136  CB  ARG A 520      46.841  88.403  -7.969  1.00 81.67           C
ATOM   4137  CG  ARG A 520      48.056  87.490  -8.234  1.00 90.01           C
ATOM   4138  CD  ARG A 520      49.375  88.264  -8.050  1.00 94.08           C
ATOM   4139  NE  ARG A 520      49.422  89.418  -8.947  1.00 97.08           N
ATOM   4140  CZ  ARG A 520      49.950  90.595  -8.635  1.00 99.65           C
ATOM   4141  NH1 ARG A 520      50.491  90.797  -7.438  1.00100.29           N
ATOM   4142  NH2 ARG A 520      49.914  91.581  -9.521  1.00101.57           N
ATOM   4143  N   PRO A 521      43.165  88.281  -8.565  1.00 70.56           N
ATOM   4144  CA  PRO A 521      41.873  88.774  -8.086  1.00 67.77           C
ATOM   4145  C   PRO A 521      41.473  88.391  -6.648  1.00 66.70           C
ATOM   4146  O   PRO A 521      41.190  87.233  -6.341  1.00 64.50           O
ATOM   4147  CB  PRO A 521      40.914  88.223  -9.124  1.00 68.78           C
ATOM   4148  CG  PRO A 521      41.608  86.991  -9.624  1.00 63.97           C
ATOM   4149  CD  PRO A 521      42.990  87.443  -9.762  1.00 67.49           C
ATOM   4150  N   SER A 522      41.433  89.380  -5.768  1.00 64.94           N
ATOM   4151  CA  SER A 522      41.060  89.133  -4.374  1.00 65.63           C
ATOM   4152  C   SER A 522      39.751  88.371  -4.287  1.00 63.43           C
ATOM   4153  O   SER A 522      38.802  88.766  -4.937  1.00 63.89           O
ATOM   4154  CB  SER A 522      40.869  90.448  -3.637  1.00 68.55           C
ATOM   4155  OG  SER A 522      39.559  90.481  -3.109  1.00 62.61           O
ATOM   4156  N   SER A 523      39.686  87.324  -3.464  1.00 62.58           N
ATOM   4157  CA  SER A 523      38.462  86.518  -3.310  1.00 66.73           C
ATOM   4158  C   SER A 523      37.196  87.369  -3.353  1.00 70.37           C
ATOM   4159  O   SER A 523      36.138  86.905  -3.800  1.00 73.18           O
ATOM   4160  CB  SER A 523      38.477  85.710  -2.003  1.00 63.43           C
ATOM   4161  OG  SER A 523      38.251  86.520  -0.868  1.00 63.53           O
ATOM   4162  N   ASP A 524      37.315  88.612  -2.878  1.00 71.67           N
ATOM   4163  CA  ASP A 524      36.213  89.580  -2.874  1.00 69.41           C
ATOM   4164  C   ASP A 524      35.809  89.865  -4.299  1.00 70.52           C
ATOM   4165  O   ASP A 524      34.763  89.415  -4.765  1.00 67.24           O
ATOM   4166  CB  ASP A 524      36.666  90.896  -2.274  1.00 67.06           C
ATOM   4167  CG  ASP A 524      36.388  90.984  -0.831  1.00 65.18           C
ATOM   4168  OD1 ASP A 524      35.989  89.954  -0.261  1.00 69.71           O
ATOM   4169  OD2 ASP A 524      36.570  92.079  -0.270  1.00 60.46           O
ATOM   4170  N   LEU A 525      36.673  90.633  -4.964  1.00 69.66           N
ATOM   4171  CA  LEU A 525      36.506  91.032  -6.344  1.00 68.98           C
ATOM   4172  C   LEU A 525      35.865  89.908  -7.129  1.00 73.85           C
ATOM   4173  O   LEU A 525      34.908  90.109  -7.878  1.00 74.20           O
ATOM   4174  CB  LEU A 525      37.875  91.351  -6.941  1.00 63.19           C
ATOM   4175  CG  LEU A 525      37.873  92.091  -8.282  1.00 64.89           C
ATOM   4176  CD1 LEU A 525      36.571  92.825  -8.405  1.00 64.34           C
ATOM   4177  CD2 LEU A 525      39.041  93.071  -8.400  1.00 58.78           C
ATOM   4178  N   SER A 526      36.393  88.709  -6.924  1.00 76.99           N
ATOM   4179  CA  SER A 526      35.928  87.541  -7.630  1.00 78.07           C
ATOM   4180  C   SER A 526      34.454  87.289  -7.533  1.00 78.67           C
ATOM   4181  O   SER A 526      33.856  86.847  -8.504  1.00 84.51           O
ATOM   4182  CB  SER A 526      36.668  86.318  -7.145  1.00 77.60           C
ATOM   4183  OG  SER A 526      36.711  85.364  -8.185  1.00 89.42           O
ATOM   4184  N   SER A 527      33.873  87.574  -6.370  1.00 78.60           N
ATOM   4185  CA  SER A 527      32.441  87.353  -6.108  1.00 77.06           C
ATOM   4186  C   SER A 527      31.542  88.589  -6.207  1.00 74.14           C
ATOM   4187  O   SER A 527      30.329  88.509  -6.042  1.00 74.37           O
ATOM   4188  CB  SER A 527      32.274  86.744  -4.714  1.00 76.66           C
ATOM   4189  OG  SER A 527      32.661  87.673  -3.723  1.00 72.00           O
ATOM   4190  N   LEU A 528      32.152  89.733  -6.446  1.00 69.73           N
ATOM   4191  CA  LEU A 528      31.424  90.968  -6.553  1.00 66.71           C
ATOM   4192  C   LEU A 528      30.974  91.113  -7.963  1.00 68.21           C
ATOM   4193  O   LEU A 528      29.821  91.442  -8.202  1.00 73.37           O
ATOM   4194  CB  LEU A 528      32.311  92.149  -6.224  1.00 68.02           C
ATOM   4195  CG  LEU A 528      31.790  93.377  -6.950  1.00 67.39           C
ATOM   4196  CD1 LEU A 528      30.520  93.807  -6.243  1.00 70.88           C
ATOM   4197  CD2 LEU A 528      32.808  94.486  -6.984  1.00 62.72           C
ATOM   4198  N   LEU A 529      31.904  90.922  -8.897  1.00 66.01           N
ATOM   4199  CA  LEU A 529      31.600  91.007 -10.320  1.00 61.04           C
ATOM   4200  C   LEU A 529      30.816  89.758 -10.686  1.00 61.57           C
ATOM   4201  O   LEU A 529      31.194  88.650 -10.301  1.00 58.72           O
ATOM   4202  CB  LEU A 529      32.875  91.049 -11.156  1.00 57.03           C
ATOM   4203  CG  LEU A 529      33.899  92.105 -10.767  1.00 59.29           C
ATOM   4204  CD1 LEU A 529      35.040  92.040 -11.733  1.00 58.37           C
ATOM   4205  CD2 LEU A 529      33.298  93.488 -10.775  1.00 58.61           C
ATOM   4206  N   THR A 530      29.695  89.936 -11.376  1.00 61.80           N
ATOM   4207  CA  THR A 530      28.892  88.803 -11.825  1.00 63.59           C
ATOM   4208  C   THR A 530      28.457  89.210 -13.203  1.00 66.10           C
ATOM   4209  O   THR A 530      28.511  90.399 -13.525  1.00 66.32           O
ATOM   4210  CB  THR A 530      27.687  88.557 -10.937  1.00 58.66           C
ATOM   4211  OG1 THR A 530      27.460  89.716 -10.154  1.00 69.14           O
ATOM   4212  CG2 THR A 530      27.930  87.414  -9.996  1.00 54.74           C
ATOM   4213  N   GLU A 531      28.076  88.235 -14.026  1.00 69.29           N
ATOM   4214  CA  GLU A 531      27.652  88.543 -15.394  1.00 73.22           C
ATOM   4215  C   GLU A 531      26.319  89.290 -15.425  1.00 71.79           C
ATOM   4216  O   GLU A 531      25.463  89.133 -14.539  1.00 69.23           O
ATOM   4217  CB  GLU A 531      27.550  87.277 -16.247  1.00 73.34           C
ATOM   4218  CG  GLU A 531      28.742  86.358 -16.126  1.00 75.43           C
ATOM   4219  CD  GLU A 531      29.023  85.634 -17.418  1.00 75.54           C
ATOM   4220  OE1 GLU A 531      29.232  84.402 -17.386  1.00 70.42           O
ATOM   4221  OE2 GLU A 531      29.038  86.312 -18.466  1.00 73.68           O
ATOM   4222  N   GLY A 532      26.155  90.112 -16.450  1.00 69.62           N
ATOM   4223  CA  GLY A 532      24.946  90.894 -16.545  1.00 73.64           C
ATOM   4224  C   GLY A 532      24.752  91.837 -15.367  1.00 74.66           C
ATOM   4225  O   GLY A 532      23.789  91.714 -14.596  1.00 74.81           O
ATOM   4226  N   LYS A 533      25.683  92.772 -15.209  1.00 72.08           N
ATOM   4227  CA  LYS A 533      25.593  93.749 -14.144  1.00 68.52           C
ATOM   4228  C   LYS A 533      26.335  94.979 -14.532  1.00 69.10           C
ATOM   4229  O   LYS A 533      27.088  95.002 -15.500  1.00 70.40           O
ATOM   4230  CB  LYS A 533      26.147  93.242 -12.832  1.00 66.83           C
ATOM   4231  CG  LYS A 533      25.094  92.792 -11.865  1.00 63.84           C
ATOM   4232  CD  LYS A 533      24.989  91.280 -11.845  1.00 66.59           C
ATOM   4233  CE  LYS A 533      23.906  90.781 -10.871  1.00 71.62           C
ATOM   4234  NZ  LYS A 533      24.094  91.183  -9.445  1.00 72.65           N
ATOM   4235  N   ARG A 534      26.137  96.016 -13.750  1.00 69.42           N
ATOM   4236  CA  ARG A 534      26.760  97.265 -14.079  1.00 70.41           C
ATOM   4237  C   ARG A 534      27.747  97.678 -13.029  1.00 69.38           C
ATOM   4238  O   ARG A 534      27.538  97.468 -11.835  1.00 72.59           O
ATOM   4239  CB  ARG A 534      25.682  98.327 -14.226  1.00 71.98           C
ATOM   4240  CG  ARG A 534      26.161  99.602 -14.839  1.00 75.25           C
ATOM   4241  CD  ARG A 534      25.048 100.587 -14.870  1.00 74.78           C
ATOM   4242  NE  ARG A 534      25.550 101.904 -15.202  1.00 75.91           N
ATOM   4243  CZ  ARG A 534      24.991 103.021 -14.778  1.00 75.42           C
ATOM   4244  NH1 ARG A 534      23.915 102.968 -14.008  1.00 75.58           N
ATOM   4245  NH2 ARG A 534      25.518 104.181 -15.113  1.00 76.87           N
ATOM   4246  N   TYR A 535      28.837  98.260 -13.475  1.00 64.67           N
ATOM   4247  CA  TYR A 535      29.828  98.715 -12.546  1.00 66.67           C
ATOM   4248  C   TYR A 535      30.422  99.909 -13.203  1.00 71.34           C
ATOM   4249  O   TYR A 535      30.201 100.157 -14.389  1.00 74.02           O
ATOM   4250  CB  TYR A 535      30.934  97.689 -12.363  1.00 60.70           C
ATOM   4251  CG  TYR A 535      30.487  96.371 -11.827  1.00 51.22           C
ATOM   4252  CD1 TYR A 535      30.371  96.160 -10.464  1.00 53.17           C
ATOM   4253  CD2 TYR A 535      30.153  95.341 -12.687  1.00 49.11           C
ATOM   4254  CE1 TYR A 535      29.927  94.946  -9.965  1.00 52.89           C
ATOM   4255  CE2 TYR A 535      29.710  94.122 -12.209  1.00 51.09           C
ATOM   4256  CZ  TYR A 535      29.600  93.926 -10.844  1.00 52.29           C
ATOM   4257  OH  TYR A 535      29.196  92.705 -10.363  1.00 43.96           O
ATOM   4258  N   ARG A 536      31.158 100.667 -12.416  1.00 73.09           N
ATOM   4259  CA  ARG A 536      31.842 101.809 -12.942  1.00 77.51           C
ATOM   4260  C   ARG A 536      33.184 101.489 -12.358  1.00 76.64           C
ATOM   4261  O   ARG A 536      33.392 101.541 -11.161  1.00 78.24           O
ATOM   4262  CB  ARG A 536      31.274 103.115 -12.395  1.00 80.77           C
ATOM   4263  CG  ARG A 536      31.426 104.307 -13.354  1.00 86.30           C
ATOM   4264  CD  ARG A 536      30.414 105.434 -13.036  1.00 93.66           C
ATOM   4265  NE  ARG A 536      30.349 106.460 -14.084  1.00 97.97           N
ATOM   4266  CZ  ARG A 536      29.232 107.064 -14.498  1.00 97.73           C
ATOM   4267  NH1 ARG A 536      28.054 106.757 -13.954  1.00 92.93           N
ATOM   4268  NH2 ARG A 536      29.294 107.968 -15.473  1.00 96.29           N
ATOM   4269  N   ILE A 537      34.063 101.048 -13.221  1.00 75.72           N
ATOM   4270  CA  ILE A 537      35.384 100.702 -12.819  1.00 77.09           C
ATOM   4271  C   ILE A 537      36.125 101.990 -13.070  1.00 78.39           C
ATOM   4272  O   ILE A 537      35.920 102.638 -14.092  1.00 80.85           O
ATOM   4273  CB  ILE A 537      35.895  99.530 -13.683  1.00 79.17           C
ATOM   4274  CG1 ILE A 537      34.936  98.341 -13.537  1.00 77.40           C
ATOM   4275  CG2 ILE A 537      37.278  99.102 -13.245  1.00 79.12           C
ATOM   4276  CD1 ILE A 537      35.400  97.101 -14.235  1.00 78.01           C
ATOM   4277  N   TYR A 538      36.944 102.389 -12.107  1.00 79.73           N
ATOM   4278  CA  TYR A 538      37.702 103.619 -12.214  1.00 80.40           C
ATOM   4279  C   TYR A 538      39.149 103.240 -12.209  1.00 80.48           C
ATOM   4280  O   TYR A 538      39.529 102.269 -11.572  1.00 83.00           O
ATOM   4281  CB  TYR A 538      37.428 104.550 -11.029  1.00 81.58           C
ATOM   4282  CG  TYR A 538      35.980 104.961 -10.819  1.00 81.94           C
ATOM   4283  CD1 TYR A 538      35.617 106.296 -10.775  1.00 81.49           C
ATOM   4284  CD2 TYR A 538      34.991 104.017 -10.586  1.00 83.85           C
ATOM   4285  CE1 TYR A 538      34.291 106.684 -10.493  1.00 85.15           C
ATOM   4286  CE2 TYR A 538      33.670 104.390 -10.301  1.00 84.12           C
ATOM   4287  CZ  TYR A 538      33.324 105.722 -10.252  1.00 83.83           C
ATOM   4288  OH  TYR A 538      32.028 106.083  -9.932  1.00 79.18           O
ATOM   4289  N   HIS A 539      39.945 104.025 -12.925  1.00 82.71           N
ATOM   4290  CA  HIS A 539      41.386 103.820 -13.053  1.00 83.30           C
ATOM   4291  C   HIS A 539      41.733 102.416 -13.501  1.00 86.48           C
ATOM   4292  O   HIS A 539      42.021 101.551 -12.679  1.00 85.89           O
ATOM   4293  CB  HIS A 539      42.061 104.139 -11.735  1.00 78.24           C
ATOM   4294  CG  HIS A 539      41.686 105.478 -11.204  1.00 77.43           C
ATOM   4295  ND1 HIS A 539      42.000 105.891  -9.932  1.00 80.72           N
ATOM   4296  CD2 HIS A 539      40.983 106.488 -11.766  1.00 78.58           C
ATOM   4297  CE1 HIS A 539      41.500 107.097  -9.728  1.00 82.20           C
ATOM   4298  NE2 HIS A 539      40.878 107.481 -10.827  1.00 78.62           N
ATOM   4299  N   LEU A 540      41.692 102.212 -14.818  1.00 90.55           N
ATOM   4300  CA  LEU A 540      41.987 100.932 -15.444  1.00 94.40           C
ATOM   4301  C   LEU A 540      43.234 101.062 -16.278  1.00101.72           C
ATOM   4302  O   LEU A 540      43.411 102.052 -16.979  1.00104.00           O
ATOM   4303  CB  LEU A 540      40.826 100.501 -16.311  1.00 87.32           C
ATOM   4304  CG  LEU A 540      39.757  99.821 -15.479  1.00 84.04           C
ATOM   4305  CD1 LEU A 540      38.396 100.033 -16.082  1.00 83.70           C
ATOM   4306  CD2 LEU A 540      40.105  98.361 -15.376  1.00 78.40           C
ATOM   4307  N   ALA A 541      44.090 100.049 -16.189  1.00110.71           N
ATOM   4308  CA  ALA A 541      45.376 100.007 -16.873  1.00116.89           C
ATOM   4309  C   ALA A 541      45.431 100.585 -18.265  1.00121.97           C
ATOM   4310  O   ALA A 541      44.534 100.374 -19.083  1.00120.09           O
ATOM   4311  CB  ALA A 541      45.907  98.589 -16.895  1.00118.64           C
ATOM   4312  N   VAL A 542      46.535 101.298 -18.496  1.00130.30           N
ATOM   4313  CA  VAL A 542      46.867 101.979 -19.749  1.00138.34           C
ATOM   4314  C   VAL A 542      46.348 101.278 -21.010  1.00142.14           C
ATOM   4315  O   VAL A 542      47.116 100.978 -21.929  1.00143.76           O
ATOM   4316  CB  VAL A 542      48.442 102.203 -19.877  1.00139.47           C
ATOM   4317  CG1 VAL A 542      48.924 103.235 -18.852  1.00139.49           C
ATOM   4318  CG2 VAL A 542      49.204 100.885 -19.674  1.00137.42           C
ATOM   4319  N   SER A 543      45.044 101.033 -21.046  1.00144.68           N
ATOM   4320  CA  SER A 543      44.405 100.386 -22.174  1.00149.61           C
ATOM   4321  C   SER A 543      45.431  99.820 -23.161  1.00153.30           C
ATOM   4322  O   SER A 543      45.663 100.389 -24.232  1.00154.82           O
ATOM   4323  CB  SER A 543      43.504 101.399 -22.870  1.00149.72           C
ATOM   4324  OG  SER A 543      42.654 102.027 -21.927  1.00150.09           O
ATOM   4325  N   LYS A 544      46.053  98.706 -22.784  1.00156.21           N
ATOM   4326  CA  LYS A 544      47.058  98.069 -23.626  1.00159.77           C
ATOM   4327  C   LYS A 544      46.393  97.392 -24.814  1.00162.01           C
ATOM   4328  O   LYS A 544      45.407  96.682 -24.648  1.00162.81           O
ATOM   4329  CB  LYS A 544      47.854  97.057 -22.796  1.00160.01           C
ATOM   4330  CG  LYS A 544      48.605  97.714 -21.637  1.00162.58           C
ATOM   4331  CD  LYS A 544      49.122  96.716 -20.603  1.00163.79           C
ATOM   4332  CE  LYS A 544      49.583  97.438 -19.334  1.00164.07           C
ATOM   4333  NZ  LYS A 544      49.872  96.518 -18.201  1.00162.20           N
ATOM   4334  N   SER A 545      46.932  97.622 -26.010  1.00165.05           N
ATOM   4335  CA  SER A 545      46.375  97.045 -27.233  1.00168.00           C
ATOM   4336  C   SER A 545      46.267  95.519 -27.209  1.00170.69           C
ATOM   4337  O   SER A 545      47.107  94.825 -26.629  1.00170.80           O
ATOM   4338  CB  SER A 545      47.192  97.486 -28.455  1.00165.87           C
ATOM   4339  OG  SER A 545      48.516  96.992 -28.410  1.00164.08           O
ATOM   4340  N   LYS A 546      45.211  95.018 -27.846  1.00173.59           N
ATOM   4341  CA  LYS A 546      44.927  93.589 -27.940  1.00176.67           C
ATOM   4342  C   LYS A 546      45.925  92.885 -28.856  1.00180.78           C
ATOM   4343  O   LYS A 546      47.056  93.345 -29.032  1.00181.75           O
ATOM   4344  CB  LYS A 546      43.505  93.378 -28.469  1.00173.08           C
ATOM   4345  CG  LYS A 546      43.207  94.158 -29.740  1.00169.71           C
ATOM   4346  CD  LYS A 546      43.183  95.659 -29.468  1.00166.58           C
ATOM   4347  CE  LYS A 546      43.325  96.462 -30.744  1.00165.70           C
ATOM   4348  NZ  LYS A 546      43.358  97.926 -30.485  1.00163.55           N
ATOM   4349  N   SER A 547      45.503  91.766 -29.437  1.00184.97           N
ATOM   4350  CA  SER A 547      46.367  91.005 -30.334  1.00189.19           C
ATOM   4351  C   SER A 547      45.595  89.932 -31.104  1.00192.32           C
ATOM   4352  O   SER A 547      44.397  89.730 -30.875  1.00192.56           O
ATOM   4353  CB  SER A 547      47.512  90.352 -29.540  1.00188.56           C
ATOM   4354  OG  SER A 547      47.032  89.407 -28.596  1.00187.19           O
ATOM   4355  N   LYS A 548      46.298  89.268 -32.025  1.00195.51           N
ATOM   4356  CA  LYS A 548      45.753  88.188 -32.859  1.00197.71           C
ATOM   4357  C   LYS A 548      44.939  88.659 -34.080  1.00198.67           C
ATOM   4358  O   LYS A 548      43.716  88.820 -34.000  1.00199.64           O
ATOM   4359  CB  LYS A 548      44.924  87.232 -31.983  1.00197.94           C
ATOM   4360  CG  LYS A 548      45.726  86.648 -30.816  1.00197.73           C
ATOM   4361  CD  LYS A 548      44.850  85.955 -29.788  1.00197.49           C
ATOM   4362  CE  LYS A 548      45.672  85.526 -28.578  1.00197.30           C
ATOM   4363  NZ  LYS A 548      44.845  84.842 -27.543  1.00197.34           N
ATOM   4364  N   PHE A 549      45.642  88.867 -35.199  1.00199.07           N
ATOM   4365  CA  PHE A 549      45.072  89.316 -36.482  1.00198.68           C
ATOM   4366  C   PHE A 549      44.994  90.839 -36.689  1.00197.82           C
ATOM   4367  O   PHE A 549      46.024  91.488 -36.904  1.00197.80           O
ATOM   4368  CB  PHE A 549      43.688  88.680 -36.725  1.00198.93           C
ATOM   4369  CG  PHE A 549      43.740  87.327 -37.403  1.00199.30           C
ATOM   4370  CD1 PHE A 549      42.619  86.501 -37.419  1.00198.98           C
ATOM   4371  CD2 PHE A 549      44.905  86.883 -38.034  1.00200.00           C
ATOM   4372  CE1 PHE A 549      42.655  85.254 -38.050  1.00199.49           C
ATOM   4373  CE2 PHE A 549      44.951  85.636 -38.669  1.00200.00           C
ATOM   4374  CZ  PHE A 549      43.824  84.821 -38.676  1.00200.00           C
ATOM   4375  N   GLU A 550      43.784  91.402 -36.621  1.00196.07           N
ATOM   4376  CA  GLU A 550      43.559  92.841 -36.845  1.00193.32           C
ATOM   4377  C   GLU A 550      43.625  93.744 -35.591  1.00190.17           C
ATOM   4378  O   GLU A 550      43.927  93.266 -34.498  1.00190.55           O
ATOM   4379  CB  GLU A 550      42.216  93.027 -37.564  1.00194.44           C
ATOM   4380  CG  GLU A 550      41.877  91.904 -38.561  1.00196.07           C
ATOM   4381  CD  GLU A 550      43.014  91.576 -39.527  1.00196.39           C
ATOM   4382  OE1 GLU A 550      43.465  92.486 -40.252  1.00196.40           O
ATOM   4383  OE2 GLU A 550      43.452  90.403 -39.563  1.00196.78           O
ATOM   4384  N   ARG A 551      43.337  95.042 -35.750  1.00185.42           N
ATOM   4385  CA  ARG A 551      43.410  95.990 -34.626  1.00179.82           C
ATOM   4386  C   ARG A 551      42.127  96.565 -33.999  1.00176.60           C
ATOM   4387  O   ARG A 551      42.214  97.493 -33.191  1.00177.12           O
ATOM   4388  CB  ARG A 551      44.303  97.187 -34.989  1.00178.51           C
ATOM   4389  CG  ARG A 551      45.693  96.848 -35.502  1.00177.30           C
ATOM   4390  CD  ARG A 551      46.560  98.106 -35.594  1.00174.74           C
ATOM   4391  NE  ARG A 551      47.568  98.005 -36.645  1.00171.76           N
ATOM   4392  CZ  ARG A 551      47.323  98.196 -37.939  1.00170.32           C
ATOM   4393  NH1 ARG A 551      46.100  98.508 -38.355  1.00168.89           N
ATOM   4394  NH2 ARG A 551      48.302  98.061 -38.821  1.00169.19           N
ATOM   4395  N   PRO A 552      40.930  96.052 -34.354  1.00172.46           N
ATOM   4396  CA  PRO A 552      39.742  96.645 -33.711  1.00168.23           C
ATOM   4397  C   PRO A 552      39.742  96.456 -32.176  1.00164.09           C
ATOM   4398  O   PRO A 552      40.671  95.858 -31.635  1.00165.29           O
ATOM   4399  CB  PRO A 552      38.579  95.933 -34.411  1.00168.62           C
ATOM   4400  CG  PRO A 552      39.179  94.613 -34.839  1.00169.30           C
ATOM   4401  CD  PRO A 552      40.543  95.016 -35.330  1.00170.85           C
ATOM   4402  N   SER A 553      38.721  96.971 -31.483  1.00157.93           N
ATOM   4403  CA  SER A 553      38.614  96.860 -30.012  1.00150.30           C
ATOM   4404  C   SER A 553      39.889  97.246 -29.242  1.00146.11           C
ATOM   4405  O   SER A 553      40.845  97.771 -29.826  1.00146.58           O
ATOM   4406  CB  SER A 553      38.198  95.438 -29.596  1.00149.19           C
ATOM   4407  OG  SER A 553      36.792  95.260 -29.643  1.00146.51           O
ATOM   4408  N   ILE A 554      39.892  96.978 -27.930  1.00139.40           N
ATOM   4409  CA  ILE A 554      41.039  97.289 -27.061  1.00129.92           C
ATOM   4410  C   ILE A 554      41.089  96.399 -25.789  1.00122.64           C
ATOM   4411  O   ILE A 554      40.192  95.583 -25.557  1.00121.27           O
ATOM   4412  CB  ILE A 554      41.007  98.785 -26.674  1.00130.00           C
ATOM   4413  CG1 ILE A 554      42.434  99.302 -26.504  1.00130.98           C
ATOM   4414  CG2 ILE A 554      40.149  98.995 -25.443  1.00129.28           C
ATOM   4415  CD1 ILE A 554      43.153  99.545 -27.828  1.00132.90           C
ATOM   4416  N   GLN A 555      42.129  96.542 -24.970  1.00113.90           N
ATOM   4417  CA  GLN A 555      42.238  95.717 -23.764  1.00107.56           C
ATOM   4418  C   GLN A 555      42.298  96.508 -22.451  1.00101.14           C
ATOM   4419  O   GLN A 555      42.988  97.513 -22.348  1.00100.60           O
ATOM   4420  CB  GLN A 555      43.473  94.807 -23.870  1.00112.57           C
ATOM   4421  CG  GLN A 555      43.457  93.557 -22.967  1.00117.82           C
ATOM   4422  CD  GLN A 555      44.701  92.683 -23.137  1.00120.85           C
ATOM   4423  OE1 GLN A 555      45.161  92.444 -24.260  1.00119.57           O
ATOM   4424  NE2 GLN A 555      45.244  92.192 -22.018  1.00124.30           N
ATOM   4425  N   LEU A 556      41.579  96.037 -21.439  1.00 94.29           N
ATOM   4426  CA  LEU A 556      41.554  96.695 -20.133  1.00 87.89           C
ATOM   4427  C   LEU A 556      42.209  95.823 -19.064  1.00 85.26           C
ATOM   4428  O   LEU A 556      41.933  94.618 -18.986  1.00 85.46           O
ATOM   4429  CB  LEU A 556      40.108  96.965 -19.720  1.00 85.13           C
ATOM   4430  CG  LEU A 556      39.417  98.318 -19.909  1.00 80.38           C
ATOM   4431  CD1 LEU A 556      39.841  99.063 -21.176  1.00 76.19           C
ATOM   4432  CD2 LEU A 556      37.944  98.020 -19.924  1.00 76.92           C
ATOM   4433  N   THR A 557      43.070  96.425 -18.244  1.00 80.87           N
ATOM   4434  CA  THR A 557      43.743  95.695 -17.161  1.00 79.51           C
ATOM   4435  C   THR A 557      43.585  96.547 -15.915  1.00 77.02           C
ATOM   4436  O   THR A 557      43.648  97.751 -15.985  1.00 74.64           O
ATOM   4437  CB  THR A 557      45.248  95.501 -17.454  1.00 80.87           C
ATOM   4438  OG1 THR A 557      45.483  95.706 -18.855  1.00 86.33           O
ATOM   4439  CG2 THR A 557      45.714  94.094 -17.074  1.00 70.57           C
ATOM   4440  N   ALA A 558      43.349  95.947 -14.769  1.00 78.68           N
ATOM   4441  CA  ALA A 558      43.189  96.782 -13.594  1.00 84.10           C
ATOM   4442  C   ALA A 558      44.455  96.820 -12.766  1.00 86.72           C
ATOM   4443  O   ALA A 558      45.052  95.780 -12.458  1.00 89.71           O
ATOM   4444  CB  ALA A 558      42.016  96.302 -12.740  1.00 86.77           C
ATOM   4445  N   THR A 559      44.844  98.033 -12.394  1.00 86.31           N
ATOM   4446  CA  THR A 559      46.035  98.254 -11.607  1.00 85.62           C
ATOM   4447  C   THR A 559      45.693  98.319 -10.122  1.00 85.97           C
ATOM   4448  O   THR A 559      44.527  98.225  -9.759  1.00 85.50           O
ATOM   4449  CB  THR A 559      46.732  99.521 -12.110  1.00 86.56           C
ATOM   4450  OG1 THR A 559      45.789 100.596 -12.200  1.00 81.21           O
ATOM   4451  CG2 THR A 559      47.317  99.254 -13.504  1.00 84.97           C
ATOM   4452  N   LYS A 560      46.699  98.452  -9.260  1.00 87.52           N
ATOM   4453  CA  LYS A 560      46.443  98.487  -7.819  1.00 87.70           C
ATOM   4454  C   LYS A 560      45.581  99.643  -7.359  1.00 83.50           C
ATOM   4455  O   LYS A 560      45.148  99.655  -6.224  1.00 82.28           O
ATOM   4456  CB  LYS A 560      47.752  98.468  -7.011  1.00 90.14           C
ATOM   4457  CG  LYS A 560      48.759  99.554  -7.383  1.00 99.90           C
ATOM   4458  CD  LYS A 560      50.037  99.470  -6.527  1.00102.99           C
ATOM   4459  CE  LYS A 560      51.097 100.506  -6.931  1.00105.56           C
ATOM   4460  NZ  LYS A 560      50.689 101.928  -6.663  1.00105.55           N
ATOM   4461  N   ARG A 561      45.327 100.619  -8.219  1.00 81.99           N
ATOM   4462  CA  ARG A 561      44.473 101.732  -7.810  1.00 82.63           C
ATOM   4463  C   ARG A 561      43.149 101.797  -8.582  1.00 80.62           C
ATOM   4464  O   ARG A 561      42.637 102.879  -8.877  1.00 77.79           O
ATOM   4465  CB  ARG A 561      45.218 103.084  -7.901  1.00 86.54           C
ATOM   4466  CG  ARG A 561      45.826 103.438  -9.249  1.00 88.89           C
ATOM   4467  CD  ARG A 561      46.107 104.944  -9.370  1.00 94.22           C
ATOM   4468  NE  ARG A 561      47.308 105.367  -8.654  1.00103.30           N
ATOM   4469  CZ  ARG A 561      48.533 104.890  -8.891  1.00106.87           C
ATOM   4470  NH1 ARG A 561      48.717 103.967  -9.830  1.00106.55           N
ATOM   4471  NH2 ARG A 561      49.580 105.328  -8.189  1.00104.74           N
ATOM   4472  N   THR A 562      42.608 100.622  -8.897  1.00 78.53           N
ATOM   4473  CA  THR A 562      41.343 100.501  -9.605  1.00 77.57           C
ATOM   4474  C   THR A 562      40.350 100.254  -8.517  1.00 78.06           C
ATOM   4475  O   THR A 562      40.673  99.606  -7.536  1.00 76.86           O
ATOM   4476  CB  THR A 562      41.276  99.263 -10.490  1.00 77.01           C
ATOM   4477  OG1 THR A 562      42.387  99.230 -11.382  1.00 79.49           O
ATOM   4478  CG2 THR A 562      40.009  99.276 -11.278  1.00 75.92           C
ATOM   4479  N   GLN A 563      39.138 100.744  -8.684  1.00 79.56           N
ATOM   4480  CA  GLN A 563      38.128 100.520  -7.672  1.00 83.66           C
ATOM   4481  C   GLN A 563      36.915 100.183  -8.495  1.00 82.71           C
ATOM   4482  O   GLN A 563      36.757 100.726  -9.575  1.00 83.50           O
ATOM   4483  CB  GLN A 563      37.896 101.800  -6.866  1.00 90.69           C
ATOM   4484  CG  GLN A 563      37.351 101.609  -5.442  1.00 98.14           C
ATOM   4485  CD  GLN A 563      36.801 102.916  -4.846  1.00103.71           C
ATOM   4486  OE1 GLN A 563      37.442 103.970  -4.942  1.00103.70           O
ATOM   4487  NE2 GLN A 563      35.611 102.846  -4.227  1.00102.15           N
ATOM   4488  N   TYR A 564      36.079  99.275  -7.997  1.00 83.73           N
ATOM   4489  CA  TYR A 564      34.865  98.841  -8.696  1.00 79.54           C
ATOM   4490  C   TYR A 564      33.633  99.305  -7.933  1.00 80.97           C
ATOM   4491  O   TYR A 564      33.409  98.901  -6.788  1.00 81.06           O
ATOM   4492  CB  TYR A 564      34.816  97.309  -8.803  1.00 73.28           C
ATOM   4493  CG  TYR A 564      36.091  96.668  -9.309  1.00 73.92           C
ATOM   4494  CD1 TYR A 564      36.065  95.532 -10.104  1.00 75.39           C
ATOM   4495  CD2 TYR A 564      37.319  97.193  -8.996  1.00 72.81           C
ATOM   4496  CE1 TYR A 564      37.237  94.956 -10.569  1.00 71.29           C
ATOM   4497  CE2 TYR A 564      38.475  96.622  -9.452  1.00 73.67           C
ATOM   4498  CZ  TYR A 564      38.433  95.517 -10.232  1.00 71.85           C
ATOM   4499  OH  TYR A 564      39.623  95.008 -10.667  1.00 77.14           O
ATOM   4500  N   GLN A 565      32.839 100.163  -8.556  1.00 80.54           N
ATOM   4501  CA  GLN A 565      31.618 100.631  -7.921  1.00 83.96           C
ATOM   4502  C   GLN A 565      30.484  99.998  -8.721  1.00 81.58           C
ATOM   4503  O   GLN A 565      30.387 100.186  -9.932  1.00 79.29           O
ATOM   4504  CB  GLN A 565      31.535 102.165  -7.979  1.00 90.39           C
ATOM   4505  CG  GLN A 565      30.690 102.836  -6.867  1.00 98.87           C
ATOM   4506  CD  GLN A 565      31.544 103.492  -5.766  1.00105.00           C
ATOM   4507  OE1 GLN A 565      32.404 104.342  -6.044  1.00107.44           O
ATOM   4508  NE2 GLN A 565      31.303 103.100  -4.512  1.00105.36           N
ATOM   4509  N   GLN A 566      29.648  99.219  -8.053  1.00 81.02           N
ATOM   4510  CA  GLN A 566      28.539  98.571  -8.738  1.00 81.36           C
ATOM   4511  C   GLN A 566      27.353  99.508  -8.780  1.00 82.83           C
ATOM   4512  O   GLN A 566      26.915  99.965  -7.742  1.00 85.77           O
ATOM   4513  CB  GLN A 566      28.137  97.304  -7.990  1.00 78.32           C
ATOM   4514  CG  GLN A 566      27.031  96.505  -8.650  1.00 76.61           C
ATOM   4515  CD  GLN A 566      26.498  95.363  -7.767  1.00 80.96           C
ATOM   4516  OE1 GLN A 566      25.785  94.477  -8.248  1.00 78.31           O
ATOM   4517  NE2 GLN A 566      26.833  95.389  -6.473  1.00 80.59           N
ATOM   4518  N   LEU A 567      26.840  99.815  -9.966  1.00 84.67           N
ATOM   4519  CA  LEU A 567      25.664 100.683 -10.071  1.00 88.46           C
ATOM   4520  C   LEU A 567      24.498  99.828 -10.563  1.00 95.25           C
ATOM   4521  O   LEU A 567      24.712  98.756 -11.143  1.00 97.19           O
ATOM   4522  CB  LEU A 567      25.903 101.827 -11.047  1.00 78.75           C
ATOM   4523  CG  LEU A 567      27.193 102.597 -10.802  1.00 78.21           C
ATOM   4524  CD1 LEU A 567      27.223 103.810 -11.693  1.00 76.97           C
ATOM   4525  CD2 LEU A 567      27.299 103.010  -9.359  1.00 79.16           C
ATOM   4526  N   PRO A 568      23.249 100.267 -10.317  1.00100.21           N
ATOM   4527  CA  PRO A 568      22.117  99.454 -10.783  1.00103.11           C
ATOM   4528  C   PRO A 568      21.718  99.597 -12.254  1.00104.32           C
ATOM   4529  O   PRO A 568      22.219 100.461 -12.986  1.00 97.74           O
ATOM   4530  CB  PRO A 568      20.980  99.854  -9.834  1.00103.72           C
ATOM   4531  CG  PRO A 568      21.711 100.298  -8.593  1.00102.74           C
ATOM   4532  CD  PRO A 568      22.828 101.119  -9.195  1.00101.11           C
ATOM   4533  N   VAL A 569      20.813  98.709 -12.660  1.00107.94           N
ATOM   4534  CA  VAL A 569      20.287  98.663 -14.016  1.00113.50           C
ATOM   4535  C   VAL A 569      18.835  98.191 -13.984  1.00116.77           C
ATOM   4536  O   VAL A 569      18.446  97.359 -13.149  1.00118.39           O
ATOM   4537  CB  VAL A 569      21.066  97.683 -14.897  1.00111.98           C
ATOM   4538  CG1 VAL A 569      20.632  97.834 -16.334  1.00114.49           C
ATOM   4539  CG2 VAL A 569      22.532  97.928 -14.764  1.00113.81           C
ATOM   4540  N   SER A 570      18.042  98.727 -14.904  1.00118.75           N
ATOM   4541  CA  SER A 570      16.635  98.374 -15.005  1.00120.00           C
ATOM   4542  C   SER A 570      16.466  97.210 -15.956  1.00121.10           C
ATOM   4543  O   SER A 570      16.966  97.239 -17.085  1.00118.75           O
ATOM   4544  CB  SER A 570      15.837  99.561 -15.525  1.00120.44           C
ATOM   4545  OG  SER A 570      16.399 100.021 -16.736  1.00119.84           O
ATOM   4546  N   SER A 571      15.763  96.184 -15.492  1.00123.45           N
ATOM   4547  CA  SER A 571      15.519  95.011 -16.312  1.00126.31           C
ATOM   4548  C   SER A 571      15.213  95.542 -17.710  1.00129.16           C
ATOM   4549  O   SER A 571      15.923  95.267 -18.678  1.00128.98           O
ATOM   4550  CB  SER A 571      14.316  94.240 -15.763  1.00124.32           C
ATOM   4551  OG  SER A 571      14.400  94.091 -14.357  1.00121.49           O
ATOM   4552  N   GLU A 572      14.160  96.346 -17.771  1.00132.81           N
ATOM   4553  CA  GLU A 572      13.667  96.977 -18.989  1.00135.73           C
ATOM   4554  C   GLU A 572      14.737  97.571 -19.929  1.00135.45           C
ATOM   4555  O   GLU A 572      14.564  97.553 -21.147  1.00134.82           O
ATOM   4556  CB  GLU A 572      12.650  98.061 -18.583  1.00139.57           C
ATOM   4557  CG  GLU A 572      11.948  98.820 -19.716  1.00144.46           C
ATOM   4558  CD  GLU A 572      10.854  98.011 -20.405  1.00146.11           C
ATOM   4559  OE1 GLU A 572      10.029  97.387 -19.702  1.00146.46           O
ATOM   4560  OE2 GLU A 572      10.813  98.015 -21.655  1.00147.51           O
ATOM   4561  N   THR A 573      15.838  98.090 -19.391  1.00135.67           N
ATOM   4562  CA  THR A 573      16.854  98.693 -20.259  1.00136.56           C
ATOM   4563  C   THR A 573      18.178  97.949 -20.333  1.00136.88           C
ATOM   4564  O   THR A 573      19.189  98.501 -20.781  1.00136.54           O
ATOM   4565  CB  THR A 573      17.166 100.143 -19.851  1.00136.68           C
ATOM   4566  OG1 THR A 573      17.884 100.149 -18.610  1.00135.22           O
ATOM   4567  CG2 THR A 573      15.870 100.943 -19.722  1.00136.39           C
ATOM   4568  N   LEU A 574      18.171  96.697 -19.902  1.00135.81           N
ATOM   4569  CA  LEU A 574      19.375  95.888 -19.932  1.00134.07           C
ATOM   4570  C   LEU A 574      19.489  95.195 -21.286  1.00132.76           C
ATOM   4571  O   LEU A 574      20.510  95.302 -21.972  1.00132.75           O
ATOM   4572  CB  LEU A 574      19.312  94.857 -18.803  1.00134.21           C
ATOM   4573  CG  LEU A 574      20.502  93.932 -18.570  1.00133.91           C
ATOM   4574  CD1 LEU A 574      21.798  94.718 -18.658  1.00133.51           C
ATOM   4575  CD2 LEU A 574      20.349  93.269 -17.204  1.00132.37           C
ATOM   4576  N   LEU A 575      18.408  94.518 -21.662  1.00130.47           N
ATOM   4577  CA  LEU A 575      18.302  93.753 -22.900  1.00128.31           C
ATOM   4578  C   LEU A 575      18.882  94.319 -24.195  1.00126.93           C
ATOM   4579  O   LEU A 575      18.972  93.599 -25.193  1.00125.51           O
ATOM   4580  CB  LEU A 575      16.836  93.380 -23.138  1.00127.81           C
ATOM   4581  CG  LEU A 575      16.223  92.314 -22.222  1.00127.79           C
ATOM   4582  CD1 LEU A 575      16.113  92.829 -20.790  1.00125.49           C
ATOM   4583  CD2 LEU A 575      14.859  91.922 -22.766  1.00127.00           C
ATOM   4584  N   GLN A 576      19.278  95.585 -24.200  1.00125.90           N
ATOM   4585  CA  GLN A 576      19.827  96.173 -25.420  1.00125.89           C
ATOM   4586  C   GLN A 576      21.248  95.706 -25.704  1.00123.25           C
ATOM   4587  O   GLN A 576      21.537  95.194 -26.795  1.00121.57           O
ATOM   4588  CB  GLN A 576      19.795  97.703 -25.337  1.00130.52           C
ATOM   4589  CG  GLN A 576      18.381  98.300 -25.252  1.00135.21           C
ATOM   4590  CD  GLN A 576      18.374  99.824 -25.205  1.00135.77           C
ATOM   4591  OE1 GLN A 576      18.731 100.492 -26.180  1.00135.31           O
ATOM   4592  NE2 GLN A 576      17.969 100.378 -24.062  1.00135.04           N
ATOM   4593  N   VAL A 577      22.119  95.889 -24.709  1.00121.52           N
ATOM   4594  CA  VAL A 577      23.541  95.510 -24.776  1.00117.44           C
ATOM   4595  C   VAL A 577      23.802  94.083 -24.260  1.00113.76           C
ATOM   4596  O   VAL A 577      24.441  93.257 -24.933  1.00109.64           O
ATOM   4597  CB  VAL A 577      24.420  96.498 -23.932  1.00116.96           C
ATOM   4598  CG1 VAL A 577      24.602  97.832 -24.670  1.00114.70           C
ATOM   4599  CG2 VAL A 577      23.760  96.735 -22.568  1.00115.10           C
ATOM   4600  N   TYR A 578      23.281  93.816 -23.065  1.00109.15           N
ATOM   4601  CA  TYR A 578      23.442  92.537 -22.388  1.00106.76           C
ATOM   4602  C   TYR A 578      22.629  91.320 -22.860  1.00107.07           C
ATOM   4603  O   TYR A 578      21.442  91.187 -22.543  1.00108.12           O
ATOM   4604  CB  TYR A 578      23.194  92.732 -20.894  1.00101.24           C
ATOM   4605  CG  TYR A 578      23.205  91.446 -20.089  1.00 97.51           C
ATOM   4606  CD1 TYR A 578      24.365  90.653 -19.986  1.00 92.78           C
ATOM   4607  CD2 TYR A 578      22.054  91.023 -19.421  1.00 93.60           C
ATOM   4608  CE1 TYR A 578      24.362  89.471 -19.229  1.00 90.68           C
ATOM   4609  CE2 TYR A 578      22.042  89.852 -18.663  1.00 91.51           C
ATOM   4610  CZ  TYR A 578      23.188  89.081 -18.566  1.00 92.75           C
ATOM   4611  OH  TYR A 578      23.129  87.945 -17.785  1.00 84.44           O
ATOM   4612  N   GLN A 579      23.294  90.422 -23.589  1.00106.10           N
ATOM   4613  CA  GLN A 579      22.693  89.181 -24.071  1.00102.49           C
ATOM   4614  C   GLN A 579      23.221  88.097 -23.152  1.00 98.45           C
ATOM   4615  O   GLN A 579      24.397  87.767 -23.189  1.00 95.68           O
ATOM   4616  CB  GLN A 579      23.136  88.902 -25.501  1.00106.30           C
ATOM   4617  CG  GLN A 579      24.490  89.506 -25.839  1.00111.33           C
ATOM   4618  CD  GLN A 579      25.031  89.026 -27.173  1.00115.18           C
ATOM   4619  OE1 GLN A 579      24.355  89.100 -28.201  1.00115.57           O
ATOM   4620  NE2 GLN A 579      26.262  88.530 -27.159  1.00117.84           N
ATOM   4621  N   PRO A 580      22.360  87.550 -22.292  1.00 96.66           N
ATOM   4622  CA  PRO A 580      22.748  86.501 -21.350  1.00 99.69           C
ATOM   4623  C   PRO A 580      23.397  85.310 -22.028  1.00102.78           C
ATOM   4624  O   PRO A 580      23.450  85.244 -23.254  1.00103.74           O
ATOM   4625  CB  PRO A 580      21.426  86.135 -20.680  1.00 95.38           C
ATOM   4626  CG  PRO A 580      20.730  87.415 -20.651  1.00 95.69           C
ATOM   4627  CD  PRO A 580      20.976  87.970 -22.041  1.00 96.45           C
ATOM   4628  N   ARG A 581      23.912  84.379 -21.228  1.00105.54           N
ATOM   4629  CA  ARG A 581      24.524  83.186 -21.784  1.00107.54           C
ATOM   4630  C   ARG A 581      23.364  82.298 -22.253  1.00109.63           C
ATOM   4631  O   ARG A 581      22.345  82.179 -21.566  1.00108.84           O
ATOM   4632  CB  ARG A 581      25.389  82.478 -20.720  1.00106.50           C
ATOM   4633  CG  ARG A 581      26.881  82.874 -20.732  1.00103.56           C
ATOM   4634  CD  ARG A 581      27.748  82.154 -19.661  1.00 99.62           C
ATOM   4635  NE  ARG A 581      29.152  82.581 -19.706  1.00 92.18           N
ATOM   4636  CZ  ARG A 581      30.098  82.019 -20.457  1.00 91.55           C
ATOM   4637  NH1 ARG A 581      29.827  80.991 -21.240  1.00 93.87           N
ATOM   4638  NH2 ARG A 581      31.329  82.486 -20.431  1.00 91.18           N
ATOM   4639  N   GLU A 582      23.515  81.693 -23.428  1.00111.80           N
ATOM   4640  CA  GLU A 582      22.474  80.838 -23.990  1.00114.31           C
ATOM   4641  C   GLU A 582      23.063  79.502 -24.471  1.00115.19           C
ATOM   4642  O   GLU A 582      24.088  79.486 -25.158  1.00115.14           O
ATOM   4643  CB  GLU A 582      21.811  81.575 -25.162  1.00117.17           C
ATOM   4644  CG  GLU A 582      20.498  80.977 -25.643  1.00121.21           C
ATOM   4645  CD  GLU A 582      20.009  81.571 -26.960  1.00122.36           C
ATOM   4646  OE1 GLU A 582      18.885  81.201 -27.365  1.00124.12           O
ATOM   4647  OE2 GLU A 582      20.737  82.386 -27.582  1.00121.62           O
ATOM   4648  N   SER A 583      22.421  78.389 -24.117  1.00114.30           N
ATOM   4649  CA  SER A 583      22.904  77.067 -24.529  1.00115.24           C
ATOM   4650  C   SER A 583      22.244  76.583 -25.823  1.00116.21           C
ATOM   4651  O   SER A 583      21.346  75.748 -25.781  1.00117.14           O
ATOM   4652  CB  SER A 583      22.637  76.044 -23.430  1.00114.02           C
ATOM   4653  OG  SER A 583      21.249  75.843 -23.270  1.00113.28           O
ATOM   4654  N   LEU A 584      22.718  77.087 -26.961  1.00117.27           N
ATOM   4655  CA  LEU A 584      22.175  76.752 -28.279  1.00119.48           C
ATOM   4656  C   LEU A 584      21.433  75.437 -28.425  1.00123.30           C
ATOM   4657  O   LEU A 584      21.732  74.452 -27.747  1.00124.44           O
ATOM   4658  CB  LEU A 584      23.271  76.806 -29.341  1.00115.31           C
ATOM   4659  CG  LEU A 584      24.599  76.116 -29.076  1.00111.60           C
ATOM   4660  CD1 LEU A 584      24.406  74.882 -28.254  1.00111.47           C
ATOM   4661  CD2 LEU A 584      25.235  75.782 -30.406  1.00114.18           C
ATOM   4662  N   HIS A 585      20.466  75.436 -29.339  1.00127.82           N
ATOM   4663  CA  HIS A 585      19.643  74.263 -29.615  1.00132.00           C
ATOM   4664  C   HIS A 585      20.283  73.505 -30.787  1.00132.72           C
ATOM   4665  O   HIS A 585      19.627  72.756 -31.513  1.00133.11           O
ATOM   4666  CB  HIS A 585      18.198  74.699 -29.937  1.00133.60           C
ATOM   4667  CG  HIS A 585      17.661  75.753 -29.006  1.00136.86           C
ATOM   4668  ND1 HIS A 585      17.763  77.104 -29.267  1.00138.03           N
ATOM   4669  CD2 HIS A 585      17.061  75.654 -27.794  1.00138.30           C
ATOM   4670  CE1 HIS A 585      17.253  77.791 -28.259  1.00136.50           C
ATOM   4671  NE2 HIS A 585      16.820  76.934 -27.352  1.00137.88           N
ATOM   4672  N   PHE A 586      21.585  73.728 -30.940  1.00132.90           N
ATOM   4673  CA  PHE A 586      22.411  73.105 -31.965  1.00132.43           C
ATOM   4674  C   PHE A 586      22.191  73.578 -33.397  1.00132.41           C
ATOM   4675  O   PHE A 586      23.125  73.608 -34.202  1.00131.04           O
ATOM   4676  CB  PHE A 586      22.280  71.575 -31.895  1.00131.22           C
ATOM   4677  CG  PHE A 586      23.451  70.893 -31.225  1.00132.27           C
ATOM   4678  CD1 PHE A 586      23.528  70.795 -29.836  1.00132.30           C
ATOM   4679  CD2 PHE A 586      24.501  70.384 -31.990  1.00131.70           C
ATOM   4680  CE1 PHE A 586      24.634  70.203 -29.222  1.00129.74           C
ATOM   4681  CE2 PHE A 586      25.606  69.794 -31.385  1.00130.27           C
ATOM   4682  CZ  PHE A 586      25.673  69.704 -29.999  1.00129.91           C
ATOM   4683  N   SER A 587      20.965  73.961 -33.713  1.00133.37           N
ATOM   4684  CA  SER A 587      20.644  74.403 -35.058  1.00133.54           C
ATOM   4685  C   SER A 587      21.474  75.622 -35.488  1.00133.74           C
ATOM   4686  O   SER A 587      22.237  75.559 -36.446  1.00130.91           O
ATOM   4687  CB  SER A 587      19.148  74.722 -35.127  1.00132.82           C
ATOM   4688  OG  SER A 587      18.396  73.712 -34.472  1.00131.26           O
ATOM   4689  N   ARG A 588      21.325  76.720 -34.753  1.00134.43           N
ATOM   4690  CA  ARG A 588      22.007  77.995 -35.027  1.00136.65           C
ATOM   4691  C   ARG A 588      23.310  77.947 -35.835  1.00138.67           C
ATOM   4692  O   ARG A 588      23.494  78.743 -36.762  1.00138.01           O
ATOM   4693  CB  ARG A 588      22.314  78.706 -33.714  1.00135.94           C
ATOM   4694  CG  ARG A 588      21.112  79.323 -33.015  1.00133.25           C
ATOM   4695  CD  ARG A 588      21.476  79.859 -31.594  1.00129.41           C
ATOM   4696  NE  ARG A 588      20.247  80.284 -30.949  1.00124.54           N
ATOM   4697  CZ  ARG A 588      19.771  81.581 -30.813  1.00123.47           C
ATOM   4698  NH1 ARG A 588      20.421  82.746 -31.227  1.00119.61           N
ATOM   4699  NH2 ARG A 588      18.448  81.748 -30.399  1.00125.44           N
ATOM   4700  N   LEU A 589      24.223  77.054 -35.452  1.00142.55           N
ATOM   4701  CA  LEU A 589      25.510  76.934 -36.116  1.00145.45           C
ATOM   4702  C   LEU A 589      25.344  76.727 -37.614  1.00148.66           C
ATOM   4703  O   LEU A 589      26.336  76.679 -38.349  1.00148.99           O
ATOM   4704  CB  LEU A 589      26.294  75.767 -35.526  1.00143.85           C
ATOM   4705  CG  LEU A 589      26.495  75.683 -34.013  1.00142.66           C
ATOM   4706  CD1 LEU A 589      27.378  74.485 -33.725  1.00141.94           C
ATOM   4707  CD2 LEU A 589      27.118  76.962 -33.462  1.00140.55           C
ATOM   4708  N   SER A 590      24.090  76.607 -38.058  1.00152.72           N
ATOM   4709  CA  SER A 590      23.745  76.380 -39.470  1.00155.35           C
ATOM   4710  C   SER A 590      23.494  77.642 -40.309  1.00156.38           C
ATOM   4711  O   SER A 590      24.063  77.807 -41.393  1.00156.18           O
ATOM   4712  CB  SER A 590      22.496  75.496 -39.552  1.00154.56           C
ATOM   4713  OG  SER A 590      21.407  76.106 -38.876  1.00152.45           O
ATOM   4714  N   ASP A 591      22.635  78.521 -39.800  1.00157.16           N
ATOM   4715  CA  ASP A 591      22.239  79.752 -40.490  1.00157.34           C
ATOM   4716  C   ASP A 591      23.265  80.886 -40.477  1.00156.88           C
ATOM   4717  O   ASP A 591      23.608  81.407 -39.414  1.00156.88           O
ATOM   4718  CB  ASP A 591      20.912  80.214 -39.894  1.00158.00           C
ATOM   4719  CG  ASP A 591      19.970  79.049 -39.643  1.00158.83           C
ATOM   4720  OD1 ASP A 591      19.425  78.488 -40.617  1.00158.74           O
ATOM   4721  OD2 ASP A 591      19.795  78.676 -38.468  1.00157.92           O
ATOM   4722  N   PRO A 592      23.743  81.296 -41.673  1.00156.58           N
ATOM   4723  CA  PRO A 592      24.735  82.360 -41.881  1.00156.60           C
ATOM   4724  C   PRO A 592      24.370  83.723 -41.295  1.00157.08           C
ATOM   4725  O   PRO A 592      24.798  84.771 -41.797  1.00157.34           O
ATOM   4726  CB  PRO A 592      24.888  82.389 -43.401  1.00156.07           C
ATOM   4727  CG  PRO A 592      23.504  81.957 -43.895  1.00156.35           C
ATOM   4728  CD  PRO A 592      23.224  80.808 -42.969  1.00156.57           C
ATOM   4729  N   ALA A 593      23.579  83.687 -40.226  1.00157.49           N
ATOM   4730  CA  ALA A 593      23.134  84.881 -39.521  1.00157.87           C
ATOM   4731  C   ALA A 593      22.955  84.576 -38.028  1.00158.39           C
ATOM   4732  O   ALA A 593      21.831  84.368 -37.563  1.00159.95           O
ATOM   4733  CB  ALA A 593      21.813  85.382 -40.108  1.00157.66           C
ATOM   4734  N   PHE A 594      24.064  84.537 -37.286  1.00157.64           N
ATOM   4735  CA  PHE A 594      24.050  84.280 -35.837  1.00155.63           C
ATOM   4736  C   PHE A 594      25.464  84.246 -35.259  1.00153.74           C
ATOM   4737  O   PHE A 594      25.811  83.321 -34.520  1.00154.62           O
ATOM   4738  CB  PHE A 594      23.327  82.955 -35.530  1.00155.95           C
ATOM   4739  N   GLN A 595      26.263  85.263 -35.588  1.00150.85           N
ATOM   4740  CA  GLN A 595      27.645  85.376 -35.118  1.00147.56           C
ATOM   4741  C   GLN A 595      27.734  84.996 -33.641  1.00146.10           C
ATOM   4742  O   GLN A 595      28.817  84.820 -33.088  1.00144.89           O
ATOM   4743  CB  GLN A 595      28.160  86.799 -35.340  1.00144.41           C
ATOM   4744  N   PRO A 596      26.562  84.869 -33.028  1.00144.38           N
ATOM   4745  CA  PRO A 596      26.393  84.476 -31.635  1.00142.17           C
ATOM   4746  C   PRO A 596      27.464  84.986 -30.676  1.00140.36           C
ATOM   4747  O   PRO A 596      28.345  84.243 -30.265  1.00142.72           O
ATOM   4748  CB  PRO A 596      26.304  82.954 -31.546  1.00141.12           C
ATOM   4749  N   PRO A 597      27.362  86.256 -30.315  1.00135.84           N
ATOM   4750  CA  PRO A 597      28.275  86.885 -29.380  1.00130.26           C
ATOM   4751  C   PRO A 597      29.752  86.549 -29.555  1.00128.52           C
ATOM   4752  O   PRO A 597      30.213  85.508 -29.083  1.00128.58           O
ATOM   4753  CB  PRO A 597      27.851  86.529 -27.962  1.00130.41           C
ATOM   4754  N   CYS A 598      30.491  87.431 -30.218  1.00124.54           N
ATOM   4755  CA  CYS A 598      31.935  87.266 -30.401  1.00120.71           C
ATOM   4756  C   CYS A 598      32.385  85.838 -30.776  1.00117.24           C
ATOM   4757  O   CYS A 598      33.569  85.506 -30.644  1.00118.21           O
ATOM   4758  CB  CYS A 598      32.676  87.752 -29.117  1.00121.13           C
ATOM   4759  SG  CYS A 598      34.477  88.177 -29.244  1.00116.56           S
ATOM   4760  N   SER A 599      31.441  85.002 -31.222  1.00111.90           N
ATOM   4761  CA  SER A 599      31.705  83.613 -31.650  1.00104.79           C
ATOM   4762  C   SER A 599      31.596  82.500 -30.580  1.00 97.58           C
ATOM   4763  O   SER A 599      31.476  81.313 -30.895  1.00 94.42           O
ATOM   4764  CB  SER A 599      33.075  83.534 -32.334  1.00105.48           C
ATOM   4765  OG  SER A 599      33.284  82.260 -32.925  1.00110.71           O
ATOM   4766  N   GLU A 600      31.613  82.882 -29.315  1.00 90.02           N
ATOM   4767  CA  GLU A 600      31.527  81.903 -28.258  1.00 82.53           C
ATOM   4768  C   GLU A 600      30.139  81.340 -28.145  1.00 79.94           C
ATOM   4769  O   GLU A 600      29.149  82.064 -28.266  1.00 79.41           O
ATOM   4770  CB  GLU A 600      31.897  82.518 -26.909  1.00 84.98           C
ATOM   4771  CG  GLU A 600      33.225  83.231 -26.862  1.00 82.35           C
ATOM   4772  CD  GLU A 600      33.533  83.723 -25.479  1.00 80.79           C
ATOM   4773  OE1 GLU A 600      34.642  84.275 -25.279  1.00 79.82           O
ATOM   4774  OE2 GLU A 600      32.658  83.545 -24.601  1.00 75.74           O
ATOM   4775  N   VAL A 601      30.083  80.043 -27.877  1.00 75.42           N
ATOM   4776  CA  VAL A 601      28.829  79.341 -27.705  1.00 71.57           C
ATOM   4777  C   VAL A 601      29.009  78.395 -26.511  1.00 71.84           C
ATOM   4778  O   VAL A 601      30.129  78.144 -26.076  1.00 70.42           O
ATOM   4779  CB  VAL A 601      28.451  78.539 -29.006  1.00 70.93           C
ATOM   4780  CG1 VAL A 601      29.134  79.151 -30.211  1.00 70.91           C
ATOM   4781  CG2 VAL A 601      28.813  77.075 -28.883  1.00 65.31           C
ATOM   4782  N   ASP A 602      27.912  77.921 -25.945  1.00 69.52           N
ATOM   4783  CA  ASP A 602      27.983  76.975 -24.854  1.00 71.88           C
ATOM   4784  C   ASP A 602      26.980  75.980 -25.327  1.00 74.58           C
ATOM   4785  O   ASP A 602      25.992  76.382 -25.927  1.00 81.34           O
ATOM   4786  CB  ASP A 602      27.562  77.605 -23.551  1.00 73.10           C
ATOM   4787  CG  ASP A 602      28.469  78.756 -23.157  1.00 79.37           C
ATOM   4788  OD1 ASP A 602      29.672  78.728 -23.522  1.00 81.14           O
ATOM   4789  OD2 ASP A 602      27.979  79.686 -22.479  1.00 78.13           O
ATOM   4790  N   VAL A 603      27.216  74.692 -25.086  1.00 74.28           N
ATOM   4791  CA  VAL A 603      26.326  73.668 -25.609  1.00 70.14           C
ATOM   4792  C   VAL A 603      26.102  72.484 -24.700  1.00 70.40           C
ATOM   4793  O   VAL A 603      26.705  72.367 -23.644  1.00 72.73           O
ATOM   4794  CB  VAL A 603      26.878  73.124 -26.929  1.00 71.93           C
ATOM   4795  CG1 VAL A 603      27.627  74.230 -27.699  1.00 71.44           C
ATOM   4796  CG2 VAL A 603      27.800  71.962 -26.653  1.00 73.44           C
ATOM   4797  N   VAL A 604      25.224  71.591 -25.129  1.00 69.75           N
ATOM   4798  CA  VAL A 604      24.932  70.397 -24.354  1.00 70.12           C
ATOM   4799  C   VAL A 604      24.806  69.218 -25.283  1.00 73.07           C
ATOM   4800  O   VAL A 604      24.575  69.378 -26.474  1.00 73.50           O
ATOM   4801  CB  VAL A 604      23.624  70.506 -23.591  1.00 67.50           C
ATOM   4802  CG1 VAL A 604      23.518  69.348 -22.608  1.00 63.88           C
ATOM   4803  CG2 VAL A 604      23.533  71.846 -22.914  1.00 60.99           C
ATOM   4804  N   GLY A 605      24.950  68.025 -24.737  1.00 75.96           N
ATOM   4805  CA  GLY A 605      24.843  66.865 -25.585  1.00 84.80           C
ATOM   4806  C   GLY A 605      25.322  65.559 -24.998  1.00 88.14           C
ATOM   4807  O   GLY A 605      25.527  65.412 -23.787  1.00 91.51           O
ATOM   4808  N   VAL A 606      25.471  64.588 -25.884  1.00 87.89           N
ATOM   4809  CA  VAL A 606      25.945  63.295 -25.494  1.00 86.48           C
ATOM   4810  C   VAL A 606      27.050  62.966 -26.451  1.00 88.56           C
ATOM   4811  O   VAL A 606      27.010  63.302 -27.632  1.00 87.67           O
ATOM   4812  CB  VAL A 606      24.875  62.256 -25.609  1.00 85.65           C
ATOM   4813  CG1 VAL A 606      25.372  60.971 -24.979  1.00 86.86           C
ATOM   4814  CG2 VAL A 606      23.599  62.760 -24.941  1.00 85.72           C
ATOM   4815  N   VAL A 607      28.060  62.313 -25.927  1.00 90.84           N
ATOM   4816  CA  VAL A 607      29.187  61.962 -26.748  1.00 93.15           C
ATOM   4817  C   VAL A 607      28.897  60.663 -27.492  1.00 95.84           C
ATOM   4818  O   VAL A 607      28.511  59.658 -26.885  1.00 93.94           O
ATOM   4819  CB  VAL A 607      30.439  61.807 -25.874  1.00 92.69           C
ATOM   4820  CG1 VAL A 607      31.666  61.662 -26.752  1.00 89.86           C
ATOM   4821  CG2 VAL A 607      30.556  63.005 -24.924  1.00 87.97           C
ATOM   4822  N   VAL A 608      29.047  60.691 -28.815  1.00 96.83           N
ATOM   4823  CA  VAL A 608      28.824  59.479 -29.590  1.00 95.60           C
ATOM   4824  C   VAL A 608      30.144  58.733 -29.524  1.00 92.68           C
ATOM   4825  O   VAL A 608      30.187  57.575 -29.117  1.00 92.15           O
ATOM   4826  CB  VAL A 608      28.428  59.753 -31.092  1.00 96.33           C
ATOM   4827  CG1 VAL A 608      27.348  60.822 -31.156  1.00 94.73           C
ATOM   4828  CG2 VAL A 608      29.645  60.132 -31.933  1.00 98.38           C
ATOM   4829  N   SER A 609      31.228  59.414 -29.882  1.00 89.42           N
ATOM   4830  CA  SER A 609      32.537  58.788 -29.854  1.00 88.15           C
ATOM   4831  C   SER A 609      33.679  59.785 -29.821  1.00 85.79           C
ATOM   4832  O   SER A 609      33.652  60.804 -30.493  1.00 83.36           O
ATOM   4833  CB  SER A 609      32.709  57.859 -31.060  1.00 89.20           C
ATOM   4834  OG  SER A 609      32.487  58.555 -32.272  1.00 91.95           O
ATOM   4835  N   VAL A 610      34.679  59.471 -29.008  1.00 84.89           N
ATOM   4836  CA  VAL A 610      35.869  60.287 -28.870  1.00 81.23           C
ATOM   4837  C   VAL A 610      36.808  59.811 -29.957  1.00 80.08           C
ATOM   4838  O   VAL A 610      36.640  58.737 -30.522  1.00 77.56           O
ATOM   4839  CB  VAL A 610      36.527  60.079 -27.485  1.00 79.60           C
ATOM   4840  CG1 VAL A 610      37.895  60.718 -27.445  1.00 71.04           C
ATOM   4841  CG2 VAL A 610      35.632  60.660 -26.405  1.00 77.71           C
ATOM   4842  N   VAL A 611      37.802  60.611 -30.261  1.00 80.05           N
ATOM   4843  CA  VAL A 611      38.723  60.224 -31.293  1.00 83.44           C
ATOM   4844  C   VAL A 611      40.014  60.953 -30.980  1.00 86.55           C
ATOM   4845  O   VAL A 611      39.991  62.172 -30.831  1.00 88.21           O
ATOM   4846  CB  VAL A 611      38.184  60.667 -32.661  1.00 82.19           C
ATOM   4847  CG1 VAL A 611      39.166  60.294 -33.730  1.00 86.02           C
ATOM   4848  CG2 VAL A 611      36.829  60.032 -32.937  1.00 79.21           C
ATOM   4849  N   LYS A 612      41.136  60.242 -30.866  1.00 87.82           N
ATOM   4850  CA  LYS A 612      42.379  60.946 -30.556  1.00 91.12           C
ATOM   4851  C   LYS A 612      43.476  60.886 -31.613  1.00 92.71           C
ATOM   4852  O   LYS A 612      44.626  60.576 -31.319  1.00 94.25           O
ATOM   4853  CB  LYS A 612      42.920  60.495 -29.198  1.00 91.37           C
ATOM   4854  CG  LYS A 612      41.982  60.827 -28.047  1.00 88.44           C
ATOM   4855  CD  LYS A 612      42.677  60.761 -26.701  1.00 89.94           C
ATOM   4856  CE  LYS A 612      41.689  61.009 -25.575  1.00 89.08           C
ATOM   4857  NZ  LYS A 612      42.235  60.731 -24.213  1.00 88.97           N
ATOM   4858  N   PRO A 613      43.128  61.231 -32.855  1.00 93.24           N
ATOM   4859  CA  PRO A 613      43.992  61.256 -34.027  1.00 94.80           C
ATOM   4860  C   PRO A 613      45.467  61.298 -33.761  1.00 94.91           C
ATOM   4861  O   PRO A 613      45.982  62.260 -33.205  1.00 93.55           O
ATOM   4862  CB  PRO A 613      43.499  62.479 -34.760  1.00 94.65           C
ATOM   4863  CG  PRO A 613      42.017  62.286 -34.619  1.00 94.22           C
ATOM   4864  CD  PRO A 613      41.856  61.905 -33.162  1.00 93.37           C
ATOM   4865  N   ILE A 614      46.127  60.229 -34.189  1.00 97.77           N
ATOM   4866  CA  ILE A 614      47.565  60.041 -34.045  1.00102.12           C
ATOM   4867  C   ILE A 614      48.292  61.277 -34.526  1.00105.54           C
ATOM   4868  O   ILE A 614      48.333  61.529 -35.731  1.00107.52           O
ATOM   4869  CB  ILE A 614      48.048  58.890 -34.915  1.00100.39           C
ATOM   4870  CG1 ILE A 614      46.977  57.792 -34.972  1.00102.10           C
ATOM   4871  CG2 ILE A 614      49.370  58.387 -34.378  1.00 98.63           C
ATOM   4872  CD1 ILE A 614      47.093  56.855 -36.165  1.00100.04           C
ATOM   4873  N   GLY A 615      48.879  62.037 -33.607  1.00105.80           N
ATOM   4874  CA  GLY A 615      49.577  63.239 -34.017  1.00106.73           C
ATOM   4875  C   GLY A 615      49.002  64.465 -33.344  1.00108.34           C
ATOM   4876  O   GLY A 615      49.168  65.592 -33.810  1.00107.60           O
ATOM   4877  N   LEU A 616      48.295  64.221 -32.247  1.00110.83           N
ATOM   4878  CA  LEU A 616      47.690  65.272 -31.429  1.00110.87           C
ATOM   4879  C   LEU A 616      46.631  66.165 -32.100  1.00108.18           C
ATOM   4880  O   LEU A 616      46.806  66.610 -33.240  1.00110.45           O
ATOM   4881  CB  LEU A 616      48.810  66.140 -30.817  1.00113.49           C
ATOM   4882  CG  LEU A 616      50.034  65.437 -30.171  1.00115.07           C
ATOM   4883  CD1 LEU A 616      50.873  66.490 -29.434  1.00112.64           C
ATOM   4884  CD2 LEU A 616      49.609  64.315 -29.199  1.00112.33           C
ATOM   4885  N   ALA A 617      45.542  66.399 -31.359  1.00104.02           N
ATOM   4886  CA  ALA A 617      44.387  67.228 -31.741  1.00 99.04           C
ATOM   4887  C   ALA A 617      43.094  66.433 -31.604  1.00 95.50           C
ATOM   4888  O   ALA A 617      42.320  66.324 -32.553  1.00 95.63           O
ATOM   4889  CB  ALA A 617      44.524  67.750 -33.172  1.00 99.72           C
ATOM   4890  N   PRO A 618      42.828  65.885 -30.407  1.00 92.19           N
ATOM   4891  CA  PRO A 618      41.607  65.098 -30.200  1.00 88.24           C
ATOM   4892  C   PRO A 618      40.338  65.723 -30.753  1.00 84.06           C
ATOM   4893  O   PRO A 618      40.316  66.900 -31.091  1.00 81.91           O
ATOM   4894  CB  PRO A 618      41.563  64.910 -28.680  1.00 86.77           C
ATOM   4895  CG  PRO A 618      42.322  66.079 -28.164  1.00 88.99           C
ATOM   4896  CD  PRO A 618      43.478  66.175 -29.119  1.00 89.96           C
ATOM   4897  N   LEU A 619      39.296  64.905 -30.868  1.00 82.21           N
ATOM   4898  CA  LEU A 619      37.991  65.348 -31.362  1.00 81.08           C
ATOM   4899  C   LEU A 619      36.919  64.696 -30.491  1.00 79.31           C
ATOM   4900  O   LEU A 619      37.055  63.556 -30.062  1.00 78.75           O
ATOM   4901  CB  LEU A 619      37.753  64.935 -32.836  1.00 79.72           C
ATOM   4902  CG  LEU A 619      38.716  65.349 -33.965  1.00 80.93           C
ATOM   4903  CD1 LEU A 619      38.369  64.633 -35.252  1.00 79.22           C
ATOM   4904  CD2 LEU A 619      38.662  66.841 -34.179  1.00 82.21           C
ATOM   4905  N   VAL A 620      35.858  65.430 -30.213  1.00 78.54           N
ATOM   4906  CA  VAL A 620      34.785  64.871 -29.435  1.00 78.76           C
ATOM   4907  C   VAL A 620      33.461  65.090 -30.140  1.00 82.16           C
ATOM   4908  O   VAL A 620      33.002  66.213 -30.329  1.00 81.01           O
ATOM   4909  CB  VAL A 620      34.748  65.466 -28.055  1.00 76.78           C
ATOM   4910  CG1 VAL A 620      33.535  64.908 -27.299  1.00 68.67           C
ATOM   4911  CG2 VAL A 620      36.057  65.153 -27.352  1.00 67.31           C
ATOM   4912  N   TYR A 621      32.861  63.983 -30.541  1.00 85.45           N
ATOM   4913  CA  TYR A 621      31.610  64.010 -31.254  1.00 89.39           C
ATOM   4914  C   TYR A 621      30.440  64.033 -30.300  1.00 91.61           C
ATOM   4915  O   TYR A 621      30.212  63.094 -29.538  1.00 90.51           O
ATOM   4916  CB  TYR A 621      31.528  62.810 -32.215  1.00 89.85           C
ATOM   4917  CG  TYR A 621      32.403  62.970 -33.454  1.00 89.61           C
ATOM   4918  CD1 TYR A 621      33.783  62.803 -33.403  1.00 88.94           C
ATOM   4919  CD2 TYR A 621      31.853  63.372 -34.653  1.00 93.14           C
ATOM   4920  CE1 TYR A 621      34.582  63.045 -34.513  1.00 87.44           C
ATOM   4921  CE2 TYR A 621      32.640  63.616 -35.767  1.00 92.22           C
ATOM   4922  CZ  TYR A 621      33.998  63.459 -35.697  1.00 90.50           C
ATOM   4923  OH  TYR A 621      34.748  63.772 -36.818  1.00 85.29           O
ATOM   4924  N   LEU A 622      29.723  65.149 -30.335  1.00 95.70           N
ATOM   4925  CA  LEU A 622      28.548  65.341 -29.513  1.00 97.84           C
ATOM   4926  C   LEU A 622      27.330  65.346 -30.404  1.00 98.76           C
ATOM   4927  O   LEU A 622      27.369  65.807 -31.554  1.00 95.11           O
ATOM   4928  CB  LEU A 622      28.594  66.670 -28.761  1.00100.71           C
ATOM   4929  CG  LEU A 622      29.388  66.783 -27.472  1.00102.55           C
ATOM   4930  CD1 LEU A 622      28.947  68.040 -26.762  1.00103.34           C
ATOM   4931  CD2 LEU A 622      29.118  65.586 -26.588  1.00103.45           C
ATOM   4932  N   SER A 623      26.248  64.828 -29.846  1.00101.43           N
ATOM   4933  CA  SER A 623      24.979  64.770 -30.532  1.00104.11           C
ATOM   4934  C   SER A 623      23.918  65.232 -29.546  1.00105.10           C
ATOM   4935  O   SER A 623      23.860  64.755 -28.413  1.00101.38           O
ATOM   4936  CB  SER A 623      24.692  63.346 -30.991  1.00104.71           C
ATOM   4937  OG  SER A 623      23.482  63.310 -31.716  1.00103.67           O
ATOM   4938  N   ASP A 624      23.093  66.174 -29.985  1.00109.66           N
ATOM   4939  CA  ASP A 624      22.036  66.726 -29.145  1.00115.77           C
ATOM   4940  C   ASP A 624      20.780  65.873 -29.187  1.00118.02           C
ATOM   4941  O   ASP A 624      20.844  64.670 -29.423  1.00118.74           O
ATOM   4942  CB  ASP A 624      21.677  68.140 -29.594  1.00116.36           C
ATOM   4943  CG  ASP A 624      21.009  68.163 -30.958  1.00117.79           C
ATOM   4944  OD1 ASP A 624      20.692  67.073 -31.484  1.00117.68           O
ATOM   4945  OD2 ASP A 624      20.794  69.268 -31.502  1.00118.33           O
ATOM   4946  N   GLU A 625      19.636  66.519 -28.979  1.00120.14           N
ATOM   4947  CA  GLU A 625      18.335  65.850 -28.972  1.00123.13           C
ATOM   4948  C   GLU A 625      17.702  65.654 -30.354  1.00123.93           C
ATOM   4949  O   GLU A 625      16.927  64.715 -30.560  1.00123.16           O
ATOM   4950  CB  GLU A 625      17.378  66.634 -28.082  1.00123.48           C
ATOM   4951  CG  GLU A 625      17.766  68.097 -27.973  1.00126.10           C
ATOM   4952  CD  GLU A 625      16.599  68.987 -27.621  1.00128.15           C
ATOM   4953  OE1 GLU A 625      15.806  68.594 -26.738  1.00130.43           O
ATOM   4954  OE2 GLU A 625      16.483  70.079 -28.222  1.00127.87           O
ATOM   4955  N   CYS A 626      18.008  66.548 -31.291  1.00124.16           N
ATOM   4956  CA  CYS A 626      17.468  66.428 -32.641  1.00124.41           C
ATOM   4957  C   CYS A 626      18.500  65.682 -33.496  1.00123.26           C
ATOM   4958  O   CYS A 626      18.706  65.977 -34.679  1.00123.79           O
ATOM   4959  CB  CYS A 626      17.149  67.818 -33.234  1.00126.40           C
ATOM   4960  SG  CYS A 626      15.349  68.222 -33.460  1.00126.86           S
ATOM   4961  N   LEU A 627      19.148  64.711 -32.862  1.00119.83           N
ATOM   4962  CA  LEU A 627      20.145  63.885 -33.512  1.00117.52           C
ATOM   4963  C   LEU A 627      21.037  64.698 -34.445  1.00116.31           C
ATOM   4964  O   LEU A 627      21.328  64.292 -35.574  1.00116.69           O
ATOM   4965  CB  LEU A 627      19.445  62.764 -34.271  1.00120.00           C
ATOM   4966  CG  LEU A 627      18.099  62.341 -33.656  1.00124.89           C
ATOM   4967  CD1 LEU A 627      16.953  63.051 -34.396  1.00123.25           C
ATOM   4968  CD2 LEU A 627      17.916  60.828 -33.751  1.00125.11           C
ATOM   4969  N   ASN A 628      21.456  65.863 -33.962  1.00114.06           N
ATOM   4970  CA  ASN A 628      22.345  66.736 -34.717  1.00110.52           C
ATOM   4971  C   ASN A 628      23.719  66.523 -34.164  1.00108.22           C
ATOM   4972  O   ASN A 628      23.892  66.285 -32.966  1.00108.10           O
ATOM   4973  CB  ASN A 628      21.983  68.199 -34.539  1.00109.00           C
ATOM   4974  CG  ASN A 628      20.836  68.608 -35.393  1.00108.81           C
ATOM   4975  OD1 ASN A 628      20.988  68.817 -36.597  1.00109.88           O
ATOM   4976  ND2 ASN A 628      19.663  68.714 -34.786  1.00106.83           N
ATOM   4977  N   LEU A 629      24.706  66.632 -35.030  1.00105.31           N
ATOM   4978  CA  LEU A 629      26.062  66.411 -34.592  1.00103.40           C
ATOM   4979  C   LEU A 629      26.995  67.579 -34.842  1.00101.83           C
ATOM   4980  O   LEU A 629      26.800  68.372 -35.769  1.00104.51           O
ATOM   4981  CB  LEU A 629      26.617  65.162 -35.279  1.00102.68           C
ATOM   4982  CG  LEU A 629      26.172  63.769 -34.821  1.00 98.73           C
ATOM   4983  CD1 LEU A 629      24.663  63.615 -34.839  1.00 96.75           C
ATOM   4984  CD2 LEU A 629      26.822  62.768 -35.747  1.00 96.37           C
ATOM   4985  N   LEU A 630      28.011  67.672 -33.994  1.00 96.63           N
ATOM   4986  CA  LEU A 630      29.016  68.702 -34.117  1.00 88.16           C
ATOM   4987  C   LEU A 630      30.234  68.075 -33.514  1.00 82.71           C
ATOM   4988  O   LEU A 630      30.174  66.989 -32.942  1.00 77.01           O
ATOM   4989  CB  LEU A 630      28.643  69.943 -33.312  1.00 91.09           C
ATOM   4990  CG  LEU A 630      29.116  69.994 -31.853  1.00 93.78           C
ATOM   4991  CD1 LEU A 630      28.647  71.294 -31.238  1.00 90.93           C
ATOM   4992  CD2 LEU A 630      28.595  68.802 -31.063  1.00 93.85           C
ATOM   4993  N   VAL A 631      31.344  68.769 -33.637  1.00 81.38           N
ATOM   4994  CA  VAL A 631      32.571  68.279 -33.069  1.00 83.03           C
ATOM   4995  C   VAL A 631      33.328  69.353 -32.322  1.00 80.64           C
ATOM   4996  O   VAL A 631      33.331  70.528 -32.689  1.00 78.09           O
ATOM   4997  CB  VAL A 631      33.466  67.678 -34.141  1.00 86.19           C
ATOM   4998  CG1 VAL A 631      34.894  67.569 -33.643  1.00 87.09           C
ATOM   4999  CG2 VAL A 631      32.960  66.301 -34.476  1.00 88.92           C
ATOM   5000  N   VAL A 632      33.976  68.927 -31.257  1.00 77.84           N
ATOM   5001  CA  VAL A 632      34.729  69.841 -30.457  1.00 74.33           C
ATOM   5002  C   VAL A 632      36.190  69.493 -30.636  1.00 71.83           C
ATOM   5003  O   VAL A 632      36.589  68.421 -30.265  1.00 74.04           O
ATOM   5004  CB  VAL A 632      34.312  69.695 -28.997  1.00 71.07           C
ATOM   5005  CG1 VAL A 632      35.001  70.708 -28.182  1.00 72.08           C
ATOM   5006  CG2 VAL A 632      32.804  69.858 -28.862  1.00 68.03           C
ATOM   5007  N   LYS A 633      36.970  70.369 -31.254  1.00 72.04           N
ATOM   5008  CA  LYS A 633      38.406  70.141 -31.425  1.00 79.17           C
ATOM   5009  C   LYS A 633      39.074  70.556 -30.107  1.00 80.52           C
ATOM   5010  O   LYS A 633      38.900  71.680 -29.654  1.00 82.34           O
ATOM   5011  CB  LYS A 633      38.991  71.017 -32.549  1.00 82.17           C
ATOM   5012  CG  LYS A 633      39.011  70.424 -33.954  1.00 85.10           C
ATOM   5013  CD  LYS A 633      39.727  71.368 -34.946  1.00 89.46           C
ATOM   5014  CE  LYS A 633      39.737  70.788 -36.373  1.00 90.94           C
ATOM   5015  NZ  LYS A 633      40.640  71.516 -37.313  1.00 85.13           N
ATOM   5016  N   PHE A 634      39.858  69.675 -29.500  1.00 82.05           N
ATOM   5017  CA  PHE A 634      40.495  70.006 -28.230  1.00 82.79           C
ATOM   5018  C   PHE A 634      41.929  70.559 -28.286  1.00 85.20           C
ATOM   5019  O   PHE A 634      42.865  69.888 -28.728  1.00 86.73           O
ATOM   5020  CB  PHE A 634      40.441  68.792 -27.293  1.00 79.12           C
ATOM   5021  CG  PHE A 634      39.169  68.688 -26.524  1.00 73.95           C
ATOM   5022  CD1 PHE A 634      37.993  68.314 -27.146  1.00 69.63           C
ATOM   5023  CD2 PHE A 634      39.132  69.034 -25.185  1.00 73.49           C
ATOM   5024  CE1 PHE A 634      36.792  68.293 -26.448  1.00 69.50           C
ATOM   5025  CE2 PHE A 634      37.925  69.014 -24.477  1.00 77.07           C
ATOM   5026  CZ  PHE A 634      36.758  68.644 -25.117  1.00 70.12           C
ATOM   5027  N   GLY A 635      42.088  71.792 -27.817  1.00 85.51           N
ATOM   5028  CA  GLY A 635      43.392  72.414 -27.800  1.00 83.17           C
ATOM   5029  C   GLY A 635      44.049  72.129 -26.472  1.00 83.35           C
ATOM   5030  O   GLY A 635      45.262  72.288 -26.326  1.00 86.13           O
ATOM   5031  N   ILE A 636      43.238  71.715 -25.500  1.00 83.11           N
ATOM   5032  CA  ILE A 636      43.714  71.382 -24.152  1.00 83.39           C
ATOM   5033  C   ILE A 636      43.647  69.861 -23.916  1.00 84.39           C
ATOM   5034  O   ILE A 636      43.718  69.081 -24.876  1.00 80.48           O
ATOM   5035  CB  ILE A 636      42.912  72.175 -23.031  1.00 81.21           C
ATOM   5036  CG1 ILE A 636      41.406  72.248 -23.337  1.00 84.08           C
ATOM   5037  CG2 ILE A 636      43.409  73.591 -22.951  1.00 73.91           C
ATOM   5038  CD1 ILE A 636      40.594  71.047 -22.907  1.00 86.47           C
ATOM   5039  N   ASP A 637      43.526  69.444 -22.655  1.00 87.46           N
ATOM   5040  CA  ASP A 637      43.456  68.023 -22.306  1.00 92.29           C
ATOM   5041  C   ASP A 637      42.045  67.594 -21.867  1.00 95.46           C
ATOM   5042  O   ASP A 637      41.407  68.260 -21.041  1.00 95.19           O
ATOM   5043  CB  ASP A 637      44.452  67.733 -21.191  1.00 95.40           C
ATOM   5044  CG  ASP A 637      45.878  68.086 -21.581  1.00102.80           C
ATOM   5045  OD1 ASP A 637      46.486  67.295 -22.340  1.00105.67           O
ATOM   5046  OD2 ASP A 637      46.388  69.151 -21.140  1.00103.05           O
ATOM   5047  N   LEU A 638      41.568  66.484 -22.426  1.00 95.68           N
ATOM   5048  CA  LEU A 638      40.245  65.969 -22.112  1.00 99.09           C
ATOM   5049  C   LEU A 638      39.988  65.920 -20.622  1.00102.71           C
ATOM   5050  O   LEU A 638      40.750  65.303 -19.885  1.00102.67           O
ATOM   5051  CB  LEU A 638      40.080  64.581 -22.712  1.00 98.71           C
ATOM   5052  CG  LEU A 638      40.081  64.669 -24.229  1.00 95.79           C
ATOM   5053  CD1 LEU A 638      39.782  63.347 -24.867  1.00 92.14           C
ATOM   5054  CD2 LEU A 638      39.031  65.663 -24.608  1.00100.12           C
ATOM   5055  N   ASN A 639      38.901  66.560 -20.191  1.00107.12           N
ATOM   5056  CA  ASN A 639      38.539  66.634 -18.772  1.00111.36           C
ATOM   5057  C   ASN A 639      38.058  65.346 -18.086  1.00112.52           C
ATOM   5058  O   ASN A 639      37.150  65.389 -17.255  1.00112.68           O
ATOM   5059  CB  ASN A 639      37.503  67.757 -18.540  1.00112.47           C
ATOM   5060  CG  ASN A 639      38.112  69.169 -18.652  1.00116.39           C
ATOM   5061  OD1 ASN A 639      38.911  69.454 -19.559  1.00115.27           O
ATOM   5062  ND2 ASN A 639      37.716  70.060 -17.735  1.00117.14           N
ATOM   5063  N   GLU A 640      38.677  64.215 -18.432  1.00115.72           N
ATOM   5064  CA  GLU A 640      38.376  62.901 -17.831  1.00118.29           C
[truncated: 45,742 more chars]
