# Supplementary material for: Modeling of loops in proteins: a multi-method approach
Source: BMC Struct Biol. 2010 Feb 11;10:5. doi: 10.1186/1472-6807-10-5 (PMC2837870; doi:10.1186/1472-6807-10-5)
Supplement: Additional file 1 — Student t-test. Results from two sample paired t-test of Table 2. [file 1472-6807-10-5-S1.GZ › loop_test_data/1mnd_277-300.pdb]

ATOM      1  N   ASN A   1      83.627  38.550   3.869  1.00 53.70           N
ATOM      2  CA  ASN A   1      83.401  38.058   2.520  1.00 71.59           C
ATOM      3  C   ASN A   1      81.968  37.667   2.291  1.00 61.45           C
ATOM      4  O   ASN A   1      81.426  36.755   2.931  1.00 67.97           O
ATOM      5  CB  ASN A   1      84.220  36.796   2.195  1.00 69.42           C
ATOM      6  CG  ASN A   1      83.774  36.068   0.926  1.00 77.11           C
ATOM      7  OD1 ASN A   1      83.060  36.640   0.105  1.00 80.73           O
ATOM      8  ND2 ASN A   1      84.157  34.822   0.713  1.00 49.75           N
ATOM      9  N   PRO A   2      81.494  38.462   1.326  1.00 30.58           N
ATOM     10  CA  PRO A   2      80.164  38.432   0.863  1.00 58.91           C
ATOM     11  C   PRO A   2      79.741  37.041   0.474  1.00 61.78           C
ATOM     12  O   PRO A   2      78.578  36.640   0.790  1.00 61.37           O
ATOM     13  CB  PRO A   2      80.113  39.455  -0.252  1.00 33.64           C
ATOM     14  CG  PRO A   2      81.486  40.083  -0.359  1.00 50.54           C
ATOM     15  CD  PRO A   2      82.358  39.454   0.670  1.00 11.22           C
ATOM     16  N   ILE A   3      80.598  36.268  -0.194  1.00 40.05           N
ATOM     17  CA  ILE A   3      80.177  34.852  -0.493  1.00 28.57           C
ATOM     18  C   ILE A   3      79.603  34.126   0.772  1.00 48.76           C
ATOM     19  O   ILE A   3      78.521  33.518   0.737  1.00 27.01           O
ATOM     20  CB  ILE A   3      81.323  34.007  -1.040  1.00 26.84           C
ATOM     21  CG1 ILE A   3      81.269  33.887  -2.564  1.00 35.49           C
ATOM     22  CG2 ILE A   3      81.327  32.575  -0.496  1.00 45.30           C
ATOM     23  CD1 ILE A   3      81.957  32.628  -3.092  1.00 38.33           C
ATOM     24  N   HIS A   4      80.310  34.164   1.905  1.00 60.95           N
ATOM     25  CA  HIS A   4      79.782  33.514   3.134  1.00 36.05           C
ATOM     26  C   HIS A   4      79.421  34.534   4.219  1.00 36.22           C
ATOM     27  O   HIS A   4      79.469  34.234   5.421  1.00 32.47           O
ATOM     28  CB  HIS A   4      80.754  32.520   3.782  1.00 47.47           C
ATOM     29  CG  HIS A   4      81.662  31.784   2.804  1.00 62.32           C
ATOM     30  ND1 HIS A   4      82.758  32.408   2.236  1.00 40.93           N
ATOM     31  CD2 HIS A   4      81.645  30.512   2.317  1.00 75.84           C
ATOM     32  CE1 HIS A   4      83.365  31.539   1.453  1.00 96.45           C
ATOM     33  NE2 HIS A   4      82.714  30.400   1.488  1.00 99.91           N
ATOM     34  N   ASP A   5      79.075  35.725   3.782  1.00 38.46           N
ATOM     35  CA  ASP A   5      78.540  36.739   4.692  1.00 31.45           C
ATOM     36  C   ASP A   5      77.029  36.667   4.530  1.00 70.07           C
ATOM     37  O   ASP A   5      76.466  37.152   3.539  1.00 65.22           O
ATOM     38  CB  ASP A   5      79.091  38.133   4.379  1.00 58.14           C
ATOM     39  CG  ASP A   5      79.634  38.832   5.634  1.00 80.34           C
ATOM     40  OD1 ASP A   5      80.442  38.207   6.422  1.00100.00           O
ATOM     41  OD2 ASP A   5      79.282  40.044   5.906  1.00 72.79           O
ATOM     42  N   ARG A   6      76.421  36.039   5.499  1.00 57.30           N
ATOM     43  CA  ARG A   6      74.977  35.792   5.508  1.00 74.07           C
ATOM     44  C   ARG A   6      74.182  37.092   5.413  1.00 33.61           C
ATOM     45  O   ARG A   6      72.948  37.078   5.306  1.00 31.98           O
ATOM     46  CB  ARG A   6      74.596  35.114   6.820  1.00 78.73           C
ATOM     47  CG  ARG A   6      73.093  34.902   6.969  1.00 70.99           C
ATOM     48  CD  ARG A   6      72.749  33.455   7.305  1.00 80.30           C
ATOM     49  NE  ARG A   6      73.821  32.529   6.924  1.00 80.81           N
ATOM     50  CZ  ARG A   6      74.439  31.700   7.773  1.00100.00           C
ATOM     51  NH1 ARG A   6      74.099  31.660   9.069  1.00100.00           N
ATOM     52  NH2 ARG A   6      75.422  30.865   7.413  1.00100.00           N
ATOM     53  N   THR A   7      74.916  38.174   5.435  1.00 26.89           N
ATOM     54  CA  THR A   7      74.346  39.520   5.525  1.00  9.91           C
ATOM     55  C   THR A   7      74.470  40.337   4.257  1.00 38.26           C
ATOM     56  O   THR A   7      74.099  41.523   4.246  1.00 30.10           O
ATOM     57  CB  THR A   7      75.132  40.270   6.598  1.00 58.78           C
ATOM     58  OG1 THR A   7      76.502  39.891   6.539  1.00 60.78           O
ATOM     59  CG2 THR A   7      74.638  39.976   8.015  1.00 53.06           C
ATOM     60  N   SER A   8      75.249  39.816   3.315  1.00 39.64           N
ATOM     61  CA  SER A   8      75.546  40.553   2.100  1.00 74.90           C
ATOM     62  C   SER A   8      74.393  40.500   1.105  1.00100.00           C
ATOM     63  O   SER A   8      73.514  39.634   1.224  1.00100.00           O
ATOM     64  CB  SER A   8      76.825  40.043   1.478  1.00 24.87           C
ATOM     65  OG  SER A   8      76.716  38.642   1.357  1.00 43.46           O
ATOM     66  N   ASP A   9      74.358  41.474   0.175  1.00 68.93           N
ATOM     67  CA  ASP A   9      73.332  41.448  -0.840  1.00 52.72           C
ATOM     68  C   ASP A   9      73.393  40.119  -1.529  1.00 46.99           C
ATOM     69  O   ASP A   9      72.405  39.392  -1.561  1.00 54.86           O
ATOM     70  CB  ASP A   9      73.483  42.545  -1.899  1.00 60.77           C
ATOM     71  CG  ASP A   9      73.337  43.909  -1.314  1.00 84.77           C
ATOM     72  OD1 ASP A   9      73.544  44.121  -0.131  1.00 35.88           O
ATOM     73  OD2 ASP A   9      72.947  44.814  -2.186  1.00100.00           O
ATOM     74  N   TYR A  10      74.607  39.826  -2.001  1.00 22.66           N
ATOM     75  CA  TYR A  10      74.942  38.613  -2.693  1.00 34.03           C
ATOM     76  C   TYR A  10      74.243  37.475  -2.037  1.00 50.10           C
ATOM     77  O   TYR A  10      73.668  36.607  -2.678  1.00 35.22           O
ATOM     78  CB  TYR A  10      76.434  38.358  -2.557  1.00 51.80           C
ATOM     79  CG  TYR A  10      76.775  36.971  -2.990  1.00 22.77           C
ATOM     80  CD1 TYR A  10      76.785  35.892  -2.103  1.00 12.75           C
ATOM     81  CD2 TYR A  10      77.073  36.747  -4.333  1.00  6.46           C
ATOM     82  CE1 TYR A  10      77.020  34.594  -2.562  1.00 27.83           C
ATOM     83  CE2 TYR A  10      77.354  35.458  -4.794  1.00 27.51           C
ATOM     84  CZ  TYR A  10      77.312  34.381  -3.907  1.00 23.00           C
ATOM     85  OH  TYR A  10      77.590  33.110  -4.342  1.00 25.57           O
ATOM     86  N   HIS A  11      74.233  37.599  -0.721  1.00 68.30           N
ATOM     87  CA  HIS A  11      73.590  36.668   0.151  1.00 71.87           C
ATOM     88  C   HIS A  11      72.101  36.859   0.096  1.00 65.77           C
ATOM     89  O   HIS A  11      71.316  35.934  -0.161  1.00 28.41           O
ATOM     90  CB  HIS A  11      74.087  36.871   1.578  1.00 30.99           C
ATOM     91  CG  HIS A  11      74.575  35.563   1.983  1.00 20.81           C
ATOM     92  ND1 HIS A  11      73.706  34.609   2.448  1.00 48.57           N
ATOM     93  CD2 HIS A  11      75.744  34.959   1.661  1.00 41.68           C
ATOM     94  CE1 HIS A  11      74.409  33.485   2.556  1.00 60.67           C
ATOM     95  NE2 HIS A  11      75.630  33.653   2.057  1.00 25.13           N
ATOM     96  N   LYS A  12      71.750  38.097   0.395  1.00 25.94           N
ATOM     97  CA  LYS A  12      70.414  38.586   0.295  1.00 48.68           C
ATOM     98  C   LYS A  12      69.788  38.088  -0.998  1.00 79.12           C
ATOM     99  O   LYS A  12      69.019  37.106  -1.008  1.00 66.20           O
ATOM    100  CB  LYS A  12      70.469  40.109   0.304  1.00 32.94           C
ATOM    101  CG  LYS A  12      69.111  40.775   0.214  1.00 35.21           C
ATOM    102  CD  LYS A  12      69.080  42.105   0.956  1.00 57.42           C
ATOM    103  CE  LYS A  12      67.672  42.682   1.102  1.00 99.73           C
ATOM    104  NZ  LYS A  12      67.619  43.976   1.816  1.00100.00           N
ATOM    105  N   TYR A  13      70.317  38.657  -2.084  1.00 53.88           N
ATOM    106  CA  TYR A  13      69.813  38.462  -3.408  1.00 13.77           C
ATOM    107  C   TYR A  13      70.151  37.228  -4.198  1.00 55.15           C
ATOM    108  O   TYR A  13      69.424  36.919  -5.141  1.00100.00           O
ATOM    109  CB  TYR A  13      69.767  39.707  -4.291  1.00 13.79           C
ATOM    110  CG  TYR A  13      69.371  40.933  -3.525  1.00 33.52           C
ATOM    111  CD1 TYR A  13      68.077  41.198  -3.062  1.00 19.99           C
ATOM    112  CD2 TYR A  13      70.403  41.804  -3.196  1.00 29.72           C
ATOM    113  CE1 TYR A  13      67.814  42.379  -2.358  1.00 56.32           C
ATOM    114  CE2 TYR A  13      70.160  42.956  -2.453  1.00 72.89           C
ATOM    115  CZ  TYR A  13      68.863  43.246  -2.039  1.00 24.60           C
ATOM    116  OH  TYR A  13      68.661  44.380  -1.297  1.00 50.41           O
ATOM    117  N   LEU A  14      71.295  36.628  -3.985  1.00 60.46           N
ATOM    118  CA  LEU A  14      71.610  35.498  -4.839  1.00 59.24           C
ATOM    119  C   LEU A  14      71.415  34.235  -4.098  1.00 28.58           C
ATOM    120  O   LEU A  14      71.451  33.140  -4.644  1.00 26.31           O
ATOM    121  CB  LEU A  14      73.018  35.588  -5.417  1.00 28.43           C
ATOM    122  CG  LEU A  14      73.134  36.918  -6.112  1.00 19.82           C
ATOM    123  CD1 LEU A  14      74.571  37.149  -6.557  1.00 70.56           C
ATOM    124  CD2 LEU A  14      72.228  36.781  -7.298  1.00 12.37           C
ATOM    125  N   LYS A  15      71.359  34.421  -2.810  1.00 35.50           N
ATOM    126  CA  LYS A  15      71.263  33.297  -1.951  1.00 31.39           C
ATOM    127  C   LYS A  15      69.863  33.177  -1.375  1.00 55.08           C
ATOM    128  O   LYS A  15      69.153  34.180  -1.113  1.00 43.62           O
ATOM    129  CB  LYS A  15      72.345  33.350  -0.887  1.00 61.59           C
ATOM    130  CG  LYS A  15      73.713  33.763  -1.430  1.00 51.16           C
ATOM    131  CD  LYS A  15      74.424  32.661  -2.227  1.00 56.74           C
ATOM    132  CE  LYS A  15      74.738  31.394  -1.425  1.00 31.30           C
ATOM    133  NZ  LYS A  15      74.784  30.172  -2.233  1.00 31.04           N
ATOM    134  N   VAL A  16      69.469  31.906  -1.347  1.00 24.35           N
ATOM    135  CA  VAL A  16      68.269  31.355  -0.721  1.00 34.40           C
ATOM    136  C   VAL A  16      68.302  31.384   0.825  1.00 22.77           C
ATOM    137  O   VAL A  16      69.086  30.683   1.469  1.00 63.46           O
ATOM    138  CB  VAL A  16      68.094  29.924  -1.210  1.00 49.34           C
ATOM    139  CG1 VAL A  16      67.557  28.992  -0.117  1.00 30.88           C
ATOM    140  CG2 VAL A  16      67.209  29.909  -2.446  1.00 70.02           C
ATOM    141  N   LYS A  17      67.397  32.154   1.435  1.00 55.41           N
ATOM    142  CA  LYS A  17      67.401  32.195   2.871  1.00 36.85           C
ATOM    143  C   LYS A  17      66.739  31.017   3.497  1.00 25.14           C
ATOM    144  O   LYS A  17      65.703  30.552   3.035  1.00 97.63           O
ATOM    145  CB  LYS A  17      66.998  33.501   3.512  1.00 72.78           C
ATOM    146  CG  LYS A  17      67.941  33.840   4.676  1.00100.00           C
ATOM    147  CD  LYS A  17      69.388  33.379   4.469  1.00100.00           C
ATOM    148  CE  LYS A  17      70.273  34.376   3.707  1.00 99.07           C
ATOM    149  NZ  LYS A  17      71.194  33.752   2.757  1.00 85.47           N
ATOM    150  N   GLN A  18      67.400  30.530   4.533  1.00 77.27           N
ATOM    151  CA  GLN A  18      66.973  29.371   5.289  1.00100.00           C
ATOM    152  C   GLN A  18      65.828  29.733   6.221  1.00 97.73           C
ATOM    153  O   GLN A  18      65.889  30.738   6.919  1.00100.00           O
ATOM    154  CB  GLN A  18      68.164  28.813   6.066  1.00100.00           C
ATOM    155  N   THR A  19      63.841  19.243   9.130  1.00100.00           N
ATOM    156  CA  THR A  19      62.744  18.838   8.266  1.00 99.57           C
ATOM    157  C   THR A  19      62.637  17.323   8.057  1.00 77.55           C
ATOM    158  O   THR A  19      61.760  16.850   7.318  1.00 77.86           O
ATOM    159  CB  THR A  19      62.785  19.391   6.811  1.00 76.39           C
ATOM    160  OG1 THR A  19      63.608  18.564   6.002  1.00 65.94           O
ATOM    161  CG2 THR A  19      63.327  20.819   6.719  1.00  1.00           C
ATOM    162  N   VAL A  20      63.471  16.465   8.683  1.00 73.17           N
ATOM    163  CA  VAL A  20      63.314  15.043   8.270  1.00 87.56           C
ATOM    164  C   VAL A  20      61.907  14.525   8.599  1.00 74.22           C
ATOM    165  O   VAL A  20      61.588  14.216   9.756  1.00100.00           O
ATOM    166  CB  VAL A  20      64.393  14.102   8.802  1.00100.00           C
ATOM    167  CG1 VAL A  20      63.829  12.907   9.576  1.00 99.15           C
ATOM    168  CG2 VAL A  20      65.212  13.477   7.656  1.00 72.35           C
ATOM    169  N   SER A  21      61.178  14.483   7.546  1.00 65.02           N
ATOM    170  CA  SER A  21      59.851  13.970   7.565  1.00 58.26           C
ATOM    171  C   SER A  21      59.844  12.715   6.732  1.00 72.45           C
ATOM    172  O   SER A  21      60.525  12.629   5.696  1.00 62.88           O
ATOM    173  CB  SER A  21      58.880  14.998   7.004  1.00 51.53           C
ATOM    174  OG  SER A  21      57.610  14.395   6.810  1.00 45.41           O
ATOM    175  N   ASP A  22      59.091  11.785   7.227  1.00 68.36           N
ATOM    176  CA  ASP A  22      58.912  10.514   6.567  1.00 80.56           C
ATOM    177  C   ASP A  22      57.888  10.686   5.446  1.00 70.77           C
ATOM    178  O   ASP A  22      57.947  10.001   4.421  1.00100.00           O
ATOM    179  CB  ASP A  22      58.420   9.478   7.576  1.00100.00           C
ATOM    180  N   LYS A  23      56.979  11.622   5.665  1.00 31.98           N
ATOM    181  CA  LYS A  23      55.868  11.887   4.730  1.00 34.16           C
ATOM    182  C   LYS A  23      56.364  12.065   3.282  1.00 69.86           C
ATOM    183  O   LYS A  23      56.966  13.076   2.931  1.00 83.20           O
ATOM    184  CB  LYS A  23      55.074  13.112   5.176  1.00 45.18           C
ATOM    185  CG  LYS A  23      53.960  12.758   6.172  1.00 90.76           C
ATOM    186  CD  LYS A  23      53.372  11.357   5.956  1.00100.00           C
ATOM    187  CE  LYS A  23      52.456  10.904   7.099  1.00100.00           C
ATOM    188  NZ  LYS A  23      53.184  10.636   8.348  1.00100.00           N
ATOM    189  N   ARG A  24      56.049  11.093   2.414  1.00 74.19           N
ATOM    190  CA  ARG A  24      56.477  11.102   1.009  1.00 39.14           C
ATOM    191  C   ARG A  24      55.457  11.652   0.033  1.00 44.32           C
ATOM    192  O   ARG A  24      54.246  11.535   0.233  1.00 88.34           O
ATOM    193  CB  ARG A  24      56.936   9.738   0.537  1.00 60.24           C
ATOM    194  CG  ARG A  24      58.410   9.483   0.803  1.00 97.39           C
ATOM    195  CD  ARG A  24      59.119   8.879  -0.405  1.00100.00           C
ATOM    196  NE  ARG A  24      58.400   7.746  -0.988  1.00100.00           N
ATOM    197  CZ  ARG A  24      58.905   6.878  -1.880  1.00100.00           C
ATOM    198  NH1 ARG A  24      60.144   6.973  -2.363  1.00100.00           N
ATOM    199  NH2 ARG A  24      58.137   5.876  -2.312  1.00100.00           N
ATOM    200  N   TYR A  25      55.940  12.217  -1.073  1.00 27.88           N
ATOM    201  CA  TYR A  25      55.029  12.909  -1.965  1.00 39.18           C
ATOM    202  C   TYR A  25      54.932  12.473  -3.408  1.00 33.32           C
ATOM    203  O   TYR A  25      55.343  11.375  -3.759  1.00 66.50           O
ATOM    204  CB  TYR A  25      55.110  14.425  -1.812  1.00 30.63           C
ATOM    205  CG  TYR A  25      54.661  14.813  -0.427  1.00 57.80           C
ATOM    206  CD1 TYR A  25      53.469  15.500  -0.225  1.00 17.96           C
ATOM    207  CD2 TYR A  25      55.440  14.496   0.689  1.00 57.41           C
ATOM    208  CE1 TYR A  25      53.073  15.860   1.060  1.00 71.66           C
ATOM    209  CE2 TYR A  25      55.051  14.808   1.991  1.00 19.88           C
ATOM    210  CZ  TYR A  25      53.846  15.477   2.163  1.00 46.13           C
ATOM    211  OH  TYR A  25      53.480  15.737   3.450  1.00 54.01           O
ATOM    212  N   ILE A  26      54.145  13.271  -4.139  1.00 32.26           N
ATOM    213  CA  ILE A  26      53.783  13.085  -5.531  1.00 24.42           C
ATOM    214  C   ILE A  26      53.225  14.365  -6.083  1.00 38.80           C
ATOM    215  O   ILE A  26      52.470  15.041  -5.377  1.00 37.25           O
ATOM    216  CB  ILE A  26      52.688  12.052  -5.735  1.00 41.16           C
ATOM    217  CG1 ILE A  26      53.312  10.676  -5.913  1.00 28.55           C
ATOM    218  CG2 ILE A  26      51.845  12.428  -6.987  1.00 10.85           C
ATOM    219  CD1 ILE A  26      52.746  10.014  -7.161  1.00 78.67           C
ATOM    220  N   TRP A  27      53.603  14.661  -7.342  1.00 53.27           N
ATOM    221  CA  TRP A  27      53.053  15.742  -8.155  1.00 28.09           C
ATOM    222  C   TRP A  27      52.060  15.125  -9.131  1.00 64.50           C
ATOM    223  O   TRP A  27      52.362  14.079  -9.731  1.00 36.94           O
ATOM    224  CB  TRP A  27      54.124  16.518  -8.945  1.00 10.70           C
ATOM    225  CG  TRP A  27      55.104  17.292  -8.105  1.00 28.20           C
ATOM    226  CD1 TRP A  27      56.379  16.925  -7.853  1.00 27.54           C
ATOM    227  CD2 TRP A  27      54.924  18.562  -7.458  1.00 39.58           C
ATOM    228  NE1 TRP A  27      57.010  17.866  -7.084  1.00 58.55           N
ATOM    229  CE2 TRP A  27      56.137  18.876  -6.813  1.00 56.14           C
ATOM    230  CE3 TRP A  27      53.812  19.348  -7.163  1.00 62.95           C
ATOM    231  CZ2 TRP A  27      56.289  20.030  -6.048  1.00 81.95           C
ATOM    232  CZ3 TRP A  27      53.951  20.475  -6.377  1.00 20.10           C
ATOM    233  CH2 TRP A  27      55.185  20.829  -5.857  1.00 70.61           C
ATOM    234  N   TYR A  28      50.845  15.705  -9.204  1.00 48.05           N
ATOM    235  CA  TYR A  28      49.779  15.124 -10.013  1.00 40.81           C
ATOM    236  C   TYR A  28      48.805  16.153 -10.492  1.00 20.27           C
ATOM    237  O   TYR A  28      48.774  17.268  -9.952  1.00 43.10           O
ATOM    238  CB  TYR A  28      48.961  14.090  -9.237  1.00 30.01           C
ATOM    239  CG  TYR A  28      48.079  14.793  -8.268  1.00 34.60           C
ATOM    240  CD1 TYR A  28      46.746  15.056  -8.580  1.00 81.33           C
ATOM    241  CD2 TYR A  28      48.627  15.416  -7.148  1.00 25.98           C
ATOM    242  CE1 TYR A  28      45.931  15.798  -7.726  1.00 70.08           C
ATOM    243  CE2 TYR A  28      47.824  16.140  -6.264  1.00 33.78           C
ATOM    244  CZ  TYR A  28      46.472  16.336  -6.559  1.00 53.27           C
ATOM    245  OH  TYR A  28      45.640  17.021  -5.711  1.00 37.06           O
ATOM    246  N   ASN A  29      47.924  15.679 -11.389  1.00 56.07           N
ATOM    247  CA  ASN A  29      46.893  16.486 -12.046  1.00 59.24           C
ATOM    248  C   ASN A  29      45.537  16.359 -11.434  1.00 44.33           C
ATOM    249  O   ASN A  29      44.862  15.322 -11.471  1.00 39.09           O
ATOM    250  CB  ASN A  29      46.797  16.281 -13.562  1.00 60.30           C
ATOM    251  CG  ASN A  29      48.020  16.835 -14.267  1.00 61.06           C
ATOM    252  OD1 ASN A  29      48.794  16.084 -14.883  1.00 34.64           O
ATOM    253  ND2 ASN A  29      48.302  18.118 -14.028  1.00 48.58           N
ATOM    254  N   PRO A  30      45.169  17.459 -10.848  1.00 46.13           N
ATOM    255  CA  PRO A  30      43.888  17.609 -10.221  1.00 40.55           C
ATOM    256  C   PRO A  30      42.836  17.594 -11.294  1.00 45.02           C
ATOM    257  O   PRO A  30      42.028  16.650 -11.303  1.00 66.82           O
ATOM    258  CB  PRO A  30      43.981  18.877  -9.387  1.00 36.71           C
ATOM    259  CG  PRO A  30      45.477  19.158  -9.229  1.00 41.08           C
ATOM    260  CD  PRO A  30      46.159  18.464 -10.402  1.00 35.79           C
ATOM    261  N   ASP A  31      43.062  18.431 -12.341  1.00 54.47           N
ATOM    262  CA  ASP A  31      42.326  18.357 -13.612  1.00 52.09           C
ATOM    263  C   ASP A  31      43.092  17.533 -14.632  1.00 47.12           C
ATOM    264  O   ASP A  31      44.071  17.984 -15.222  1.00 78.74           O
ATOM    265  CB  ASP A  31      41.890  19.705 -14.232  1.00 84.02           C
ATOM    266  CG  ASP A  31      40.978  19.520 -15.434  1.00 65.81           C
ATOM    267  OD1 ASP A  31      40.562  20.438 -16.114  1.00 39.19           O
ATOM    268  OD2 ASP A  31      40.644  18.270 -15.649  1.00 54.83           O
ATOM    269  N   PRO A  32      42.605  16.328 -14.866  1.00 24.34           N
ATOM    270  CA  PRO A  32      43.295  15.397 -15.737  1.00 39.29           C
ATOM    271  C   PRO A  32      43.351  16.013 -17.100  1.00 65.72           C
ATOM    272  O   PRO A  32      44.103  15.566 -17.957  1.00 85.76           O
ATOM    273  CB  PRO A  32      42.407  14.150 -15.841  1.00100.00           C
ATOM    274  CG  PRO A  32      41.146  14.415 -15.021  1.00100.00           C
ATOM    275  CD  PRO A  32      41.266  15.823 -14.451  1.00 93.49           C
ATOM    276  N   ASP A  33      42.445  16.977 -17.296  1.00 75.14           N
ATOM    277  CA  ASP A  33      42.300  17.698 -18.547  1.00 54.44           C
ATOM    278  C   ASP A  33      43.481  18.628 -18.823  1.00 60.16           C
ATOM    279  O   ASP A  33      44.031  18.643 -19.928  1.00 41.58           O
ATOM    280  N   GLU A  34      43.828  19.446 -17.828  1.00 69.97           N
ATOM    281  CA  GLU A  34      44.962  20.355 -17.930  1.00 90.32           C
ATOM    282  C   GLU A  34      46.199  19.747 -17.262  1.00100.00           C
ATOM    283  O   GLU A  34      46.331  19.810 -16.032  1.00100.00           O
ATOM    284  CB  GLU A  34      44.601  21.696 -17.312  1.00 61.05           C
ATOM    285  N   ARG A  35      47.083  19.140 -18.092  1.00100.00           N
ATOM    286  CA  ARG A  35      48.254  18.362 -17.663  1.00 85.67           C
ATOM    287  C   ARG A  35      49.397  19.158 -17.014  1.00 72.62           C
ATOM    288  O   ARG A  35      50.264  18.589 -16.349  1.00 35.25           O
ATOM    289  CB  ARG A  35      48.736  17.417 -18.762  1.00 42.97           C
ATOM    290  N   ASP A  36      49.344  20.488 -17.159  1.00 55.39           N
ATOM    291  CA  ASP A  36      50.329  21.395 -16.599  1.00 26.31           C
ATOM    292  C   ASP A  36      49.947  22.020 -15.257  1.00 66.43           C
ATOM    293  O   ASP A  36      50.494  23.062 -14.856  1.00 64.06           O
ATOM    294  CB  ASP A  36      50.683  22.501 -17.588  1.00 36.69           C
ATOM    295  CG  ASP A  36      51.729  22.097 -18.580  1.00 58.80           C
ATOM    296  OD1 ASP A  36      51.965  22.773 -19.559  1.00 54.75           O
ATOM    297  OD2 ASP A  36      52.370  20.980 -18.269  1.00 38.97           O
ATOM    298  N   SER A  37      48.942  21.432 -14.620  1.00 58.89           N
ATOM    299  CA  SER A  37      48.527  21.839 -13.304  1.00 42.72           C
ATOM    300  C   SER A  37      48.695  20.724 -12.330  1.00 78.04           C
ATOM    301  O   SER A  37      47.957  19.736 -12.379  1.00 96.05           O
ATOM    302  CB  SER A  37      47.107  22.346 -13.240  1.00 51.34           C
ATOM    303  OG  SER A  37      47.135  23.758 -13.318  1.00 80.18           O
ATOM    304  N   TYR A  38      49.670  20.889 -11.442  1.00 97.04           N
ATOM    305  CA  TYR A  38      49.833  19.917 -10.392  1.00 57.57           C
ATOM    306  C   TYR A  38      49.557  20.461  -9.050  1.00 47.71           C
ATOM    307  O   TYR A  38      49.776  21.633  -8.737  1.00 43.23           O
ATOM    308  CB  TYR A  38      51.167  19.209 -10.329  1.00 41.90           C
ATOM    309  CG  TYR A  38      51.683  18.837 -11.677  1.00 31.50           C
ATOM    310  CD1 TYR A  38      51.757  17.501 -12.058  1.00 22.21           C
ATOM    311  CD2 TYR A  38      52.133  19.814 -12.555  1.00 11.77           C
ATOM    312  CE1 TYR A  38      52.256  17.138 -13.305  1.00 32.48           C
ATOM    313  CE2 TYR A  38      52.570  19.473 -13.827  1.00 19.63           C
ATOM    314  CZ  TYR A  38      52.666  18.134 -14.190  1.00 44.02           C
ATOM    315  OH  TYR A  38      53.204  17.793 -15.407  1.00 61.70           O
ATOM    316  N   GLU A  39      49.096  19.526  -8.273  1.00 57.13           N
ATOM    317  CA  GLU A  39      48.899  19.695  -6.882  1.00 23.24           C
ATOM    318  C   GLU A  39      49.930  18.751  -6.271  1.00 40.63           C
ATOM    319  O   GLU A  39      50.412  17.830  -6.953  1.00 45.09           O
ATOM    320  CB  GLU A  39      47.451  19.257  -6.614  1.00 62.74           C
ATOM    321  CG  GLU A  39      46.761  19.994  -5.455  1.00 99.34           C
ATOM    322  CD  GLU A  39      47.136  21.441  -5.361  1.00 91.34           C
ATOM    323  OE1 GLU A  39      47.564  21.943  -4.329  1.00 61.53           O
ATOM    324  OE2 GLU A  39      46.910  22.099  -6.482  1.00 89.51           O
ATOM    325  N   CYS A  40      50.401  19.069  -5.076  1.00 56.72           N
ATOM    326  CA  CYS A  40      51.301  18.171  -4.389  1.00 58.99           C
ATOM    327  C   CYS A  40      50.515  17.265  -3.466  1.00 55.95           C
ATOM    328  O   CYS A  40      49.814  17.734  -2.546  1.00 52.39           O
ATOM    329  CB  CYS A  40      52.515  18.808  -3.668  1.00 50.34           C
ATOM    330  SG  CYS A  40      53.308  17.598  -2.559  1.00 38.74           S
ATOM    331  N   GLY A  41      50.603  15.973  -3.806  1.00 67.78           N
ATOM    332  CA  GLY A  41      49.932  14.883  -3.112  1.00 92.34           C
ATOM    333  C   GLY A  41      50.898  13.974  -2.345  1.00 73.27           C
ATOM    334  O   GLY A  41      52.095  13.915  -2.639  1.00 87.63           O
ATOM    335  N   GLU A  42      50.356  13.268  -1.354  1.00 63.37           N
ATOM    336  CA  GLU A  42      51.135  12.468  -0.438  1.00 57.20           C
ATOM    337  C   GLU A  42      50.936  10.999  -0.650  1.00 60.76           C
ATOM    338  O   GLU A  42      49.823  10.480  -0.523  1.00 49.00           O
ATOM    339  CB  GLU A  42      50.761  12.807   0.998  1.00 67.00           C
ATOM    340  N   ILE A  43      52.030  10.291  -0.877  1.00 30.12           N
ATOM    341  CA  ILE A  43      51.794   8.885  -0.981  1.00 18.08           C
ATOM    342  C   ILE A  43      51.455   8.262   0.338  1.00 41.65           C
ATOM    343  O   ILE A  43      52.126   8.516   1.328  1.00 72.76           O
ATOM    344  CB  ILE A  43      52.665   8.044  -1.864  1.00 10.72           C
ATOM    345  CG1 ILE A  43      53.029   6.810  -1.051  1.00 43.58           C
ATOM    346  CG2 ILE A  43      53.883   8.815  -2.400  1.00 35.82           C
ATOM    347  CD1 ILE A  43      53.980   5.866  -1.769  1.00100.00           C
ATOM    348  N   VAL A  44      50.272   7.659   0.371  1.00 81.10           N
ATOM    349  CA  VAL A  44      49.752   7.015   1.563  1.00 61.70           C
ATOM    350  C   VAL A  44      50.192   5.550   1.650  1.00 32.22           C
ATOM    351  O   VAL A  44      50.806   5.135   2.633  1.00 99.42           O
ATOM    352  CB  VAL A  44      48.240   7.213   1.686  1.00 32.29           C
ATOM    353  N   SER A  45      49.955   4.802   0.574  1.00 21.07           N
ATOM    354  CA  SER A  45      50.347   3.408   0.406  1.00 41.96           C
ATOM    355  C   SER A  45      50.945   3.206  -0.981  1.00 50.57           C
ATOM    356  O   SER A  45      50.923   4.113  -1.825  1.00 47.18           O
ATOM    357  CB  SER A  45      49.184   2.433   0.546  1.00 57.05           C
ATOM    358  OG  SER A  45      49.159   1.545  -0.562  1.00 69.17           O
ATOM    359  N   GLU A  46      51.468   2.014  -1.184  1.00 39.70           N
ATOM    360  CA  GLU A  46      52.088   1.650  -2.459  1.00 43.91           C
ATOM    361  C   GLU A  46      52.163   0.139  -2.627  1.00 42.18           C
ATOM    362  O   GLU A  46      52.470  -0.595  -1.676  1.00 38.31           O
ATOM    363  CB  GLU A  46      53.511   2.221  -2.531  1.00 65.79           C
ATOM    364  CG  GLU A  46      54.601   1.161  -2.367  1.00 79.69           C
ATOM    365  CD  GLU A  46      56.011   1.758  -2.345  1.00 86.50           C
ATOM    366  OE1 GLU A  46      57.040   0.984  -2.272  1.00100.00           O
ATOM    367  OE2 GLU A  46      56.170   3.038  -2.401  1.00 87.12           O
ATOM    368  N   THR A  47      51.867  -0.256  -3.848  1.00 76.70           N
ATOM    369  CA  THR A  47      51.930  -1.652  -4.278  1.00 37.38           C
ATOM    370  C   THR A  47      53.309  -1.887  -4.888  1.00 28.29           C
ATOM    371  O   THR A  47      54.063  -0.938  -5.141  1.00 31.34           O
ATOM    372  CB  THR A  47      50.837  -1.930  -5.314  1.00 11.98           C
ATOM    373  N   SER A  48      53.615  -3.142  -5.111  1.00 35.76           N
ATOM    374  CA  SER A  48      54.909  -3.537  -5.679  1.00 72.62           C
ATOM    375  C   SER A  48      55.163  -2.802  -6.998  1.00 53.64           C
ATOM    376  O   SER A  48      56.315  -2.528  -7.368  1.00 62.67           O
ATOM    377  CB  SER A  48      54.929  -5.042  -5.949  1.00100.00           C
ATOM    378  N   ASP A  49      54.071  -2.493  -7.675  1.00 76.34           N
ATOM    379  CA  ASP A  49      54.121  -1.844  -8.966  1.00 57.97           C
ATOM    380  C   ASP A  49      53.569  -0.429  -8.926  1.00 79.50           C
ATOM    381  O   ASP A  49      53.708   0.338  -9.891  1.00 95.73           O
ATOM    382  CB  ASP A  49      53.232  -2.605  -9.956  1.00 97.18           C
ATOM    383  CG  ASP A  49      51.735  -2.325  -9.744  1.00 92.99           C
ATOM    384  OD1 ASP A  49      51.321  -1.116  -9.556  1.00 68.64           O
ATOM    385  OD2 ASP A  49      50.883  -3.296  -9.753  1.00 93.93           O
ATOM    386  N   SER A  50      52.929  -0.028  -7.822  1.00 71.41           N
ATOM    387  CA  SER A  50      52.225   1.272  -7.852  1.00 55.17           C
ATOM    388  C   SER A  50      52.244   2.138  -6.617  1.00 38.07           C
ATOM    389  O   SER A  50      52.521   1.663  -5.506  1.00 38.67           O
ATOM    390  CB  SER A  50      50.733   1.056  -8.112  1.00 80.10           C
ATOM    391  OG  SER A  50      49.965   1.792  -7.168  1.00 77.43           O
ATOM    392  N   PHE A  51      51.933   3.429  -6.893  1.00 21.42           N
ATOM    393  CA  PHE A  51      51.696   4.397  -5.763  1.00 29.54           C
ATOM    394  C   PHE A  51      50.183   4.726  -5.571  1.00 36.21           C
ATOM    395  O   PHE A  51      49.374   4.599  -6.499  1.00 53.37           O
ATOM    396  CB  PHE A  51      52.365   5.735  -6.013  1.00 32.52           C
ATOM    397  CG  PHE A  51      53.876   5.641  -6.043  1.00 50.20           C
ATOM    398  CD1 PHE A  51      54.545   5.872  -7.240  1.00 95.07           C
ATOM    399  CD2 PHE A  51      54.581   5.324  -4.877  1.00 21.32           C
ATOM    400  CE1 PHE A  51      55.934   5.790  -7.284  1.00100.00           C
ATOM    401  CE2 PHE A  51      55.975   5.241  -4.919  1.00 10.30           C
ATOM    402  CZ  PHE A  51      56.652   5.475  -6.124  1.00 80.84           C
ATOM    403  N   THR A  52      49.855   5.149  -4.347  1.00 26.95           N
ATOM    404  CA  THR A  52      48.493   5.607  -3.944  1.00 53.77           C
ATOM    405  C   THR A  52      48.668   6.919  -3.172  1.00 35.27           C
ATOM    406  O   THR A  52      49.423   6.992  -2.195  1.00 39.12           O
ATOM    407  CB  THR A  52      47.815   4.563  -3.042  1.00 81.11           C
ATOM    408  OG1 THR A  52      47.978   3.264  -3.590  1.00 74.02           O
ATOM    409  CG2 THR A  52      46.310   4.799  -2.873  1.00 10.40           C
ATOM    410  N   PHE A  53      47.986   7.974  -3.593  1.00 32.03           N
ATOM    411  CA  PHE A  53      48.198   9.278  -2.940  1.00 50.31           C
ATOM    412  C   PHE A  53      46.910  10.029  -2.619  1.00 48.69           C
ATOM    413  O   PHE A  53      45.878   9.878  -3.284  1.00 20.53           O
ATOM    414  CB  PHE A  53      49.061  10.185  -3.818  1.00 43.48           C
ATOM    415  CG  PHE A  53      48.616  10.255  -5.283  1.00 54.36           C
ATOM    416  CD1 PHE A  53      48.029  11.426  -5.777  1.00 20.98           C
ATOM    417  CD2 PHE A  53      48.806   9.157  -6.132  1.00 72.56           C
ATOM    418  CE1 PHE A  53      47.640  11.503  -7.119  1.00 78.93           C
ATOM    419  CE2 PHE A  53      48.419   9.236  -7.475  1.00 63.09           C
ATOM    420  CZ  PHE A  53      47.836  10.409  -7.969  1.00 66.58           C
ATOM    421  N   LYS A  54      47.048  10.838  -1.592  1.00 32.21           N
ATOM    422  CA  LYS A  54      45.966  11.660  -1.080  1.00 11.75           C
ATOM    423  C   LYS A  54      45.816  12.902  -1.871  1.00 26.29           C
ATOM    424  O   LYS A  54      46.508  13.875  -1.572  1.00 62.75           O
ATOM    425  CB  LYS A  54      46.254  12.073   0.364  1.00 25.45           C
ATOM    426  CG  LYS A  54      45.465  11.262   1.389  1.00 83.88           C
ATOM    427  CD  LYS A  54      46.272  10.104   1.979  1.00100.00           C
ATOM    428  CE  LYS A  54      46.037   9.916   3.479  1.00100.00           C
ATOM    429  NZ  LYS A  54      45.234   8.725   3.790  1.00100.00           N
ATOM    430  N   THR A  55      44.762  12.964  -2.668  1.00 44.82           N
ATOM    431  CA  THR A  55      44.350  14.202  -3.340  1.00 41.94           C
ATOM    432  C   THR A  55      44.264  15.328  -2.336  1.00 37.81           C
ATOM    433  O   THR A  55      44.057  15.081  -1.153  1.00100.00           O
ATOM    434  CB  THR A  55      42.932  14.051  -3.918  1.00 52.57           C
ATOM    435  OG1 THR A  55      42.938  13.405  -5.171  1.00 74.52           O
ATOM    436  CG2 THR A  55      42.238  15.405  -4.007  1.00 55.09           C
ATOM    437  N   VAL A  56      44.448  16.561  -2.780  1.00 64.73           N
ATOM    438  CA  VAL A  56      44.372  17.676  -1.858  1.00 78.03           C
ATOM    439  C   VAL A  56      42.910  18.007  -1.630  1.00 55.99           C
ATOM    440  O   VAL A  56      42.553  19.143  -1.352  1.00 86.54           O
ATOM    441  CB  VAL A  56      45.178  18.882  -2.334  1.00 91.44           C
ATOM    442  N   GLN A  57      38.794  12.137  -2.382  1.00 66.65           N
ATOM    443  CA  GLN A  57      40.015  12.776  -2.820  1.00 74.17           C
ATOM    444  C   GLN A  57      41.262  11.961  -2.407  1.00 75.87           C
ATOM    445  O   GLN A  57      42.023  12.353  -1.510  1.00 62.35           O
ATOM    446  CB  GLN A  57      40.022  14.249  -2.388  1.00 31.74           C
ATOM    447  N   ASP A  58      41.426  10.788  -3.072  1.00 61.91           N
ATOM    448  CA  ASP A  58      42.509   9.820  -2.804  1.00 88.58           C
ATOM    449  C   ASP A  58      42.822   8.863  -3.969  1.00 77.86           C
ATOM    450  O   ASP A  58      42.329   7.728  -3.968  1.00 54.53           O
ATOM    451  CB  ASP A  58      42.146   8.948  -1.598  1.00 81.05           C
ATOM    452  CG  ASP A  58      43.252   8.913  -0.604  1.00 55.09           C
ATOM    453  OD1 ASP A  58      43.581   7.915   0.016  1.00 41.65           O
ATOM    454  OD2 ASP A  58      43.770  10.100  -0.441  1.00 65.32           O
ATOM    455  N   ARG A  59      43.781   9.251  -4.840  1.00 52.49           N
ATOM    456  CA  ARG A  59      44.088   8.537  -6.088  1.00 26.67           C
ATOM    457  C   ARG A  59      45.208   7.530  -6.085  1.00 35.66           C
ATOM    458  O   ARG A  59      45.981   7.440  -5.128  1.00 50.67           O
ATOM    459  CB  ARG A  59      44.150   9.449  -7.305  1.00 31.86           C
ATOM    460  N   GLN A  60      45.329   6.895  -7.268  1.00 45.27           N
ATOM    461  CA  GLN A  60      46.200   5.765  -7.590  1.00 62.07           C
ATOM    462  C   GLN A  60      46.993   6.028  -8.882  1.00 76.82           C
ATOM    463  O   GLN A  60      46.408   6.492  -9.864  1.00100.00           O
ATOM    464  CB  GLN A  60      45.254   4.549  -7.783  1.00 81.13           C
ATOM    465  CG  GLN A  60      45.888   3.167  -8.018  1.00 93.53           C
ATOM    466  CD  GLN A  60      44.839   2.070  -7.970  1.00100.00           C
ATOM    467  OE1 GLN A  60      45.109   0.882  -8.161  1.00100.00           O
ATOM    468  NE2 GLN A  60      43.616   2.483  -7.592  1.00100.00           N
ATOM    469  N   VAL A  61      48.313   5.701  -8.895  1.00 87.25           N
ATOM    470  CA  VAL A  61      49.194   5.880 -10.072  1.00 44.98           C
ATOM    471  C   VAL A  61      50.218   4.796 -10.200  1.00 30.76           C
ATOM    472  O   VAL A  61      50.983   4.530  -9.282  1.00 43.59           O
ATOM    473  CB  VAL A  61      50.023   7.166 -10.106  1.00 47.09           C
ATOM    474  CG1 VAL A  61      50.858   7.281  -8.835  1.00 50.68           C
ATOM    475  CG2 VAL A  61      50.978   7.071 -11.292  1.00 56.51           C
ATOM    476  N   LYS A  62      50.399   4.333 -11.422  1.00 54.35           N
ATOM    477  CA  LYS A  62      51.478   3.406 -11.653  1.00 58.95           C
ATOM    478  C   LYS A  62      52.802   4.083 -11.372  1.00 56.59           C
ATOM    479  O   LYS A  62      53.066   5.208 -11.838  1.00 38.01           O
ATOM    480  CB  LYS A  62      51.507   2.905 -13.069  1.00 57.71           C
ATOM    481  CG  LYS A  62      52.905   3.086 -13.650  1.00 63.20           C
ATOM    482  CD  LYS A  62      53.835   1.920 -13.361  1.00 75.20           C
ATOM    483  CE  LYS A  62      53.545   0.707 -14.250  1.00100.00           C
ATOM    484  NZ  LYS A  62      54.362  -0.488 -13.918  1.00100.00           N
ATOM    485  N   LYS A  63      53.637   3.375 -10.629  1.00 36.89           N
ATOM    486  CA  LYS A  63      54.924   3.919 -10.274  1.00 73.35           C
ATOM    487  C   LYS A  63      55.671   4.437 -11.527  1.00 94.84           C
ATOM    488  O   LYS A  63      55.750   5.654 -11.764  1.00 56.03           O
ATOM    489  CB  LYS A  63      55.744   2.923  -9.449  1.00 29.99           C
ATOM    490  CG  LYS A  63      55.064   2.419  -8.184  1.00 35.72           C
ATOM    491  CD  LYS A  63      55.786   1.251  -7.504  1.00 59.20           C
ATOM    492  CE  LYS A  63      56.026   1.448  -6.002  1.00 35.11           C
ATOM    493  NZ  LYS A  63      56.526   0.232  -5.311  1.00 45.62           N
ATOM    494  N   ASP A  64      55.993   3.505 -12.436  1.00 91.87           N
ATOM    495  CA  ASP A  64      56.703   3.789 -13.680  1.00 61.97           C
ATOM    496  C   ASP A  64      56.154   4.985 -14.396  1.00 74.69           C
ATOM    497  O   ASP A  64      56.802   5.551 -15.265  1.00 99.06           O
ATOM    498  CB  ASP A  64      56.702   2.622 -14.679  1.00 88.98           C
ATOM    499  CG  ASP A  64      57.270   1.341 -14.150  1.00100.00           C
ATOM    500  OD1 ASP A  64      57.388   0.349 -14.851  1.00100.00           O
ATOM    501  OD2 ASP A  64      57.564   1.390 -12.869  1.00 96.54           O
ATOM    502  N   ASP A  65      54.929   5.338 -14.063  1.00 90.31           N
ATOM    503  CA  ASP A  65      54.374   6.531 -14.636  1.00 89.02           C
ATOM    504  C   ASP A  65      54.071   7.674 -13.674  1.00 69.57           C
ATOM    505  O   ASP A  65      53.579   8.749 -14.056  1.00 31.41           O
ATOM    506  CB  ASP A  65      53.685   6.440 -16.013  1.00 82.17           C
ATOM    507  CG  ASP A  65      52.194   6.363 -15.973  1.00 89.46           C
ATOM    508  OD1 ASP A  65      51.584   5.398 -15.555  1.00 78.16           O
ATOM    509  OD2 ASP A  65      51.639   7.430 -16.498  1.00100.00           O
ATOM    510  N   ALA A  66      54.504   7.452 -12.419  1.00 47.79           N
ATOM    511  CA  ALA A  66      54.386   8.444 -11.351  1.00 53.31           C
ATOM    512  C   ALA A  66      55.408   9.591 -11.504  1.00 21.68           C
ATOM    513  O   ALA A  66      56.443   9.444 -12.167  1.00 42.00           O
ATOM    514  CB  ALA A  66      54.552   7.802  -9.982  1.00 19.52           C
ATOM    515  N   ASN A  67      55.068  10.722 -10.871  1.00 46.04           N
ATOM    516  CA  ASN A  67      55.902  11.950 -10.896  1.00 31.68           C
ATOM    517  C   ASN A  67      56.034  12.554  -9.492  1.00 49.30           C
ATOM    518  O   ASN A  67      55.409  13.583  -9.176  1.00 53.54           O
ATOM    519  CB  ASN A  67      55.292  12.989 -11.831  1.00 42.72           C
ATOM    520  CG  ASN A  67      56.163  13.221 -13.061  1.00 86.61           C
ATOM    521  OD1 ASN A  67      56.104  14.288 -13.666  1.00100.00           O
ATOM    522  ND2 ASN A  67      56.983  12.270 -13.469  1.00 79.80           N
ATOM    523  N   GLN A  68      56.869  11.873  -8.736  1.00 38.07           N
ATOM    524  CA  GLN A  68      57.171  12.178  -7.334  1.00 16.20           C
ATOM    525  C   GLN A  68      57.779  13.560  -7.150  1.00  1.00           C
ATOM    526  O   GLN A  68      58.487  14.076  -8.028  1.00 60.52           O
ATOM    527  CB  GLN A  68      58.210  11.193  -6.793  1.00 22.98           C
ATOM    528  CG  GLN A  68      57.698   9.757  -6.737  1.00 21.57           C
ATOM    529  CD  GLN A  68      58.781   8.721  -7.043  1.00 39.43           C
ATOM    530  OE1 GLN A  68      59.304   8.089  -6.127  1.00 46.27           O
ATOM    531  NE2 GLN A  68      59.153   8.505  -8.291  1.00 46.39           N
ATOM    532  N   ARG A  69      57.465  14.094  -5.994  1.00 47.64           N
ATOM    533  CA  ARG A  69      58.005  15.362  -5.542  1.00 27.28           C
ATOM    534  C   ARG A  69      59.387  15.076  -5.001  1.00 36.00           C
ATOM    535  O   ARG A  69      59.625  14.047  -4.351  1.00 29.54           O
ATOM    536  CB  ARG A  69      57.124  15.934  -4.417  1.00 16.94           C
ATOM    537  CG  ARG A  69      57.469  17.380  -4.020  1.00 45.96           C
ATOM    538  CD  ARG A  69      56.525  17.944  -2.944  1.00 21.98           C
ATOM    539  NE  ARG A  69      56.605  19.410  -2.796  1.00 22.92           N
ATOM    540  CZ  ARG A  69      55.937  20.109  -1.860  1.00 44.71           C
ATOM    541  NH1 ARG A  69      55.133  19.496  -0.978  1.00 63.53           N
ATOM    542  NH2 ARG A  69      56.008  21.442  -1.723  1.00 31.76           N
ATOM    543  N   ASN A  70      60.295  15.951  -5.296  1.00 65.54           N
ATOM    544  CA  ASN A  70      61.616  15.821  -4.735  1.00 47.47           C
ATOM    545  C   ASN A  70      61.520  16.294  -3.303  1.00 81.46           C
ATOM    546  O   ASN A  70      60.818  17.276  -3.009  1.00100.00           O
ATOM    547  CB  ASN A  70      62.618  16.696  -5.477  1.00 22.38           C
ATOM    548  CG  ASN A  70      63.199  16.045  -6.732  1.00 42.95           C
ATOM    549  OD1 ASN A  70      63.397  14.832  -6.769  1.00 23.03           O
ATOM    550  ND2 ASN A  70      63.490  16.794  -7.779  1.00 54.11           N
ATOM    551  N   PRO A  71      62.161  15.632  -2.358  1.00 35.14           N
ATOM    552  CA  PRO A  71      62.163  16.111  -0.999  1.00 25.11           C
ATOM    553  C   PRO A  71      62.678  17.545  -0.946  1.00 31.06           C
ATOM    554  O   PRO A  71      63.789  17.814  -1.524  1.00 45.48           O
ATOM    555  CB  PRO A  71      63.008  15.100  -0.270  1.00 85.05           C
ATOM    556  CG  PRO A  71      63.428  14.035  -1.273  1.00 66.35           C
ATOM    557  CD  PRO A  71      62.873  14.387  -2.613  1.00 40.50           C
ATOM    558  N   ILE A  72      61.827  18.311  -0.265  1.00 23.23           N
ATOM    559  CA  ILE A  72      61.890  19.774   0.015  1.00 14.85           C
ATOM    560  C   ILE A  72      63.302  20.298   0.266  1.00 19.23           C
ATOM    561  O   ILE A  72      63.597  21.484   0.036  1.00 35.08           O
ATOM    562  CB  ILE A  72      61.066  20.066   1.274  1.00 51.97           C
ATOM    563  CG1 ILE A  72      59.678  20.627   0.968  1.00100.00           C
ATOM    564  CG2 ILE A  72      61.726  21.074   2.214  1.00 57.34           C
ATOM    565  CD1 ILE A  72      59.722  21.901   0.123  1.00100.00           C
ATOM    566  N   LYS A  73      64.141  19.427   0.755  1.00 49.98           N
ATOM    567  CA  LYS A  73      65.533  19.777   1.008  1.00 36.65           C
ATOM    568  C   LYS A  73      66.163  20.198  -0.321  1.00 12.70           C
ATOM    569  O   LYS A  73      66.987  21.124  -0.368  1.00 25.35           O
ATOM    570  CB  LYS A  73      66.274  18.568   1.576  1.00  7.72           C
ATOM    571  CG  LYS A  73      67.472  18.158   0.722  1.00 24.26           C
ATOM    572  CD  LYS A  73      67.849  16.686   0.883  1.00 12.56           C
ATOM    573  CE  LYS A  73      69.278  16.390   0.427  1.00 46.22           C
ATOM    574  NZ  LYS A  73      69.570  14.952   0.348  1.00 30.30           N
ATOM    575  N   PHE A  74      65.713  19.487  -1.344  1.00 61.19           N
ATOM    576  CA  PHE A  74      66.160  19.656  -2.738  1.00 16.92           C
ATOM    577  C   PHE A  74      65.631  20.958  -3.352  1.00 20.14           C
ATOM    578  O   PHE A  74      66.296  21.587  -4.186  1.00 63.66           O
ATOM    579  CB  PHE A  74      65.614  18.517  -3.606  1.00 23.60           C
ATOM    580  CG  PHE A  74      66.472  17.251  -3.575  1.00 51.71           C
ATOM    581  CD1 PHE A  74      65.958  16.073  -3.018  1.00 32.37           C
ATOM    582  CD2 PHE A  74      67.765  17.267  -4.108  1.00 48.42           C
ATOM    583  CE1 PHE A  74      66.737  14.912  -2.995  1.00 52.51           C
ATOM    584  CE2 PHE A  74      68.545  16.104  -4.086  1.00 59.25           C
ATOM    585  CZ  PHE A  74      68.031  14.927  -3.530  1.00 61.75           C
ATOM    586  N   ASP A  75      64.438  21.320  -2.926  1.00 49.09           N
ATOM    587  CA  ASP A  75      63.736  22.515  -3.427  1.00 61.98           C
ATOM    588  C   ASP A  75      64.547  23.790  -3.179  1.00 22.62           C
ATOM    589  O   ASP A  75      64.410  24.441  -2.133  1.00 83.92           O
ATOM    590  CB  ASP A  75      62.391  22.674  -2.714  1.00 15.26           C
ATOM    591  CG  ASP A  75      61.340  21.670  -3.185  1.00 70.46           C
ATOM    592  OD1 ASP A  75      60.087  21.912  -2.997  1.00 99.76           O
ATOM    593  OD2 ASP A  75      61.706  20.581  -3.771  1.00 31.51           O
ATOM    594  N   GLY A  76      65.378  24.129  -4.154  1.00 44.26           N
ATOM    595  CA  GLY A  76      66.192  25.352  -4.079  1.00 21.77           C
ATOM    596  C   GLY A  76      67.502  25.232  -4.854  1.00 33.08           C
ATOM    597  O   GLY A  76      67.987  26.208  -5.445  1.00 19.29           O
ATOM    598  N   VAL A  77      68.068  24.045  -4.831  1.00 35.47           N
ATOM    599  CA  VAL A  77      69.319  23.819  -5.545  1.00 31.64           C
ATOM    600  C   VAL A  77      69.220  24.612  -6.910  1.00 33.48           C
ATOM    601  O   VAL A  77      68.163  24.639  -7.557  1.00 23.10           O
ATOM    602  CB  VAL A  77      69.550  22.325  -5.787  1.00 11.36           C
ATOM    603  CG1 VAL A  77      69.578  21.508  -4.493  1.00  4.21           C
ATOM    604  CG2 VAL A  77      68.479  21.684  -6.665  1.00 20.30           C
ATOM    605  N   GLU A  78      70.366  25.154  -7.217  1.00 21.07           N
ATOM    606  CA  GLU A  78      70.736  26.169  -8.201  1.00 24.69           C
ATOM    607  C   GLU A  78      71.271  25.472  -9.397  1.00 27.55           C
ATOM    608  O   GLU A  78      71.694  26.118 -10.360  1.00 69.87           O
ATOM    609  CB  GLU A  78      71.884  27.100  -7.628  1.00 24.29           C
ATOM    610  CG  GLU A  78      71.805  27.440  -6.109  1.00 17.97           C
ATOM    611  CD  GLU A  78      73.178  27.808  -5.469  1.00 28.50           C
ATOM    612  OE1 GLU A  78      73.417  29.009  -5.037  1.00 26.62           O
ATOM    613  OE2 GLU A  78      74.104  26.911  -5.350  1.00 26.83           O
ATOM    614  N   ASP A  79      71.225  24.180  -9.239  1.00 16.26           N
ATOM    615  CA  ASP A  79      71.606  23.236 -10.268  1.00 23.31           C
ATOM    616  C   ASP A  79      70.677  22.033 -10.180  1.00 21.51           C
ATOM    617  O   ASP A  79      70.916  21.100  -9.401  1.00 47.13           O
ATOM    618  CB  ASP A  79      73.049  22.789 -10.095  1.00 34.54           C
ATOM    619  CG  ASP A  79      73.533  22.002 -11.308  1.00 51.71           C
ATOM    620  OD1 ASP A  79      74.737  21.552 -11.347  1.00 21.92           O
ATOM    621  OD2 ASP A  79      72.727  21.788 -12.294  1.00 80.75           O
ATOM    622  N   MET A  80      69.645  22.118 -10.991  1.00 70.67           N
ATOM    623  CA  MET A  80      68.586  21.103 -11.070  1.00 54.06           C
ATOM    624  C   MET A  80      69.166  19.696 -11.268  1.00 58.99           C
ATOM    625  O   MET A  80      68.499  18.687 -11.003  1.00 51.47           O
ATOM    626  CB  MET A  80      67.658  21.413 -12.246  1.00 52.56           C
ATOM    627  CG  MET A  80      66.233  21.757 -11.806  1.00  5.34           C
ATOM    628  SD  MET A  80      65.842  23.483 -11.993  1.00 31.89           S
ATOM    629  CE  MET A  80      65.707  23.894 -13.719  1.00 27.36           C
ATOM    630  N   SER A  81      70.399  19.653 -11.732  1.00 26.60           N
ATOM    631  CA  SER A  81      71.100  18.383 -12.002  1.00 38.87           C
ATOM    632  C   SER A  81      71.230  17.541 -10.735  1.00 48.92           C
ATOM    633  O   SER A  81      71.604  16.358 -10.793  1.00 35.23           O
ATOM    634  CB  SER A  81      72.529  18.649 -12.484  1.00 26.11           C
ATOM    635  OG  SER A  81      72.511  19.296 -13.742  1.00 53.86           O
ATOM    636  N   GLU A  82      70.910  18.173  -9.626  1.00 47.64           N
ATOM    637  CA  GLU A  82      71.088  17.566  -8.306  1.00  3.91           C
ATOM    638  C   GLU A  82      69.855  16.840  -7.795  1.00 19.96           C
ATOM    639  O   GLU A  82      69.962  16.104  -6.833  1.00 41.81           O
ATOM    640  CB  GLU A  82      71.500  18.627  -7.299  1.00 27.45           C
ATOM    641  CG  GLU A  82      73.019  18.729  -7.178  1.00 26.07           C
ATOM    642  CD  GLU A  82      73.472  19.913  -6.337  1.00 70.79           C
ATOM    643  OE1 GLU A  82      73.511  21.091  -6.857  1.00 59.94           O
ATOM    644  OE2 GLU A  82      73.813  19.726  -5.109  1.00100.00           O
ATOM    645  N   LEU A  83      68.687  17.165  -8.349  1.00 36.24           N
ATOM    646  CA  LEU A  83      67.410  16.539  -7.986  1.00 30.42           C
ATOM    647  C   LEU A  83      67.452  15.019  -8.084  1.00 22.87           C
ATOM    648  O   LEU A  83      68.047  14.460  -8.993  1.00 27.23           O
ATOM    649  CB  LEU A  83      66.253  17.062  -8.875  1.00 21.10           C
ATOM    650  CG  LEU A  83      66.355  18.570  -9.073  1.00 49.89           C
ATOM    651  CD1 LEU A  83      65.404  19.089 -10.137  1.00 16.43           C
ATOM    652  CD2 LEU A  83      66.009  19.243  -7.776  1.00 25.47           C
ATOM    653  N   SER A  84      66.748  14.349  -7.187  1.00 22.28           N
ATOM    654  CA  SER A  84      66.694  12.912  -7.255  1.00 29.03           C
ATOM    655  C   SER A  84      65.656  12.479  -8.267  1.00 38.90           C
ATOM    656  O   SER A  84      65.796  11.442  -8.912  1.00 49.96           O
ATOM    657  CB  SER A  84      66.521  12.246  -5.899  1.00 32.20           C
ATOM    658  OG  SER A  84      65.984  13.178  -4.987  1.00 50.53           O
ATOM    659  N   TYR A  85      64.701  13.378  -8.508  1.00 38.79           N
ATOM    660  CA  TYR A  85      63.581  13.146  -9.420  1.00 25.04           C
ATOM    661  C   TYR A  85      63.484  14.257 -10.432  1.00 43.61           C
ATOM    662  O   TYR A  85      63.152  15.396 -10.091  1.00 27.61           O
ATOM    663  CB  TYR A  85      62.260  13.127  -8.618  1.00 25.36           C
ATOM    664  CG  TYR A  85      62.303  12.126  -7.494  1.00 28.82           C
ATOM    665  CD1 TYR A  85      61.873  12.422  -6.203  1.00 37.24           C
ATOM    666  CD2 TYR A  85      62.572  10.796  -7.790  1.00  8.16           C
ATOM    667  CE1 TYR A  85      61.760  11.429  -5.226  1.00  6.69           C
ATOM    668  CE2 TYR A  85      62.580   9.817  -6.802  1.00 16.11           C
ATOM    669  CZ  TYR A  85      62.168  10.134  -5.512  1.00 20.80           C
ATOM    670  OH  TYR A  85      62.120   9.165  -4.542  1.00 37.32           O
ATOM    671  N   LEU A  86      63.772  13.971 -11.691  1.00 30.58           N
ATOM    672  CA  LEU A  86      63.632  15.073 -12.634  1.00 43.75           C
ATOM    673  C   LEU A  86      62.414  14.902 -13.496  1.00 63.02           C
ATOM    674  O   LEU A  86      62.307  13.906 -14.218  1.00 54.63           O
ATOM    675  CB  LEU A  86      64.861  15.321 -13.480  1.00 37.82           C
ATOM    676  N   ASN A  87      61.500  15.876 -13.408  1.00 64.85           N
ATOM    677  CA  ASN A  87      60.305  15.876 -14.237  1.00 10.51           C
ATOM    678  C   ASN A  87      59.748  17.276 -14.415  1.00 18.39           C
ATOM    679  O   ASN A  87      60.408  18.226 -13.979  1.00 24.56           O
ATOM    680  CB  ASN A  87      59.293  14.802 -13.814  1.00 26.14           C
ATOM    681  CG  ASN A  87      59.028  14.756 -12.319  1.00 52.35           C
ATOM    682  OD1 ASN A  87      58.716  15.811 -11.675  1.00 24.42           O
ATOM    683  ND2 ASN A  87      59.053  13.507 -11.808  1.00 17.43           N
ATOM    684  N   GLU A  88      58.755  17.453 -15.309  1.00 21.76           N
ATOM    685  CA  GLU A  88      58.285  18.806 -15.586  1.00 11.85           C
ATOM    686  C   GLU A  88      57.988  19.546 -14.310  1.00 35.92           C
ATOM    687  O   GLU A  88      58.503  20.640 -14.003  1.00 23.26           O
ATOM    688  CB  GLU A  88      56.975  18.849 -16.394  1.00 55.24           C
ATOM    689  CG  GLU A  88      57.137  18.942 -17.913  1.00 17.24           C
ATOM    690  CD  GLU A  88      57.449  17.597 -18.463  1.00 55.24           C
ATOM    691  OE1 GLU A  88      57.836  16.679 -17.751  1.00 61.51           O
ATOM    692  OE2 GLU A  88      57.129  17.480 -19.727  1.00 60.41           O
ATOM    693  N   PRO A  89      57.081  18.924 -13.584  1.00 12.25           N
ATOM    694  CA  PRO A  89      56.593  19.511 -12.360  1.00 12.03           C
ATOM    695  C   PRO A  89      57.757  19.745 -11.420  1.00 23.59           C
ATOM    696  O   PRO A  89      58.060  20.881 -11.068  1.00 50.15           O
ATOM    697  CB  PRO A  89      55.669  18.461 -11.765  1.00 11.82           C
ATOM    698  CG  PRO A  89      56.120  17.134 -12.326  1.00  7.46           C
ATOM    699  CD  PRO A  89      56.643  17.508 -13.700  1.00  8.01           C
ATOM    700  N   ALA A  90      58.500  18.660 -11.139  1.00 33.58           N
ATOM    701  CA  ALA A  90      59.720  18.755 -10.336  1.00 14.70           C
ATOM    702  C   ALA A  90      60.678  19.873 -10.759  1.00 23.71           C
ATOM    703  O   ALA A  90      60.977  20.770  -9.962  1.00 24.17           O
ATOM    704  CB  ALA A  90      60.404  17.430 -10.124  1.00  2.66           C
ATOM    705  N   VAL A  91      61.085  19.907 -12.036  1.00 18.06           N
ATOM    706  CA  VAL A  91      61.936  20.997 -12.514  1.00  8.05           C
ATOM    707  C   VAL A  91      61.224  22.325 -12.462  1.00 23.85           C
ATOM    708  O   VAL A  91      61.821  23.338 -12.077  1.00 35.76           O
ATOM    709  CB  VAL A  91      62.520  20.741 -13.876  1.00 19.44           C
ATOM    710  CG1 VAL A  91      63.501  21.841 -14.262  1.00 13.12           C
ATOM    711  CG2 VAL A  91      63.205  19.389 -13.861  1.00 16.26           C
ATOM    712  N   PHE A  92      59.903  22.295 -12.695  1.00 34.00           N
ATOM    713  CA  PHE A  92      59.082  23.516 -12.601  1.00 13.20           C
ATOM    714  C   PHE A  92      59.043  24.099 -11.174  1.00 52.81           C
ATOM    715  O   PHE A  92      59.073  25.331 -10.993  1.00 18.25           O
ATOM    716  CB  PHE A  92      57.650  23.277 -13.100  1.00 26.37           C
ATOM    717  CG  PHE A  92      56.838  24.553 -13.031  1.00 48.51           C
ATOM    718  CD1 PHE A  92      57.426  25.764 -13.406  1.00 18.19           C
ATOM    719  CD2 PHE A  92      55.512  24.582 -12.590  1.00 41.07           C
ATOM    720  CE1 PHE A  92      56.721  26.974 -13.343  1.00 36.76           C
ATOM    721  CE2 PHE A  92      54.801  25.787 -12.518  1.00 51.47           C
ATOM    722  CZ  PHE A  92      55.385  26.986 -12.938  1.00  8.76           C
ATOM    723  N   HIS A  93      58.881  23.206 -10.163  1.00 54.22           N
ATOM    724  CA  HIS A  93      58.761  23.627  -8.765  1.00 62.02           C
ATOM    725  C   HIS A  93      59.963  24.456  -8.330  1.00 86.18           C
ATOM    726  O   HIS A  93      59.835  25.593  -7.844  1.00 76.42           O
ATOM    727  CB  HIS A  93      58.421  22.486  -7.760  1.00 13.31           C
ATOM    728  CG  HIS A  93      58.076  23.029  -6.385  1.00 40.32           C
ATOM    729  ND1 HIS A  93      58.487  22.393  -5.217  1.00 41.60           N
ATOM    730  CD2 HIS A  93      57.468  24.208  -6.006  1.00 28.15           C
ATOM    731  CE1 HIS A  93      58.107  23.156  -4.175  1.00 26.42           C
ATOM    732  NE2 HIS A  93      57.474  24.244  -4.622  1.00 48.71           N
ATOM    733  N   ASN A  94      61.137  23.902  -8.621  1.00 41.01           N
ATOM    734  CA  ASN A  94      62.375  24.566  -8.337  1.00 10.00           C
ATOM    735  C   ASN A  94      62.449  25.983  -8.862  1.00 16.99           C
ATOM    736  O   ASN A  94      62.960  26.868  -8.191  1.00 41.91           O
ATOM    737  CB  ASN A  94      63.568  23.782  -8.865  1.00 67.21           C
ATOM    738  CG  ASN A  94      64.824  24.075  -8.086  1.00 31.83           C
ATOM    739  OD1 ASN A  94      65.162  25.240  -7.816  1.00 41.93           O
ATOM    740  ND2 ASN A  94      65.388  23.008  -7.546  1.00 30.62           N
ATOM    741  N   LEU A  95      62.112  26.161 -10.121  1.00 14.86           N
ATOM    742  CA  LEU A  95      62.293  27.478 -10.691  1.00 13.86           C
ATOM    743  C   LEU A  95      61.403  28.389  -9.915  1.00 34.40           C
ATOM    744  O   LEU A  95      61.770  29.520  -9.531  1.00 24.86           O
ATOM    745  CB  LEU A  95      61.834  27.467 -12.163  1.00 41.21           C
ATOM    746  CG  LEU A  95      62.893  27.104 -13.227  1.00 38.39           C
ATOM    747  CD1 LEU A  95      64.309  27.464 -12.823  1.00 37.86           C
ATOM    748  CD2 LEU A  95      62.784  25.654 -13.682  1.00 21.20           C
ATOM    749  N   ARG A  96      60.262  27.770  -9.585  1.00 26.81           N
ATOM    750  CA  ARG A  96      59.189  28.457  -8.925  1.00 24.22           C
ATOM    751  C   ARG A  96      59.662  29.044  -7.631  1.00 68.52           C
ATOM    752  O   ARG A  96      59.613  30.282  -7.421  1.00 33.44           O
ATOM    753  CB  ARG A  96      58.019  27.542  -8.661  1.00 27.52           C
ATOM    754  CG  ARG A  96      56.784  28.372  -8.355  1.00 53.02           C
ATOM    755  CD  ARG A  96      55.941  27.780  -7.252  1.00 49.00           C
ATOM    756  NE  ARG A  96      55.638  26.376  -7.481  1.00 53.72           N
ATOM    757  CZ  ARG A  96      54.821  25.675  -6.697  1.00 85.29           C
ATOM    758  NH1 ARG A  96      54.217  26.211  -5.636  1.00100.00           N
ATOM    759  NH2 ARG A  96      54.603  24.396  -6.987  1.00 65.03           N
ATOM    760  N   VAL A  97      60.101  28.099  -6.778  1.00 40.79           N
ATOM    761  CA  VAL A  97      60.673  28.418  -5.479  1.00  6.39           C
ATOM    762  C   VAL A  97      61.577  29.608  -5.581  1.00 49.76           C
ATOM    763  O   VAL A  97      61.318  30.668  -4.959  1.00 35.65           O
ATOM    764  CB  VAL A  97      61.542  27.292  -5.015  1.00 30.79           C
ATOM    765  CG1 VAL A  97      62.485  27.841  -3.965  1.00 18.19           C
ATOM    766  CG2 VAL A  97      60.670  26.188  -4.443  1.00 35.17           C
ATOM    767  N   ARG A  98      62.642  29.350  -6.385  1.00 10.83           N
ATOM    768  CA  ARG A  98      63.752  30.281  -6.611  1.00 18.61           C
ATOM    769  C   ARG A  98      63.170  31.551  -7.103  1.00 28.41           C
ATOM    770  O   ARG A  98      63.389  32.628  -6.520  1.00 28.34           O
ATOM    771  CB  ARG A  98      64.856  29.734  -7.553  1.00 22.97           C
ATOM    772  CG  ARG A  98      65.259  28.297  -7.212  1.00 34.41           C
ATOM    773  CD  ARG A  98      66.670  27.894  -7.658  1.00 23.75           C
ATOM    774  NE  ARG A  98      67.712  28.408  -6.778  1.00 43.48           N
ATOM    775  CZ  ARG A  98      68.448  29.465  -7.110  1.00 67.54           C
ATOM    776  NH1 ARG A  98      68.291  30.080  -8.279  1.00 48.73           N
ATOM    777  NH2 ARG A  98      69.314  29.961  -6.236  1.00 37.29           N
ATOM    778  N   TYR A  99      62.284  31.349  -8.083  1.00 20.57           N
ATOM    779  CA  TYR A  99      61.542  32.458  -8.626  1.00 40.33           C
ATOM    780  C   TYR A  99      60.820  33.263  -7.563  1.00 32.07           C
ATOM    781  O   TYR A  99      60.777  34.500  -7.600  1.00  7.73           O
ATOM    782  CB  TYR A  99      60.534  32.059  -9.700  1.00  4.54           C
ATOM    783  CG  TYR A  99      60.229  33.297 -10.534  1.00 44.15           C
ATOM    784  CD1 TYR A  99      61.270  33.998 -11.149  1.00 80.45           C
ATOM    785  CD2 TYR A  99      58.957  33.871 -10.563  1.00 20.97           C
ATOM    786  CE1 TYR A  99      61.040  35.175 -11.862  1.00 50.48           C
ATOM    787  CE2 TYR A  99      58.716  35.083 -11.216  1.00 30.23           C
ATOM    788  CZ  TYR A  99      59.753  35.711 -11.912  1.00 37.93           C
ATOM    789  OH  TYR A  99      59.543  36.899 -12.581  1.00 22.46           O
ATOM    790  N   ASN A 100      60.143  32.567  -6.660  1.00 14.99           N
ATOM    791  CA  ASN A 100      59.352  33.332  -5.737  1.00 36.44           C
ATOM    792  C   ASN A 100      60.235  34.107  -4.822  1.00 38.56           C
ATOM    793  O   ASN A 100      59.794  35.081  -4.212  1.00 47.77           O
ATOM    794  CB  ASN A 100      58.360  32.507  -4.935  1.00 33.05           C
ATOM    795  CG  ASN A 100      57.263  31.898  -5.766  1.00 48.50           C
ATOM    796  OD1 ASN A 100      56.502  32.608  -6.448  1.00 98.90           O
ATOM    797  ND2 ASN A 100      57.159  30.571  -5.683  1.00 32.46           N
ATOM    798  N   GLN A 101      61.483  33.638  -4.726  1.00 55.20           N
ATOM    799  CA  GLN A 101      62.498  34.261  -3.884  1.00 45.68           C
ATOM    800  C   GLN A 101      63.209  35.378  -4.577  1.00 37.47           C
ATOM    801  O   GLN A 101      64.070  36.041  -3.979  1.00 22.02           O
ATOM    802  CB  GLN A 101      63.569  33.279  -3.423  1.00 25.73           C
ATOM    803  CG  GLN A 101      63.170  32.515  -2.165  1.00 64.61           C
ATOM    804  CD  GLN A 101      64.377  32.231  -1.311  1.00 28.10           C
ATOM    805  OE1 GLN A 101      64.643  31.073  -0.972  1.00 30.51           O
ATOM    806  NE2 GLN A 101      65.154  33.278  -1.038  1.00 35.96           N
ATOM    807  N   ASP A 102      62.949  35.449  -5.871  1.00 31.21           N
ATOM    808  CA  ASP A 102      63.547  36.445  -6.705  1.00 35.55           C
ATOM    809  C   ASP A 102      64.941  36.028  -7.046  1.00 19.34           C
ATOM    810  O   ASP A 102      65.893  36.819  -7.122  1.00 37.70           O
ATOM    811  CB  ASP A 102      63.405  37.883  -6.160  1.00 19.47           C
ATOM    812  CG  ASP A 102      62.067  38.521  -6.509  1.00 63.09           C
ATOM    813  OD1 ASP A 102      61.831  39.681  -6.236  1.00 70.15           O
ATOM    814  OD2 ASP A 102      61.195  37.725  -7.132  1.00 39.70           O
ATOM    815  N   LEU A 103      65.048  34.716  -7.083  1.00 13.83           N
ATOM    816  CA  LEU A 103      66.254  34.052  -7.526  1.00  6.05           C
ATOM    817  C   LEU A 103      65.967  33.486  -8.893  1.00  5.97           C
ATOM    818  O   LEU A 103      65.683  32.290  -8.995  1.00 12.19           O
ATOM    819  CB  LEU A 103      66.700  32.910  -6.589  1.00 70.12           C
ATOM    820  CG  LEU A 103      67.226  33.317  -5.217  1.00 54.35           C
ATOM    821  CD1 LEU A 103      67.943  32.122  -4.601  1.00 53.24           C
ATOM    822  CD2 LEU A 103      68.211  34.454  -5.362  1.00 19.54           C
ATOM    823  N   ILE A 104      66.095  34.350  -9.918  1.00 17.79           N
ATOM    824  CA  ILE A 104      65.829  34.024 -11.320  1.00 29.20           C
ATOM    825  C   ILE A 104      66.839  33.150 -12.016  1.00 67.30           C
ATOM    826  O   ILE A 104      66.442  32.465 -12.978  1.00 29.55           O
ATOM    827  CB  ILE A 104      65.736  35.279 -12.124  1.00 19.57           C
ATOM    828  CG1 ILE A 104      67.012  36.048 -11.820  1.00 24.67           C
ATOM    829  CG2 ILE A 104      64.515  36.024 -11.591  1.00 51.95           C
ATOM    830  CD1 ILE A 104      67.241  37.251 -12.735  1.00 34.93           C
ATOM    831  N   TYR A 105      68.144  33.328 -11.676  1.00 53.52           N
ATOM    832  CA  TYR A 105      69.196  32.485 -12.260  1.00 17.56           C
ATOM    833  C   TYR A 105      69.282  31.168 -11.526  1.00 17.98           C
ATOM    834  O   TYR A 105      69.278  31.190 -10.301  1.00 23.28           O
ATOM    835  CB  TYR A 105      70.564  33.155 -12.354  1.00 25.55           C
ATOM    836  CG  TYR A 105      70.529  34.433 -13.135  1.00  8.49           C
ATOM    837  CD1 TYR A 105      70.658  35.662 -12.492  1.00  3.49           C
ATOM    838  CD2 TYR A 105      70.510  34.406 -14.524  1.00  9.63           C
ATOM    839  CE1 TYR A 105      70.519  36.859 -13.189  1.00  6.03           C
ATOM    840  CE2 TYR A 105      70.520  35.595 -15.245  1.00  8.10           C
ATOM    841  CZ  TYR A 105      70.414  36.812 -14.580  1.00  7.15           C
ATOM    842  OH  TYR A 105      70.402  37.978 -15.312  1.00 32.32           O
ATOM    843  N   THR A 106      69.265  30.055 -12.324  1.00 19.46           N
ATOM    844  CA  THR A 106      69.343  28.618 -11.932  1.00 29.27           C
ATOM    845  C   THR A 106      69.979  27.759 -13.075  1.00 22.19           C
ATOM    846  O   THR A 106      69.610  27.899 -14.232  1.00 52.40           O
ATOM    847  CB  THR A 106      67.940  28.033 -11.493  1.00  4.94           C
ATOM    848  OG1 THR A 106      67.349  28.812 -10.467  1.00 36.33           O
ATOM    849  CG2 THR A 106      68.068  26.582 -11.003  1.00  1.00           C
ATOM    850  N   TYR A 107      70.972  26.906 -12.762  1.00 32.68           N
ATOM    851  CA  TYR A 107      71.609  26.015 -13.726  1.00 25.30           C
ATOM    852  C   TYR A 107      70.827  24.735 -13.928  1.00 15.22           C
ATOM    853  O   TYR A 107      70.580  24.007 -12.975  1.00 34.78           O
ATOM    854  CB  TYR A 107      73.062  25.577 -13.355  1.00 10.94           C
ATOM    855  CG  TYR A 107      74.028  26.716 -13.229  1.00 22.26           C
ATOM    856  CD1 TYR A 107      74.636  27.266 -14.358  1.00 28.61           C
ATOM    857  CD2 TYR A 107      74.359  27.228 -11.973  1.00 43.03           C
ATOM    858  CE1 TYR A 107      75.512  28.347 -14.236  1.00 29.86           C
ATOM    859  CE2 TYR A 107      75.214  28.320 -11.831  1.00 31.90           C
ATOM    860  CZ  TYR A 107      75.761  28.896 -12.976  1.00 24.69           C
ATOM    861  OH  TYR A 107      76.582  29.970 -12.847  1.00 38.87           O
ATOM    862  N   SER A 108      70.632  24.391 -15.213  1.00 43.88           N
ATOM    863  CA  SER A 108      70.118  23.097 -15.631  1.00 32.24           C
ATOM    864  C   SER A 108      71.180  22.390 -16.399  1.00 26.25           C
ATOM    865  O   SER A 108      71.193  22.398 -17.624  1.00 65.80           O
ATOM    866  CB  SER A 108      68.773  23.073 -16.364  1.00 45.34           C
ATOM    867  OG  SER A 108      68.513  24.309 -17.003  1.00 61.90           O
ATOM    868  N   GLY A 109      72.137  21.884 -15.653  1.00 20.73           N
ATOM    869  CA  GLY A 109      73.254  21.211 -16.247  1.00 33.63           C
ATOM    870  C   GLY A 109      74.297  22.197 -16.751  1.00 52.18           C
ATOM    871  O   GLY A 109      74.593  23.215 -16.143  1.00 15.91           O
ATOM    872  N   LEU A 110      74.826  21.926 -17.920  1.00 67.11           N
ATOM    873  CA  LEU A 110      75.910  22.745 -18.413  1.00 50.37           C
ATOM    874  C   LEU A 110      75.525  24.200 -18.698  1.00 48.71           C
ATOM    875  O   LEU A 110      76.374  25.092 -18.607  1.00 70.92           O
ATOM    876  CB  LEU A 110      76.743  22.071 -19.530  1.00 36.65           C
ATOM    877  CG  LEU A 110      76.637  20.528 -19.596  1.00 76.18           C
ATOM    878  CD1 LEU A 110      77.792  19.958 -20.427  1.00 73.36           C
ATOM    879  CD2 LEU A 110      76.594  19.856 -18.218  1.00 49.63           C
ATOM    880  N   PHE A 111      74.231  24.440 -18.974  1.00 29.57           N
ATOM    881  CA  PHE A 111      73.677  25.781 -19.233  1.00 40.53           C
ATOM    882  C   PHE A 111      73.069  26.414 -18.008  1.00 19.65           C
ATOM    883  O   PHE A 111      72.786  25.731 -17.054  1.00 41.66           O
ATOM    884  CB  PHE A 111      72.582  25.785 -20.329  1.00 13.81           C
ATOM    885  CG  PHE A 111      71.597  24.654 -20.210  1.00 38.80           C
ATOM    886  CD1 PHE A 111      71.848  23.434 -20.839  1.00 30.51           C
ATOM    887  CD2 PHE A 111      70.364  24.835 -19.588  1.00 43.29           C
ATOM    888  CE1 PHE A 111      70.884  22.424 -20.881  1.00 12.56           C
ATOM    889  CE2 PHE A 111      69.419  23.810 -19.562  1.00 23.45           C
ATOM    890  CZ  PHE A 111      69.697  22.586 -20.167  1.00 38.00           C
ATOM    891  N   LEU A 112      72.694  27.673 -18.164  1.00 16.08           N
ATOM    892  CA  LEU A 112      72.008  28.515 -17.177  1.00 47.67           C
ATOM    893  C   LEU A 112      70.530  28.896 -17.540  1.00 20.04           C
ATOM    894  O   LEU A 112      70.273  29.411 -18.611  1.00 37.51           O
ATOM    895  CB  LEU A 112      72.859  29.798 -17.097  1.00  6.06           C
ATOM    896  CG  LEU A 112      72.233  30.909 -16.268  1.00 15.90           C
ATOM    897  CD1 LEU A 112      72.196  30.515 -14.800  1.00  9.77           C
ATOM    898  CD2 LEU A 112      73.075  32.160 -16.442  1.00 15.67           C
ATOM    899  N   VAL A 113      69.557  28.827 -16.621  1.00 53.05           N
ATOM    900  CA  VAL A 113      68.181  29.292 -16.942  1.00 24.53           C
ATOM    901  C   VAL A 113      67.882  30.683 -16.367  1.00 18.07           C
ATOM    902  O   VAL A 113      68.265  31.030 -15.261  1.00 40.59           O
ATOM    903  CB  VAL A 113      67.057  28.324 -16.574  1.00 22.11           C
ATOM    904  CG1 VAL A 113      65.709  28.976 -16.867  1.00 31.25           C
ATOM    905  CG2 VAL A 113      67.138  26.998 -17.343  1.00 28.67           C
ATOM    906  N   ALA A 114      67.177  31.514 -17.108  1.00 26.49           N
ATOM    907  CA  ALA A 114      66.818  32.783 -16.533  1.00 37.45           C
ATOM    908  C   ALA A 114      65.344  33.150 -16.712  1.00 51.62           C
ATOM    909  O   ALA A 114      64.940  33.572 -17.777  1.00 28.24           O
ATOM    910  CB  ALA A 114      67.733  33.848 -17.026  1.00  1.00           C
ATOM    911  N   VAL A 115      64.568  33.042 -15.631  1.00 21.51           N
ATOM    912  CA  VAL A 115      63.172  33.359 -15.649  1.00 10.04           C
ATOM    913  C   VAL A 115      62.870  34.868 -15.590  1.00 42.00           C
ATOM    914  O   VAL A 115      63.570  35.648 -14.949  1.00 32.19           O
ATOM    915  CB  VAL A 115      62.427  32.475 -14.670  1.00 23.92           C
ATOM    916  CG1 VAL A 115      60.957  32.561 -15.045  1.00 23.76           C
ATOM    917  CG2 VAL A 115      62.897  31.020 -14.890  1.00  8.55           C
ATOM    918  N   ASN A 116      61.976  35.370 -16.426  1.00 52.05           N
ATOM    919  CA  ASN A 116      61.898  36.827 -16.451  1.00 42.51           C
ATOM    920  C   ASN A 116      61.355  37.421 -15.177  1.00 26.71           C
ATOM    921  O   ASN A 116      60.283  37.041 -14.731  1.00 65.65           O
ATOM    922  CB  ASN A 116      61.358  37.488 -17.767  1.00 11.99           C
ATOM    923  CG  ASN A 116      61.536  39.007 -17.836  1.00 27.80           C
ATOM    924  OD1 ASN A 116      61.870  39.659 -16.825  1.00 27.94           O
ATOM    925  ND2 ASN A 116      61.217  39.595 -19.001  1.00 12.50           N
ATOM    926  N   PRO A 117      62.111  38.331 -14.566  1.00 50.68           N
ATOM    927  CA  PRO A 117      61.614  39.019 -13.394  1.00 69.37           C
ATOM    928  C   PRO A 117      60.436  39.899 -13.747  1.00 36.73           C
ATOM    929  O   PRO A 117      59.391  39.754 -13.184  1.00 16.40           O
ATOM    930  CB  PRO A 117      62.749  39.890 -12.814  1.00  7.26           C
ATOM    931  CG  PRO A 117      63.931  39.698 -13.751  1.00 29.96           C
ATOM    932  CD  PRO A 117      63.531  38.668 -14.801  1.00 40.82           C
ATOM    933  N   PHE A 118      60.638  40.807 -14.689  1.00 32.93           N
ATOM    934  CA  PHE A 118      59.650  41.811 -14.976  1.00  8.84           C
ATOM    935  C   PHE A 118      59.614  42.775 -13.805  1.00 24.90           C
ATOM    936  O   PHE A 118      58.552  43.267 -13.393  1.00 54.38           O
ATOM    937  CB  PHE A 118      58.268  41.188 -15.259  1.00  1.00           C
ATOM    938  CG  PHE A 118      58.148  40.762 -16.694  1.00 36.34           C
ATOM    939  CD1 PHE A 118      57.644  39.502 -17.046  1.00 19.35           C
ATOM    940  CD2 PHE A 118      58.528  41.659 -17.698  1.00 22.52           C
ATOM    941  CE1 PHE A 118      57.637  39.121 -18.390  1.00 55.81           C
ATOM    942  CE2 PHE A 118      58.522  41.288 -19.041  1.00 15.49           C
ATOM    943  CZ  PHE A 118      58.083  40.003 -19.375  1.00 36.63           C
ATOM    944  N   LYS A 119      60.826  43.023 -13.299  1.00 74.33           N
ATOM    945  CA  LYS A 119      61.101  43.800 -12.107  1.00 30.43           C
ATOM    946  C   LYS A 119      62.584  43.873 -11.949  1.00 28.67           C
ATOM    947  O   LYS A 119      63.231  42.893 -12.332  1.00 15.13           O
ATOM    948  CB  LYS A 119      60.537  43.032 -10.936  1.00 43.61           C
ATOM    949  CG  LYS A 119      61.090  43.401  -9.573  1.00 15.81           C
ATOM    950  CD  LYS A 119      60.774  42.295  -8.557  1.00 41.58           C
ATOM    951  CE  LYS A 119      60.990  42.684  -7.088  1.00 19.35           C
ATOM    952  NZ  LYS A 119      60.459  41.600  -6.200  1.00 74.52           N
ATOM    953  N   ARG A 120      63.045  44.950 -11.304  1.00 11.70           N
ATOM    954  CA  ARG A 120      64.458  45.140 -10.959  1.00 40.17           C
ATOM    955  C   ARG A 120      64.887  44.289  -9.777  1.00 28.61           C
ATOM    956  O   ARG A 120      64.090  44.013  -8.885  1.00 62.49           O
ATOM    957  CB  ARG A 120      64.785  46.593 -10.679  1.00  4.19           C
ATOM    958  N   ILE A 121      66.156  43.868  -9.800  1.00 41.20           N
ATOM    959  CA  ILE A 121      66.782  43.078  -8.738  1.00 20.74           C
ATOM    960  C   ILE A 121      68.276  43.366  -8.717  1.00 70.44           C
ATOM    961  O   ILE A 121      68.972  43.078  -9.693  1.00 37.08           O
ATOM    962  CB  ILE A 121      66.570  41.582  -8.865  1.00 16.85           C
ATOM    963  CG1 ILE A 121      65.126  41.178  -8.656  1.00 30.92           C
ATOM    964  CG2 ILE A 121      67.435  40.846  -7.855  1.00 59.81           C
ATOM    965  CD1 ILE A 121      65.025  39.664  -8.700  1.00 33.75           C
ATOM    966  N   PRO A 122      68.770  43.847  -7.572  1.00 80.75           N
ATOM    967  CA  PRO A 122      70.100  44.423  -7.465  1.00 66.70           C
ATOM    968  C   PRO A 122      71.268  43.432  -7.542  1.00 70.53           C
ATOM    969  O   PRO A 122      72.229  43.556  -6.791  1.00100.00           O
ATOM    970  CB  PRO A 122      70.131  45.162  -6.122  1.00 28.69           C
ATOM    971  CG  PRO A 122      68.713  45.120  -5.587  1.00 29.93           C
ATOM    972  CD  PRO A 122      68.001  44.002  -6.312  1.00 33.56           C
ATOM    973  N   ILE A 123      71.233  42.501  -8.493  1.00 32.95           N
ATOM    974  CA  ILE A 123      72.294  41.507  -8.664  1.00 18.47           C
ATOM    975  C   ILE A 123      73.311  41.851  -9.755  1.00 39.28           C
ATOM    976  O   ILE A 123      73.972  40.970 -10.357  1.00 23.22           O
ATOM    977  CB  ILE A 123      71.673  40.146  -8.948  1.00 33.49           C
ATOM    978  CG1 ILE A 123      70.492  40.272  -9.925  1.00 12.26           C
ATOM    979  CG2 ILE A 123      71.195  39.565  -7.631  1.00 49.99           C
ATOM    980  CD1 ILE A 123      70.212  38.968 -10.680  1.00 16.10           C
ATOM    981  N   TYR A 124      73.443  43.144 -10.029  1.00 29.81           N
ATOM    982  CA  TYR A 124      74.367  43.533 -11.074  1.00 38.47           C
ATOM    983  C   TYR A 124      75.147  44.802 -10.745  1.00 51.86           C
ATOM    984  O   TYR A 124      75.158  45.744 -11.530  1.00 36.04           O
ATOM    985  CB  TYR A 124      73.633  43.732 -12.413  1.00 38.88           C
ATOM    986  CG  TYR A 124      72.581  42.706 -12.775  1.00 13.57           C
ATOM    987  CD1 TYR A 124      72.941  41.431 -13.206  1.00  9.01           C
ATOM    988  CD2 TYR A 124      71.227  43.043 -12.765  1.00 25.35           C
ATOM    989  CE1 TYR A 124      71.993  40.526 -13.684  1.00 13.07           C
ATOM    990  CE2 TYR A 124      70.249  42.139 -13.196  1.00 10.76           C
ATOM    991  CZ  TYR A 124      70.644  40.870 -13.633  1.00 34.34           C
ATOM    992  OH  TYR A 124      69.725  39.946 -14.080  1.00 28.76           O
ATOM    993  N   THR A 125      75.784  44.898  -9.585  1.00 28.57           N
ATOM    994  CA  THR A 125      76.536  46.104  -9.420  1.00 27.73           C
ATOM    995  C   THR A 125      77.990  45.819  -9.612  1.00 72.94           C
ATOM    996  O   THR A 125      78.362  44.645  -9.730  1.00 72.96           O
ATOM    997  CB  THR A 125      76.290  46.769  -8.080  1.00 50.20           C
ATOM    998  OG1 THR A 125      74.953  46.502  -7.775  1.00 13.52           O
ATOM    999  CG2 THR A 125      76.505  48.282  -8.201  1.00 42.03           C
ATOM   1000  N   GLN A 126      78.764  46.908  -9.696  1.00 50.79           N
ATOM   1001  CA  GLN A 126      80.202  46.818  -9.759  1.00 24.76           C
ATOM   1002  C   GLN A 126      80.581  45.844  -8.731  1.00 18.66           C
ATOM   1003  O   GLN A 126      81.115  44.768  -9.025  1.00 20.63           O
ATOM   1004  CB  GLN A 126      80.874  48.128  -9.352  1.00 41.85           C
ATOM   1005  CG  GLN A 126      82.289  48.276  -9.928  1.00 78.98           C
ATOM   1006  CD  GLN A 126      82.464  47.504 -11.217  1.00 59.35           C
ATOM   1007  OE1 GLN A 126      82.277  48.060 -12.312  1.00 50.35           O
ATOM   1008  NE2 GLN A 126      82.825  46.220 -11.078  1.00 46.12           N
ATOM   1009  N   GLU A 127      80.024  46.143  -7.562  1.00 24.21           N
ATOM   1010  CA  GLU A 127      80.292  45.254  -6.487  1.00 24.18           C
ATOM   1011  C   GLU A 127      79.916  43.826  -6.827  1.00 23.32           C
ATOM   1012  O   GLU A 127      80.808  42.982  -6.892  1.00 28.72           O
ATOM   1013  CB  GLU A 127      79.871  45.760  -5.114  1.00 51.40           C
ATOM   1014  CG  GLU A 127      80.833  45.239  -4.026  1.00100.00           C
ATOM   1015  CD  GLU A 127      81.510  43.928  -4.384  1.00100.00           C
ATOM   1016  OE1 GLU A 127      80.915  42.865  -4.470  1.00 34.26           O
ATOM   1017  OE2 GLU A 127      82.719  44.094  -4.871  1.00 92.78           O
ATOM   1018  N   MET A 128      78.680  43.590  -7.238  1.00 44.08           N
ATOM   1019  CA  MET A 128      78.323  42.221  -7.548  1.00 46.45           C
ATOM   1020  C   MET A 128      79.199  41.630  -8.627  1.00 20.58           C
ATOM   1021  O   MET A 128      79.437  40.437  -8.689  1.00 15.01           O
ATOM   1022  CB  MET A 128      76.837  42.022  -7.878  1.00 23.98           C
ATOM   1023  CG  MET A 128      76.369  40.608  -7.522  1.00 52.36           C
ATOM   1024  SD  MET A 128      75.456  40.555  -5.944  1.00 61.85           S
ATOM   1025  CE  MET A 128      75.318  42.348  -5.691  1.00 41.15           C
ATOM   1026  N   VAL A 129      79.658  42.498  -9.501  1.00  7.69           N
ATOM   1027  CA  VAL A 129      80.470  42.018 -10.557  1.00 31.22           C
ATOM   1028  C   VAL A 129      81.762  41.488  -9.934  1.00 45.42           C
ATOM   1029  O   VAL A 129      82.054  40.286 -10.004  1.00 42.89           O
ATOM   1030  CB  VAL A 129      80.865  43.077 -11.583  1.00 53.07           C
ATOM   1031  CG1 VAL A 129      81.872  42.549 -12.606  1.00 11.52           C
ATOM   1032  CG2 VAL A 129      79.675  43.601 -12.389  1.00  1.27           C
ATOM   1033  N   ASP A 130      82.483  42.426  -9.324  1.00 25.24           N
ATOM   1034  CA  ASP A 130      83.763  42.147  -8.646  1.00 46.59           C
ATOM   1035  C   ASP A 130      83.695  40.806  -7.953  1.00 47.70           C
ATOM   1036  O   ASP A 130      84.688  40.071  -7.885  1.00 44.69           O
ATOM   1037  CB  ASP A 130      84.051  43.196  -7.572  1.00 43.30           C
ATOM   1038  CG  ASP A 130      84.046  44.611  -8.123  1.00 53.88           C
ATOM   1039  OD1 ASP A 130      84.291  45.604  -7.340  1.00 21.82           O
ATOM   1040  OD2 ASP A 130      83.794  44.802  -9.371  1.00 44.66           O
ATOM   1041  N   ILE A 131      82.514  40.551  -7.466  1.00 57.30           N
ATOM   1042  CA  ILE A 131      82.211  39.325  -6.757  1.00 52.56           C
ATOM   1043  C   ILE A 131      82.538  38.122  -7.608  1.00 60.24           C
ATOM   1044  O   ILE A 131      83.211  37.183  -7.171  1.00 43.67           O
ATOM   1045  CB  ILE A 131      80.722  39.254  -6.453  1.00 50.37           C
ATOM   1046  CG1 ILE A 131      80.229  40.464  -5.672  1.00  9.43           C
ATOM   1047  CG2 ILE A 131      80.350  38.025  -5.624  1.00 19.70           C
ATOM   1048  CD1 ILE A 131      80.341  40.272  -4.162  1.00 27.74           C
ATOM   1049  N   PHE A 132      82.065  38.177  -8.814  1.00 56.31           N
ATOM   1050  CA  PHE A 132      82.182  37.043  -9.689  1.00 22.23           C
ATOM   1051  C   PHE A 132      83.553  36.908 -10.326  1.00 27.82           C
ATOM   1052  O   PHE A 132      83.911  35.829 -10.818  1.00 49.89           O
ATOM   1053  CB  PHE A 132      81.094  37.092 -10.747  1.00 48.22           C
ATOM   1054  CG  PHE A 132      79.745  36.751 -10.125  1.00 26.42           C
ATOM   1055  CD1 PHE A 132      78.998  37.755  -9.505  1.00 43.69           C
ATOM   1056  CD2 PHE A 132      79.272  35.435 -10.153  1.00  3.05           C
ATOM   1057  CE1 PHE A 132      77.770  37.447  -8.914  1.00 54.25           C
ATOM   1058  CE2 PHE A 132      78.042  35.126  -9.562  1.00 32.18           C
ATOM   1059  CZ  PHE A 132      77.291  36.132  -8.943  1.00 26.03           C
ATOM   1060  N   LYS A 133      84.411  37.935 -10.353  1.00 31.06           N
ATOM   1061  CA  LYS A 133      85.712  37.727 -11.052  1.00 31.99           C
ATOM   1062  C   LYS A 133      86.598  36.695 -10.337  1.00  6.34           C
ATOM   1063  O   LYS A 133      86.933  36.849  -9.151  1.00 55.52           O
ATOM   1064  CB  LYS A 133      86.536  38.985 -11.334  1.00 58.38           C
ATOM   1065  CG  LYS A 133      87.633  38.699 -12.405  1.00 86.57           C
ATOM   1066  CD  LYS A 133      88.898  39.561 -12.258  1.00100.00           C
ATOM   1067  CE  LYS A 133      90.151  38.953 -12.918  1.00 70.94           C
ATOM   1068  NZ  LYS A 133      91.408  39.552 -12.429  1.00 49.46           N
ATOM   1069  N   GLY A 134      86.915  35.695 -11.154  1.00 35.14           N
ATOM   1070  CA  GLY A 134      87.710  34.550 -10.828  1.00 23.23           C
ATOM   1071  C   GLY A 134      86.898  33.385 -10.229  1.00 43.67           C
ATOM   1072  O   GLY A 134      87.368  32.257 -10.157  1.00 83.45           O
ATOM   1073  N   ARG A 135      85.669  33.570  -9.769  1.00 24.28           N
ATOM   1074  CA  ARG A 135      85.018  32.426  -9.077  1.00 19.12           C
ATOM   1075  C   ARG A 135      84.485  31.375 -10.075  1.00 43.54           C
ATOM   1076  O   ARG A 135      84.002  31.704 -11.168  1.00 89.30           O
ATOM   1077  CB  ARG A 135      83.903  32.885  -8.130  1.00  7.53           C
ATOM   1078  CG  ARG A 135      83.900  34.393  -7.835  1.00 23.91           C
ATOM   1079  CD  ARG A 135      85.188  34.924  -7.186  1.00 39.77           C
ATOM   1080  NE  ARG A 135      85.269  34.670  -5.740  1.00 33.54           N
ATOM   1081  CZ  ARG A 135      85.758  33.540  -5.225  1.00 62.53           C
ATOM   1082  NH1 ARG A 135      86.204  32.563  -6.028  1.00 38.99           N
ATOM   1083  NH2 ARG A 135      85.839  33.288  -3.914  1.00 74.72           N
ATOM   1084  N   ARG A 136      84.614  30.121  -9.647  1.00 43.68           N
ATOM   1085  CA  ARG A 136      84.175  28.945 -10.422  1.00 64.65           C
ATOM   1086  C   ARG A 136      82.675  28.764 -10.178  1.00 45.01           C
ATOM   1087  O   ARG A 136      82.132  29.225  -9.164  1.00 43.59           O
ATOM   1088  CB  ARG A 136      84.944  27.701  -9.970  1.00 84.47           C
ATOM   1089  CG  ARG A 136      86.461  27.866 -10.071  1.00100.00           C
ATOM   1090  CD  ARG A 136      87.226  26.586  -9.723  1.00100.00           C
ATOM   1091  NE  ARG A 136      87.195  25.588 -10.802  1.00100.00           N
ATOM   1092  CZ  ARG A 136      87.030  24.274 -10.602  1.00 92.31           C
ATOM   1093  NH1 ARG A 136      86.879  23.776  -9.367  1.00 51.16           N
ATOM   1094  NH2 ARG A 136      87.001  23.364 -11.586  1.00 89.33           N
ATOM   1095  N   ARG A 137      82.041  28.094 -11.109  1.00 69.37           N
ATOM   1096  CA  ARG A 137      80.587  27.879 -11.083  1.00 89.46           C
ATOM   1097  C   ARG A 137      80.150  27.052  -9.847  1.00 76.14           C
ATOM   1098  O   ARG A 137      79.082  27.286  -9.264  1.00 74.44           O
ATOM   1099  CB  ARG A 137      80.161  27.198 -12.385  1.00 77.21           C
ATOM   1100  CG  ARG A 137      79.402  25.894 -12.172  1.00 68.22           C
ATOM   1101  CD  ARG A 137      77.951  25.967 -12.648  1.00 99.60           C
ATOM   1102  NE  ARG A 137      77.467  24.702 -13.217  1.00 42.32           N
ATOM   1103  CZ  ARG A 137      76.886  24.594 -14.420  1.00 50.38           C
ATOM   1104  NH1 ARG A 137      76.711  25.668 -15.201  1.00 27.37           N
ATOM   1105  NH2 ARG A 137      76.440  23.440 -14.936  1.00 42.71           N
ATOM   1106  N   ASN A 138      80.975  26.090  -9.447  1.00 63.52           N
ATOM   1107  CA  ASN A 138      80.672  25.219  -8.277  1.00 63.77           C
ATOM   1108  C   ASN A 138      80.911  25.983  -6.962  1.00 50.93           C
ATOM   1109  O   ASN A 138      80.576  25.494  -5.864  1.00100.00           O
ATOM   1110  CB  ASN A 138      81.597  23.982  -8.263  1.00 76.94           C
ATOM   1111  CG  ASN A 138      82.284  23.685  -9.608  1.00 93.57           C
ATOM   1112  OD1 ASN A 138      82.290  24.525 -10.505  1.00 75.00           O
ATOM   1113  ND2 ASN A 138      82.875  22.516  -9.807  1.00 68.05           N
ATOM   1114  N   GLU A 139      81.466  27.156  -7.168  1.00 46.19           N
ATOM   1115  CA  GLU A 139      81.943  28.058  -6.116  1.00 62.45           C
ATOM   1116  C   GLU A 139      80.933  29.147  -5.724  1.00 29.66           C
ATOM   1117  O   GLU A 139      80.761  29.462  -4.536  1.00 64.84           O
ATOM   1118  CB  GLU A 139      83.180  28.770  -6.646  1.00 73.80           C
ATOM   1119  CG  GLU A 139      84.333  28.817  -5.659  1.00 47.46           C
ATOM   1120  CD  GLU A 139      85.039  30.166  -5.682  1.00 84.53           C
ATOM   1121  OE1 GLU A 139      86.154  30.300  -6.313  1.00 44.90           O
ATOM   1122  OE2 GLU A 139      84.509  31.172  -5.076  1.00 70.12           O
ATOM   1123  N   VAL A 140      80.293  29.722  -6.723  1.00 26.43           N
ATOM   1124  CA  VAL A 140      79.344  30.826  -6.501  1.00 12.19           C
ATOM   1125  C   VAL A 140      77.958  30.486  -7.059  1.00 41.85           C
ATOM   1126  O   VAL A 140      77.802  29.541  -7.846  1.00 69.10           O
ATOM   1127  CB  VAL A 140      79.879  32.094  -7.163  1.00 19.38           C
ATOM   1128  CG1 VAL A 140      81.390  32.265  -6.977  1.00 49.63           C
ATOM   1129  CG2 VAL A 140      79.639  32.127  -8.671  1.00 74.01           C
ATOM   1130  N   ALA A 141      77.008  31.296  -6.616  1.00 46.29           N
ATOM   1131  CA  ALA A 141      75.578  31.155  -6.949  1.00 44.25           C
ATOM   1132  C   ALA A 141      75.282  31.529  -8.405  1.00 33.89           C
ATOM   1133  O   ALA A 141      75.967  32.375  -9.000  1.00 36.41           O
ATOM   1134  CB  ALA A 141      74.741  32.070  -6.054  1.00 30.65           C
ATOM   1135  N   PRO A 142      74.245  30.916  -9.004  1.00 29.16           N
ATOM   1136  CA  PRO A 142      73.875  31.187 -10.388  1.00 11.99           C
ATOM   1137  C   PRO A 142      73.635  32.685 -10.624  1.00 18.71           C
ATOM   1138  O   PRO A 142      72.923  33.381  -9.901  1.00 53.62           O
ATOM   1139  CB  PRO A 142      72.657  30.320 -10.611  1.00 12.97           C
ATOM   1140  CG  PRO A 142      72.396  29.538  -9.332  1.00 15.11           C
ATOM   1141  CD  PRO A 142      73.423  29.919  -8.316  1.00 41.13           C
ATOM   1142  N   HIS A 143      74.249  33.138 -11.698  1.00  5.79           N
ATOM   1143  CA  HIS A 143      74.272  34.512 -12.162  1.00 28.01           C
ATOM   1144  C   HIS A 143      74.744  34.573 -13.624  1.00 32.50           C
ATOM   1145  O   HIS A 143      75.521  33.722 -14.087  1.00 24.96           O
ATOM   1146  CB  HIS A 143      75.201  35.365 -11.274  1.00 10.01           C
ATOM   1147  CG  HIS A 143      74.948  36.807 -11.475  1.00 15.18           C
ATOM   1148  ND1 HIS A 143      74.962  37.355 -12.747  1.00 10.77           N
ATOM   1149  CD2 HIS A 143      74.555  37.775 -10.600  1.00 15.77           C
ATOM   1150  CE1 HIS A 143      74.590  38.636 -12.617  1.00 17.71           C
ATOM   1151  NE2 HIS A 143      74.371  38.934 -11.343  1.00 17.34           N
ATOM   1152  N   ILE A 144      74.218  35.537 -14.383  1.00 37.69           N
ATOM   1153  CA  ILE A 144      74.650  35.684 -15.763  1.00 18.14           C
ATOM   1154  C   ILE A 144      76.159  35.811 -15.814  1.00 22.11           C
ATOM   1155  O   ILE A 144      76.778  34.954 -16.449  1.00 40.77           O
ATOM   1156  CB  ILE A 144      73.913  36.809 -16.521  1.00 38.34           C
ATOM   1157  CG1 ILE A 144      74.221  36.845 -18.023  1.00  1.00           C
ATOM   1158  CG2 ILE A 144      74.128  38.185 -15.898  1.00 15.34           C
ATOM   1159  CD1 ILE A 144      73.937  35.492 -18.662  1.00 22.09           C
ATOM   1160  N   PHE A 145      76.699  36.683 -14.895  1.00 31.85           N
ATOM   1161  CA  PHE A 145      78.138  36.988 -14.664  1.00 40.59           C
ATOM   1162  C   PHE A 145      79.058  35.755 -14.630  1.00 17.18           C
ATOM   1163  O   PHE A 145      80.097  35.682 -15.302  1.00 26.89           O
ATOM   1164  CB  PHE A 145      78.408  37.863 -13.415  1.00 24.56           C
ATOM   1165  CG  PHE A 145      77.748  39.249 -13.317  1.00  2.96           C
ATOM   1166  CD1 PHE A 145      77.521  39.794 -12.061  1.00  2.56           C
ATOM   1167  CD2 PHE A 145      77.450  40.061 -14.414  1.00 40.07           C
ATOM   1168  CE1 PHE A 145      76.986  41.064 -11.893  1.00 35.69           C
ATOM   1169  CE2 PHE A 145      76.945  41.354 -14.276  1.00  6.98           C
ATOM   1170  CZ  PHE A 145      76.676  41.838 -13.004  1.00 27.57           C
ATOM   1171  N   ALA A 146      78.649  34.776 -13.867  1.00  7.71           N
ATOM   1172  CA  ALA A 146      79.327  33.516 -13.813  1.00 41.03           C
ATOM   1173  C   ALA A 146      79.692  33.003 -15.206  1.00 21.10           C
ATOM   1174  O   ALA A 146      80.826  33.107 -15.663  1.00 39.00           O
ATOM   1175  CB  ALA A 146      78.387  32.547 -13.108  1.00 21.02           C
ATOM   1176  N   ILE A 147      78.671  32.507 -15.885  1.00 61.91           N
ATOM   1177  CA  ILE A 147      78.772  31.886 -17.188  1.00 16.68           C
ATOM   1178  C   ILE A 147      79.571  32.744 -18.169  1.00 37.34           C
ATOM   1179  O   ILE A 147      80.415  32.220 -18.937  1.00  9.25           O
ATOM   1180  CB  ILE A 147      77.358  31.464 -17.651  1.00 38.41           C
ATOM   1181  CG1 ILE A 147      77.381  30.167 -18.474  1.00  1.03           C
ATOM   1182  CG2 ILE A 147      76.586  32.613 -18.307  1.00  6.68           C
ATOM   1183  CD1 ILE A 147      76.058  29.445 -18.575  1.00 24.22           C
ATOM   1184  N   SER A 148      79.378  34.074 -18.035  1.00  9.60           N
ATOM   1185  CA  SER A 148      80.143  35.044 -18.753  1.00 22.85           C
ATOM   1186  C   SER A 148      81.587  34.685 -18.481  1.00 45.71           C
ATOM   1187  O   SER A 148      82.307  34.103 -19.300  1.00 32.91           O
ATOM   1188  CB  SER A 148      79.910  36.418 -18.139  1.00  8.43           C
ATOM   1189  OG  SER A 148      79.075  37.268 -18.905  1.00 22.22           O
ATOM   1190  N   ASP A 149      81.853  34.803 -17.195  1.00 42.15           N
ATOM   1191  CA  ASP A 149      83.145  34.619 -16.618  1.00 29.07           C
ATOM   1192  C   ASP A 149      83.772  33.306 -16.990  1.00 26.50           C
ATOM   1193  O   ASP A 149      84.872  33.258 -17.554  1.00 43.71           O
ATOM   1194  CB  ASP A 149      83.150  34.980 -15.131  1.00  1.00           C
ATOM   1195  CG  ASP A 149      84.448  34.747 -14.442  1.00 33.80           C
ATOM   1196  OD1 ASP A 149      84.797  33.665 -14.007  1.00 77.24           O
ATOM   1197  OD2 ASP A 149      85.132  35.841 -14.307  1.00 17.73           O
ATOM   1198  N   VAL A 150      82.975  32.283 -16.953  1.00 23.26           N
ATOM   1199  CA  VAL A 150      83.439  30.987 -17.452  1.00 52.39           C
ATOM   1200  C   VAL A 150      83.892  31.014 -18.915  1.00 38.01           C
ATOM   1201  O   VAL A 150      84.793  30.307 -19.326  1.00 37.33           O
ATOM   1202  CB  VAL A 150      82.313  29.977 -17.309  1.00 57.46           C
ATOM   1203  CG1 VAL A 150      82.648  28.674 -18.008  1.00 34.24           C
ATOM   1204  CG2 VAL A 150      82.036  29.736 -15.835  1.00 44.36           C
ATOM   1205  N   ALA A 151      83.075  31.600 -19.747  1.00 30.36           N
ATOM   1206  CA  ALA A 151      83.404  31.615 -21.123  1.00 17.36           C
ATOM   1207  C   ALA A 151      84.708  32.363 -21.216  1.00 40.78           C
ATOM   1208  O   ALA A 151      85.656  32.028 -21.942  1.00 26.00           O
ATOM   1209  CB  ALA A 151      82.309  32.404 -21.839  1.00  6.25           C
ATOM   1210  N   TYR A 152      84.764  33.385 -20.392  1.00 18.48           N
ATOM   1211  CA  TYR A 152      85.913  34.217 -20.394  1.00 40.46           C
ATOM   1212  C   TYR A 152      87.120  33.419 -20.010  1.00 56.62           C
ATOM   1213  O   TYR A 152      88.162  33.455 -20.650  1.00 20.46           O
ATOM   1214  CB  TYR A 152      85.771  35.379 -19.420  1.00  1.00           C
ATOM   1215  CG  TYR A 152      87.052  36.195 -19.560  1.00 40.02           C
ATOM   1216  CD1 TYR A 152      87.836  36.157 -20.718  1.00 19.40           C
ATOM   1217  CD2 TYR A 152      87.380  37.136 -18.595  1.00 24.78           C
ATOM   1218  CE1 TYR A 152      88.926  37.009 -20.895  1.00 66.02           C
ATOM   1219  CE2 TYR A 152      88.520  37.928 -18.706  1.00 25.48           C
ATOM   1220  CZ  TYR A 152      89.273  37.889 -19.871  1.00 44.04           C
ATOM   1221  OH  TYR A 152      90.345  38.717 -19.996  1.00 71.50           O
ATOM   1222  N   ARG A 153      86.977  32.806 -18.873  1.00 58.75           N
ATOM   1223  CA  ARG A 153      88.023  32.013 -18.344  1.00 36.64           C
ATOM   1224  C   ARG A 153      88.450  30.921 -19.296  1.00 17.06           C
ATOM   1225  O   ARG A 153      89.647  30.659 -19.442  1.00 79.42           O
ATOM   1226  CB  ARG A 153      87.699  31.539 -16.925  1.00 26.59           C
ATOM   1227  CG  ARG A 153      88.222  32.509 -15.846  1.00 14.16           C
ATOM   1228  CD  ARG A 153      87.853  33.991 -16.015  1.00 43.72           C
ATOM   1229  NE  ARG A 153      88.788  34.903 -15.343  1.00 34.91           N
ATOM   1230  CZ  ARG A 153      88.670  36.233 -15.316  1.00 51.15           C
ATOM   1231  NH1 ARG A 153      87.641  36.854 -15.867  1.00 82.18           N
ATOM   1232  NH2 ARG A 153      89.618  36.969 -14.729  1.00 41.64           N
ATOM   1233  N   SER A 154      87.498  30.371 -20.050  1.00 31.15           N
ATOM   1234  CA  SER A 154      87.785  29.273 -20.994  1.00 47.06           C
ATOM   1235  C   SER A 154      88.519  29.697 -22.285  1.00 50.55           C
ATOM   1236  O   SER A 154      89.370  28.977 -22.820  1.00 23.49           O
ATOM   1237  CB  SER A 154      86.558  28.431 -21.303  1.00 18.62           C
ATOM   1238  OG  SER A 154      86.786  27.058 -21.009  1.00 47.15           O
ATOM   1239  N   MET A 155      88.186  30.864 -22.813  1.00 17.54           N
ATOM   1240  CA  MET A 155      88.915  31.421 -23.940  1.00 20.01           C
ATOM   1241  C   MET A 155      90.391  31.538 -23.580  1.00 45.10           C
ATOM   1242  O   MET A 155      91.269  30.940 -24.211  1.00 37.11           O
ATOM   1243  CB  MET A 155      88.407  32.852 -24.137  1.00 22.13           C
ATOM   1244  CG  MET A 155      88.833  33.514 -25.428  1.00  1.00           C
ATOM   1245  SD  MET A 155      88.857  35.301 -25.149  1.00 30.33           S
ATOM   1246  CE  MET A 155      90.188  35.248 -23.903  1.00 17.33           C
ATOM   1247  N   LEU A 156      90.632  32.382 -22.567  1.00 43.17           N
ATOM   1248  CA  LEU A 156      91.949  32.581 -22.013  1.00 22.50           C
ATOM   1249  C   LEU A 156      92.679  31.243 -21.862  1.00 36.70           C
ATOM   1250  O   LEU A 156      93.783  31.033 -22.383  1.00 45.54           O
ATOM   1251  CB  LEU A 156      91.993  33.355 -20.662  1.00  3.38           C
ATOM   1252  CG  LEU A 156      91.490  34.826 -20.592  1.00 21.82           C
ATOM   1253  CD1 LEU A 156      91.721  35.377 -19.191  1.00 10.38           C
ATOM   1254  CD2 LEU A 156      92.194  35.777 -21.539  1.00 27.62           C
ATOM   1255  N   ASP A 157      92.069  30.287 -21.188  1.00 18.19           N
ATOM   1256  CA  ASP A 157      92.819  29.052 -20.968  1.00 39.98           C
ATOM   1257  C   ASP A 157      92.957  28.171 -22.173  1.00 13.81           C
ATOM   1258  O   ASP A 157      93.865  27.351 -22.248  1.00 79.14           O
ATOM   1259  CB  ASP A 157      92.408  28.244 -19.721  1.00 18.62           C
ATOM   1260  CG  ASP A 157      92.383  29.100 -18.483  1.00 79.37           C
ATOM   1261  OD1 ASP A 157      92.547  30.314 -18.491  1.00 80.42           O
ATOM   1262  OD2 ASP A 157      92.172  28.402 -17.398  1.00100.00           O
ATOM   1263  N   ASP A 158      91.987  28.267 -23.042  1.00 34.87           N
ATOM   1264  CA  ASP A 158      91.905  27.387 -24.148  1.00  1.00           C
ATOM   1265  C   ASP A 158      92.496  27.870 -25.428  1.00 37.22           C
ATOM   1266  O   ASP A 158      92.812  27.094 -26.345  1.00 40.49           O
ATOM   1267  CB  ASP A 158      92.058  25.919 -23.793  1.00 14.04           C
ATOM   1268  CG  ASP A 158      90.687  25.518 -23.476  1.00 47.30           C
ATOM   1269  OD1 ASP A 158      89.805  26.361 -23.474  1.00 45.36           O
ATOM   1270  OD2 ASP A 158      90.527  24.219 -23.390  1.00 67.74           O
ATOM   1271  N   ARG A 159      92.494  29.201 -25.488  1.00 31.10           N
ATOM   1272  CA  ARG A 159      92.823  29.956 -26.685  1.00 54.67           C
ATOM   1273  C   ARG A 159      91.879  29.568 -27.812  1.00 49.34           C
ATOM   1274  O   ARG A 159      92.278  29.437 -28.960  1.00 29.18           O
ATOM   1275  CB  ARG A 159      94.260  29.747 -27.144  1.00 87.79           C
ATOM   1276  CG  ARG A 159      95.248  29.496 -26.006  1.00 95.14           C
ATOM   1277  CD  ARG A 159      96.185  30.673 -25.749  1.00100.00           C
ATOM   1278  NE  ARG A 159      95.476  31.918 -25.441  1.00100.00           N
ATOM   1279  CZ  ARG A 159      95.907  33.128 -25.799  1.00100.00           C
ATOM   1280  NH1 ARG A 159      97.020  33.295 -26.517  1.00100.00           N
ATOM   1281  NH2 ARG A 159      95.190  34.197 -25.468  1.00100.00           N
ATOM   1282  N   GLN A 160      90.677  29.177 -27.429  1.00 54.20           N
ATOM   1283  CA  GLN A 160      89.650  28.792 -28.364  1.00  9.95           C
ATOM   1284  C   GLN A 160      88.664  29.941 -28.370  1.00 23.77           C
ATOM   1285  O   GLN A 160      88.792  30.827 -27.516  1.00 21.71           O
ATOM   1286  CB  GLN A 160      89.043  27.439 -27.907  1.00 48.95           C
ATOM   1287  CG  GLN A 160      88.490  26.517 -29.016  1.00 46.83           C
ATOM   1288  CD  GLN A 160      86.959  26.409 -28.970  1.00 93.38           C
ATOM   1289  OE1 GLN A 160      86.301  25.773 -29.823  1.00 66.38           O
ATOM   1290  NE2 GLN A 160      86.364  27.094 -27.995  1.00100.00           N
ATOM   1291  N   ASN A 161      87.880  30.084 -29.452  1.00 23.09           N
ATOM   1292  CA  ASN A 161      86.958  31.205 -29.567  1.00 27.08           C
ATOM   1293  C   ASN A 161      85.636  30.905 -28.826  1.00 49.69           C
ATOM   1294  O   ASN A 161      85.226  29.742 -28.730  1.00 33.10           O
ATOM   1295  CB  ASN A 161      86.783  31.637 -31.038  1.00 38.38           C
ATOM   1296  CG  ASN A 161      87.683  32.800 -31.527  1.00 61.90           C
ATOM   1297  OD1 ASN A 161      87.769  33.112 -32.756  1.00 28.27           O
ATOM   1298  ND2 ASN A 161      88.348  33.453 -30.577  1.00 37.77           N
ATOM   1299  N   GLN A 162      85.036  31.908 -28.168  1.00 30.26           N
ATOM   1300  CA  GLN A 162      83.826  31.631 -27.373  1.00 46.90           C
ATOM   1301  C   GLN A 162      82.555  32.216 -27.924  1.00 48.29           C
ATOM   1302  O   GLN A 162      82.547  33.258 -28.591  1.00 33.08           O
ATOM   1303  CB  GLN A 162      83.899  32.008 -25.873  1.00  4.54           C
ATOM   1304  CG  GLN A 162      84.950  31.216 -25.075  1.00 30.81           C
ATOM   1305  CD  GLN A 162      85.115  29.761 -25.481  1.00 47.47           C
ATOM   1306  OE1 GLN A 162      84.381  28.857 -25.036  1.00 44.37           O
ATOM   1307  NE2 GLN A 162      86.128  29.525 -26.305  1.00 22.68           N
ATOM   1308  N   SER A 163      81.464  31.660 -27.417  1.00 25.41           N
ATOM   1309  CA  SER A 163      80.142  32.186 -27.737  1.00 54.83           C
ATOM   1310  C   SER A 163      79.149  32.116 -26.577  1.00 29.37           C
ATOM   1311  O   SER A 163      78.985  31.118 -25.894  1.00 25.25           O
ATOM   1312  CB  SER A 163      79.564  31.582 -29.019  1.00 33.94           C
ATOM   1313  OG  SER A 163      79.756  30.166 -28.986  1.00 16.53           O
ATOM   1314  N   LEU A 164      78.441  33.194 -26.398  1.00 19.52           N
ATOM   1315  CA  LEU A 164      77.315  33.196 -25.509  1.00 52.65           C
ATOM   1316  C   LEU A 164      76.012  33.149 -26.325  1.00 29.49           C
ATOM   1317  O   LEU A 164      75.782  34.021 -27.178  1.00 18.55           O
ATOM   1318  CB  LEU A 164      77.383  34.436 -24.589  1.00 49.05           C
ATOM   1319  CG  LEU A 164      78.567  34.369 -23.611  1.00 38.35           C
ATOM   1320  CD1 LEU A 164      78.778  35.703 -22.877  1.00 28.93           C
ATOM   1321  CD2 LEU A 164      78.393  33.220 -22.624  1.00  5.81           C
ATOM   1322  N   LEU A 165      75.210  32.085 -26.177  1.00 56.65           N
ATOM   1323  CA  LEU A 165      73.921  31.981 -26.901  1.00  6.15           C
ATOM   1324  C   LEU A 165      72.727  32.044 -25.979  1.00 22.03           C
ATOM   1325  O   LEU A 165      72.356  31.041 -25.370  1.00 30.53           O
ATOM   1326  CB  LEU A 165      73.799  30.739 -27.797  1.00 15.97           C
ATOM   1327  CG  LEU A 165      74.558  30.830 -29.129  1.00 39.13           C
ATOM   1328  CD1 LEU A 165      75.550  31.982 -29.169  1.00 15.21           C
ATOM   1329  CD2 LEU A 165      75.328  29.539 -29.346  1.00  6.43           C
ATOM   1330  N   ILE A 166      72.125  33.235 -25.959  1.00 23.36           N
ATOM   1331  CA  ILE A 166      70.933  33.576 -25.196  1.00  7.80           C
ATOM   1332  C   ILE A 166      69.708  33.366 -26.109  1.00 47.60           C
ATOM   1333  O   ILE A 166      69.623  33.970 -27.187  1.00 28.08           O
ATOM   1334  CB  ILE A 166      71.035  35.062 -24.763  1.00 44.20           C
ATOM   1335  CG1 ILE A 166      72.469  35.466 -24.407  1.00 38.96           C
ATOM   1336  CG2 ILE A 166      70.079  35.459 -23.623  1.00  3.24           C
ATOM   1337  CD1 ILE A 166      72.845  35.171 -22.961  1.00 25.28           C
ATOM   1338  N   THR A 167      68.853  32.401 -25.753  1.00 10.80           N
ATOM   1339  CA  THR A 167      67.629  32.125 -26.463  1.00 21.60           C
ATOM   1340  C   THR A 167      66.396  32.689 -25.761  1.00  8.79           C
ATOM   1341  O   THR A 167      66.495  33.319 -24.727  1.00 32.84           O
ATOM   1342  CB  THR A 167      67.386  30.611 -26.610  1.00  5.49           C
ATOM   1343  OG1 THR A 167      66.510  30.228 -25.574  1.00  9.47           O
ATOM   1344  CG2 THR A 167      68.687  29.858 -26.619  1.00  1.25           C
ATOM   1345  N   GLY A 168      65.220  32.436 -26.343  1.00 32.09           N
ATOM   1346  CA  GLY A 168      63.975  32.862 -25.729  1.00 76.46           C
ATOM   1347  C   GLY A 168      62.879  33.378 -26.666  1.00 52.07           C
ATOM   1348  O   GLY A 168      63.084  34.159 -27.587  1.00 29.40           O
ATOM   1349  N   GLU A 169      61.637  33.123 -26.279  1.00 42.33           N
ATOM   1350  CA  GLU A 169      60.545  33.708 -27.001  1.00 22.00           C
ATOM   1351  C   GLU A 169      60.676  35.216 -26.809  1.00 31.29           C
ATOM   1352  O   GLU A 169      61.586  35.694 -26.117  1.00 54.08           O
ATOM   1353  CB  GLU A 169      59.187  33.192 -26.545  1.00 33.45           C
ATOM   1354  CG  GLU A 169      58.567  34.064 -25.454  1.00 54.63           C
ATOM   1355  CD  GLU A 169      57.132  33.668 -25.119  1.00 56.31           C
ATOM   1356  OE1 GLU A 169      56.867  32.459 -24.761  1.00 21.19           O
ATOM   1357  OE2 GLU A 169      56.189  34.544 -25.196  1.00 57.76           O
ATOM   1358  N   SER A 170      59.784  35.948 -27.415  1.00 25.82           N
ATOM   1359  CA  SER A 170      59.829  37.413 -27.359  1.00 16.74           C
ATOM   1360  C   SER A 170      59.439  37.936 -25.966  1.00 20.95           C
ATOM   1361  O   SER A 170      58.358  37.617 -25.447  1.00 77.07           O
ATOM   1362  CB  SER A 170      58.872  37.999 -28.392  1.00 24.59           C
ATOM   1363  OG  SER A 170      58.891  39.415 -28.318  1.00 38.66           O
ATOM   1364  N   GLY A 171      60.360  38.729 -25.417  1.00 41.00           N
ATOM   1365  CA  GLY A 171      60.193  39.411 -24.111  1.00 26.09           C
ATOM   1366  C   GLY A 171      60.865  38.642 -22.956  1.00 37.08           C
ATOM   1367  O   GLY A 171      60.885  39.113 -21.808  1.00 33.58           O
ATOM   1368  N   ALA A 172      61.409  37.487 -23.299  1.00 18.47           N
ATOM   1369  CA  ALA A 172      62.047  36.552 -22.336  1.00 18.40           C
ATOM   1370  C   ALA A 172      63.126  37.226 -21.456  1.00 31.02           C
ATOM   1371  O   ALA A 172      63.172  37.030 -20.233  1.00 45.98           O
ATOM   1372  CB  ALA A 172      62.703  35.394 -23.082  1.00 10.92           C
ATOM   1373  N   GLY A 173      64.010  37.996 -22.078  1.00 34.65           N
ATOM   1374  CA  GLY A 173      65.079  38.713 -21.336  1.00 29.37           C
ATOM   1375  C   GLY A 173      66.475  38.396 -21.899  1.00 15.80           C
ATOM   1376  O   GLY A 173      67.472  38.373 -21.157  1.00 22.59           O
ATOM   1377  N   LYS A 174      66.491  38.174 -23.200  1.00 24.37           N
ATOM   1378  CA  LYS A 174      67.713  37.860 -23.962  1.00 28.81           C
ATOM   1379  C   LYS A 174      68.633  39.072 -24.050  1.00 13.35           C
ATOM   1380  O   LYS A 174      69.853  38.970 -23.854  1.00 32.14           O
ATOM   1381  CB  LYS A 174      67.362  37.508 -25.408  1.00 69.91           C
ATOM   1382  CG  LYS A 174      66.837  36.089 -25.587  1.00 56.71           C
ATOM   1383  CD  LYS A 174      66.786  35.666 -27.058  1.00 30.46           C
ATOM   1384  CE  LYS A 174      65.360  35.535 -27.598  1.00 56.80           C
ATOM   1385  NZ  LYS A 174      64.715  36.833 -27.851  1.00 20.59           N
ATOM   1386  N   THR A 175      68.006  40.183 -24.358  1.00 20.56           N
ATOM   1387  CA  THR A 175      68.698  41.456 -24.540  1.00  3.49           C
ATOM   1388  C   THR A 175      69.297  41.914 -23.212  1.00 22.94           C
ATOM   1389  O   THR A 175      70.519  42.084 -23.089  1.00 95.05           O
ATOM   1390  CB  THR A 175      67.714  42.484 -25.096  1.00 32.75           C
ATOM   1391  OG1 THR A 175      67.466  42.209 -26.470  1.00 15.72           O
ATOM   1392  CG2 THR A 175      68.225  43.920 -25.003  1.00  1.93           C
ATOM   1393  N   GLU A 176      68.420  42.095 -22.249  1.00 21.63           N
ATOM   1394  CA  GLU A 176      68.814  42.532 -20.907  1.00 31.03           C
ATOM   1395  C   GLU A 176      69.970  41.660 -20.399  1.00 25.30           C
ATOM   1396  O   GLU A 176      70.992  42.160 -19.913  1.00 22.44           O
ATOM   1397  CB  GLU A 176      67.619  42.452 -19.961  1.00 26.32           C
ATOM   1398  CG  GLU A 176      66.667  43.643 -20.115  1.00 14.66           C
ATOM   1399  CD  GLU A 176      67.330  44.988 -19.800  1.00 57.83           C
ATOM   1400  OE1 GLU A 176      66.626  46.070 -19.795  1.00 82.20           O
ATOM   1401  OE2 GLU A 176      68.592  45.040 -19.537  1.00 74.52           O
ATOM   1402  N   ASN A 177      69.812  40.354 -20.513  1.00 16.17           N
ATOM   1403  CA  ASN A 177      70.871  39.432 -20.083  1.00 25.95           C
ATOM   1404  C   ASN A 177      72.110  39.698 -20.939  1.00 20.50           C
ATOM   1405  O   ASN A 177      73.213  39.916 -20.420  1.00 64.31           O
ATOM   1406  CB  ASN A 177      70.405  37.982 -20.206  1.00 29.10           C
ATOM   1407  CG  ASN A 177      69.842  37.444 -18.886  1.00 50.95           C
ATOM   1408  OD1 ASN A 177      68.699  36.991 -18.843  1.00 22.80           O
ATOM   1409  ND2 ASN A 177      70.580  37.472 -17.790  1.00 12.61           N
ATOM   1410  N   THR A 178      71.882  39.690 -22.233  1.00 37.05           N
ATOM   1411  CA  THR A 178      72.933  39.958 -23.214  1.00 35.03           C
ATOM   1412  C   THR A 178      73.689  41.231 -22.856  1.00 28.62           C
ATOM   1413  O   THR A 178      74.913  41.320 -23.016  1.00 37.83           O
ATOM   1414  CB  THR A 178      72.329  40.220 -24.601  1.00 31.89           C
ATOM   1415  OG1 THR A 178      72.473  39.077 -25.427  1.00 20.75           O
ATOM   1416  CG2 THR A 178      73.000  41.392 -25.332  1.00 17.86           C
ATOM   1417  N   LYS A 179      72.944  42.196 -22.357  1.00  8.53           N
ATOM   1418  CA  LYS A 179      73.501  43.526 -22.134  1.00 31.36           C
ATOM   1419  C   LYS A 179      74.228  43.613 -20.840  1.00 43.60           C
ATOM   1420  O   LYS A 179      74.750  44.657 -20.445  1.00 50.01           O
ATOM   1421  CB  LYS A 179      72.402  44.554 -22.534  1.00  5.67           C
ATOM   1422  CG  LYS A 179      71.735  45.377 -21.438  1.00 39.37           C
ATOM   1423  CD  LYS A 179      71.119  46.688 -21.998  1.00 45.07           C
ATOM   1424  CE  LYS A 179      69.579  46.713 -22.021  1.00 27.96           C
ATOM   1425  NZ  LYS A 179      69.027  47.903 -22.703  1.00 29.31           N
ATOM   1426  N   LYS A 180      74.261  42.466 -20.206  1.00 25.20           N
ATOM   1427  CA  LYS A 180      74.882  42.360 -18.922  1.00 21.97           C
ATOM   1428  C   LYS A 180      76.165  41.609 -19.154  1.00 44.79           C
ATOM   1429  O   LYS A 180      77.197  41.970 -18.582  1.00 32.51           O
ATOM   1430  CB  LYS A 180      73.932  41.711 -17.880  1.00 53.31           C
ATOM   1431  CG  LYS A 180      73.136  42.630 -16.894  1.00  5.24           C
ATOM   1432  CD  LYS A 180      72.615  43.954 -17.459  1.00 51.77           C
ATOM   1433  CE  LYS A 180      71.113  44.159 -17.254  1.00 76.55           C
ATOM   1434  NZ  LYS A 180      70.513  45.203 -18.177  1.00 40.26           N
ATOM   1435  N   VAL A 181      76.100  40.682 -20.138  1.00 32.60           N
ATOM   1436  CA  VAL A 181      77.277  39.916 -20.562  1.00 36.33           C
ATOM   1437  C   VAL A 181      78.417  40.835 -20.932  1.00 25.85           C
ATOM   1438  O   VAL A 181      79.498  40.797 -20.363  1.00 66.30           O
ATOM   1439  CB  VAL A 181      77.002  39.062 -21.782  1.00 39.43           C
ATOM   1440  CG1 VAL A 181      78.304  38.911 -22.573  1.00 26.94           C
ATOM   1441  CG2 VAL A 181      76.454  37.702 -21.376  1.00 54.05           C
ATOM   1442  N   ILE A 182      78.158  41.620 -21.936  1.00 17.85           N
ATOM   1443  CA  ILE A 182      79.114  42.577 -22.405  1.00 25.41           C
ATOM   1444  C   ILE A 182      79.399  43.607 -21.338  1.00 21.71           C
ATOM   1445  O   ILE A 182      80.345  44.377 -21.422  1.00 63.38           O
ATOM   1446  CB  ILE A 182      78.682  43.221 -23.723  1.00 16.22           C
ATOM   1447  CG1 ILE A 182      78.642  44.729 -23.565  1.00 10.77           C
ATOM   1448  CG2 ILE A 182      77.357  42.671 -24.231  1.00 32.98           C
ATOM   1449  CD1 ILE A 182      77.419  45.357 -24.208  1.00 75.67           C
ATOM   1450  N   GLN A 183      78.612  43.576 -20.284  1.00 48.79           N
ATOM   1451  CA  GLN A 183      78.793  44.509 -19.173  1.00 84.19           C
ATOM   1452  C   GLN A 183      79.870  44.063 -18.167  1.00 74.25           C
ATOM   1453  O   GLN A 183      80.631  44.877 -17.609  1.00 41.23           O
ATOM   1454  CB  GLN A 183      77.457  44.781 -18.456  1.00 73.32           C
ATOM   1455  CG  GLN A 183      77.370  46.213 -17.895  1.00 26.49           C
ATOM   1456  CD  GLN A 183      77.481  46.298 -16.378  1.00 58.00           C
ATOM   1457  OE1 GLN A 183      77.741  47.384 -15.852  1.00100.00           O
ATOM   1458  NE2 GLN A 183      77.210  45.202 -15.668  1.00 13.69           N
ATOM   1459  N   TYR A 184      79.854  42.754 -17.890  1.00 25.10           N
ATOM   1460  CA  TYR A 184      80.794  42.093 -17.018  1.00 12.03           C
ATOM   1461  C   TYR A 184      82.106  41.800 -17.782  1.00 43.05           C
ATOM   1462  O   TYR A 184      83.231  42.059 -17.324  1.00 39.42           O
ATOM   1463  CB  TYR A 184      80.142  40.793 -16.510  1.00 25.90           C
ATOM   1464  CG  TYR A 184      81.058  39.854 -15.744  1.00 57.18           C
ATOM   1465  CD1 TYR A 184      81.334  40.074 -14.391  1.00 14.01           C
ATOM   1466  CD2 TYR A 184      81.522  38.680 -16.341  1.00 35.48           C
ATOM   1467  CE1 TYR A 184      82.121  39.185 -13.663  1.00 39.46           C
ATOM   1468  CE2 TYR A 184      82.327  37.784 -15.636  1.00 22.77           C
ATOM   1469  CZ  TYR A 184      82.620  38.049 -14.298  1.00 54.21           C
ATOM   1470  OH  TYR A 184      83.454  37.220 -13.623  1.00 43.35           O
ATOM   1471  N   LEU A 185      81.903  41.307 -18.996  1.00 26.81           N
ATOM   1472  CA  LEU A 185      82.976  41.036 -19.925  1.00 50.85           C
ATOM   1473  C   LEU A 185      83.969  42.167 -20.015  1.00 41.29           C
ATOM   1474  O   LEU A 185      85.182  41.981 -19.837  1.00 40.65           O
ATOM   1475  CB  LEU A 185      82.446  40.673 -21.316  1.00 30.24           C
ATOM   1476  CG  LEU A 185      82.704  39.193 -21.557  1.00 29.83           C
ATOM   1477  CD1 LEU A 185      82.045  38.359 -20.468  1.00 71.06           C
ATOM   1478  CD2 LEU A 185      82.218  38.793 -22.931  1.00 30.41           C
ATOM   1479  N   ALA A 186      83.428  43.355 -20.231  1.00 20.60           N
ATOM   1480  CA  ALA A 186      84.261  44.542 -20.251  1.00 29.35           C
ATOM   1481  C   ALA A 186      85.111  44.636 -19.019  1.00 19.87           C
ATOM   1482  O   ALA A 186      86.307  44.881 -19.070  1.00 65.96           O
ATOM   1483  CB  ALA A 186      83.392  45.774 -20.174  1.00 25.56           C
ATOM   1484  N   SER A 187      84.403  44.617 -17.909  1.00 53.90           N
ATOM   1485  CA  SER A 187      84.975  44.842 -16.617  1.00 45.83           C
ATOM   1486  C   SER A 187      86.083  43.883 -16.291  1.00 33.15           C
ATOM   1487  O   SER A 187      87.213  44.318 -16.175  1.00 53.18           O
ATOM   1488  CB  SER A 187      83.934  44.938 -15.517  1.00 59.53           C
ATOM   1489  OG  SER A 187      84.548  45.309 -14.292  1.00 58.39           O
ATOM   1490  N   VAL A 188      85.800  42.586 -16.233  1.00 19.36           N
ATOM   1491  CA  VAL A 188      86.837  41.637 -15.890  1.00 23.40           C
ATOM   1492  C   VAL A 188      88.096  41.734 -16.729  1.00 44.41           C
ATOM   1493  O   VAL A 188      89.144  41.295 -16.274  1.00 48.48           O
ATOM   1494  CB  VAL A 188      86.339  40.206 -15.929  1.00 13.56           C
ATOM   1495  CG1 VAL A 188      84.870  40.212 -15.551  1.00 32.60           C
ATOM   1496  CG2 VAL A 188      86.563  39.678 -17.346  1.00  9.09           C
ATOM   1497  N   ALA A 189      87.966  42.190 -17.982  1.00 71.24           N
ATOM   1498  CA  ALA A 189      89.100  42.280 -18.889  1.00 58.97           C
ATOM   1499  C   ALA A 189      89.333  43.681 -19.443  1.00 30.26           C
ATOM   1500  O   ALA A 189      89.388  43.859 -20.652  1.00 41.77           O
ATOM   1501  CB  ALA A 189      88.951  41.291 -20.027  1.00 58.30           C
ATOM   1502  N   GLY A 190      89.514  44.665 -18.560  1.00 80.00           N
ATOM   1503  CA  GLY A 190      89.807  46.041 -18.957  1.00 68.69           C
ATOM   1504  C   GLY A 190      91.309  46.322 -18.836  1.00 74.99           C
ATOM   1505  O   GLY A 190      92.091  46.127 -19.774  1.00 71.49           O
ATOM   1506  N   VAL A 191      85.922  55.286 -21.814  1.00100.00           N
ATOM   1507  CA  VAL A 191      86.803  54.494 -22.711  1.00 57.40           C
ATOM   1508  C   VAL A 191      86.090  53.665 -23.807  1.00 30.45           C
ATOM   1509  O   VAL A 191      84.969  53.926 -24.229  1.00 40.98           O
ATOM   1510  CB  VAL A 191      87.876  53.698 -21.968  1.00 49.12           C
ATOM   1511  CG1 VAL A 191      89.053  53.424 -22.896  1.00100.00           C
ATOM   1512  CG2 VAL A 191      88.409  54.519 -20.800  1.00100.00           C
ATOM   1513  N   LEU A 192      86.835  52.748 -24.375  1.00 37.54           N
ATOM   1514  CA  LEU A 192      86.344  51.795 -25.325  1.00 41.80           C
ATOM   1515  C   LEU A 192      85.127  51.241 -24.702  1.00 43.48           C
ATOM   1516  O   LEU A 192      84.016  51.358 -25.212  1.00 66.91           O
ATOM   1517  CB  LEU A 192      87.356  50.647 -25.352  1.00 66.25           C
ATOM   1518  CG  LEU A 192      87.320  49.833 -26.614  1.00 30.37           C
ATOM   1519  CD1 LEU A 192      87.063  48.381 -26.244  1.00 60.09           C
ATOM   1520  CD2 LEU A 192      86.191  50.343 -27.501  1.00 72.05           C
ATOM   1521  N   GLU A 193      85.400  50.864 -23.470  1.00 40.28           N
ATOM   1522  CA  GLU A 193      84.430  50.356 -22.564  1.00 61.14           C
ATOM   1523  C   GLU A 193      83.246  51.281 -22.536  1.00 25.70           C
ATOM   1524  O   GLU A 193      82.127  50.878 -22.808  1.00 46.25           O
ATOM   1525  CB  GLU A 193      85.047  50.136 -21.169  1.00 94.29           C
ATOM   1526  CG  GLU A 193      86.117  49.022 -21.168  1.00100.00           C
ATOM   1527  CD  GLU A 193      87.427  49.409 -21.825  1.00 97.35           C
ATOM   1528  OE1 GLU A 193      87.756  50.568 -22.061  1.00 54.86           O
ATOM   1529  OE2 GLU A 193      88.175  48.358 -22.048  1.00100.00           O
ATOM   1530  N   GLN A 194      83.499  52.560 -22.437  1.00 31.64           N
ATOM   1531  CA  GLN A 194      82.371  53.455 -22.466  1.00 12.85           C
ATOM   1532  C   GLN A 194      81.687  53.478 -23.820  1.00 33.17           C
ATOM   1533  O   GLN A 194      80.463  53.425 -23.924  1.00 37.62           O
ATOM   1534  CB  GLN A 194      82.678  54.855 -21.938  1.00 31.58           C
ATOM   1535  CG  GLN A 194      81.555  55.461 -21.034  1.00 99.12           C
ATOM   1536  CD  GLN A 194      80.972  54.579 -19.905  1.00 95.03           C
ATOM   1537  OE1 GLN A 194      81.706  54.000 -19.057  1.00 57.22           O
ATOM   1538  NE2 GLN A 194      79.631  54.552 -19.850  1.00 72.26           N
ATOM   1539  N   GLN A 195      82.469  53.533 -24.883  1.00 73.95           N
ATOM   1540  CA  GLN A 195      81.860  53.596 -26.197  1.00 66.46           C
ATOM   1541  C   GLN A 195      81.131  52.319 -26.582  1.00 49.74           C
ATOM   1542  O   GLN A 195      80.027  52.346 -27.116  1.00 41.93           O
ATOM   1543  CB  GLN A 195      82.790  54.139 -27.293  1.00 57.98           C
ATOM   1544  CG  GLN A 195      84.294  53.783 -27.142  1.00 31.92           C
ATOM   1545  CD  GLN A 195      85.174  54.694 -28.001  1.00 37.09           C
ATOM   1546  OE1 GLN A 195      86.247  54.282 -28.443  1.00 53.27           O
ATOM   1547  NE2 GLN A 195      84.745  55.959 -28.215  1.00 10.25           N
ATOM   1548  N   ILE A 196      81.725  51.196 -26.225  1.00 23.90           N
ATOM   1549  CA  ILE A 196      81.082  49.944 -26.424  1.00 24.99           C
ATOM   1550  C   ILE A 196      79.706  49.971 -25.735  1.00 47.60           C
ATOM   1551  O   ILE A 196      78.684  49.464 -26.217  1.00 61.05           O
ATOM   1552  CB  ILE A 196      81.930  48.887 -25.749  1.00  8.12           C
ATOM   1553  CG1 ILE A 196      82.814  48.151 -26.710  1.00 32.71           C
ATOM   1554  CG2 ILE A 196      81.030  47.873 -25.080  1.00 22.56           C
ATOM   1555  CD1 ILE A 196      82.739  46.663 -26.368  1.00 14.47           C
ATOM   1556  N   LEU A 197      79.691  50.544 -24.545  1.00 39.03           N
ATOM   1557  CA  LEU A 197      78.466  50.614 -23.783  1.00 39.80           C
ATOM   1558  C   LEU A 197      77.401  51.451 -24.491  1.00 50.96           C
ATOM   1559  O   LEU A 197      76.379  50.899 -24.901  1.00 39.97           O
ATOM   1560  CB  LEU A 197      78.660  50.912 -22.276  1.00 69.26           C
ATOM   1561  CG  LEU A 197      79.555  49.882 -21.534  1.00 80.93           C
ATOM   1562  CD1 LEU A 197      80.042  50.391 -20.160  1.00 36.61           C
ATOM   1563  CD2 LEU A 197      78.881  48.496 -21.403  1.00 28.95           C
ATOM   1564  N   GLN A 198      77.718  52.721 -24.820  1.00 13.79           N
ATOM   1565  CA  GLN A 198      76.803  53.581 -25.568  1.00 20.13           C
ATOM   1566  C   GLN A 198      76.373  53.131 -26.960  1.00 28.92           C
ATOM   1567  O   GLN A 198      75.455  53.685 -27.542  1.00 22.59           O
ATOM   1568  CB  GLN A 198      77.091  55.066 -25.422  1.00 22.39           C
ATOM   1569  CG  GLN A 198      77.576  55.264 -23.979  1.00 16.96           C
ATOM   1570  CD  GLN A 198      76.642  56.077 -23.116  1.00 64.53           C
ATOM   1571  OE1 GLN A 198      75.666  56.676 -23.604  1.00 75.40           O
ATOM   1572  NE2 GLN A 198      76.998  56.169 -21.835  1.00 98.17           N
ATOM   1573  N   ALA A 199      76.995  52.078 -27.448  1.00 12.36           N
ATOM   1574  CA  ALA A 199      76.490  51.321 -28.535  1.00 20.63           C
ATOM   1575  C   ALA A 199      74.942  51.166 -28.481  1.00 36.93           C
ATOM   1576  O   ALA A 199      74.177  51.887 -29.137  1.00 37.51           O
ATOM   1577  CB  ALA A 199      77.145  49.942 -28.469  1.00 12.08           C
ATOM   1578  N   ASN A 200      74.484  50.260 -27.642  1.00 19.43           N
ATOM   1579  CA  ASN A 200      73.079  49.845 -27.568  1.00 38.40           C
ATOM   1580  C   ASN A 200      71.993  50.912 -27.653  1.00 17.79           C
ATOM   1581  O   ASN A 200      71.100  50.866 -28.506  1.00 36.98           O
ATOM   1582  CB  ASN A 200      72.790  48.703 -26.568  1.00 18.13           C
ATOM   1583  CG  ASN A 200      73.793  47.564 -26.744  1.00 85.74           C
ATOM   1584  OD1 ASN A 200      73.769  46.805 -27.735  1.00 71.39           O
ATOM   1585  ND2 ASN A 200      74.778  47.537 -25.849  1.00100.00           N
ATOM   1586  N   PRO A 201      72.089  51.885 -26.796  1.00 27.21           N
ATOM   1587  CA  PRO A 201      71.142  52.991 -26.772  1.00 22.21           C
ATOM   1588  C   PRO A 201      70.905  53.626 -28.150  1.00 34.09           C
ATOM   1589  O   PRO A 201      69.982  54.407 -28.369  1.00 72.45           O
ATOM   1590  CB  PRO A 201      71.753  54.027 -25.835  1.00 38.57           C
ATOM   1591  CG  PRO A 201      73.135  53.525 -25.426  1.00 62.31           C
ATOM   1592  CD  PRO A 201      73.273  52.102 -25.938  1.00 48.74           C
ATOM   1593  N   ILE A 202      71.723  53.269 -29.103  1.00 29.62           N
ATOM   1594  CA  ILE A 202      71.609  53.886 -30.396  1.00 25.45           C
ATOM   1595  C   ILE A 202      70.906  52.948 -31.300  1.00 23.01           C
ATOM   1596  O   ILE A 202      70.076  53.367 -32.081  1.00 46.42           O
ATOM   1597  CB  ILE A 202      73.002  54.209 -30.921  1.00 67.57           C
ATOM   1598  CG1 ILE A 202      73.620  55.326 -30.075  1.00 58.42           C
ATOM   1599  CG2 ILE A 202      72.959  54.610 -32.390  1.00 57.38           C
ATOM   1600  CD1 ILE A 202      74.952  55.855 -30.604  1.00 32.36           C
ATOM   1601  N   LEU A 203      71.302  51.679 -31.185  1.00 17.64           N
ATOM   1602  CA  LEU A 203      70.711  50.598 -31.931  1.00 31.35           C
ATOM   1603  C   LEU A 203      69.377  50.277 -31.351  1.00 46.89           C
ATOM   1604  O   LEU A 203      68.714  49.320 -31.736  1.00 89.26           O
ATOM   1605  CB  LEU A 203      71.517  49.308 -31.807  1.00 34.05           C
ATOM   1606  CG  LEU A 203      72.737  49.313 -32.678  1.00 26.94           C
ATOM   1607  CD1 LEU A 203      73.632  50.424 -32.158  1.00 45.80           C
ATOM   1608  CD2 LEU A 203      73.423  47.978 -32.498  1.00 27.53           C
ATOM   1609  N   GLU A 204      69.089  50.946 -30.276  1.00 33.08           N
ATOM   1610  CA  GLU A 204      67.877  50.632 -29.594  1.00 20.46           C
ATOM   1611  C   GLU A 204      66.841  51.672 -29.903  1.00 48.93           C
ATOM   1612  O   GLU A 204      65.721  51.330 -30.312  1.00 45.42           O
ATOM   1613  CB  GLU A 204      68.145  50.444 -28.110  1.00 10.60           C
ATOM   1614  CG  GLU A 204      68.313  48.974 -27.671  1.00 35.93           C
ATOM   1615  CD  GLU A 204      68.077  48.761 -26.179  1.00 45.08           C
ATOM   1616  OE1 GLU A 204      67.718  49.651 -25.403  1.00 11.88           O
ATOM   1617  OE2 GLU A 204      68.225  47.506 -25.831  1.00 18.33           O
ATOM   1618  N   ALA A 205      67.263  52.946 -29.815  1.00 17.74           N
ATOM   1619  CA  ALA A 205      66.397  54.032 -30.263  1.00 27.05           C
ATOM   1620  C   ALA A 205      65.875  53.737 -31.656  1.00 48.50           C
ATOM   1621  O   ALA A 205      64.711  54.006 -31.949  1.00 60.01           O
ATOM   1622  CB  ALA A 205      67.154  55.353 -30.311  1.00  5.71           C
ATOM   1623  N   PHE A 206      66.734  53.076 -32.468  1.00 29.00           N
ATOM   1624  CA  PHE A 206      66.491  52.870 -33.883  1.00 13.72           C
ATOM   1625  C   PHE A 206      66.175  51.413 -34.322  1.00 16.07           C
ATOM   1626  O   PHE A 206      65.631  51.164 -35.403  1.00 22.68           O
ATOM   1627  CB  PHE A 206      67.568  53.561 -34.789  1.00 38.32           C
ATOM   1628  CG  PHE A 206      67.941  55.047 -34.589  1.00  6.94           C
ATOM   1629  CD1 PHE A 206      69.133  55.409 -33.955  1.00  8.22           C
ATOM   1630  CD2 PHE A 206      67.279  56.068 -35.276  1.00 34.37           C
ATOM   1631  CE1 PHE A 206      69.576  56.734 -33.905  1.00 49.29           C
ATOM   1632  CE2 PHE A 206      67.696  57.402 -35.233  1.00  9.24           C
ATOM   1633  CZ  PHE A 206      68.838  57.744 -34.520  1.00 20.54           C
ATOM   1634  N   GLY A 207      66.473  50.422 -33.494  1.00 13.09           N
ATOM   1635  CA  GLY A 207      66.101  49.048 -33.839  1.00  1.00           C
ATOM   1636  C   GLY A 207      65.085  48.438 -32.841  1.00 25.58           C
ATOM   1637  O   GLY A 207      64.787  47.205 -32.777  1.00  9.90           O
ATOM   1638  N   ASN A 208      64.635  49.278 -31.928  1.00  9.78           N
ATOM   1639  CA  ASN A 208      63.780  48.759 -30.904  1.00 25.15           C
ATOM   1640  C   ASN A 208      62.364  49.328 -30.925  1.00 16.68           C
ATOM   1641  O   ASN A 208      62.129  50.472 -31.390  1.00 11.55           O
ATOM   1642  CB  ASN A 208      64.492  48.740 -29.531  1.00  8.73           C
ATOM   1643  CG  ASN A 208      65.162  47.386 -29.265  1.00 61.22           C
ATOM   1644  OD1 ASN A 208      65.577  46.660 -30.185  1.00 29.70           O
ATOM   1645  ND2 ASN A 208      65.158  46.955 -28.010  1.00 26.17           N
ATOM   1646  N   ALA A 209      61.398  48.549 -30.434  1.00 11.84           N
ATOM   1647  CA  ALA A 209      60.036  49.051 -30.508  1.00  4.27           C
ATOM   1648  C   ALA A 209      59.019  48.237 -29.782  1.00 27.85           C
ATOM   1649  O   ALA A 209      59.120  47.003 -29.799  1.00 20.22           O
ATOM   1650  CB  ALA A 209      59.638  49.143 -31.965  1.00  3.05           C
ATOM   1651  N   LYS A 210      57.954  48.947 -29.326  1.00 52.16           N
ATOM   1652  CA  LYS A 210      56.804  48.385 -28.598  1.00 42.82           C
ATOM   1653  C   LYS A 210      55.909  47.460 -29.404  1.00 41.12           C
ATOM   1654  O   LYS A 210      55.160  47.868 -30.311  1.00 29.49           O
ATOM   1655  CB  LYS A 210      55.948  49.441 -27.941  1.00 19.83           C
ATOM   1656  CG  LYS A 210      54.698  48.890 -27.286  1.00 29.16           C
ATOM   1657  CD  LYS A 210      53.656  49.963 -26.992  1.00 79.14           C
ATOM   1658  CE  LYS A 210      52.386  49.425 -26.270  1.00 54.03           C
ATOM   1659  NZ  LYS A 210      51.677  50.459 -25.592  1.00 37.67           N
ATOM   1660  N   THR A 211      55.880  46.213 -28.951  1.00 28.60           N
ATOM   1661  CA  THR A 211      54.942  45.263 -29.498  1.00 41.58           C
ATOM   1662  C   THR A 211      54.209  44.558 -28.378  1.00 51.22           C
ATOM   1663  O   THR A 211      54.617  44.659 -27.215  1.00 44.99           O
ATOM   1664  CB  THR A 211      55.564  44.293 -30.523  1.00 67.42           C
ATOM   1665  OG1 THR A 211      55.957  43.077 -29.922  1.00 38.35           O
ATOM   1666  CG2 THR A 211      56.750  44.946 -31.221  1.00 40.60           C
ATOM   1667  N   THR A 212      53.083  43.944 -28.732  1.00 30.43           N
ATOM   1668  CA  THR A 212      52.220  43.289 -27.788  1.00 23.28           C
ATOM   1669  C   THR A 212      52.869  42.067 -27.194  1.00 31.66           C
ATOM   1670  O   THR A 212      52.174  41.178 -26.706  1.00 92.07           O
ATOM   1671  CB  THR A 212      50.964  42.789 -28.475  1.00 53.51           C
ATOM   1672  OG1 THR A 212      51.365  41.721 -29.308  1.00 47.30           O
ATOM   1673  CG2 THR A 212      50.329  43.904 -29.287  1.00 62.64           C
ATOM   1674  N   ARG A 213      54.194  41.962 -27.317  1.00 10.73           N
ATOM   1675  CA  ARG A 213      54.877  40.886 -26.618  1.00 20.41           C
ATOM   1676  C   ARG A 213      55.992  41.450 -25.730  1.00 29.66           C
ATOM   1677  O   ARG A 213      56.452  40.822 -24.774  1.00 51.62           O
ATOM   1678  CB  ARG A 213      55.415  39.779 -27.527  1.00  4.61           C
ATOM   1679  CG  ARG A 213      54.396  39.104 -28.391  1.00 21.81           C
ATOM   1680  CD  ARG A 213      54.758  37.656 -28.662  1.00 10.55           C
ATOM   1681  NE  ARG A 213      53.596  36.868 -29.126  1.00 39.38           N
ATOM   1682  CZ  ARG A 213      53.360  35.601 -28.795  1.00 78.24           C
ATOM   1683  NH1 ARG A 213      54.185  34.891 -28.028  1.00 89.97           N
ATOM   1684  NH2 ARG A 213      52.269  35.015 -29.256  1.00100.00           N
ATOM   1685  N   ASN A 214      56.378  42.684 -26.057  1.00 31.59           N
ATOM   1686  CA  ASN A 214      57.409  43.393 -25.353  1.00 13.13           C
ATOM   1687  C   ASN A 214      57.398  44.860 -25.709  1.00 49.59           C
ATOM   1688  O   ASN A 214      56.941  45.278 -26.768  1.00 61.78           O
ATOM   1689  CB  ASN A 214      58.753  42.742 -25.590  1.00  8.08           C
ATOM   1690  CG  ASN A 214      59.873  43.426 -24.882  1.00 15.93           C
ATOM   1691  OD1 ASN A 214      60.017  44.663 -24.877  1.00 18.01           O
ATOM   1692  ND2 ASN A 214      60.758  42.581 -24.412  1.00 43.71           N
ATOM   1693  N   ASN A 215      57.825  45.640 -24.746  1.00 13.45           N
ATOM   1694  CA  ASN A 215      57.724  47.077 -24.799  1.00 16.90           C
ATOM   1695  C   ASN A 215      58.993  47.673 -25.339  1.00 15.69           C
ATOM   1696  O   ASN A 215      59.242  48.884 -25.367  1.00 16.77           O
ATOM   1697  CB  ASN A 215      57.455  47.601 -23.371  1.00 49.38           C
ATOM   1698  CG  ASN A 215      55.976  47.692 -22.978  1.00 11.43           C
ATOM   1699  OD1 ASN A 215      55.632  48.398 -22.028  1.00 49.77           O
ATOM   1700  ND2 ASN A 215      55.085  47.139 -23.781  1.00 35.31           N
ATOM   1701  N   ASN A 216      59.875  46.786 -25.614  1.00 30.71           N
ATOM   1702  CA  ASN A 216      61.162  47.211 -26.047  1.00 47.13           C
ATOM   1703  C   ASN A 216      61.747  46.137 -26.887  1.00 35.43           C
ATOM   1704  O   ASN A 216      62.604  45.387 -26.450  1.00 30.46           O
ATOM   1705  CB  ASN A 216      62.061  47.507 -24.867  1.00 35.56           C
ATOM   1706  CG  ASN A 216      63.335  48.158 -25.320  1.00 62.32           C
ATOM   1707  OD1 ASN A 216      63.308  49.009 -26.242  1.00 50.84           O
ATOM   1708  ND2 ASN A 216      64.444  47.742 -24.688  1.00 37.55           N
ATOM   1709  N   SER A 217      61.070  45.965 -27.987  1.00 25.40           N
ATOM   1710  CA  SER A 217      61.341  44.912 -28.912  1.00  7.69           C
ATOM   1711  C   SER A 217      62.451  45.235 -29.953  1.00 23.22           C
ATOM   1712  O   SER A 217      62.447  46.319 -30.563  1.00 43.07           O
ATOM   1713  CB  SER A 217      60.124  44.323 -29.616  1.00 60.65           C
ATOM   1714  OG  SER A 217      60.401  42.995 -30.035  1.00 32.58           O
ATOM   1715  N   SER A 218      63.340  44.199 -30.060  1.00 46.94           N
ATOM   1716  CA  SER A 218      64.566  44.123 -30.944  1.00 31.01           C
ATOM   1717  C   SER A 218      64.186  43.656 -32.370  1.00 51.53           C
ATOM   1718  O   SER A 218      64.195  42.458 -32.684  1.00 15.46           O
ATOM   1719  CB  SER A 218      65.583  43.171 -30.343  1.00 33.73           C
ATOM   1720  OG  SER A 218      65.317  43.001 -28.961  1.00 29.97           O
ATOM   1721  N   ARG A 219      63.878  44.767 -33.024  1.00 38.72           N
ATOM   1722  CA  ARG A 219      63.307  44.876 -34.346  1.00 18.38           C
ATOM   1723  C   ARG A 219      64.344  44.658 -35.465  1.00 46.36           C
ATOM   1724  O   ARG A 219      64.141  45.081 -36.615  1.00 51.03           O
ATOM   1725  CB  ARG A 219      62.601  46.223 -34.439  1.00 46.78           C
ATOM   1726  CG  ARG A 219      61.473  46.342 -33.396  1.00  4.14           C
ATOM   1727  CD  ARG A 219      60.192  45.599 -33.801  1.00 47.62           C
ATOM   1728  NE  ARG A 219      59.960  44.346 -33.053  1.00 21.75           N
ATOM   1729  CZ  ARG A 219      59.380  43.258 -33.589  1.00 17.15           C
ATOM   1730  NH1 ARG A 219      58.978  43.251 -34.869  1.00  4.20           N
ATOM   1731  NH2 ARG A 219      59.152  42.117 -32.923  1.00  8.53           N
ATOM   1732  N   PHE A 220      65.386  43.984 -35.053  1.00 57.72           N
ATOM   1733  CA  PHE A 220      66.523  43.535 -35.881  1.00 12.90           C
ATOM   1734  C   PHE A 220      67.432  42.640 -35.011  1.00 22.14           C
ATOM   1735  O   PHE A 220      67.802  43.005 -33.885  1.00 36.95           O
ATOM   1736  CB  PHE A 220      67.308  44.744 -36.405  1.00  7.60           C
ATOM   1737  CG  PHE A 220      68.181  45.423 -35.345  1.00 46.31           C
ATOM   1738  CD1 PHE A 220      69.520  45.042 -35.190  1.00 35.56           C
ATOM   1739  CD2 PHE A 220      67.643  46.430 -34.535  1.00 43.96           C
ATOM   1740  CE1 PHE A 220      70.321  45.670 -34.227  1.00 38.83           C
ATOM   1741  CE2 PHE A 220      68.443  47.059 -33.574  1.00 46.18           C
ATOM   1742  CZ  PHE A 220      69.782  46.679 -33.420  1.00 33.42           C
ATOM   1743  N   GLY A 221      67.783  41.471 -35.531  1.00 33.50           N
ATOM   1744  CA  GLY A 221      68.648  40.503 -34.802  1.00 31.83           C
ATOM   1745  C   GLY A 221      70.057  41.088 -34.644  1.00 31.81           C
ATOM   1746  O   GLY A 221      70.374  42.156 -35.177  1.00 33.83           O
ATOM   1747  N   LYS A 222      70.928  40.406 -33.899  1.00 30.14           N
ATOM   1748  CA  LYS A 222      72.309  40.912 -33.756  1.00 12.64           C
ATOM   1749  C   LYS A 222      73.222  40.029 -32.893  1.00 32.24           C
ATOM   1750  O   LYS A 222      72.788  39.440 -31.886  1.00 28.02           O
ATOM   1751  CB  LYS A 222      72.315  42.321 -33.166  1.00  4.45           C
ATOM   1752  CG  LYS A 222      71.882  42.379 -31.706  1.00 72.56           C
ATOM   1753  CD  LYS A 222      70.964  43.566 -31.413  1.00100.00           C
ATOM   1754  CE  LYS A 222      69.909  43.252 -30.354  1.00100.00           C
ATOM   1755  NZ  LYS A 222      68.641  42.779 -30.927  1.00 29.76           N
ATOM   1756  N   PHE A 223      74.451  40.037 -33.384  1.00 47.38           N
ATOM   1757  CA  PHE A 223      75.608  39.315 -32.848  1.00 23.26           C
ATOM   1758  C   PHE A 223      76.694  40.335 -32.484  1.00 48.57           C
ATOM   1759  O   PHE A 223      76.985  41.262 -33.255  1.00 23.30           O
ATOM   1760  CB  PHE A 223      76.134  38.386 -33.945  1.00  7.96           C
ATOM   1761  CG  PHE A 223      77.234  37.444 -33.479  1.00 32.98           C
ATOM   1762  CD1 PHE A 223      78.496  37.494 -34.081  1.00 55.14           C
ATOM   1763  CD2 PHE A 223      76.974  36.530 -32.458  1.00 22.67           C
ATOM   1764  CE1 PHE A 223      79.503  36.621 -33.659  1.00 31.11           C
ATOM   1765  CE2 PHE A 223      77.980  35.655 -32.036  1.00 78.45           C
ATOM   1766  CZ  PHE A 223      79.245  35.700 -32.636  1.00 57.40           C
ATOM   1767  N   ILE A 224      77.280  40.154 -31.316  1.00 18.02           N
ATOM   1768  CA  ILE A 224      78.320  41.072 -30.824  1.00 16.63           C
ATOM   1769  C   ILE A 224      79.612  40.343 -30.528  1.00 23.30           C
ATOM   1770  O   ILE A 224      79.620  39.327 -29.848  1.00 64.01           O
ATOM   1771  CB  ILE A 224      77.853  41.770 -29.547  1.00 21.43           C
ATOM   1772  CG1 ILE A 224      76.431  42.325 -29.658  1.00 32.15           C
ATOM   1773  CG2 ILE A 224      78.735  42.962 -29.165  1.00 39.98           C
ATOM   1774  CD1 ILE A 224      76.394  43.806 -30.038  1.00 37.73           C
ATOM   1775  N   GLU A 225      80.678  40.795 -31.167  1.00 59.15           N
ATOM   1776  CA  GLU A 225      81.976  40.196 -30.957  1.00 37.93           C
ATOM   1777  C   GLU A 225      82.762  41.027 -29.968  1.00 64.82           C
ATOM   1778  O   GLU A 225      83.036  42.217 -30.237  1.00 40.29           O
ATOM   1779  CB  GLU A 225      82.771  40.054 -32.276  1.00 21.98           C
ATOM   1780  CG  GLU A 225      82.826  38.609 -32.841  1.00 72.44           C
ATOM   1781  CD  GLU A 225      83.585  38.467 -34.154  1.00 40.69           C
ATOM   1782  OE1 GLU A 225      83.781  37.406 -34.720  1.00 66.50           O
ATOM   1783  OE2 GLU A 225      83.933  39.610 -34.658  1.00 65.38           O
ATOM   1784  N   ILE A 226      83.058  40.410 -28.811  1.00 26.74           N
ATOM   1785  CA  ILE A 226      83.926  41.056 -27.846  1.00 52.33           C
ATOM   1786  C   ILE A 226      85.378  40.710 -28.142  1.00 71.69           C
ATOM   1787  O   ILE A 226      85.775  39.530 -28.289  1.00 33.76           O
ATOM   1788  CB  ILE A 226      83.528  40.992 -26.368  1.00 57.40           C
ATOM   1789  CG1 ILE A 226      82.015  41.013 -26.202  1.00 41.94           C
ATOM   1790  CG2 ILE A 226      84.060  42.245 -25.683  1.00 30.46           C
ATOM   1791  CD1 ILE A 226      81.450  42.436 -26.247  1.00 33.38           C
ATOM   1792  N   GLN A 227      86.114  41.777 -28.435  1.00 44.40           N
ATOM   1793  CA  GLN A 227      87.458  41.618 -28.917  1.00 56.39           C
ATOM   1794  C   GLN A 227      88.584  41.627 -27.898  1.00 48.86           C
ATOM   1795  O   GLN A 227      89.088  42.649 -27.442  1.00 35.86           O
ATOM   1796  CB  GLN A 227      87.722  42.269 -30.280  1.00 52.16           C
ATOM   1797  CG  GLN A 227      86.706  41.735 -31.312  1.00 39.39           C
ATOM   1798  CD  GLN A 227      86.476  42.653 -32.504  1.00 46.67           C
ATOM   1799  OE1 GLN A 227      86.317  43.884 -32.385  1.00 35.63           O
ATOM   1800  NE2 GLN A 227      86.465  42.044 -33.679  1.00 11.70           N
ATOM   1801  N   PHE A 228      88.984  40.420 -27.590  1.00 26.46           N
ATOM   1802  CA  PHE A 228      90.101  40.138 -26.746  1.00 47.79           C
ATOM   1803  C   PHE A 228      91.430  40.081 -27.505  1.00100.00           C
ATOM   1804  O   PHE A 228      91.495  39.631 -28.657  1.00100.00           O
ATOM   1805  CB  PHE A 228      89.824  38.807 -26.055  1.00 60.45           C
ATOM   1806  CG  PHE A 228      88.776  39.040 -25.035  1.00 66.99           C
ATOM   1807  CD1 PHE A 228      87.509  38.482 -25.186  1.00 78.61           C
ATOM   1808  CD2 PHE A 228      88.986  40.015 -24.063  1.00 64.72           C
ATOM   1809  CE1 PHE A 228      86.491  38.801 -24.291  1.00 45.45           C
ATOM   1810  CE2 PHE A 228      88.000  40.314 -23.130  1.00 58.15           C
ATOM   1811  CZ  PHE A 228      86.749  39.715 -23.268  1.00 55.38           C
ATOM   1812  N   ASN A 229      92.502  40.506 -26.822  1.00 80.75           N
ATOM   1813  CA  ASN A 229      93.821  40.402 -27.380  1.00  7.40           C
ATOM   1814  C   ASN A 229      94.457  39.057 -27.090  1.00 28.46           C
ATOM   1815  O   ASN A 229      93.815  38.123 -26.621  1.00 60.93           O
ATOM   1816  CB  ASN A 229      94.740  41.574 -27.016  1.00 26.27           C
ATOM   1817  CG  ASN A 229      95.087  41.668 -25.544  1.00 37.24           C
ATOM   1818  OD1 ASN A 229      95.349  40.661 -24.886  1.00 33.50           O
ATOM   1819  ND2 ASN A 229      95.118  42.896 -25.027  1.00 30.65           N
ATOM   1820  N   ASN A 230      95.706  38.950 -27.486  1.00 28.69           N
ATOM   1821  CA  ASN A 230      96.534  37.773 -27.281  1.00 37.93           C
ATOM   1822  C   ASN A 230      96.637  37.466 -25.783  1.00 52.42           C
ATOM   1823  O   ASN A 230      96.692  36.311 -25.349  1.00 26.91           O
ATOM   1824  CB  ASN A 230      97.907  38.139 -27.869  1.00 10.10           C
ATOM   1825  CG  ASN A 230      97.997  39.678 -27.945  1.00 86.56           C
ATOM   1826  OD1 ASN A 230      97.156  40.319 -28.620  1.00 78.22           O
ATOM   1827  ND2 ASN A 230      98.898  40.291 -27.144  1.00 68.10           N
ATOM   1828  N   ALA A 231      96.599  38.547 -24.994  1.00 18.64           N
ATOM   1829  CA  ALA A 231      96.652  38.484 -23.549  1.00 36.37           C
ATOM   1830  C   ALA A 231      95.331  38.031 -22.936  1.00 53.37           C
ATOM   1831  O   ALA A 231      95.162  36.860 -22.596  1.00 37.19           O
ATOM   1832  CB  ALA A 231      97.116  39.820 -22.976  1.00 31.88           C
ATOM   1833  N   GLY A 232      94.375  38.961 -22.902  1.00 40.68           N
ATOM   1834  CA  GLY A 232      93.048  38.742 -22.357  1.00 27.19           C
ATOM   1835  C   GLY A 232      92.361  40.072 -22.111  1.00 31.40           C
ATOM   1836  O   GLY A 232      91.440  40.218 -21.296  1.00 35.11           O
ATOM   1837  N   PHE A 233      92.879  41.091 -22.745  1.00  7.77           N
ATOM   1838  CA  PHE A 233      92.344  42.414 -22.513  1.00 41.52           C
ATOM   1839  C   PHE A 233      91.311  42.837 -23.569  1.00 40.03           C
ATOM   1840  O   PHE A 233      91.265  42.359 -24.702  1.00 36.61           O
ATOM   1841  CB  PHE A 233      93.462  43.470 -22.379  1.00 49.30           C
ATOM   1842  CG  PHE A 233      94.168  43.566 -21.039  1.00 76.97           C
ATOM   1843  CD1 PHE A 233      94.526  44.820 -20.539  1.00 67.77           C
ATOM   1844  CD2 PHE A 233      94.606  42.431 -20.357  1.00 92.48           C
ATOM   1845  CE1 PHE A 233      95.267  44.957 -19.361  1.00 41.57           C
ATOM   1846  CE2 PHE A 233      95.327  42.538 -19.162  1.00 46.97           C
ATOM   1847  CZ  PHE A 233      95.655  43.805 -18.678  1.00 44.46           C
ATOM   1848  N   ILE A 234      90.470  43.771 -23.205  1.00 24.86           N
ATOM   1849  CA  ILE A 234      89.524  44.227 -24.163  1.00 36.58           C
ATOM   1850  C   ILE A 234      90.101  45.255 -25.106  1.00 50.28           C
ATOM   1851  O   ILE A 234      90.372  46.414 -24.752  1.00 52.19           O
ATOM   1852  CB  ILE A 234      88.148  44.571 -23.612  1.00 66.34           C
ATOM   1853  CG1 ILE A 234      87.449  43.261 -23.314  1.00 48.84           C
ATOM   1854  CG2 ILE A 234      87.334  45.244 -24.718  1.00 24.12           C
ATOM   1855  CD1 ILE A 234      86.966  42.653 -24.622  1.00 57.64           C
ATOM   1856  N   SER A 235      90.318  44.720 -26.304  1.00 35.14           N
ATOM   1857  CA  SER A 235      90.776  45.397 -27.493  1.00 13.23           C
ATOM   1858  C   SER A 235      89.677  46.215 -28.191  1.00 30.21           C
ATOM   1859  O   SER A 235      89.968  47.172 -28.913  1.00 46.52           O
ATOM   1860  CB  SER A 235      91.290  44.341 -28.446  1.00 26.45           C
ATOM   1861  OG  SER A 235      90.217  43.745 -29.150  1.00 47.64           O
ATOM   1862  N   GLY A 236      88.410  45.818 -27.990  1.00 70.37           N
ATOM   1863  CA  GLY A 236      87.239  46.481 -28.571  1.00 37.52           C
ATOM   1864  C   GLY A 236      86.168  45.467 -29.020  1.00 53.59           C
ATOM   1865  O   GLY A 236      86.254  44.260 -28.740  1.00 28.01           O
ATOM   1866  N   ALA A 237      85.193  45.929 -29.798  1.00 61.96           N
ATOM   1867  CA  ALA A 237      84.145  45.032 -30.240  1.00 34.61           C
ATOM   1868  C   ALA A 237      83.549  45.405 -31.576  1.00 47.96           C
ATOM   1869  O   ALA A 237      83.828  46.482 -32.108  1.00 32.06           O
ATOM   1870  CB  ALA A 237      83.093  44.845 -29.167  1.00 56.21           C
ATOM   1871  N   SER A 238      82.803  44.451 -32.152  1.00 64.78           N
ATOM   1872  CA  SER A 238      82.150  44.629 -33.440  1.00 28.68           C
ATOM   1873  C   SER A 238      80.755  44.079 -33.413  1.00 51.53           C
ATOM   1874  O   SER A 238      80.520  42.969 -32.905  1.00 47.35           O
ATOM   1875  CB  SER A 238      82.877  43.906 -34.550  1.00 47.60           C
ATOM   1876  OG  SER A 238      82.502  42.549 -34.517  1.00 44.80           O
ATOM   1877  N   ILE A 239      79.825  44.821 -34.002  1.00 15.49           N
ATOM   1878  CA  ILE A 239      78.477  44.312 -33.915  1.00 16.73           C
ATOM   1879  C   ILE A 239      78.036  43.977 -35.311  1.00 37.80           C
ATOM   1880  O   ILE A 239      78.541  44.524 -36.296  1.00 20.70           O
ATOM   1881  CB  ILE A 239      77.402  45.221 -33.308  1.00 37.32           C
ATOM   1882  CG1 ILE A 239      77.857  45.890 -32.009  1.00 18.53           C
ATOM   1883  CG2 ILE A 239      76.113  44.472 -32.962  1.00 31.33           C
ATOM   1884  CD1 ILE A 239      77.253  47.280 -31.805  1.00 27.19           C
ATOM   1885  N   GLN A 240      77.115  43.078 -35.397  1.00 71.77           N
ATOM   1886  CA  GLN A 240      76.624  42.676 -36.693  1.00 52.83           C
ATOM   1887  C   GLN A 240      75.127  42.452 -36.580  1.00 25.78           C
ATOM   1888  O   GLN A 240      74.672  41.396 -36.102  1.00 24.82           O
ATOM   1889  CB  GLN A 240      77.451  41.482 -37.166  1.00 23.98           C
ATOM   1890  CG  GLN A 240      76.626  40.317 -37.674  1.00 71.71           C
ATOM   1891  CD  GLN A 240      76.355  40.377 -39.177  1.00 49.41           C
ATOM   1892  OE1 GLN A 240      76.449  41.446 -39.779  1.00 25.71           O
ATOM   1893  NE2 GLN A 240      76.014  39.280 -39.825  1.00 51.89           N
ATOM   1894  N   SER A 241      74.461  43.501 -37.019  1.00 45.26           N
ATOM   1895  CA  SER A 241      73.012  43.601 -37.045  1.00 33.34           C
ATOM   1896  C   SER A 241      72.483  42.673 -38.132  1.00 37.42           C
ATOM   1897  O   SER A 241      73.243  42.187 -38.982  1.00 71.20           O
ATOM   1898  CB  SER A 241      72.587  45.038 -37.348  1.00 11.98           C
ATOM   1899  OG  SER A 241      71.889  45.087 -38.584  1.00 61.21           O
ATOM   1900  N   TYR A 242      71.190  42.447 -38.085  1.00 13.82           N
ATOM   1901  CA  TYR A 242      70.525  41.563 -39.044  1.00 31.99           C
ATOM   1902  C   TYR A 242      69.254  42.232 -39.576  1.00 44.02           C
ATOM   1903  O   TYR A 242      69.101  43.459 -39.500  1.00 56.60           O
ATOM   1904  CB  TYR A 242      70.234  40.227 -38.366  1.00  2.70           C
ATOM   1905  CG  TYR A 242      71.515  39.415 -38.140  1.00 11.60           C
ATOM   1906  CD1 TYR A 242      71.757  38.266 -38.899  1.00 27.18           C
ATOM   1907  CD2 TYR A 242      72.451  39.828 -37.180  1.00 45.43           C
ATOM   1908  CE1 TYR A 242      72.931  37.529 -38.702  1.00 33.86           C
ATOM   1909  CE2 TYR A 242      73.625  39.091 -36.983  1.00 21.62           C
ATOM   1910  CZ  TYR A 242      73.865  37.941 -37.744  1.00 44.42           C
ATOM   1911  OH  TYR A 242      75.006  37.224 -37.556  1.00 28.89           O
ATOM   1912  N   LEU A 243      68.374  41.399 -40.106  1.00 21.76           N
ATOM   1913  CA  LEU A 243      67.111  41.853 -40.719  1.00 27.18           C
ATOM   1914  C   LEU A 243      66.288  42.697 -39.746  1.00 25.26           C
ATOM   1915  O   LEU A 243      65.659  42.165 -38.814  1.00 33.55           O
ATOM   1916  CB  LEU A 243      66.263  40.661 -41.157  1.00 98.25           C
ATOM   1917  CG  LEU A 243      66.857  39.320 -40.740  1.00100.00           C
ATOM   1918  CD1 LEU A 243      66.685  39.036 -39.248  1.00100.00           C
ATOM   1919  CD2 LEU A 243      66.220  38.135 -41.468  1.00 83.43           C
ATOM   1920  N   LEU A 244      66.337  43.983 -40.032  1.00 53.49           N
ATOM   1921  CA  LEU A 244      65.624  45.020 -39.284  1.00 31.98           C
ATOM   1922  C   LEU A 244      64.264  45.262 -39.936  1.00 42.36           C
ATOM   1923  O   LEU A 244      64.172  45.826 -41.035  1.00 74.21           O
ATOM   1924  CB  LEU A 244      66.440  46.318 -39.309  1.00  5.43           C
ATOM   1925  CG  LEU A 244      65.627  47.558 -38.931  1.00  8.54           C
ATOM   1926  CD1 LEU A 244      65.642  47.843 -37.428  1.00 24.43           C
ATOM   1927  CD2 LEU A 244      66.140  48.836 -39.599  1.00  4.58           C
ATOM   1928  N   GLU A 245      63.251  44.811 -39.234  1.00 44.06           N
ATOM   1929  CA  GLU A 245      61.855  44.947 -39.659  1.00 11.71           C
ATOM   1930  C   GLU A 245      61.568  46.434 -39.920  1.00 15.40           C
ATOM   1931  O   GLU A 245      61.337  47.215 -38.989  1.00 49.30           O
ATOM   1932  CB  GLU A 245      60.972  44.378 -38.543  1.00 23.81           C
ATOM   1933  CG  GLU A 245      59.538  44.898 -38.543  1.00 30.95           C
ATOM   1934  CD  GLU A 245      58.678  44.218 -37.472  1.00 63.65           C
ATOM   1935  OE1 GLU A 245      58.205  43.035 -37.681  1.00 35.75           O
ATOM   1936  OE2 GLU A 245      58.432  44.822 -36.359  1.00 15.50           O
ATOM   1937  N   LYS A 246      61.596  46.806 -41.198  1.00 47.53           N
ATOM   1938  CA  LYS A 246      61.378  48.210 -41.611  1.00 43.93           C
ATOM   1939  C   LYS A 246      59.909  48.506 -41.861  1.00 56.08           C
ATOM   1940  O   LYS A 246      59.488  49.671 -41.904  1.00 39.14           O
ATOM   1941  CB  LYS A 246      62.100  48.547 -42.914  1.00 16.73           C
ATOM   1942  CG  LYS A 246      63.131  47.508 -43.330  1.00 34.73           C
ATOM   1943  CD  LYS A 246      64.396  48.138 -43.912  1.00 29.84           C
ATOM   1944  CE  LYS A 246      64.645  47.748 -45.369  1.00 69.59           C
ATOM   1945  NZ  LYS A 246      65.250  46.416 -45.507  1.00 51.63           N
ATOM   1946  N   SER A 247      59.152  47.454 -42.041  1.00 28.94           N
ATOM   1947  CA  SER A 247      57.721  47.595 -42.264  1.00 31.93           C
ATOM   1948  C   SER A 247      57.177  48.548 -41.228  1.00 38.46           C
ATOM   1949  O   SER A 247      56.563  49.556 -41.592  1.00 37.16           O
ATOM   1950  CB  SER A 247      57.033  46.235 -42.134  1.00 53.78           C
ATOM   1951  OG  SER A 247      57.986  45.192 -42.281  1.00 36.94           O
ATOM   1952  N   ARG A 248      57.598  48.321 -39.972  1.00 14.03           N
ATOM   1953  CA  ARG A 248      57.160  49.149 -38.850  1.00 35.45           C
ATOM   1954  C   ARG A 248      57.163  50.631 -39.128  1.00 24.97           C
ATOM   1955  O   ARG A 248      56.402  51.421 -38.564  1.00 62.77           O
ATOM   1956  CB  ARG A 248      58.035  48.953 -37.634  1.00 20.07           C
ATOM   1957  CG  ARG A 248      57.306  48.412 -36.418  1.00 82.43           C
ATOM   1958  CD  ARG A 248      58.179  47.494 -35.561  1.00 58.37           C
ATOM   1959  NE  ARG A 248      57.493  46.251 -35.229  1.00 57.36           N
ATOM   1960  CZ  ARG A 248      56.360  46.206 -34.560  1.00 46.35           C
ATOM   1961  NH1 ARG A 248      55.772  47.319 -34.123  1.00 54.25           N
ATOM   1962  NH2 ARG A 248      55.788  45.024 -34.332  1.00 55.66           N
ATOM   1963  N   VAL A 249      58.157  51.021 -39.836  1.00  4.86           N
ATOM   1964  CA  VAL A 249      58.325  52.444 -40.035  1.00 21.05           C
ATOM   1965  C   VAL A 249      57.102  53.006 -40.718  1.00 32.65           C
ATOM   1966  O   VAL A 249      56.746  54.177 -40.574  1.00 26.56           O
ATOM   1967  CB  VAL A 249      59.571  52.747 -40.870  1.00 19.25           C
ATOM   1968  CG1 VAL A 249      59.864  54.228 -40.805  1.00 22.92           C
ATOM   1969  CG2 VAL A 249      60.787  51.912 -40.444  1.00 38.00           C
ATOM   1970  N   VAL A 250      56.476  52.136 -41.507  1.00 20.19           N
ATOM   1971  CA  VAL A 250      55.366  52.578 -42.305  1.00 26.21           C
ATOM   1972  C   VAL A 250      54.038  51.984 -41.835  1.00 35.73           C
ATOM   1973  O   VAL A 250      52.972  52.285 -42.391  1.00 18.76           O
ATOM   1974  CB  VAL A 250      55.633  52.329 -43.777  1.00 10.71           C
ATOM   1975  CG1 VAL A 250      56.304  53.516 -44.470  1.00 28.81           C
ATOM   1976  CG2 VAL A 250      56.552  51.130 -44.022  1.00  9.76           C
ATOM   1977  N   PHE A 251      54.087  51.172 -40.794  1.00 25.17           N
ATOM   1978  CA  PHE A 251      52.855  50.563 -40.269  1.00 20.48           C
ATOM   1979  C   PHE A 251      53.124  49.682 -39.037  1.00 47.61           C
ATOM   1980  O   PHE A 251      54.161  49.013 -38.944  1.00 28.38           O
ATOM   1981  CB  PHE A 251      52.225  49.701 -41.361  1.00 16.99           C
ATOM   1982  CG  PHE A 251      51.726  48.362 -40.840  1.00 47.99           C
ATOM   1983  CD1 PHE A 251      52.613  47.288 -40.708  1.00 55.92           C
ATOM   1984  CD2 PHE A 251      50.381  48.217 -40.496  1.00 25.25           C
ATOM   1985  CE1 PHE A 251      52.148  46.059 -40.227  1.00 58.50           C
ATOM   1986  CE2 PHE A 251      49.916  46.989 -40.015  1.00 51.04           C
ATOM   1987  CZ  PHE A 251      50.800  45.910 -39.881  1.00  9.79           C
ATOM   1988  N   GLN A 252      52.156  49.718 -38.120  1.00 13.52           N
ATOM   1989  CA  GLN A 252      52.181  48.912 -36.875  1.00 27.90           C
ATOM   1990  C   GLN A 252      50.735  48.609 -36.423  1.00 22.69           C
ATOM   1991  O   GLN A 252      49.818  49.423 -36.618  1.00 19.51           O
ATOM   1992  CB  GLN A 252      52.969  49.634 -35.774  1.00  5.74           C
ATOM   1993  CG  GLN A 252      52.439  51.026 -35.449  1.00 17.04           C
ATOM   1994  CD  GLN A 252      52.888  52.091 -36.450  1.00 29.69           C
ATOM   1995  OE1 GLN A 252      52.410  53.222 -36.396  1.00 64.50           O
ATOM   1996  NE2 GLN A 252      53.785  51.797 -37.374  1.00 21.75           N
ATOM   1997  N   SER A 253      50.596  47.431 -35.822  1.00 28.13           N
ATOM   1998  CA  SER A 253      49.295  46.861 -35.395  1.00  6.57           C
ATOM   1999  C   SER A 253      48.570  47.729 -34.337  1.00 22.93           C
ATOM   2000  O   SER A 253      48.990  48.853 -34.033  1.00 40.34           O
ATOM   2001  CB  SER A 253      49.501  45.437 -34.880  1.00  8.50           C
ATOM   2002  OG  SER A 253      49.483  44.530 -35.982  1.00 35.89           O
ATOM   2003  N   GLU A 254      47.494  47.131 -33.827  1.00 61.87           N
ATOM   2004  CA  GLU A 254      46.497  47.761 -32.915  1.00 37.29           C
ATOM   2005  C   GLU A 254      47.102  48.745 -31.902  1.00 31.42           C
ATOM   2006  O   GLU A 254      46.905  49.966 -32.002  1.00 54.43           O
ATOM   2007  CB  GLU A 254      45.716  46.709 -32.124  1.00 50.99           C
ATOM   2008  CG  GLU A 254      44.346  46.401 -32.732  1.00 53.04           C
ATOM   2009  CD  GLU A 254      43.242  47.338 -32.235  1.00 75.09           C
ATOM   2010  OE1 GLU A 254      42.064  46.874 -31.988  1.00 65.01           O
ATOM   2011  OE2 GLU A 254      43.489  48.593 -32.062  1.00 29.75           O
ATOM   2012  N   THR A 255      47.814  48.206 -30.932  1.00 26.69           N
ATOM   2013  CA  THR A 255      48.378  49.014 -29.834  1.00 39.04           C
ATOM   2014  C   THR A 255      49.909  48.930 -29.785  1.00 54.71           C
ATOM   2015  O   THR A 255      50.488  48.375 -28.842  1.00 36.18           O
ATOM   2016  CB  THR A 255      47.829  48.495 -28.502  1.00 85.42           C
ATOM   2017  OG1 THR A 255      48.412  49.203 -27.422  1.00100.00           O
ATOM   2018  CG2 THR A 255      48.115  47.006 -28.284  1.00 65.22           C
ATOM   2019  N   GLU A 256      50.540  49.502 -30.799  1.00 60.76           N
ATOM   2020  CA  GLU A 256      52.012  49.504 -30.909  1.00 13.59           C
ATOM   2021  C   GLU A 256      52.537  50.917 -31.217  1.00 48.24           C
ATOM   2022  O   GLU A 256      51.771  51.891 -31.250  1.00 42.66           O
ATOM   2023  CB  GLU A 256      52.454  48.555 -32.028  1.00  6.31           C
ATOM   2024  CG  GLU A 256      52.786  47.147 -31.521  1.00  4.45           C
ATOM   2025  CD  GLU A 256      52.327  46.038 -32.473  1.00 22.96           C
ATOM   2026  OE1 GLU A 256      51.314  46.231 -33.249  1.00 98.31           O
ATOM   2027  OE2 GLU A 256      52.951  44.909 -32.498  1.00 24.03           O
ATOM   2028  N   ARG A 257      53.846  50.962 -31.422  1.00 22.18           N
ATOM   2029  CA  ARG A 257      54.590  52.194 -31.755  1.00 24.37           C
ATOM   2030  C   ARG A 257      55.587  51.870 -32.877  1.00 30.57           C
ATOM   2031  O   ARG A 257      55.930  50.707 -33.114  1.00 36.01           O
ATOM   2032  CB  ARG A 257      55.326  52.708 -30.513  1.00 20.76           C
ATOM   2033  CG  ARG A 257      54.373  53.178 -29.409  1.00 17.05           C
ATOM   2034  CD  ARG A 257      55.008  54.201 -28.465  1.00 24.74           C
ATOM   2035  NE  ARG A 257      56.432  53.941 -28.214  1.00 33.37           N
ATOM   2036  CZ  ARG A 257      57.277  54.839 -27.691  1.00 45.48           C
ATOM   2037  NH1 ARG A 257      56.858  56.066 -27.355  1.00 21.37           N
ATOM   2038  NH2 ARG A 257      58.575  54.601 -27.464  1.00 41.37           N
ATOM   2039  N   ASN A 258      56.044  52.901 -33.558  1.00 22.92           N
ATOM   2040  CA  ASN A 258      56.963  52.734 -34.702  1.00 53.00           C
ATOM   2041  C   ASN A 258      58.354  52.297 -34.253  1.00 77.77           C
ATOM   2042  O   ASN A 258      58.738  51.125 -34.404  1.00 62.21           O
ATOM   2043  CB  ASN A 258      57.133  54.058 -35.449  1.00 36.66           C
ATOM   2044  CG  ASN A 258      57.723  53.873 -36.847  1.00 42.13           C
ATOM   2045  OD1 ASN A 258      57.926  54.850 -37.565  1.00 50.65           O
ATOM   2046  ND2 ASN A 258      58.009  52.660 -37.285  1.00 41.12           N
ATOM   2047  N   TYR A 259      59.022  53.286 -33.743  1.00 47.19           N
ATOM   2048  CA  TYR A 259      60.384  53.204 -33.250  1.00 49.68           C
ATOM   2049  C   TYR A 259      60.543  54.321 -32.233  1.00 28.45           C
ATOM   2050  O   TYR A 259      60.090  55.454 -32.460  1.00 25.26           O
ATOM   2051  CB  TYR A 259      61.353  53.415 -34.420  1.00 65.76           C
ATOM   2052  CG  TYR A 259      61.829  52.120 -35.101  1.00 62.27           C
ATOM   2053  CD1 TYR A 259      62.733  51.272 -34.447  1.00 30.58           C
ATOM   2054  CD2 TYR A 259      61.374  51.785 -36.388  1.00 42.68           C
ATOM   2055  CE1 TYR A 259      63.186  50.104 -35.077  1.00 25.52           C
ATOM   2056  CE2 TYR A 259      61.831  50.619 -37.018  1.00 14.24           C
ATOM   2057  CZ  TYR A 259      62.739  49.779 -36.363  1.00 30.95           C
ATOM   2058  OH  TYR A 259      63.189  48.649 -36.974  1.00 24.47           O
ATOM   2059  N   HIS A 260      61.171  53.973 -31.150  1.00 25.43           N
ATOM   2060  CA  HIS A 260      61.370  54.888 -30.034  1.00 19.62           C
ATOM   2061  C   HIS A 260      61.950  56.232 -30.521  1.00 34.23           C
ATOM   2062  O   HIS A 260      61.445  57.309 -30.194  1.00 30.74           O
ATOM   2063  CB  HIS A 260      62.237  54.202 -28.989  1.00  3.63           C
ATOM   2064  CG  HIS A 260      61.545  52.949 -28.433  1.00 28.71           C
ATOM   2065  ND1 HIS A 260      60.250  52.597 -28.815  1.00 32.63           N
ATOM   2066  CD2 HIS A 260      61.947  51.992 -27.555  1.00 46.93           C
ATOM   2067  CE1 HIS A 260      59.920  51.484 -28.185  1.00 75.67           C
ATOM   2068  NE2 HIS A 260      60.921  51.110 -27.430  1.00 73.74           N
ATOM   2069  N   ILE A 261      63.009  56.221 -31.318  1.00 22.02           N
ATOM   2070  CA  ILE A 261      63.580  57.511 -31.776  1.00 30.51           C
ATOM   2071  C   ILE A 261      62.471  58.433 -32.329  1.00 41.68           C
ATOM   2072  O   ILE A 261      62.424  59.633 -32.033  1.00 77.61           O
ATOM   2073  CB  ILE A 261      64.642  57.345 -32.863  1.00 24.67           C
ATOM   2074  CG1 ILE A 261      64.458  56.093 -33.707  1.00 48.27           C
ATOM   2075  CG2 ILE A 261      66.065  57.283 -32.301  1.00 44.47           C
ATOM   2076  CD1 ILE A 261      63.715  56.366 -35.016  1.00 42.94           C
ATOM   2077  N   PHE A 262      61.572  57.877 -33.140  1.00 46.94           N
ATOM   2078  CA  PHE A 262      60.459  58.674 -33.713  1.00 30.10           C
ATOM   2079  C   PHE A 262      59.763  59.441 -32.596  1.00 49.65           C
ATOM   2080  O   PHE A 262      59.589  60.667 -32.672  1.00 33.12           O
ATOM   2081  CB  PHE A 262      59.405  57.785 -34.376  1.00 26.23           C
ATOM   2082  CG  PHE A 262      59.861  57.181 -35.700  1.00 38.23           C
ATOM   2083  CD1 PHE A 262      60.188  58.010 -36.782  1.00 24.95           C
ATOM   2084  CD2 PHE A 262      59.947  55.794 -35.824  1.00 35.68           C
ATOM   2085  CE1 PHE A 262      60.613  57.441 -37.991  1.00 15.06           C
ATOM   2086  CE2 PHE A 262      60.374  55.226 -37.029  1.00 24.02           C
ATOM   2087  CZ  PHE A 262      60.709  56.049 -38.112  1.00 34.38           C
ATOM   2088  N   TYR A 263      59.392  58.667 -31.596  1.00 20.34           N
ATOM   2089  CA  TYR A 263      58.729  59.174 -30.398  1.00 21.71           C
ATOM   2090  C   TYR A 263      59.685  60.119 -29.707  1.00 44.41           C
ATOM   2091  O   TYR A 263      59.312  61.270 -29.423  1.00 36.10           O
ATOM   2092  CB  TYR A 263      58.296  57.995 -29.549  1.00 40.31           C
ATOM   2093  CG  TYR A 263      57.294  57.146 -30.317  1.00 14.18           C
ATOM   2094  CD1 TYR A 263      56.002  57.634 -30.532  1.00 19.63           C
ATOM   2095  CD2 TYR A 263      57.673  55.901 -30.823  1.00 24.42           C
ATOM   2096  CE1 TYR A 263      55.084  56.875 -31.259  1.00 18.68           C
ATOM   2097  CE2 TYR A 263      56.754  55.140 -31.553  1.00 34.27           C
ATOM   2098  CZ  TYR A 263      55.460  55.628 -31.771  1.00 28.82           C
ATOM   2099  OH  TYR A 263      54.569  54.891 -32.484  1.00 63.85           O
ATOM   2100  N   GLN A 264      60.942  59.651 -29.559  1.00 28.61           N
ATOM   2101  CA  GLN A 264      61.987  60.404 -28.869  1.00 11.21           C
ATOM   2102  C   GLN A 264      62.215  61.801 -29.414  1.00 20.21           C
ATOM   2103  O   GLN A 264      62.225  62.792 -28.675  1.00 67.48           O
ATOM   2104  CB  GLN A 264      63.308  59.620 -28.678  1.00 18.45           C
ATOM   2105  CG  GLN A 264      63.163  58.350 -27.789  1.00 21.53           C
ATOM   2106  CD  GLN A 264      64.501  57.662 -27.535  1.00 64.36           C
ATOM   2107  OE1 GLN A 264      64.600  56.412 -27.479  1.00 46.34           O
ATOM   2108  NE2 GLN A 264      65.545  58.482 -27.358  1.00 47.03           N
ATOM   2109  N   LEU A 265      62.403  61.850 -30.727  1.00 58.29           N
ATOM   2110  CA  LEU A 265      62.674  63.090 -31.399  1.00 74.22           C
ATOM   2111  C   LEU A 265      61.639  64.145 -31.031  1.00 91.90           C
ATOM   2112  O   LEU A 265      61.934  65.190 -30.446  1.00 75.18           O
ATOM   2113  CB  LEU A 265      62.742  62.899 -32.918  1.00 19.92           C
ATOM   2114  CG  LEU A 265      63.167  64.220 -33.553  1.00 35.43           C
ATOM   2115  CD1 LEU A 265      64.527  64.581 -32.980  1.00 46.94           C
ATOM   2116  CD2 LEU A 265      63.307  64.090 -35.057  1.00 43.03           C
ATOM   2117  N   LEU A 266      60.395  63.785 -31.281  1.00 77.88           N
ATOM   2118  CA  LEU A 266      59.279  64.627 -30.972  1.00 35.22           C
ATOM   2119  C   LEU A 266      59.229  64.994 -29.507  1.00 34.48           C
ATOM   2120  O   LEU A 266      59.359  66.159 -29.173  1.00 69.62           O
ATOM   2121  CB  LEU A 266      57.991  63.991 -31.501  1.00 68.12           C
ATOM   2122  CG  LEU A 266      58.078  63.916 -33.019  1.00 77.15           C
ATOM   2123  CD1 LEU A 266      56.812  63.317 -33.639  1.00 35.07           C
ATOM   2124  CD2 LEU A 266      58.358  65.319 -33.553  1.00 74.40           C
ATOM   2125  N   ALA A 267      59.100  64.001 -28.634  1.00 27.17           N
ATOM   2126  CA  ALA A 267      59.198  64.204 -27.187  1.00 20.46           C
ATOM   2127  C   ALA A 267      60.290  65.170 -26.734  1.00 34.78           C
ATOM   2128  O   ALA A 267      60.016  66.167 -26.063  1.00 82.15           O
ATOM   2129  CB  ALA A 267      59.437  62.882 -26.467  1.00 31.64           C
ATOM   2130  N   GLY A 268      61.556  64.838 -26.993  1.00 29.96           N
ATOM   2131  CA  GLY A 268      62.647  65.692 -26.510  1.00 28.83           C
ATOM   2132  C   GLY A 268      63.292  66.699 -27.489  1.00 39.57           C
ATOM   2133  O   GLY A 268      64.388  67.217 -27.238  1.00 44.66           O
ATOM   2134  N   ALA A 269      62.670  67.028 -28.602  1.00 46.59           N
ATOM   2135  CA  ALA A 269      63.332  67.974 -29.501  1.00 71.08           C
ATOM   2136  C   ALA A 269      63.116  69.420 -29.067  1.00 57.33           C
ATOM   2137  O   ALA A 269      61.992  69.780 -28.720  1.00 28.39           O
ATOM   2138  CB  ALA A 269      62.907  67.764 -30.951  1.00 67.42           C
ATOM   2139  N   THR A 270      64.195  70.238 -29.085  1.00 63.46           N
ATOM   2140  CA  THR A 270      64.078  71.650 -28.732  1.00 63.31           C
ATOM   2141  C   THR A 270      63.140  72.346 -29.664  1.00 78.41           C
ATOM   2142  O   THR A 270      62.997  71.965 -30.826  1.00100.00           O
ATOM   2143  CB  THR A 270      65.386  72.461 -28.601  1.00 56.71           C
ATOM   2144  OG1 THR A 270      66.024  72.665 -29.854  1.00 50.97           O
ATOM   2145  CG2 THR A 270      66.318  71.810 -27.594  1.00 33.03           C
ATOM   2146  N   ALA A 271      62.436  73.300 -29.101  1.00 84.93           N
ATOM   2147  CA  ALA A 271      61.486  74.023 -29.878  1.00 93.90           C
ATOM   2148  C   ALA A 271      62.135  74.501 -31.159  1.00 68.08           C
ATOM   2149  O   ALA A 271      61.544  74.361 -32.217  1.00 98.08           O
ATOM   2150  CB  ALA A 271      60.820  75.126 -29.068  1.00 98.29           C
ATOM   2151  N   GLU A 272      63.442  74.741 -31.118  1.00 53.06           N
ATOM   2152  CA  GLU A 272      64.098  75.122 -32.359  1.00 83.99           C
ATOM   2153  C   GLU A 272      64.075  73.984 -33.348  1.00 38.95           C
ATOM   2154  O   GLU A 272      63.654  74.152 -34.498  1.00 60.53           O
ATOM   2155  CB  GLU A 272      65.550  75.636 -32.252  1.00 94.94           C
ATOM   2156  CG  GLU A 272      65.804  76.703 -31.185  1.00 87.52           C
ATOM   2157  CD  GLU A 272      66.541  76.116 -30.018  1.00 98.59           C
ATOM   2158  OE1 GLU A 272      67.712  76.366 -29.790  1.00100.00           O
ATOM   2159  OE2 GLU A 272      65.813  75.246 -29.344  1.00 68.26           O
ATOM   2160  N   GLU A 273      64.720  72.900 -32.948  1.00 51.95           N
ATOM   2161  CA  GLU A 273      64.852  71.755 -33.813  1.00 63.68           C
ATOM   2162  C   GLU A 273      63.501  71.385 -34.364  1.00 85.53           C
ATOM   2163  O   GLU A 273      63.270  71.556 -35.559  1.00 80.97           O
ATOM   2164  CB  GLU A 273      65.550  70.572 -33.126  1.00 48.87           C
ATOM   2165  CG  GLU A 273      65.442  70.622 -31.589  1.00 47.39           C
ATOM   2166  CD  GLU A 273      66.685  70.138 -30.894  1.00 76.48           C
ATOM   2167  OE1 GLU A 273      67.239  70.758 -30.005  1.00 56.52           O
ATOM   2168  OE2 GLU A 273      67.097  68.969 -31.341  1.00 85.13           O
ATOM   2169  N   LYS A 274      62.591  71.058 -33.435  1.00 86.55           N
ATOM   2170  CA  LYS A 274      61.208  70.732 -33.719  1.00 51.73           C
ATOM   2171  C   LYS A 274      60.643  71.724 -34.721  1.00 56.20           C
ATOM   2172  O   LYS A 274      59.864  71.369 -35.601  1.00 95.39           O
ATOM   2173  CB  LYS A 274      60.372  70.759 -32.441  1.00 85.57           C
ATOM   2174  CG  LYS A 274      59.828  69.406 -31.997  1.00 88.23           C
ATOM   2175  CD  LYS A 274      58.564  69.534 -31.150  1.00 34.86           C
ATOM   2176  CE  LYS A 274      58.505  70.863 -30.412  1.00 70.35           C
ATOM   2177  NZ  LYS A 274      57.767  71.908 -31.195  1.00100.00           N
ATOM   2178  N   LYS A 275      61.143  72.954 -34.643  1.00 63.46           N
ATOM   2179  CA  LYS A 275      60.796  74.019 -35.582  1.00 45.04           C
ATOM   2180  C   LYS A 275      61.498  73.798 -36.909  1.00 70.31           C
ATOM   2181  O   LYS A 275      60.866  73.690 -37.971  1.00 56.24           O
ATOM   2182  CB  LYS A 275      61.175  75.390 -35.038  1.00 94.22           C
ATOM   2183  CG  LYS A 275      61.013  76.516 -36.045  1.00 89.05           C
ATOM   2184  CD  LYS A 275      62.312  76.889 -36.730  1.00 93.42           C
ATOM   2185  CE  LYS A 275      62.394  78.383 -37.019  1.00100.00           C
ATOM   2186  NZ  LYS A 275      61.515  78.834 -38.103  1.00 72.14           N
ATOM   2187  N   ALA A 276      62.821  73.681 -36.813  1.00 41.61           N
ATOM   2188  CA  ALA A 276      63.647  73.408 -37.971  1.00 73.29           C
ATOM   2189  C   ALA A 276      63.343  72.073 -38.691  1.00 86.21           C
ATOM   2190  O   ALA A 276      63.783  71.849 -39.830  1.00 80.86           O
ATOM   2191  CB  ALA A 276      65.105  73.463 -37.569  1.00 94.07           C
ATOM   2192  N   LEU A 277      62.597  71.185 -38.058  1.00 92.95           N
ATOM   2193  CA  LEU A 277      62.240  69.885 -38.685  1.00 53.46           C
ATOM   2194  C   LEU A 277      60.743  69.855 -39.061  1.00 18.62           C
ATOM   2195  O   LEU A 277      60.215  68.834 -39.523  1.00 25.75           O
ATOM   2196  CB  LEU A 277      62.479  68.715 -37.717  1.00 43.74           C
ATOM   2197  CG  LEU A 277      63.891  68.104 -37.754  1.00 28.12           C
ATOM   2198  CD1 LEU A 277      64.958  69.044 -38.313  1.00 20.60           C
ATOM   2199  CD2 LEU A 277      64.387  67.701 -36.359  1.00  2.88           C
ATOM   2200  N   HIS A 278      60.082  70.983 -38.850  1.00 23.18           N
ATOM   2201  CA  HIS A 278      58.633  71.119 -39.115  1.00 44.86           C
ATOM   2202  C   HIS A 278      57.875  69.916 -38.483  1.00 51.93           C
ATOM   2203  O   HIS A 278      56.868  69.440 -39.029  1.00 70.50           O
ATOM   2204  CB  HIS A 278      58.360  71.155 -40.636  1.00 14.71           C
ATOM   2205  CG  HIS A 278      59.316  72.061 -41.446  1.00 44.18           C
ATOM   2206  ND1 HIS A 278      60.202  71.540 -42.390  1.00 77.11           N
ATOM   2207  CD2 HIS A 278      59.517  73.412 -41.461  1.00 70.49           C
ATOM   2208  CE1 HIS A 278      60.884  72.542 -42.922  1.00 79.66           C
ATOM   2209  NE2 HIS A 278      60.488  73.663 -42.379  1.00 39.90           N
ATOM   2210  N   LEU A 279      58.406  69.478 -37.334  1.00 33.81           N
ATOM   2211  CA  LEU A 279      57.905  68.315 -36.525  1.00 73.76           C
ATOM   2212  C   LEU A 279      56.783  68.736 -35.553  1.00 51.40           C
ATOM   2213  O   LEU A 279      56.761  69.867 -35.044  1.00 51.31           O
ATOM   2214  CB  LEU A 279      59.044  67.810 -35.624  1.00 57.37           C
ATOM   2215  CG  LEU A 279      59.590  66.437 -36.005  1.00 16.61           C
ATOM   2216  CD1 LEU A 279      59.276  66.045 -37.446  1.00 26.65           C
ATOM   2217  CD2 LEU A 279      61.113  66.344 -35.867  1.00 46.64           C
ATOM   2218  N   ALA A 280      55.860  67.883 -35.267  1.00 44.09           N
ATOM   2219  CA  ALA A 280      54.810  68.230 -34.300  1.00 47.72           C
ATOM   2220  C   ALA A 280      54.553  67.022 -33.436  1.00 73.25           C
ATOM   2221  O   ALA A 280      55.224  65.989 -33.569  1.00 86.92           O
ATOM   2222  CB  ALA A 280      53.524  68.615 -35.034  1.00 15.08           C
ATOM   2223  N   GLY A 281      53.614  67.170 -32.542  1.00 50.76           N
ATOM   2224  CA  GLY A 281      53.146  66.004 -31.771  1.00 28.26           C
ATOM   2225  C   GLY A 281      53.140  64.726 -32.684  1.00 48.52           C
ATOM   2226  O   GLY A 281      53.188  64.817 -33.928  1.00 79.45           O
ATOM   2227  N   PRO A 282      53.122  63.513 -32.082  1.00 31.63           N
ATOM   2228  CA  PRO A 282      53.097  62.229 -32.812  1.00 50.03           C
ATOM   2229  C   PRO A 282      51.803  61.997 -33.581  1.00 54.35           C
ATOM   2230  O   PRO A 282      51.781  61.127 -34.515  1.00 49.22           O
ATOM   2231  CB  PRO A 282      53.183  61.186 -31.722  1.00 66.99           C
ATOM   2232  CG  PRO A 282      53.210  61.910 -30.384  1.00 49.68           C
ATOM   2233  CD  PRO A 282      53.143  63.384 -30.625  1.00 12.88           C
ATOM   2234  N   GLU A 283      50.781  62.734 -33.183  1.00 51.77           N
ATOM   2235  CA  GLU A 283      49.423  62.643 -33.765  1.00 78.05           C
ATOM   2236  C   GLU A 283      49.405  63.185 -35.186  1.00 44.11           C
ATOM   2237  O   GLU A 283      48.633  62.732 -36.044  1.00 51.51           O
ATOM   2238  CB  GLU A 283      48.453  63.477 -32.931  1.00 72.17           C
ATOM   2239  CG  GLU A 283      48.986  63.762 -31.527  1.00 98.77           C
ATOM   2240  CD  GLU A 283      48.844  62.564 -30.591  1.00100.00           C
ATOM   2241  OE1 GLU A 283      47.991  61.635 -30.862  1.00 88.15           O
ATOM   2242  OE2 GLU A 283      49.575  62.482 -29.532  1.00100.00           O
ATOM   2243  N   SER A 284      50.256  64.144 -35.380  1.00 28.92           N
ATOM   2244  CA  SER A 284      50.405  64.805 -36.658  1.00 45.81           C
ATOM   2245  C   SER A 284      50.729  63.780 -37.742  1.00 53.24           C
ATOM   2246  O   SER A 284      50.219  63.839 -38.870  1.00 42.08           O
ATOM   2247  CB  SER A 284      51.539  65.820 -36.551  1.00 35.56           C
ATOM   2248  OG  SER A 284      52.131  65.734 -35.259  1.00 65.82           O
ATOM   2249  N   PHE A 285      51.550  62.804 -37.363  1.00 10.34           N
ATOM   2250  CA  PHE A 285      52.089  61.838 -38.290  1.00 22.61           C
ATOM   2251  C   PHE A 285      51.355  60.519 -38.346  1.00 29.77           C
ATOM   2252  O   PHE A 285      51.117  59.855 -37.342  1.00 55.62           O
ATOM   2253  CB  PHE A 285      53.587  61.600 -38.027  1.00 47.86           C
ATOM   2254  CG  PHE A 285      54.338  62.899 -37.951  1.00 37.31           C
ATOM   2255  CD1 PHE A 285      54.966  63.305 -36.774  1.00 41.82           C
ATOM   2256  CD2 PHE A 285      54.374  63.750 -39.056  1.00 34.05           C
ATOM   2257  CE1 PHE A 285      55.600  64.547 -36.690  1.00 64.98           C
ATOM   2258  CE2 PHE A 285      55.071  64.959 -39.011  1.00 71.69           C
ATOM   2259  CZ  PHE A 285      55.678  65.362 -37.822  1.00 45.41           C
ATOM   2260  N   ASN A 286      51.205  60.052 -39.576  1.00 36.37           N
ATOM   2261  CA  ASN A 286      50.526  58.806 -39.856  1.00 38.93           C
ATOM   2262  C   ASN A 286      51.279  57.602 -39.322  1.00 42.96           C
ATOM   2263  O   ASN A 286      50.673  56.575 -38.979  1.00 48.50           O
ATOM   2264  CB  ASN A 286      50.272  58.629 -41.375  1.00 18.03           C
ATOM   2265  CG  ASN A 286      49.598  59.813 -42.071  1.00 43.33           C
ATOM   2266  OD1 ASN A 286      49.722  59.975 -43.299  1.00 89.15           O
ATOM   2267  ND2 ASN A 286      48.769  60.566 -41.343  1.00 39.16           N
ATOM   2268  N   TYR A 287      52.606  57.691 -39.408  1.00 52.57           N
ATOM   2269  CA  TYR A 287      53.465  56.566 -39.097  1.00 60.32           C
ATOM   2270  C   TYR A 287      53.472  56.281 -37.602  1.00 74.63           C
ATOM   2271  O   TYR A 287      54.053  55.285 -37.146  1.00 55.54           O
ATOM   2272  CB  TYR A 287      54.924  56.750 -39.573  1.00 51.37           C
ATOM   2273  CG  TYR A 287      55.117  56.619 -41.089  1.00 50.36           C
ATOM   2274  CD1 TYR A 287      56.302  57.077 -41.680  1.00 77.53           C
ATOM   2275  CD2 TYR A 287      54.121  56.042 -41.886  1.00 38.36           C
ATOM   2276  CE1 TYR A 287      56.490  56.959 -43.061  1.00 84.08           C
ATOM   2277  CE2 TYR A 287      54.309  55.924 -43.269  1.00 17.40           C
ATOM   2278  CZ  TYR A 287      55.494  56.382 -43.856  1.00 45.37           C
ATOM   2279  OH  TYR A 287      55.678  56.267 -45.199  1.00  8.70           O
ATOM   2280  N   LEU A 288      52.811  57.153 -36.877  1.00 70.51           N
ATOM   2281  CA  LEU A 288      52.725  57.039 -35.420  1.00 48.12           C
ATOM   2282  C   LEU A 288      51.281  56.831 -34.947  1.00 69.65           C
ATOM   2283  O   LEU A 288      51.000  55.930 -34.145  1.00 64.46           O
ATOM   2284  CB  LEU A 288      53.215  58.328 -34.743  1.00 31.73           C
ATOM   2285  CG  LEU A 288      54.524  58.876 -35.315  1.00  6.82           C
ATOM   2286  CD1 LEU A 288      54.934  60.213 -34.688  1.00 24.87           C
ATOM   2287  CD2 LEU A 288      55.712  57.938 -35.098  1.00 22.12           C
ATOM   2288  N   ASN A 289      50.413  57.672 -35.476  1.00 64.47           N
ATOM   2289  CA  ASN A 289      49.001  57.776 -35.044  1.00 42.78           C
ATOM   2290  C   ASN A 289      48.020  56.780 -35.681  1.00  9.08           C
ATOM   2291  O   ASN A 289      46.890  57.134 -36.041  1.00 41.58           O
ATOM   2292  CB  ASN A 289      48.432  59.135 -35.449  1.00 19.43           C
ATOM   2293  CG  ASN A 289      48.470  59.374 -36.961  1.00 39.02           C
ATOM   2294  OD1 ASN A 289      48.140  58.477 -37.735  1.00 31.17           O
ATOM   2295  ND2 ASN A 289      48.858  60.544 -37.435  1.00 71.30           N
ATOM   2296  N   GLN A 290      48.395  55.531 -35.814  1.00 39.20           N
ATOM   2297  CA  GLN A 290      47.473  54.548 -36.416  1.00 16.20           C
ATOM   2298  C   GLN A 290      47.352  53.293 -35.552  1.00 46.93           C
ATOM   2299  O   GLN A 290      46.770  52.284 -35.970  1.00 25.39           O
ATOM   2300  CB  GLN A 290      47.969  54.129 -37.800  1.00 16.45           C
ATOM   2301  N   SER A 291      47.893  53.380 -34.354  1.00 23.59           N
ATOM   2302  CA  SER A 291      47.919  52.235 -33.430  1.00 27.98           C
ATOM   2303  C   SER A 291      47.203  52.535 -32.111  1.00 35.90           C
ATOM   2304  O   SER A 291      46.870  51.611 -31.352  1.00 31.10           O
ATOM   2305  CB  SER A 291      49.364  51.888 -33.087  1.00 41.80           C
ATOM   2306  OG  SER A 291      49.937  52.938 -32.319  1.00 30.33           O
ATOM   2307  N   GLY A 292      46.997  53.819 -31.877  1.00 14.44           N
ATOM   2308  CA  GLY A 292      46.353  54.324 -30.646  1.00 45.40           C
ATOM   2309  C   GLY A 292      47.297  54.135 -29.442  1.00 29.09           C
ATOM   2310  O   GLY A 292      46.871  53.747 -28.344  1.00 66.46           O
ATOM   2311  N   CYS A 293      48.585  54.410 -29.693  1.00 42.58           N
ATOM   2312  CA  CYS A 293      49.653  54.245 -28.676  1.00 61.97           C
ATOM   2313  C   CYS A 293      50.925  55.037 -29.029  1.00 36.61           C
ATOM   2314  O   CYS A 293      51.697  54.653 -29.927  1.00 32.72           O
ATOM   2315  CB  CYS A 293      50.051  52.773 -28.568  1.00 45.58           C
ATOM   2316  N   VAL A 294      51.101  56.113 -28.281  1.00 42.85           N
ATOM   2317  CA  VAL A 294      52.240  57.023 -28.433  1.00 17.61           C
ATOM   2318  C   VAL A 294      53.135  56.988 -27.190  1.00 57.07           C
ATOM   2319  O   VAL A 294      54.046  57.812 -27.031  1.00100.00           O
ATOM   2320  CB  VAL A 294      51.749  58.460 -28.627  1.00 24.73           C
ATOM   2321  CG1 VAL A 294      50.952  58.650 -29.918  1.00 34.24           C
ATOM   2322  CG2 VAL A 294      50.833  58.937 -27.498  1.00 22.56           C
ATOM   2323  N   ASP A 295      52.871  56.034 -26.310  1.00 34.16           N
ATOM   2324  CA  ASP A 295      53.681  55.889 -25.090  1.00 25.76           C
ATOM   2325  C   ASP A 295      53.626  54.473 -24.517  1.00 15.47           C
ATOM   2326  O   ASP A 295      52.767  53.660 -24.899  1.00 47.68           O
ATOM   2327  CB  ASP A 295      53.224  56.854 -23.992  1.00 15.57           C
ATOM   2328  CG  ASP A 295      51.747  57.228 -24.071  1.00 67.75           C
ATOM   2329  OD1 ASP A 295      51.399  58.470 -24.054  1.00 38.72           O
ATOM   2330  OD2 ASP A 295      50.851  56.305 -24.149  1.00 65.97           O
ATOM   2331  N   ILE A 296      54.574  54.285 -23.618  1.00 51.38           N
ATOM   2332  CA  ILE A 296      54.810  53.038 -22.888  1.00 32.05           C
ATOM   2333  C   ILE A 296      54.980  53.345 -21.415  1.00 29.60           C
ATOM   2334  O   ILE A 296      55.739  54.249 -21.036  1.00 36.93           O
ATOM   2335  CB  ILE A 296      56.112  52.401 -23.386  1.00 59.89           C
ATOM   2336  CG1 ILE A 296      56.157  52.221 -24.904  1.00 38.72           C
ATOM   2337  CG2 ILE A 296      56.371  51.016 -22.793  1.00 51.24           C
ATOM   2338  CD1 ILE A 296      57.568  52.357 -25.482  1.00 20.44           C
ATOM   2339  N   LYS A 297      54.271  52.582 -20.634  1.00 70.42           N
ATOM   2340  CA  LYS A 297      54.276  52.736 -19.188  1.00 85.05           C
ATOM   2341  C   LYS A 297      55.697  52.648 -18.636  1.00 89.07           C
ATOM   2342  O   LYS A 297      56.398  51.642 -18.833  1.00 52.99           O
ATOM   2343  CB  LYS A 297      53.428  51.643 -18.546  1.00 97.63           C
ATOM   2344  CG  LYS A 297      51.934  51.970 -18.565  1.00100.00           C
ATOM   2345  CD  LYS A 297      51.173  51.348 -17.395  1.00100.00           C
ATOM   2346  CE  LYS A 297      50.297  52.356 -16.648  1.00100.00           C
ATOM   2347  NZ  LYS A 297      49.733  53.390 -17.527  1.00 79.34           N
ATOM   2348  N   GLY A 298      56.059  53.728 -17.972  1.00 74.38           N
ATOM   2349  CA  GLY A 298      57.334  53.849 -17.262  1.00 50.09           C
ATOM   2350  C   GLY A 298      58.449  54.415 -18.110  1.00 41.41           C
ATOM   2351  O   GLY A 298      59.616  54.421 -17.709  1.00 60.71           O
ATOM   2352  N   VAL A 299      58.074  54.895 -19.285  1.00 64.81           N
ATOM   2353  CA  VAL A 299      59.023  55.386 -20.274  1.00 32.00           C
ATOM   2354  C   VAL A 299      58.866  56.859 -20.628  1.00 56.77           C
ATOM   2355  O   VAL A 299      57.828  57.283 -21.172  1.00 50.29           O
ATOM   2356  CB  VAL A 299      58.933  54.545 -21.545  1.00 51.67           C
ATOM   2357  CG1 VAL A 299      59.485  55.298 -22.759  1.00 55.26           C
ATOM   2358  CG2 VAL A 299      59.672  53.231 -21.343  1.00 11.19           C
ATOM   2359  N   SER A 300      59.958  57.611 -20.422  1.00 62.64           N
ATOM   2360  CA  SER A 300      60.002  59.019 -20.793  1.00 74.31           C
ATOM   2361  C   SER A 300      60.766  59.217 -22.095  1.00 71.43           C
ATOM   2362  O   SER A 300      62.000  59.249 -22.108  1.00 59.38           O
ATOM   2363  CB  SER A 300      60.541  59.934 -19.699  1.00 24.21           C
ATOM   2364  OG  SER A 300      60.833  61.180 -20.308  1.00 68.68           O
ATOM   2365  N   ASP A 301      60.020  59.299 -23.199  1.00 47.32           N
ATOM   2366  CA  ASP A 301      60.629  59.421 -24.517  1.00 42.08           C
ATOM   2367  C   ASP A 301      61.399  60.709 -24.669  1.00 73.03           C
ATOM   2368  O   ASP A 301      62.251  60.829 -25.542  1.00 62.10           O
ATOM   2369  CB  ASP A 301      59.696  59.145 -25.733  1.00 25.32           C
ATOM   2370  CG  ASP A 301      59.540  57.685 -26.123  1.00 53.90           C
ATOM   2371  OD1 ASP A 301      58.466  57.126 -26.190  1.00 48.42           O
ATOM   2372  OD2 ASP A 301      60.656  57.110 -26.508  1.00 62.28           O
ATOM   2373  N   GLU A 302      61.141  61.659 -23.779  1.00 86.35           N
ATOM   2374  CA  GLU A 302      61.890  62.887 -23.838  1.00 75.92           C
ATOM   2375  C   GLU A 302      63.230  62.758 -23.157  1.00 50.98           C
ATOM   2376  O   GLU A 302      64.140  63.553 -23.441  1.00 40.74           O
ATOM   2377  CB  GLU A 302      61.150  64.075 -23.289  1.00 68.58           C
ATOM   2378  N   ASP A 303      63.279  61.835 -22.179  1.00 45.87           N
ATOM   2379  CA  ASP A 303      64.489  61.566 -21.404  1.00  4.84           C
ATOM   2380  C   ASP A 303      65.321  60.584 -22.145  1.00 25.67           C
ATOM   2381  O   ASP A 303      66.534  60.732 -22.271  1.00 54.92           O
ATOM   2382  CB  ASP A 303      64.208  61.053 -19.964  1.00 57.87           C
ATOM   2383  CG  ASP A 303      64.197  62.140 -18.850  1.00 36.99           C
ATOM   2384  N   GLU A 304      64.656  59.649 -22.785  1.00 29.60           N
ATOM   2385  CA  GLU A 304      65.461  58.738 -23.551  1.00 40.33           C
ATOM   2386  C   GLU A 304      66.205  59.402 -24.690  1.00 26.57           C
ATOM   2387  O   GLU A 304      67.281  58.931 -24.982  1.00 21.95           O
ATOM   2388  CB  GLU A 304      64.834  57.387 -23.929  1.00 21.24           C
ATOM   2389  CG  GLU A 304      63.675  56.959 -23.029  1.00 28.01           C
ATOM   2390  CD  GLU A 304      63.914  55.578 -22.490  1.00 67.06           C
ATOM   2391  OE1 GLU A 304      63.526  54.579 -23.066  1.00 68.95           O
ATOM   2392  OE2 GLU A 304      64.715  55.564 -21.440  1.00 52.55           O
ATOM   2393  N   PHE A 305      65.582  60.412 -25.361  1.00 50.36           N
ATOM   2394  CA  PHE A 305      66.194  61.184 -26.466  1.00 30.51           C
ATOM   2395  C   PHE A 305      67.486  61.773 -25.931  1.00 61.73           C
ATOM   2396  O   PHE A 305      68.415  62.123 -26.677  1.00 44.38           O
ATOM   2397  CB  PHE A 305      65.273  62.329 -27.016  1.00 14.77           C
ATOM   2398  CG  PHE A 305      65.750  63.203 -28.206  1.00 58.07           C
ATOM   2399  CD1 PHE A 305      66.204  62.626 -29.393  1.00 61.21           C
ATOM   2400  CD2 PHE A 305      65.530  64.584 -28.233  1.00 57.59           C
ATOM   2401  CE1 PHE A 305      66.556  63.395 -30.503  1.00 28.12           C
ATOM   2402  CE2 PHE A 305      65.830  65.374 -29.345  1.00 13.98           C
ATOM   2403  CZ  PHE A 305      66.346  64.771 -30.486  1.00 18.28           C
ATOM   2404  N   LYS A 306      67.537  61.876 -24.597  1.00 31.77           N
ATOM   2405  CA  LYS A 306      68.681  62.527 -24.013  1.00 37.62           C
ATOM   2406  C   LYS A 306      69.690  61.500 -23.741  1.00 51.71           C
ATOM   2407  O   LYS A 306      70.885  61.773 -23.725  1.00 94.58           O
ATOM   2408  CB  LYS A 306      68.399  63.360 -22.770  1.00 29.07           C
ATOM   2409  CG  LYS A 306      67.473  64.552 -23.046  1.00100.00           C
ATOM   2410  CD  LYS A 306      66.849  65.201 -21.805  1.00100.00           C
ATOM   2411  CE  LYS A 306      67.851  65.937 -20.903  1.00100.00           C
ATOM   2412  NZ  LYS A 306      68.543  67.092 -21.528  1.00100.00           N
ATOM   2413  N   ILE A 307      69.199  60.307 -23.471  1.00 20.02           N
ATOM   2414  CA  ILE A 307      70.200  59.333 -23.184  1.00 28.58           C
ATOM   2415  C   ILE A 307      70.912  59.000 -24.457  1.00 45.81           C
ATOM   2416  O   ILE A 307      72.133  59.152 -24.570  1.00 43.21           O
ATOM   2417  CB  ILE A 307      69.822  58.173 -22.270  1.00 28.77           C
ATOM   2418  CG1 ILE A 307      69.523  56.920 -23.059  1.00 27.76           C
ATOM   2419  CG2 ILE A 307      68.678  58.547 -21.301  1.00 25.11           C
ATOM   2420  CD1 ILE A 307      70.336  55.730 -22.557  1.00 56.64           C
ATOM   2421  N   THR A 308      70.066  59.013 -25.463  1.00 44.82           N
ATOM   2422  CA  THR A 308      70.376  58.676 -26.822  1.00 12.98           C
ATOM   2423  C   THR A 308      71.485  59.536 -27.424  1.00 29.24           C
ATOM   2424  O   THR A 308      72.509  58.999 -27.882  1.00 35.11           O
ATOM   2425  CB  THR A 308      69.066  58.636 -27.647  1.00 42.55           C
ATOM   2426  OG1 THR A 308      68.276  57.485 -27.292  1.00 34.99           O
ATOM   2427  CG2 THR A 308      69.366  58.624 -29.136  1.00 75.26           C
ATOM   2428  N   ARG A 309      71.305  60.861 -27.407  1.00 15.91           N
ATOM   2429  CA  ARG A 309      72.359  61.727 -27.914  1.00 54.17           C
ATOM   2430  C   ARG A 309      73.652  61.604 -27.089  1.00 65.24           C
ATOM   2431  O   ARG A 309      74.748  61.449 -27.638  1.00 43.94           O
ATOM   2432  CB  ARG A 309      71.939  63.182 -28.060  1.00 35.79           C
ATOM   2433  CG  ARG A 309      70.677  63.448 -28.895  1.00 44.87           C
ATOM   2434  CD  ARG A 309      70.476  64.967 -28.967  1.00 40.28           C
ATOM   2435  NE  ARG A 309      69.121  65.506 -29.161  1.00 50.50           N
ATOM   2436  CZ  ARG A 309      68.946  66.843 -29.073  1.00 72.97           C
ATOM   2437  NH1 ARG A 309      69.984  67.647 -28.877  1.00 45.22           N
ATOM   2438  NH2 ARG A 309      67.732  67.401 -29.251  1.00 36.46           N
ATOM   2439  N   GLN A 310      73.488  61.655 -25.766  1.00 67.98           N
ATOM   2440  CA  GLN A 310      74.581  61.512 -24.831  1.00 56.66           C
ATOM   2441  C   GLN A 310      75.522  60.431 -25.300  1.00 33.63           C
ATOM   2442  O   GLN A 310      76.721  60.640 -25.383  1.00 58.76           O
ATOM   2443  CB  GLN A 310      74.077  61.209 -23.400  1.00 72.55           C
ATOM   2444  CG  GLN A 310      75.011  60.264 -22.600  1.00100.00           C
ATOM   2445  CD  GLN A 310      74.424  58.883 -22.271  1.00 94.32           C
ATOM   2446  OE1 GLN A 310      74.442  58.450 -21.097  1.00 83.90           O
ATOM   2447  NE2 GLN A 310      73.958  58.155 -23.303  1.00 33.79           N
ATOM   2448  N   ALA A 311      74.920  59.402 -25.883  1.00 19.65           N
ATOM   2449  CA  ALA A 311      75.650  58.257 -26.336  1.00 36.73           C
ATOM   2450  C   ALA A 311      76.152  58.500 -27.713  1.00 58.90           C
ATOM   2451  O   ALA A 311      77.330  58.326 -27.973  1.00 60.76           O
ATOM   2452  CB  ALA A 311      74.845  56.974 -26.247  1.00 54.42           C
ATOM   2453  N   MET A 312      75.297  59.101 -28.525  1.00 39.36           N
ATOM   2454  CA  MET A 312      75.692  59.453 -29.874  1.00 37.41           C
ATOM   2455  C   MET A 312      76.936  60.356 -29.846  1.00 29.01           C
ATOM   2456  O   MET A 312      77.937  60.108 -30.510  1.00 37.19           O
ATOM   2457  CB  MET A 312      74.522  60.116 -30.582  1.00 38.62           C
ATOM   2458  CG  MET A 312      74.215  59.529 -31.939  1.00 42.20           C
ATOM   2459  SD  MET A 312      72.533  59.971 -32.464  1.00 39.26           S
ATOM   2460  CE  MET A 312      71.703  58.412 -32.075  1.00 40.76           C
ATOM   2461  N   ASP A 313      76.898  61.360 -28.991  1.00 39.75           N
ATOM   2462  CA  ASP A 313      78.052  62.186 -28.715  1.00 43.20           C
ATOM   2463  C   ASP A 313      79.209  61.304 -28.259  1.00 53.71           C
ATOM   2464  O   ASP A 313      80.244  61.201 -28.912  1.00 69.96           O
ATOM   2465  CB  ASP A 313      77.728  63.217 -27.612  1.00  5.04           C
ATOM   2466  CG  ASP A 313      77.322  64.592 -28.108  1.00 74.09           C
ATOM   2467  OD1 ASP A 313      77.363  65.606 -27.396  1.00 38.51           O
ATOM   2468  OD2 ASP A 313      76.886  64.579 -29.350  1.00 99.39           O
ATOM   2469  N   ILE A 314      79.006  60.611 -27.146  1.00 28.98           N
ATOM   2470  CA  ILE A 314      80.045  59.731 -26.628  1.00 44.13           C
ATOM   2471  C   ILE A 314      80.540  58.714 -27.651  1.00 46.46           C
ATOM   2472  O   ILE A 314      81.656  58.227 -27.527  1.00 70.98           O
ATOM   2473  CB  ILE A 314      79.790  59.095 -25.238  1.00 53.71           C
ATOM   2474  CG1 ILE A 314      78.962  57.826 -25.337  1.00 73.33           C
ATOM   2475  CG2 ILE A 314      79.178  60.049 -24.217  1.00 26.58           C
ATOM   2476  CD1 ILE A 314      79.830  56.607 -25.599  1.00100.00           C
ATOM   2477  N   VAL A 315      79.698  58.309 -28.618  1.00 70.94           N
ATOM   2478  CA  VAL A 315      80.175  57.339 -29.608  1.00 76.43           C
ATOM   2479  C   VAL A 315      81.018  57.988 -30.688  1.00 40.97           C
ATOM   2480  O   VAL A 315      81.531  57.319 -31.565  1.00 41.44           O
ATOM   2481  CB  VAL A 315      79.155  56.400 -30.290  1.00 77.26           C
ATOM   2482  CG1 VAL A 315      79.756  55.002 -30.467  1.00 37.52           C
ATOM   2483  CG2 VAL A 315      77.773  56.310 -29.645  1.00 49.04           C
ATOM   2484  N   GLY A 316      81.071  59.303 -30.715  1.00 32.77           N
ATOM   2485  CA  GLY A 316      81.831  59.929 -31.772  1.00 15.81           C
ATOM   2486  C   GLY A 316      80.995  60.734 -32.761  1.00 57.53           C
ATOM   2487  O   GLY A 316      81.539  61.583 -33.457  1.00 88.20           O
ATOM   2488  N   PHE A 317      79.698  60.460 -32.879  1.00 26.56           N
ATOM   2489  CA  PHE A 317      78.951  61.185 -33.875  1.00 18.14           C
ATOM   2490  C   PHE A 317      79.011  62.667 -33.662  1.00 31.19           C
ATOM   2491  O   PHE A 317      78.633  63.167 -32.616  1.00 49.39           O
ATOM   2492  CB  PHE A 317      77.475  60.787 -33.960  1.00 18.11           C
ATOM   2493  CG  PHE A 317      77.317  59.373 -34.414  1.00 28.84           C
ATOM   2494  CD1 PHE A 317      77.588  58.325 -33.532  1.00  4.24           C
ATOM   2495  CD2 PHE A 317      76.926  59.077 -35.723  1.00 23.64           C
ATOM   2496  CE1 PHE A 317      77.373  57.000 -33.914  1.00 19.25           C
ATOM   2497  CE2 PHE A 317      76.838  57.747 -36.154  1.00 28.77           C
ATOM   2498  CZ  PHE A 317      76.976  56.714 -35.223  1.00 18.23           C
ATOM   2499  N   SER A 318      79.304  63.355 -34.742  1.00 23.32           N
ATOM   2500  CA  SER A 318      79.264  64.794 -34.778  1.00 34.63           C
ATOM   2501  C   SER A 318      77.913  65.352 -34.474  1.00 28.50           C
ATOM   2502  O   SER A 318      76.905  64.756 -34.814  1.00 56.55           O
ATOM   2503  CB  SER A 318      79.635  65.313 -36.142  1.00 42.13           C
ATOM   2504  OG  SER A 318      78.654  64.871 -37.045  1.00 54.42           O
ATOM   2505  N   GLN A 319      77.945  66.630 -34.133  1.00 32.30           N
ATOM   2506  CA  GLN A 319      76.744  67.402 -33.946  1.00 52.49           C
ATOM   2507  C   GLN A 319      76.017  67.572 -35.254  1.00 51.76           C
ATOM   2508  O   GLN A 319      74.799  67.731 -35.256  1.00 57.04           O
ATOM   2509  CB  GLN A 319      76.998  68.763 -33.277  1.00 52.78           C
ATOM   2510  CG  GLN A 319      77.221  68.631 -31.759  1.00 83.84           C
ATOM   2511  CD  GLN A 319      75.971  68.193 -31.020  1.00 88.48           C
ATOM   2512  OE1 GLN A 319      75.888  67.043 -30.532  1.00 69.07           O
ATOM   2513  NE2 GLN A 319      75.001  69.116 -30.931  1.00100.00           N
ATOM   2514  N   GLU A 320      76.773  67.579 -36.366  1.00 45.25           N
ATOM   2515  CA  GLU A 320      76.115  67.700 -37.661  1.00 72.43           C
ATOM   2516  C   GLU A 320      75.863  66.357 -38.290  1.00 47.74           C
ATOM   2517  O   GLU A 320      74.929  66.163 -39.045  1.00 39.09           O
ATOM   2518  CB  GLU A 320      76.664  68.734 -38.681  1.00 80.39           C
ATOM   2519  CG  GLU A 320      75.587  69.727 -39.244  1.00100.00           C
ATOM   2520  CD  GLU A 320      74.298  69.186 -39.910  1.00100.00           C
ATOM   2521  OE1 GLU A 320      73.922  68.015 -39.889  1.00 46.76           O
ATOM   2522  OE2 GLU A 320      73.577  70.144 -40.456  1.00 97.60           O
ATOM   2523  N   GLU A 321      76.668  65.381 -37.982  1.00 64.27           N
ATOM   2524  CA  GLU A 321      76.307  64.119 -38.561  1.00 54.37           C
ATOM   2525  C   GLU A 321      75.229  63.450 -37.734  1.00 12.01           C
ATOM   2526  O   GLU A 321      74.647  62.447 -38.121  1.00 82.66           O
ATOM   2527  CB  GLU A 321      77.465  63.232 -39.071  1.00 17.33           C
ATOM   2528  CG  GLU A 321      77.792  62.067 -38.161  1.00 32.17           C
ATOM   2529  CD  GLU A 321      79.233  61.674 -38.317  1.00 41.46           C
ATOM   2530  OE1 GLU A 321      79.692  61.200 -39.337  1.00 51.25           O
ATOM   2531  OE2 GLU A 321      79.939  61.911 -37.241  1.00 38.10           O
ATOM   2532  N   GLN A 322      74.968  64.066 -36.584  1.00 57.73           N
ATOM   2533  CA  GLN A 322      73.910  63.660 -35.670  1.00 38.07           C
ATOM   2534  C   GLN A 322      72.641  64.392 -36.099  1.00 51.66           C
ATOM   2535  O   GLN A 322      71.517  63.867 -36.126  1.00 45.25           O
ATOM   2536  CB  GLN A 322      74.292  64.075 -34.217  1.00 50.52           C
ATOM   2537  CG  GLN A 322      74.245  62.942 -33.151  1.00 45.32           C
ATOM   2538  CD  GLN A 322      74.743  63.351 -31.771  1.00 57.77           C
ATOM   2539  OE1 GLN A 322      74.358  64.404 -31.226  1.00 57.12           O
ATOM   2540  NE2 GLN A 322      75.670  62.553 -31.239  1.00 77.10           N
ATOM   2541  N   MET A 323      72.878  65.641 -36.475  1.00 38.35           N
ATOM   2542  CA  MET A 323      71.848  66.584 -36.844  1.00 18.62           C
ATOM   2543  C   MET A 323      71.060  66.146 -38.066  1.00 35.37           C
ATOM   2544  O   MET A 323      69.883  66.449 -38.180  1.00 32.95           O
ATOM   2545  CB  MET A 323      72.481  67.969 -37.031  1.00 79.02           C
ATOM   2546  CG  MET A 323      71.662  69.089 -36.409  1.00100.00           C
ATOM   2547  SD  MET A 323      70.402  69.685 -37.507  1.00100.00           S
ATOM   2548  CE  MET A 323      71.469  70.952 -38.531  1.00100.00           C
ATOM   2549  N   SER A 324      71.732  65.368 -38.921  1.00 60.79           N
ATOM   2550  CA  SER A 324      71.207  64.756 -40.140  1.00 45.29           C
ATOM   2551  C   SER A 324      70.327  63.545 -39.826  1.00 72.96           C
ATOM   2552  O   SER A 324      69.230  63.442 -40.384  1.00 62.52           O
ATOM   2553  CB  SER A 324      72.343  64.311 -41.070  1.00 50.67           C
ATOM   2554  OG  SER A 324      73.004  65.403 -41.689  1.00 40.23           O
ATOM   2555  N   ILE A 325      70.858  62.610 -38.982  1.00 86.10           N
ATOM   2556  CA  ILE A 325      70.136  61.403 -38.542  1.00 30.54           C
ATOM   2557  C   ILE A 325      68.763  61.868 -38.156  1.00 37.80           C
ATOM   2558  O   ILE A 325      67.742  61.532 -38.742  1.00 47.64           O
ATOM   2559  CB  ILE A 325      70.716  60.710 -37.286  1.00 31.50           C
ATOM   2560  CG1 ILE A 325      72.235  60.806 -37.138  1.00 25.01           C
ATOM   2561  CG2 ILE A 325      70.190  59.279 -37.130  1.00 30.50           C
ATOM   2562  CD1 ILE A 325      72.930  59.559 -36.562  1.00 16.60           C
ATOM   2563  N   PHE A 326      68.801  62.816 -37.263  1.00 40.60           N
ATOM   2564  CA  PHE A 326      67.597  63.429 -36.860  1.00 32.35           C
ATOM   2565  C   PHE A 326      66.871  64.062 -38.043  1.00 32.82           C
ATOM   2566  O   PHE A 326      65.731  63.661 -38.341  1.00 38.11           O
ATOM   2567  CB  PHE A 326      67.722  64.196 -35.510  1.00 29.39           C
ATOM   2568  CG  PHE A 326      68.342  63.281 -34.437  1.00 40.30           C
ATOM   2569  CD1 PHE A 326      67.898  61.966 -34.273  1.00 17.39           C
ATOM   2570  CD2 PHE A 326      69.388  63.709 -33.620  1.00 13.79           C
ATOM   2571  CE1 PHE A 326      68.500  61.075 -33.384  1.00 19.64           C
ATOM   2572  CE2 PHE A 326      69.989  62.843 -32.702  1.00 56.55           C
ATOM   2573  CZ  PHE A 326      69.566  61.517 -32.607  1.00 45.18           C
ATOM   2574  N   LYS A 327      67.576  64.855 -38.859  1.00 37.50           N
ATOM   2575  CA  LYS A 327      66.891  65.389 -40.033  1.00 35.93           C
ATOM   2576  C   LYS A 327      66.337  64.299 -40.931  1.00 44.87           C
ATOM   2577  O   LYS A 327      65.197  64.365 -41.332  1.00 39.15           O
ATOM   2578  CB  LYS A 327      67.497  66.591 -40.760  1.00 34.82           C
ATOM   2579  CG  LYS A 327      69.026  66.652 -40.828  1.00 46.25           C
ATOM   2580  CD  LYS A 327      69.534  67.609 -41.922  1.00 68.64           C
ATOM   2581  CE  LYS A 327      70.721  68.486 -41.499  1.00 50.29           C
ATOM   2582  NZ  LYS A 327      70.780  69.835 -42.099  1.00 34.28           N
ATOM   2583  N   ILE A 328      67.018  63.156 -41.024  1.00 54.16           N
ATOM   2584  CA  ILE A 328      66.409  62.097 -41.815  1.00 36.27           C
ATOM   2585  C   ILE A 328      65.176  61.488 -41.185  1.00 55.25           C
ATOM   2586  O   ILE A 328      64.213  61.142 -41.876  1.00 63.17           O
ATOM   2587  CB  ILE A 328      67.322  61.107 -42.527  1.00 20.28           C
ATOM   2588  CG1 ILE A 328      67.609  59.913 -41.664  1.00 46.38           C
ATOM   2589  CG2 ILE A 328      68.627  61.761 -42.959  1.00 48.54           C
ATOM   2590  CD1 ILE A 328      66.542  58.849 -41.830  1.00 47.35           C
ATOM   2591  N   ILE A 329      65.170  61.459 -39.855  1.00 60.10           N
ATOM   2592  CA  ILE A 329      64.026  60.959 -39.117  1.00 30.89           C
ATOM   2593  C   ILE A 329      62.783  61.732 -39.509  1.00 28.98           C
ATOM   2594  O   ILE A 329      61.824  61.149 -40.022  1.00 30.68           O
ATOM   2595  CB  ILE A 329      64.251  60.964 -37.593  1.00 40.74           C
ATOM   2596  CG1 ILE A 329      65.521  60.221 -37.308  1.00 53.70           C
ATOM   2597  CG2 ILE A 329      63.185  60.127 -36.902  1.00 19.99           C
ATOM   2598  CD1 ILE A 329      65.235  58.733 -37.454  1.00 30.61           C
ATOM   2599  N   ALA A 330      62.851  63.055 -39.327  1.00 17.54           N
ATOM   2600  CA  ALA A 330      61.733  63.905 -39.692  1.00 45.64           C
ATOM   2601  C   ALA A 330      61.238  63.599 -41.085  1.00 44.81           C
ATOM   2602  O   ALA A 330      60.080  63.226 -41.276  1.00 59.03           O
ATOM   2603  CB  ALA A 330      62.076  65.384 -39.580  1.00 48.01           C
ATOM   2604  N   GLY A 331      62.189  63.630 -42.012  1.00 31.07           N
ATOM   2605  CA  GLY A 331      61.919  63.418 -43.412  1.00 30.57           C
ATOM   2606  C   GLY A 331      61.029  62.230 -43.641  1.00 39.80           C
ATOM   2607  O   GLY A 331      60.037  62.325 -44.385  1.00 26.14           O
ATOM   2608  N   ILE A 332      61.342  61.163 -42.887  1.00 15.44           N
ATOM   2609  CA  ILE A 332      60.591  59.947 -43.012  1.00 32.32           C
ATOM   2610  C   ILE A 332      59.208  60.176 -42.492  1.00 26.67           C
ATOM   2611  O   ILE A 332      58.233  59.626 -42.994  1.00 41.16           O
ATOM   2612  CB  ILE A 332      61.209  58.779 -42.269  1.00 64.41           C
ATOM   2613  CG1 ILE A 332      62.491  58.234 -42.935  1.00 18.15           C
ATOM   2614  CG2 ILE A 332      60.125  57.714 -42.175  1.00 56.45           C
ATOM   2615  CD1 ILE A 332      62.871  56.831 -42.417  1.00  8.21           C
ATOM   2616  N   LEU A 333      59.148  61.011 -41.469  1.00 33.25           N
ATOM   2617  CA  LEU A 333      57.874  61.367 -40.887  1.00 61.63           C
ATOM   2618  C   LEU A 333      56.965  61.926 -41.955  1.00 70.42           C
ATOM   2619  O   LEU A 333      56.061  61.239 -42.433  1.00 62.74           O
ATOM   2620  CB  LEU A 333      58.002  62.323 -39.679  1.00 60.59           C
ATOM   2621  CG  LEU A 333      57.742  61.602 -38.351  1.00 63.53           C
ATOM   2622  CD1 LEU A 333      58.690  60.433 -38.165  1.00 31.41           C
ATOM   2623  CD2 LEU A 333      57.895  62.536 -37.170  1.00 34.72           C
ATOM   2624  N   HIS A 334      57.313  63.117 -42.424  1.00 44.51           N
ATOM   2625  CA  HIS A 334      56.588  63.752 -43.499  1.00 41.22           C
ATOM   2626  C   HIS A 334      56.247  62.846 -44.690  1.00 48.54           C
ATOM   2627  O   HIS A 334      55.113  62.878 -45.185  1.00 58.21           O
ATOM   2628  CB  HIS A 334      57.339  64.964 -44.014  1.00 18.29           C
ATOM   2629  CG  HIS A 334      57.743  65.891 -42.947  1.00 15.92           C
ATOM   2630  ND1 HIS A 334      59.039  65.868 -42.464  1.00 33.84           N
ATOM   2631  CD2 HIS A 334      57.093  66.964 -42.408  1.00  9.18           C
ATOM   2632  CE1 HIS A 334      59.146  66.865 -41.603  1.00 54.06           C
ATOM   2633  NE2 HIS A 334      58.004  67.553 -41.560  1.00 57.74           N
ATOM   2634  N   LEU A 335      57.264  62.148 -45.211  1.00 64.00           N
ATOM   2635  CA  LEU A 335      57.123  61.269 -46.372  1.00 70.66           C
ATOM   2636  C   LEU A 335      55.781  60.556 -46.361  1.00 39.60           C
ATOM   2637  O   LEU A 335      54.859  60.914 -47.110  1.00 41.80           O
ATOM   2638  CB  LEU A 335      58.282  60.250 -46.439  1.00 64.14           C
ATOM   2639  CG  LEU A 335      59.077  60.340 -47.736  1.00 32.98           C
ATOM   2640  CD1 LEU A 335      59.164  61.806 -48.177  1.00 13.74           C
ATOM   2641  CD2 LEU A 335      60.475  59.801 -47.495  1.00 53.61           C
ATOM   2642  N   GLY A 336      55.586  59.853 -45.251  1.00 49.31           N
ATOM   2643  CA  GLY A 336      54.345  59.167 -44.953  1.00 81.67           C
ATOM   2644  C   GLY A 336      53.115  60.050 -44.671  1.00 63.07           C
ATOM   2645  O   GLY A 336      52.034  59.500 -44.510  1.00 32.68           O
ATOM   2646  N   ASN A 337      53.253  61.386 -44.576  1.00 36.07           N
ATOM   2647  CA  ASN A 337      52.085  62.241 -44.306  1.00 31.05           C
ATOM   2648  C   ASN A 337      51.486  62.692 -45.600  1.00 46.04           C
ATOM   2649  O   ASN A 337      50.356  63.195 -45.623  1.00 57.08           O
ATOM   2650  CB  ASN A 337      52.355  63.513 -43.449  1.00 28.74           C
ATOM   2651  CG  ASN A 337      52.396  63.356 -41.926  1.00 64.54           C
ATOM   2652  OD1 ASN A 337      52.149  62.271 -41.360  1.00 77.00           O
ATOM   2653  ND2 ASN A 337      52.738  64.459 -41.251  1.00 44.42           N
ATOM   2654  N   ILE A 338      52.333  62.607 -46.640  1.00 51.15           N
ATOM   2655  CA  ILE A 338      52.028  62.982 -48.028  1.00 49.97           C
ATOM   2656  C   ILE A 338      50.726  62.366 -48.596  1.00 27.15           C
ATOM   2657  O   ILE A 338      50.592  61.146 -48.710  1.00 32.56           O
ATOM   2658  CB  ILE A 338      53.169  62.492 -48.894  1.00 39.23           C
ATOM   2659  CG1 ILE A 338      54.416  63.349 -48.736  1.00 27.05           C
ATOM   2660  CG2 ILE A 338      52.712  62.494 -50.344  1.00 47.64           C
ATOM   2661  CD1 ILE A 338      55.360  63.214 -49.942  1.00  1.00           C
ATOM   2662  N   LYS A 339      49.783  63.184 -49.050  1.00 24.91           N
ATOM   2663  CA  LYS A 339      48.512  62.630 -49.570  1.00 51.96           C
ATOM   2664  C   LYS A 339      48.232  62.678 -51.115  1.00 49.66           C
ATOM   2665  O   LYS A 339      47.964  63.745 -51.702  1.00 55.87           O
ATOM   2666  CB  LYS A 339      47.329  63.107 -48.725  1.00 61.54           C
ATOM   2667  CG  LYS A 339      45.955  62.668 -49.221  1.00 53.65           C
ATOM   2668  CD  LYS A 339      45.356  61.508 -48.440  1.00 29.76           C
ATOM   2669  CE  LYS A 339      43.871  61.746 -48.133  1.00 76.88           C
ATOM   2670  NZ  LYS A 339      43.405  61.243 -46.816  1.00 40.31           N
ATOM   2671  N   PHE A 340      48.175  61.470 -51.739  1.00 42.83           N
ATOM   2672  CA  PHE A 340      47.821  61.236 -53.157  1.00 45.87           C
ATOM   2673  C   PHE A 340      46.328  61.003 -53.397  1.00 31.12           C
ATOM   2674  O   PHE A 340      45.693  60.190 -52.730  1.00 97.79           O
ATOM   2675  CB  PHE A 340      48.436  59.975 -53.759  1.00 18.61           C
ATOM   2676  CG  PHE A 340      49.924  59.874 -53.632  1.00 68.55           C
ATOM   2677  CD1 PHE A 340      50.478  58.775 -52.978  1.00 74.75           C
ATOM   2678  CD2 PHE A 340      50.776  60.787 -54.260  1.00 63.39           C
ATOM   2679  CE1 PHE A 340      51.860  58.612 -52.869  1.00 28.33           C
ATOM   2680  CE2 PHE A 340      52.160  60.605 -54.224  1.00 38.85           C
ATOM   2681  CZ  PHE A 340      52.697  59.533 -53.505  1.00 40.04           C
ATOM   2682  N   GLU A 341      45.801  61.743 -54.370  1.00 54.51           N
ATOM   2683  CA  GLU A 341      44.451  61.641 -54.875  1.00 32.18           C
ATOM   2684  C   GLU A 341      44.443  61.166 -56.335  1.00 51.09           C
ATOM   2685  O   GLU A 341      45.342  61.507 -57.118  1.00 60.69           O
ATOM   2686  CB  GLU A 341      43.656  62.961 -54.659  1.00 69.28           C
ATOM   2687  CG  GLU A 341      43.483  63.324 -53.183  1.00 66.03           C
ATOM   2688  CD  GLU A 341      44.001  64.724 -52.849  1.00 94.43           C
ATOM   2689  OE1 GLU A 341      43.181  65.717 -52.781  1.00100.00           O
ATOM   2690  OE2 GLU A 341      45.260  64.911 -52.635  1.00100.00           O
ATOM   2691  N   LYS A 342      43.410  60.362 -56.600  1.00 52.49           N
ATOM   2692  CA  LYS A 342      43.123  59.757 -57.922  1.00 75.86           C
ATOM   2693  C   LYS A 342      42.461  60.806 -58.793  1.00 51.99           C
ATOM   2694  O   LYS A 342      41.531  60.517 -59.562  1.00 87.29           O
ATOM   2695  CB  LYS A 342      42.166  58.577 -57.752  1.00 27.34           C
ATOM   2696  N   GLY A 343      43.011  61.957 -58.604  1.00 59.17           N
ATOM   2697  CA  GLY A 343      42.545  63.227 -59.191  1.00100.00           C
ATOM   2698  C   GLY A 343      41.982  63.075 -60.605  1.00100.00           C
ATOM   2699  O   GLY A 343      40.863  62.575 -60.794  1.00100.00           O
ATOM   2700  N   ALA A 344      42.832  63.530 -61.512  1.00100.00           N
ATOM   2701  CA  ALA A 344      42.590  63.627 -62.964  1.00100.00           C
ATOM   2702  C   ALA A 344      42.047  62.387 -63.588  1.00 86.54           C
ATOM   2703  O   ALA A 344      41.743  62.357 -64.789  1.00100.00           O
ATOM   2704  CB  ALA A 344      43.896  63.957 -63.688  1.00100.00           C
ATOM   2705  N   GLY A 345      41.940  61.321 -62.857  1.00 60.27           N
ATOM   2706  CA  GLY A 345      41.177  60.246 -63.479  1.00 59.98           C
ATOM   2707  C   GLY A 345      41.620  58.963 -62.956  1.00 98.71           C
ATOM   2708  O   GLY A 345      41.005  58.440 -62.026  1.00100.00           O
ATOM   2709  N   GLU A 346      42.657  58.539 -63.590  1.00100.00           N
ATOM   2710  CA  GLU A 346      43.330  57.325 -63.223  1.00100.00           C
ATOM   2711  C   GLU A 346      44.689  57.700 -62.648  1.00100.00           C
ATOM   2712  O   GLU A 346      45.157  57.102 -61.678  1.00 97.64           O
ATOM   2713  CB  GLU A 346      43.479  56.428 -64.443  1.00 73.66           C
ATOM   2714  N   GLY A 347      45.298  58.698 -63.266  1.00 96.37           N
ATOM   2715  CA  GLY A 347      46.608  59.202 -62.824  1.00 68.66           C
ATOM   2716  C   GLY A 347      46.480  59.708 -61.384  1.00 38.19           C
ATOM   2717  O   GLY A 347      45.374  59.960 -60.892  1.00 96.52           O
ATOM   2718  N   ALA A 348      47.615  59.845 -60.726  1.00 81.74           N
ATOM   2719  CA  ALA A 348      47.659  60.330 -59.333  1.00 83.13           C
ATOM   2720  C   ALA A 348      48.314  61.710 -59.290  1.00 80.52           C
ATOM   2721  O   ALA A 348      49.210  62.018 -60.089  1.00 75.11           O
ATOM   2722  CB  ALA A 348      48.466  59.362 -58.466  1.00 37.52           C
ATOM   2723  N   VAL A 349      47.858  62.532 -58.352  1.00 50.05           N
ATOM   2724  CA  VAL A 349      48.408  63.886 -58.212  1.00 51.93           C
ATOM   2725  C   VAL A 349      48.584  64.295 -56.749  1.00 41.27           C
ATOM   2726  O   VAL A 349      48.238  63.562 -55.834  1.00 80.41           O
ATOM   2727  CB  VAL A 349      47.552  64.901 -58.977  1.00 68.28           C
ATOM   2728  CG1 VAL A 349      46.176  64.364 -59.362  1.00 31.08           C
ATOM   2729  CG2 VAL A 349      47.306  66.192 -58.200  1.00 97.08           C
ATOM   2730  N   LEU A 350      49.294  65.372 -56.513  1.00 44.85           N
ATOM   2731  CA  LEU A 350      49.457  65.846 -55.166  1.00 20.06           C
ATOM   2732  C   LEU A 350      48.738  67.151 -55.051  1.00 52.64           C
ATOM   2733  O   LEU A 350      49.087  68.105 -55.737  1.00 66.84           O
ATOM   2734  CB  LEU A 350      50.948  66.098 -54.855  1.00 84.00           C
ATOM   2735  CG  LEU A 350      51.506  65.199 -53.766  1.00 43.50           C
ATOM   2736  CD1 LEU A 350      51.474  63.761 -54.258  1.00 31.59           C
ATOM   2737  CD2 LEU A 350      52.918  65.635 -53.407  1.00 42.82           C
ATOM   2738  N   LYS A 351      47.728  67.221 -54.207  1.00 71.94           N
ATOM   2739  CA  LYS A 351      47.039  68.489 -54.146  1.00 46.81           C
ATOM   2740  C   LYS A 351      47.764  69.431 -53.224  1.00 27.07           C
ATOM   2741  O   LYS A 351      48.014  70.595 -53.546  1.00 42.21           O
ATOM   2742  CB  LYS A 351      45.565  68.326 -53.811  1.00 53.86           C
ATOM   2743  N   ASP A 352      48.159  68.866 -52.097  1.00 52.12           N
ATOM   2744  CA  ASP A 352      48.913  69.568 -51.080  1.00 77.68           C
ATOM   2745  C   ASP A 352      50.358  69.092 -51.075  1.00 47.29           C
ATOM   2746  O   ASP A 352      50.636  67.904 -50.896  1.00 63.08           O
ATOM   2747  CB  ASP A 352      48.274  69.339 -49.700  1.00 96.05           C
ATOM   2748  CG  ASP A 352      48.586  70.429 -48.726  1.00 83.76           C
ATOM   2749  OD1 ASP A 352      49.310  71.376 -49.001  1.00 57.18           O
ATOM   2750  OD2 ASP A 352      47.968  70.266 -47.577  1.00 74.75           O
ATOM   2751  N   LYS A 353      51.284  70.005 -51.288  1.00 69.13           N
ATOM   2752  CA  LYS A 353      52.665  69.580 -51.358  1.00 79.35           C
ATOM   2753  C   LYS A 353      53.472  69.831 -50.078  1.00 82.15           C
ATOM   2754  O   LYS A 353      54.691  69.694 -50.082  1.00 65.97           O
ATOM   2755  CB  LYS A 353      53.337  70.145 -52.607  1.00 39.99           C
ATOM   2756  CG  LYS A 353      52.361  70.904 -53.493  1.00 46.34           C
ATOM   2757  CD  LYS A 353      52.716  70.876 -54.987  1.00 19.58           C
ATOM   2758  CE  LYS A 353      52.811  69.474 -55.531  1.00 23.23           C
ATOM   2759  NZ  LYS A 353      52.196  69.351 -56.859  1.00 32.14           N
ATOM   2760  N   THR A 354      52.796  70.168 -48.972  1.00100.00           N
ATOM   2761  CA  THR A 354      53.488  70.569 -47.750  1.00 86.81           C
ATOM   2762  C   THR A 354      54.344  69.506 -47.109  1.00 95.65           C
ATOM   2763  O   THR A 354      55.493  69.754 -46.718  1.00 72.15           O
ATOM   2764  CB  THR A 354      52.603  71.247 -46.708  1.00 50.28           C
ATOM   2765  OG1 THR A 354      51.283  71.389 -47.223  1.00 51.66           O
ATOM   2766  CG2 THR A 354      53.228  72.614 -46.420  1.00 39.84           C
ATOM   2767  N   ALA A 355      53.753  68.335 -46.939  1.00 87.70           N
ATOM   2768  CA  ALA A 355      54.492  67.226 -46.379  1.00 46.71           C
ATOM   2769  C   ALA A 355      55.740  66.996 -47.208  1.00 47.78           C
ATOM   2770  O   ALA A 355      56.854  67.104 -46.714  1.00 39.02           O
ATOM   2771  CB  ALA A 355      53.624  65.978 -46.385  1.00 93.15           C
ATOM   2772  N   LEU A 356      55.496  66.736 -48.499  1.00 60.72           N
ATOM   2773  CA  LEU A 356      56.508  66.504 -49.510  1.00 61.83           C
ATOM   2774  C   LEU A 356      57.591  67.567 -49.429  1.00 62.38           C
ATOM   2775  O   LEU A 356      58.786  67.282 -49.215  1.00 33.98           O
ATOM   2776  CB  LEU A 356      55.834  66.469 -50.910  1.00 51.07           C
ATOM   2777  CG  LEU A 356      56.769  66.728 -52.096  1.00 54.36           C
ATOM   2778  CD1 LEU A 356      56.989  65.464 -52.922  1.00 59.14           C
ATOM   2779  CD2 LEU A 356      56.181  67.816 -52.980  1.00 44.59           C
ATOM   2780  N   ASN A 357      57.112  68.802 -49.512  1.00 32.16           N
ATOM   2781  CA  ASN A 357      57.936  69.987 -49.431  1.00 26.17           C
ATOM   2782  C   ASN A 357      58.776  70.027 -48.174  1.00 63.73           C
ATOM   2783  O   ASN A 357      59.975  70.284 -48.219  1.00 29.35           O
ATOM   2784  CB  ASN A 357      57.027  71.206 -49.467  1.00 11.52           C
ATOM   2785  CG  ASN A 357      56.823  71.631 -50.884  1.00 51.48           C
ATOM   2786  OD1 ASN A 357      55.961  72.457 -51.180  1.00 59.16           O
ATOM   2787  ND2 ASN A 357      57.586  71.015 -51.780  1.00 71.99           N
ATOM   2788  N   ALA A 358      58.095  69.830 -47.049  1.00 56.79           N
ATOM   2789  CA  ALA A 358      58.714  69.792 -45.744  1.00 43.27           C
ATOM   2790  C   ALA A 358      59.849  68.779 -45.728  1.00 45.50           C
ATOM   2791  O   ALA A 358      60.945  68.998 -45.196  1.00 39.87           O
ATOM   2792  CB  ALA A 358      57.652  69.406 -44.730  1.00 31.33           C
ATOM   2793  N   ALA A 359      59.530  67.655 -46.334  1.00 23.60           N
ATOM   2794  CA  ALA A 359      60.430  66.557 -46.570  1.00 13.01           C
ATOM   2795  C   ALA A 359      61.524  66.905 -47.590  1.00 48.03           C
ATOM   2796  O   ALA A 359      62.689  66.577 -47.397  1.00 45.49           O
ATOM   2797  CB  ALA A 359      59.650  65.341 -47.063  1.00 25.78           C
ATOM   2798  N   SER A 360      61.159  67.401 -48.765  1.00 40.43           N
ATOM   2799  CA  SER A 360      62.226  67.655 -49.708  1.00 19.07           C
ATOM   2800  C   SER A 360      63.212  68.654 -49.088  1.00 42.91           C
ATOM   2801  O   SER A 360      64.428  68.571 -49.308  1.00 30.46           O
ATOM   2802  CB  SER A 360      61.759  68.142 -51.057  1.00 27.42           C
ATOM   2803  OG  SER A 360      61.341  67.042 -51.852  1.00 83.47           O
ATOM   2804  N   THR A 361      62.644  69.537 -48.297  1.00 30.02           N
ATOM   2805  CA  THR A 361      63.360  70.654 -47.653  1.00 36.42           C
ATOM   2806  C   THR A 361      64.412  70.227 -46.582  1.00 25.81           C
ATOM   2807  O   THR A 361      65.488  70.827 -46.472  1.00 28.19           O
ATOM   2808  CB  THR A 361      62.350  71.573 -46.956  1.00 58.69           C
ATOM   2809  OG1 THR A 361      61.349  71.990 -47.876  1.00 56.26           O
ATOM   2810  CG2 THR A 361      62.989  72.836 -46.379  1.00 50.23           C
ATOM   2811  N   VAL A 362      64.114  69.197 -45.791  1.00 43.84           N
ATOM   2812  CA  VAL A 362      64.987  68.782 -44.640  1.00 45.72           C
ATOM   2813  C   VAL A 362      65.758  67.474 -44.936  1.00 64.37           C
ATOM   2814  O   VAL A 362      66.210  66.768 -44.001  1.00 55.16           O
ATOM   2815  CB  VAL A 362      64.078  68.602 -43.418  1.00 46.39           C
ATOM   2816  CG1 VAL A 362      63.136  67.403 -43.548  1.00 19.57           C
ATOM   2817  CG2 VAL A 362      64.836  68.407 -42.109  1.00100.00           C
ATOM   2818  N   PHE A 363      65.879  67.254 -46.232  1.00 85.13           N
ATOM   2819  CA  PHE A 363      66.482  66.060 -46.836  1.00 35.82           C
ATOM   2820  C   PHE A 363      67.655  66.408 -47.755  1.00 44.80           C
ATOM   2821  O   PHE A 363      68.602  65.612 -47.897  1.00 38.71           O
ATOM   2822  CB  PHE A 363      65.436  65.387 -47.708  1.00 50.38           C
ATOM   2823  CG  PHE A 363      64.980  64.084 -47.117  1.00 42.73           C
ATOM   2824  CD1 PHE A 363      63.710  63.592 -47.412  1.00 31.69           C
ATOM   2825  CD2 PHE A 363      65.850  63.400 -46.277  1.00 76.08           C
ATOM   2826  CE1 PHE A 363      63.304  62.378 -46.858  1.00 37.80           C
ATOM   2827  CE2 PHE A 363      65.448  62.185 -45.723  1.00 96.89           C
ATOM   2828  CZ  PHE A 363      64.174  61.672 -46.014  1.00 45.71           C
ATOM   2829  N   GLY A 364      67.514  67.579 -48.354  1.00 36.27           N
ATOM   2830  CA  GLY A 364      68.495  68.155 -49.294  1.00 45.88           C
ATOM   2831  C   GLY A 364      68.169  67.766 -50.756  1.00 47.99           C
ATOM   2832  O   GLY A 364      69.069  67.595 -51.588  1.00 84.98           O
ATOM   2833  N   VAL A 365      66.875  67.645 -51.067  1.00 27.67           N
ATOM   2834  CA  VAL A 365      66.413  67.237 -52.430  1.00 31.28           C
ATOM   2835  C   VAL A 365      65.413  68.250 -53.035  1.00 54.24           C
ATOM   2836  O   VAL A 365      64.909  69.144 -52.337  1.00 64.52           O
ATOM   2837  CB  VAL A 365      65.710  65.879 -52.354  1.00 15.69           C
ATOM   2838  CG1 VAL A 365      66.484  64.849 -51.529  1.00  1.00           C
ATOM   2839  CG2 VAL A 365      64.320  65.959 -51.716  1.00 41.82           C
ATOM   2840  N   ASN A 366      65.141  68.080 -54.350  1.00 24.15           N
ATOM   2841  CA  ASN A 366      64.184  68.961 -55.078  1.00 52.61           C
ATOM   2842  C   ASN A 366      62.813  68.343 -55.168  1.00 57.83           C
ATOM   2843  O   ASN A 366      62.555  67.343 -55.853  1.00 40.14           O
ATOM   2844  CB  ASN A 366      64.624  69.337 -56.481  1.00 45.27           C
ATOM   2845  CG  ASN A 366      63.947  70.646 -56.917  1.00 90.08           C
ATOM   2846  OD1 ASN A 366      63.255  70.681 -57.933  1.00 50.36           O
ATOM   2847  ND2 ASN A 366      64.091  71.740 -56.186  1.00100.00           N
ATOM   2848  N   PRO A 367      61.941  69.055 -54.518  1.00 45.14           N
ATOM   2849  CA  PRO A 367      60.566  68.722 -54.378  1.00 35.81           C
ATOM   2850  C   PRO A 367      59.973  68.231 -55.699  1.00 54.75           C
ATOM   2851  O   PRO A 367      59.451  67.125 -55.779  1.00 83.14           O
ATOM   2852  CB  PRO A 367      59.893  70.022 -53.901  1.00 56.58           C
ATOM   2853  CG  PRO A 367      60.969  71.107 -53.757  1.00 22.50           C
ATOM   2854  CD  PRO A 367      62.252  70.483 -54.237  1.00 42.68           C
ATOM   2855  N   SER A 368      60.236  68.968 -56.775  1.00 20.46           N
ATOM   2856  CA  SER A 368      59.649  68.659 -58.072  1.00 21.32           C
ATOM   2857  C   SER A 368      60.183  67.380 -58.646  1.00 22.38           C
ATOM   2858  O   SER A 368      59.464  66.530 -59.184  1.00 18.66           O
ATOM   2859  CB  SER A 368      59.847  69.781 -59.050  1.00 11.30           C
ATOM   2860  OG  SER A 368      60.291  70.936 -58.365  1.00 96.33           O
ATOM   2861  N   VAL A 369      61.465  67.210 -58.423  1.00 71.41           N
ATOM   2862  CA  VAL A 369      62.114  65.989 -58.785  1.00 57.70           C
ATOM   2863  C   VAL A 369      61.495  64.843 -58.013  1.00 69.04           C
ATOM   2864  O   VAL A 369      61.018  63.877 -58.624  1.00 31.67           O
ATOM   2865  CB  VAL A 369      63.598  66.075 -58.488  1.00 54.96           C
ATOM   2866  CG1 VAL A 369      64.144  64.678 -58.238  1.00 41.37           C
ATOM   2867  CG2 VAL A 369      64.321  66.710 -59.670  1.00 16.50           C
ATOM   2868  N   LEU A 370      61.484  64.981 -56.671  1.00 57.43           N
ATOM   2869  CA  LEU A 370      60.909  63.951 -55.837  1.00 50.80           C
ATOM   2870  C   LEU A 370      59.527  63.521 -56.287  1.00 29.14           C
ATOM   2871  O   LEU A 370      59.305  62.368 -56.658  1.00 24.16           O
ATOM   2872  CB  LEU A 370      60.866  64.313 -54.358  1.00 41.44           C
ATOM   2873  CG  LEU A 370      60.102  63.240 -53.584  1.00 66.98           C
ATOM   2874  CD1 LEU A 370      60.834  61.896 -53.686  1.00 31.98           C
ATOM   2875  CD2 LEU A 370      59.825  63.669 -52.130  1.00 26.07           C
ATOM   2876  N   GLU A 371      58.610  64.468 -56.262  1.00 35.88           N
ATOM   2877  CA  GLU A 371      57.235  64.171 -56.607  1.00 83.20           C
ATOM   2878  C   GLU A 371      57.113  63.496 -57.951  1.00 67.28           C
ATOM   2879  O   GLU A 371      56.422  62.476 -58.108  1.00 48.82           O
ATOM   2880  CB  GLU A 371      56.235  65.347 -56.427  1.00 63.18           C
ATOM   2881  CG  GLU A 371      56.302  66.472 -57.476  1.00 48.81           C
ATOM   2882  CD  GLU A 371      54.956  67.132 -57.729  1.00 57.64           C
ATOM   2883  OE1 GLU A 371      53.926  66.499 -57.881  1.00 66.15           O
ATOM   2884  OE2 GLU A 371      55.009  68.447 -57.849  1.00 45.43           O
ATOM   2885  N   LYS A 372      57.857  64.042 -58.899  1.00 47.00           N
ATOM   2886  CA  LYS A 372      57.787  63.530 -60.242  1.00 63.14           C
ATOM   2887  C   LYS A 372      58.176  62.078 -60.238  1.00 45.24           C
ATOM   2888  O   LYS A 372      57.495  61.213 -60.773  1.00 80.49           O
ATOM   2889  CB  LYS A 372      58.626  64.343 -61.212  1.00 60.05           C
ATOM   2890  CG  LYS A 372      58.017  64.414 -62.603  1.00 29.91           C
ATOM   2891  CD  LYS A 372      57.962  65.828 -63.162  1.00 74.11           C
ATOM   2892  CE  LYS A 372      59.344  66.448 -63.334  1.00100.00           C
ATOM   2893  NZ  LYS A 372      59.371  67.589 -64.267  1.00100.00           N
ATOM   2894  N   ALA A 373      59.168  61.809 -59.432  1.00 54.82           N
ATOM   2895  CA  ALA A 373      59.671  60.479 -59.307  1.00 40.79           C
ATOM   2896  C   ALA A 373      58.683  59.603 -58.578  1.00 40.69           C
ATOM   2897  O   ALA A 373      58.468  58.449 -58.937  1.00 54.48           O
ATOM   2898  CB  ALA A 373      61.030  60.509 -58.623  1.00 27.65           C
ATOM   2899  N   LEU A 374      58.109  60.180 -57.540  1.00 42.04           N
ATOM   2900  CA  LEU A 374      57.144  59.516 -56.702  1.00  7.60           C
ATOM   2901  C   LEU A 374      56.077  58.885 -57.573  1.00 20.25           C
ATOM   2902  O   LEU A 374      55.969  57.663 -57.676  1.00 29.49           O
ATOM   2903  CB  LEU A 374      56.497  60.603 -55.843  1.00 33.20           C
ATOM   2904  CG  LEU A 374      56.611  60.443 -54.333  1.00 35.67           C
ATOM   2905  CD1 LEU A 374      57.514  59.288 -53.949  1.00  8.35           C
ATOM   2906  CD2 LEU A 374      57.129  61.761 -53.765  1.00  4.50           C
ATOM   2907  N   MET A 375      55.397  59.746 -58.331  1.00 16.92           N
ATOM   2908  CA  MET A 375      54.271  59.324 -59.136  1.00 31.72           C
ATOM   2909  C   MET A 375      54.614  58.814 -60.515  1.00 61.60           C
ATOM   2910  O   MET A 375      54.056  57.805 -60.948  1.00 65.71           O
ATOM   2911  CB  MET A 375      53.212  60.411 -59.220  1.00 39.29           C
ATOM   2912  CG  MET A 375      53.415  61.401 -58.094  1.00 77.58           C
ATOM   2913  SD  MET A 375      51.954  62.390 -57.687  1.00 46.74           S
ATOM   2914  CE  MET A 375      52.869  63.885 -57.225  1.00 43.91           C
ATOM   2915  N   GLU A 376      55.451  59.575 -61.237  1.00 49.05           N
ATOM   2916  CA  GLU A 376      55.800  59.239 -62.610  1.00 37.87           C
ATOM   2917  C   GLU A 376      57.222  58.797 -62.817  1.00 35.01           C
ATOM   2918  O   GLU A 376      57.917  59.283 -63.701  1.00 35.61           O
ATOM   2919  CB  GLU A 376      55.392  60.306 -63.634  1.00 67.54           C
ATOM   2920  CG  GLU A 376      53.890  60.638 -63.566  1.00100.00           C
ATOM   2921  CD  GLU A 376      53.601  62.068 -63.916  1.00 97.34           C
ATOM   2922  OE1 GLU A 376      53.817  62.546 -65.018  1.00 70.98           O
ATOM   2923  OE2 GLU A 376      53.205  62.766 -62.877  1.00100.00           O
ATOM   2924  N   PRO A 377      57.582  57.746 -62.125  1.00 13.93           N
ATOM   2925  CA  PRO A 377      58.897  57.173 -62.264  1.00  7.67           C
ATOM   2926  C   PRO A 377      59.135  56.733 -63.697  1.00 32.81           C
ATOM   2927  O   PRO A 377      58.184  56.380 -64.397  1.00 26.89           O
ATOM   2928  CB  PRO A 377      58.853  55.886 -61.442  1.00 23.73           C
ATOM   2929  CG  PRO A 377      57.433  55.653 -60.972  1.00 20.50           C
ATOM   2930  CD  PRO A 377      56.614  56.829 -61.474  1.00  8.25           C
ATOM   2931  N   ARG A 378      60.411  56.585 -64.080  1.00 53.68           N
ATOM   2932  CA  ARG A 378      60.732  56.079 -65.408  1.00 18.35           C
ATOM   2933  C   ARG A 378      61.382  54.711 -65.456  1.00 17.93           C
ATOM   2934  O   ARG A 378      62.437  54.456 -64.873  1.00 66.30           O
ATOM   2935  CB  ARG A 378      61.416  57.071 -66.318  1.00  7.63           C
ATOM   2936  CG  ARG A 378      61.934  58.297 -65.596  1.00 17.09           C
ATOM   2937  CD  ARG A 378      62.465  59.355 -66.567  1.00 25.58           C
ATOM   2938  NE  ARG A 378      63.306  60.394 -65.952  1.00 67.18           N
ATOM   2939  CZ  ARG A 378      64.634  60.329 -65.824  1.00 28.25           C
ATOM   2940  NH1 ARG A 378      65.332  59.268 -66.212  1.00 40.51           N
ATOM   2941  NH2 ARG A 378      65.286  61.358 -65.293  1.00 89.16           N
ATOM   2942  N   ILE A 379      60.804  53.844 -66.271  1.00 34.50           N
ATOM   2943  CA  ILE A 379      61.442  52.569 -66.481  1.00 62.37           C
ATOM   2944  C   ILE A 379      61.698  52.331 -67.965  1.00 51.36           C
ATOM   2945  O   ILE A 379      61.433  53.216 -68.784  1.00 39.65           O
ATOM   2946  CB  ILE A 379      60.727  51.419 -65.789  1.00 42.27           C
ATOM   2947  CG1 ILE A 379      61.549  50.100 -65.883  1.00 89.77           C
ATOM   2948  CG2 ILE A 379      59.335  51.241 -66.420  1.00 20.84           C
ATOM   2949  CD1 ILE A 379      63.102  50.177 -65.787  1.00 31.54           C
ATOM   2950  N   LEU A 380      62.333  51.192 -68.279  1.00  9.88           N
ATOM   2951  CA  LEU A 380      62.610  50.798 -69.657  1.00 37.37           C
ATOM   2952  C   LEU A 380      61.620  49.800 -70.133  1.00  9.74           C
ATOM   2953  O   LEU A 380      61.548  48.685 -69.591  1.00 51.43           O
ATOM   2954  CB  LEU A 380      63.979  50.146 -69.911  1.00 24.31           C
ATOM   2955  CG  LEU A 380      65.172  50.976 -69.430  1.00 77.18           C
ATOM   2956  CD1 LEU A 380      66.457  50.121 -69.447  1.00 13.63           C
ATOM   2957  CD2 LEU A 380      65.333  52.266 -70.263  1.00 41.29           C
ATOM   2958  N   ALA A 381      61.053  50.155 -71.283  1.00 48.10           N
ATOM   2959  CA  ALA A 381      60.111  49.341 -72.037  1.00 64.91           C
ATOM   2960  C   ALA A 381      60.852  48.733 -73.232  1.00 23.93           C
ATOM   2961  O   ALA A 381      60.724  49.211 -74.370  1.00 63.25           O
ATOM   2962  CB  ALA A 381      58.982  50.202 -72.577  1.00 70.12           C
ATOM   2963  N   GLY A 382      61.614  47.700 -72.923  1.00 59.59           N
ATOM   2964  CA  GLY A 382      62.450  46.990 -73.906  1.00 16.53           C
ATOM   2965  C   GLY A 382      63.869  47.566 -73.858  1.00 54.16           C
ATOM   2966  O   GLY A 382      64.859  46.823 -73.838  1.00 35.17           O
ATOM   2967  N   ARG A 383      63.885  48.881 -73.831  1.00 42.95           N
ATOM   2968  CA  ARG A 383      65.102  49.707 -73.782  1.00 39.30           C
ATOM   2969  C   ARG A 383      64.684  51.128 -74.118  1.00 50.13           C
ATOM   2970  O   ARG A 383      65.486  51.934 -74.615  1.00 94.21           O
ATOM   2971  N   ASP A 384      63.424  51.340 -73.811  1.00 18.56           N
ATOM   2972  CA  ASP A 384      62.713  52.576 -74.098  1.00 14.09           C
ATOM   2973  C   ASP A 384      62.257  53.259 -72.814  1.00 14.00           C
ATOM   2974  O   ASP A 384      61.638  52.637 -71.937  1.00 49.52           O
ATOM   2975  CB  ASP A 384      61.493  52.234 -74.932  1.00 16.27           C
ATOM   2976  CG  ASP A 384      60.812  53.461 -75.491  1.00 12.55           C
ATOM   2977  OD1 ASP A 384      59.637  53.356 -76.002  1.00 61.76           O
ATOM   2978  OD2 ASP A 384      61.416  54.597 -75.447  1.00 54.91           O
ATOM   2979  N   LEU A 385      62.564  54.536 -72.752  1.00 23.02           N
ATOM   2980  CA  LEU A 385      62.250  55.342 -71.582  1.00 48.81           C
ATOM   2981  C   LEU A 385      60.803  55.791 -71.617  1.00 60.84           C
ATOM   2982  O   LEU A 385      60.454  56.785 -72.282  1.00100.00           O
ATOM   2983  CB  LEU A 385      63.215  56.503 -71.471  1.00 65.90           C
ATOM   2984  CG  LEU A 385      64.387  56.129 -70.570  1.00 42.45           C
ATOM   2985  CD1 LEU A 385      63.938  55.413 -69.289  1.00 29.49           C
ATOM   2986  CD2 LEU A 385      65.371  55.169 -71.246  1.00 84.34           C
ATOM   2987  N   VAL A 386      60.071  54.994 -70.881  1.00 40.50           N
ATOM   2988  CA  VAL A 386      58.654  55.149 -70.665  1.00 33.80           C
ATOM   2989  C   VAL A 386      58.426  55.586 -69.264  1.00 39.00           C
ATOM   2990  O   VAL A 386      58.682  54.839 -68.307  1.00 57.13           O
ATOM   2991  CB  VAL A 386      57.921  53.821 -70.810  1.00 26.85           C
ATOM   2992  CG1 VAL A 386      58.282  53.075 -72.086  1.00 24.17           C
ATOM   2993  CG2 VAL A 386      58.208  52.853 -69.657  1.00 34.85           C
ATOM   2994  N   ALA A 387      57.974  56.773 -69.182  1.00 14.74           N
ATOM   2995  CA  ALA A 387      57.631  57.301 -67.922  1.00 41.90           C
ATOM   2996  C   ALA A 387      56.360  56.642 -67.501  1.00 25.04           C
ATOM   2997  O   ALA A 387      55.444  56.481 -68.324  1.00 56.01           O
ATOM   2998  CB  ALA A 387      57.435  58.815 -68.025  1.00 14.62           C
ATOM   2999  N   GLN A 388      56.386  56.152 -66.282  1.00 41.84           N
ATOM   3000  CA  GLN A 388      55.254  55.492 -65.701  1.00 29.88           C
ATOM   3001  C   GLN A 388      54.371  56.548 -65.041  1.00 36.77           C
ATOM   3002  O   GLN A 388      54.840  57.639 -64.710  1.00 60.09           O
ATOM   3003  CB  GLN A 388      55.784  54.425 -64.709  1.00 16.60           C
ATOM   3004  CG  GLN A 388      56.026  53.064 -65.375  1.00 43.57           C
ATOM   3005  CD  GLN A 388      54.942  52.059 -65.025  1.00100.00           C
ATOM   3006  OE1 GLN A 388      54.027  52.362 -64.231  1.00100.00           O
ATOM   3007  NE2 GLN A 388      55.033  50.867 -65.628  1.00 86.65           N
ATOM   3008  N   HIS A 389      53.071  56.303 -64.978  1.00 40.25           N
ATOM   3009  CA  HIS A 389      52.203  57.170 -64.178  1.00 54.67           C
ATOM   3010  C   HIS A 389      51.462  56.230 -63.282  1.00 71.05           C
ATOM   3011  O   HIS A 389      50.776  55.342 -63.796  1.00 73.83           O
ATOM   3012  CB  HIS A 389      51.167  58.024 -64.928  1.00 30.62           C
ATOM   3013  CG  HIS A 389      51.693  58.995 -65.924  1.00 97.58           C
ATOM   3014  ND1 HIS A 389      50.842  59.571 -66.865  1.00100.00           N
ATOM   3015  CD2 HIS A 389      52.951  59.465 -66.142  1.00100.00           C
ATOM   3016  CE1 HIS A 389      51.575  60.414 -67.587  1.00 78.23           C
ATOM   3017  NE2 HIS A 389      52.851  60.358 -67.191  1.00100.00           N
ATOM   3018  N   LEU A 390      51.768  56.283 -61.986  1.00 44.50           N
ATOM   3019  CA  LEU A 390      51.256  55.259 -61.101  1.00 11.92           C
ATOM   3020  C   LEU A 390      50.002  55.653 -60.363  1.00 38.78           C
ATOM   3021  O   LEU A 390      49.791  56.825 -59.979  1.00 22.71           O
ATOM   3022  CB  LEU A 390      52.288  54.839 -60.068  1.00 32.17           C
ATOM   3023  CG  LEU A 390      53.650  54.529 -60.614  1.00 32.90           C
ATOM   3024  CD1 LEU A 390      54.593  54.645 -59.409  1.00 30.52           C
ATOM   3025  CD2 LEU A 390      53.626  53.118 -61.217  1.00  7.53           C
ATOM   3026  N   ASN A 391      49.217  54.640 -60.020  1.00 26.56           N
ATOM   3027  CA  ASN A 391      48.055  54.943 -59.203  1.00 53.01           C
ATOM   3028  C   ASN A 391      48.415  55.434 -57.824  1.00 52.31           C
ATOM   3029  O   ASN A 391      49.412  55.015 -57.240  1.00 67.85           O
ATOM   3030  CB  ASN A 391      46.998  53.842 -59.130  1.00 11.68           C
ATOM   3031  CG  ASN A 391      47.424  52.659 -58.321  1.00 37.50           C
ATOM   3032  OD1 ASN A 391      47.976  52.821 -57.219  1.00 60.75           O
ATOM   3033  ND2 ASN A 391      47.139  51.452 -58.862  1.00 19.26           N
ATOM   3034  N   VAL A 392      47.486  56.187 -57.278  1.00 36.33           N
ATOM   3035  CA  VAL A 392      47.597  56.777 -55.973  1.00 76.66           C
ATOM   3036  C   VAL A 392      48.099  55.768 -54.936  1.00 47.79           C
ATOM   3037  O   VAL A 392      48.891  56.088 -54.045  1.00 24.16           O
ATOM   3038  CB  VAL A 392      46.242  57.374 -55.648  1.00 69.76           C
ATOM   3039  CG1 VAL A 392      45.168  56.301 -55.778  1.00 68.16           C
ATOM   3040  CG2 VAL A 392      46.265  57.991 -54.269  1.00 58.42           C
ATOM   3041  N   GLU A 393      47.822  54.507 -55.243  1.00 15.33           N
ATOM   3042  CA  GLU A 393      48.256  53.362 -54.440  1.00  8.50           C
ATOM   3043  C   GLU A 393      49.668  52.852 -54.743  1.00 45.89           C
ATOM   3044  O   GLU A 393      50.434  52.500 -53.838  1.00 60.85           O
ATOM   3045  CB  GLU A 393      47.276  52.209 -54.594  1.00 54.39           C
ATOM   3046  CG  GLU A 393      47.937  50.835 -54.431  1.00 87.39           C
ATOM   3047  CD  GLU A 393      46.942  49.728 -54.648  1.00100.00           C
ATOM   3048  OE1 GLU A 393      47.043  48.621 -54.124  1.00 61.56           O
ATOM   3049  OE2 GLU A 393      45.974  50.077 -55.480  1.00100.00           O
ATOM   3050  N   LYS A 394      49.996  52.710 -56.014  1.00 23.51           N
ATOM   3051  CA  LYS A 394      51.358  52.384 -56.323  1.00 20.13           C
ATOM   3052  C   LYS A 394      52.288  53.506 -55.842  1.00 31.55           C
ATOM   3053  O   LYS A 394      53.365  53.266 -55.320  1.00 47.39           O
ATOM   3054  CB  LYS A 394      51.533  52.049 -57.785  1.00 12.22           C
ATOM   3055  CG  LYS A 394      50.659  50.878 -58.246  1.00 26.14           C
ATOM   3056  CD  LYS A 394      50.874  50.485 -59.720  1.00 94.39           C
ATOM   3057  CE  LYS A 394      50.505  51.579 -60.741  1.00100.00           C
ATOM   3058  NZ  LYS A 394      50.753  51.198 -62.153  1.00 92.30           N
ATOM   3059  N   SER A 395      51.797  54.743 -55.912  1.00 28.83           N
ATOM   3060  CA  SER A 395      52.557  55.871 -55.412  1.00 14.56           C
ATOM   3061  C   SER A 395      52.862  55.610 -53.968  1.00 15.73           C
ATOM   3062  O   SER A 395      53.995  55.612 -53.507  1.00 51.95           O
ATOM   3063  CB  SER A 395      51.759  57.192 -55.483  1.00 51.98           C
ATOM   3064  OG  SER A 395      51.224  57.521 -56.769  1.00 24.44           O
ATOM   3065  N   SER A 396      51.812  55.455 -53.216  1.00 52.85           N
ATOM   3066  CA  SER A 396      51.997  55.264 -51.814  1.00 51.73           C
ATOM   3067  C   SER A 396      52.870  54.087 -51.484  1.00 33.64           C
ATOM   3068  O   SER A 396      53.455  54.075 -50.421  1.00 44.76           O
ATOM   3069  CB  SER A 396      50.709  55.194 -51.033  1.00 72.55           C
ATOM   3070  OG  SER A 396      50.983  54.603 -49.782  1.00 67.38           O
ATOM   3071  N   SER A 397      52.966  53.101 -52.384  1.00 18.94           N
ATOM   3072  CA  SER A 397      53.857  51.973 -52.089  1.00  5.50           C
ATOM   3073  C   SER A 397      55.333  52.299 -52.284  1.00 13.57           C
ATOM   3074  O   SER A 397      56.186  52.031 -51.430  1.00 29.97           O
ATOM   3075  CB  SER A 397      53.422  50.704 -52.741  1.00 20.74           C
ATOM   3076  OG  SER A 397      52.001  50.745 -52.841  1.00 84.52           O
ATOM   3077  N   SER A 398      55.625  53.086 -53.289  1.00 22.33           N
ATOM   3078  CA  SER A 398      57.001  53.470 -53.422  1.00 67.44           C
ATOM   3079  C   SER A 398      57.398  54.424 -52.345  1.00 59.94           C
ATOM   3080  O   SER A 398      58.432  54.215 -51.703  1.00 58.86           O
ATOM   3081  CB  SER A 398      57.416  54.005 -54.778  1.00 47.71           C
ATOM   3082  OG  SER A 398      58.765  53.611 -55.011  1.00 66.40           O
ATOM   3083  N   ARG A 399      56.534  55.419 -52.106  1.00 24.92           N
ATOM   3084  CA  ARG A 399      56.884  56.421 -51.120  1.00 39.16           C
ATOM   3085  C   ARG A 399      57.186  55.718 -49.819  1.00 35.18           C
ATOM   3086  O   ARG A 399      57.837  56.252 -48.926  1.00 56.90           O
ATOM   3087  CB  ARG A 399      55.800  57.454 -50.901  1.00 24.27           C
ATOM   3088  CG  ARG A 399      54.873  56.943 -49.801  1.00 78.77           C
ATOM   3089  CD  ARG A 399      55.231  57.385 -48.378  1.00 33.31           C
ATOM   3090  NE  ARG A 399      54.503  58.573 -48.001  1.00 50.42           N
ATOM   3091  CZ  ARG A 399      53.177  58.562 -48.043  1.00 69.68           C
ATOM   3092  NH1 ARG A 399      52.523  57.427 -48.415  1.00  5.88           N
ATOM   3093  NH2 ARG A 399      52.507  59.698 -47.764  1.00 35.30           N
ATOM   3094  N   ASP A 400      56.672  54.495 -49.718  1.00 28.78           N
ATOM   3095  CA  ASP A 400      56.963  53.667 -48.564  1.00 29.99           C
ATOM   3096  C   ASP A 400      58.326  53.047 -48.700  1.00 45.97           C
ATOM   3097  O   ASP A 400      59.155  53.106 -47.751  1.00 14.34           O
ATOM   3098  CB  ASP A 400      55.949  52.539 -48.338  1.00 31.05           C
ATOM   3099  CG  ASP A 400      54.616  52.972 -47.792  1.00 53.47           C
ATOM   3100  OD1 ASP A 400      53.749  52.163 -47.521  1.00 26.50           O
ATOM   3101  OD2 ASP A 400      54.468  54.284 -47.695  1.00 44.83           O
ATOM   3102  N   ALA A 401      58.523  52.431 -49.884  1.00 27.51           N
ATOM   3103  CA  ALA A 401      59.782  51.757 -50.166  1.00 23.74           C
ATOM   3104  C   ALA A 401      60.952  52.665 -49.901  1.00 26.91           C
ATOM   3105  O   ALA A 401      62.004  52.237 -49.391  1.00 25.77           O
ATOM   3106  CB  ALA A 401      59.838  51.206 -51.568  1.00 26.59           C
ATOM   3107  N   LEU A 402      60.727  53.939 -50.233  1.00 32.02           N
ATOM   3108  CA  LEU A 402      61.741  54.969 -50.091  1.00 34.53           C
ATOM   3109  C   LEU A 402      61.975  55.208 -48.629  1.00 40.11           C
ATOM   3110  O   LEU A 402      63.089  55.101 -48.116  1.00 53.90           O
ATOM   3111  CB  LEU A 402      61.372  56.234 -50.902  1.00  1.00           C
ATOM   3112  CG  LEU A 402      61.920  57.597 -50.421  1.00 35.13           C
ATOM   3113  CD1 LEU A 402      63.436  57.760 -50.695  1.00  1.54           C
ATOM   3114  CD2 LEU A 402      61.119  58.732 -51.106  1.00 17.90           C
ATOM   3115  N   VAL A 403      60.864  55.342 -47.935  1.00 54.06           N
ATOM   3116  CA  VAL A 403      60.921  55.526 -46.518  1.00 60.29           C
ATOM   3117  C   VAL A 403      61.665  54.373 -45.852  1.00 55.92           C
ATOM   3118  O   VAL A 403      62.750  54.553 -45.286  1.00 25.45           O
ATOM   3119  CB  VAL A 403      59.544  55.784 -45.933  1.00 30.27           C
ATOM   3120  CG1 VAL A 403      59.523  55.222 -44.519  1.00 44.85           C
ATOM   3121  CG2 VAL A 403      59.265  57.297 -45.882  1.00 13.14           C
ATOM   3122  N   LYS A 404      61.152  53.164 -46.050  1.00 39.16           N
ATOM   3123  CA  LYS A 404      61.835  52.000 -45.523  1.00 21.06           C
ATOM   3124  C   LYS A 404      63.274  51.926 -46.073  1.00 42.43           C
ATOM   3125  O   LYS A 404      64.246  51.789 -45.321  1.00 44.24           O
ATOM   3126  CB  LYS A 404      61.027  50.730 -45.777  1.00 28.85           C
ATOM   3127  CG  LYS A 404      59.544  50.863 -45.427  1.00 19.69           C
ATOM   3128  CD  LYS A 404      58.836  49.519 -45.255  1.00 20.40           C
ATOM   3129  CE  LYS A 404      59.082  48.560 -46.421  1.00 14.86           C
ATOM   3130  NZ  LYS A 404      57.910  47.718 -46.725  1.00 22.30           N
ATOM   3131  N   ALA A 405      63.437  52.180 -47.374  1.00 72.59           N
ATOM   3132  CA  ALA A 405      64.784  52.266 -47.913  1.00 66.02           C
ATOM   3133  C   ALA A 405      65.592  53.341 -47.186  1.00 28.22           C
ATOM   3134  O   ALA A 405      66.616  53.066 -46.639  1.00 13.29           O
ATOM   3135  CB  ALA A 405      64.828  52.417 -49.438  1.00 21.70           C
ATOM   3136  N   LEU A 406      65.048  54.523 -47.027  1.00 11.89           N
ATOM   3137  CA  LEU A 406      65.745  55.553 -46.333  1.00  5.74           C
ATOM   3138  C   LEU A 406      66.094  55.094 -44.933  1.00 20.78           C
ATOM   3139  O   LEU A 406      67.183  55.320 -44.426  1.00 57.36           O
ATOM   3140  CB  LEU A 406      64.843  56.799 -46.235  1.00 18.19           C
ATOM   3141  CG  LEU A 406      65.444  58.133 -46.677  1.00 26.40           C
ATOM   3142  CD1 LEU A 406      66.470  57.981 -47.788  1.00 17.27           C
ATOM   3143  CD2 LEU A 406      64.315  59.009 -47.204  1.00 51.43           C
ATOM   3144  N   TYR A 407      65.175  54.385 -44.322  1.00 22.22           N
ATOM   3145  CA  TYR A 407      65.298  54.126 -42.910  1.00 18.57           C
ATOM   3146  C   TYR A 407      66.211  52.975 -42.629  1.00 21.45           C
ATOM   3147  O   TYR A 407      67.151  53.110 -41.856  1.00 29.92           O
ATOM   3148  CB  TYR A 407      63.931  53.993 -42.210  1.00 30.36           C
ATOM   3149  CG  TYR A 407      64.055  53.735 -40.736  1.00 22.88           C
ATOM   3150  CD1 TYR A 407      64.281  52.449 -40.247  1.00 12.61           C
ATOM   3151  CD2 TYR A 407      63.971  54.790 -39.826  1.00 58.30           C
ATOM   3152  CE1 TYR A 407      64.552  52.254 -38.890  1.00 30.35           C
ATOM   3153  CE2 TYR A 407      64.126  54.591 -38.452  1.00 26.21           C
ATOM   3154  CZ  TYR A 407      64.479  53.322 -37.993  1.00 21.68           C
ATOM   3155  OH  TYR A 407      64.753  53.104 -36.653  1.00 23.12           O
ATOM   3156  N   GLY A 408      65.921  51.852 -43.292  1.00 29.12           N
ATOM   3157  CA  GLY A 408      66.672  50.627 -43.121  1.00  9.80           C
ATOM   3158  C   GLY A 408      68.169  50.852 -43.351  1.00 18.06           C
ATOM   3159  O   GLY A 408      69.006  50.187 -42.742  1.00 54.39           O
ATOM   3160  N   ARG A 409      68.492  51.848 -44.191  1.00 56.92           N
ATOM   3161  CA  ARG A 409      69.862  52.106 -44.628  1.00 61.36           C
ATOM   3162  C   ARG A 409      70.603  53.174 -43.848  1.00 39.53           C
ATOM   3163  O   ARG A 409      71.812  53.314 -43.940  1.00 27.53           O
ATOM   3164  CB  ARG A 409      70.035  52.159 -46.154  1.00 24.78           C
ATOM   3165  CG  ARG A 409      69.686  53.476 -46.805  1.00 25.75           C
ATOM   3166  CD  ARG A 409      70.266  53.572 -48.209  1.00 74.26           C
ATOM   3167  NE  ARG A 409      69.720  52.570 -49.127  1.00 70.94           N
ATOM   3168  CZ  ARG A 409      69.684  52.716 -50.463  1.00 55.19           C
ATOM   3169  NH1 ARG A 409      70.207  53.765 -51.108  1.00 39.85           N
ATOM   3170  NH2 ARG A 409      69.142  51.742 -51.177  1.00 20.65           N
ATOM   3171  N   LEU A 410      69.852  53.811 -42.978  1.00 36.29           N
ATOM   3172  CA  LEU A 410      70.370  54.707 -41.971  1.00 11.54           C
ATOM   3173  C   LEU A 410      70.868  53.882 -40.791  1.00 33.19           C
ATOM   3174  O   LEU A 410      71.957  54.098 -40.277  1.00 46.63           O
ATOM   3175  CB  LEU A 410      69.239  55.658 -41.541  1.00 40.41           C
ATOM   3176  CG  LEU A 410      69.597  56.463 -40.317  1.00 53.93           C
ATOM   3177  CD1 LEU A 410      70.978  57.056 -40.549  1.00 23.80           C
ATOM   3178  CD2 LEU A 410      68.554  57.542 -40.056  1.00 30.96           C
ATOM   3179  N   PHE A 411      70.071  52.881 -40.410  1.00 35.07           N
ATOM   3180  CA  PHE A 411      70.421  52.006 -39.304  1.00 23.12           C
ATOM   3181  C   PHE A 411      71.754  51.393 -39.603  1.00 39.51           C
ATOM   3182  O   PHE A 411      72.726  51.449 -38.830  1.00 24.12           O
ATOM   3183  CB  PHE A 411      69.388  50.871 -39.197  1.00 17.56           C
ATOM   3184  CG  PHE A 411      69.625  49.947 -38.022  1.00 32.66           C
ATOM   3185  CD1 PHE A 411      70.050  48.635 -38.213  1.00 14.86           C
ATOM   3186  CD2 PHE A 411      69.286  50.336 -36.725  1.00 50.25           C
ATOM   3187  CE1 PHE A 411      70.285  47.781 -37.138  1.00  1.00           C
ATOM   3188  CE2 PHE A 411      69.394  49.451 -35.650  1.00 18.61           C
ATOM   3189  CZ  PHE A 411      69.844  48.150 -35.870  1.00  5.67           C
ATOM   3190  N   LEU A 412      71.746  50.826 -40.800  1.00 28.45           N
ATOM   3191  CA  LEU A 412      72.891  50.174 -41.366  1.00 21.42           C
ATOM   3192  C   LEU A 412      74.156  50.978 -41.146  1.00 44.38           C
ATOM   3193  O   LEU A 412      75.144  50.504 -40.616  1.00 40.33           O
ATOM   3194  CB  LEU A 412      72.620  49.941 -42.855  1.00 14.71           C
ATOM   3195  CG  LEU A 412      72.059  48.557 -42.999  1.00 57.23           C
ATOM   3196  CD1 LEU A 412      72.652  47.874 -44.201  1.00 21.08           C
ATOM   3197  CD2 LEU A 412      72.393  47.767 -41.739  1.00 70.52           C
ATOM   3198  N   TRP A 413      74.036  52.239 -41.501  1.00 27.29           N
ATOM   3199  CA  TRP A 413      75.031  53.259 -41.331  1.00 18.09           C
ATOM   3200  C   TRP A 413      75.519  53.450 -39.893  1.00 52.52           C
ATOM   3201  O   TRP A 413      76.742  53.543 -39.596  1.00 41.58           O
ATOM   3202  CB  TRP A 413      74.387  54.538 -41.810  1.00 16.74           C
ATOM   3203  CG  TRP A 413      75.401  55.582 -41.986  1.00 58.81           C
ATOM   3204  CD1 TRP A 413      76.500  55.525 -42.790  1.00 59.20           C
ATOM   3205  CD2 TRP A 413      75.534  56.727 -41.180  1.00 37.63           C
ATOM   3206  NE1 TRP A 413      77.278  56.635 -42.602  1.00 22.89           N
ATOM   3207  CE2 TRP A 413      76.696  57.392 -41.604  1.00 22.08           C
ATOM   3208  CE3 TRP A 413      74.724  57.300 -40.213  1.00 54.58           C
ATOM   3209  CZ2 TRP A 413      76.989  58.662 -41.142  1.00 44.10           C
ATOM   3210  CZ3 TRP A 413      75.065  58.534 -39.704  1.00 64.46           C
ATOM   3211  CH2 TRP A 413      76.202  59.194 -40.152  1.00 41.73           C
ATOM   3212  N   LEU A 414      74.535  53.586 -39.014  1.00 26.86           N
ATOM   3213  CA  LEU A 414      74.813  53.762 -37.615  1.00 38.26           C
ATOM   3214  C   LEU A 414      75.806  52.700 -37.146  1.00 34.03           C
ATOM   3215  O   LEU A 414      76.835  53.011 -36.567  1.00 39.36           O
ATOM   3216  CB  LEU A 414      73.495  53.757 -36.801  1.00 43.49           C
ATOM   3217  CG  LEU A 414      72.633  54.994 -37.046  1.00 30.36           C
ATOM   3218  CD1 LEU A 414      71.412  54.988 -36.165  1.00 32.53           C
ATOM   3219  CD2 LEU A 414      73.386  56.306 -36.804  1.00 12.15           C
ATOM   3220  N   VAL A 415      75.568  51.478 -37.588  1.00  9.91           N
ATOM   3221  CA  VAL A 415      76.405  50.315 -37.280  1.00 14.76           C
ATOM   3222  C   VAL A 415      77.877  50.347 -37.765  1.00 29.98           C
ATOM   3223  O   VAL A 415      78.803  49.943 -37.030  1.00 33.68           O
ATOM   3224  CB  VAL A 415      75.665  49.012 -37.629  1.00 38.67           C
ATOM   3225  CG1 VAL A 415      76.055  47.855 -36.697  1.00 27.38           C
ATOM   3226  CG2 VAL A 415      74.139  49.225 -37.591  1.00 28.89           C
ATOM   3227  N   LYS A 416      78.144  50.790 -38.996  1.00 51.28           N
ATOM   3228  CA  LYS A 416      79.539  50.810 -39.430  1.00 52.15           C
ATOM   3229  C   LYS A 416      80.228  51.880 -38.660  1.00 49.96           C
ATOM   3230  O   LYS A 416      81.128  51.596 -37.876  1.00 42.69           O
ATOM   3231  CB  LYS A 416      79.768  50.994 -40.920  1.00 55.93           C
ATOM   3232  CG  LYS A 416      79.120  52.236 -41.504  1.00 57.48           C
ATOM   3233  CD  LYS A 416      79.975  52.985 -42.547  1.00 40.31           C
ATOM   3234  CE  LYS A 416      80.348  52.172 -43.779  1.00 58.81           C
ATOM   3235  NZ  LYS A 416      80.839  53.007 -44.941  1.00 55.21           N
ATOM   3236  N   LYS A 417      79.591  53.048 -38.735  1.00 10.47           N
ATOM   3237  CA  LYS A 417      79.966  54.225 -38.008  1.00 32.55           C
ATOM   3238  C   LYS A 417      80.408  53.859 -36.561  1.00 48.28           C
ATOM   3239  O   LYS A 417      81.530  54.145 -36.067  1.00 36.25           O
ATOM   3240  CB  LYS A 417      78.771  55.202 -38.097  1.00  7.25           C
ATOM   3241  CG  LYS A 417      79.038  56.494 -38.888  1.00 43.39           C
ATOM   3242  CD  LYS A 417      80.326  57.217 -38.480  1.00 98.32           C
ATOM   3243  CE  LYS A 417      80.391  57.604 -36.995  1.00 98.02           C
ATOM   3244  NZ  LYS A 417      81.661  57.275 -36.297  1.00 22.64           N
ATOM   3245  N   ILE A 418      79.596  52.984 -36.000  1.00 24.06           N
ATOM   3246  CA  ILE A 418      79.790  52.470 -34.684  1.00 24.46           C
ATOM   3247  C   ILE A 418      81.014  51.569 -34.645  1.00 31.80           C
ATOM   3248  O   ILE A 418      82.048  51.926 -34.057  1.00 39.13           O
ATOM   3249  CB  ILE A 418      78.516  51.705 -34.247  1.00 43.94           C
ATOM   3250  CG1 ILE A 418      77.465  52.614 -33.609  1.00 16.62           C
ATOM   3251  CG2 ILE A 418      78.799  50.613 -33.214  1.00 30.75           C
ATOM   3252  CD1 ILE A 418      77.791  52.974 -32.158  1.00 34.93           C
ATOM   3253  N   ASN A 419      80.863  50.424 -35.270  1.00 16.92           N
ATOM   3254  CA  ASN A 419      81.938  49.439 -35.345  1.00 19.33           C
ATOM   3255  C   ASN A 419      83.220  50.137 -35.666  1.00 30.08           C
ATOM   3256  O   ASN A 419      84.293  49.820 -35.128  1.00 60.12           O
ATOM   3257  CB  ASN A 419      81.678  48.440 -36.461  1.00 18.62           C
ATOM   3258  CG  ASN A 419      80.935  47.212 -35.967  1.00 38.38           C
ATOM   3259  OD1 ASN A 419      79.712  47.243 -35.870  1.00 33.57           O
ATOM   3260  ND2 ASN A 419      81.605  46.125 -35.640  1.00 49.00           N
ATOM   3261  N   ASN A 420      83.086  51.076 -36.539  1.00 57.00           N
ATOM   3262  CA  ASN A 420      84.229  51.783 -36.938  1.00 19.67           C
ATOM   3263  C   ASN A 420      84.952  52.234 -35.683  1.00 72.35           C
ATOM   3264  O   ASN A 420      86.187  52.330 -35.671  1.00100.00           O
ATOM   3265  CB  ASN A 420      83.880  52.910 -37.921  1.00 16.53           C
ATOM   3266  CG  ASN A 420      84.111  52.469 -39.381  1.00 84.91           C
ATOM   3267  OD1 ASN A 420      84.041  53.279 -40.305  1.00100.00           O
ATOM   3268  ND2 ASN A 420      84.385  51.201 -39.647  1.00 73.01           N
ATOM   3269  N   VAL A 421      84.328  52.561 -34.583  1.00 30.85           N
ATOM   3270  CA  VAL A 421      85.126  53.085 -33.426  1.00 41.88           C
ATOM   3271  C   VAL A 421      85.507  51.967 -32.468  1.00 36.41           C
ATOM   3272  O   VAL A 421      86.649  51.894 -31.993  1.00 60.72           O
ATOM   3273  CB  VAL A 421      84.306  54.139 -32.681  1.00 29.35           C
ATOM   3274  CG1 VAL A 421      84.354  53.976 -31.162  1.00 27.37           C
ATOM   3275  CG2 VAL A 421      84.778  55.568 -32.962  1.00 44.44           C
ATOM   3276  N   LEU A 422      84.531  51.138 -32.220  1.00 34.70           N
ATOM   3277  CA  LEU A 422      84.658  50.020 -31.332  1.00 31.28           C
ATOM   3278  C   LEU A 422      85.731  49.110 -31.837  1.00 26.34           C
ATOM   3279  O   LEU A 422      86.041  48.074 -31.219  1.00 59.45           O
ATOM   3280  CB  LEU A 422      83.349  49.245 -31.250  1.00 17.35           C
ATOM   3281  CG  LEU A 422      82.356  49.877 -30.280  1.00 39.55           C
ATOM   3282  CD1 LEU A 422      82.014  51.322 -30.645  1.00 23.11           C
ATOM   3283  CD2 LEU A 422      81.023  49.131 -30.225  1.00 24.26           C
ATOM   3284  N   CYS A 423      86.332  49.441 -32.977  1.00 43.06           N
ATOM   3285  CA  CYS A 423      87.381  48.556 -33.334  1.00 60.36           C
ATOM   3286  C   CYS A 423      88.605  48.949 -34.181  1.00 80.80           C
ATOM   3287  O   CYS A 423      88.534  49.841 -35.034  1.00100.00           O
ATOM   3288  CB  CYS A 423      86.997  47.344 -34.003  1.00 14.54           C
ATOM   3289  SG  CYS A 423      86.175  46.648 -35.368  1.00 70.83           S
ATOM   3290  N   SER A 424      89.716  48.165 -33.866  1.00100.00           N
ATOM   3291  CA  SER A 424      91.065  48.321 -34.507  1.00100.00           C
ATOM   3292  C   SER A 424      92.213  47.372 -34.009  1.00100.00           C
ATOM   3293  O   SER A 424      92.089  46.697 -32.964  1.00100.00           O
ATOM   3294  CB  SER A 424      91.587  49.739 -34.262  1.00100.00           C
ATOM   3295  N   ARG A 425      94.230  44.491 -34.798  1.00100.00           N
ATOM   3296  CA  ARG A 425      93.893  43.147 -35.121  1.00100.00           C
ATOM   3297  C   ARG A 425      93.226  42.715 -33.842  1.00 65.57           C
ATOM   3298  O   ARG A 425      93.154  43.511 -32.883  1.00 20.37           O
ATOM   3299  CB  ARG A 425      95.127  42.315 -35.465  1.00 78.58           C
ATOM   3300  N   ALA A 426      92.762  41.523 -33.857  1.00 67.49           N
ATOM   3301  CA  ALA A 426      92.130  40.918 -32.696  1.00 48.53           C
ATOM   3302  C   ALA A 426      92.699  39.520 -32.573  1.00 31.54           C
ATOM   3303  O   ALA A 426      92.958  38.853 -33.582  1.00 87.69           O
ATOM   3304  CB  ALA A 426      90.616  40.891 -32.892  1.00 11.38           C
ATOM   3305  N   ALA A 427      92.895  39.099 -31.348  1.00 47.52           N
ATOM   3306  CA  ALA A 427      93.479  37.781 -31.072  1.00 31.27           C
ATOM   3307  C   ALA A 427      92.391  36.743 -30.826  1.00 23.83           C
ATOM   3308  O   ALA A 427      92.495  35.590 -31.268  1.00 26.82           O
ATOM   3309  CB  ALA A 427      94.364  37.850 -29.831  1.00 52.65           C
ATOM   3310  N   TYR A 428      91.381  37.188 -30.120  1.00 60.83           N
ATOM   3311  CA  TYR A 428      90.252  36.340 -29.753  1.00 62.89           C
ATOM   3312  C   TYR A 428      89.042  37.176 -29.472  1.00 79.92           C
ATOM   3313  O   TYR A 428      89.142  38.297 -28.956  1.00 98.84           O
ATOM   3314  CB  TYR A 428      90.581  35.566 -28.480  1.00 51.78           C
ATOM   3315  CG  TYR A 428      91.827  34.705 -28.624  1.00 59.41           C
ATOM   3316  CD1 TYR A 428      93.046  35.145 -28.097  1.00 73.98           C
ATOM   3317  CD2 TYR A 428      91.742  33.480 -29.286  1.00 47.67           C
ATOM   3318  CE1 TYR A 428      94.188  34.351 -28.234  1.00 74.55           C
ATOM   3319  CE2 TYR A 428      92.883  32.685 -29.424  1.00 55.42           C
ATOM   3320  CZ  TYR A 428      94.107  33.120 -28.898  1.00 72.56           C
ATOM   3321  OH  TYR A 428      95.215  32.346 -29.035  1.00 38.76           O
ATOM   3322  N   PHE A 429      87.936  36.607 -29.824  1.00 64.06           N
ATOM   3323  CA  PHE A 429      86.673  37.230 -29.559  1.00 63.18           C
ATOM   3324  C   PHE A 429      85.863  36.315 -28.682  1.00 18.11           C
ATOM   3325  O   PHE A 429      86.002  35.093 -28.671  1.00 40.64           O
ATOM   3326  CB  PHE A 429      85.922  37.547 -30.861  1.00 33.45           C
ATOM   3327  CG  PHE A 429      85.296  36.322 -31.528  1.00 17.69           C
ATOM   3328  CD1 PHE A 429      85.896  35.771 -32.662  1.00  8.03           C
ATOM   3329  CD2 PHE A 429      84.123  35.754 -31.010  1.00 63.15           C
ATOM   3330  CE1 PHE A 429      85.336  34.645 -33.274  1.00 45.22           C
ATOM   3331  CE2 PHE A 429      83.565  34.625 -31.620  1.00 24.39           C
ATOM   3332  CZ  PHE A 429      84.172  34.070 -32.752  1.00 39.99           C
ATOM   3333  N   ILE A 430      84.934  36.878 -28.002  1.00 37.57           N
ATOM   3334  CA  ILE A 430      83.930  36.030 -27.471  1.00 39.14           C
ATOM   3335  C   ILE A 430      82.700  36.493 -28.215  1.00 27.29           C
ATOM   3336  O   ILE A 430      82.531  37.689 -28.409  1.00 37.57           O
ATOM   3337  CB  ILE A 430      83.781  36.168 -25.957  1.00 73.61           C
ATOM   3338  CG1 ILE A 430      85.012  35.627 -25.233  1.00 64.42           C
ATOM   3339  CG2 ILE A 430      82.546  35.414 -25.474  1.00 56.56           C
ATOM   3340  CD1 ILE A 430      84.777  35.437 -23.738  1.00 57.89           C
ATOM   3341  N   GLY A 431      81.940  35.576 -28.770  1.00  5.64           N
ATOM   3342  CA  GLY A 431      80.709  35.970 -29.452  1.00 70.09           C
ATOM   3343  C   GLY A 431      79.411  35.895 -28.609  1.00 56.26           C
ATOM   3344  O   GLY A 431      79.059  34.830 -28.086  1.00 36.97           O
ATOM   3345  N   VAL A 432      78.628  37.007 -28.624  1.00  5.49           N
ATOM   3346  CA  VAL A 432      77.280  37.101 -28.036  1.00 37.60           C
ATOM   3347  C   VAL A 432      76.085  37.245 -29.015  1.00 16.35           C
ATOM   3348  O   VAL A 432      75.771  38.275 -29.649  1.00 18.81           O
ATOM   3349  CB  VAL A 432      77.192  38.029 -26.849  1.00 24.67           C
ATOM   3350  CG1 VAL A 432      78.617  38.271 -26.368  1.00 32.89           C
ATOM   3351  CG2 VAL A 432      76.486  39.336 -27.218  1.00  9.11           C
ATOM   3352  N   LEU A 433      75.397  36.135 -29.146  1.00 17.54           N
ATOM   3353  CA  LEU A 433      74.282  36.052 -30.083  1.00 31.80           C
ATOM   3354  C   LEU A 433      72.967  36.428 -29.422  1.00 29.14           C
ATOM   3355  O   LEU A 433      72.522  35.769 -28.489  1.00 80.34           O
ATOM   3356  CB  LEU A 433      74.157  34.612 -30.656  1.00 21.50           C
ATOM   3357  CG  LEU A 433      73.129  34.559 -31.764  1.00 17.03           C
ATOM   3358  CD1 LEU A 433      73.642  35.442 -32.885  1.00 21.05           C
ATOM   3359  CD2 LEU A 433      72.795  33.109 -32.231  1.00 14.82           C
ATOM   3360  N   ASP A 434      72.306  37.450 -29.958  1.00 71.31           N
ATOM   3361  CA  ASP A 434      71.005  37.888 -29.453  1.00 52.61           C
ATOM   3362  C   ASP A 434      70.050  38.094 -30.597  1.00 30.36           C
ATOM   3363  O   ASP A 434      69.886  39.196 -31.140  1.00 17.01           O
ATOM   3364  CB  ASP A 434      71.104  39.130 -28.536  1.00 13.97           C
ATOM   3365  CG  ASP A 434      69.912  40.062 -28.420  1.00 42.59           C
ATOM   3366  OD1 ASP A 434      70.014  41.270 -28.260  1.00 51.56           O
ATOM   3367  OD2 ASP A 434      68.774  39.443 -28.273  1.00 71.85           O
ATOM   3368  N   ILE A 435      69.535  36.956 -31.010  1.00 17.28           N
ATOM   3369  CA  ILE A 435      68.495  36.830 -32.028  1.00 48.25           C
ATOM   3370  C   ILE A 435      67.209  37.576 -31.668  1.00 19.10           C
ATOM   3371  O   ILE A 435      67.053  38.084 -30.565  1.00 41.86           O
ATOM   3372  CB  ILE A 435      68.317  35.324 -32.333  1.00 20.67           C
ATOM   3373  CG1 ILE A 435      69.039  34.873 -33.575  1.00 74.99           C
ATOM   3374  CG2 ILE A 435      66.969  34.670 -32.183  1.00  4.65           C
ATOM   3375  CD1 ILE A 435      70.541  34.735 -33.335  1.00 75.90           C
ATOM   3376  N   SER A 436      66.339  37.745 -32.665  1.00 62.21           N
ATOM   3377  CA  SER A 436      64.982  38.247 -32.488  1.00 25.15           C
ATOM   3378  C   SER A 436      64.117  37.020 -32.208  1.00 54.87           C
ATOM   3379  O   SER A 436      64.218  35.990 -32.907  1.00 41.92           O
ATOM   3380  CB  SER A 436      64.485  39.032 -33.712  1.00 71.26           C
ATOM   3381  OG  SER A 436      64.584  40.454 -33.562  1.00 24.99           O
ATOM   3382  N   GLY A 437      63.528  37.069 -31.010  1.00 39.53           N
ATOM   3383  CA  GLY A 437      62.770  35.981 -30.414  1.00 45.33           C
ATOM   3384  C   GLY A 437      61.444  35.654 -31.080  1.00 21.97           C
ATOM   3385  O   GLY A 437      60.620  36.538 -31.314  1.00 27.84           O
ATOM   3386  N   PHE A 438      61.253  34.350 -31.219  1.00 11.25           N
ATOM   3387  CA  PHE A 438      60.068  33.740 -31.756  1.00 10.35           C
ATOM   3388  C   PHE A 438      58.865  34.436 -31.183  1.00 41.69           C
ATOM   3389  O   PHE A 438      58.794  34.749 -29.989  1.00 33.58           O
ATOM   3390  CB  PHE A 438      60.058  32.271 -31.325  1.00 39.55           C
ATOM   3391  CG  PHE A 438      58.953  31.458 -31.926  1.00 43.31           C
ATOM   3392  CD1 PHE A 438      57.696  31.379 -31.316  1.00 42.73           C
ATOM   3393  CD2 PHE A 438      59.186  30.731 -33.099  1.00 20.44           C
ATOM   3394  CE1 PHE A 438      56.675  30.608 -31.877  1.00 48.73           C
ATOM   3395  CE2 PHE A 438      58.164  29.979 -33.684  1.00 50.69           C
ATOM   3396  CZ  PHE A 438      56.910  29.910 -33.068  1.00 19.36           C
ATOM   3397  N   GLU A 439      58.035  34.870 -32.099  1.00  8.14           N
ATOM   3398  CA  GLU A 439      56.790  35.463 -31.715  1.00 17.57           C
ATOM   3399  C   GLU A 439      55.739  35.026 -32.648  1.00 21.90           C
ATOM   3400  O   GLU A 439      56.028  34.689 -33.786  1.00 42.26           O
ATOM   3401  CB  GLU A 439      56.836  36.958 -31.874  1.00 12.95           C
ATOM   3402  CG  GLU A 439      57.230  37.273 -33.326  1.00  4.52           C
ATOM   3403  CD  GLU A 439      57.804  38.643 -33.546  1.00 21.74           C
ATOM   3404  OE1 GLU A 439      57.912  39.168 -34.644  1.00 35.99           O
ATOM   3405  OE2 GLU A 439      58.169  39.216 -32.443  1.00  8.91           O
ATOM   3406  N   ILE A 440      54.535  35.093 -32.139  1.00 25.39           N
ATOM   3407  CA  ILE A 440      53.343  34.758 -32.854  1.00 43.73           C
ATOM   3408  C   ILE A 440      52.413  35.918 -32.666  1.00 32.93           C
ATOM   3409  O   ILE A 440      52.280  36.435 -31.572  1.00 42.31           O
ATOM   3410  CB  ILE A 440      52.680  33.505 -32.277  1.00 27.26           C
ATOM   3411  CG1 ILE A 440      53.651  32.345 -32.172  1.00 10.11           C
ATOM   3412  CG2 ILE A 440      51.445  33.113 -33.087  1.00 23.32           C
ATOM   3413  CD1 ILE A 440      52.892  31.051 -32.006  1.00  1.00           C
ATOM   3414  N   PHE A 441      51.932  36.441 -33.752  1.00 24.07           N
ATOM   3415  CA  PHE A 441      50.913  37.476 -33.685  1.00 30.45           C
ATOM   3416  C   PHE A 441      49.632  37.003 -34.356  1.00 47.29           C
ATOM   3417  O   PHE A 441      49.579  35.895 -34.898  1.00 14.51           O
ATOM   3418  CB  PHE A 441      51.360  38.780 -34.314  1.00 26.13           C
ATOM   3419  CG  PHE A 441      52.602  39.294 -33.679  1.00 24.29           C
ATOM   3420  CD1 PHE A 441      52.495  39.900 -32.431  1.00 25.00           C
ATOM   3421  CD2 PHE A 441      53.838  39.295 -34.327  1.00 47.06           C
ATOM   3422  CE1 PHE A 441      53.588  40.525 -31.839  1.00 31.18           C
ATOM   3423  CE2 PHE A 441      54.959  39.848 -33.713  1.00 40.44           C
ATOM   3424  CZ  PHE A 441      54.833  40.454 -32.464  1.00 20.59           C
ATOM   3425  N   LYS A 442      48.640  37.884 -34.355  1.00 34.73           N
ATOM   3426  CA  LYS A 442      47.343  37.576 -34.938  1.00 37.73           C
ATOM   3427  C   LYS A 442      47.453  37.663 -36.415  1.00 14.34           C
ATOM   3428  O   LYS A 442      47.101  36.726 -37.117  1.00 34.81           O
ATOM   3429  CB  LYS A 442      46.196  38.396 -34.371  1.00 41.15           C
ATOM   3430  CG  LYS A 442      45.357  37.593 -33.362  1.00100.00           C
ATOM   3431  CD  LYS A 442      46.116  36.463 -32.645  1.00100.00           C
ATOM   3432  CE  LYS A 442      45.259  35.583 -31.721  1.00 66.08           C
ATOM   3433  NZ  LYS A 442      44.781  34.321 -32.351  1.00 42.21           N
ATOM   3434  N   VAL A 443      48.268  38.641 -36.780  1.00 24.82           N
ATOM   3435  CA  VAL A 443      48.812  38.763 -38.105  1.00 46.71           C
ATOM   3436  C   VAL A 443      50.303  38.429 -38.092  1.00 44.08           C
ATOM   3437  O   VAL A 443      51.053  38.930 -37.275  1.00 30.78           O
ATOM   3438  CB  VAL A 443      48.569  40.142 -38.704  1.00 55.06           C
ATOM   3439  CG1 VAL A 443      49.694  41.115 -38.345  1.00 66.46           C
ATOM   3440  CG2 VAL A 443      48.458  39.988 -40.213  1.00 25.75           C
ATOM   3441  N   ASN A 444      50.716  37.567 -39.002  1.00 35.16           N
ATOM   3442  CA  ASN A 444      52.108  37.171 -39.170  1.00  6.66           C
ATOM   3443  C   ASN A 444      52.575  37.404 -40.614  1.00 29.25           C
ATOM   3444  O   ASN A 444      51.936  36.900 -41.536  1.00 29.34           O
ATOM   3445  CB  ASN A 444      52.232  35.684 -38.843  1.00  1.00           C
ATOM   3446  CG  ASN A 444      51.895  35.509 -37.408  1.00 20.73           C
ATOM   3447  OD1 ASN A 444      52.119  36.471 -36.668  1.00 25.28           O
ATOM   3448  ND2 ASN A 444      51.480  34.307 -37.006  1.00 27.31           N
ATOM   3449  N   SER A 445      53.672  38.159 -40.849  1.00 32.27           N
ATOM   3450  CA  SER A 445      54.171  38.325 -42.235  1.00 62.58           C
ATOM   3451  C   SER A 445      55.511  37.621 -42.598  1.00 37.60           C
ATOM   3452  O   SER A 445      55.859  36.554 -42.069  1.00 20.20           O
ATOM   3453  CB  SER A 445      53.973  39.724 -42.851  1.00 76.99           C
ATOM   3454  OG  SER A 445      53.183  39.696 -44.063  1.00 16.16           O
ATOM   3455  N   PHE A 446      56.198  38.110 -43.637  1.00 32.10           N
ATOM   3456  CA  PHE A 446      57.469  37.507 -44.005  1.00 22.49           C
ATOM   3457  C   PHE A 446      58.446  37.465 -42.803  1.00 27.69           C
ATOM   3458  O   PHE A 446      58.973  36.401 -42.412  1.00 17.11           O
ATOM   3459  CB  PHE A 446      58.072  38.172 -45.247  1.00 26.53           C
ATOM   3460  CG  PHE A 446      59.232  37.396 -45.842  1.00 51.33           C
ATOM   3461  CD1 PHE A 446      59.176  36.003 -45.910  1.00 36.61           C
ATOM   3462  CD2 PHE A 446      60.347  38.051 -46.366  1.00 43.12           C
ATOM   3463  CE1 PHE A 446      60.233  35.249 -46.417  1.00 27.08           C
ATOM   3464  CE2 PHE A 446      61.410  37.317 -46.903  1.00 48.55           C
ATOM   3465  CZ  PHE A 446      61.350  35.921 -46.911  1.00 40.10           C
ATOM   3466  N   GLU A 447      58.609  38.622 -42.167  1.00  9.36           N
ATOM   3467  CA  GLU A 447      59.419  38.793 -40.985  1.00 11.33           C
ATOM   3468  C   GLU A 447      59.132  37.767 -39.957  1.00 14.76           C
ATOM   3469  O   GLU A 447      60.021  37.134 -39.429  1.00 23.88           O
ATOM   3470  CB  GLU A 447      59.162  40.152 -40.351  1.00 14.61           C
ATOM   3471  CG  GLU A 447      59.347  41.306 -41.361  1.00 61.82           C
ATOM   3472  CD  GLU A 447      58.198  41.424 -42.331  1.00 66.20           C
ATOM   3473  OE1 GLU A 447      57.904  40.559 -43.120  1.00 60.19           O
ATOM   3474  OE2 GLU A 447      57.572  42.569 -42.265  1.00 55.34           O
ATOM   3475  N   GLN A 448      57.867  37.645 -39.621  1.00 23.75           N
ATOM   3476  CA  GLN A 448      57.523  36.667 -38.628  1.00 25.70           C
ATOM   3477  C   GLN A 448      58.010  35.274 -38.993  1.00 17.50           C
ATOM   3478  O   GLN A 448      58.611  34.591 -38.175  1.00 44.29           O
ATOM   3479  CB  GLN A 448      56.104  36.829 -38.017  1.00 12.79           C
ATOM   3480  CG  GLN A 448      56.025  38.109 -37.092  1.00  4.89           C
ATOM   3481  CD  GLN A 448      55.961  39.381 -37.912  1.00 16.12           C
ATOM   3482  OE1 GLN A 448      55.686  39.295 -39.119  1.00 34.46           O
ATOM   3483  NE2 GLN A 448      56.351  40.522 -37.322  1.00 15.39           N
ATOM   3484  N   LEU A 449      57.994  34.951 -40.278  1.00 17.25           N
ATOM   3485  CA  LEU A 449      58.650  33.731 -40.767  1.00 47.18           C
ATOM   3486  C   LEU A 449      60.185  33.745 -40.599  1.00 53.89           C
ATOM   3487  O   LEU A 449      60.818  32.728 -40.360  1.00 23.09           O
ATOM   3488  CB  LEU A 449      58.313  33.426 -42.246  1.00 12.22           C
ATOM   3489  CG  LEU A 449      58.900  32.091 -42.740  1.00 14.71           C
ATOM   3490  CD1 LEU A 449      57.842  30.987 -42.748  1.00 18.55           C
ATOM   3491  CD2 LEU A 449      59.486  32.239 -44.131  1.00 30.49           C
ATOM   3492  N   CYS A 450      60.832  34.857 -40.907  1.00 78.58           N
ATOM   3493  CA  CYS A 450      62.290  34.883 -40.826  1.00 70.04           C
ATOM   3494  C   CYS A 450      62.750  34.844 -39.367  1.00 56.41           C
ATOM   3495  O   CYS A 450      63.786  34.257 -39.011  1.00 12.52           O
ATOM   3496  CB  CYS A 450      62.911  36.102 -41.555  1.00 38.66           C
ATOM   3497  SG  CYS A 450      62.368  36.372 -43.268  1.00 27.55           S
ATOM   3498  N   ILE A 451      62.012  35.575 -38.534  1.00 15.65           N
ATOM   3499  CA  ILE A 451      62.311  35.572 -37.147  1.00  2.02           C
ATOM   3500  C   ILE A 451      62.275  34.119 -36.718  1.00  6.40           C
ATOM   3501  O   ILE A 451      63.291  33.516 -36.452  1.00 41.91           O
ATOM   3502  CB  ILE A 451      61.362  36.403 -36.283  1.00 41.90           C
ATOM   3503  CG1 ILE A 451      61.517  37.910 -36.509  1.00 13.50           C
ATOM   3504  CG2 ILE A 451      61.609  36.067 -34.811  1.00 35.03           C
ATOM   3505  CD1 ILE A 451      62.107  38.194 -37.866  1.00 16.68           C
ATOM   3506  N   ASN A 452      61.084  33.554 -36.774  1.00 18.14           N
ATOM   3507  CA  ASN A 452      60.840  32.233 -36.241  1.00 31.36           C
ATOM   3508  C   ASN A 452      61.761  31.227 -36.861  1.00 25.28           C
ATOM   3509  O   ASN A 452      62.189  30.259 -36.210  1.00 22.23           O
ATOM   3510  CB  ASN A 452      59.346  31.812 -36.267  1.00  8.73           C
ATOM   3511  CG  ASN A 452      58.446  32.848 -35.610  1.00 17.08           C
ATOM   3512  OD1 ASN A 452      58.906  33.791 -34.913  1.00 17.75           O
ATOM   3513  ND2 ASN A 452      57.162  32.627 -35.756  1.00 11.65           N
ATOM   3514  N   TYR A 453      62.146  31.568 -38.080  1.00 37.05           N
ATOM   3515  CA  TYR A 453      63.073  30.784 -38.867  1.00 20.32           C
ATOM   3516  C   TYR A 453      64.424  30.681 -38.178  1.00 12.10           C
ATOM   3517  O   TYR A 453      64.866  29.593 -37.853  1.00 45.49           O
ATOM   3518  CB  TYR A 453      63.289  31.433 -40.233  1.00 30.48           C
ATOM   3519  CG  TYR A 453      64.415  30.731 -40.893  1.00 15.66           C
ATOM   3520  CD1 TYR A 453      64.476  29.339 -40.836  1.00 38.16           C
ATOM   3521  CD2 TYR A 453      65.316  31.402 -41.717  1.00 27.00           C
ATOM   3522  CE1 TYR A 453      65.432  28.613 -41.544  1.00 35.39           C
ATOM   3523  CE2 TYR A 453      66.299  30.693 -42.413  1.00 39.97           C
ATOM   3524  CZ  TYR A 453      66.363  29.303 -42.321  1.00 16.95           C
ATOM   3525  OH  TYR A 453      67.336  28.615 -43.007  1.00 41.76           O
ATOM   3526  N   THR A 454      65.010  31.817 -37.816  1.00 13.49           N
ATOM   3527  CA  THR A 454      66.257  31.792 -37.049  1.00 35.67           C
ATOM   3528  C   THR A 454      66.161  31.026 -35.772  1.00 45.62           C
ATOM   3529  O   THR A 454      67.008  30.153 -35.519  1.00 73.30           O
ATOM   3530  CB  THR A 454      67.004  33.119 -36.787  1.00 31.83           C
ATOM   3531  OG1 THR A 454      66.158  34.248 -36.631  1.00 39.90           O
ATOM   3532  CG2 THR A 454      67.986  33.320 -37.912  1.00 52.95           C
ATOM   3533  N   ASN A 455      65.221  31.476 -34.923  1.00  1.00           N
ATOM   3534  CA  ASN A 455      65.112  30.894 -33.581  1.00 18.66           C
ATOM   3535  C   ASN A 455      65.079  29.391 -33.706  1.00 18.45           C
ATOM   3536  O   ASN A 455      65.523  28.645 -32.838  1.00 72.59           O
ATOM   3537  CB  ASN A 455      63.908  31.404 -32.715  1.00  5.05           C
ATOM   3538  CG  ASN A 455      63.729  32.924 -32.607  1.00 25.61           C
ATOM   3539  OD1 ASN A 455      63.376  33.427 -31.542  1.00 18.86           O
ATOM   3540  ND2 ASN A 455      63.797  33.640 -33.734  1.00 26.28           N
ATOM   3541  N   GLU A 456      64.545  28.956 -34.828  1.00 13.16           N
ATOM   3542  CA  GLU A 456      64.383  27.544 -34.993  1.00 17.48           C
ATOM   3543  C   GLU A 456      65.735  26.954 -35.323  1.00 13.46           C
ATOM   3544  O   GLU A 456      65.963  25.741 -35.216  1.00 24.39           O
ATOM   3545  CB  GLU A 456      63.177  27.179 -35.920  1.00  5.82           C
ATOM   3546  CG  GLU A 456      63.032  25.669 -36.268  1.00 12.24           C
ATOM   3547  CD  GLU A 456      61.893  25.020 -35.521  1.00 25.11           C
ATOM   3548  OE1 GLU A 456      60.916  25.634 -35.179  1.00 40.44           O
ATOM   3549  OE2 GLU A 456      62.060  23.742 -35.277  1.00 27.23           O
ATOM   3550  N   LYS A 457      66.672  27.863 -35.609  1.00 44.67           N
ATOM   3551  CA  LYS A 457      68.049  27.486 -35.890  1.00 53.05           C
ATOM   3552  C   LYS A 457      68.890  27.425 -34.649  1.00 36.19           C
ATOM   3553  O   LYS A 457      69.548  26.417 -34.376  1.00 51.39           O
ATOM   3554  CB  LYS A 457      68.730  28.293 -36.973  1.00  8.75           C
ATOM   3555  CG  LYS A 457      68.467  27.629 -38.306  1.00  9.45           C
ATOM   3556  CD  LYS A 457      69.677  27.545 -39.225  1.00 72.78           C
ATOM   3557  CE  LYS A 457      69.807  26.198 -39.943  1.00 85.76           C
ATOM   3558  NZ  LYS A 457      70.385  26.288 -41.307  1.00 31.06           N
ATOM   3559  N   LEU A 458      68.872  28.529 -33.926  1.00 33.86           N
ATOM   3560  CA  LEU A 458      69.578  28.617 -32.659  1.00 63.95           C
ATOM   3561  C   LEU A 458      69.307  27.364 -31.857  1.00 44.83           C
ATOM   3562  O   LEU A 458      70.193  26.682 -31.346  1.00 48.93           O
ATOM   3563  CB  LEU A 458      69.083  29.836 -31.840  1.00 14.63           C
ATOM   3564  CG  LEU A 458      70.033  30.197 -30.705  1.00 63.15           C
ATOM   3565  CD1 LEU A 458      71.415  30.560 -31.245  1.00 36.05           C
ATOM   3566  CD2 LEU A 458      69.463  31.357 -29.901  1.00 76.91           C
ATOM   3567  N   GLN A 459      68.083  26.951 -32.008  1.00 22.79           N
ATOM   3568  CA  GLN A 459      67.566  25.864 -31.266  1.00 35.05           C
ATOM   3569  C   GLN A 459      68.212  24.544 -31.629  1.00 35.84           C
ATOM   3570  O   GLN A 459      68.656  23.805 -30.753  1.00 45.58           O
ATOM   3571  CB  GLN A 459      66.046  25.839 -31.392  1.00 43.79           C
ATOM   3572  CG  GLN A 459      65.405  24.687 -30.599  1.00 36.62           C
ATOM   3573  CD  GLN A 459      65.883  24.597 -29.157  1.00 33.62           C
ATOM   3574  OE1 GLN A 459      65.944  25.596 -28.428  1.00 26.03           O
ATOM   3575  NE2 GLN A 459      66.162  23.373 -28.728  1.00  1.00           N
ATOM   3576  N   GLN A 460      68.255  24.243 -32.918  1.00 29.11           N
ATOM   3577  CA  GLN A 460      68.886  23.008 -33.401  1.00 57.33           C
ATOM   3578  C   GLN A 460      70.334  23.019 -32.997  1.00 48.14           C
ATOM   3579  O   GLN A 460      70.888  21.984 -32.623  1.00 27.64           O
ATOM   3580  CB  GLN A 460      68.796  22.818 -34.931  1.00 13.60           C
ATOM   3581  CG  GLN A 460      68.846  21.354 -35.469  1.00 16.92           C
ATOM   3582  CD  GLN A 460      69.061  21.394 -37.004  1.00 81.75           C
ATOM   3583  OE1 GLN A 460      69.099  22.478 -37.614  1.00 47.07           O
ATOM   3584  NE2 GLN A 460      69.296  20.240 -37.628  1.00100.00           N
ATOM   3585  N   PHE A 461      70.924  24.216 -33.063  1.00 12.97           N
ATOM   3586  CA  PHE A 461      72.265  24.379 -32.559  1.00 34.11           C
ATOM   3587  C   PHE A 461      72.326  23.843 -31.152  1.00 41.61           C
ATOM   3588  O   PHE A 461      73.132  22.970 -30.835  1.00 40.96           O
ATOM   3589  CB  PHE A 461      72.720  25.844 -32.560  1.00 54.10           C
ATOM   3590  CG  PHE A 461      74.222  25.943 -32.517  1.00 44.96           C
ATOM   3591  CD1 PHE A 461      74.858  26.965 -31.812  1.00 47.04           C
ATOM   3592  CD2 PHE A 461      75.001  25.002 -33.193  1.00 45.55           C
ATOM   3593  CE1 PHE A 461      76.250  27.040 -31.765  1.00 38.11           C
ATOM   3594  CE2 PHE A 461      76.394  25.034 -33.120  1.00 80.23           C
ATOM   3595  CZ  PHE A 461      77.012  26.083 -32.437  1.00 60.69           C
ATOM   3596  N   PHE A 462      71.401  24.314 -30.336  1.00 10.70           N
ATOM   3597  CA  PHE A 462      71.351  23.783 -29.015  1.00 27.78           C
ATOM   3598  C   PHE A 462      71.111  22.310 -29.106  1.00 18.92           C
ATOM   3599  O   PHE A 462      71.805  21.553 -28.492  1.00 32.48           O
ATOM   3600  CB  PHE A 462      70.291  24.413 -28.119  1.00  8.41           C
ATOM   3601  CG  PHE A 462      70.230  23.767 -26.745  1.00  6.22           C
ATOM   3602  CD1 PHE A 462      69.730  22.474 -26.567  1.00 22.10           C
ATOM   3603  CD2 PHE A 462      70.623  24.476 -25.609  1.00 51.49           C
ATOM   3604  CE1 PHE A 462      69.717  21.849 -25.320  1.00 10.75           C
ATOM   3605  CE2 PHE A 462      70.551  23.903 -24.342  1.00 49.23           C
ATOM   3606  CZ  PHE A 462      70.082  22.596 -24.204  1.00 24.40           C
ATOM   3607  N   ASN A 463      70.103  21.888 -29.829  1.00 21.85           N
ATOM   3608  CA  ASN A 463      69.903  20.464 -29.861  1.00 22.58           C
ATOM   3609  C   ASN A 463      71.136  19.748 -30.386  1.00 21.07           C
ATOM   3610  O   ASN A 463      71.352  18.562 -30.094  1.00 28.62           O
ATOM   3611  CB  ASN A 463      68.726  20.082 -30.743  1.00 43.99           C
ATOM   3612  CG  ASN A 463      67.476  20.831 -30.311  1.00 41.04           C
ATOM   3613  OD1 ASN A 463      67.141  20.814 -29.126  1.00 24.43           O
ATOM   3614  ND2 ASN A 463      66.778  21.506 -31.199  1.00 51.64           N
ATOM   3615  N   HIS A 464      71.913  20.499 -31.130  1.00 39.78           N
ATOM   3616  CA  HIS A 464      73.102  19.975 -31.802  1.00 57.89           C
ATOM   3617  C   HIS A 464      74.312  19.837 -30.842  1.00 62.85           C
ATOM   3618  O   HIS A 464      74.913  18.776 -30.707  1.00 15.67           O
ATOM   3619  CB  HIS A 464      73.443  20.860 -32.988  1.00 79.43           C
ATOM   3620  CG  HIS A 464      74.569  20.285 -33.828  1.00 77.53           C
ATOM   3621  ND1 HIS A 464      74.742  18.914 -33.995  1.00 63.79           N
ATOM   3622  CD2 HIS A 464      75.560  20.890 -34.520  1.00 78.16           C
ATOM   3623  CE1 HIS A 464      75.808  18.732 -34.752  1.00 96.14           C
ATOM   3624  NE2 HIS A 464      76.309  19.901 -35.072  1.00 63.85           N
ATOM   3625  N   HIS A 465      74.711  20.889 -30.155  1.00 15.61           N
ATOM   3626  CA  HIS A 465      75.872  20.801 -29.212  1.00  2.59           C
ATOM   3627  C   HIS A 465      75.535  19.748 -28.042  1.00 46.32           C
ATOM   3628  O   HIS A 465      76.230  18.738 -27.863  1.00 26.42           O
ATOM   3629  CB  HIS A 465      76.169  22.255 -28.754  1.00 27.03           C
ATOM   3630  CG  HIS A 465      77.136  22.379 -27.584  1.00 96.08           C
ATOM   3631  ND1 HIS A 465      77.399  21.307 -26.753  1.00 92.53           N
ATOM   3632  CD2 HIS A 465      77.874  23.426 -27.113  1.00100.00           C
ATOM   3633  CE1 HIS A 465      78.245  21.705 -25.825  1.00 81.27           C
ATOM   3634  NE2 HIS A 465      78.538  22.967 -26.022  1.00 68.74           N
ATOM   3635  N   MET A 466      74.402  20.133 -27.347  1.00 82.95           N
ATOM   3636  CA  MET A 466      73.756  19.409 -26.186  1.00 36.38           C
ATOM   3637  C   MET A 466      73.891  18.120 -26.335  1.00 68.63           C
ATOM   3638  O   MET A 466      74.254  17.401 -25.382  1.00100.00           O
ATOM   3639  CB  MET A 466      72.248  19.682 -26.095  1.00100.00           C
ATOM   3640  CG  MET A 466      71.535  18.705 -25.140  1.00100.00           C
ATOM   3641  SD  MET A 466      69.783  18.559 -25.435  1.00 53.54           S
ATOM   3642  CE  MET A 466      69.484  17.368 -26.724  1.00  6.49           C
ATOM   3643  N   ASP A 467      63.423  14.815 -36.486  1.00100.00           N
ATOM   3644  CA  ASP A 467      64.053  15.822 -35.649  1.00100.00           C
ATOM   3645  C   ASP A 467      63.769  17.219 -36.292  1.00 85.29           C
ATOM   3646  O   ASP A 467      63.365  17.314 -37.461  1.00 50.20           O
ATOM   3647  CB  ASP A 467      65.535  15.418 -35.343  1.00 28.54           C
ATOM   3648  CG  ASP A 467      66.447  15.559 -36.562  1.00 73.19           C
ATOM   3649  OD1 ASP A 467      67.090  14.535 -37.008  1.00 89.88           O
ATOM   3650  OD2 ASP A 467      66.569  16.704 -37.145  1.00 58.76           O
ATOM   3651  N   SER A 468      63.994  18.276 -35.497  1.00 77.94           N
ATOM   3652  CA  SER A 468      63.718  19.708 -35.875  1.00 44.35           C
ATOM   3653  C   SER A 468      64.323  20.112 -37.226  1.00 64.55           C
ATOM   3654  O   SER A 468      64.191  21.263 -37.668  1.00 32.82           O
ATOM   3655  CB  SER A 468      64.289  20.662 -34.825  1.00 43.93           C
ATOM   3656  OG  SER A 468      64.026  22.008 -35.203  1.00 26.86           O
ATOM   3657  N   GLN A 469      64.993  19.179 -37.854  1.00 36.57           N
ATOM   3658  CA  GLN A 469      65.519  19.378 -39.178  1.00 33.40           C
ATOM   3659  C   GLN A 469      64.366  19.725 -40.128  1.00 66.15           C
ATOM   3660  O   GLN A 469      64.427  20.718 -40.866  1.00 30.92           O
ATOM   3661  CB  GLN A 469      66.165  18.085 -39.635  1.00 44.15           C
ATOM   3662  CG  GLN A 469      67.578  17.922 -39.102  1.00 90.96           C
ATOM   3663  CD  GLN A 469      68.617  18.281 -40.149  1.00 82.13           C
ATOM   3664  OE1 GLN A 469      69.569  17.532 -40.342  1.00 69.95           O
ATOM   3665  NE2 GLN A 469      68.484  19.391 -40.850  1.00 32.08           N
ATOM   3666  N   ALA A 470      63.348  18.880 -40.056  1.00 24.93           N
ATOM   3667  CA  ALA A 470      62.151  18.956 -40.915  1.00 34.28           C
ATOM   3668  C   ALA A 470      61.561  20.364 -40.968  1.00 51.70           C
ATOM   3669  O   ALA A 470      61.259  20.903 -42.041  1.00 37.10           O
ATOM   3670  CB  ALA A 470      61.066  18.010 -40.408  1.00 29.55           C
ATOM   3671  N   THR A 471      61.375  20.985 -39.823  1.00 34.57           N
ATOM   3672  CA  THR A 471      60.794  22.322 -39.843  1.00 26.39           C
ATOM   3673  C   THR A 471      61.767  23.287 -40.494  1.00 45.67           C
ATOM   3674  O   THR A 471      61.373  24.131 -41.326  1.00 27.51           O
ATOM   3675  CB  THR A 471      60.346  22.782 -38.466  1.00 23.60           C
ATOM   3676  OG1 THR A 471      59.204  22.027 -38.073  1.00  8.53           O
ATOM   3677  CG2 THR A 471      59.937  24.260 -38.455  1.00  6.89           C
ATOM   3678  N   ILE A 472      63.059  23.034 -40.224  1.00 61.48           N
ATOM   3679  CA  ILE A 472      64.116  23.821 -40.822  1.00 11.65           C
ATOM   3680  C   ILE A 472      64.332  23.466 -42.272  1.00 37.20           C
ATOM   3681  O   ILE A 472      64.594  24.309 -43.128  1.00 37.58           O
ATOM   3682  CB  ILE A 472      65.431  23.777 -40.059  1.00 52.14           C
ATOM   3683  CG1 ILE A 472      65.442  24.839 -38.945  1.00 17.30           C
ATOM   3684  CG2 ILE A 472      66.543  24.085 -41.069  1.00 30.73           C
ATOM   3685  CD1 ILE A 472      66.265  24.431 -37.730  1.00 27.60           C
ATOM   3686  N   ASP A 473      64.204  22.203 -42.580  1.00 37.69           N
ATOM   3687  CA  ASP A 473      64.309  21.888 -43.965  1.00 26.44           C
ATOM   3688  C   ASP A 473      63.186  22.539 -44.761  1.00 40.86           C
ATOM   3689  O   ASP A 473      63.449  23.221 -45.740  1.00 63.74           O
ATOM   3690  CB  ASP A 473      64.450  20.384 -44.240  1.00 33.70           C
ATOM   3691  CG  ASP A 473      65.715  19.769 -43.708  1.00 75.21           C
ATOM   3692  OD1 ASP A 473      66.005  18.614 -43.947  1.00 32.84           O
ATOM   3693  OD2 ASP A 473      66.438  20.578 -42.948  1.00 81.97           O
ATOM   3694  N   LEU A 474      61.945  22.414 -44.284  1.00 45.13           N
ATOM   3695  CA  LEU A 474      60.801  22.959 -45.001  1.00 33.48           C
ATOM   3696  C   LEU A 474      60.974  24.401 -45.412  1.00  7.37           C
ATOM   3697  O   LEU A 474      60.570  24.849 -46.482  1.00 35.31           O
ATOM   3698  CB  LEU A 474      59.534  22.839 -44.157  1.00 64.79           C
ATOM   3699  CG  LEU A 474      58.258  22.950 -44.967  1.00 23.08           C
ATOM   3700  CD1 LEU A 474      57.133  22.415 -44.111  1.00 31.52           C
ATOM   3701  CD2 LEU A 474      57.998  24.404 -45.320  1.00 33.00           C
ATOM   3702  N   ILE A 475      61.531  25.168 -44.521  1.00 16.58           N
ATOM   3703  CA  ILE A 475      61.699  26.566 -44.822  1.00 19.46           C
ATOM   3704  C   ILE A 475      62.905  26.897 -45.744  1.00 26.18           C
ATOM   3705  O   ILE A 475      62.812  27.751 -46.637  1.00 10.81           O
ATOM   3706  CB  ILE A 475      61.847  27.290 -43.503  1.00 39.20           C
ATOM   3707  CG1 ILE A 475      60.729  26.954 -42.514  1.00 12.32           C
ATOM   3708  CG2 ILE A 475      61.830  28.813 -43.652  1.00 13.23           C
ATOM   3709  CD1 ILE A 475      60.962  27.543 -41.123  1.00  3.17           C
ATOM   3710  N   ASP A 476      64.067  26.259 -45.572  1.00 49.83           N
ATOM   3711  CA  ASP A 476      65.239  26.626 -46.425  1.00 53.57           C
ATOM   3712  C   ASP A 476      65.599  25.530 -47.470  1.00 65.18           C
ATOM   3713  O   ASP A 476      66.086  25.834 -48.569  1.00100.00           O
ATOM   3714  CB  ASP A 476      66.518  26.877 -45.583  1.00 40.37           C
ATOM   3715  CG  ASP A 476      66.755  25.806 -44.517  1.00 21.42           C
ATOM   3716  OD1 ASP A 476      66.519  24.566 -44.785  1.00 22.35           O
ATOM   3717  OD2 ASP A 476      67.191  26.142 -43.351  1.00 54.20           O
ATOM   3718  N   GLY A 477      65.361  24.274 -47.107  1.00 68.87           N
ATOM   3719  CA  GLY A 477      65.668  23.088 -47.967  1.00 18.15           C
ATOM   3720  C   GLY A 477      65.681  23.457 -49.467  1.00 30.67           C
ATOM   3721  O   GLY A 477      64.731  24.062 -49.985  1.00 90.31           O
ATOM   3722  N   ARG A 478      66.764  23.071 -50.137  1.00 28.32           N
ATOM   3723  CA  ARG A 478      66.958  23.383 -51.571  1.00 64.33           C
ATOM   3724  C   ARG A 478      66.397  22.307 -52.494  1.00 55.76           C
ATOM   3725  O   ARG A 478      65.664  22.605 -53.448  1.00 85.67           O
ATOM   3726  CB  ARG A 478      68.440  23.538 -51.917  1.00 54.62           C
ATOM   3727  CG  ARG A 478      68.701  24.705 -52.881  1.00100.00           C
ATOM   3728  CD  ARG A 478      68.947  24.260 -54.327  1.00100.00           C
ATOM   3729  NE  ARG A 478      69.947  23.191 -54.429  1.00100.00           N
ATOM   3730  CZ  ARG A 478      69.674  21.951 -54.851  1.00100.00           C
ATOM   3731  NH1 ARG A 478      68.434  21.606 -55.222  1.00 77.79           N
ATOM   3732  NH2 ARG A 478      70.584  20.971 -54.932  1.00 53.97           N
ATOM   3733  N   GLN A 479      66.641  21.019 -52.230  1.00 34.70           N
ATOM   3734  CA  GLN A 479      66.466  20.127 -53.402  1.00 33.25           C
ATOM   3735  C   GLN A 479      65.039  20.023 -53.587  1.00 52.41           C
ATOM   3736  O   GLN A 479      64.459  20.637 -54.498  1.00100.00           O
ATOM   3737  CB  GLN A 479      67.156  18.790 -53.185  1.00 44.27           C
ATOM   3738  N   PRO A 480      64.464  19.271 -52.728  1.00 45.16           N
ATOM   3739  CA  PRO A 480      63.077  19.284 -52.668  1.00 47.39           C
ATOM   3740  C   PRO A 480      62.806  20.731 -52.419  1.00 34.18           C
ATOM   3741  O   PRO A 480      63.216  21.254 -51.335  1.00 63.98           O
ATOM   3742  CB  PRO A 480      62.796  18.329 -51.535  1.00 83.21           C
ATOM   3743  CG  PRO A 480      64.136  17.807 -51.024  1.00 61.34           C
ATOM   3744  CD  PRO A 480      65.216  18.423 -51.827  1.00 71.71           C
ATOM   3745  N   PRO A 481      62.155  21.472 -53.316  1.00 40.52           N
ATOM   3746  CA  PRO A 481      62.006  22.899 -53.119  1.00 17.01           C
ATOM   3747  C   PRO A 481      61.410  23.172 -51.773  1.00 36.60           C
ATOM   3748  O   PRO A 481      60.712  22.269 -51.218  1.00 41.09           O
ATOM   3749  CB  PRO A 481      61.154  23.339 -54.280  1.00 11.31           C
ATOM   3750  CG  PRO A 481      60.875  22.116 -55.138  1.00 19.52           C
ATOM   3751  CD  PRO A 481      61.545  20.925 -54.522  1.00 25.06           C
ATOM   3752  N   GLY A 482      61.698  24.371 -51.293  1.00 38.68           N
ATOM   3753  CA  GLY A 482      61.229  24.845 -49.982  1.00 20.38           C
ATOM   3754  C   GLY A 482      60.391  26.117 -50.142  1.00 36.21           C
ATOM   3755  O   GLY A 482      60.258  26.659 -51.249  1.00 34.25           O
ATOM   3756  N   ILE A 483      59.860  26.546 -49.011  1.00 21.81           N
ATOM   3757  CA  ILE A 483      59.005  27.740 -48.916  1.00 25.36           C
ATOM   3758  C   ILE A 483      59.722  28.974 -49.469  1.00 41.60           C
ATOM   3759  O   ILE A 483      59.211  29.663 -50.364  1.00 31.74           O
ATOM   3760  CB  ILE A 483      58.650  28.018 -47.453  1.00 43.59           C
ATOM   3761  CG1 ILE A 483      57.613  27.045 -46.888  1.00  7.30           C
ATOM   3762  CG2 ILE A 483      58.065  29.415 -47.234  1.00 30.37           C
ATOM   3763  CD1 ILE A 483      56.995  27.527 -45.574  1.00 14.62           C
ATOM   3764  N   LEU A 484      60.892  29.215 -48.910  1.00 29.33           N
ATOM   3765  CA  LEU A 484      61.727  30.373 -49.265  1.00 29.84           C
ATOM   3766  C   LEU A 484      62.092  30.341 -50.742  1.00 18.94           C
ATOM   3767  O   LEU A 484      62.086  31.358 -51.417  1.00 43.24           O
ATOM   3768  CB  LEU A 484      62.986  30.386 -48.401  1.00 22.01           C
ATOM   3769  CG  LEU A 484      62.714  30.912 -46.989  1.00 35.60           C
ATOM   3770  CD1 LEU A 484      63.658  30.329 -45.937  1.00  1.00           C
ATOM   3771  CD2 LEU A 484      62.855  32.432 -46.877  1.00  9.26           C
ATOM   3772  N   ALA A 485      62.369  29.150 -51.241  1.00 31.11           N
ATOM   3773  CA  ALA A 485      62.780  28.936 -52.626  1.00 18.83           C
ATOM   3774  C   ALA A 485      61.657  29.103 -53.650  1.00 11.42           C
ATOM   3775  O   ALA A 485      61.890  29.571 -54.749  1.00 23.02           O
ATOM   3776  CB  ALA A 485      63.307  27.532 -52.755  1.00 24.45           C
ATOM   3777  N   LEU A 486      60.492  28.534 -53.351  1.00 20.37           N
ATOM   3778  CA  LEU A 486      59.325  28.710 -54.178  1.00 23.61           C
ATOM   3779  C   LEU A 486      58.986  30.158 -54.001  1.00 25.73           C
ATOM   3780  O   LEU A 486      58.635  30.879 -54.929  1.00 35.31           O
ATOM   3781  CB  LEU A 486      58.164  27.763 -53.762  1.00 20.02           C
ATOM   3782  CG  LEU A 486      58.514  26.260 -53.908  1.00 51.96           C
ATOM   3783  CD1 LEU A 486      57.641  25.355 -53.027  1.00  4.94           C
ATOM   3784  CD2 LEU A 486      58.492  25.769 -55.366  1.00  2.93           C
ATOM   3785  N   LEU A 487      59.359  30.623 -52.819  1.00 28.00           N
ATOM   3786  CA  LEU A 487      59.246  32.025 -52.583  1.00 35.12           C
ATOM   3787  C   LEU A 487      60.137  32.768 -53.604  1.00 44.73           C
ATOM   3788  O   LEU A 487      59.680  33.599 -54.368  1.00 24.54           O
ATOM   3789  CB  LEU A 487      59.435  32.429 -51.087  1.00  1.00           C
ATOM   3790  CG  LEU A 487      59.560  33.973 -50.992  1.00  1.92           C
ATOM   3791  CD1 LEU A 487      58.542  34.672 -51.875  1.00 17.39           C
ATOM   3792  CD2 LEU A 487      59.502  34.571 -49.579  1.00 13.40           C
ATOM   3793  N   ASP A 488      61.342  32.250 -53.829  1.00 37.97           N
ATOM   3794  CA  ASP A 488      62.284  32.840 -54.782  1.00 42.53           C
ATOM   3795  C   ASP A 488      61.851  32.799 -56.310  1.00 49.34           C
ATOM   3796  O   ASP A 488      61.750  33.840 -56.989  1.00 12.25           O
ATOM   3797  CB  ASP A 488      63.726  32.321 -54.495  1.00 57.88           C
ATOM   3798  CG  ASP A 488      64.443  32.875 -53.262  1.00 22.91           C
ATOM   3799  OD1 ASP A 488      65.338  32.269 -52.723  1.00 73.96           O
ATOM   3800  OD2 ASP A 488      64.218  34.139 -53.003  1.00  6.28           O
ATOM   3801  N   GLU A 489      61.637  31.589 -56.873  1.00 15.08           N
ATOM   3802  CA  GLU A 489      61.125  31.369 -58.245  1.00 35.04           C
ATOM   3803  C   GLU A 489      60.075  32.366 -58.554  1.00 25.41           C
ATOM   3804  O   GLU A 489      60.331  33.378 -59.167  1.00 73.90           O
ATOM   3805  CB  GLU A 489      60.408  30.017 -58.422  1.00 23.85           C
ATOM   3806  CG  GLU A 489      61.359  28.914 -58.926  1.00 25.12           C
ATOM   3807  CD  GLU A 489      60.685  27.589 -59.090  1.00 46.41           C
ATOM   3808  OE1 GLU A 489      59.662  27.434 -59.737  1.00 94.52           O
ATOM   3809  OE2 GLU A 489      61.347  26.610 -58.511  1.00 73.53           O
ATOM   3810  N   GLN A 490      58.964  32.124 -57.887  1.00 20.90           N
ATOM   3811  CA  GLN A 490      57.825  33.020 -57.793  1.00 23.64           C
ATOM   3812  C   GLN A 490      58.222  34.490 -57.727  1.00 28.09           C
ATOM   3813  O   GLN A 490      57.676  35.317 -58.456  1.00 19.65           O
ATOM   3814  CB  GLN A 490      56.921  32.603 -56.605  1.00 16.31           C
ATOM   3815  CG  GLN A 490      55.422  32.986 -56.747  1.00 62.42           C
ATOM   3816  CD  GLN A 490      54.569  32.233 -57.772  1.00 51.76           C
ATOM   3817  OE1 GLN A 490      54.880  31.127 -58.246  1.00 21.94           O
ATOM   3818  NE2 GLN A 490      53.459  32.859 -58.134  1.00 26.22           N
ATOM   3819  N   SER A 491      59.225  34.840 -56.933  1.00 42.84           N
ATOM   3820  CA  SER A 491      59.629  36.231 -56.924  1.00 35.38           C
ATOM   3821  C   SER A 491      60.132  36.651 -58.309  1.00 25.20           C
ATOM   3822  O   SER A 491      60.053  37.812 -58.725  1.00 22.61           O
ATOM   3823  CB  SER A 491      60.546  36.554 -55.754  1.00 43.70           C
ATOM   3824  OG  SER A 491      60.018  35.993 -54.559  1.00 12.95           O
ATOM   3825  N   VAL A 492      60.581  35.644 -59.062  1.00 28.69           N
ATOM   3826  CA  VAL A 492      60.885  35.735 -60.506  1.00 38.34           C
ATOM   3827  C   VAL A 492      60.140  36.734 -61.394  1.00 77.72           C
ATOM   3828  O   VAL A 492      60.763  37.629 -61.964  1.00100.00           O
ATOM   3829  CB  VAL A 492      62.247  35.273 -61.019  1.00 57.64           C
ATOM   3830  CG1 VAL A 492      63.371  35.722 -60.086  1.00 31.36           C
ATOM   3831  CG2 VAL A 492      62.290  33.763 -61.279  1.00 47.39           C
ATOM   3832  N   PHE A 493      58.811  36.565 -61.535  1.00 93.14           N
ATOM   3833  CA  PHE A 493      57.950  37.403 -62.394  1.00 54.03           C
ATOM   3834  C   PHE A 493      56.651  37.777 -61.726  1.00 90.98           C
ATOM   3835  O   PHE A 493      56.022  36.955 -61.071  1.00 89.74           O
ATOM   3836  CB  PHE A 493      57.630  36.786 -63.762  1.00 25.45           C
ATOM   3837  CG  PHE A 493      57.197  35.345 -63.690  1.00 50.68           C
ATOM   3838  CD1 PHE A 493      57.771  34.418 -62.818  1.00 28.36           C
ATOM   3839  CD2 PHE A 493      56.313  34.851 -64.643  1.00 88.80           C
ATOM   3840  CE1 PHE A 493      57.375  33.080 -62.806  1.00 66.96           C
ATOM   3841  CE2 PHE A 493      55.812  33.553 -64.584  1.00 75.93           C
ATOM   3842  CZ  PHE A 493      56.412  32.641 -63.715  1.00 76.41           C
ATOM   3843  N   PRO A 494      56.295  39.053 -61.846  1.00100.00           N
ATOM   3844  CA  PRO A 494      55.039  39.536 -61.320  1.00100.00           C
ATOM   3845  C   PRO A 494      53.890  39.168 -62.247  1.00100.00           C
ATOM   3846  O   PRO A 494      52.796  39.762 -62.213  1.00 91.38           O
ATOM   3847  CB  PRO A 494      55.183  41.038 -61.069  1.00100.00           C
ATOM   3848  CG  PRO A 494      56.654  41.379 -61.288  1.00 93.14           C
ATOM   3849  CD  PRO A 494      57.316  40.141 -61.887  1.00100.00           C
ATOM   3850  N   ASN A 495      54.229  38.209 -63.125  1.00100.00           N
ATOM   3851  CA  ASN A 495      53.292  37.420 -63.883  1.00 56.80           C
ATOM   3852  C   ASN A 495      52.686  36.482 -62.849  1.00 43.86           C
ATOM   3853  O   ASN A 495      51.632  35.878 -63.036  1.00 86.39           O
ATOM   3854  CB  ASN A 495      54.064  36.618 -64.932  1.00 19.87           C
ATOM   3855  CG  ASN A 495      53.231  36.031 -66.070  1.00 47.85           C
ATOM   3856  OD1 ASN A 495      53.244  34.810 -66.321  1.00 44.28           O
ATOM   3857  ND2 ASN A 495      52.677  36.916 -66.893  1.00 88.70           N
ATOM   3858  N   ALA A 496      53.457  36.379 -61.753  1.00 60.55           N
ATOM   3859  CA  ALA A 496      53.122  35.674 -60.536  1.00 35.53           C
ATOM   3860  C   ALA A 496      52.337  36.588 -59.644  1.00 36.33           C
ATOM   3861  O   ALA A 496      52.244  37.788 -59.873  1.00 24.10           O
ATOM   3862  CB  ALA A 496      54.350  35.153 -59.791  1.00 33.94           C
ATOM   3863  N   THR A 497      51.826  36.011 -58.586  1.00 44.86           N
ATOM   3864  CA  THR A 497      50.918  36.698 -57.718  1.00 42.61           C
ATOM   3865  C   THR A 497      50.884  36.037 -56.360  1.00 33.49           C
ATOM   3866  O   THR A 497      51.304  34.894 -56.194  1.00 41.72           O
ATOM   3867  CB  THR A 497      49.544  36.617 -58.378  1.00 48.04           C
ATOM   3868  OG1 THR A 497      49.328  35.268 -58.774  1.00 30.20           O
ATOM   3869  CG2 THR A 497      49.505  37.553 -59.593  1.00  1.26           C
ATOM   3870  N   ASP A 498      50.515  36.812 -55.373  1.00 13.18           N
ATOM   3871  CA  ASP A 498      50.442  36.229 -54.072  1.00 30.15           C
ATOM   3872  C   ASP A 498      49.597  34.955 -54.171  1.00 28.71           C
ATOM   3873  O   ASP A 498      50.103  33.876 -53.864  1.00 52.90           O
ATOM   3874  CB  ASP A 498      50.107  37.225 -52.889  1.00 34.46           C
ATOM   3875  CG  ASP A 498      50.913  38.542 -52.775  1.00 40.73           C
ATOM   3876  OD1 ASP A 498      50.437  39.599 -52.377  1.00 33.85           O
ATOM   3877  OD2 ASP A 498      52.188  38.445 -53.060  1.00 51.56           O
ATOM   3878  N   ASN A 499      48.497  35.024 -54.959  1.00 56.34           N
ATOM   3879  CA  ASN A 499      47.684  33.833 -55.148  1.00 19.45           C
ATOM   3880  C   ASN A 499      48.404  32.744 -55.817  1.00 29.46           C
ATOM   3881  O   ASN A 499      48.505  31.632 -55.275  1.00 17.40           O
ATOM   3882  CB  ASN A 499      46.141  33.890 -55.350  1.00 45.10           C
ATOM   3883  CG  ASN A 499      45.360  33.154 -54.225  1.00 75.79           C
ATOM   3884  OD1 ASN A 499      45.162  33.678 -53.098  1.00 43.83           O
ATOM   3885  ND2 ASN A 499      44.861  31.945 -54.535  1.00 42.39           N
ATOM   3886  N   THR A 500      49.099  33.119 -56.875  1.00 28.62           N
ATOM   3887  CA  THR A 500      49.924  32.091 -57.498  1.00 39.95           C
ATOM   3888  C   THR A 500      50.889  31.522 -56.498  1.00 10.79           C
ATOM   3889  O   THR A 500      51.003  30.322 -56.385  1.00 18.15           O
ATOM   3890  CB  THR A 500      50.679  32.563 -58.741  1.00 10.59           C
ATOM   3891  OG1 THR A 500      51.231  33.840 -58.513  1.00 18.85           O
ATOM   3892  CG2 THR A 500      49.726  32.699 -59.926  1.00  1.00           C
ATOM   3893  N   LEU A 501      51.268  32.376 -55.553  1.00 22.77           N
ATOM   3894  CA  LEU A 501      52.224  32.014 -54.551  1.00 18.15           C
ATOM   3895  C   LEU A 501      51.753  30.915 -53.641  1.00 27.82           C
ATOM   3896  O   LEU A 501      52.390  29.859 -53.515  1.00 41.99           O
ATOM   3897  CB  LEU A 501      52.843  33.208 -53.769  1.00 15.39           C
ATOM   3898  CG  LEU A 501      53.961  32.805 -52.748  1.00 10.14           C
ATOM   3899  CD1 LEU A 501      54.740  31.535 -53.125  1.00  1.00           C
ATOM   3900  CD2 LEU A 501      54.969  33.928 -52.439  1.00  1.86           C
ATOM   3901  N   ILE A 502      50.742  31.250 -52.883  1.00 29.42           N
ATOM   3902  CA  ILE A 502      50.291  30.382 -51.844  1.00 11.28           C
ATOM   3903  C   ILE A 502      50.079  29.004 -52.417  1.00 18.34           C
ATOM   3904  O   ILE A 502      50.765  28.041 -52.056  1.00 28.64           O
ATOM   3905  CB  ILE A 502      49.052  30.988 -51.189  1.00 32.00           C
ATOM   3906  CG1 ILE A 502      48.836  30.486 -49.760  1.00 31.73           C
ATOM   3907  CG2 ILE A 502      47.839  30.728 -52.044  1.00 28.49           C
ATOM   3908  CD1 ILE A 502      49.838  29.413 -49.340  1.00 28.29           C
ATOM   3909  N   THR A 503      49.463  29.049 -53.570  1.00 26.70           N
ATOM   3910  CA  THR A 503      49.228  27.872 -54.362  1.00 59.65           C
ATOM   3911  C   THR A 503      50.484  27.001 -54.569  1.00 43.80           C
ATOM   3912  O   THR A 503      50.438  25.764 -54.479  1.00 47.08           O
ATOM   3913  CB  THR A 503      48.510  28.172 -55.713  1.00 42.55           C
ATOM   3914  OG1 THR A 503      47.596  29.283 -55.723  1.00  5.47           O
ATOM   3915  CG2 THR A 503      47.756  26.918 -56.070  1.00 22.29           C
ATOM   3916  N   LYS A 504      51.615  27.655 -54.838  1.00 23.07           N
ATOM   3917  CA  LYS A 504      52.878  26.945 -55.090  1.00 35.10           C
ATOM   3918  C   LYS A 504      53.144  26.114 -53.871  1.00 23.05           C
ATOM   3919  O   LYS A 504      53.261  24.879 -53.904  1.00  9.72           O
ATOM   3920  CB  LYS A 504      54.029  27.941 -55.284  1.00 47.25           C
ATOM   3921  CG  LYS A 504      55.122  27.545 -56.280  1.00 33.91           C
ATOM   3922  CD  LYS A 504      54.995  28.250 -57.624  1.00 66.84           C
ATOM   3923  CE  LYS A 504      56.325  28.452 -58.358  1.00 97.19           C
ATOM   3924  NZ  LYS A 504      56.358  29.611 -59.293  1.00 41.72           N
ATOM   3925  N   LEU A 505      53.104  26.854 -52.784  1.00  4.38           N
ATOM   3926  CA  LEU A 505      53.298  26.290 -51.520  1.00 33.28           C
ATOM   3927  C   LEU A 505      52.301  25.173 -51.357  1.00 43.21           C
ATOM   3928  O   LEU A 505      52.700  23.996 -51.321  1.00 23.99           O
ATOM   3929  CB  LEU A 505      53.191  27.378 -50.423  1.00 42.56           C
ATOM   3930  CG  LEU A 505      54.262  28.451 -50.586  1.00 14.37           C
ATOM   3931  CD1 LEU A 505      54.047  29.667 -49.671  1.00  1.00           C
ATOM   3932  CD2 LEU A 505      55.640  27.847 -50.385  1.00 68.69           C
ATOM   3933  N   HIS A 506      51.007  25.513 -51.469  1.00  9.73           N
ATOM   3934  CA  HIS A 506      50.017  24.470 -51.181  1.00 38.31           C
ATOM   3935  C   HIS A 506      50.179  23.276 -52.079  1.00 28.95           C
ATOM   3936  O   HIS A 506      50.019  22.141 -51.637  1.00 54.05           O
ATOM   3937  CB  HIS A 506      48.542  24.906 -51.039  1.00  1.05           C
ATOM   3938  CG  HIS A 506      48.280  25.805 -49.871  1.00 21.65           C
ATOM   3939  ND1 HIS A 506      47.388  26.847 -49.951  1.00 31.99           N
ATOM   3940  CD2 HIS A 506      48.791  25.798 -48.625  1.00 22.92           C
ATOM   3941  CE1 HIS A 506      47.326  27.415 -48.758  1.00 42.68           C
ATOM   3942  NE2 HIS A 506      48.162  26.807 -47.936  1.00 47.94           N
ATOM   3943  N   SER A 507      50.592  23.563 -53.329  1.00 21.22           N
ATOM   3944  CA  SER A 507      50.823  22.510 -54.287  1.00 16.95           C
ATOM   3945  C   SER A 507      52.051  21.687 -53.915  1.00 42.06           C
ATOM   3946  O   SER A 507      52.094  20.474 -54.158  1.00 25.54           O
ATOM   3947  CB  SER A 507      50.896  22.990 -55.733  1.00 47.64           C
ATOM   3948  OG  SER A 507      51.054  21.874 -56.619  1.00 35.85           O
ATOM   3949  N   HIS A 508      52.981  22.334 -53.200  1.00 40.91           N
ATOM   3950  CA  HIS A 508      54.238  21.710 -52.777  1.00 10.98           C
ATOM   3951  C   HIS A 508      54.236  20.942 -51.442  1.00 24.68           C
ATOM   3952  O   HIS A 508      55.024  19.999 -51.262  1.00 47.75           O
ATOM   3953  CB  HIS A 508      55.369  22.728 -52.757  1.00 71.85           C
ATOM   3954  CG  HIS A 508      55.961  22.758 -54.141  1.00 67.81           C
ATOM   3955  ND1 HIS A 508      57.320  22.868 -54.371  1.00 61.52           N
ATOM   3956  CD2 HIS A 508      55.351  22.664 -55.344  1.00 35.67           C
ATOM   3957  CE1 HIS A 508      57.504  22.836 -55.679  1.00 27.13           C
ATOM   3958  NE2 HIS A 508      56.337  22.714 -56.273  1.00 32.07           N
ATOM   3959  N   PHE A 509      53.374  21.270 -50.492  1.00 39.62           N
ATOM   3960  CA  PHE A 509      53.481  20.603 -49.168  1.00 18.89           C
ATOM   3961  C   PHE A 509      52.145  20.044 -48.579  1.00 14.18           C
ATOM   3962  O   PHE A 509      52.147  19.345 -47.552  1.00 25.22           O
ATOM   3963  CB  PHE A 509      54.076  21.596 -48.155  1.00 18.54           C
ATOM   3964  CG  PHE A 509      55.340  22.312 -48.676  1.00 66.45           C
ATOM   3965  CD1 PHE A 509      55.315  23.690 -48.947  1.00 71.61           C
ATOM   3966  CD2 PHE A 509      56.528  21.592 -48.884  1.00 36.57           C
ATOM   3967  CE1 PHE A 509      56.467  24.338 -49.422  1.00 16.54           C
ATOM   3968  CE2 PHE A 509      57.676  22.241 -49.359  1.00 17.29           C
ATOM   3969  CZ  PHE A 509      57.646  23.613 -49.628  1.00 40.87           C
ATOM   3970  N   SER A 510      51.007  20.319 -49.218  1.00 36.23           N
ATOM   3971  CA  SER A 510      49.661  19.891 -48.697  1.00 21.75           C
ATOM   3972  C   SER A 510      49.501  18.354 -48.619  1.00 15.56           C
ATOM   3973  O   SER A 510      49.335  17.679 -49.659  1.00 25.90           O
ATOM   3974  CB  SER A 510      48.536  20.437 -49.570  1.00 25.18           C
ATOM   3975  OG  SER A 510      47.287  19.921 -49.128  1.00 31.46           O
ATOM   3976  N   LYS A 511      49.532  17.931 -47.358  1.00 60.86           N
ATOM   3977  CA  LYS A 511      49.457  16.530 -46.895  1.00 65.00           C
ATOM   3978  C   LYS A 511      50.708  15.798 -47.362  1.00 59.82           C
ATOM   3979  O   LYS A 511      50.771  14.559 -47.347  1.00 20.90           O
ATOM   3980  CB  LYS A 511      48.171  15.856 -47.370  1.00 41.02           C
ATOM   3981  CG  LYS A 511      47.263  15.465 -46.192  1.00 70.13           C
ATOM   3982  CD  LYS A 511      45.776  15.441 -46.548  1.00100.00           C
ATOM   3983  CE  LYS A 511      45.218  16.818 -46.912  1.00100.00           C
ATOM   3984  NZ  LYS A 511      45.268  17.777 -45.799  1.00100.00           N
ATOM   3985  N   LYS A 512      51.653  16.631 -47.746  1.00 27.55           N
ATOM   3986  CA  LYS A 512      52.974  16.208 -48.198  1.00 48.39           C
ATOM   3987  C   LYS A 512      53.940  16.243 -47.011  1.00 34.11           C
ATOM   3988  O   LYS A 512      54.593  15.240 -46.691  1.00 37.19           O
ATOM   3989  CB  LYS A 512      53.481  17.164 -49.284  1.00 69.09           C
ATOM   3990  CG  LYS A 512      53.793  16.463 -50.608  1.00 76.22           C
ATOM   3991  CD  LYS A 512      52.558  16.278 -51.493  1.00 41.68           C
ATOM   3992  CE  LYS A 512      52.354  17.423 -52.489  1.00 61.31           C
ATOM   3993  NZ  LYS A 512      51.405  18.439 -52.010  1.00 69.17           N
ATOM   3994  N   ASN A 513      53.979  17.411 -46.389  1.00 26.74           N
ATOM   3995  CA  ASN A 513      54.871  17.691 -45.250  1.00 10.07           C
ATOM   3996  C   ASN A 513      54.134  17.631 -43.917  1.00 37.50           C
ATOM   3997  O   ASN A 513      53.134  18.331 -43.705  1.00 31.33           O
ATOM   3998  CB  ASN A 513      55.441  19.103 -45.362  1.00 17.21           C
ATOM   3999  CG  ASN A 513      56.897  19.124 -45.810  1.00 31.33           C
ATOM   4000  OD1 ASN A 513      57.741  19.700 -45.127  1.00 54.19           O
ATOM   4001  ND2 ASN A 513      57.245  18.523 -46.931  1.00 28.54           N
ATOM   4002  N   ALA A 514      54.667  16.797 -43.052  1.00 21.69           N
ATOM   4003  CA  ALA A 514      54.140  16.630 -41.701  1.00 24.14           C
ATOM   4004  C   ALA A 514      54.294  17.948 -40.944  1.00 34.96           C
ATOM   4005  O   ALA A 514      53.618  18.196 -39.938  1.00 34.56           O
ATOM   4006  CB  ALA A 514      54.920  15.537 -40.966  1.00 28.74           C
ATOM   4007  N   LYS A 515      55.183  18.769 -41.466  1.00 30.70           N
ATOM   4008  CA  LYS A 515      55.508  20.061 -40.858  1.00 24.22           C
ATOM   4009  C   LYS A 515      54.718  21.208 -41.485  1.00  7.25           C
ATOM   4010  O   LYS A 515      54.806  22.362 -41.052  1.00 51.03           O
ATOM   4011  CB  LYS A 515      56.994  20.374 -41.047  1.00 29.65           C
ATOM   4012  CG  LYS A 515      57.821  20.017 -39.818  1.00 17.06           C
ATOM   4013  CD  LYS A 515      56.970  19.408 -38.702  1.00 16.37           C
ATOM   4014  CE  LYS A 515      57.753  18.446 -37.810  1.00 44.65           C
ATOM   4015  NZ  LYS A 515      58.904  19.083 -37.158  1.00 43.47           N
ATOM   4016  N   TYR A 516      53.930  20.906 -42.493  1.00 27.22           N
ATOM   4017  CA  TYR A 516      53.221  21.972 -43.205  1.00 38.38           C
ATOM   4018  C   TYR A 516      51.736  21.648 -43.248  1.00 65.53           C
ATOM   4019  O   TYR A 516      51.338  20.496 -43.473  1.00 36.60           O
ATOM   4020  CB  TYR A 516      53.789  22.058 -44.636  1.00  3.46           C
ATOM   4021  CG  TYR A 516      53.151  23.119 -45.536  1.00  4.02           C
ATOM   4022  CD1 TYR A 516      53.725  24.393 -45.632  1.00 39.65           C
ATOM   4023  CD2 TYR A 516      52.005  22.811 -46.280  1.00 19.59           C
ATOM   4024  CE1 TYR A 516      53.155  25.357 -46.472  1.00 11.65           C
ATOM   4025  CE2 TYR A 516      51.436  23.775 -47.122  1.00 44.35           C
ATOM   4026  CZ  TYR A 516      52.012  25.047 -47.218  1.00 26.31           C
ATOM   4027  OH  TYR A 516      51.461  25.982 -48.038  1.00 32.03           O
ATOM   4028  N   GLU A 517      50.950  22.677 -43.028  1.00 15.01           N
ATOM   4029  CA  GLU A 517      49.495  22.546 -43.020  1.00 14.16           C
ATOM   4030  C   GLU A 517      48.838  23.640 -43.847  1.00 25.63           C
ATOM   4031  O   GLU A 517      49.059  24.839 -43.616  1.00 23.03           O
ATOM   4032  CB  GLU A 517      48.949  22.660 -41.596  1.00 43.99           C
ATOM   4033  CG  GLU A 517      47.455  22.999 -41.565  1.00  7.81           C
ATOM   4034  CD  GLU A 517      46.811  22.769 -40.196  1.00 13.30           C
ATOM   4035  OE1 GLU A 517      47.058  21.686 -39.540  1.00 51.81           O
ATOM   4036  OE2 GLU A 517      46.019  23.658 -39.699  1.00 38.70           O
ATOM   4037  N   GLU A 518      48.051  23.176 -44.793  1.00 68.53           N
ATOM   4038  CA  GLU A 518      47.247  24.050 -45.638  1.00 24.86           C
ATOM   4039  C   GLU A 518      46.123  24.578 -44.761  1.00 31.09           C
ATOM   4040  O   GLU A 518      45.363  23.801 -44.161  1.00 34.81           O
ATOM   4041  CB  GLU A 518      46.690  23.253 -46.824  1.00 36.02           C
ATOM   4042  CG  GLU A 518      45.913  24.117 -47.820  1.00 20.50           C
ATOM   4043  CD  GLU A 518      45.761  23.459 -49.196  1.00 53.45           C
ATOM   4044  OE1 GLU A 518      46.296  22.307 -49.424  1.00 43.19           O
ATOM   4045  OE2 GLU A 518      45.098  24.056 -50.128  1.00 17.20           O
ATOM   4046  N   PRO A 519      45.928  25.890 -44.630  1.00  6.15           N
ATOM   4047  CA  PRO A 519      44.905  26.386 -43.742  1.00 21.03           C
ATOM   4048  C   PRO A 519      43.604  25.718 -44.082  1.00 40.87           C
ATOM   4049  O   PRO A 519      43.128  25.880 -45.249  1.00 20.27           O
ATOM   4050  CB  PRO A 519      44.951  27.879 -43.942  1.00  6.21           C
ATOM   4051  CG  PRO A 519      46.063  28.180 -44.936  1.00 33.82           C
ATOM   4052  CD  PRO A 519      46.699  26.892 -45.356  1.00  1.00           C
ATOM   4053  N   ARG A 520      43.110  25.007 -43.072  1.00 65.01           N
ATOM   4054  CA  ARG A 520      41.861  24.214 -43.130  1.00 59.11           C
ATOM   4055  C   ARG A 520      40.809  24.937 -43.946  1.00 31.59           C
ATOM   4056  O   ARG A 520      40.064  24.318 -44.720  1.00 17.30           O
ATOM   4057  CB  ARG A 520      41.329  23.973 -41.720  1.00 19.84           C
ATOM   4058  CG  ARG A 520      42.008  22.791 -41.026  1.00 34.44           C
ATOM   4059  CD  ARG A 520      42.489  21.719 -42.008  1.00 74.68           C
ATOM   4060  NE  ARG A 520      43.890  21.900 -42.418  1.00 38.65           N
ATOM   4061  CZ  ARG A 520      44.583  21.000 -43.130  1.00 62.35           C
ATOM   4062  NH1 ARG A 520      44.022  19.848 -43.522  1.00 80.83           N
ATOM   4063  NH2 ARG A 520      45.860  21.162 -43.504  1.00100.00           N
ATOM   4064  N   PHE A 521      40.774  26.224 -43.731  1.00 23.65           N
ATOM   4065  CA  PHE A 521      39.888  27.108 -44.468  1.00  1.00           C
ATOM   4066  C   PHE A 521      40.275  28.551 -44.234  1.00 20.47           C
ATOM   4067  O   PHE A 521      39.893  29.157 -43.221  1.00 12.31           O
ATOM   4068  CB  PHE A 521      38.431  26.900 -44.108  1.00 29.42           C
ATOM   4069  CG  PHE A 521      37.538  27.288 -45.283  1.00 70.21           C
ATOM   4070  CD1 PHE A 521      37.572  26.533 -46.462  1.00 76.12           C
ATOM   4071  CD2 PHE A 521      36.706  28.406 -45.190  1.00 19.31           C
ATOM   4072  CE1 PHE A 521      36.768  26.896 -47.548  1.00100.00           C
ATOM   4073  CE2 PHE A 521      35.903  28.771 -46.276  1.00 62.91           C
ATOM   4074  CZ  PHE A 521      35.934  28.016 -47.455  1.00100.00           C
ATOM   4075  N   SER A 522      41.016  28.966 -45.224  1.00 21.18           N
ATOM   4076  CA  SER A 522      41.566  30.295 -45.366  1.00 31.14           C
ATOM   4077  C   SER A 522      42.105  30.407 -46.746  1.00 36.60           C
ATOM   4078  O   SER A 522      42.929  29.583 -47.173  1.00 38.13           O
ATOM   4079  CB  SER A 522      42.691  30.514 -44.353  1.00 69.20           C
ATOM   4080  OG  SER A 522      43.627  31.453 -44.865  1.00 25.41           O
ATOM   4081  N   LYS A 523      41.680  31.386 -47.543  1.00 26.26           N
ATOM   4082  CA  LYS A 523      42.391  31.337 -48.891  1.00 35.40           C
ATOM   4083  C   LYS A 523      43.966  31.664 -48.863  1.00 43.37           C
ATOM   4084  O   LYS A 523      44.804  30.962 -49.482  1.00 54.83           O
ATOM   4085  CB  LYS A 523      41.760  32.255 -49.908  1.00 52.02           C
ATOM   4086  CG  LYS A 523      41.405  31.516 -51.205  1.00 61.71           C
ATOM   4087  CD  LYS A 523      41.084  30.030 -50.986  1.00 91.55           C
ATOM   4088  CE  LYS A 523      39.588  29.767 -50.796  1.00 66.83           C
ATOM   4089  NZ  LYS A 523      39.252  28.336 -50.753  1.00 55.72           N
ATOM   4090  N   THR A 524      44.359  32.724 -48.147  1.00 57.37           N
ATOM   4091  CA  THR A 524      45.764  33.255 -48.122  1.00 33.81           C
ATOM   4092  C   THR A 524      46.468  33.097 -46.752  1.00 38.01           C
ATOM   4093  O   THR A 524      46.664  34.080 -46.021  1.00 68.45           O
ATOM   4094  CB  THR A 524      45.701  34.764 -48.376  1.00 53.92           C
ATOM   4095  OG1 THR A 524      45.003  35.391 -47.302  1.00 57.32           O
ATOM   4096  CG2 THR A 524      44.958  35.118 -49.664  1.00 31.83           C
ATOM   4097  N   GLU A 525      46.876  31.869 -46.421  1.00 36.63           N
ATOM   4098  CA  GLU A 525      47.519  31.585 -45.107  1.00  8.90           C
ATOM   4099  C   GLU A 525      48.200  30.206 -45.095  1.00 28.71           C
ATOM   4100  O   GLU A 525      47.637  29.260 -45.577  1.00  1.00           O
ATOM   4101  CB  GLU A 525      46.425  31.618 -44.008  1.00 32.85           C
ATOM   4102  CG  GLU A 525      46.922  32.094 -42.632  1.00 19.53           C
ATOM   4103  CD  GLU A 525      45.839  32.787 -41.776  1.00 21.19           C
ATOM   4104  OE1 GLU A 525      46.045  33.007 -40.518  1.00 57.94           O
ATOM   4105  OE2 GLU A 525      44.723  33.161 -42.308  1.00 27.67           O
ATOM   4106  N   PHE A 526      49.456  30.037 -44.643  1.00 12.10           N
ATOM   4107  CA  PHE A 526      49.918  28.634 -44.499  1.00  9.59           C
ATOM   4108  C   PHE A 526      50.399  28.469 -43.106  1.00  5.12           C
ATOM   4109  O   PHE A 526      50.521  29.497 -42.400  1.00 10.60           O
ATOM   4110  CB  PHE A 526      50.936  28.064 -45.506  1.00 23.88           C
ATOM   4111  CG  PHE A 526      52.191  28.882 -45.512  1.00 29.47           C
ATOM   4112  CD1 PHE A 526      53.358  28.398 -44.933  1.00  1.24           C
ATOM   4113  CD2 PHE A 526      52.150  30.206 -45.949  1.00 28.88           C
ATOM   4114  CE1 PHE A 526      54.445  29.257 -44.796  1.00 26.59           C
ATOM   4115  CE2 PHE A 526      53.228  31.076 -45.819  1.00  2.13           C
ATOM   4116  CZ  PHE A 526      54.385  30.583 -45.231  1.00  1.55           C
ATOM   4117  N   GLY A 527      50.414  27.226 -42.647  1.00  7.53           N
ATOM   4118  CA  GLY A 527      50.860  26.982 -41.278  1.00 34.43           C
ATOM   4119  C   GLY A 527      52.230  26.348 -41.193  1.00 49.27           C
ATOM   4120  O   GLY A 527      52.448  25.284 -41.771  1.00 64.75           O
ATOM   4121  N   VAL A 528      53.136  26.952 -40.420  1.00 50.32           N
ATOM   4122  CA  VAL A 528      54.411  26.269 -40.127  1.00 49.31           C
ATOM   4123  C   VAL A 528      54.654  25.895 -38.671  1.00 10.62           C
ATOM   4124  O   VAL A 528      54.844  26.751 -37.805  1.00 78.79           O
ATOM   4125  CB  VAL A 528      55.635  26.863 -40.748  1.00 62.50           C
ATOM   4126  CG1 VAL A 528      56.770  25.796 -40.754  1.00 18.05           C
ATOM   4127  CG2 VAL A 528      55.227  27.334 -42.138  1.00 74.91           C
ATOM   4128  N   THR A 529      54.711  24.603 -38.451  1.00  1.00           N
ATOM   4129  CA  THR A 529      54.770  23.963 -37.138  1.00 22.54           C
ATOM   4130  C   THR A 529      56.182  23.975 -36.569  1.00 45.57           C
ATOM   4131  O   THR A 529      56.994  23.116 -36.921  1.00 47.31           O
ATOM   4132  CB  THR A 529      54.289  22.496 -37.293  1.00 43.52           C
ATOM   4133  OG1 THR A 529      53.038  22.435 -37.951  1.00 52.76           O
ATOM   4134  CG2 THR A 529      54.228  21.792 -35.956  1.00 12.40           C
ATOM   4135  N   HIS A 530      56.468  24.944 -35.694  1.00 39.24           N
ATOM   4136  CA  HIS A 530      57.819  25.162 -35.168  1.00 39.09           C
ATOM   4137  C   HIS A 530      58.114  24.365 -33.923  1.00 32.73           C
ATOM   4138  O   HIS A 530      57.412  23.410 -33.622  1.00100.00           O
ATOM   4139  CB  HIS A 530      58.104  26.653 -34.892  1.00 28.66           C
ATOM   4140  CG  HIS A 530      58.231  27.422 -36.149  1.00  6.24           C
ATOM   4141  ND1 HIS A 530      59.123  27.023 -37.104  1.00 27.11           N
ATOM   4142  CD2 HIS A 530      57.502  28.468 -36.636  1.00 41.20           C
ATOM   4143  CE1 HIS A 530      59.026  27.913 -38.092  1.00 47.01           C
ATOM   4144  NE2 HIS A 530      58.085  28.821 -37.828  1.00 27.31           N
ATOM   4145  N   TYR A 531      59.194  24.737 -33.218  1.00 66.91           N
ATOM   4146  CA  TYR A 531      59.496  24.120 -31.943  1.00 12.18           C
ATOM   4147  C   TYR A 531      58.648  24.753 -30.859  1.00 36.16           C
ATOM   4148  O   TYR A 531      58.112  24.080 -29.978  1.00  7.83           O
ATOM   4149  CB  TYR A 531      60.957  24.183 -31.559  1.00 31.24           C
ATOM   4150  CG  TYR A 531      61.229  22.920 -30.779  1.00 76.86           C
ATOM   4151  CD1 TYR A 531      60.520  21.745 -31.049  1.00 87.79           C
ATOM   4152  CD2 TYR A 531      62.103  22.928 -29.695  1.00 70.63           C
ATOM   4153  CE1 TYR A 531      60.724  20.578 -30.308  1.00 99.69           C
ATOM   4154  CE2 TYR A 531      62.349  21.762 -28.968  1.00100.00           C
ATOM   4155  CZ  TYR A 531      61.652  20.589 -29.266  1.00100.00           C
ATOM   4156  OH  TYR A 531      61.891  19.442 -28.548  1.00100.00           O
ATOM   4157  N   ALA A 532      58.508  26.075 -31.000  1.00  1.00           N
ATOM   4158  CA  ALA A 532      57.680  26.905 -30.148  1.00 31.61           C
ATOM   4159  C   ALA A 532      56.303  26.908 -30.707  1.00 25.52           C
ATOM   4160  O   ALA A 532      55.599  27.915 -30.740  1.00 51.23           O
ATOM   4161  CB  ALA A 532      58.179  28.338 -30.129  1.00 36.86           C
ATOM   4162  N   GLY A 533      56.083  25.805 -31.349  1.00 34.96           N
ATOM   4163  CA  GLY A 533      54.844  25.469 -31.940  1.00 25.79           C
ATOM   4164  C   GLY A 533      54.495  26.317 -33.111  1.00 24.21           C
ATOM   4165  O   GLY A 533      55.078  27.385 -33.362  1.00 19.72           O
ATOM   4166  N   GLN A 534      53.391  25.821 -33.644  1.00 21.94           N
ATOM   4167  CA  GLN A 534      52.651  26.127 -34.843  1.00 14.42           C
ATOM   4168  C   GLN A 534      52.427  27.608 -35.118  1.00  9.02           C
ATOM   4169  O   GLN A 534      52.200  28.415 -34.231  1.00 26.15           O
ATOM   4170  CB  GLN A 534      51.369  25.311 -34.633  1.00 75.53           C
ATOM   4171  CG  GLN A 534      51.723  23.928 -33.977  1.00100.00           C
ATOM   4172  CD  GLN A 534      51.620  23.794 -32.449  1.00100.00           C
ATOM   4173  OE1 GLN A 534      50.609  24.178 -31.847  1.00100.00           O
ATOM   4174  NE2 GLN A 534      52.591  23.102 -31.838  1.00100.00           N
ATOM   4175  N   VAL A 535      52.547  28.005 -36.371  1.00 32.15           N
ATOM   4176  CA  VAL A 535      52.420  29.426 -36.732  1.00  6.00           C
ATOM   4177  C   VAL A 535      51.838  29.589 -38.152  1.00 30.96           C
ATOM   4178  O   VAL A 535      52.118  28.807 -39.093  1.00 26.21           O
ATOM   4179  CB  VAL A 535      53.740  30.169 -36.585  1.00 31.54           C
ATOM   4180  CG1 VAL A 535      53.577  31.656 -36.897  1.00  1.00           C
ATOM   4181  CG2 VAL A 535      54.322  29.952 -35.197  1.00 43.89           C
ATOM   4182  N   MET A 536      50.940  30.562 -38.282  1.00 26.12           N
ATOM   4183  CA  MET A 536      50.157  30.725 -39.492  1.00 16.30           C
ATOM   4184  C   MET A 536      50.606  31.962 -40.176  1.00  2.97           C
ATOM   4185  O   MET A 536      50.495  33.037 -39.575  1.00 12.73           O
ATOM   4186  CB  MET A 536      48.620  30.818 -39.212  1.00 31.40           C
ATOM   4187  CG  MET A 536      47.844  29.488 -39.144  1.00  1.00           C
ATOM   4188  SD  MET A 536      47.693  28.756 -40.747  1.00 23.84           S
ATOM   4189  CE  MET A 536      47.973  26.979 -40.558  1.00  3.82           C
ATOM   4190  N   TYR A 537      51.203  31.781 -41.373  1.00 19.29           N
ATOM   4191  CA  TYR A 537      51.753  32.915 -42.099  1.00 36.75           C
ATOM   4192  C   TYR A 537      50.809  33.368 -43.164  1.00 52.35           C
ATOM   4193  O   TYR A 537      50.056  32.553 -43.716  1.00 44.87           O
ATOM   4194  CB  TYR A 537      53.226  32.849 -42.573  1.00 11.21           C
ATOM   4195  CG  TYR A 537      54.134  32.386 -41.471  1.00 18.92           C
ATOM   4196  CD1 TYR A 537      54.688  33.283 -40.551  1.00 29.92           C
ATOM   4197  CD2 TYR A 537      54.292  31.016 -41.263  1.00 11.58           C
ATOM   4198  CE1 TYR A 537      55.400  32.813 -39.444  1.00 13.01           C
ATOM   4199  CE2 TYR A 537      55.051  30.534 -40.200  1.00 18.50           C
ATOM   4200  CZ  TYR A 537      55.607  31.435 -39.293  1.00 17.07           C
ATOM   4201  OH  TYR A 537      56.360  30.941 -38.262  1.00 50.63           O
ATOM   4202  N   GLU A 538      50.813  34.689 -43.348  1.00 11.13           N
ATOM   4203  CA  GLU A 538      49.886  35.383 -44.197  1.00 25.81           C
ATOM   4204  C   GLU A 538      50.680  35.909 -45.382  1.00 47.74           C
ATOM   4205  O   GLU A 538      51.579  36.744 -45.235  1.00 14.42           O
ATOM   4206  CB  GLU A 538      49.074  36.404 -43.382  1.00 44.67           C
ATOM   4207  CG  GLU A 538      48.383  35.778 -42.150  1.00100.00           C
ATOM   4208  CD  GLU A 538      49.287  35.619 -40.906  1.00100.00           C
ATOM   4209  OE1 GLU A 538      50.451  35.069 -41.005  1.00 68.57           O
ATOM   4210  OE2 GLU A 538      48.873  36.025 -39.748  1.00 50.32           O
ATOM   4211  N   ILE A 539      50.307  35.375 -46.530  1.00 56.75           N
ATOM   4212  CA  ILE A 539      51.074  35.559 -47.762  1.00 36.10           C
ATOM   4213  C   ILE A 539      50.843  36.876 -48.492  1.00 37.14           C
ATOM   4214  O   ILE A 539      51.505  37.180 -49.490  1.00 17.82           O
ATOM   4215  CB  ILE A 539      50.815  34.414 -48.727  1.00 13.18           C
ATOM   4216  CG1 ILE A 539      52.118  33.830 -49.280  1.00 29.54           C
ATOM   4217  CG2 ILE A 539      49.983  34.815 -49.941  1.00 35.90           C
ATOM   4218  CD1 ILE A 539      52.774  32.825 -48.331  1.00 47.43           C
ATOM   4219  N   GLN A 540      49.931  37.691 -48.062  1.00 26.62           N
ATOM   4220  CA  GLN A 540      49.824  38.986 -48.719  1.00 16.36           C
ATOM   4221  C   GLN A 540      51.268  39.551 -48.790  1.00  7.47           C
ATOM   4222  O   GLN A 540      52.050  39.405 -47.839  1.00 83.62           O
ATOM   4223  CB  GLN A 540      48.891  39.902 -47.902  1.00 19.48           C
ATOM   4224  CG  GLN A 540      48.761  41.328 -48.464  1.00 23.37           C
ATOM   4225  CD  GLN A 540      47.644  42.148 -47.790  1.00 86.22           C
ATOM   4226  OE1 GLN A 540      47.060  41.707 -46.799  1.00100.00           O
ATOM   4227  NE2 GLN A 540      47.303  43.332 -48.272  1.00 96.93           N
ATOM   4228  N   ASP A 541      51.595  40.132 -49.935  1.00 27.57           N
ATOM   4229  CA  ASP A 541      52.872  40.871 -50.181  1.00 25.39           C
ATOM   4230  C   ASP A 541      54.192  40.128 -49.942  1.00 35.09           C
ATOM   4231  O   ASP A 541      55.249  40.737 -49.732  1.00 21.43           O
ATOM   4232  CB  ASP A 541      53.025  42.037 -49.207  1.00 18.19           C
ATOM   4233  CG  ASP A 541      51.769  42.877 -49.086  1.00 32.67           C
ATOM   4234  OD1 ASP A 541      51.159  42.963 -47.955  1.00 37.08           O
ATOM   4235  OD2 ASP A 541      51.325  43.499 -50.121  1.00 92.97           O
ATOM   4236  N   TRP A 542      54.236  38.833 -49.975  1.00 22.99           N
ATOM   4237  CA  TRP A 542      55.525  38.195 -49.684  1.00 19.93           C
ATOM   4238  C   TRP A 542      56.533  38.463 -50.810  1.00 26.42           C
ATOM   4239  O   TRP A 542      57.753  38.443 -50.596  1.00 51.28           O
ATOM   4240  CB  TRP A 542      55.343  36.720 -49.414  1.00 22.94           C
ATOM   4241  CG  TRP A 542      55.219  36.468 -47.915  1.00  9.86           C
ATOM   4242  CD1 TRP A 542      54.785  37.337 -46.989  1.00 31.66           C
ATOM   4243  CD2 TRP A 542      55.557  35.268 -47.259  1.00  2.53           C
ATOM   4244  NE1 TRP A 542      54.826  36.663 -45.728  1.00 28.01           N
ATOM   4245  CE2 TRP A 542      55.274  35.446 -45.912  1.00  1.00           C
ATOM   4246  CE3 TRP A 542      56.061  34.044 -47.700  1.00  9.46           C
ATOM   4247  CZ2 TRP A 542      55.449  34.439 -44.959  1.00  3.91           C
ATOM   4248  CZ3 TRP A 542      56.243  33.038 -46.732  1.00 10.08           C
ATOM   4249  CH2 TRP A 542      55.948  33.227 -45.427  1.00  1.00           C
ATOM   4250  N   LEU A 543      56.015  38.729 -51.991  1.00 37.70           N
ATOM   4251  CA  LEU A 543      56.862  39.011 -53.160  1.00 16.64           C
ATOM   4252  C   LEU A 543      57.529  40.377 -53.014  1.00 12.30           C
ATOM   4253  O   LEU A 543      58.758  40.481 -52.890  1.00 51.54           O
ATOM   4254  CB  LEU A 543      56.032  38.997 -54.437  1.00  3.48           C
ATOM   4255  CG  LEU A 543      56.012  37.623 -55.096  1.00 45.51           C
ATOM   4256  CD1 LEU A 543      55.948  36.483 -54.077  1.00  7.67           C
ATOM   4257  CD2 LEU A 543      54.816  37.426 -56.025  1.00 15.78           C
ATOM   4258  N   GLU A 544      56.698  41.397 -53.033  1.00  4.33           N
ATOM   4259  CA  GLU A 544      57.162  42.781 -52.913  1.00 28.06           C
ATOM   4260  C   GLU A 544      58.082  42.910 -51.697  1.00 22.04           C
ATOM   4261  O   GLU A 544      58.925  43.812 -51.623  1.00 73.09           O
ATOM   4262  CB  GLU A 544      55.969  43.726 -52.777  1.00 22.85           C
ATOM   4263  CG  GLU A 544      55.125  43.806 -54.054  1.00 52.34           C
ATOM   4264  CD  GLU A 544      55.901  44.345 -55.262  1.00 71.92           C
ATOM   4265  OE1 GLU A 544      56.051  45.617 -55.419  1.00 61.83           O
ATOM   4266  OE2 GLU A 544      56.402  43.528 -56.127  1.00 22.27           O
ATOM   4267  N   LYS A 545      57.896  41.993 -50.767  1.00 32.13           N
ATOM   4268  CA  LYS A 545      58.704  41.946 -49.542  1.00 11.81           C
ATOM   4269  C   LYS A 545      60.052  41.310 -49.852  1.00 27.55           C
ATOM   4270  O   LYS A 545      61.106  41.815 -49.439  1.00 27.89           O
ATOM   4271  CB  LYS A 545      57.988  41.126 -48.469  1.00 27.15           C
ATOM   4272  CG  LYS A 545      57.020  41.961 -47.629  1.00 20.24           C
ATOM   4273  CD  LYS A 545      56.861  41.438 -46.200  1.00 19.77           C
ATOM   4274  CE  LYS A 545      55.565  41.908 -45.534  1.00 22.80           C
ATOM   4275  NZ  LYS A 545      55.480  43.371 -45.411  1.00 11.96           N
ATOM   4276  N   ASN A 546      59.959  40.221 -50.582  1.00 25.36           N
ATOM   4277  CA  ASN A 546      61.120  39.417 -50.964  1.00 10.08           C
ATOM   4278  C   ASN A 546      61.965  40.107 -52.052  1.00 40.64           C
ATOM   4279  O   ASN A 546      63.189  39.927 -52.113  1.00 82.36           O
ATOM   4280  CB  ASN A 546      60.662  38.055 -51.491  1.00 19.75           C
ATOM   4281  CG  ASN A 546      61.770  36.999 -51.467  1.00 61.17           C
ATOM   4282  OD1 ASN A 546      62.474  36.865 -50.466  1.00 15.32           O
ATOM   4283  ND2 ASN A 546      61.972  36.233 -52.522  1.00 47.48           N
ATOM   4284  N   LYS A 547      61.324  40.903 -52.916  1.00 36.55           N
ATOM   4285  CA  LYS A 547      62.060  41.573 -54.027  1.00 65.88           C
ATOM   4286  C   LYS A 547      62.588  42.971 -53.602  1.00 49.67           C
ATOM   4287  O   LYS A 547      63.693  43.376 -53.985  1.00 36.43           O
ATOM   4288  CB  LYS A 547      61.223  41.629 -55.316  1.00 17.31           C
ATOM   4289  CG  LYS A 547      59.886  42.349 -55.198  1.00 58.46           C
ATOM   4290  CD  LYS A 547      59.038  42.211 -56.474  1.00 98.05           C
ATOM   4291  CE  LYS A 547      59.142  40.820 -57.111  1.00100.00           C
ATOM   4292  NZ  LYS A 547      58.396  40.702 -58.374  1.00100.00           N
ATOM   4293  N   ASP A 548      61.800  43.722 -52.833  1.00 22.59           N
ATOM   4294  CA  ASP A 548      62.280  45.001 -52.215  1.00 18.72           C
ATOM   4295  C   ASP A 548      62.557  46.171 -53.219  1.00 24.39           C
ATOM   4296  O   ASP A 548      63.556  46.893 -53.103  1.00 34.58           O
ATOM   4297  CB  ASP A 548      63.632  44.699 -51.525  1.00 38.21           C
ATOM   4298  CG  ASP A 548      64.041  45.669 -50.409  1.00 73.95           C
ATOM   4299  OD1 ASP A 548      63.415  46.781 -50.251  1.00 98.20           O
ATOM   4300  OD2 ASP A 548      65.026  45.369 -49.623  1.00 41.53           O
ATOM   4301  N   PRO A 549      61.757  46.497 -54.273  1.00 51.41           N
ATOM   4302  CA  PRO A 549      62.106  47.597 -55.154  1.00 24.96           C
ATOM   4303  C   PRO A 549      62.163  48.951 -54.453  1.00 33.02           C
ATOM   4304  O   PRO A 549      62.013  48.998 -53.192  1.00 28.02           O
ATOM   4305  CB  PRO A 549      61.027  47.591 -56.203  1.00 15.26           C
ATOM   4306  CG  PRO A 549      60.064  46.464 -55.871  1.00 57.97           C
ATOM   4307  CD  PRO A 549      60.530  45.778 -54.619  1.00 87.07           C
ATOM   4308  N   LEU A 550      62.363  49.871 -55.331  1.00 37.02           N
ATOM   4309  CA  LEU A 550      62.487  51.258 -55.031  1.00 52.22           C
ATOM   4310  C   LEU A 550      62.374  51.963 -56.256  1.00 33.40           C
ATOM   4311  O   LEU A 550      63.230  51.840 -57.145  1.00 21.76           O
ATOM   4312  CB  LEU A 550      63.854  51.499 -54.396  1.00 13.45           C
ATOM   4313  CG  LEU A 550      64.128  52.969 -54.120  1.00 25.93           C
ATOM   4314  CD1 LEU A 550      62.848  53.800 -54.040  1.00 46.52           C
ATOM   4315  CD2 LEU A 550      64.865  53.192 -52.801  1.00  9.96           C
ATOM   4316  N   GLN A 551      61.350  52.731 -56.469  1.00 31.13           N
ATOM   4317  CA  GLN A 551      61.612  53.306 -57.862  1.00 46.54           C
ATOM   4318  C   GLN A 551      63.167  53.719 -57.980  1.00 44.46           C
ATOM   4319  O   GLN A 551      63.727  54.410 -57.120  1.00 21.37           O
ATOM   4320  CB  GLN A 551      60.747  54.495 -58.178  1.00 32.65           C
ATOM   4321  CG  GLN A 551      60.215  54.444 -59.612  1.00 65.80           C
ATOM   4322  CD  GLN A 551      59.897  53.018 -60.083  1.00 40.53           C
ATOM   4323  OE1 GLN A 551      60.807  52.221 -60.316  1.00 77.09           O
ATOM   4324  NE2 GLN A 551      58.641  52.642 -60.238  1.00 24.54           N
ATOM   4325  N   GLN A 552      63.912  53.299 -59.047  1.00 23.50           N
ATOM   4326  CA  GLN A 552      65.377  53.664 -59.196  1.00 52.72           C
ATOM   4327  C   GLN A 552      65.513  55.175 -59.453  1.00 32.25           C
ATOM   4328  O   GLN A 552      66.573  55.784 -59.208  1.00 26.90           O
ATOM   4329  CB  GLN A 552      66.045  52.895 -60.349  1.00 36.17           C
ATOM   4330  CG  GLN A 552      66.250  51.403 -60.047  1.00 84.51           C
ATOM   4331  CD  GLN A 552      67.081  51.127 -58.783  1.00 87.58           C
ATOM   4332  OE1 GLN A 552      66.523  50.764 -57.747  1.00 44.68           O
ATOM   4333  NE2 GLN A 552      68.395  51.268 -58.803  1.00 93.71           N
ATOM   4334  N   ASP A 553      64.414  55.711 -59.945  1.00 39.24           N
ATOM   4335  CA  ASP A 553      64.258  57.143 -60.196  1.00 35.99           C
ATOM   4336  C   ASP A 553      64.299  57.850 -58.853  1.00 38.84           C
ATOM   4337  O   ASP A 553      64.731  59.008 -58.747  1.00 38.75           O
ATOM   4338  CB  ASP A 553      62.904  57.402 -60.860  1.00 69.59           C
ATOM   4339  CG  ASP A 553      62.965  58.438 -61.980  1.00 60.87           C
ATOM   4340  OD1 ASP A 553      62.120  59.413 -62.002  1.00 74.05           O
ATOM   4341  OD2 ASP A 553      63.858  58.335 -62.903  1.00 29.61           O
ATOM   4342  N   LEU A 554      63.839  57.103 -57.869  1.00 21.07           N
ATOM   4343  CA  LEU A 554      63.801  57.564 -56.491  1.00 56.88           C
ATOM   4344  C   LEU A 554      65.197  57.704 -56.005  1.00 22.52           C
ATOM   4345  O   LEU A 554      65.694  58.799 -55.777  1.00 34.65           O
ATOM   4346  CB  LEU A 554      62.985  56.602 -55.637  1.00 42.50           C
ATOM   4347  CG  LEU A 554      61.527  57.051 -55.513  1.00  1.00           C
ATOM   4348  CD1 LEU A 554      60.736  56.251 -54.480  1.00 27.15           C
ATOM   4349  CD2 LEU A 554      61.389  58.519 -55.099  1.00  9.20           C
ATOM   4350  N   GLU A 555      65.865  56.619 -56.309  1.00 50.89           N
ATOM   4351  CA  GLU A 555      67.237  56.393 -56.001  1.00 33.88           C
ATOM   4352  C   GLU A 555      68.110  57.433 -56.637  1.00 17.41           C
ATOM   4353  O   GLU A 555      68.963  58.014 -55.957  1.00 43.78           O
ATOM   4354  CB  GLU A 555      67.619  54.970 -56.408  1.00  4.03           C
ATOM   4355  CG  GLU A 555      68.421  54.254 -55.328  1.00 26.99           C
ATOM   4356  CD  GLU A 555      68.710  52.872 -55.778  1.00 66.04           C
ATOM   4357  OE1 GLU A 555      69.834  52.407 -55.890  1.00100.00           O
ATOM   4358  OE2 GLU A 555      67.616  52.298 -56.188  1.00 42.71           O
ATOM   4359  N   LEU A 556      67.894  57.672 -57.921  1.00 21.64           N
ATOM   4360  CA  LEU A 556      68.629  58.731 -58.604  1.00 53.47           C
ATOM   4361  C   LEU A 556      68.496  60.009 -57.791  1.00 44.01           C
ATOM   4362  O   LEU A 556      69.461  60.728 -57.518  1.00 76.33           O
ATOM   4363  CB  LEU A 556      68.084  59.036 -60.024  1.00 40.25           C
ATOM   4364  CG  LEU A 556      68.489  58.081 -61.140  1.00 49.96           C
ATOM   4365  CD1 LEU A 556      67.744  58.490 -62.418  1.00 23.15           C
ATOM   4366  CD2 LEU A 556      69.995  58.141 -61.371  1.00 43.77           C
ATOM   4367  N   CYS A 557      67.256  60.227 -57.351  1.00 36.28           N
ATOM   4368  CA  CYS A 557      66.879  61.438 -56.654  1.00 56.71           C
ATOM   4369  C   CYS A 557      67.594  61.706 -55.311  1.00 63.42           C
ATOM   4370  O   CYS A 557      67.691  62.838 -54.791  1.00 21.41           O
ATOM   4371  CB  CYS A 557      65.360  61.508 -56.502  1.00 17.42           C
ATOM   4372  SG  CYS A 557      64.861  62.998 -55.579  1.00 45.03           S
ATOM   4373  N   PHE A 558      68.128  60.666 -54.728  1.00 20.43           N
ATOM   4374  CA  PHE A 558      68.699  60.864 -53.471  1.00 12.79           C
ATOM   4375  C   PHE A 558      70.218  60.942 -53.421  1.00 41.61           C
ATOM   4376  O   PHE A 558      70.719  61.615 -52.521  1.00 46.74           O
ATOM   4377  CB  PHE A 558      68.077  59.913 -52.453  1.00 64.61           C
ATOM   4378  CG  PHE A 558      66.793  60.478 -51.911  1.00 46.40           C
ATOM   4379  CD1 PHE A 558      65.557  60.043 -52.380  1.00 34.21           C
ATOM   4380  CD2 PHE A 558      66.828  61.450 -50.912  1.00 22.52           C
ATOM   4381  CE1 PHE A 558      64.376  60.546 -51.842  1.00 27.74           C
ATOM   4382  CE2 PHE A 558      65.653  61.979 -50.384  1.00 61.18           C
ATOM   4383  CZ  PHE A 558      64.422  61.518 -50.847  1.00 37.28           C
ATOM   4384  N   LYS A 559      70.939  60.322 -54.394  1.00 38.47           N
ATOM   4385  CA  LYS A 559      72.407  60.448 -54.473  1.00 47.68           C
ATOM   4386  C   LYS A 559      72.781  61.859 -54.857  1.00 67.20           C
ATOM   4387  O   LYS A 559      73.962  62.219 -54.973  1.00 74.55           O
ATOM   4388  CB  LYS A 559      73.234  59.415 -55.275  1.00 42.21           C
ATOM   4389  CG  LYS A 559      72.482  58.473 -56.219  1.00 67.41           C
ATOM   4390  CD  LYS A 559      73.161  57.103 -56.367  1.00 35.46           C
ATOM   4391  CE  LYS A 559      72.407  56.118 -57.267  1.00 70.39           C
ATOM   4392  NZ  LYS A 559      71.294  55.419 -56.599  1.00100.00           N
ATOM   4393  N   ASP A 560      71.701  62.634 -54.986  1.00 35.81           N
ATOM   4394  CA  ASP A 560      71.703  64.003 -55.384  1.00 25.62           C
ATOM   4395  C   ASP A 560      71.448  64.957 -54.238  1.00 50.51           C
ATOM   4396  O   ASP A 560      70.917  66.050 -54.443  1.00 33.79           O
ATOM   4397  CB  ASP A 560      70.622  64.203 -56.431  1.00 41.85           C
ATOM   4398  CG  ASP A 560      71.148  64.801 -57.700  1.00 49.50           C
ATOM   4399  OD1 ASP A 560      71.288  64.132 -58.722  1.00 39.57           O
ATOM   4400  OD2 ASP A 560      71.301  66.115 -57.612  1.00 17.38           O
ATOM   4401  N   SER A 561      71.764  64.550 -53.013  1.00 66.83           N
ATOM   4402  CA  SER A 561      71.518  65.460 -51.907  1.00 48.21           C
ATOM   4403  C   SER A 561      72.643  66.266 -51.372  1.00 43.99           C
ATOM   4404  O   SER A 561      73.741  65.795 -51.047  1.00 76.74           O
ATOM   4405  CB  SER A 561      70.466  65.169 -50.825  1.00 33.04           C
ATOM   4406  OG  SER A 561      70.419  63.811 -50.444  1.00 32.42           O
ATOM   4407  N   SER A 562      72.155  67.421 -50.988  1.00 53.45           N
ATOM   4408  CA  SER A 562      72.844  68.419 -50.244  1.00 37.15           C
ATOM   4409  C   SER A 562      73.101  67.922 -48.829  1.00 48.16           C
ATOM   4410  O   SER A 562      73.372  68.726 -47.942  1.00 63.66           O
ATOM   4411  CB  SER A 562      71.939  69.633 -50.213  1.00 55.58           C
ATOM   4412  OG  SER A 562      71.277  69.775 -51.467  1.00 94.02           O
ATOM   4413  N   ASP A 563      73.020  66.592 -48.636  1.00 41.92           N
ATOM   4414  CA  ASP A 563      73.204  65.994 -47.331  1.00 26.47           C
ATOM   4415  C   ASP A 563      74.234  64.892 -47.320  1.00 45.98           C
ATOM   4416  O   ASP A 563      73.967  63.767 -47.744  1.00 50.80           O
ATOM   4417  CB  ASP A 563      71.888  65.537 -46.684  1.00 54.55           C
ATOM   4418  CG  ASP A 563      72.017  65.382 -45.189  1.00 40.54           C
ATOM   4419  OD1 ASP A 563      72.321  64.332 -44.653  1.00 34.79           O
ATOM   4420  OD2 ASP A 563      71.891  66.521 -44.537  1.00 36.28           O
ATOM   4421  N   ASN A 564      75.386  65.231 -46.745  1.00 64.05           N
ATOM   4422  CA  ASN A 564      76.530  64.340 -46.666  1.00 72.15           C
ATOM   4423  C   ASN A 564      76.116  62.977 -46.163  1.00 43.37           C
ATOM   4424  O   ASN A 564      76.471  61.939 -46.723  1.00 59.95           O
ATOM   4425  CB  ASN A 564      77.610  64.950 -45.758  1.00 82.70           C
ATOM   4426  CG  ASN A 564      79.032  64.746 -46.250  1.00 95.90           C
ATOM   4427  OD1 ASN A 564      79.991  65.036 -45.523  1.00 99.61           O
ATOM   4428  ND2 ASN A 564      79.177  64.319 -47.508  1.00 95.52           N
ATOM   4429  N   VAL A 565      75.308  63.023 -45.114  1.00 59.26           N
ATOM   4430  CA  VAL A 565      74.755  61.830 -44.543  1.00 25.30           C
ATOM   4431  C   VAL A 565      73.870  61.157 -45.596  1.00 65.68           C
ATOM   4432  O   VAL A 565      74.249  60.126 -46.180  1.00 40.54           O
ATOM   4433  CB  VAL A 565      74.018  62.116 -43.233  1.00 41.93           C
ATOM   4434  CG1 VAL A 565      73.878  60.834 -42.425  1.00 40.90           C
ATOM   4435  CG2 VAL A 565      74.756  63.167 -42.407  1.00 70.59           C
ATOM   4436  N   VAL A 566      72.790  61.854 -45.982  1.00 28.05           N
ATOM   4437  CA  VAL A 566      71.819  61.282 -46.898  1.00 39.98           C
ATOM   4438  C   VAL A 566      72.457  60.717 -48.162  1.00 53.89           C
ATOM   4439  O   VAL A 566      72.209  59.581 -48.551  1.00 59.34           O
ATOM   4440  CB  VAL A 566      70.643  62.191 -47.236  1.00 23.30           C
ATOM   4441  CG1 VAL A 566      69.453  61.343 -47.646  1.00 35.89           C
ATOM   4442  CG2 VAL A 566      70.268  63.095 -46.095  1.00 28.78           C
ATOM   4443  N   THR A 567      73.370  61.492 -48.734  1.00 47.24           N
ATOM   4444  CA  THR A 567      74.066  61.082 -49.942  1.00 34.33           C
ATOM   4445  C   THR A 567      74.926  59.876 -49.682  1.00 56.55           C
ATOM   4446  O   THR A 567      75.136  59.052 -50.564  1.00 38.23           O
ATOM   4447  CB  THR A 567      74.957  62.179 -50.530  1.00 46.66           C
ATOM   4448  OG1 THR A 567      74.178  63.153 -51.203  1.00 61.64           O
ATOM   4449  CG2 THR A 567      75.961  61.537 -51.483  1.00 48.26           C
ATOM   4450  N   LYS A 568      75.501  59.848 -48.493  1.00 44.76           N
ATOM   4451  CA  LYS A 568      76.262  58.704 -48.089  1.00 27.33           C
ATOM   4452  C   LYS A 568      75.393  57.444 -48.193  1.00 54.13           C
ATOM   4453  O   LYS A 568      75.778  56.468 -48.832  1.00 49.94           O
ATOM   4454  CB  LYS A 568      76.770  58.895 -46.672  1.00 84.53           C
ATOM   4455  CG  LYS A 568      78.042  58.121 -46.376  1.00100.00           C
ATOM   4456  CD  LYS A 568      79.294  58.951 -46.602  1.00100.00           C
ATOM   4457  CE  LYS A 568      80.568  58.147 -46.387  1.00100.00           C
ATOM   4458  NZ  LYS A 568      81.563  58.392 -47.448  1.00100.00           N
ATOM   4459  N   LEU A 569      74.175  57.498 -47.616  1.00 65.47           N
ATOM   4460  CA  LEU A 569      73.250  56.372 -47.677  1.00 24.13           C
ATOM   4461  C   LEU A 569      73.055  55.915 -49.106  1.00 43.00           C
ATOM   4462  O   LEU A 569      72.628  54.793 -49.369  1.00 22.70           O
ATOM   4463  CB  LEU A 569      71.855  56.729 -47.158  1.00 23.12           C
ATOM   4464  CG  LEU A 569      71.725  56.825 -45.655  1.00 49.45           C
ATOM   4465  CD1 LEU A 569      72.918  57.574 -45.085  1.00 15.09           C
ATOM   4466  CD2 LEU A 569      70.431  57.582 -45.342  1.00 22.78           C
ATOM   4467  N   PHE A 570      73.214  56.847 -50.028  1.00 53.10           N
ATOM   4468  CA  PHE A 570      72.903  56.571 -51.420  1.00 50.71           C
ATOM   4469  C   PHE A 570      74.095  56.318 -52.346  1.00 53.41           C
ATOM   4470  O   PHE A 570      73.911  55.785 -53.443  1.00 45.50           O
ATOM   4471  CB  PHE A 570      71.833  57.529 -51.977  1.00 35.93           C
ATOM   4472  CG  PHE A 570      70.480  57.264 -51.350  1.00 33.92           C
ATOM   4473  CD1 PHE A 570      70.109  57.795 -50.111  1.00 68.60           C
ATOM   4474  CD2 PHE A 570      69.554  56.474 -52.027  1.00 75.76           C
ATOM   4475  CE1 PHE A 570      68.844  57.568 -49.560  1.00 33.15           C
ATOM   4476  CE2 PHE A 570      68.291  56.225 -51.491  1.00 81.50           C
ATOM   4477  CZ  PHE A 570      67.949  56.744 -50.241  1.00 49.81           C
ATOM   4478  N   ASN A 571      75.306  56.688 -51.858  1.00 82.07           N
ATOM   4479  CA  ASN A 571      76.655  56.449 -52.437  1.00 10.86           C
ATOM   4480  C   ASN A 571      77.639  55.711 -51.551  1.00 38.15           C
ATOM   4481  O   ASN A 571      78.816  55.601 -51.855  1.00 35.07           O
ATOM   4482  CB  ASN A 571      76.939  56.945 -53.868  1.00 12.46           C
ATOM   4483  CG  ASN A 571      76.731  58.455 -54.000  1.00 39.89           C
ATOM   4484  OD1 ASN A 571      77.076  59.204 -53.086  1.00 91.78           O
ATOM   4485  ND2 ASN A 571      76.178  58.953 -55.088  1.00 68.45           N
ATOM   4486  N   ASP A 572      77.083  54.995 -50.586  1.00 48.64           N
ATOM   4487  CA  ASP A 572      77.847  53.893 -49.990  1.00 27.35           C
ATOM   4488  C   ASP A 572      77.448  52.649 -50.832  1.00 38.73           C
ATOM   4489  O   ASP A 572      76.314  52.148 -50.729  1.00 38.95           O
ATOM   4490  CB  ASP A 572      77.509  53.632 -48.533  1.00 72.42           C
ATOM   4491  CG  ASP A 572      78.216  52.364 -48.034  1.00 93.39           C
ATOM   4492  OD1 ASP A 572      77.822  51.202 -48.439  1.00 47.07           O
ATOM   4493  OD2 ASP A 572      79.214  52.458 -47.224  1.00100.00           O
ATOM   4494  N   PRO A 573      78.324  52.105 -51.708  1.00 47.50           N
ATOM   4495  CA  PRO A 573      77.971  50.985 -52.599  1.00 30.46           C
ATOM   4496  C   PRO A 573      77.453  49.733 -51.894  1.00 43.23           C
ATOM   4497  O   PRO A 573      76.721  48.914 -52.529  1.00 52.22           O
ATOM   4498  CB  PRO A 573      79.234  50.701 -53.367  1.00 74.01           C
ATOM   4499  CG  PRO A 573      80.287  51.697 -52.912  1.00 98.25           C
ATOM   4500  CD  PRO A 573      79.698  52.588 -51.859  1.00100.00           C
ATOM   4501  N   ASN A 574      77.799  49.506 -50.636  1.00 31.58           N
ATOM   4502  CA  ASN A 574      77.244  48.329 -49.914  1.00 78.21           C
ATOM   4503  C   ASN A 574      76.173  48.826 -48.979  1.00 58.68           C
ATOM   4504  O   ASN A 574      75.475  48.034 -48.322  1.00 40.00           O
ATOM   4505  CB  ASN A 574      78.305  47.565 -49.132  1.00100.00           C
ATOM   4506  CG  ASN A 574      79.490  48.414 -48.711  1.00100.00           C
ATOM   4507  OD1 ASN A 574      79.306  49.518 -48.210  1.00 56.88           O
ATOM   4508  ND2 ASN A 574      80.712  47.950 -48.885  1.00100.00           N
ATOM   4509  N   ILE A 575      76.135  50.124 -48.991  1.00 33.88           N
ATOM   4510  CA  ILE A 575      75.166  50.894 -48.273  1.00 60.68           C
ATOM   4511  C   ILE A 575      74.078  51.267 -49.256  1.00 76.09           C
ATOM   4512  O   ILE A 575      72.888  51.132 -48.990  1.00 57.84           O
ATOM   4513  CB  ILE A 575      75.816  52.154 -47.703  1.00 68.35           C
ATOM   4514  N   ALA A 576      74.485  51.713 -50.420  1.00 68.90           N
ATOM   4515  CA  ALA A 576      73.500  52.160 -51.395  1.00 44.66           C
ATOM   4516  C   ALA A 576      73.277  51.165 -52.536  1.00 46.72           C
ATOM   4517  O   ALA A 576      72.508  51.428 -53.468  1.00 77.43           O
ATOM   4518  CB  ALA A 576      73.935  53.482 -52.024  1.00 17.30           C
ATOM   4519  N   SER A 577      73.902  49.996 -52.504  1.00 42.56           N
ATOM   4520  CA  SER A 577      73.758  49.108 -53.671  1.00100.00           C
ATOM   4521  C   SER A 577      73.589  47.627 -53.392  1.00 94.42           C
ATOM   4522  O   SER A 577      73.547  47.213 -52.231  1.00 64.28           O
ATOM   4523  CB  SER A 577      74.990  49.215 -54.571  1.00100.00           C
ATOM   4524  N   ARG A 578      73.478  46.824 -54.466  1.00 84.81           N
ATOM   4525  CA  ARG A 578      73.304  45.388 -54.263  1.00100.00           C
ATOM   4526  C   ARG A 578      73.631  44.524 -55.480  1.00 69.74           C
ATOM   4527  O   ARG A 578      73.582  43.283 -55.396  1.00 67.48           O
ATOM   4528  CB  ARG A 578      71.916  45.079 -53.722  1.00100.00           C
ATOM   4529  N   PHE A 579      70.335  40.093 -58.844  1.00 94.74           N
ATOM   4530  CA  PHE A 579      69.217  40.666 -58.086  1.00 79.33           C
ATOM   4531  C   PHE A 579      68.807  39.856 -56.877  1.00 89.14           C
ATOM   4532  O   PHE A 579      68.027  38.899 -56.971  1.00 90.22           O
ATOM   4533  CB  PHE A 579      68.030  41.185 -58.934  1.00 66.97           C
ATOM   4534  CG  PHE A 579      67.802  40.516 -60.300  1.00 93.73           C
ATOM   4535  CD1 PHE A 579      68.859  40.100 -61.106  1.00100.00           C
ATOM   4536  CD2 PHE A 579      66.536  40.538 -60.883  1.00100.00           C
ATOM   4537  CE1 PHE A 579      68.676  39.581 -62.395  1.00 91.24           C
ATOM   4538  CE2 PHE A 579      66.322  40.026 -62.175  1.00100.00           C
ATOM   4539  CZ  PHE A 579      67.390  39.570 -62.928  1.00 97.66           C
ATOM   4540  N   ILE A 580      69.521  40.109 -55.791  1.00 69.45           N
ATOM   4541  CA  ILE A 580      69.360  39.292 -54.622  1.00 47.44           C
ATOM   4542  C   ILE A 580      68.049  39.510 -53.879  1.00 37.85           C
ATOM   4543  O   ILE A 580      67.656  40.649 -53.612  1.00 12.82           O
ATOM   4544  CB  ILE A 580      70.585  39.271 -53.695  1.00  9.40           C
ATOM   4545  CD1 ILE A 580      70.876  36.880 -54.135  1.00 19.92           C
ATOM   4546  N   THR A 581      67.367  38.394 -53.588  1.00 15.55           N
ATOM   4547  CA  THR A 581      66.170  38.410 -52.800  1.00 19.34           C
ATOM   4548  C   THR A 581      66.492  38.476 -51.324  1.00 48.33           C
ATOM   4549  O   THR A 581      67.576  38.086 -50.881  1.00 41.16           O
ATOM   4550  CB  THR A 581      65.240  37.236 -53.050  1.00 23.31           C
ATOM   4551  OG1 THR A 581      65.877  36.001 -52.821  1.00 10.64           O
ATOM   4552  CG2 THR A 581      64.570  37.324 -54.412  1.00 26.87           C
ATOM   4553  N   VAL A 582      65.556  39.064 -50.586  1.00 13.78           N
ATOM   4554  CA  VAL A 582      65.735  39.194 -49.178  1.00 15.96           C
ATOM   4555  C   VAL A 582      65.959  37.833 -48.569  1.00  9.50           C
ATOM   4556  O   VAL A 582      66.778  37.674 -47.675  1.00 47.15           O
ATOM   4557  CB  VAL A 582      64.545  39.874 -48.528  1.00 31.59           C
ATOM   4558  CG1 VAL A 582      64.699  39.706 -47.031  1.00 26.29           C
ATOM   4559  CG2 VAL A 582      64.549  41.360 -48.866  1.00  5.28           C
ATOM   4560  N   ALA A 583      65.227  36.855 -49.093  1.00  8.19           N
ATOM   4561  CA  ALA A 583      65.279  35.484 -48.587  1.00 35.41           C
ATOM   4562  C   ALA A 583      66.559  34.838 -49.025  1.00 26.90           C
ATOM   4563  O   ALA A 583      66.779  33.663 -48.810  1.00 40.01           O
ATOM   4564  CB  ALA A 583      64.102  34.649 -49.101  1.00 20.88           C
ATOM   4565  N   ALA A 584      67.175  35.528 -49.951  1.00 63.43           N
ATOM   4566  CA  ALA A 584      68.412  35.100 -50.511  1.00 44.38           C
ATOM   4567  C   ALA A 584      69.540  35.500 -49.549  1.00 39.83           C
ATOM   4568  O   ALA A 584      70.164  34.654 -48.916  1.00 42.45           O
ATOM   4569  CB  ALA A 584      68.539  35.708 -51.894  1.00 49.66           C
ATOM   4570  N   GLN A 585      69.701  36.803 -49.329  1.00  5.98           N
ATOM   4571  CA  GLN A 585      70.563  37.303 -48.285  1.00 16.76           C
ATOM   4572  C   GLN A 585      70.382  36.602 -46.977  1.00 31.00           C
ATOM   4573  O   GLN A 585      71.325  35.982 -46.499  1.00 61.56           O
ATOM   4574  CB  GLN A 585      70.250  38.775 -48.061  1.00 13.09           C
ATOM   4575  CG  GLN A 585      69.454  39.306 -49.266  1.00 22.96           C
ATOM   4576  CD  GLN A 585      69.264  40.808 -49.182  1.00 92.93           C
ATOM   4577  OE1 GLN A 585      69.458  41.411 -48.109  1.00100.00           O
ATOM   4578  NE2 GLN A 585      68.898  41.420 -50.308  1.00100.00           N
ATOM   4579  N   TYR A 586      69.156  36.673 -46.443  1.00 20.14           N
ATOM   4580  CA  TYR A 586      68.924  36.243 -45.099  1.00  7.46           C
ATOM   4581  C   TYR A 586      69.487  34.921 -44.819  1.00 40.82           C
ATOM   4582  O   TYR A 586      70.339  34.762 -43.935  1.00 14.41           O
ATOM   4583  CB  TYR A 586      67.480  36.284 -44.543  1.00 47.56           C
ATOM   4584  CG  TYR A 586      67.595  36.171 -43.038  1.00 56.63           C
ATOM   4585  CD1 TYR A 586      67.033  35.127 -42.303  1.00 31.59           C
ATOM   4586  CD2 TYR A 586      68.572  36.950 -42.417  1.00 82.98           C
ATOM   4587  CE1 TYR A 586      67.265  35.005 -40.931  1.00 66.65           C
ATOM   4588  CE2 TYR A 586      68.871  36.812 -41.065  1.00100.00           C
ATOM   4589  CZ  TYR A 586      68.216  35.827 -40.325  1.00100.00           C
ATOM   4590  OH  TYR A 586      68.410  35.775 -38.976  1.00100.00           O
ATOM   4591  N   LYS A 587      68.979  34.030 -45.643  1.00 11.50           N
ATOM   4592  CA  LYS A 587      69.365  32.680 -45.537  1.00 32.12           C
ATOM   4593  C   LYS A 587      70.888  32.583 -45.505  1.00 29.29           C
ATOM   4594  O   LYS A 587      71.418  31.830 -44.701  1.00 27.10           O
ATOM   4595  CB  LYS A 587      68.642  31.894 -46.624  1.00 14.62           C
ATOM   4596  CG  LYS A 587      69.271  30.567 -47.036  1.00 13.95           C
ATOM   4597  CD  LYS A 587      68.226  29.633 -47.615  1.00 19.04           C
ATOM   4598  CE  LYS A 587      68.738  28.241 -47.946  1.00 47.53           C
ATOM   4599  NZ  LYS A 587      67.855  27.520 -48.875  1.00 46.74           N
ATOM   4600  N   GLU A 588      71.554  33.576 -46.120  1.00 23.93           N
ATOM   4601  CA  GLU A 588      73.026  33.666 -46.120  1.00 34.51           C
ATOM   4602  C   GLU A 588      73.562  34.305 -44.857  1.00 58.17           C
ATOM   4603  O   GLU A 588      74.008  33.600 -43.917  1.00 21.54           O
ATOM   4604  CB  GLU A 588      73.605  34.386 -47.351  1.00 15.33           C
ATOM   4605  CG  GLU A 588      73.419  33.538 -48.633  1.00 97.54           C
ATOM   4606  CD  GLU A 588      72.390  32.422 -48.502  1.00100.00           C
ATOM   4607  OE1 GLU A 588      71.208  32.554 -48.782  1.00 92.89           O
ATOM   4608  OE2 GLU A 588      72.891  31.288 -48.076  1.00 97.58           O
ATOM   4609  N   GLN A 589      73.309  35.624 -44.743  1.00 31.47           N
ATOM   4610  CA  GLN A 589      73.735  36.386 -43.581  1.00 20.33           C
ATOM   4611  C   GLN A 589      73.339  35.688 -42.304  1.00 34.29           C
ATOM   4612  O   GLN A 589      73.765  36.077 -41.208  1.00100.00           O
ATOM   4613  CB  GLN A 589      73.448  37.921 -43.576  1.00 11.24           C
ATOM   4614  CG  GLN A 589      72.137  38.261 -44.299  1.00 27.99           C
ATOM   4615  CD  GLN A 589      72.056  39.711 -44.785  1.00 75.12           C
ATOM   4616  OE1 GLN A 589      71.733  39.955 -45.949  1.00 77.81           O
ATOM   4617  NE2 GLN A 589      72.325  40.700 -43.955  1.00 59.78           N
ATOM   4618  N   LEU A 590      72.578  34.643 -42.469  1.00 19.32           N
ATOM   4619  CA  LEU A 590      72.206  33.812 -41.338  1.00 10.98           C
ATOM   4620  C   LEU A 590      73.041  32.539 -41.301  1.00 30.95           C
ATOM   4621  O   LEU A 590      73.717  32.243 -40.311  1.00 26.71           O
ATOM   4622  CB  LEU A 590      70.801  33.280 -41.421  1.00 34.35           C
ATOM   4623  CG  LEU A 590      70.782  31.852 -40.884  1.00 40.07           C
ATOM   4624  CD1 LEU A 590      70.291  31.764 -39.441  1.00  1.00           C
ATOM   4625  CD2 LEU A 590      69.914  30.910 -41.704  1.00 35.28           C
ATOM   4626  N   ALA A 591      72.954  31.807 -42.394  1.00 44.08           N
ATOM   4627  CA  ALA A 591      73.630  30.514 -42.527  1.00 26.28           C
ATOM   4628  C   ALA A 591      75.145  30.676 -42.340  1.00 43.69           C
ATOM   4629  O   ALA A 591      75.864  29.706 -42.067  1.00 83.84           O
ATOM   4630  CB  ALA A 591      73.298  29.890 -43.879  1.00 47.33           C
ATOM   4631  N   SER A 592      75.615  31.904 -42.488  1.00 29.65           N
ATOM   4632  CA  SER A 592      77.040  32.217 -42.272  1.00 12.00           C
ATOM   4633  C   SER A 592      77.340  32.091 -40.788  1.00 48.37           C
ATOM   4634  O   SER A 592      77.987  31.129 -40.348  1.00 39.16           O
ATOM   4635  CB  SER A 592      77.350  33.655 -42.699  1.00 27.51           C
ATOM   4636  OG  SER A 592      76.887  33.887 -44.017  1.00 61.51           O
ATOM   4637  N   LEU A 593      76.825  33.079 -40.096  1.00 41.74           N
ATOM   4638  CA  LEU A 593      76.985  33.235 -38.655  1.00 46.89           C
ATOM   4639  C   LEU A 593      76.990  31.856 -37.994  1.00 18.84           C
ATOM   4640  O   LEU A 593      77.875  31.534 -37.185  1.00 31.34           O
ATOM   4641  CB  LEU A 593      75.851  34.119 -38.149  1.00 75.73           C
ATOM   4642  CG  LEU A 593      75.562  33.967 -36.665  1.00 67.34           C
ATOM   4643  CD1 LEU A 593      76.281  35.012 -35.810  1.00 40.99           C
ATOM   4644  CD2 LEU A 593      74.074  34.113 -36.344  1.00  4.67           C
ATOM   4645  N   MET A 594      75.996  31.066 -38.358  1.00 17.59           N
ATOM   4646  CA  MET A 594      75.874  29.693 -37.853  1.00 22.80           C
ATOM   4647  C   MET A 594      77.237  29.022 -37.974  1.00 39.27           C
ATOM   4648  O   MET A 594      77.791  28.514 -36.988  1.00 59.41           O
ATOM   4649  CB  MET A 594      74.849  28.912 -38.679  1.00 11.60           C
ATOM   4650  CG  MET A 594      73.422  29.016 -38.133  1.00 19.17           C
ATOM   4651  SD  MET A 594      73.345  28.992 -36.355  1.00 39.33           S
ATOM   4652  CE  MET A 594      72.655  30.520 -35.760  1.00 15.68           C
ATOM   4653  N   ALA A 595      77.729  29.056 -39.200  1.00 31.37           N
ATOM   4654  CA  ALA A 595      79.043  28.509 -39.540  1.00 33.27           C
ATOM   4655  C   ALA A 595      80.073  29.145 -38.637  1.00 32.80           C
ATOM   4656  O   ALA A 595      80.777  28.460 -37.915  1.00 45.31           O
ATOM   4657  CB  ALA A 595      79.377  28.816 -41.001  1.00  4.00           C
ATOM   4658  N   THR A 596      80.082  30.476 -38.614  1.00  9.09           N
ATOM   4659  CA  THR A 596      80.935  31.220 -37.707  1.00 13.69           C
ATOM   4660  C   THR A 596      80.794  30.713 -36.283  1.00 23.05           C
ATOM   4661  O   THR A 596      81.694  30.714 -35.456  1.00 39.41           O
ATOM   4662  CB  THR A 596      80.538  32.699 -37.671  1.00 11.41           C
ATOM   4663  OG1 THR A 596      81.056  33.416 -38.780  1.00 45.56           O
ATOM   4664  CG2 THR A 596      80.985  33.305 -36.339  1.00 70.17           C
ATOM   4665  N   LEU A 597      79.579  30.503 -35.947  1.00 13.10           N
ATOM   4666  CA  LEU A 597      79.294  30.055 -34.645  1.00 32.64           C
ATOM   4667  C   LEU A 597      79.892  28.700 -34.515  1.00 31.75           C
ATOM   4668  O   LEU A 597      80.442  28.346 -33.468  1.00 58.15           O
ATOM   4669  CB  LEU A 597      77.769  30.017 -34.404  1.00 61.91           C
ATOM   4670  CG  LEU A 597      77.276  31.113 -33.460  1.00 28.82           C
ATOM   4671  CD1 LEU A 597      78.424  32.043 -33.037  1.00 54.02           C
ATOM   4672  CD2 LEU A 597      76.158  31.899 -34.128  1.00 24.38           C
ATOM   4673  N   GLU A 598      79.751  27.900 -35.570  1.00 10.96           N
ATOM   4674  CA  GLU A 598      80.316  26.560 -35.424  1.00 45.65           C
ATOM   4675  C   GLU A 598      81.839  26.596 -35.154  1.00 72.95           C
ATOM   4676  O   GLU A 598      82.459  25.568 -34.920  1.00 31.99           O
ATOM   4677  CB  GLU A 598      79.831  25.468 -36.433  1.00  1.00           C
ATOM   4678  CG  GLU A 598      80.250  25.772 -37.911  1.00 95.45           C
ATOM   4679  CD  GLU A 598      79.491  25.119 -39.066  1.00100.00           C
ATOM   4680  OE1 GLU A 598      80.067  24.725 -40.092  1.00 64.56           O
ATOM   4681  OE2 GLU A 598      78.171  25.210 -38.947  1.00 71.19           O
ATOM   4682  N   THR A 599      82.435  27.804 -35.120  1.00 63.08           N
ATOM   4683  CA  THR A 599      83.860  27.978 -34.844  1.00 30.15           C
ATOM   4684  C   THR A 599      84.177  28.370 -33.396  1.00 71.60           C
ATOM   4685  O   THR A 599      85.263  28.888 -33.118  1.00 73.72           O
ATOM   4686  CB  THR A 599      84.557  29.005 -35.779  1.00 49.96           C
ATOM   4687  OG1 THR A 599      84.210  30.348 -35.446  1.00 41.45           O
ATOM   4688  CG2 THR A 599      84.264  28.710 -37.242  1.00 48.68           C
ATOM   4689  N   THR A 600      83.234  28.181 -32.476  1.00 42.94           N
ATOM   4690  CA  THR A 600      83.449  28.620 -31.112  1.00 20.88           C
ATOM   4691  C   THR A 600      82.939  27.580 -30.139  1.00 54.68           C
ATOM   4692  O   THR A 600      82.208  26.660 -30.552  1.00 33.15           O
ATOM   4693  CB  THR A 600      82.727  29.957 -30.813  1.00 27.78           C
ATOM   4694  OG1 THR A 600      81.367  29.874 -31.174  1.00 16.98           O
ATOM   4695  CG2 THR A 600      83.366  31.158 -31.497  1.00 25.57           C
ATOM   4696  N   ASN A 601      83.337  27.733 -28.857  1.00 46.89           N
ATOM   4697  CA  ASN A 601      82.645  27.047 -27.783  1.00 44.34           C
ATOM   4698  C   ASN A 601      81.540  27.968 -27.306  1.00 34.36           C
ATOM   4699  O   ASN A 601      81.728  29.200 -27.205  1.00 27.21           O
ATOM   4700  CB  ASN A 601      83.472  26.380 -26.647  1.00 92.71           C
ATOM   4701  CG  ASN A 601      82.677  25.342 -25.818  1.00 97.46           C
ATOM   4702  OD1 ASN A 601      82.620  24.125 -26.144  1.00 50.61           O
ATOM   4703  ND2 ASN A 601      82.100  25.807 -24.705  1.00100.00           N
ATOM   4704  N   PRO A 602      80.344  27.391 -27.304  1.00 28.54           N
ATOM   4705  CA  PRO A 602      79.119  28.121 -27.085  1.00 37.56           C
ATOM   4706  C   PRO A 602      78.668  27.995 -25.640  1.00 33.85           C
ATOM   4707  O   PRO A 602      79.041  27.066 -24.938  1.00 52.43           O
ATOM   4708  CB  PRO A 602      78.077  27.428 -27.972  1.00 41.04           C
ATOM   4709  CG  PRO A 602      78.664  26.108 -28.462  1.00 25.52           C
ATOM   4710  CD  PRO A 602      80.145  26.181 -28.142  1.00 21.25           C
ATOM   4711  N   HIS A 603      77.768  28.875 -25.243  1.00 13.09           N
ATOM   4712  CA  HIS A 603      77.260  28.864 -23.899  1.00 55.61           C
ATOM   4713  C   HIS A 603      75.856  29.413 -23.885  1.00 45.28           C
ATOM   4714  O   HIS A 603      75.591  30.568 -24.228  1.00 25.14           O
ATOM   4715  CB  HIS A 603      78.133  29.596 -22.856  1.00 67.27           C
ATOM   4716  CG  HIS A 603      79.614  29.575 -23.084  1.00 54.75           C
ATOM   4717  ND1 HIS A 603      80.418  28.506 -22.681  1.00 38.51           N
ATOM   4718  CD2 HIS A 603      80.431  30.587 -23.476  1.00 71.10           C
ATOM   4719  CE1 HIS A 603      81.682  28.868 -22.889  1.00 23.60           C
ATOM   4720  NE2 HIS A 603      81.719  30.114 -23.354  1.00 65.82           N
ATOM   4721  N   PHE A 604      75.036  28.606 -23.264  1.00  8.00           N
ATOM   4722  CA  PHE A 604      73.630  28.679 -23.268  1.00 19.50           C
ATOM   4723  C   PHE A 604      72.940  29.197 -22.027  1.00 20.76           C
ATOM   4724  O   PHE A 604      72.451  28.398 -21.248  1.00 33.08           O
ATOM   4725  CB  PHE A 604      73.140  27.252 -23.526  1.00 26.60           C
ATOM   4726  CG  PHE A 604      73.532  26.778 -24.891  1.00 31.46           C
ATOM   4727  CD1 PHE A 604      74.367  25.673 -25.067  1.00 57.47           C
ATOM   4728  CD2 PHE A 604      73.092  27.462 -26.018  1.00 43.13           C
ATOM   4729  CE1 PHE A 604      74.729  25.236 -26.343  1.00  3.54           C
ATOM   4730  CE2 PHE A 604      73.409  27.015 -27.298  1.00 51.11           C
ATOM   4731  CZ  PHE A 604      74.227  25.896 -27.451  1.00  8.89           C
ATOM   4732  N   VAL A 605      72.652  30.493 -21.987  1.00  1.00           N
ATOM   4733  CA  VAL A 605      71.611  30.971 -21.185  1.00 27.10           C
ATOM   4734  C   VAL A 605      70.306  30.748 -21.947  1.00 31.46           C
ATOM   4735  O   VAL A 605      70.174  31.084 -23.118  1.00 25.37           O
ATOM   4736  CB  VAL A 605      71.798  32.397 -20.741  1.00 17.87           C
ATOM   4737  CG1 VAL A 605      73.282  32.705 -20.915  1.00  4.66           C
ATOM   4738  CG2 VAL A 605      70.896  33.341 -21.532  1.00 31.95           C
ATOM   4739  N   ARG A 606      69.453  29.972 -21.310  1.00 60.37           N
ATOM   4740  CA  ARG A 606      68.109  29.665 -21.734  1.00 21.54           C
ATOM   4741  C   ARG A 606      67.152  30.562 -20.990  1.00 41.09           C
ATOM   4742  O   ARG A 606      66.750  30.236 -19.855  1.00 19.97           O
ATOM   4743  CB  ARG A 606      67.769  28.251 -21.302  1.00 27.64           C
ATOM   4744  CG  ARG A 606      68.832  27.303 -21.785  1.00 49.88           C
ATOM   4745  CD  ARG A 606      68.987  27.447 -23.289  1.00 25.00           C
ATOM   4746  NE  ARG A 606      68.423  26.315 -23.990  1.00 16.66           N
ATOM   4747  CZ  ARG A 606      67.626  26.446 -25.020  1.00 41.97           C
ATOM   4748  NH1 ARG A 606      67.301  27.668 -25.446  1.00  4.15           N
ATOM   4749  NH2 ARG A 606      67.114  25.350 -25.588  1.00 26.09           N
ATOM   4750  N   CYS A 607      66.841  31.689 -21.628  1.00 20.11           N
ATOM   4751  CA  CYS A 607      65.963  32.693 -21.109  1.00  4.42           C
ATOM   4752  C   CYS A 607      64.492  32.248 -21.117  1.00 41.59           C
ATOM   4753  O   CYS A 607      64.048  31.486 -21.996  1.00 38.08           O
ATOM   4754  CB  CYS A 607      66.193  33.955 -21.911  1.00 13.12           C
ATOM   4755  SG  CYS A 607      67.433  34.987 -21.152  1.00 38.99           S
ATOM   4756  N   ILE A 608      63.707  32.729 -20.136  1.00 37.98           N
ATOM   4757  CA  ILE A 608      62.352  32.219 -19.978  1.00 37.82           C
ATOM   4758  C   ILE A 608      61.239  33.186 -19.580  1.00 18.34           C
ATOM   4759  O   ILE A 608      61.337  34.000 -18.642  1.00 18.37           O
ATOM   4760  CB  ILE A 608      62.361  31.028 -19.071  1.00 50.21           C
ATOM   4761  CG1 ILE A 608      63.177  29.959 -19.752  1.00 11.79           C
ATOM   4762  CG2 ILE A 608      60.935  30.559 -18.806  1.00 32.41           C
ATOM   4763  CD1 ILE A 608      62.399  28.654 -19.849  1.00 32.99           C
ATOM   4764  N   ILE A 609      60.117  33.052 -20.272  1.00 52.47           N
ATOM   4765  CA  ILE A 609      59.014  33.942 -19.992  1.00 32.57           C
ATOM   4766  C   ILE A 609      58.011  33.446 -18.983  1.00 15.63           C
ATOM   4767  O   ILE A 609      57.607  32.260 -18.987  1.00  9.27           O
ATOM   4768  CB  ILE A 609      58.671  34.990 -21.051  1.00 20.30           C
ATOM   4769  CG1 ILE A 609      58.414  36.363 -20.548  1.00 22.05           C
ATOM   4770  CG2 ILE A 609      57.611  34.631 -22.058  1.00  5.48           C
ATOM   4771  CD1 ILE A 609      57.785  37.086 -21.692  1.00 17.96           C
ATOM   4772  N   PRO A 610      57.911  34.237 -17.933  1.00 19.48           N
ATOM   4773  CA  PRO A 610      57.101  33.840 -16.805  1.00 40.98           C
ATOM   4774  C   PRO A 610      55.617  33.737 -17.210  1.00 46.27           C
ATOM   4775  O   PRO A 610      54.908  32.791 -16.860  1.00 42.17           O
ATOM   4776  CB  PRO A 610      57.288  34.953 -15.733  1.00 17.04           C
ATOM   4777  CG  PRO A 610      57.847  36.175 -16.453  1.00  5.35           C
ATOM   4778  CD  PRO A 610      58.514  35.595 -17.708  1.00 41.66           C
ATOM   4779  N   ASN A 611      55.166  34.704 -18.005  1.00 14.22           N
ATOM   4780  CA  ASN A 611      53.770  34.854 -18.306  1.00 18.34           C
ATOM   4781  C   ASN A 611      53.519  35.706 -19.546  1.00 32.73           C
ATOM   4782  O   ASN A 611      54.362  36.514 -19.957  1.00 28.50           O
ATOM   4783  CB  ASN A 611      53.127  35.525 -17.079  1.00 31.48           C
ATOM   4784  CG  ASN A 611      53.531  36.971 -16.872  1.00 31.08           C
ATOM   4785  OD1 ASN A 611      53.542  37.793 -17.815  1.00 37.13           O
ATOM   4786  ND2 ASN A 611      53.898  37.282 -15.628  1.00 20.28           N
ATOM   4787  N   ASN A 612      52.266  35.766 -19.970  1.00 67.48           N
ATOM   4788  CA  ASN A 612      51.964  36.607 -21.116  1.00 45.42           C
ATOM   4789  C   ASN A 612      51.638  38.055 -20.787  1.00 38.72           C
ATOM   4790  O   ASN A 612      51.893  38.953 -21.582  1.00 76.46           O
ATOM   4791  CB  ASN A 612      51.048  35.954 -22.187  1.00 10.92           C
ATOM   4792  CG  ASN A 612      51.464  34.487 -22.427  1.00 90.82           C
ATOM   4793  OD1 ASN A 612      50.906  33.557 -21.821  1.00100.00           O
ATOM   4794  ND2 ASN A 612      52.527  34.257 -23.206  1.00 44.11           N
ATOM   4795  N   LYS A 613      51.099  38.301 -19.604  1.00 31.93           N
ATOM   4796  CA  LYS A 613      50.714  39.652 -19.261  1.00 16.25           C
ATOM   4797  C   LYS A 613      51.882  40.603 -19.027  1.00 42.51           C
ATOM   4798  O   LYS A 613      51.678  41.804 -18.813  1.00 47.29           O
ATOM   4799  CB  LYS A 613      49.761  39.629 -18.117  1.00 15.91           C
ATOM   4800  CG  LYS A 613      48.993  38.313 -18.065  1.00 17.86           C
ATOM   4801  CD  LYS A 613      48.214  38.013 -19.341  1.00 65.41           C
ATOM   4802  CE  LYS A 613      47.772  36.558 -19.485  1.00 81.42           C
ATOM   4803  NZ  LYS A 613      48.892  35.643 -19.773  1.00 72.04           N
ATOM   4804  N   GLN A 614      53.107  40.044 -19.080  1.00 73.12           N
ATOM   4805  CA  GLN A 614      54.354  40.778 -18.846  1.00 44.16           C
ATOM   4806  C   GLN A 614      54.393  41.401 -17.452  1.00 71.29           C
ATOM   4807  O   GLN A 614      54.410  42.636 -17.363  1.00 46.16           O
ATOM   4808  CB  GLN A 614      54.589  41.907 -19.886  1.00 57.54           C
ATOM   4809  CG  GLN A 614      55.093  41.492 -21.307  1.00 72.94           C
ATOM   4810  CD  GLN A 614      55.396  42.701 -22.225  1.00 38.01           C
ATOM   4811  OE1 GLN A 614      56.526  43.220 -22.294  1.00 48.32           O
ATOM   4812  NE2 GLN A 614      54.359  43.298 -22.793  1.00 34.51           N
ATOM   4813  N   LEU A 615      54.465  40.550 -16.392  1.00 70.16           N
ATOM   4814  CA  LEU A 615      54.506  40.986 -14.986  1.00 27.50           C
ATOM   4815  C   LEU A 615      55.443  40.188 -14.110  1.00 22.83           C
ATOM   4816  O   LEU A 615      55.720  39.008 -14.333  1.00 56.57           O
ATOM   4817  CB  LEU A 615      53.140  40.808 -14.308  1.00 30.23           C
ATOM   4818  CG  LEU A 615      51.996  41.374 -15.104  1.00 38.38           C
ATOM   4819  CD1 LEU A 615      50.821  40.422 -14.988  1.00 31.17           C
ATOM   4820  CD2 LEU A 615      51.645  42.746 -14.547  1.00  4.26           C
ATOM   4821  N   PRO A 616      55.618  40.760 -12.950  1.00  9.34           N
ATOM   4822  CA  PRO A 616      56.223  40.102 -11.832  1.00 18.17           C
ATOM   4823  C   PRO A 616      55.282  39.045 -11.255  1.00 32.25           C
ATOM   4824  O   PRO A 616      54.234  38.803 -11.837  1.00 88.23           O
ATOM   4825  CB  PRO A 616      56.466  41.201 -10.803  1.00 14.30           C
ATOM   4826  CG  PRO A 616      56.145  42.535 -11.453  1.00  4.96           C
ATOM   4827  CD  PRO A 616      55.560  42.234 -12.816  1.00 16.24           C
ATOM   4828  N   ALA A 617      55.713  38.390 -10.155  1.00 29.76           N
ATOM   4829  CA  ALA A 617      54.926  37.456  -9.342  1.00 26.98           C
ATOM   4830  C   ALA A 617      54.244  36.341 -10.113  1.00 60.40           C
ATOM   4831  O   ALA A 617      54.221  35.164  -9.716  1.00 58.40           O
ATOM   4832  CB  ALA A 617      53.860  38.200  -8.550  1.00 51.83           C
ATOM   4833  N   LYS A 618      53.559  36.765 -11.149  1.00 24.67           N
ATOM   4834  CA  LYS A 618      52.762  35.889 -11.932  1.00 16.70           C
ATOM   4835  C   LYS A 618      53.555  34.833 -12.662  1.00 10.46           C
ATOM   4836  O   LYS A 618      53.936  34.977 -13.812  1.00 36.58           O
ATOM   4837  CB  LYS A 618      51.832  36.669 -12.837  1.00 72.80           C
ATOM   4838  CG  LYS A 618      50.640  37.251 -12.096  1.00 59.01           C
ATOM   4839  CD  LYS A 618      49.681  38.004 -13.013  1.00100.00           C
ATOM   4840  CE  LYS A 618      49.135  37.166 -14.164  1.00 88.19           C
ATOM   4841  NZ  LYS A 618      49.898  37.343 -15.408  1.00100.00           N
ATOM   4842  N   LEU A 619      53.734  33.729 -11.998  1.00 28.64           N
ATOM   4843  CA  LEU A 619      54.350  32.622 -12.644  1.00  5.17           C
ATOM   4844  C   LEU A 619      53.362  31.577 -13.129  1.00 38.68           C
ATOM   4845  O   LEU A 619      53.217  30.530 -12.487  1.00 41.28           O
ATOM   4846  CB  LEU A 619      55.441  31.953 -11.804  1.00 31.31           C
ATOM   4847  CG  LEU A 619      56.346  31.241 -12.798  1.00 50.79           C
ATOM   4848  CD1 LEU A 619      57.357  32.197 -13.419  1.00  9.85           C
ATOM   4849  CD2 LEU A 619      57.001  29.993 -12.238  1.00 14.98           C
ATOM   4850  N   GLU A 620      52.786  31.833 -14.321  1.00 28.61           N
ATOM   4851  CA  GLU A 620      51.832  30.935 -14.999  1.00  8.80           C
ATOM   4852  C   GLU A 620      52.433  29.614 -15.425  1.00 14.93           C
ATOM   4853  O   GLU A 620      53.090  29.553 -16.459  1.00 52.40           O
ATOM   4854  CB  GLU A 620      51.140  31.641 -16.186  1.00  7.81           C
ATOM   4855  CG  GLU A 620      50.713  33.111 -15.832  1.00 17.01           C
ATOM   4856  CD  GLU A 620      50.326  34.079 -16.977  1.00 44.93           C
ATOM   4857  OE1 GLU A 620      50.534  33.914 -18.176  1.00 22.14           O
ATOM   4858  OE2 GLU A 620      49.810  35.196 -16.528  1.00 57.59           O
ATOM   4859  N   ASP A 621      52.231  28.568 -14.599  1.00 18.39           N
ATOM   4860  CA  ASP A 621      52.789  27.212 -14.785  1.00 18.08           C
ATOM   4861  C   ASP A 621      52.607  26.549 -16.140  1.00 35.67           C
ATOM   4862  O   ASP A 621      52.793  25.330 -16.216  1.00 44.94           O
ATOM   4863  CB  ASP A 621      52.139  26.214 -13.825  1.00 54.52           C
ATOM   4864  CG  ASP A 621      51.234  26.839 -12.813  1.00 77.21           C
ATOM   4865  OD1 ASP A 621      51.407  27.977 -12.374  1.00 59.60           O
ATOM   4866  OD2 ASP A 621      50.312  25.993 -12.388  1.00 33.91           O
ATOM   4867  N   LYS A 622      52.064  27.254 -17.133  1.00 44.35           N
ATOM   4868  CA  LYS A 622      51.827  26.652 -18.449  1.00 75.73           C
ATOM   4869  C   LYS A 622      52.632  27.298 -19.588  1.00 60.58           C
ATOM   4870  O   LYS A 622      53.259  26.627 -20.429  1.00 22.54           O
ATOM   4871  CB  LYS A 622      50.336  26.545 -18.762  1.00 91.32           C
ATOM   4872  N   VAL A 623      52.602  28.628 -19.652  1.00 20.61           N
ATOM   4873  CA  VAL A 623      53.437  29.264 -20.644  1.00 44.88           C
ATOM   4874  C   VAL A 623      54.904  28.879 -20.414  1.00 34.43           C
ATOM   4875  O   VAL A 623      55.622  28.541 -21.346  1.00 38.21           O
ATOM   4876  CB  VAL A 623      53.165  30.776 -20.809  1.00 29.79           C
ATOM   4877  CG1 VAL A 623      51.792  31.182 -20.291  1.00 10.27           C
ATOM   4878  CG2 VAL A 623      54.225  31.628 -20.164  1.00 13.43           C
ATOM   4879  N   VAL A 624      55.251  28.766 -19.128  1.00 60.19           N
ATOM   4880  CA  VAL A 624      56.569  28.409 -18.638  1.00 37.96           C
ATOM   4881  C   VAL A 624      56.950  27.008 -19.062  1.00 20.81           C
ATOM   4882  O   VAL A 624      58.002  26.768 -19.655  1.00 36.98           O
ATOM   4883  CB  VAL A 624      56.646  28.536 -17.091  1.00 45.79           C
ATOM   4884  CG1 VAL A 624      57.720  27.615 -16.519  1.00 32.50           C
ATOM   4885  CG2 VAL A 624      56.967  29.959 -16.646  1.00 19.67           C
ATOM   4886  N   LEU A 625      56.119  26.062 -18.670  1.00 24.38           N
ATOM   4887  CA  LEU A 625      56.377  24.655 -18.934  1.00 38.09           C
ATOM   4888  C   LEU A 625      56.538  24.307 -20.435  1.00 32.17           C
ATOM   4889  O   LEU A 625      57.060  23.260 -20.810  1.00 34.82           O
ATOM   4890  CB  LEU A 625      55.338  23.769 -18.177  1.00  6.10           C
ATOM   4891  CG  LEU A 625      55.927  22.964 -17.007  1.00 46.00           C
ATOM   4892  CD1 LEU A 625      54.808  22.322 -16.193  1.00 41.74           C
ATOM   4893  CD2 LEU A 625      56.908  21.898 -17.502  1.00 25.56           C
ATOM   4894  N   ASP A 626      56.055  25.187 -21.306  1.00 46.61           N
ATOM   4895  CA  ASP A 626      56.103  24.977 -22.744  1.00 16.90           C
ATOM   4896  C   ASP A 626      57.486  25.175 -23.256  1.00 33.01           C
ATOM   4897  O   ASP A 626      58.107  24.297 -23.826  1.00 49.30           O
ATOM   4898  CB  ASP A 626      55.200  25.991 -23.419  1.00 29.23           C
ATOM   4899  CG  ASP A 626      53.769  25.544 -23.365  1.00 38.73           C
ATOM   4900  OD1 ASP A 626      52.877  26.059 -24.013  1.00 24.18           O
ATOM   4901  OD2 ASP A 626      53.617  24.490 -22.615  1.00 76.51           O
ATOM   4902  N   GLN A 627      57.973  26.338 -22.932  1.00  4.69           N
ATOM   4903  CA  GLN A 627      59.302  26.706 -23.227  1.00 32.26           C
ATOM   4904  C   GLN A 627      60.258  25.792 -22.477  1.00 27.83           C
ATOM   4905  O   GLN A 627      61.288  25.358 -22.981  1.00 23.95           O
ATOM   4906  CB  GLN A 627      59.474  28.225 -22.964  1.00  3.11           C
ATOM   4907  CG  GLN A 627      58.523  28.738 -21.888  1.00  3.91           C
ATOM   4908  CD  GLN A 627      58.598  30.246 -21.694  1.00 44.59           C
ATOM   4909  OE1 GLN A 627      59.453  30.894 -22.319  1.00  9.61           O
ATOM   4910  NE2 GLN A 627      57.724  30.803 -20.811  1.00 18.73           N
ATOM   4911  N   LEU A 628      59.893  25.416 -21.271  1.00 48.45           N
ATOM   4912  CA  LEU A 628      60.743  24.506 -20.527  1.00 18.41           C
ATOM   4913  C   LEU A 628      60.793  23.243 -21.353  1.00 12.94           C
ATOM   4914  O   LEU A 628      61.827  22.696 -21.706  1.00 29.93           O
ATOM   4915  CB  LEU A 628      60.067  24.237 -19.181  1.00 24.48           C
ATOM   4916  CG  LEU A 628      60.987  24.284 -17.977  1.00 40.20           C
ATOM   4917  CD1 LEU A 628      61.642  25.667 -17.909  1.00 29.77           C
ATOM   4918  CD2 LEU A 628      60.172  24.019 -16.709  1.00  9.11           C
ATOM   4919  N   ARG A 629      59.647  22.973 -21.918  1.00 30.11           N
ATOM   4920  CA  ARG A 629      59.457  21.764 -22.663  1.00 35.43           C
ATOM   4921  C   ARG A 629      59.998  21.811 -24.077  1.00 54.69           C
ATOM   4922  O   ARG A 629      60.599  20.852 -24.550  1.00 35.16           O
ATOM   4923  CB  ARG A 629      58.012  21.364 -22.614  1.00 42.37           C
ATOM   4924  CG  ARG A 629      57.821  19.890 -22.332  1.00 14.10           C
ATOM   4925  CD  ARG A 629      56.409  19.442 -22.713  1.00 18.35           C
ATOM   4926  NE  ARG A 629      55.436  19.995 -21.801  1.00 25.01           N
ATOM   4927  CZ  ARG A 629      54.902  21.176 -21.959  1.00 29.30           C
ATOM   4928  NH1 ARG A 629      55.141  21.940 -23.034  1.00 57.56           N
ATOM   4929  NH2 ARG A 629      54.045  21.544 -21.031  1.00 25.11           N
ATOM   4930  N   CYS A 630      59.829  22.939 -24.741  1.00 29.84           N
ATOM   4931  CA  CYS A 630      60.406  23.079 -26.054  1.00 14.39           C
ATOM   4932  C   CYS A 630      61.879  23.607 -26.044  1.00 55.04           C
ATOM   4933  O   CYS A 630      62.509  23.783 -27.072  1.00 38.42           O
ATOM   4934  CB  CYS A 630      59.479  23.839 -27.047  1.00  2.00           C
ATOM   4935  SG  CYS A 630      59.722  25.645 -27.092  1.00 31.59           S
ATOM   4936  N   ASN A 631      62.501  23.835 -24.897  1.00 69.11           N
ATOM   4937  CA  ASN A 631      63.894  24.277 -24.954  1.00 30.63           C
ATOM   4938  C   ASN A 631      64.868  23.121 -24.800  1.00 25.77           C
ATOM   4939  O   ASN A 631      66.075  23.301 -24.796  1.00 44.35           O
ATOM   4940  CB  ASN A 631      64.194  25.368 -23.904  1.00 34.23           C
ATOM   4941  CG  ASN A 631      63.602  26.736 -24.204  1.00 16.69           C
ATOM   4942  OD1 ASN A 631      62.804  26.909 -25.130  1.00 26.64           O
ATOM   4943  ND2 ASN A 631      64.018  27.736 -23.432  1.00 39.62           N
ATOM   4944  N   GLY A 632      64.295  21.961 -24.543  1.00 22.63           N
ATOM   4945  CA  GLY A 632      65.007  20.736 -24.241  1.00 15.47           C
ATOM   4946  C   GLY A 632      65.681  20.778 -22.865  1.00 31.02           C
ATOM   4947  O   GLY A 632      66.643  20.042 -22.657  1.00 26.21           O
ATOM   4948  N   VAL A 633      65.095  21.551 -21.920  1.00 30.91           N
ATOM   4949  CA  VAL A 633      65.649  21.802 -20.582  1.00 27.21           C
ATOM   4950  C   VAL A 633      65.713  20.608 -19.644  1.00  4.66           C
ATOM   4951  O   VAL A 633      66.075  20.725 -18.487  1.00 50.58           O
ATOM   4952  CB  VAL A 633      65.070  23.087 -19.967  1.00  3.90           C
ATOM   4953  CG1 VAL A 633      65.527  23.355 -18.549  1.00 22.00           C
ATOM   4954  CG2 VAL A 633      65.437  24.260 -20.865  1.00 11.35           C
ATOM   4955  N   LEU A 634      65.383  19.423 -20.129  1.00 45.35           N
ATOM   4956  CA  LEU A 634      65.459  18.221 -19.300  1.00 42.68           C
ATOM   4957  C   LEU A 634      66.117  17.131 -20.099  1.00 90.13           C
ATOM   4958  O   LEU A 634      66.523  16.089 -19.580  1.00100.00           O
ATOM   4959  CB  LEU A 634      64.081  17.777 -18.817  1.00 64.66           C
ATOM   4960  N   GLU A 635      66.193  17.395 -21.387  1.00 88.31           N
ATOM   4961  CA  GLU A 635      66.876  16.504 -22.265  1.00 78.65           C
ATOM   4962  C   GLU A 635      68.349  16.880 -22.209  1.00 74.56           C
ATOM   4963  O   GLU A 635      68.811  17.422 -21.202  1.00 69.11           O
ATOM   4964  CB  GLU A 635      66.264  16.566 -23.657  1.00100.00           C
ATOM   4965  N   ILE A 636      69.140  18.053 -19.005  1.00 61.93           N
ATOM   4966  CA  ILE A 636      69.598  17.569 -17.717  1.00 29.70           C
ATOM   4967  C   ILE A 636      69.912  16.091 -17.785  1.00 42.41           C
ATOM   4968  O   ILE A 636      70.980  15.631 -17.376  1.00 41.21           O
ATOM   4969  CB  ILE A 636      68.662  17.967 -16.551  1.00 43.84           C
ATOM   4970  CG1 ILE A 636      68.595  19.503 -16.487  1.00 39.83           C
ATOM   4971  CG2 ILE A 636      69.238  17.432 -15.238  1.00 16.79           C
ATOM   4972  CD1 ILE A 636      67.632  20.097 -15.458  1.00 13.83           C
ATOM   4973  N   ARG A 637      69.009  15.366 -18.416  1.00 42.44           N
ATOM   4974  CA  ARG A 637      69.247  13.967 -18.651  1.00 42.02           C
ATOM   4975  C   ARG A 637      70.537  13.724 -19.468  1.00 60.41           C
ATOM   4976  O   ARG A 637      71.336  12.859 -19.113  1.00 55.92           O
ATOM   4977  CB  ARG A 637      67.999  13.254 -19.180  1.00 26.64           C
ATOM   4978  N   ILE A 638      70.821  14.520 -20.519  1.00 65.42           N
ATOM   4979  CA  ILE A 638      72.108  14.336 -21.228  1.00 76.29           C
ATOM   4980  C   ILE A 638      73.249  14.530 -20.246  1.00 59.69           C
ATOM   4981  O   ILE A 638      74.167  13.724 -20.145  1.00 73.90           O
ATOM   4982  CB  ILE A 638      72.341  15.290 -22.422  1.00 13.12           C
ATOM   4983  N   THR A 639      73.132  15.643 -19.529  1.00 30.29           N
ATOM   4984  CA  THR A 639      74.069  16.122 -18.563  1.00 45.53           C
ATOM   4985  C   THR A 639      74.237  15.177 -17.377  1.00 63.02           C
ATOM   4986  O   THR A 639      75.240  15.230 -16.671  1.00100.00           O
ATOM   4987  CB  THR A 639      73.700  17.562 -18.119  1.00 81.13           C
ATOM   4988  OG1 THR A 639      73.911  18.527 -19.149  1.00 54.29           O
ATOM   4989  CG2 THR A 639      74.476  17.942 -16.871  1.00 92.08           C
ATOM   4990  N   ARG A 640      73.298  14.266 -17.172  1.00 79.31           N
ATOM   4991  CA  ARG A 640      73.402  13.346 -16.049  1.00 63.64           C
ATOM   4992  C   ARG A 640      73.874  11.953 -16.422  1.00 59.72           C
ATOM   4993  O   ARG A 640      74.722  11.370 -15.754  1.00 71.55           O
ATOM   4994  CB  ARG A 640      72.115  13.287 -15.247  1.00 37.83           C
ATOM   4995  CG  ARG A 640      72.147  14.192 -14.024  1.00 72.98           C
ATOM   4996  CD  ARG A 640      70.775  14.455 -13.399  1.00 64.45           C
ATOM   4997  NE  ARG A 640      69.865  13.317 -13.456  1.00 59.29           N
ATOM   4998  CZ  ARG A 640      68.816  13.167 -12.653  1.00 86.87           C
ATOM   4999  NH1 ARG A 640      68.526  14.066 -11.710  1.00 83.13           N
ATOM   5000  NH2 ARG A 640      68.031  12.098 -12.806  1.00 94.51           N
ATOM   5001  N   LYS A 641      73.243  11.414 -17.454  1.00 84.37           N
ATOM   5002  CA  LYS A 641      73.519  10.087 -17.969  1.00 79.58           C
ATOM   5003  C   LYS A 641      74.669  10.159 -18.977  1.00 96.27           C
ATOM   5004  O   LYS A 641      75.444   9.218 -19.164  1.00 93.89           O
ATOM   5005  CB  LYS A 641      72.239   9.506 -18.591  1.00 25.94           C
