# Supplementary material for: Modeling of loops in proteins: a multi-method approach
Source: BMC Struct Biol. 2010 Feb 11;10:5. doi: 10.1186/1472-6807-10-5 (PMC2837870; doi:10.1186/1472-6807-10-5)
Supplement: Additional file 1 — Student t-test. Results from two sample paired t-test of Table 2. [file 1472-6807-10-5-S1.GZ › loop_test_data/1mrp_233-238.pdb]

HEADER    IRON TRANSPORT                          14-MAY-97   1MRP              
TITLE     FERRIC-BINDING PROTEIN FROM HAEMOPHILUS INFLUENZAE                    
COMPND    MOL_ID: 1;                                                            
COMPND   2 MOLECULE: FERRIC IRON BINDING PROTEIN;                               
COMPND   3 CHAIN: A;                                                            
COMPND   4 SYNONYM: FBP, HITA, HFBP, MAJOR IRON REGULATED PROTEIN,              
COMPND   5 MIRP;                                                                
COMPND   6 ENGINEERED: YES                                                      
SOURCE    MOL_ID: 1;                                                            
SOURCE   2 ORGANISM_SCIENTIFIC: HAEMOPHILUS INFLUENZAE;                         
SOURCE   3 CELLULAR_LOCATION: PERIPLASMIC SPACE;                                
SOURCE   4 GENE: HITA;                                                          
SOURCE   5 EXPRESSION_SYSTEM: ESCHERICHIA COLI;                                 
SOURCE   6 EXPRESSION_SYSTEM_STRAIN: H-1443;                                    
SOURCE   7 EXPRESSION_SYSTEM_PLASMID: PBSJ1;                                    
SOURCE   8 EXPRESSION_SYSTEM_GENE: HITA                                         
KEYWDS    FERRIC IRON BINDING PROTEIN, PERIPLASMIC BINDING PROTEIN,             
KEYWDS   2 IRON TRANSPORT, TRANSFERRIN SUPERFAMILY                              
EXPDTA    X-RAY DIFFRACTION                                                     
AUTHOR    C.M.BRUNS,A.J.NOWALK,A.S.ARVAI,M.A.MCTIGUE,K.G.VAUGHAN,               
AUTHOR   2 T.A.MIETZNER,D.E.MCREE                                               
REVDAT   2   01-APR-03 1MRP    1       JRNL                                     
REVDAT   1   28-JAN-98 1MRP    0                                                
JRNL        AUTH   C.M.BRUNS,A.J.NOWALK,A.S.ARVAI,M.A.MCTIGUE,                  
JRNL        AUTH 2 K.G.VAUGHAN,T.A.MIETZNER,D.E.MCREE                           
JRNL        TITL   STRUCTURE OF HAEMOPHILUS INFLUENZAE FE(+3)-BINDING           
JRNL        TITL 2 PROTEIN REVEALS CONVERGENT EVOLUTION WITHIN A                
JRNL        TITL 3 SUPERFAMILY.                                                 
JRNL        REF    NAT.STRUCT.BIOL.              V.   4   919 1997              
JRNL        REFN   ASTM NSBIEW  US ISSN 1072-8368                               
REMARK   1                                                                      
REMARK   1 REFERENCE 1                                                          
REMARK   1  AUTH   P.ADHIKARI,S.D.KIRBY,A.J.NOWALK,K.L.VERALDI,                 
REMARK   1  AUTH 2 A.B.SCHRYVERS,T.A.MIETZNER                                   
REMARK   1  TITL   BIOCHEMICAL CHARACTERIZATION OF A HAEMOPHILUS                
REMARK   1  TITL 2 INFLUENZAE PERIPLASMIC IRON TRANSPORT OPERON                 
REMARK   1  REF    J.BIOL.CHEM.                  V. 270 25142 1995              
REMARK   1  REFN   ASTM JBCHA3  US ISSN 0021-9258                               
REMARK   1 REFERENCE 2                                                          
REMARK   1  AUTH   A.J.NOWALK,S.B.TENCZA,T.A.MIETZNER                           
REMARK   1  TITL   COORDINATION OF IRON BY THE FERRIC IRON-BINDING              
REMARK   1  TITL 2 PROTEIN OF PATHOGENIC NEISSERIA IS HOMOLOGOUS TO             
REMARK   1  TITL 3 THE TRANSFERRINS                                             
REMARK   1  REF    BIOCHEMISTRY                  V.  33 12769 1994              
REMARK   1  REFN   ASTM BICHAW  US ISSN 0006-2960                               
REMARK   2                                                                      
REMARK   2 RESOLUTION. 1.60 ANGSTROMS.                                          
REMARK   3                                                                      
REMARK   3 REFINEMENT.                                                          
REMARK   3   PROGRAM     : TNT V. 5-E                                           
REMARK   3   AUTHORS     : TRONRUD,TEN EYCK,MATTHEWS                            
REMARK   3                                                                      
REMARK   3  DATA USED IN REFINEMENT.                                            
REMARK   3   RESOLUTION RANGE HIGH (ANGSTROMS) : 1.60                           
REMARK   3   RESOLUTION RANGE LOW  (ANGSTROMS) : 50.00                          
REMARK   3   DATA CUTOFF            (SIGMA(F)) : 0.000                          
REMARK   3   COMPLETENESS FOR RANGE        (%) : 93.3                           
REMARK   3   NUMBER OF REFLECTIONS             : 36442                          
REMARK   3                                                                      
REMARK   3  USING DATA ABOVE SIGMA CUTOFF.                                      
REMARK   3   CROSS-VALIDATION METHOD          :THROUGHOUT, EXCEPT FINAL         
REMARK   3                                      ROUND OF REFINEMENT             
REMARK   3   FREE R VALUE TEST SET SELECTION  :NULL                             
REMARK   3   R VALUE     (WORKING + TEST SET) :0.179                            
REMARK   3   R VALUE            (WORKING SET) :0.174                            
REMARK   3   FREE R VALUE                     :0.240                            
REMARK   3   FREE R VALUE TEST SET SIZE   (%) :8.700                            
REMARK   3   FREE R VALUE TEST SET COUNT      :3163                             
REMARK   3                                                                      
REMARK   3  USING ALL DATA, NO SIGMA CUTOFF.                                    
REMARK   3   R VALUE   (WORKING + TEST SET, NO CUTOFF) : 0.1790                 
REMARK   3   R VALUE          (WORKING SET, NO CUTOFF) : 0.1740                 
REMARK   3   FREE R VALUE                  (NO CUTOFF) : 0.240                  
REMARK   3   FREE R VALUE TEST SET SIZE (%, NO CUTOFF) : 8.70                   
REMARK   3   FREE R VALUE TEST SET COUNT   (NO CUTOFF) : 3163                   
REMARK   3   TOTAL NUMBER OF REFLECTIONS   (NO CUTOFF) : 36442                  
REMARK   3                                                                      
REMARK   3  NUMBER OF NON-HYDROGEN ATOMS USED IN REFINEMENT.                    
REMARK   3   PROTEIN ATOMS            : 2446                                    
REMARK   3   NUCLEIC ACID ATOMS       : 0                                       
REMARK   3   HETEROGEN ATOMS          : 6                                       
REMARK   3   SOLVENT ATOMS            : 166                                     
REMARK   3                                                                      
REMARK   3  WILSON B VALUE (FROM FCALC, A**2) : NULL                            
REMARK   3                                                                      
REMARK   3  RMS DEVIATIONS FROM IDEAL VALUES.    RMS    WEIGHT  COUNT           
REMARK   3   BOND LENGTHS                 (A) : 0.015 ; 0.800 ; 2526            
REMARK   3   BOND ANGLES            (DEGREES) : 2.120 ; 1.500 ; 3404            
REMARK   3   TORSION ANGLES         (DEGREES) : 16.390; 0.000 ; 1529            
REMARK   3   PSEUDOROTATION ANGLES  (DEGREES) : NULL  ; NULL  ; NULL            
REMARK   3   TRIGONAL CARBON PLANES       (A) : 0.015 ; 1.000 ; 70              
REMARK   3   GENERAL PLANES               (A) : 0.020 ; 3.000 ; 360             
REMARK   3   ISOTROPIC THERMAL FACTORS (A**2) : 4.240 ; 1.300 ; 2522            
REMARK   3   NON-BONDED CONTACTS          (A) : 0.027 ; 10.000; 54              
REMARK   3                                                                      
REMARK   3  INCORRECT CHIRAL-CENTERS (COUNT) : NULL                             
REMARK   3                                                                      
REMARK   3  BULK SOLVENT MODELING.                                              
REMARK   3   METHOD USED : BABINET SCALING                                      
REMARK   3   KSOL        : 0.79                                                 
REMARK   3   BSOL        : 182.50                                               
REMARK   3                                                                      
REMARK   3  RESTRAINT LIBRARIES.                                                
REMARK   3   STEREOCHEMISTRY : TNT PROTGEO                                      
REMARK   3   ISOTROPIC THERMAL FACTOR RESTRAINTS : TNT BCORREL V1.0             
REMARK   3                                                                      
REMARK   3  OTHER REFINEMENT REMARKS: NULL                                      
REMARK   4                                                                      
REMARK   4 1MRP COMPLIES WITH FORMAT V. 3.0, 1-DEC-2006                         
REMARK   4                                                                      
REMARK   4 THIS IS THE REMEDIATED VERSION OF THIS PDB ENTRY.                    
REMARK   4 REMEDIATED DATA FILE REVISION 3.101 (2007-05-29)                     
REMARK 200                                                                      
REMARK 200 EXPERIMENTAL DETAILS                                                 
REMARK 200  EXPERIMENT TYPE                : X-RAY DIFFRACTION                  
REMARK 200  DATE OF DATA COLLECTION        : DEC-1996                           
REMARK 200  TEMPERATURE           (KELVIN) : 292.0                              
REMARK 200  PH                             : 6.60                               
REMARK 200  NUMBER OF CRYSTALS USED        : 1                                  
REMARK 200                                                                      
REMARK 200  SYNCHROTRON              (Y/N) : N                                  
REMARK 200  RADIATION SOURCE               : ROTATING ANODE                     
REMARK 200  BEAMLINE                       : NULL                               
REMARK 200  X-RAY GENERATOR MODEL          : RIGAKU/MSC RU-H2R                  
REMARK 200  MONOCHROMATIC OR LAUE    (M/L) : M                                  
REMARK 200  WAVELENGTH OR RANGE        (A) : 1.5418                             
REMARK 200  MONOCHROMATOR                  : MIRRORS                            
REMARK 200  OPTICS                         : MIRRORS                            
REMARK 200                                                                      
REMARK 200  DETECTOR TYPE                  : IMAGE PLATE AREA DETECTOR          
REMARK 200  DETECTOR MANUFACTURER          : MARRESEARCH                        
REMARK 200  INTENSITY-INTEGRATION SOFTWARE : DENZO                              
REMARK 200  DATA SCALING SOFTWARE          : SCALEPACK                          
REMARK 200                                                                      
REMARK 200  NUMBER OF UNIQUE REFLECTIONS   : 36442                              
REMARK 200  RESOLUTION RANGE HIGH      (A) : 1.600                              
REMARK 200  RESOLUTION RANGE LOW       (A) : 50.000                             
REMARK 200  REJECTION CRITERIA  (SIGMA(I)) : 0.000                              
REMARK 200                                                                      
REMARK 200 OVERALL.                                                             
REMARK 200  COMPLETENESS FOR RANGE     (%) : 93.0                               
REMARK 200  DATA REDUNDANCY                : 3.100                              
REMARK 200  R MERGE                    (I) : NULL                               
REMARK 200  R SYM                      (I) : 0.07200                            
REMARK 200  <I/SIGMA(I)> FOR THE DATA SET  : 27.3000                            
REMARK 200                                                                      
REMARK 200 IN THE HIGHEST RESOLUTION SHELL.                                     
REMARK 200  HIGHEST RESOLUTION SHELL, RANGE HIGH (A) : 1.60                     
REMARK 200  HIGHEST RESOLUTION SHELL, RANGE LOW  (A) : 1.66                     
REMARK 200  COMPLETENESS FOR SHELL     (%) : 54.0                               
REMARK 200  DATA REDUNDANCY IN SHELL       : 1.54                               
REMARK 200  R MERGE FOR SHELL          (I) : NULL                               
REMARK 200  R SYM FOR SHELL            (I) : 0.28200                            
REMARK 200  <I/SIGMA(I)> FOR SHELL         : 2.100                              
REMARK 200                                                                      
REMARK 200 DIFFRACTION PROTOCOL: NULL                                           
REMARK 200 METHOD USED TO DETERMINE THE STRUCTURE: MIR                          
REMARK 200 SOFTWARE USED: PHASES                                                
REMARK 200 STARTING MODEL: NULL                                                 
REMARK 200                                                                      
REMARK 200 REMARK: NULL                                                         
REMARK 280                                                                      
REMARK 280 CRYSTAL                                                              
REMARK 280 SOLVENT CONTENT, VS   (%): 35.00                                     
REMARK 280 MATTHEWS COEFFICIENT, VM (ANGSTROMS**3/DA): 2.12                     
REMARK 280                                                                      
REMARK 280 CRYSTALLIZATION CONDITIONS: 20% PEG 4000, 400 MM IMIDAZOLE/          
REMARK 280  MALATE PH 6.6, 200 MM NACL                                          
REMARK 290                                                                      
REMARK 290 CRYSTALLOGRAPHIC SYMMETRY                                            
REMARK 290 SYMMETRY OPERATORS FOR SPACE GROUP: P 21 21 2                        
REMARK 290                                                                      
REMARK 290      SYMOP   SYMMETRY                                                
REMARK 290     NNNMMM   OPERATOR                                                
REMARK 290       1555   X,Y,Z                                                   
REMARK 290       2555   -X,-Y,Z                                                 
REMARK 290       3555   1/2-X,1/2+Y,-Z                                          
REMARK 290       4555   1/2+X,1/2-Y,-Z                                          
REMARK 290                                                                      
REMARK 290     WHERE NNN -> OPERATOR NUMBER                                     
REMARK 290           MMM -> TRANSLATION VECTOR                                  
REMARK 290                                                                      
REMARK 290 CRYSTALLOGRAPHIC SYMMETRY TRANSFORMATIONS                            
REMARK 290 THE FOLLOWING TRANSFORMATIONS OPERATE ON THE ATOM/HETATM             
REMARK 290 RECORDS IN THIS ENTRY TO PRODUCE CRYSTALLOGRAPHICALLY                
REMARK 290 RELATED MOLECULES.                                                   
REMARK 290   SMTRY1   1  1.000000  0.000000  0.000000        0.00000            
REMARK 290   SMTRY2   1  0.000000  1.000000  0.000000        0.00000            
REMARK 290   SMTRY3   1  0.000000  0.000000  1.000000        0.00000            
REMARK 290   SMTRY1   2 -1.000000  0.000000  0.000000        0.00000            
REMARK 290   SMTRY2   2  0.000000 -1.000000  0.000000        0.00000            
REMARK 290   SMTRY3   2  0.000000  0.000000  1.000000        0.00000            
REMARK 290   SMTRY1   3 -1.000000  0.000000  0.000000       66.09700            
REMARK 290   SMTRY2   3  0.000000  1.000000  0.000000       26.22450            
REMARK 290   SMTRY3   3  0.000000  0.000000 -1.000000        0.00000            
REMARK 290   SMTRY1   4  1.000000  0.000000  0.000000       66.09700            
REMARK 290   SMTRY2   4  0.000000 -1.000000  0.000000       26.22450            
REMARK 290   SMTRY3   4  0.000000  0.000000 -1.000000        0.00000            
REMARK 290                                                                      
REMARK 290 REMARK: NULL                                                         
REMARK 300                                                                      
REMARK 300 BIOMOLECULE: 1                                                       
REMARK 300 THIS ENTRY CONTAINS THE CRYSTALLOGRAPHIC ASYMMETRIC UNIT             
REMARK 300 WHICH CONSISTS OF 1 CHAIN(S). SEE REMARK 350 FOR                     
REMARK 300 INFORMATION ON GENERATING THE BIOLOGICAL MOLECULE(S).                
REMARK 350                                                                      
REMARK 350 GENERATING THE BIOMOLECULE                                           
REMARK 350 COORDINATES FOR A COMPLETE MULTIMER REPRESENTING THE KNOWN           
REMARK 350 BIOLOGICALLY SIGNIFICANT OLIGOMERIZATION STATE OF THE                
REMARK 350 MOLECULE CAN BE GENERATED BY APPLYING BIOMT TRANSFORMATIONS          
REMARK 350 GIVEN BELOW.  BOTH NON-CRYSTALLOGRAPHIC AND                          
REMARK 350 CRYSTALLOGRAPHIC OPERATIONS ARE GIVEN.                               
REMARK 350                                                                      
REMARK 350 BIOMOLECULE: 1                                                       
REMARK 350 APPLY THE FOLLOWING TO CHAINS: A                                     
REMARK 350   BIOMT1   1  1.000000  0.000000  0.000000        0.00000            
REMARK 350   BIOMT2   1  0.000000  1.000000  0.000000        0.00000            
REMARK 350   BIOMT3   1  0.000000  0.000000  1.000000        0.00000            
REMARK 350   BIOMT1   2 -1.000000  0.000000  0.000000        0.00000            
REMARK 350   BIOMT2   2  0.000000 -1.000000  0.000000       52.44900            
REMARK 350   BIOMT3   2  0.000000  0.000000  1.000000        0.00000            
REMARK 375                                                                      
REMARK 375 SPECIAL POSITION                                                     
REMARK 375 THE FOLLOWING ATOMS ARE FOUND TO BE WITHIN 0.15 ANGSTROMS            
REMARK 375 OF A SYMMETRY RELATED ATOM AND ARE ASSUMED TO BE ON SPECIAL          
REMARK 375 POSITIONS.                                                           
REMARK 375                                                                      
REMARK 375 ATOM RES CSSEQI                                                      
REMARK 375      HOH   469   LIES ON A SPECIAL POSITION.                         
REMARK 500                                                                      
REMARK 500 GEOMETRY AND STEREOCHEMISTRY                                         
REMARK 500 SUBTOPIC: CLOSE CONTACTS IN SAME ASYMMETRIC UNIT                     
REMARK 500                                                                      
REMARK 500 THE FOLLOWING ATOMS ARE IN CLOSE CONTACT.                            
REMARK 500                                                                      
REMARK 500  ATM1  RES C  SSEQI   ATM2  RES C  SSEQI                             
REMARK 500  FE    FE      310     O    HOH     404              2.02            
REMARK 800                                                                      
REMARK 800 SITE                                                                 
REMARK 800 SITE_IDENTIFIER: FE                                                  
REMARK 800 SITE_DESCRIPTION: FERRIC ION BINDING SITE.                           
REMARK 800 SITE_IDENTIFIER: PO4                                                 
REMARK 800 SITE_DESCRIPTION: PHOSPHATE ION BINDING SITE.                        
DBREF  1MRP A    1   309  UNP    P35755   FBPA_HAEIN      24    332             
SEQRES   1 A  309  ASP ILE THR VAL TYR ASN GLY GLN HIS LYS GLU ALA ALA          
SEQRES   2 A  309  THR ALA VAL ALA LYS ALA PHE GLU GLN GLU THR GLY ILE          
SEQRES   3 A  309  LYS VAL THR LEU ASN SER GLY LYS SER GLU GLN LEU ALA          
SEQRES   4 A  309  GLY GLN LEU LYS GLU GLU GLY ASP LYS THR PRO ALA ASP          
SEQRES   5 A  309  VAL PHE TYR THR GLU GLN THR ALA THR PHE ALA ASP LEU          
SEQRES   6 A  309  SER GLU ALA GLY LEU LEU ALA PRO ILE SER GLU GLN THR          
SEQRES   7 A  309  ILE GLN GLN THR ALA GLN LYS GLY VAL PRO LEU ALA PRO          
SEQRES   8 A  309  LYS LYS ASP TRP ILE ALA LEU SER GLY ARG SER ARG VAL          
SEQRES   9 A  309  VAL VAL TYR ASP HIS THR LYS LEU SER GLU LYS ASP MET          
SEQRES  10 A  309  GLU LYS SER VAL LEU ASP TYR ALA THR PRO LYS TRP LYS          
SEQRES  11 A  309  GLY LYS ILE GLY TYR VAL SER THR SER GLY ALA PHE LEU          
SEQRES  12 A  309  GLU GLN VAL VAL ALA LEU SER LYS MET LYS GLY ASP LYS          
SEQRES  13 A  309  VAL ALA LEU ASN TRP LEU LYS GLY LEU LYS GLU ASN GLY          
SEQRES  14 A  309  LYS LEU TYR ALA LYS ASN SER VAL ALA LEU GLN ALA VAL          
SEQRES  15 A  309  GLU ASN GLY GLU VAL PRO ALA ALA LEU ILE ASN ASN TYR          
SEQRES  16 A  309  TYR TRP TYR ASN LEU ALA LYS GLU LYS GLY VAL GLU ASN          
SEQRES  17 A  309  LEU LYS SER ARG LEU TYR PHE VAL ARG HIS GLN ASP PRO          
SEQRES  18 A  309  GLY ALA LEU VAL SER TYR SER GLY ALA ALA VAL LEU LYS          
SEQRES  19 A  309  ALA SER LYS ASN GLN ALA GLU ALA GLN LYS PHE VAL ASP          
SEQRES  20 A  309  PHE LEU ALA SER LYS LYS GLY GLN GLU ALA LEU VAL ALA          
SEQRES  21 A  309  ALA ARG ALA GLU TYR PRO LEU ARG ALA ASP VAL VAL SER          
SEQRES  22 A  309  PRO PHE ASN LEU GLU PRO TYR GLU LYS LEU GLU ALA PRO          
SEQRES  23 A  309  VAL VAL SER ALA THR THR ALA GLN ASP LYS GLU HIS ALA          
SEQRES  24 A  309  ILE LYS LEU ILE GLU GLU ALA GLY LEU LYS                      
HET     FE    310       1                                                       
HET    PO4    311       5                                                       
HETNAM      FE FE (III) ION                                                     
HETNAM     PO4 PHOSPHATE ION                                                    
FORMUL   2   FE    FE 3+                                                        
FORMUL   3  PO4    O4 P 3-                                                      
FORMUL   4  HOH   *166(H2 O)                                                    
HELIX    1   1 LYS A   10  THR A   24  1                                  15    
HELIX    2   2 SER A   35  LYS A   48  1                                  14    
HELIX    3   3 THR A   59  GLU A   67  5                                   9    
HELIX    4   4 GLU A   76  THR A   82  1                                   7    
HELIX    5   5 GLU A  114  ASP A  116  5                                   3    
HELIX    6   6 VAL A  121  TYR A  124  5                                   4    
HELIX    7   7 PRO A  127  TRP A  129  5                                   3    
HELIX    8   8 GLY A  140  LYS A  153  1                                  14    
HELIX    9   9 ASP A  155  ASN A  168  1                                  14    
HELIX   10  10 ASN A  175  GLU A  183  1                                   9    
HELIX   11  11 ASN A  194  LYS A  204  5                                  11    
HELIX   12  12 VAL A  206  ASN A  208  5                                   3    
HELIX   13  13 PRO A  221  ALA A  223  5                                   3    
HELIX   14  14 GLN A  239  ALA A  250  1                                  12    
HELIX   15  15 LYS A  252  ALA A  261  1                                  10    
HELIX   16  16 TYR A  280  LEU A  283  5                                   4    
HELIX   17  17 ALA A  293  GLU A  305  1                                  13    
SHEET    1   A 5 VAL A  28  SER A  32  0                                        
SHEET    2   A 5 ILE A   2  ASN A   6  1  N  ILE A   2   O  THR A  29           
SHEET    3   A 5 VAL A  53  THR A  56  1  N  VAL A  53   O  TYR A   5           
SHEET    4   A 5 VAL A 225  VAL A 232 -1  N  ALA A 231   O  PHE A  54           
SHEET    5   A 5 ILE A  96  SER A 102 -1  N  ARG A 101   O  SER A 226           
SHEET    1   B 3 ALA A 189  ASN A 193  0                                        
SHEET    2   B 3 ARG A 103  ASP A 108 -1  N  VAL A 106   O  ALA A 190           
SHEET    3   B 3 SER A 211  TYR A 214 -1  N  TYR A 214   O  VAL A 105           
SHEET    1   C 2 ILE A 133  TYR A 135  0                                        
SHEET    2   C 2 GLY A 169  LEU A 171  1  N  LYS A 170   O  ILE A 133           
LINK        FE    FE   310                 NE2 HIS A   9                        
LINK        FE    FE   310                 OE1 GLU A  57                        
LINK        FE    FE   310                 OH  TYR A 195                        
LINK        FE    FE   310                 OH  TYR A 196                        
LINK        FE    FE   310                 O4  PO4   311                        
SITE     1  FE  6 HIS A   9  GLU A  57  TYR A 195  TYR A 196                    
SITE     2  FE  6 PO4   311  HOH   405                                          
SITE     1 PO4 10 GLN A  58  SER A 139  GLY A 140  ALA A 141                    
SITE     2 PO4 10 ASN A 193  TYR A 195   FE   310  HOH   405                    
SITE     3 PO4 10 HOH   471  HOH   505                                          
CRYST1  132.194   52.449   41.255  90.00  90.00  90.00 P 21 21 2     4          
ORIGX1      1.000000  0.000000  0.000000        0.00000                         
ORIGX2      0.000000  1.000000  0.000000        0.00000                         
ORIGX3      0.000000  0.000000  1.000000        0.00000                         
SCALE1      0.007565  0.000000  0.000000        0.00000                         
SCALE2      0.000000  0.019066  0.000000        0.00000                         
SCALE3      0.000000  0.000000  0.024239        0.00000                         
ATOM      1  N   ASP A   1      10.588  -7.082   2.920  1.00 17.77           N  
ATOM      2  CA  ASP A   1      11.727  -6.190   3.260  1.00 19.45           C  
ATOM      3  C   ASP A   1      11.789  -4.988   2.305  1.00 24.49           C  
ATOM      4  O   ASP A   1      11.334  -5.081   1.170  1.00 22.33           O  
ATOM      5  CB  ASP A   1      13.076  -6.881   3.158  1.00 19.03           C  
ATOM      6  CG  ASP A   1      13.170  -7.968   4.185  1.00 28.70           C  
ATOM      7  OD1 ASP A   1      12.290  -8.227   5.000  1.00 25.18           O  
ATOM      8  OD2 ASP A   1      14.307  -8.577   4.111  1.00 27.65           O  
ATOM      9  N   ILE A   2      12.367  -3.852   2.724  1.00 22.23           N  
ATOM     10  CA  ILE A   2      12.336  -2.699   1.838  1.00 20.89           C  
ATOM     11  C   ILE A   2      13.653  -2.028   1.766  1.00 19.04           C  
ATOM     12  O   ILE A   2      14.541  -2.233   2.595  1.00 20.66           O  
ATOM     13  CB  ILE A   2      11.301  -1.654   2.240  1.00 19.81           C  
ATOM     14  CG1 ILE A   2      11.637  -1.119   3.602  1.00 21.34           C  
ATOM     15  CG2 ILE A   2       9.836  -2.148   2.224  1.00 19.65           C  
ATOM     16  CD1 ILE A   2      10.734   0.080   4.029  1.00 30.79           C  
ATOM     17  N   THR A   3      13.756  -1.284   0.672  1.00 18.12           N  
ATOM     18  CA  THR A   3      14.973  -0.544   0.447  1.00 24.62           C  
ATOM     19  C   THR A   3      14.692   0.943   0.519  1.00 24.64           C  
ATOM     20  O   THR A   3      13.795   1.431  -0.153  1.00 23.19           O  
ATOM     21  CB  THR A   3      15.610  -0.901  -0.876  1.00 30.33           C  
ATOM     22  OG1 THR A   3      16.084  -2.222  -0.680  1.00 43.90           O  
ATOM     23  CG2 THR A   3      16.780   0.049  -1.128  1.00 18.93           C  
ATOM     24  N   VAL A   4      15.426   1.582   1.379  1.00 21.51           N  
ATOM     25  CA  VAL A   4      15.262   3.028   1.584  1.00 21.34           C  
ATOM     26  C   VAL A   4      16.448   3.811   1.026  1.00 24.36           C  
ATOM     27  O   VAL A   4      17.567   3.617   1.461  1.00 21.40           O  
ATOM     28  CB  VAL A   4      15.087   3.374   3.069  1.00 20.65           C  
ATOM     29  CG1 VAL A   4      15.060   4.910   3.208  1.00 18.42           C  
ATOM     30  CG2 VAL A   4      13.810   2.783   3.685  1.00 17.72           C  
ATOM     31  N   TYR A   5      16.211   4.696   0.053  1.00 20.88           N  
ATOM     32  CA  TYR A   5      17.287   5.604  -0.383  1.00 20.89           C  
ATOM     33  C   TYR A   5      17.288   6.691   0.739  1.00 24.83           C  
ATOM     34  O   TYR A   5      16.266   7.337   1.028  1.00 18.04           O  
ATOM     35  CB  TYR A   5      16.974   6.243  -1.739  1.00 20.04           C  
ATOM     36  CG  TYR A   5      17.416   5.385  -2.910  1.00 27.51           C  
ATOM     37  CD1 TYR A   5      17.562   4.002  -2.784  1.00 26.55           C  
ATOM     38  CD2 TYR A   5      17.625   5.973  -4.160  1.00 31.62           C  
ATOM     39  CE1 TYR A   5      17.968   3.243  -3.882  1.00 25.93           C  
ATOM     40  CE2 TYR A   5      17.959   5.225  -5.289  1.00 31.22           C  
ATOM     41  CZ  TYR A   5      18.135   3.850  -5.131  1.00 33.90           C  
ATOM     42  OH  TYR A   5      18.477   3.098  -6.218  1.00 35.09           O  
ATOM     43  N   ASN A   6      18.407   6.768   1.435  1.00 22.27           N  
ATOM     44  CA  ASN A   6      18.530   7.597   2.592  1.00 20.72           C  
ATOM     45  C   ASN A   6      19.369   8.863   2.388  1.00 24.96           C  
ATOM     46  O   ASN A   6      20.639   8.790   2.376  1.00 20.21           O  
ATOM     47  CB  ASN A   6      19.184   6.779   3.729  1.00 21.22           C  
ATOM     48  CG  ASN A   6      19.473   7.745   4.862  1.00 21.70           C  
ATOM     49  OD1 ASN A   6      18.585   8.500   5.249  1.00 22.38           O  
ATOM     50  ND2 ASN A   6      20.659   7.714   5.416  1.00 19.92           N  
ATOM     51  N   GLY A   7      18.647  10.017   2.318  1.00 22.14           N  
ATOM     52  CA  GLY A   7      19.335  11.286   2.162  1.00 23.49           C  
ATOM     53  C   GLY A   7      19.456  11.988   3.500  1.00 27.53           C  
ATOM     54  O   GLY A   7      20.046  13.054   3.585  1.00 26.08           O  
ATOM     55  N   GLN A   8      18.892  11.377   4.557  1.00 21.02           N  
ATOM     56  CA  GLN A   8      18.985  11.906   5.939  1.00 20.11           C  
ATOM     57  C   GLN A   8      20.331  11.602   6.563  1.00 23.62           C  
ATOM     58  O   GLN A   8      21.059  10.751   6.065  1.00 24.30           O  
ATOM     59  CB  GLN A   8      17.886  11.340   6.854  1.00 18.90           C  
ATOM     60  CG  GLN A   8      16.842  12.424   7.210  1.00 20.21           C  
ATOM     61  CD  GLN A   8      17.288  13.391   8.332  1.00 17.37           C  
ATOM     62  OE1 GLN A   8      18.478  13.548   8.594  1.00 18.97           O  
ATOM     63  NE2 GLN A   8      16.302  14.038   8.966  1.00 19.10           N  
ATOM     64  N   HIS A   9      20.698  12.309   7.626  1.00 21.48           N  
ATOM     65  CA  HIS A   9      21.916  11.983   8.322  1.00 22.20           C  
ATOM     66  C   HIS A   9      21.792  10.525   8.802  1.00 20.93           C  
ATOM     67  O   HIS A   9      20.749  10.124   9.303  1.00 18.74           O  
ATOM     68  CB  HIS A   9      22.032  12.869   9.553  1.00 21.67           C  
ATOM     69  CG  HIS A   9      22.350  14.274   9.118  1.00 21.71           C  
ATOM     70  ND1 HIS A   9      23.637  14.639   8.706  1.00 21.22           N  
ATOM     71  CD2 HIS A   9      21.503  15.349   8.942  1.00 21.47           C  
ATOM     72  CE1 HIS A   9      23.589  15.969   8.385  1.00 21.01           C  
ATOM     73  NE2 HIS A   9      22.319  16.384   8.528  1.00 17.22           N  
ATOM     74  N   LYS A  10      22.851   9.782   8.651  1.00 23.99           N  
ATOM     75  CA  LYS A  10      22.822   8.347   9.009  1.00 26.69           C  
ATOM     76  C   LYS A  10      22.230   8.014  10.344  1.00 26.33           C  
ATOM     77  O   LYS A  10      21.449   7.082  10.468  1.00 29.40           O  
ATOM     78  CB  LYS A  10      24.199   7.746   8.935  1.00 34.44           C  
ATOM     79  CG  LYS A  10      24.479   7.071   7.614  1.00 64.35           C  
ATOM     80  CD  LYS A  10      25.850   6.414   7.604  1.00115.46           C  
ATOM     81  CE  LYS A  10      25.972   5.318   8.653  1.00153.75           C  
ATOM     82  NZ  LYS A  10      24.857   4.355   8.616  1.00151.09           N  
ATOM     83  N   GLU A  11      22.583   8.764  11.375  1.00 22.67           N  
ATOM     84  CA  GLU A  11      22.028   8.496  12.678  1.00 21.24           C  
ATOM     85  C   GLU A  11      20.512   8.634  12.719  1.00 24.01           C  
ATOM     86  O   GLU A  11      19.827   7.940  13.456  1.00 25.32           O  
ATOM     87  CB  GLU A  11      22.724   9.401  13.709  1.00 31.56           C  
ATOM     88  CG  GLU A  11      22.516   9.021  15.186  1.00 90.33           C  
ATOM     89  CD  GLU A  11      22.964  10.072  16.173  1.00139.43           C  
ATOM     90  OE1 GLU A  11      22.428  11.176  16.269  1.00 43.87           O  
ATOM     91  OE2 GLU A  11      23.944   9.678  16.955  1.00148.70           O  
ATOM     92  N   ALA A  12      19.934   9.503  11.885  1.00 22.94           N  
ATOM     93  CA  ALA A  12      18.479   9.595  11.851  1.00 22.62           C  
ATOM     94  C   ALA A  12      17.892   8.295  11.241  1.00 25.61           C  
ATOM     95  O   ALA A  12      17.014   7.634  11.796  1.00 25.04           O  
ATOM     96  CB  ALA A  12      17.994  10.774  11.004  1.00 22.91           C  
ATOM     97  N   ALA A  13      18.390   7.947  10.077  1.00 20.56           N  
ATOM     98  CA  ALA A  13      17.869   6.776   9.374  1.00 21.22           C  
ATOM     99  C   ALA A  13      17.951   5.462  10.174  1.00 28.38           C  
ATOM    100  O   ALA A  13      17.008   4.685  10.245  1.00 27.17           O  
ATOM    101  CB  ALA A  13      18.564   6.635   8.058  1.00 21.05           C  
ATOM    102  N   THR A  14      19.103   5.218  10.736  1.00 23.99           N  
ATOM    103  CA  THR A  14      19.295   4.009  11.474  1.00 20.74           C  
ATOM    104  C   THR A  14      18.320   3.939  12.603  1.00 23.70           C  
ATOM    105  O   THR A  14      17.753   2.900  12.904  1.00 26.69           O  
ATOM    106  CB  THR A  14      20.720   3.993  12.026  1.00 28.80           C  
ATOM    107  OG1 THR A  14      21.584   3.965  10.907  1.00 33.76           O  
ATOM    108  CG2 THR A  14      20.871   2.726  12.866  1.00 39.73           C  
ATOM    109  N   ALA A  15      18.176   5.046  13.297  1.00 20.12           N  
ATOM    110  CA  ALA A  15      17.297   5.016  14.427  1.00 22.99           C  
ATOM    111  C   ALA A  15      15.867   4.624  14.059  1.00 32.56           C  
ATOM    112  O   ALA A  15      15.218   3.852  14.771  1.00 29.28           O  
ATOM    113  CB  ALA A  15      17.326   6.332  15.220  1.00 26.60           C  
ATOM    114  N   VAL A  16      15.314   5.214  12.997  1.00 24.31           N  
ATOM    115  CA  VAL A  16      13.931   4.887  12.661  1.00 21.25           C  
ATOM    116  C   VAL A  16      13.862   3.492  12.023  1.00 19.94           C  
ATOM    117  O   VAL A  16      12.897   2.779  12.138  1.00 23.82           O  
ATOM    118  CB  VAL A  16      13.239   6.002  11.789  1.00 23.92           C  
ATOM    119  CG1 VAL A  16      13.216   7.357  12.505  1.00 21.72           C  
ATOM    120  CG2 VAL A  16      13.939   6.194  10.442  1.00 20.38           C  
ATOM    121  N   ALA A  17      14.893   3.128  11.317  1.00 18.61           N  
ATOM    122  CA  ALA A  17      14.889   1.840  10.667  1.00 22.73           C  
ATOM    123  C   ALA A  17      14.876   0.750  11.753  1.00 35.49           C  
ATOM    124  O   ALA A  17      14.064  -0.200  11.745  1.00 31.92           O  
ATOM    125  CB  ALA A  17      16.096   1.673   9.759  1.00 20.92           C  
ATOM    126  N   LYS A  18      15.755   0.910  12.720  1.00 26.59           N  
ATOM    127  CA  LYS A  18      15.801  -0.087  13.763  1.00 28.95           C  
ATOM    128  C   LYS A  18      14.502  -0.201  14.484  1.00 29.46           C  
ATOM    129  O   LYS A  18      13.989  -1.275  14.806  1.00 29.03           O  
ATOM    130  CB  LYS A  18      16.960   0.105  14.726  1.00 36.56           C  
ATOM    131  CG  LYS A  18      17.179  -1.066  15.691  1.00152.35           C  
ATOM    132  CD  LYS A  18      18.449  -1.881  15.430  1.00191.72           C  
ATOM    133  CE  LYS A  18      18.351  -3.334  15.890  1.00209.28           C  
ATOM    134  NZ  LYS A  18      19.045  -4.280  14.997  1.00214.40           N  
ATOM    135  N   ALA A  19      13.898   0.922  14.685  1.00 23.45           N  
ATOM    136  CA  ALA A  19      12.672   0.856  15.410  1.00 28.45           C  
ATOM    137  C   ALA A  19      11.575   0.134  14.613  1.00 25.96           C  
ATOM    138  O   ALA A  19      10.701  -0.597  15.108  1.00 29.05           O  
ATOM    139  CB  ALA A  19      12.244   2.276  15.866  1.00 31.30           C  
ATOM    140  N   PHE A  20      11.587   0.410  13.351  1.00 21.33           N  
ATOM    141  CA  PHE A  20      10.522  -0.119  12.546  1.00 24.25           C  
ATOM    142  C   PHE A  20      10.668  -1.663  12.508  1.00 34.59           C  
ATOM    143  O   PHE A  20       9.716  -2.440  12.601  1.00 29.39           O  
ATOM    144  CB  PHE A  20      10.674   0.530  11.164  1.00 19.50           C  
ATOM    145  CG  PHE A  20       9.734  -0.007  10.161  1.00 21.60           C  
ATOM    146  CD1 PHE A  20       8.382   0.315  10.211  1.00 21.76           C  
ATOM    147  CD2 PHE A  20      10.197  -0.855   9.157  1.00 23.14           C  
ATOM    148  CE1 PHE A  20       7.498  -0.145   9.238  1.00 24.34           C  
ATOM    149  CE2 PHE A  20       9.323  -1.313   8.173  1.00 26.01           C  
ATOM    150  CZ  PHE A  20       7.971  -0.982   8.230  1.00 23.30           C  
ATOM    151  N   GLU A  21      11.911  -2.092  12.335  1.00 29.70           N  
ATOM    152  CA  GLU A  21      12.191  -3.519  12.261  1.00 28.76           C  
ATOM    153  C   GLU A  21      11.706  -4.172  13.521  1.00 29.65           C  
ATOM    154  O   GLU A  21      11.038  -5.185  13.511  1.00 32.83           O  
ATOM    155  CB  GLU A  21      13.686  -3.718  12.121  1.00 24.95           C  
ATOM    156  CG  GLU A  21      14.120  -3.723  10.667  1.00 30.32           C  
ATOM    157  CD  GLU A  21      15.616  -3.849  10.540  1.00 52.63           C  
ATOM    158  OE1 GLU A  21      16.325  -4.253  11.451  1.00 57.24           O  
ATOM    159  OE2 GLU A  21      16.079  -3.420   9.379  1.00 34.42           O  
ATOM    160  N   GLN A  22      12.035  -3.553  14.610  1.00 23.94           N  
ATOM    161  CA  GLN A  22      11.616  -4.037  15.893  1.00 32.89           C  
ATOM    162  C   GLN A  22      10.115  -4.096  16.024  1.00 36.35           C  
ATOM    163  O   GLN A  22       9.535  -5.033  16.546  1.00 39.88           O  
ATOM    164  CB  GLN A  22      12.165  -3.145  17.014  1.00 38.46           C  
ATOM    165  CG  GLN A  22      13.543  -3.585  17.512  1.00 95.45           C  
ATOM    166  CD  GLN A  22      13.539  -3.582  19.014  1.00177.77           C  
ATOM    167  OE1 GLN A  22      14.512  -3.152  19.652  1.00193.76           O  
ATOM    168  NE2 GLN A  22      12.387  -3.957  19.575  1.00177.11           N  
ATOM    169  N   GLU A  23       9.452  -3.076  15.600  1.00 26.67           N  
ATOM    170  CA  GLU A  23       8.038  -3.147  15.722  1.00 26.94           C  
ATOM    171  C   GLU A  23       7.349  -4.101  14.729  1.00 36.28           C  
ATOM    172  O   GLU A  23       6.278  -4.608  14.978  1.00 41.68           O  
ATOM    173  CB  GLU A  23       7.468  -1.727  15.569  1.00 30.03           C  
ATOM    174  CG  GLU A  23       5.967  -1.640  15.929  1.00 62.90           C  
ATOM    175  CD  GLU A  23       5.680  -1.120  17.314  1.00126.02           C  
ATOM    176  OE1 GLU A  23       6.475  -1.189  18.246  1.00132.45           O  
ATOM    177  OE2 GLU A  23       4.475  -0.592  17.398  1.00107.19           O  
ATOM    178  N   THR A  24       7.893  -4.336  13.561  1.00 30.91           N  
ATOM    179  CA  THR A  24       7.136  -5.052  12.560  1.00 28.02           C  
ATOM    180  C   THR A  24       7.797  -6.284  12.030  1.00 30.58           C  
ATOM    181  O   THR A  24       7.193  -7.010  11.228  1.00 34.45           O  
ATOM    182  CB  THR A  24       6.934  -4.115  11.330  1.00 25.09           C  
ATOM    183  OG1 THR A  24       8.179  -3.921  10.692  1.00 25.36           O  
ATOM    184  CG2 THR A  24       6.403  -2.781  11.796  1.00 26.32           C  
ATOM    185  N   GLY A  25       9.090  -6.412  12.283  1.00 32.61           N  
ATOM    186  CA  GLY A  25       9.828  -7.557  11.719  1.00 30.79           C  
ATOM    187  C   GLY A  25      10.172  -7.439  10.242  1.00 31.75           C  
ATOM    188  O   GLY A  25      10.682  -8.378   9.625  1.00 34.24           O  
ATOM    189  N   ILE A  26       9.926  -6.243   9.657  1.00 28.22           N  
ATOM    190  CA  ILE A  26      10.276  -5.958   8.272  1.00 23.18           C  
ATOM    191  C   ILE A  26      11.677  -5.381   8.246  1.00 31.21           C  
ATOM    192  O   ILE A  26      11.956  -4.412   8.962  1.00 30.26           O  
ATOM    193  CB  ILE A  26       9.290  -4.984   7.659  1.00 23.84           C  
ATOM    194  CG1 ILE A  26       7.877  -5.604   7.720  1.00 27.20           C  
ATOM    195  CG2 ILE A  26       9.713  -4.721   6.232  1.00 21.46           C  
ATOM    196  CD1 ILE A  26       6.774  -4.631   7.328  1.00 31.55           C  
ATOM    197  N   LYS A  27      12.566  -5.974   7.446  1.00 27.82           N  
ATOM    198  CA  LYS A  27      13.936  -5.507   7.409  1.00 26.20           C  
ATOM    199  C   LYS A  27      14.068  -4.313   6.501  1.00 29.09           C  
ATOM    200  O   LYS A  27      13.499  -4.288   5.379  1.00 25.54           O  
ATOM    201  CB  LYS A  27      14.919  -6.595   6.943  1.00 30.47           C  
ATOM    202  CG  LYS A  27      16.260  -6.012   6.479  1.00 92.72           C  
ATOM    203  CD  LYS A  27      17.452  -6.965   6.594  1.00103.52           C  
ATOM    204  CE  LYS A  27      17.957  -7.173   8.024  1.00 73.42           C  
ATOM    205  NZ  LYS A  27      16.896  -7.536   8.984  1.00 94.39           N  
ATOM    206  N   VAL A  28      14.893  -3.370   6.949  1.00 25.41           N  
ATOM    207  CA  VAL A  28      15.127  -2.187   6.125  1.00 24.07           C  
ATOM    208  C   VAL A  28      16.567  -2.112   5.639  1.00 25.01           C  
ATOM    209  O   VAL A  28      17.493  -2.223   6.413  1.00 31.61           O  
ATOM    210  CB  VAL A  28      14.793  -0.936   6.954  1.00 27.36           C  
ATOM    211  CG1 VAL A  28      15.060   0.335   6.149  1.00 27.75           C  
ATOM    212  CG2 VAL A  28      13.343  -0.942   7.398  1.00 25.26           C  
ATOM    213  N   THR A  29      16.778  -1.975   4.343  1.00 21.00           N  
ATOM    214  CA  THR A  29      18.118  -1.801   3.793  1.00 19.34           C  
ATOM    215  C   THR A  29      18.260  -0.327   3.402  1.00 27.00           C  
ATOM    216  O   THR A  29      17.438   0.204   2.661  1.00 21.59           O  
ATOM    217  CB  THR A  29      18.279  -2.661   2.547  1.00 30.72           C  
ATOM    218  OG1 THR A  29      18.413  -4.001   2.961  1.00 39.26           O  
ATOM    219  CG2 THR A  29      19.496  -2.226   1.794  1.00 27.74           C  
ATOM    220  N   LEU A  30      19.283   0.305   3.935  1.00 22.90           N  
ATOM    221  CA  LEU A  30      19.506   1.742   3.672  1.00 25.45           C  
ATOM    222  C   LEU A  30      20.580   1.923   2.633  1.00 33.90           C  
ATOM    223  O   LEU A  30      21.644   1.342   2.730  1.00 32.41           O  
ATOM    224  CB  LEU A  30      20.066   2.420   4.920  1.00 23.89           C  
ATOM    225  CG  LEU A  30      19.094   2.453   6.077  1.00 30.15           C  
ATOM    226  CD1 LEU A  30      19.777   3.055   7.303  1.00 30.90           C  
ATOM    227  CD2 LEU A  30      17.931   3.320   5.650  1.00 26.93           C  
ATOM    228  N   ASN A  31      20.312   2.769   1.664  1.00 22.45           N  
ATOM    229  CA  ASN A  31      21.288   3.149   0.692  1.00 21.79           C  
ATOM    230  C   ASN A  31      21.465   4.653   0.877  1.00 27.34           C  
ATOM    231  O   ASN A  31      20.652   5.457   0.476  1.00 22.18           O  
ATOM    232  CB  ASN A  31      20.869   2.768  -0.725  1.00 24.84           C  
ATOM    233  CG  ASN A  31      21.821   3.405  -1.704  1.00 61.31           C  
ATOM    234  OD1 ASN A  31      21.462   3.630  -2.871  1.00 66.34           O  
ATOM    235  ND2 ASN A  31      23.027   3.730  -1.221  1.00 58.61           N  
ATOM    236  N   SER A  32      22.518   4.949   1.562  1.00 23.28           N  
ATOM    237  CA  SER A  32      22.831   6.303   1.977  1.00 26.64           C  
ATOM    238  C   SER A  32      23.647   7.135   0.990  1.00 36.86           C  
ATOM    239  O   SER A  32      24.553   6.667   0.330  1.00 34.38           O  
ATOM    240  CB  SER A  32      23.443   6.286   3.382  1.00 23.47           C  
ATOM    241  OG  SER A  32      22.479   5.767   4.309  1.00 24.49           O  
ATOM    242  N   GLY A  33      23.316   8.407   0.918  1.00 28.82           N  
ATOM    243  CA  GLY A  33      24.032   9.323   0.078  1.00 28.95           C  
ATOM    244  C   GLY A  33      23.476  10.735   0.288  1.00 36.78           C  
ATOM    245  O   GLY A  33      22.587  10.944   1.095  1.00 32.93           O  
ATOM    246  N   LYS A  34      24.013  11.717  -0.437  1.00 48.08           N  
ATOM    247  CA  LYS A  34      23.534  13.102  -0.355  1.00 52.46           C  
ATOM    248  C   LYS A  34      22.170  13.230  -1.054  1.00 38.96           C  
ATOM    249  O   LYS A  34      21.968  12.667  -2.172  1.00 37.48           O  
ATOM    250  CB  LYS A  34      24.569  14.087  -0.913  1.00 67.47           C  
ATOM    251  CG  LYS A  34      25.342  14.870   0.160  1.00150.88           C  
ATOM    252  CD  LYS A  34      26.843  15.030  -0.131  1.00179.02           C  
ATOM    253  CE  LYS A  34      27.648  15.667   1.007  1.00168.22           C  
ATOM    254  NZ  LYS A  34      29.085  15.842   0.696  1.00123.06           N  
ATOM    255  N   SER A  35      21.248  13.900  -0.343  1.00 33.35           N  
ATOM    256  CA  SER A  35      19.883  14.084  -0.827  1.00 37.39           C  
ATOM    257  C   SER A  35      19.796  14.356  -2.352  1.00 49.02           C  
ATOM    258  O   SER A  35      19.071  13.678  -3.055  1.00 43.67           O  
ATOM    259  CB  SER A  35      19.001  14.964   0.080  1.00 32.39           C  
ATOM    260  OG  SER A  35      18.496  14.326   1.286  1.00 37.53           O  
ATOM    261  N   GLU A  36      20.674  15.207  -2.925  1.00 53.20           N  
ATOM    262  CA  GLU A  36      20.635  15.522  -4.363  1.00 52.15           C  
ATOM    263  C   GLU A  36      21.063  14.465  -5.322  1.00 53.55           C  
ATOM    264  O   GLU A  36      20.494  14.326  -6.396  1.00 56.55           O  
ATOM    265  CB  GLU A  36      21.344  16.828  -4.745  1.00 58.87           C  
ATOM    266  CG  GLU A  36      20.558  18.056  -4.261  1.00 89.75           C  
ATOM    267  CD  GLU A  36      19.350  17.673  -3.457  1.00129.88           C  
ATOM    268  OE1 GLU A  36      19.415  17.125  -2.363  1.00113.55           O  
ATOM    269  OE2 GLU A  36      18.231  17.979  -4.072  1.00115.71           O  
ATOM    270  N   GLN A  37      22.157  13.817  -5.029  1.00 50.57           N  
ATOM    271  CA  GLN A  37      22.569  12.799  -5.950  1.00 48.43           C  
ATOM    272  C   GLN A  37      21.484  11.756  -5.969  1.00 43.18           C  
ATOM    273  O   GLN A  37      21.195  11.171  -7.012  1.00 48.70           O  
ATOM    274  CB  GLN A  37      23.887  12.106  -5.539  1.00 50.44           C  
ATOM    275  CG  GLN A  37      25.122  13.035  -5.520  1.00153.55           C  
ATOM    276  CD  GLN A  37      26.434  12.274  -5.653  1.00199.84           C  
ATOM    277  OE1 GLN A  37      27.210  12.486  -6.602  1.00192.41           O  
ATOM    278  NE2 GLN A  37      26.683  11.372  -4.704  1.00198.29           N  
ATOM    279  N   LEU A  38      20.935  11.504  -4.770  1.00 35.77           N  
ATOM    280  CA  LEU A  38      19.919  10.468  -4.657  1.00 36.96           C  
ATOM    281  C   LEU A  38      18.697  10.809  -5.519  1.00 33.43           C  
ATOM    282  O   LEU A  38      18.201   9.977  -6.296  1.00 31.19           O  
ATOM    283  CB  LEU A  38      19.573  10.077  -3.178  1.00 33.52           C  
ATOM    284  CG  LEU A  38      20.665   9.269  -2.445  1.00 30.88           C  
ATOM    285  CD1 LEU A  38      20.204   9.001  -1.027  1.00 27.53           C  
ATOM    286  CD2 LEU A  38      20.978   7.938  -3.169  1.00 25.16           C  
ATOM    287  N   ALA A  39      18.236  12.057  -5.389  1.00 28.15           N  
ATOM    288  CA  ALA A  39      17.120  12.465  -6.181  1.00 27.82           C  
ATOM    289  C   ALA A  39      17.454  12.327  -7.641  1.00 38.01           C  
ATOM    290  O   ALA A  39      16.648  11.868  -8.450  1.00 37.52           O  
ATOM    291  CB  ALA A  39      16.588  13.821  -5.806  1.00 28.68           C  
ATOM    292  N   GLY A  40      18.694  12.621  -7.983  1.00 36.39           N  
ATOM    293  CA  GLY A  40      19.048  12.524  -9.385  1.00 37.59           C  
ATOM    294  C   GLY A  40      18.941  11.115  -9.869  1.00 43.29           C  
ATOM    295  O   GLY A  40      18.313  10.805 -10.870  1.00 46.38           O  
ATOM    296  N   GLN A  41      19.597  10.256  -9.127  1.00 36.25           N  
ATOM    297  CA  GLN A  41      19.593   8.846  -9.405  1.00 34.27           C  
ATOM    298  C   GLN A  41      18.180   8.226  -9.554  1.00 38.88           C  
ATOM    299  O   GLN A  41      17.920   7.445 -10.455  1.00 37.23           O  
ATOM    300  CB  GLN A  41      20.384   8.219  -8.269  1.00 33.71           C  
ATOM    301  CG  GLN A  41      20.324   6.705  -8.279  1.00 42.43           C  
ATOM    302  CD  GLN A  41      21.400   6.113  -7.403  1.00 67.82           C  
ATOM    303  OE1 GLN A  41      22.264   6.824  -6.837  1.00 53.90           O  
ATOM    304  NE2 GLN A  41      21.365   4.790  -7.341  1.00 39.72           N  
ATOM    305  N   LEU A  42      17.241   8.573  -8.667  1.00 30.55           N  
ATOM    306  CA  LEU A  42      15.889   8.099  -8.786  1.00 27.06           C  
ATOM    307  C   LEU A  42      15.248   8.508 -10.124  1.00 32.85           C  
ATOM    308  O   LEU A  42      14.391   7.791 -10.681  1.00 32.66           O  
ATOM    309  CB  LEU A  42      15.040   8.684  -7.651  1.00 27.94           C  
ATOM    310  CG  LEU A  42      15.316   7.997  -6.334  1.00 31.68           C  
ATOM    311  CD1 LEU A  42      14.639   8.777  -5.212  1.00 25.48           C  
ATOM    312  CD2 LEU A  42      14.814   6.541  -6.368  1.00 30.02           C  
ATOM    313  N   LYS A  43      15.558   9.737 -10.605  1.00 43.88           N  
ATOM    314  CA  LYS A  43      15.003  10.226 -11.892  1.00 44.28           C  
ATOM    315  C   LYS A  43      15.518   9.331 -13.020  1.00 49.79           C  
ATOM    316  O   LYS A  43      14.762   8.778 -13.837  1.00 53.70           O  
ATOM    317  CB  LYS A  43      15.330  11.688 -12.200  1.00 46.40           C  
ATOM    318  CG  LYS A  43      14.903  12.721 -11.160  1.00 44.11           C  
ATOM    319  CD  LYS A  43      14.524  14.062 -11.779  1.00 36.56           C  
ATOM    320  CE  LYS A  43      15.705  14.965 -12.080  1.00 40.47           C  
ATOM    321  NZ  LYS A  43      15.263  16.331 -12.379  1.00 62.40           N  
ATOM    322  N   GLU A  44      16.836   9.139 -12.988  1.00 42.94           N  
ATOM    323  CA  GLU A  44      17.523   8.295 -13.918  1.00 45.31           C  
ATOM    324  C   GLU A  44      17.072   6.808 -13.945  1.00 51.33           C  
ATOM    325  O   GLU A  44      17.058   6.172 -15.014  1.00 50.04           O  
ATOM    326  CB  GLU A  44      19.011   8.462 -13.659  1.00 49.00           C  
ATOM    327  CG  GLU A  44      19.903   7.708 -14.652  1.00 86.24           C  
ATOM    328  CD  GLU A  44      21.221   8.403 -14.802  1.00168.50           C  
ATOM    329  OE1 GLU A  44      21.450   9.507 -14.321  1.00159.33           O  
ATOM    330  OE2 GLU A  44      22.090   7.690 -15.478  1.00196.77           O  
ATOM    331  N   GLU A  45      16.714   6.226 -12.777  1.00 42.28           N  
ATOM    332  CA  GLU A  45      16.276   4.817 -12.719  1.00 37.95           C  
ATOM    333  C   GLU A  45      14.824   4.633 -13.148  1.00 45.22           C  
ATOM    334  O   GLU A  45      14.389   3.535 -13.583  1.00 45.97           O  
ATOM    335  CB  GLU A  45      16.480   4.178 -11.331  1.00 36.43           C  
ATOM    336  CG  GLU A  45      17.857   4.493 -10.733  1.00 50.09           C  
ATOM    337  CD  GLU A  45      18.005   3.968  -9.333  1.00 62.32           C  
ATOM    338  OE1 GLU A  45      17.070   3.872  -8.561  1.00 49.70           O  
ATOM    339  OE2 GLU A  45      19.222   3.556  -9.064  1.00 58.34           O  
ATOM    340  N   GLY A  46      14.078   5.728 -12.992  1.00 41.35           N  
ATOM    341  CA  GLY A  46      12.674   5.742 -13.332  1.00 41.74           C  
ATOM    342  C   GLY A  46      11.948   4.537 -12.754  1.00 47.63           C  
ATOM    343  O   GLY A  46      12.145   4.155 -11.601  1.00 45.80           O  
ATOM    344  N   ASP A  47      11.168   3.887 -13.595  1.00 51.27           N  
ATOM    345  CA  ASP A  47      10.408   2.716 -13.197  1.00 55.33           C  
ATOM    346  C   ASP A  47      11.304   1.514 -12.936  1.00 59.40           C  
ATOM    347  O   ASP A  47      10.833   0.468 -12.499  1.00 65.96           O  
ATOM    348  CB  ASP A  47       9.359   2.346 -14.244  1.00 61.34           C  
ATOM    349  CG  ASP A  47      10.079   1.746 -15.401  1.00108.69           C  
ATOM    350  OD1 ASP A  47      11.239   2.045 -15.684  1.00111.08           O  
ATOM    351  OD2 ASP A  47       9.379   0.803 -15.980  1.00136.48           O  
ATOM    352  N   LYS A  48      12.606   1.639 -13.164  1.00 47.36           N  
ATOM    353  CA  LYS A  48      13.405   0.480 -12.832  1.00 53.45           C  
ATOM    354  C   LYS A  48      14.184   0.602 -11.509  1.00 54.52           C  
ATOM    355  O   LYS A  48      15.061  -0.213 -11.188  1.00 53.41           O  
ATOM    356  CB  LYS A  48      14.246  -0.033 -13.995  1.00 65.29           C  
ATOM    357  CG  LYS A  48      13.477  -0.123 -15.305  1.00103.28           C  
ATOM    358  CD  LYS A  48      12.594  -1.363 -15.411  1.00120.12           C  
ATOM    359  CE  LYS A  48      12.061  -1.613 -16.823  1.00130.44           C  
ATOM    360  NZ  LYS A  48      10.596  -1.784 -16.894  1.00104.79           N  
ATOM    361  N   THR A  49      13.890   1.644 -10.730  1.00 42.83           N  
ATOM    362  CA  THR A  49      14.584   1.831  -9.469  1.00 34.96           C  
ATOM    363  C   THR A  49      14.297   0.675  -8.478  1.00 31.74           C  
ATOM    364  O   THR A  49      13.150   0.192  -8.337  1.00 35.41           O  
ATOM    365  CB  THR A  49      14.143   3.181  -8.816  1.00 38.90           C  
ATOM    366  OG1 THR A  49      14.975   3.360  -7.675  1.00 31.61           O  
ATOM    367  CG2 THR A  49      12.626   3.205  -8.423  1.00 22.67           C  
ATOM    368  N   PRO A  50      15.309   0.244  -7.749  1.00 25.11           N  
ATOM    369  CA  PRO A  50      15.118  -0.736  -6.678  1.00 27.06           C  
ATOM    370  C   PRO A  50      14.639  -0.071  -5.376  1.00 36.83           C  
ATOM    371  O   PRO A  50      14.390  -0.781  -4.388  1.00 34.36           O  
ATOM    372  CB  PRO A  50      16.499  -1.270  -6.332  1.00 29.48           C  
ATOM    373  CG  PRO A  50      17.452  -0.236  -6.859  1.00 32.46           C  
ATOM    374  CD  PRO A  50      16.739   0.487  -7.999  1.00 26.90           C  
ATOM    375  N   ALA A  51      14.585   1.304  -5.338  1.00 30.63           N  
ATOM    376  CA  ALA A  51      14.132   2.014  -4.139  1.00 24.16           C  
ATOM    377  C   ALA A  51      12.640   1.815  -3.856  1.00 18.97           C  
ATOM    378  O   ALA A  51      11.784   1.920  -4.742  1.00 27.29           O  
ATOM    379  CB  ALA A  51      14.453   3.518  -4.279  1.00 22.01           C  
ATOM    380  N   ASP A  52      12.291   1.630  -2.611  1.00 16.58           N  
ATOM    381  CA  ASP A  52      10.879   1.606  -2.242  1.00 17.41           C  
ATOM    382  C   ASP A  52      10.417   2.961  -1.621  1.00 17.02           C  
ATOM    383  O   ASP A  52       9.243   3.373  -1.739  1.00 18.32           O  
ATOM    384  CB  ASP A  52      10.588   0.531  -1.198  1.00 23.09           C  
ATOM    385  CG  ASP A  52      10.799  -0.879  -1.770  1.00 29.66           C  
ATOM    386  OD1 ASP A  52      10.167  -1.264  -2.710  1.00 24.32           O  
ATOM    387  OD2 ASP A  52      11.830  -1.531  -1.254  1.00 22.35           O  
ATOM    388  N   VAL A  53      11.309   3.503  -0.811  1.00 17.32           N  
ATOM    389  CA  VAL A  53      11.055   4.761  -0.080  1.00 19.32           C  
ATOM    390  C   VAL A  53      12.250   5.700  -0.267  1.00 28.32           C  
ATOM    391  O   VAL A  53      13.398   5.234  -0.346  1.00 22.41           O  
ATOM    392  CB  VAL A  53      10.840   4.499   1.425  1.00 20.45           C  
ATOM    393  CG1 VAL A  53      10.777   5.820   2.258  1.00 17.09           C  
ATOM    394  CG2 VAL A  53       9.570   3.680   1.644  1.00 18.30           C  
ATOM    395  N   PHE A  54      11.984   7.038  -0.310  1.00 19.80           N  
ATOM    396  CA  PHE A  54      13.044   8.013  -0.353  1.00 17.39           C  
ATOM    397  C   PHE A  54      12.860   8.899   0.893  1.00 16.43           C  
ATOM    398  O   PHE A  54      11.781   9.389   1.135  1.00 17.41           O  
ATOM    399  CB  PHE A  54      12.876   8.877  -1.591  1.00 17.47           C  
ATOM    400  CG  PHE A  54      13.946   9.942  -1.696  1.00 21.32           C  
ATOM    401  CD1 PHE A  54      15.224   9.769  -1.161  1.00 19.65           C  
ATOM    402  CD2 PHE A  54      13.666  11.117  -2.400  1.00 33.41           C  
ATOM    403  CE1 PHE A  54      16.233  10.709  -1.370  1.00 20.96           C  
ATOM    404  CE2 PHE A  54      14.642  12.094  -2.592  1.00 31.38           C  
ATOM    405  CZ  PHE A  54      15.919  11.869  -2.079  1.00 28.43           C  
ATOM    406  N   TYR A  55      13.859   8.932   1.735  1.00 15.77           N  
ATOM    407  CA  TYR A  55      13.852   9.633   3.004  1.00 14.80           C  
ATOM    408  C   TYR A  55      14.932  10.705   2.909  1.00 17.88           C  
ATOM    409  O   TYR A  55      16.139  10.418   2.639  1.00 18.95           O  
ATOM    410  CB  TYR A  55      14.157   8.616   4.140  1.00 17.07           C  
ATOM    411  CG  TYR A  55      14.182   9.161   5.592  1.00 18.54           C  
ATOM    412  CD1 TYR A  55      13.165   9.980   6.097  1.00 21.63           C  
ATOM    413  CD2 TYR A  55      15.164   8.757   6.493  1.00 19.85           C  
ATOM    414  CE1 TYR A  55      13.090  10.366   7.438  1.00 21.84           C  
ATOM    415  CE2 TYR A  55      15.149   9.170   7.827  1.00 22.34           C  
ATOM    416  CZ  TYR A  55      14.116   9.981   8.298  1.00 26.62           C  
ATOM    417  OH  TYR A  55      14.099  10.396   9.601  1.00 27.86           O  
ATOM    418  N   THR A  56      14.516  11.972   3.071  1.00 16.97           N  
ATOM    419  CA  THR A  56      15.502  13.011   2.788  1.00 17.13           C  
ATOM    420  C   THR A  56      15.488  14.154   3.854  1.00 15.88           C  
ATOM    421  O   THR A  56      14.542  14.310   4.641  1.00 16.33           O  
ATOM    422  CB  THR A  56      15.023  13.629   1.429  1.00 36.61           C  
ATOM    423  OG1 THR A  56      15.918  14.603   0.980  1.00 50.44           O  
ATOM    424  CG2 THR A  56      13.658  14.295   1.645  1.00 31.22           C  
ATOM    425  N   GLU A  57      16.555  14.941   3.850  1.00 16.85           N  
ATOM    426  CA  GLU A  57      16.650  16.075   4.804  1.00 18.09           C  
ATOM    427  C   GLU A  57      15.689  17.220   4.479  1.00 21.11           C  
ATOM    428  O   GLU A  57      15.359  18.001   5.383  1.00 16.36           O  
ATOM    429  CB  GLU A  57      18.090  16.658   4.918  1.00 13.64           C  
ATOM    430  CG  GLU A  57      19.061  15.686   5.603  1.00 17.59           C  
ATOM    431  CD  GLU A  57      20.281  16.435   6.021  1.00 20.97           C  
ATOM    432  OE1 GLU A  57      20.269  17.323   6.854  1.00 20.33           O  
ATOM    433  OE2 GLU A  57      21.315  16.125   5.293  1.00 21.21           O  
ATOM    434  N   GLN A  58      15.324  17.375   3.197  1.00 16.30           N  
ATOM    435  CA  GLN A  58      14.543  18.546   2.779  1.00 15.67           C  
ATOM    436  C   GLN A  58      13.426  18.143   1.851  1.00 14.43           C  
ATOM    437  O   GLN A  58      13.715  17.589   0.760  1.00 18.29           O  
ATOM    438  CB  GLN A  58      15.454  19.578   2.023  1.00 14.55           C  
ATOM    439  CG  GLN A  58      16.760  19.932   2.769  1.00 16.41           C  
ATOM    440  CD  GLN A  58      16.604  20.785   4.029  1.00 21.62           C  
ATOM    441  OE1 GLN A  58      17.528  20.802   4.874  1.00 19.19           O  
ATOM    442  NE2 GLN A  58      15.403  21.408   4.205  1.00 20.01           N  
ATOM    443  N   THR A  59      12.170  18.457   2.231  1.00 13.16           N  
ATOM    444  CA  THR A  59      11.047  18.127   1.362  1.00 14.72           C  
ATOM    445  C   THR A  59      11.165  18.760  -0.039  1.00 20.71           C  
ATOM    446  O   THR A  59      10.529  18.331  -0.992  1.00 20.59           O  
ATOM    447  CB  THR A  59       9.707  18.505   1.985  1.00 20.56           C  
ATOM    448  OG1 THR A  59       9.725  19.873   2.347  1.00 20.66           O  
ATOM    449  CG2 THR A  59       9.444  17.712   3.256  1.00 17.99           C  
ATOM    450  N   ALA A  60      11.907  19.880  -0.129  1.00 18.99           N  
ATOM    451  CA  ALA A  60      12.099  20.526  -1.402  1.00 20.32           C  
ATOM    452  C   ALA A  60      12.671  19.528  -2.401  1.00 24.48           C  
ATOM    453  O   ALA A  60      12.438  19.660  -3.605  1.00 21.13           O  
ATOM    454  CB  ALA A  60      13.051  21.746  -1.279  1.00 19.41           C  
ATOM    455  N  ATHR A  61      13.419  18.535  -1.902  0.55 15.85           N  
ATOM    456  N  BTHR A  61      13.395  18.529  -1.879  0.45 17.66           N  
ATOM    457  CA ATHR A  61      13.981  17.554  -2.808  0.55 17.29           C  
ATOM    458  CA BTHR A  61      13.990  17.515  -2.724  0.45 19.51           C  
ATOM    459  C  ATHR A  61      12.951  16.723  -3.555  0.55 18.65           C  
ATOM    460  C  BTHR A  61      12.988  16.648  -3.477  0.45 22.92           C  
ATOM    461  O  ATHR A  61      13.289  16.129  -4.567  0.55 22.35           O  
ATOM    462  O  BTHR A  61      13.367  15.984  -4.431  0.45 28.27           O  
ATOM    463  CB ATHR A  61      15.014  16.620  -2.174  0.55 18.70           C  
ATOM    464  CB BTHR A  61      15.034  16.653  -1.996  0.45 18.86           C  
ATOM    465  OG1ATHR A  61      14.417  15.875  -1.135  0.55 22.96           O  
ATOM    466  OG1BTHR A  61      15.968  17.482  -1.367  0.45 20.96           O  
ATOM    467  CG2ATHR A  61      16.185  17.422  -1.674  0.55 15.52           C  
ATOM    468  CG2BTHR A  61      15.745  15.735  -2.977  0.45 19.32           C  
ATOM    469  N   PHE A  62      11.724  16.645  -3.057  1.00 16.99           N  
ATOM    470  CA  PHE A  62      10.647  15.870  -3.726  1.00 18.62           C  
ATOM    471  C   PHE A  62      10.019  16.569  -4.968  1.00 26.58           C  
ATOM    472  O   PHE A  62       9.254  15.982  -5.725  1.00 21.23           O  
ATOM    473  CB  PHE A  62       9.495  15.683  -2.730  1.00 18.98           C  
ATOM    474  CG  PHE A  62       9.955  14.818  -1.570  1.00 19.19           C  
ATOM    475  CD1 PHE A  62      10.759  13.695  -1.792  1.00 26.98           C  
ATOM    476  CD2 PHE A  62       9.528  15.086  -0.282  1.00 18.67           C  
ATOM    477  CE1 PHE A  62      11.167  12.823  -0.778  1.00 27.38           C  
ATOM    478  CE2 PHE A  62       9.909  14.231   0.749  1.00 24.05           C  
ATOM    479  CZ  PHE A  62      10.719  13.113   0.507  1.00 27.51           C  
ATOM    480  N   ALA A  63      10.255  17.901  -5.120  1.00 26.33           N  
ATOM    481  CA  ALA A  63       9.570  18.687  -6.130  1.00 25.90           C  
ATOM    482  C   ALA A  63       9.592  18.062  -7.537  1.00 25.47           C  
ATOM    483  O   ALA A  63       8.517  17.751  -8.111  1.00 25.29           O  
ATOM    484  CB  ALA A  63       9.969  20.171  -6.054  1.00 26.46           C  
ATOM    485  N   ASP A  64      10.814  17.844  -8.038  1.00 24.98           N  
ATOM    486  CA  ASP A  64      11.004  17.270  -9.388  1.00 32.28           C  
ATOM    487  C   ASP A  64      10.345  15.923  -9.487  1.00 35.82           C  
ATOM    488  O   ASP A  64       9.598  15.661 -10.420  1.00 35.38           O  
ATOM    489  CB  ASP A  64      12.461  16.981  -9.761  1.00 31.90           C  
ATOM    490  CG  ASP A  64      13.330  18.139  -9.898  1.00 53.51           C  
ATOM    491  OD1 ASP A  64      12.952  19.284  -9.800  1.00 82.58           O  
ATOM    492  OD2 ASP A  64      14.547  17.776 -10.161  1.00 60.31           O  
ATOM    493  N   LEU A  65      10.677  15.047  -8.537  1.00 25.57           N  
ATOM    494  CA  LEU A  65      10.134  13.700  -8.575  1.00 21.15           C  
ATOM    495  C   LEU A  65       8.628  13.699  -8.644  1.00 22.62           C  
ATOM    496  O   LEU A  65       7.995  12.917  -9.351  1.00 24.31           O  
ATOM    497  CB  LEU A  65      10.587  12.925  -7.332  1.00 20.93           C  
ATOM    498  CG  LEU A  65      12.074  13.052  -7.077  1.00 28.36           C  
ATOM    499  CD1 LEU A  65      12.465  12.114  -5.936  1.00 29.63           C  
ATOM    500  CD2 LEU A  65      12.837  12.587  -8.296  1.00 42.90           C  
ATOM    501  N   SER A  66       8.003  14.578  -7.861  1.00 20.02           N  
ATOM    502  CA  SER A  66       6.549  14.614  -7.812  1.00 20.45           C  
ATOM    503  C   SER A  66       6.008  15.122  -9.179  1.00 33.02           C  
ATOM    504  O   SER A  66       5.040  14.584  -9.726  1.00 28.31           O  
ATOM    505  CB  SER A  66       6.003  15.504  -6.651  1.00 21.35           C  
ATOM    506  OG  SER A  66       4.584  15.436  -6.691  1.00 26.20           O  
ATOM    507  N   GLU A  67       6.673  16.160  -9.721  1.00 28.31           N  
ATOM    508  CA  GLU A  67       6.298  16.720 -11.034  1.00 35.31           C  
ATOM    509  C   GLU A  67       6.312  15.685 -12.167  1.00 39.59           C  
ATOM    510  O   GLU A  67       5.442  15.651 -13.059  1.00 41.24           O  
ATOM    511  CB  GLU A  67       7.138  17.954 -11.394  1.00 34.11           C  
ATOM    512  CG  GLU A  67       6.261  19.227 -11.394  1.00 59.24           C  
ATOM    513  CD  GLU A  67       6.994  20.432 -11.906  1.00 95.03           C  
ATOM    514  OE1 GLU A  67       7.399  20.526 -13.055  1.00123.04           O  
ATOM    515  OE2 GLU A  67       7.188  21.336 -10.970  1.00 91.21           O  
ATOM    516  N   ALA A  68       7.306  14.814 -12.096  1.00 30.26           N  
ATOM    517  CA  ALA A  68       7.440  13.722 -13.049  1.00 30.02           C  
ATOM    518  C   ALA A  68       6.560  12.512 -12.733  1.00 38.24           C  
ATOM    519  O   ALA A  68       6.722  11.483 -13.368  1.00 45.00           O  
ATOM    520  CB  ALA A  68       8.880  13.275 -13.091  1.00 28.55           C  
ATOM    521  N   GLY A  69       5.710  12.606 -11.703  1.00 31.45           N  
ATOM    522  CA  GLY A  69       4.832  11.545 -11.290  1.00 32.40           C  
ATOM    523  C   GLY A  69       5.556  10.286 -10.774  1.00 38.87           C  
ATOM    524  O   GLY A  69       5.023   9.168 -10.879  1.00 32.73           O  
ATOM    525  N   LEU A  70       6.729  10.443 -10.145  1.00 30.12           N  
ATOM    526  CA  LEU A  70       7.457   9.269  -9.642  1.00 24.04           C  
ATOM    527  C   LEU A  70       7.037   8.742  -8.253  1.00 28.18           C  
ATOM    528  O   LEU A  70       7.561   7.708  -7.794  1.00 25.88           O  
ATOM    529  CB  LEU A  70       8.990   9.516  -9.671  1.00 24.76           C  
ATOM    530  CG  LEU A  70       9.522   9.807 -11.102  1.00 34.23           C  
ATOM    531  CD1 LEU A  70      11.012  10.182 -11.057  1.00 35.45           C  
ATOM    532  CD2 LEU A  70       9.348   8.572 -11.994  1.00 35.50           C  
ATOM    533  N   LEU A  71       6.129   9.466  -7.577  1.00 21.90           N  
ATOM    534  CA  LEU A  71       5.838   9.184  -6.216  1.00 17.77           C  
ATOM    535  C   LEU A  71       4.455   8.687  -6.064  1.00 22.87           C  
ATOM    536  O   LEU A  71       3.566   9.130  -6.768  1.00 26.39           O  
ATOM    537  CB  LEU A  71       6.040  10.501  -5.383  1.00 18.11           C  
ATOM    538  CG  LEU A  71       7.423  11.153  -5.541  1.00 22.58           C  
ATOM    539  CD1 LEU A  71       7.490  12.376  -4.620  1.00 24.35           C  
ATOM    540  CD2 LEU A  71       8.546  10.202  -5.091  1.00 21.21           C  
ATOM    541  N   ALA A  72       4.262   7.781  -5.106  1.00 21.03           N  
ATOM    542  CA  ALA A  72       2.942   7.241  -4.850  1.00 21.42           C  
ATOM    543  C   ALA A  72       2.161   8.057  -3.797  1.00 25.82           C  
ATOM    544  O   ALA A  72       2.673   8.638  -2.858  1.00 22.37           O  
ATOM    545  CB  ALA A  72       3.037   5.789  -4.399  1.00 21.43           C  
ATOM    546  N   PRO A  73       0.866   8.045  -3.886  1.00 27.31           N  
ATOM    547  CA  PRO A  73       0.102   8.807  -2.919  1.00 23.21           C  
ATOM    548  C   PRO A  73       0.034   8.094  -1.594  1.00 25.72           C  
ATOM    549  O   PRO A  73      -0.026   6.867  -1.573  1.00 22.76           O  
ATOM    550  CB  PRO A  73      -1.303   8.907  -3.514  1.00 27.27           C  
ATOM    551  CG  PRO A  73      -1.162   8.552  -4.983  1.00 42.10           C  
ATOM    552  CD  PRO A  73       0.068   7.659  -5.071  1.00 34.89           C  
ATOM    553  N   ILE A  74       0.029   8.880  -0.518  1.00 20.14           N  
ATOM    554  CA  ILE A  74      -0.056   8.479   0.892  1.00 20.80           C  
ATOM    555  C   ILE A  74      -1.515   8.703   1.360  1.00 24.90           C  
ATOM    556  O   ILE A  74      -2.241   9.498   0.791  1.00 28.01           O  
ATOM    557  CB  ILE A  74       0.836   9.472   1.687  1.00 29.35           C  
ATOM    558  CG1 ILE A  74       2.285   9.266   1.331  1.00 42.56           C  
ATOM    559  CG2 ILE A  74       0.677   9.289   3.191  1.00 37.70           C  
ATOM    560  CD1 ILE A  74       2.466   7.846   0.843  1.00 44.71           C  
ATOM    561  N   SER A  75      -1.937   8.136   2.478  1.00 18.28           N  
ATOM    562  CA  SER A  75      -3.286   8.400   2.960  1.00 14.89           C  
ATOM    563  C   SER A  75      -3.320   9.858   3.498  1.00 17.56           C  
ATOM    564  O   SER A  75      -2.404  10.285   4.267  1.00 17.10           O  
ATOM    565  CB  SER A  75      -3.511   7.475   4.152  1.00 18.43           C  
ATOM    566  OG  SER A  75      -4.653   7.807   4.941  1.00 21.06           O  
ATOM    567  N   GLU A  76      -4.428  10.495   3.216  1.00 18.35           N  
ATOM    568  CA  GLU A  76      -4.700  11.846   3.769  1.00 17.87           C  
ATOM    569  C   GLU A  76      -4.663  11.819   5.279  1.00 23.69           C  
ATOM    570  O   GLU A  76      -4.242  12.779   5.949  1.00 20.70           O  
ATOM    571  CB  GLU A  76      -6.110  12.270   3.333  1.00 17.91           C  
ATOM    572  CG  GLU A  76      -6.548  13.639   3.881  1.00 23.96           C  
ATOM    573  CD  GLU A  76      -5.813  14.772   3.235  1.00 32.09           C  
ATOM    574  OE1 GLU A  76      -5.158  14.661   2.235  1.00 30.82           O  
ATOM    575  OE2 GLU A  76      -5.818  15.855   3.937  1.00 25.56           O  
ATOM    576  N   GLN A  77      -5.135  10.699   5.874  1.00 17.59           N  
ATOM    577  CA  GLN A  77      -5.139  10.605   7.323  1.00 16.54           C  
ATOM    578  C   GLN A  77      -3.702  10.665   7.895  1.00 22.93           C  
ATOM    579  O   GLN A  77      -3.477  11.222   8.970  1.00 25.22           O  
ATOM    580  CB  GLN A  77      -5.923   9.352   7.801  1.00 20.25           C  
ATOM    581  CG  GLN A  77      -6.406   9.458   9.267  1.00 45.13           C  
ATOM    582  CD  GLN A  77      -7.151  10.748   9.648  1.00 64.82           C  
ATOM    583  OE1 GLN A  77      -7.010  11.302  10.750  1.00 64.55           O  
ATOM    584  NE2 GLN A  77      -8.034  11.191   8.779  1.00 37.57           N  
ATOM    585  N   THR A  78      -2.710  10.109   7.181  1.00 17.16           N  
ATOM    586  CA  THR A  78      -1.355  10.179   7.647  1.00 16.63           C  
ATOM    587  C   THR A  78      -0.851  11.590   7.502  1.00 16.99           C  
ATOM    588  O   THR A  78      -0.167  12.079   8.391  1.00 17.22           O  
ATOM    589  CB  THR A  78      -0.472   9.244   6.852  1.00 23.56           C  
ATOM    590  OG1 THR A  78      -1.085   7.966   6.930  1.00 21.02           O  
ATOM    591  CG2 THR A  78       0.931   9.177   7.490  1.00 22.34           C  
ATOM    592  N   ILE A  79      -1.170  12.165   6.369  1.00 15.11           N  
ATOM    593  CA  ILE A  79      -0.719  13.518   6.097  1.00 14.17           C  
ATOM    594  C   ILE A  79      -1.202  14.482   7.192  1.00 18.76           C  
ATOM    595  O   ILE A  79      -0.467  15.345   7.675  1.00 18.58           O  
ATOM    596  CB  ILE A  79      -1.217  13.945   4.728  1.00 16.06           C  
ATOM    597  CG1 ILE A  79      -0.327  13.300   3.677  1.00 19.85           C  
ATOM    598  CG2 ILE A  79      -1.141  15.476   4.512  1.00 22.06           C  
ATOM    599  CD1 ILE A  79      -1.045  13.050   2.346  1.00 24.75           C  
ATOM    600  N   GLN A  80      -2.444  14.347   7.598  1.00 17.95           N  
ATOM    601  CA  GLN A  80      -2.947  15.201   8.628  1.00 17.79           C  
ATOM    602  C   GLN A  80      -2.240  15.104   9.947  1.00 23.29           C  
ATOM    603  O   GLN A  80      -2.307  16.012  10.771  1.00 23.78           O  
ATOM    604  CB  GLN A  80      -4.472  15.053   8.772  1.00 17.88           C  
ATOM    605  CG  GLN A  80      -5.146  15.487   7.468  1.00 19.07           C  
ATOM    606  CD  GLN A  80      -5.157  17.009   7.324  1.00 25.17           C  
ATOM    607  OE1 GLN A  80      -4.983  17.744   8.323  1.00 22.38           O  
ATOM    608  NE2 GLN A  80      -5.209  17.457   6.087  1.00 21.38           N  
ATOM    609  N   GLN A  81      -1.605  13.990  10.189  1.00 19.82           N  
ATOM    610  CA  GLN A  81      -0.945  13.836  11.453  1.00 19.62           C  
ATOM    611  C   GLN A  81       0.226  14.781  11.669  1.00 22.34           C  
ATOM    612  O   GLN A  81       0.592  15.034  12.799  1.00 23.09           O  
ATOM    613  CB  GLN A  81      -0.462  12.394  11.689  1.00 22.08           C  
ATOM    614  CG  GLN A  81      -1.653  11.390  11.653  1.00 30.33           C  
ATOM    615  CD  GLN A  81      -2.867  11.889  12.418  1.00 85.16           C  
ATOM    616  OE1 GLN A  81      -2.811  12.026  13.656  1.00 98.29           O  
ATOM    617  NE2 GLN A  81      -3.940  12.232  11.686  1.00 72.92           N  
ATOM    618  N   THR A  82       0.905  15.221  10.656  1.00 17.51           N  
ATOM    619  CA  THR A  82       2.088  16.024  10.931  1.00 16.22           C  
ATOM    620  C   THR A  82       1.916  17.484  10.434  1.00 20.52           C  
ATOM    621  O   THR A  82       2.911  18.221  10.286  1.00 19.96           O  
ATOM    622  CB  THR A  82       3.314  15.392  10.253  1.00 21.91           C  
ATOM    623  OG1 THR A  82       3.119  15.314   8.841  1.00 21.26           O  
ATOM    624  CG2 THR A  82       3.598  13.983  10.833  1.00 20.30           C  
ATOM    625  N   ALA A  83       0.659  17.807  10.114  1.00 16.50           N  
ATOM    626  CA  ALA A  83       0.312  19.134   9.583  1.00 19.46           C  
ATOM    627  C   ALA A  83       0.249  20.178  10.704  1.00 25.48           C  
ATOM    628  O   ALA A  83      -0.707  20.260  11.445  1.00 29.45           O  
ATOM    629  CB  ALA A  83      -1.009  19.077   8.787  1.00 22.43           C  
ATOM    630  N   GLN A  84       1.339  20.916  10.863  1.00 18.72           N  
ATOM    631  CA  GLN A  84       1.418  21.897  11.890  1.00 17.07           C  
ATOM    632  C   GLN A  84       1.632  23.272  11.207  1.00 23.88           C  
ATOM    633  O   GLN A  84       1.857  23.331  10.012  1.00 19.84           O  
ATOM    634  CB  GLN A  84       2.626  21.598  12.811  1.00 18.56           C  
ATOM    635  CG  GLN A  84       2.557  20.232  13.591  1.00 26.78           C  
ATOM    636  CD  GLN A  84       1.242  19.937  14.300  1.00 27.13           C  
ATOM    637  OE1 GLN A  84       0.502  20.867  14.662  1.00 32.02           O  
ATOM    638  NE2 GLN A  84       0.782  18.688  14.208  1.00 34.16           N  
ATOM    639  N   LYS A  85       1.571  24.368  11.981  1.00 21.42           N  
ATOM    640  CA  LYS A  85       1.826  25.694  11.423  1.00 17.83           C  
ATOM    641  C   LYS A  85       3.135  25.711  10.669  1.00 17.23           C  
ATOM    642  O   LYS A  85       4.178  25.249  11.169  1.00 20.45           O  
ATOM    643  CB  LYS A  85       2.010  26.655  12.579  1.00 17.15           C  
ATOM    644  CG  LYS A  85       2.287  28.050  12.056  1.00 25.66           C  
ATOM    645  CD  LYS A  85       2.196  29.094  13.179  1.00 29.83           C  
ATOM    646  CE  LYS A  85       3.216  30.225  12.999  1.00 56.38           C  
ATOM    647  NZ  LYS A  85       2.769  31.464  13.656  1.00 35.47           N  
ATOM    648  N   GLY A  86       3.115  26.191   9.435  1.00 16.53           N  
ATOM    649  CA  GLY A  86       4.367  26.305   8.683  1.00 18.86           C  
ATOM    650  C   GLY A  86       4.752  25.096   7.817  1.00 19.98           C  
ATOM    651  O   GLY A  86       5.590  25.212   6.931  1.00 17.97           O  
ATOM    652  N   VAL A  87       4.099  23.946   8.067  1.00 17.70           N  
ATOM    653  CA  VAL A  87       4.450  22.693   7.368  1.00 17.03           C  
ATOM    654  C   VAL A  87       3.839  22.663   5.989  1.00 14.57           C  
ATOM    655  O   VAL A  87       2.664  22.907   5.841  1.00 18.96           O  
ATOM    656  CB  VAL A  87       3.942  21.499   8.237  1.00 23.14           C  
ATOM    657  CG1 VAL A  87       4.151  20.119   7.572  1.00 22.88           C  
ATOM    658  CG2 VAL A  87       4.551  21.539   9.643  1.00 18.98           C  
ATOM    659  N   PRO A  88       4.641  22.375   4.969  1.00 16.39           N  
ATOM    660  CA  PRO A  88       4.129  22.290   3.617  1.00 15.59           C  
ATOM    661  C   PRO A  88       3.384  20.965   3.380  1.00 20.34           C  
ATOM    662  O   PRO A  88       3.770  19.925   3.960  1.00 18.47           O  
ATOM    663  CB  PRO A  88       5.367  22.286   2.762  1.00 17.05           C  
ATOM    664  CG  PRO A  88       6.533  21.872   3.650  1.00 18.38           C  
ATOM    665  CD  PRO A  88       6.112  22.181   5.055  1.00 15.12           C  
ATOM    666  N   LEU A  89       2.311  21.013   2.576  1.00 19.75           N  
ATOM    667  CA  LEU A  89       1.511  19.856   2.200  1.00 19.89           C  
ATOM    668  C   LEU A  89       1.752  19.596   0.745  1.00 27.96           C  
ATOM    669  O   LEU A  89       1.735  20.538  -0.044  1.00 23.35           O  
ATOM    670  CB  LEU A  89      -0.012  20.010   2.370  1.00 23.19           C  
ATOM    671  CG  LEU A  89      -0.454  20.290   3.815  1.00 32.35           C  
ATOM    672  CD1 LEU A  89      -1.953  20.051   4.000  1.00 37.32           C  
ATOM    673  CD2 LEU A  89       0.230  19.361   4.763  1.00 30.55           C  
ATOM    674  N   ALA A  90       2.025  18.328   0.380  1.00 20.32           N  
ATOM    675  CA  ALA A  90       2.229  17.962  -1.018  1.00 19.32           C  
ATOM    676  C   ALA A  90       0.903  18.132  -1.775  1.00 20.51           C  
ATOM    677  O   ALA A  90      -0.126  17.537  -1.445  1.00 20.91           O  
ATOM    678  CB  ALA A  90       2.634  16.489  -1.160  1.00 19.10           C  
ATOM    679  N   PRO A  91       0.933  18.898  -2.837  1.00 22.05           N  
ATOM    680  CA  PRO A  91      -0.264  19.066  -3.630  1.00 25.66           C  
ATOM    681  C   PRO A  91      -0.848  17.743  -4.142  1.00 29.58           C  
ATOM    682  O   PRO A  91      -2.049  17.558  -4.209  1.00 32.04           O  
ATOM    683  CB  PRO A  91       0.163  19.991  -4.791  1.00 28.80           C  
ATOM    684  CG  PRO A  91       1.608  20.418  -4.558  1.00 32.19           C  
ATOM    685  CD  PRO A  91       2.082  19.754  -3.264  1.00 25.20           C  
ATOM    686  N   LYS A  92      -0.024  16.767  -4.471  1.00 24.78           N  
ATOM    687  CA  LYS A  92      -0.608  15.501  -4.954  1.00 24.97           C  
ATOM    688  C   LYS A  92      -0.609  14.409  -3.888  1.00 30.63           C  
ATOM    689  O   LYS A  92      -0.724  13.218  -4.211  1.00 27.10           O  
ATOM    690  CB  LYS A  92       0.130  14.977  -6.164  1.00 23.90           C  
ATOM    691  CG  LYS A  92       0.139  15.939  -7.342  1.00 33.96           C  
ATOM    692  CD  LYS A  92       1.423  15.833  -8.182  1.00 81.77           C  
ATOM    693  CE  LYS A  92       1.226  15.326  -9.611  1.00 92.77           C  
ATOM    694  NZ  LYS A  92       2.392  14.610 -10.173  1.00108.66           N  
ATOM    695  N   LYS A  93      -0.503  14.807  -2.613  1.00 21.93           N  
ATOM    696  CA  LYS A  93      -0.523  13.815  -1.541  1.00 20.48           C  
ATOM    697  C   LYS A  93       0.531  12.698  -1.732  1.00 20.83           C  
ATOM    698  O   LYS A  93       0.314  11.553  -1.315  1.00 28.91           O  
ATOM    699  CB  LYS A  93      -1.905  13.198  -1.468  1.00 20.71           C  
ATOM    700  CG  LYS A  93      -2.995  14.237  -1.351  1.00 33.58           C  
ATOM    701  CD  LYS A  93      -4.208  13.735  -0.582  1.00 75.28           C  
ATOM    702  CE  LYS A  93      -5.552  14.158  -1.162  1.00115.92           C  
ATOM    703  NZ  LYS A  93      -6.669  13.296  -0.723  1.00127.82           N  
ATOM    704  N   ASP A  94       1.663  13.022  -2.330  1.00 16.04           N  
ATOM    705  CA  ASP A  94       2.654  12.014  -2.681  1.00 16.24           C  
ATOM    706  C   ASP A  94       3.995  12.160  -1.980  1.00 20.25           C  
ATOM    707  O   ASP A  94       5.044  11.693  -2.451  1.00 22.78           O  
ATOM    708  CB  ASP A  94       2.875  12.064  -4.186  1.00 17.46           C  
ATOM    709  CG  ASP A  94       3.316  13.418  -4.670  1.00 23.13           C  
ATOM    710  OD1 ASP A  94       3.281  14.393  -3.972  1.00 26.59           O  
ATOM    711  OD2 ASP A  94       3.656  13.461  -5.920  1.00 23.01           O  
ATOM    712  N   TRP A  95       3.970  12.892  -0.849  1.00 17.75           N  
ATOM    713  CA  TRP A  95       5.139  13.066   0.050  1.00 19.46           C  
ATOM    714  C   TRP A  95       4.664  13.637   1.371  1.00 19.28           C  
ATOM    715  O   TRP A  95       3.524  14.136   1.419  1.00 17.38           O  
ATOM    716  CB  TRP A  95       6.399  13.750  -0.471  1.00 19.32           C  
ATOM    717  CG  TRP A  95       6.122  15.182  -0.919  1.00 21.55           C  
ATOM    718  CD1 TRP A  95       5.922  15.560  -2.195  1.00 23.40           C  
ATOM    719  CD2 TRP A  95       6.103  16.396  -0.138  1.00 19.71           C  
ATOM    720  NE1 TRP A  95       5.768  16.932  -2.280  1.00 21.88           N  
ATOM    721  CE2 TRP A  95       5.878  17.471  -1.042  1.00 24.84           C  
ATOM    722  CE3 TRP A  95       6.191  16.698   1.225  1.00 21.91           C  
ATOM    723  CZ2 TRP A  95       5.714  18.802  -0.609  1.00 22.59           C  
ATOM    724  CZ3 TRP A  95       6.096  18.043   1.650  1.00 21.47           C  
ATOM    725  CH2 TRP A  95       5.847  19.065   0.721  1.00 22.20           C  
ATOM    726  N   ILE A  96       5.445  13.431   2.460  1.00 17.78           N  
ATOM    727  CA  ILE A  96       4.964  13.917   3.748  1.00 15.53           C  
ATOM    728  C   ILE A  96       6.082  14.527   4.530  1.00 17.85           C  
ATOM    729  O   ILE A  96       7.181  14.012   4.536  1.00 18.89           O  
ATOM    730  CB  ILE A  96       4.279  12.790   4.533  1.00 19.51           C  
ATOM    731  CG1 ILE A  96       3.767  13.282   5.877  1.00 18.85           C  
ATOM    732  CG2 ILE A  96       5.261  11.612   4.762  1.00 16.44           C  
ATOM    733  CD1 ILE A  96       2.738  12.330   6.519  1.00 22.78           C  
ATOM    734  N   ALA A  97       5.818  15.640   5.203  1.00 14.31           N  
ATOM    735  CA  ALA A  97       6.829  16.221   6.050  1.00 14.40           C  
ATOM    736  C   ALA A  97       6.818  15.499   7.389  1.00 13.38           C  
ATOM    737  O   ALA A  97       5.734  15.206   7.916  1.00 16.47           O  
ATOM    738  CB  ALA A  97       6.483  17.722   6.287  1.00 17.20           C  
ATOM    739  N   LEU A  98       8.001  15.281   7.985  1.00 13.00           N  
ATOM    740  CA  LEU A  98       8.023  14.517   9.214  1.00 15.09           C  
ATOM    741  C   LEU A  98       8.741  15.191  10.351  1.00 15.94           C  
ATOM    742  O   LEU A  98       8.459  14.889  11.493  1.00 19.73           O  
ATOM    743  CB  LEU A  98       8.801  13.211   8.941  1.00 17.63           C  
ATOM    744  CG  LEU A  98       8.063  12.379   7.925  1.00 18.14           C  
ATOM    745  CD1 LEU A  98       8.980  11.226   7.577  1.00 20.09           C  
ATOM    746  CD2 LEU A  98       6.791  11.835   8.557  1.00 18.79           C  
ATOM    747  N   SER A  99       9.748  15.994  10.087  1.00 14.48           N  
ATOM    748  CA  SER A  99      10.413  16.638  11.190  1.00 13.61           C  
ATOM    749  C   SER A  99      10.886  18.038  10.782  1.00 20.31           C  
ATOM    750  O   SER A  99      11.209  18.253   9.595  1.00 18.92           O  
ATOM    751  CB  SER A  99      11.546  15.837  11.725  1.00 12.71           C  
ATOM    752  OG  SER A  99      12.564  15.663  10.785  1.00 17.32           O  
ATOM    753  N   GLY A 100      11.010  18.961  11.785  1.00 17.60           N  
ATOM    754  CA  GLY A 100      11.477  20.306  11.442  1.00 14.95           C  
ATOM    755  C   GLY A 100      12.900  20.584  11.898  1.00 16.48           C  
ATOM    756  O   GLY A 100      13.358  20.136  12.972  1.00 17.74           O  
ATOM    757  N   ARG A 101      13.612  21.373  11.071  1.00 14.63           N  
ATOM    758  CA  ARG A 101      14.965  21.828  11.379  1.00 16.13           C  
ATOM    759  C   ARG A 101      14.995  23.367  11.270  1.00 19.56           C  
ATOM    760  O   ARG A 101      14.637  23.919  10.236  1.00 16.93           O  
ATOM    761  CB  ARG A 101      16.097  21.191  10.572  1.00 14.85           C  
ATOM    762  CG  ARG A 101      15.919  21.252   9.051  1.00 13.96           C  
ATOM    763  CD  ARG A 101      15.264  19.998   8.482  1.00 17.69           C  
ATOM    764  NE  ARG A 101      16.021  18.750   8.840  1.00 15.96           N  
ATOM    765  CZ  ARG A 101      17.223  18.460   8.318  1.00 21.07           C  
ATOM    766  NH1 ARG A 101      17.824  19.264   7.427  1.00 16.08           N  
ATOM    767  NH2 ARG A 101      17.846  17.321   8.688  1.00 18.15           N  
ATOM    768  N  ASER A 102      15.403  24.042  12.347  0.55 17.87           N  
ATOM    769  N  BSER A 102      15.294  24.068  12.351  0.45 18.36           N  
ATOM    770  CA ASER A 102      15.406  25.507  12.347  0.55 18.36           C  
ATOM    771  CA BSER A 102      15.249  25.531  12.278  0.45 17.19           C  
ATOM    772  C  ASER A 102      16.703  26.115  11.904  0.55 19.70           C  
ATOM    773  C  BSER A 102      16.593  26.114  11.936  0.45 16.02           C  
ATOM    774  O  ASER A 102      17.824  25.645  12.181  0.55 19.63           O  
ATOM    775  O  BSER A 102      17.642  25.596  12.323  0.45 15.92           O  
ATOM    776  CB ASER A 102      14.992  26.043  13.714  0.55 18.39           C  
ATOM    777  CB BSER A 102      14.774  26.069  13.611  0.45 17.49           C  
ATOM    778  OG ASER A 102      15.063  27.458  13.744  0.55 20.41           O  
ATOM    779  OG BSER A 102      15.727  25.697  14.584  0.45 19.96           O  
ATOM    780  N   ARG A 103      16.574  27.220  11.205  1.00 16.00           N  
ATOM    781  CA  ARG A 103      17.790  27.916  10.880  1.00 14.48           C  
ATOM    782  C   ARG A 103      18.193  28.609  12.195  1.00 17.28           C  
ATOM    783  O   ARG A 103      17.331  29.026  12.969  1.00 18.66           O  
ATOM    784  CB  ARG A 103      17.423  29.031   9.868  1.00 17.03           C  
ATOM    785  CG  ARG A 103      17.164  28.475   8.468  1.00 17.99           C  
ATOM    786  CD  ARG A 103      18.361  27.606   7.960  1.00 21.28           C  
ATOM    787  NE  ARG A 103      19.553  28.380   7.544  1.00 19.50           N  
ATOM    788  CZ  ARG A 103      20.685  27.864   7.147  1.00 23.41           C  
ATOM    789  NH1 ARG A 103      20.874  26.516   7.217  1.00 19.34           N  
ATOM    790  NH2 ARG A 103      21.649  28.682   6.721  1.00 18.37           N  
ATOM    791  N   VAL A 104      19.472  28.719  12.474  1.00 18.18           N  
ATOM    792  CA  VAL A 104      19.913  29.369  13.707  1.00 18.48           C  
ATOM    793  C   VAL A 104      21.219  30.025  13.438  1.00 19.14           C  
ATOM    794  O   VAL A 104      21.892  29.742  12.436  1.00 20.27           O  
ATOM    795  CB  VAL A 104      20.185  28.340  14.837  1.00 19.34           C  
ATOM    796  CG1 VAL A 104      18.962  27.523  15.112  1.00 22.82           C  
ATOM    797  CG2 VAL A 104      21.292  27.372  14.455  1.00 19.89           C  
ATOM    798  N   VAL A 105      21.621  30.901  14.373  1.00 20.42           N  
ATOM    799  CA  VAL A 105      22.980  31.394  14.310  1.00 19.29           C  
ATOM    800  C   VAL A 105      23.732  30.737  15.476  1.00 19.80           C  
ATOM    801  O   VAL A 105      23.266  30.777  16.608  1.00 21.15           O  
ATOM    802  CB  VAL A 105      23.106  32.943  14.449  1.00 22.06           C  
ATOM    803  CG1 VAL A 105      24.573  33.390  14.272  1.00 22.64           C  
ATOM    804  CG2 VAL A 105      22.233  33.639  13.405  1.00 21.90           C  
ATOM    805  N  AVAL A 106      24.834  30.062  15.205  0.45 17.93           N  
ATOM    806  N  BVAL A 106      24.864  30.125  15.209  0.55 20.09           N  
ATOM    807  CA AVAL A 106      25.632  29.509  16.301  0.45 20.76           C  
ATOM    808  CA BVAL A 106      25.616  29.620  16.341  0.55 23.53           C  
ATOM    809  C  AVAL A 106      26.779  30.465  16.543  0.45 21.80           C  
ATOM    810  C  BVAL A 106      26.753  30.539  16.551  0.55 21.24           C  
ATOM    811  O  AVAL A 106      27.447  30.905  15.585  0.45 26.00           O  
ATOM    812  O  BVAL A 106      27.442  30.916  15.592  0.55 24.38           O  
ATOM    813  CB AVAL A 106      26.239  28.129  15.967  0.45 19.29           C  
ATOM    814  CB BVAL A 106      26.243  28.248  16.154  0.55 28.31           C  
ATOM    815  CG1AVAL A 106      27.240  28.234  14.829  0.45 18.42           C  
ATOM    816  CG1BVAL A 106      25.260  27.161  16.519  0.55 24.02           C  
ATOM    817  CG2AVAL A 106      26.897  27.534  17.204  0.45 17.33           C  
ATOM    818  CG2BVAL A 106      26.857  28.112  14.753  0.55 26.46           C  
ATOM    819  N   TYR A 107      27.041  30.788  17.783  1.00 21.82           N  
ATOM    820  CA  TYR A 107      28.164  31.664  18.031  1.00 26.08           C  
ATOM    821  C   TYR A 107      29.001  31.282  19.257  1.00 24.37           C  
ATOM    822  O   TYR A 107      28.556  30.665  20.233  1.00 26.03           O  
ATOM    823  CB  TYR A 107      27.638  33.109  18.120  1.00 26.21           C  
ATOM    824  CG  TYR A 107      26.852  33.264  19.377  1.00 28.23           C  
ATOM    825  CD1 TYR A 107      25.539  32.801  19.433  1.00 27.90           C  
ATOM    826  CD2 TYR A 107      27.423  33.818  20.534  1.00 29.44           C  
ATOM    827  CE1 TYR A 107      24.772  32.901  20.589  1.00 25.49           C  
ATOM    828  CE2 TYR A 107      26.661  33.944  21.695  1.00 24.22           C  
ATOM    829  CZ  TYR A 107      25.341  33.488  21.719  1.00 27.08           C  
ATOM    830  OH  TYR A 107      24.605  33.539  22.883  1.00 33.50           O  
ATOM    831  N   ASP A 108      30.250  31.703  19.221  1.00 31.16           N  
ATOM    832  CA  ASP A 108      31.148  31.513  20.360  1.00 29.35           C  
ATOM    833  C   ASP A 108      30.801  32.470  21.549  1.00 34.74           C  
ATOM    834  O   ASP A 108      31.097  33.666  21.576  1.00 32.21           O  
ATOM    835  CB  ASP A 108      32.567  31.668  19.866  1.00 28.27           C  
ATOM    836  CG  ASP A 108      33.573  31.505  20.986  1.00 27.44           C  
ATOM    837  OD1 ASP A 108      33.285  31.508  22.178  1.00 31.79           O  
ATOM    838  OD2 ASP A 108      34.766  31.302  20.508  1.00 34.69           O  
ATOM    839  N   HIS A 109      30.184  31.930  22.575  1.00 29.83           N  
ATOM    840  CA  HIS A 109      29.796  32.761  23.669  1.00 28.98           C  
ATOM    841  C   HIS A 109      30.947  33.179  24.514  1.00 35.26           C  
ATOM    842  O   HIS A 109      30.714  33.780  25.511  1.00 39.30           O  
ATOM    843  CB  HIS A 109      28.674  32.229  24.552  1.00 33.94           C  
ATOM    844  CG  HIS A 109      29.102  31.216  25.573  1.00 48.22           C  
ATOM    845  ND1 HIS A 109      30.042  30.227  25.290  1.00 54.88           N  
ATOM    846  CD2 HIS A 109      28.618  30.990  26.834  1.00 54.02           C  
ATOM    847  CE1 HIS A 109      30.130  29.460  26.377  1.00 57.96           C  
ATOM    848  NE2 HIS A 109      29.277  29.887  27.318  1.00 56.38           N  
ATOM    849  N   THR A 110      32.149  32.886  24.102  1.00 33.84           N  
ATOM    850  CA  THR A 110      33.284  33.326  24.845  1.00 40.92           C  
ATOM    851  C   THR A 110      33.919  34.423  24.043  1.00 54.98           C  
ATOM    852  O   THR A 110      35.063  34.835  24.220  1.00 64.97           O  
ATOM    853  CB  THR A 110      34.305  32.226  25.187  1.00 30.16           C  
ATOM    854  OG1 THR A 110      35.215  32.030  24.113  1.00 32.91           O  
ATOM    855  CG2 THR A 110      33.590  30.957  25.579  1.00 36.48           C  
ATOM    856  N   LYS A 111      33.153  34.898  23.116  1.00 44.35           N  
ATOM    857  CA  LYS A 111      33.658  35.984  22.315  1.00 37.88           C  
ATOM    858  C   LYS A 111      32.557  36.980  22.008  1.00 49.41           C  
ATOM    859  O   LYS A 111      32.826  38.119  21.625  1.00 63.93           O  
ATOM    860  CB  LYS A 111      34.439  35.547  21.088  1.00 35.72           C  
ATOM    861  CG  LYS A 111      35.789  34.978  21.467  1.00 80.07           C  
ATOM    862  CD  LYS A 111      36.781  34.911  20.313  1.00112.06           C  
ATOM    863  CE  LYS A 111      38.207  34.637  20.789  1.00162.46           C  
ATOM    864  NZ  LYS A 111      38.306  34.351  22.235  1.00174.21           N  
ATOM    865  N   LEU A 112      31.324  36.532  22.215  1.00 40.23           N  
ATOM    866  CA  LEU A 112      30.133  37.313  21.927  1.00 34.39           C  
ATOM    867  C   LEU A 112      29.013  36.908  22.807  1.00 40.37           C  
ATOM    868  O   LEU A 112      28.980  35.792  23.337  1.00 42.82           O  
ATOM    869  CB  LEU A 112      29.660  37.054  20.496  1.00 33.91           C  
ATOM    870  CG  LEU A 112      30.680  37.430  19.448  1.00 43.19           C  
ATOM    871  CD1 LEU A 112      30.367  36.727  18.134  1.00 40.83           C  
ATOM    872  CD2 LEU A 112      30.591  38.944  19.241  1.00 60.81           C  
ATOM    873  N   SER A 113      28.055  37.812  22.873  1.00 36.09           N  
ATOM    874  CA  SER A 113      26.839  37.601  23.619  1.00 32.37           C  
ATOM    875  C   SER A 113      25.710  37.863  22.651  1.00 31.75           C  
ATOM    876  O   SER A 113      25.977  38.353  21.539  1.00 30.78           O  
ATOM    877  CB  SER A 113      26.729  38.621  24.737  1.00 38.13           C  
ATOM    878  OG  SER A 113      27.438  39.779  24.332  1.00 57.08           O  
ATOM    879  N   GLU A 114      24.479  37.609  23.106  1.00 32.81           N  
ATOM    880  CA  GLU A 114      23.308  37.851  22.262  1.00 42.85           C  
ATOM    881  C   GLU A 114      23.328  39.282  21.817  1.00 49.26           C  
ATOM    882  O   GLU A 114      22.906  39.668  20.736  1.00 51.20           O  
ATOM    883  CB  GLU A 114      21.964  37.593  23.001  1.00 46.83           C  
ATOM    884  CG  GLU A 114      21.405  36.151  22.896  1.00 61.75           C  
ATOM    885  CD  GLU A 114      19.957  35.997  23.319  1.00108.80           C  
ATOM    886  OE1 GLU A 114      19.083  36.849  23.154  1.00132.88           O  
ATOM    887  OE2 GLU A 114      19.731  34.820  23.853  1.00 78.69           O  
ATOM    888  N   LYS A 115      23.831  40.076  22.720  1.00 51.27           N  
ATOM    889  CA  LYS A 115      23.901  41.488  22.518  1.00 54.30           C  
ATOM    890  C   LYS A 115      24.655  41.860  21.274  1.00 47.60           C  
ATOM    891  O   LYS A 115      24.409  42.914  20.708  1.00 50.62           O  
ATOM    892  CB  LYS A 115      24.409  42.189  23.767  1.00 67.05           C  
ATOM    893  CG  LYS A 115      23.909  41.500  25.035  1.00146.55           C  
ATOM    894  CD  LYS A 115      25.024  40.824  25.827  1.00191.88           C  
ATOM    895  CE  LYS A 115      24.537  39.944  26.972  1.00229.16           C  
ATOM    896  NZ  LYS A 115      25.598  39.098  27.548  1.00250.00           N  
ATOM    897  N   ASP A 116      25.565  40.996  20.836  1.00 38.93           N  
ATOM    898  CA  ASP A 116      26.321  41.282  19.616  1.00 38.84           C  
ATOM    899  C   ASP A 116      25.680  40.704  18.329  1.00 42.48           C  
ATOM    900  O   ASP A 116      26.190  40.848  17.198  1.00 39.81           O  
ATOM    901  CB  ASP A 116      27.794  40.866  19.754  1.00 44.08           C  
ATOM    902  CG  ASP A 116      28.338  41.364  21.058  1.00 63.31           C  
ATOM    903  OD1 ASP A 116      28.381  42.556  21.335  1.00 65.22           O  
ATOM    904  OD2 ASP A 116      28.610  40.391  21.897  1.00 67.62           O  
ATOM    905  N   MET A 117      24.559  40.009  18.525  1.00 34.19           N  
ATOM    906  CA  MET A 117      23.857  39.375  17.422  1.00 30.08           C  
ATOM    907  C   MET A 117      23.018  40.397  16.635  1.00 37.45           C  
ATOM    908  O   MET A 117      22.759  41.504  17.090  1.00 34.82           O  
ATOM    909  CB  MET A 117      22.997  38.215  17.971  1.00 27.55           C  
ATOM    910  CG  MET A 117      23.855  37.092  18.552  1.00 32.40           C  
ATOM    911  SD  MET A 117      24.874  36.251  17.300  1.00 36.55           S  
ATOM    912  CE  MET A 117      26.538  36.881  17.586  1.00 27.02           C  
ATOM    913  N   GLU A 118      22.593  40.011  15.447  1.00 33.58           N  
ATOM    914  CA  GLU A 118      21.773  40.862  14.586  1.00 28.01           C  
ATOM    915  C   GLU A 118      20.277  40.574  14.756  1.00 34.40           C  
ATOM    916  O   GLU A 118      19.868  39.496  15.224  1.00 30.89           O  
ATOM    917  CB  GLU A 118      22.206  40.775  13.106  1.00 25.42           C  
ATOM    918  CG  GLU A 118      23.711  41.106  12.852  1.00 32.77           C  
ATOM    919  CD  GLU A 118      24.124  42.536  13.219  1.00 47.04           C  
ATOM    920  OE1 GLU A 118      23.362  43.389  13.651  1.00 40.09           O  
ATOM    921  OE2 GLU A 118      25.389  42.786  13.039  1.00 33.71           O  
ATOM    922  N   LYS A 119      19.439  41.545  14.351  1.00 29.90           N  
ATOM    923  CA  LYS A 119      18.014  41.397  14.477  1.00 31.56           C  
ATOM    924  C   LYS A 119      17.484  40.769  13.202  1.00 28.40           C  
ATOM    925  O   LYS A 119      16.331  40.414  13.127  1.00 26.77           O  
ATOM    926  CB  LYS A 119      17.305  42.721  14.720  1.00 39.35           C  
ATOM    927  CG  LYS A 119      17.704  43.461  15.991  1.00110.71           C  
ATOM    928  CD  LYS A 119      17.407  44.961  15.928  1.00137.95           C  
ATOM    929  CE  LYS A 119      16.074  45.353  16.557  1.00149.54           C  
ATOM    930  NZ  LYS A 119      15.499  46.586  15.992  1.00146.93           N  
ATOM    931  N   SER A 120      18.326  40.689  12.185  1.00 24.05           N  
ATOM    932  CA  SER A 120      17.881  40.095  10.936  1.00 25.90           C  
ATOM    933  C   SER A 120      18.973  39.277  10.323  1.00 26.34           C  
ATOM    934  O   SER A 120      20.142  39.647  10.450  1.00 22.37           O  
ATOM    935  CB  SER A 120      17.392  41.145   9.933  1.00 23.67           C  
ATOM    936  OG  SER A 120      17.130  40.490   8.698  1.00 29.54           O  
ATOM    937  N   VAL A 121      18.599  38.198   9.581  1.00 22.50           N  
ATOM    938  CA  VAL A 121      19.645  37.429   8.951  1.00 20.28           C  
ATOM    939  C   VAL A 121      20.359  38.266   7.901  1.00 20.12           C  
ATOM    940  O   VAL A 121      21.538  38.048   7.532  1.00 20.92           O  
ATOM    941  CB  VAL A 121      19.133  36.062   8.377  1.00 23.59           C  
ATOM    942  CG1 VAL A 121      18.473  36.314   7.045  1.00 21.94           C  
ATOM    943  CG2 VAL A 121      20.316  35.112   8.174  1.00 21.09           C  
ATOM    944  N   LEU A 122      19.631  39.284   7.409  1.00 21.10           N  
ATOM    945  CA  LEU A 122      20.239  40.146   6.395  1.00 22.29           C  
ATOM    946  C   LEU A 122      21.522  40.852   6.853  1.00 19.85           C  
ATOM    947  O   LEU A 122      22.462  41.059   6.094  1.00 22.89           O  
ATOM    948  CB  LEU A 122      19.205  41.177   6.001  1.00 22.69           C  
ATOM    949  CG  LEU A 122      18.102  40.478   5.240  1.00 31.92           C  
ATOM    950  CD1 LEU A 122      16.955  41.447   5.005  1.00 35.72           C  
ATOM    951  CD2 LEU A 122      18.649  39.965   3.913  1.00 23.80           C  
ATOM    952  N   ASP A 123      21.528  41.207   8.111  1.00 21.26           N  
ATOM    953  CA  ASP A 123      22.627  42.004   8.652  1.00 23.94           C  
ATOM    954  C   ASP A 123      23.939  41.271   8.779  1.00 31.79           C  
ATOM    955  O   ASP A 123      24.956  41.896   9.034  1.00 26.22           O  
ATOM    956  CB  ASP A 123      22.222  42.601  10.021  1.00 24.07           C  
ATOM    957  CG  ASP A 123      21.085  43.579   9.859  1.00 36.33           C  
ATOM    958  OD1 ASP A 123      21.014  44.315   8.908  1.00 39.50           O  
ATOM    959  OD2 ASP A 123      20.119  43.397  10.711  1.00 35.32           O  
ATOM    960  N   TYR A 124      23.936  39.939   8.705  1.00 25.54           N  
ATOM    961  CA  TYR A 124      25.219  39.244   8.847  1.00 21.90           C  
ATOM    962  C   TYR A 124      26.024  39.317   7.569  1.00 23.87           C  
ATOM    963  O   TYR A 124      27.218  39.024   7.491  1.00 29.95           O  
ATOM    964  CB  TYR A 124      25.008  37.755   9.254  1.00 18.90           C  
ATOM    965  CG  TYR A 124      24.483  37.606  10.663  1.00 20.96           C  
ATOM    966  CD1 TYR A 124      25.357  37.612  11.754  1.00 23.98           C  
ATOM    967  CD2 TYR A 124      23.122  37.464  10.918  1.00 19.19           C  
ATOM    968  CE1 TYR A 124      24.902  37.476  13.069  1.00 22.05           C  
ATOM    969  CE2 TYR A 124      22.660  37.293  12.219  1.00 16.91           C  
ATOM    970  CZ  TYR A 124      23.539  37.328  13.307  1.00 21.38           C  
ATOM    971  OH  TYR A 124      23.066  37.177  14.613  1.00 26.94           O  
ATOM    972  N   ALA A 125      25.372  39.662   6.492  1.00 17.79           N  
ATOM    973  CA  ALA A 125      26.130  39.608   5.295  1.00 17.96           C  
ATOM    974  C   ALA A 125      26.739  40.945   5.003  1.00 30.53           C  
ATOM    975  O   ALA A 125      26.640  41.465   3.925  1.00 30.18           O  
ATOM    976  CB  ALA A 125      25.241  39.157   4.182  1.00 21.68           C  
ATOM    977  N   THR A 126      27.341  41.523   6.003  1.00 36.20           N  
ATOM    978  CA  THR A 126      27.937  42.837   5.810  1.00 37.79           C  
ATOM    979  C   THR A 126      29.373  42.885   6.269  1.00 39.71           C  
ATOM    980  O   THR A 126      29.885  42.017   7.000  1.00 30.38           O  
ATOM    981  CB  THR A 126      27.171  43.906   6.545  1.00 25.05           C  
ATOM    982  OG1 THR A 126      27.121  43.543   7.915  1.00 32.87           O  
ATOM    983  CG2 THR A 126      25.773  44.003   5.980  1.00 31.03           C  
ATOM    984  N   PRO A 127      30.018  43.964   5.843  1.00 33.49           N  
ATOM    985  CA  PRO A 127      31.434  44.123   6.117  1.00 30.34           C  
ATOM    986  C   PRO A 127      31.694  44.125   7.560  1.00 25.11           C  
ATOM    987  O   PRO A 127      32.752  43.724   7.994  1.00 33.87           O  
ATOM    988  CB  PRO A 127      31.880  45.372   5.390  1.00 35.63           C  
ATOM    989  CG  PRO A 127      30.784  45.600   4.341  1.00 42.75           C  
ATOM    990  CD  PRO A 127      29.514  44.966   4.875  1.00 32.85           C  
ATOM    991  N   LYS A 128      30.684  44.523   8.319  1.00 25.51           N  
ATOM    992  CA  LYS A 128      30.836  44.431   9.725  1.00 24.89           C  
ATOM    993  C   LYS A 128      31.168  43.000  10.109  1.00 46.84           C  
ATOM    994  O   LYS A 128      31.798  42.777  11.120  1.00 48.26           O  
ATOM    995  CB  LYS A 128      29.548  44.738  10.386  1.00 25.39           C  
ATOM    996  CG  LYS A 128      29.500  44.249  11.811  1.00 28.77           C  
ATOM    997  CD  LYS A 128      28.181  44.659  12.442  1.00 47.43           C  
ATOM    998  CE  LYS A 128      28.017  44.311  13.916  1.00 56.22           C  
ATOM    999  NZ  LYS A 128      26.767  44.869  14.502  1.00 65.24           N  
ATOM   1000  N   TRP A 129      30.799  42.030   9.260  1.00 37.93           N  
ATOM   1001  CA  TRP A 129      31.030  40.625   9.606  1.00 32.17           C  
ATOM   1002  C   TRP A 129      32.164  39.988   8.845  1.00 30.26           C  
ATOM   1003  O   TRP A 129      32.297  38.754   8.748  1.00 29.92           O  
ATOM   1004  CB  TRP A 129      29.697  39.825   9.498  1.00 29.96           C  
ATOM   1005  CG  TRP A 129      28.806  40.161  10.631  1.00 29.56           C  
ATOM   1006  CD1 TRP A 129      27.918  41.181  10.688  1.00 30.97           C  
ATOM   1007  CD2 TRP A 129      28.784  39.518  11.916  1.00 33.56           C  
ATOM   1008  NE1 TRP A 129      27.275  41.202  11.902  1.00 32.46           N  
ATOM   1009  CE2 TRP A 129      27.801  40.220  12.700  1.00 33.37           C  
ATOM   1010  CE3 TRP A 129      29.484  38.393  12.460  1.00 31.98           C  
ATOM   1011  CZ2 TRP A 129      27.515  39.854  14.025  1.00 30.43           C  
ATOM   1012  CZ3 TRP A 129      29.207  38.044  13.773  1.00 31.76           C  
ATOM   1013  CH2 TRP A 129      28.235  38.763  14.536  1.00 34.32           C  
ATOM   1014  N   LYS A 130      32.913  40.868   8.234  1.00 25.37           N  
ATOM   1015  CA  LYS A 130      33.996  40.464   7.405  1.00 30.27           C  
ATOM   1016  C   LYS A 130      34.850  39.350   7.975  1.00 33.11           C  
ATOM   1017  O   LYS A 130      35.373  39.460   9.069  1.00 32.74           O  
ATOM   1018  CB  LYS A 130      34.840  41.632   6.934  1.00 31.57           C  
ATOM   1019  CG  LYS A 130      35.626  41.283   5.678  1.00 42.68           C  
ATOM   1020  CD  LYS A 130      35.907  42.498   4.798  1.00 73.40           C  
ATOM   1021  CE  LYS A 130      35.154  43.751   5.229  1.00111.06           C  
ATOM   1022  NZ  LYS A 130      34.895  44.685   4.122  1.00117.73           N  
ATOM   1023  N   GLY A 131      34.861  38.253   7.225  1.00 31.90           N  
ATOM   1024  CA  GLY A 131      35.537  37.028   7.596  1.00 34.04           C  
ATOM   1025  C   GLY A 131      35.142  36.513   8.976  1.00 36.00           C  
ATOM   1026  O   GLY A 131      35.963  35.891   9.652  1.00 40.35           O  
ATOM   1027  N   LYS A 132      33.915  36.795   9.437  1.00 28.50           N  
ATOM   1028  CA  LYS A 132      33.507  36.394  10.789  1.00 26.25           C  
ATOM   1029  C   LYS A 132      32.237  35.544  10.823  1.00 27.00           C  
ATOM   1030  O   LYS A 132      31.729  35.189  11.897  1.00 30.54           O  
ATOM   1031  CB  LYS A 132      33.334  37.561  11.775  1.00 29.01           C  
ATOM   1032  CG  LYS A 132      34.691  38.028  12.286  1.00 49.92           C  
ATOM   1033  CD  LYS A 132      34.836  39.531  12.475  1.00 69.16           C  
ATOM   1034  CE  LYS A 132      36.256  39.950  12.871  1.00109.44           C  
ATOM   1035  NZ  LYS A 132      37.318  39.456  11.972  1.00135.67           N  
ATOM   1036  N   ILE A 133      31.683  35.311   9.658  1.00 24.95           N  
ATOM   1037  CA  ILE A 133      30.436  34.541   9.624  1.00 25.32           C  
ATOM   1038  C   ILE A 133      30.557  33.401   8.624  1.00 27.12           C  
ATOM   1039  O   ILE A 133      30.861  33.578   7.416  1.00 26.98           O  
ATOM   1040  CB  ILE A 133      29.214  35.430   9.335  1.00 25.64           C  
ATOM   1041  CG1 ILE A 133      27.904  34.635   9.309  1.00 22.45           C  
ATOM   1042  CG2 ILE A 133      29.415  36.166   8.014  1.00 23.17           C  
ATOM   1043  CD1 ILE A 133      27.384  34.393  10.697  1.00 25.80           C  
ATOM   1044  N   GLY A 134      30.391  32.196   9.169  1.00 27.01           N  
ATOM   1045  CA  GLY A 134      30.460  31.005   8.317  1.00 23.18           C  
ATOM   1046  C   GLY A 134      29.096  30.660   7.693  1.00 20.24           C  
ATOM   1047  O   GLY A 134      28.018  30.878   8.306  1.00 21.52           O  
ATOM   1048  N   TYR A 135      29.173  30.128   6.479  1.00 17.43           N  
ATOM   1049  CA  TYR A 135      27.985  29.704   5.773  1.00 20.06           C  
ATOM   1050  C   TYR A 135      28.308  28.490   4.885  1.00 21.47           C  
ATOM   1051  O   TYR A 135      29.463  28.213   4.567  1.00 21.50           O  
ATOM   1052  CB  TYR A 135      27.281  30.839   4.997  1.00 22.54           C  
ATOM   1053  CG  TYR A 135      28.148  31.255   3.865  1.00 19.87           C  
ATOM   1054  CD1 TYR A 135      29.323  31.980   4.078  1.00 23.48           C  
ATOM   1055  CD2 TYR A 135      27.814  30.883   2.565  1.00 21.08           C  
ATOM   1056  CE1 TYR A 135      30.124  32.346   2.989  1.00 27.60           C  
ATOM   1057  CE2 TYR A 135      28.630  31.189   1.471  1.00 25.20           C  
ATOM   1058  CZ  TYR A 135      29.814  31.900   1.698  1.00 29.97           C  
ATOM   1059  OH  TYR A 135      30.621  32.199   0.628  1.00 29.53           O  
ATOM   1060  N   VAL A 136      27.263  27.782   4.483  1.00 22.34           N  
ATOM   1061  CA  VAL A 136      27.373  26.547   3.714  1.00 18.64           C  
ATOM   1062  C   VAL A 136      26.474  26.622   2.532  1.00 19.85           C  
ATOM   1063  O   VAL A 136      25.254  26.362   2.623  1.00 21.98           O  
ATOM   1064  CB  VAL A 136      26.977  25.345   4.565  1.00 19.19           C  
ATOM   1065  CG1 VAL A 136      27.293  24.022   3.856  1.00 20.06           C  
ATOM   1066  CG2 VAL A 136      27.598  25.432   5.943  1.00 21.51           C  
ATOM   1067  N   SER A 137      27.049  27.027   1.398  1.00 22.11           N  
ATOM   1068  CA  SER A 137      26.203  27.241   0.236  1.00 24.79           C  
ATOM   1069  C   SER A 137      25.706  25.968  -0.414  1.00 25.94           C  
ATOM   1070  O   SER A 137      24.818  26.019  -1.228  1.00 28.81           O  
ATOM   1071  CB  SER A 137      26.892  28.064  -0.823  1.00 28.77           C  
ATOM   1072  OG  SER A 137      28.058  27.364  -1.182  1.00 33.67           O  
ATOM   1073  N   THR A 138      26.297  24.832  -0.103  1.00 23.12           N  
ATOM   1074  CA  THR A 138      25.802  23.623  -0.751  1.00 24.56           C  
ATOM   1075  C   THR A 138      24.769  22.953   0.115  1.00 28.79           C  
ATOM   1076  O   THR A 138      24.258  21.918  -0.245  1.00 27.83           O  
ATOM   1077  CB  THR A 138      26.943  22.618  -0.999  1.00 23.95           C  
ATOM   1078  OG1 THR A 138      27.544  22.284   0.253  1.00 27.28           O  
ATOM   1079  CG2 THR A 138      27.974  23.275  -1.900  1.00 27.52           C  
ATOM   1080  N   SER A 139      24.464  23.514   1.278  1.00 23.88           N  
ATOM   1081  CA  SER A 139      23.492  22.913   2.200  1.00 19.28           C  
ATOM   1082  C   SER A 139      22.087  22.946   1.654  1.00 22.92           C  
ATOM   1083  O   SER A 139      21.666  23.903   0.991  1.00 20.93           O  
ATOM   1084  CB  SER A 139      23.583  23.565   3.563  1.00 20.08           C  
ATOM   1085  OG  SER A 139      22.317  23.861   4.065  1.00 19.39           O  
ATOM   1086  N   GLY A 140      21.302  21.910   1.949  1.00 16.97           N  
ATOM   1087  CA  GLY A 140      19.954  21.905   1.428  1.00 16.57           C  
ATOM   1088  C   GLY A 140      19.131  23.014   2.097  1.00 17.82           C  
ATOM   1089  O   GLY A 140      18.284  23.615   1.454  1.00 17.92           O  
ATOM   1090  N   ALA A 141      19.342  23.231   3.389  1.00 17.72           N  
ATOM   1091  CA  ALA A 141      18.540  24.234   4.059  1.00 17.85           C  
ATOM   1092  C   ALA A 141      19.016  25.621   3.624  1.00 17.56           C  
ATOM   1093  O   ALA A 141      18.232  26.571   3.711  1.00 20.05           O  
ATOM   1094  CB  ALA A 141      18.628  24.135   5.561  1.00 16.92           C  
ATOM   1095  N   PHE A 142      20.273  25.729   3.193  1.00 14.50           N  
ATOM   1096  CA  PHE A 142      20.758  27.027   2.684  1.00 17.22           C  
ATOM   1097  C   PHE A 142      19.944  27.474   1.465  1.00 20.65           C  
ATOM   1098  O   PHE A 142      19.483  28.622   1.290  1.00 17.97           O  
ATOM   1099  CB  PHE A 142      22.257  26.950   2.371  1.00 20.26           C  
ATOM   1100  CG  PHE A 142      22.822  28.280   1.917  1.00 23.23           C  
ATOM   1101  CD1 PHE A 142      23.317  29.199   2.847  1.00 22.43           C  
ATOM   1102  CD2 PHE A 142      22.853  28.603   0.560  1.00 19.72           C  
ATOM   1103  CE1 PHE A 142      23.799  30.444   2.432  1.00 26.59           C  
ATOM   1104  CE2 PHE A 142      23.321  29.844   0.130  1.00 24.80           C  
ATOM   1105  CZ  PHE A 142      23.777  30.766   1.073  1.00 25.71           C  
ATOM   1106  N   LEU A 143      19.697  26.515   0.581  1.00 21.35           N  
ATOM   1107  CA  LEU A 143      18.891  26.795  -0.613  1.00 18.62           C  
ATOM   1108  C   LEU A 143      17.468  27.183  -0.243  1.00 19.00           C  
ATOM   1109  O   LEU A 143      16.855  28.085  -0.817  1.00 19.50           O  
ATOM   1110  CB  LEU A 143      18.947  25.610  -1.577  1.00 23.75           C  
ATOM   1111  CG  LEU A 143      18.203  25.849  -2.893  1.00 37.25           C  
ATOM   1112  CD1 LEU A 143      19.054  26.583  -3.941  1.00 41.27           C  
ATOM   1113  CD2 LEU A 143      17.786  24.504  -3.441  1.00 51.40           C  
ATOM   1114  N   GLU A 144      16.927  26.529   0.784  1.00 16.56           N  
ATOM   1115  CA  GLU A 144      15.584  26.874   1.187  1.00 16.22           C  
ATOM   1116  C   GLU A 144      15.618  28.322   1.748  1.00 17.02           C  
ATOM   1117  O   GLU A 144      14.670  29.043   1.629  1.00 18.75           O  
ATOM   1118  CB  GLU A 144      15.096  25.929   2.285  1.00 18.20           C  
ATOM   1119  CG  GLU A 144      14.748  24.569   1.662  1.00 19.46           C  
ATOM   1120  CD  GLU A 144      13.439  24.646   0.923  1.00 21.55           C  
ATOM   1121  OE1 GLU A 144      13.344  25.106  -0.182  1.00 30.71           O  
ATOM   1122  OE2 GLU A 144      12.401  24.196   1.595  1.00 23.57           O  
ATOM   1123  N   GLN A 145      16.673  28.674   2.426  1.00 13.79           N  
ATOM   1124  CA  GLN A 145      16.778  30.007   2.996  1.00 18.65           C  
ATOM   1125  C   GLN A 145      16.685  31.052   1.871  1.00 20.04           C  
ATOM   1126  O   GLN A 145      16.026  32.081   1.975  1.00 20.24           O  
ATOM   1127  CB  GLN A 145      18.180  30.159   3.649  1.00 19.80           C  
ATOM   1128  CG  GLN A 145      18.482  31.602   4.241  1.00 17.74           C  
ATOM   1129  CD  GLN A 145      17.524  31.991   5.372  1.00 17.68           C  
ATOM   1130  OE1 GLN A 145      17.848  31.861   6.566  1.00 23.38           O  
ATOM   1131  NE2 GLN A 145      16.283  32.347   5.036  1.00 19.97           N  
ATOM   1132  N   VAL A 146      17.387  30.743   0.787  1.00 17.60           N  
ATOM   1133  CA  VAL A 146      17.426  31.590  -0.398  1.00 17.86           C  
ATOM   1134  C   VAL A 146      16.034  31.736  -0.963  1.00 25.59           C  
ATOM   1135  O   VAL A 146      15.563  32.870  -1.203  1.00 20.11           O  
ATOM   1136  CB  VAL A 146      18.461  31.115  -1.425  1.00 16.71           C  
ATOM   1137  CG1 VAL A 146      18.395  31.959  -2.698  1.00 19.00           C  
ATOM   1138  CG2 VAL A 146      19.852  31.272  -0.804  1.00 17.57           C  
ATOM   1139  N   VAL A 147      15.322  30.585  -1.139  1.00 17.66           N  
ATOM   1140  CA  VAL A 147      13.967  30.642  -1.642  1.00 14.01           C  
ATOM   1141  C   VAL A 147      13.098  31.494  -0.733  1.00 17.89           C  
ATOM   1142  O   VAL A 147      12.266  32.271  -1.208  1.00 20.08           O  
ATOM   1143  CB  VAL A 147      13.380  29.242  -1.781  1.00 17.39           C  
ATOM   1144  CG1 VAL A 147      11.907  29.267  -2.163  1.00 17.55           C  
ATOM   1145  CG2 VAL A 147      14.199  28.480  -2.829  1.00 19.02           C  
ATOM   1146  N   ALA A 148      13.235  31.307   0.593  1.00 17.54           N  
ATOM   1147  CA  ALA A 148      12.454  32.066   1.549  1.00 18.71           C  
ATOM   1148  C   ALA A 148      12.783  33.584   1.361  1.00 19.07           C  
ATOM   1149  O   ALA A 148      11.868  34.401   1.294  1.00 20.70           O  
ATOM   1150  CB  ALA A 148      12.708  31.659   2.982  1.00 17.15           C  
ATOM   1151  N   LEU A 149      14.067  33.917   1.267  1.00 17.08           N  
ATOM   1152  CA  LEU A 149      14.401  35.322   1.055  1.00 19.44           C  
ATOM   1153  C   LEU A 149      13.701  35.897  -0.173  1.00 25.72           C  
ATOM   1154  O   LEU A 149      13.011  36.938  -0.168  1.00 23.75           O  
ATOM   1155  CB  LEU A 149      15.891  35.483   0.875  1.00 17.75           C  
ATOM   1156  CG  LEU A 149      16.546  35.575   2.215  1.00 25.76           C  
ATOM   1157  CD1 LEU A 149      18.066  35.481   2.059  1.00 27.60           C  
ATOM   1158  CD2 LEU A 149      16.142  36.887   2.877  1.00 24.40           C  
ATOM   1159  N   SER A 150      13.878  35.197  -1.245  1.00 19.92           N  
ATOM   1160  CA  SER A 150      13.280  35.632  -2.459  1.00 24.30           C  
ATOM   1161  C   SER A 150      11.768  35.794  -2.365  1.00 28.12           C  
ATOM   1162  O   SER A 150      11.192  36.792  -2.823  1.00 22.30           O  
ATOM   1163  CB  SER A 150      13.695  34.740  -3.608  1.00 23.56           C  
ATOM   1164  OG  SER A 150      12.715  34.931  -4.570  1.00 34.57           O  
ATOM   1165  N   LYS A 151      11.091  34.851  -1.735  1.00 18.83           N  
ATOM   1166  CA  LYS A 151       9.628  34.965  -1.631  1.00 18.71           C  
ATOM   1167  C   LYS A 151       9.194  36.063  -0.663  1.00 21.64           C  
ATOM   1168  O   LYS A 151       8.110  36.577  -0.791  1.00 23.55           O  
ATOM   1169  CB  LYS A 151       9.001  33.669  -1.118  1.00 20.78           C  
ATOM   1170  CG  LYS A 151       9.128  32.552  -2.147  1.00 18.35           C  
ATOM   1171  CD  LYS A 151       8.496  31.257  -1.679  1.00 18.83           C  
ATOM   1172  CE  LYS A 151       8.586  30.139  -2.746  1.00 19.94           C  
ATOM   1173  NZ  LYS A 151       7.961  28.864  -2.268  1.00 23.40           N  
ATOM   1174  N   MET A 152       9.974  36.308   0.404  1.00 22.25           N  
ATOM   1175  CA  MET A 152       9.547  37.238   1.477  1.00 21.14           C  
ATOM   1176  C   MET A 152       9.958  38.680   1.221  1.00 27.45           C  
ATOM   1177  O   MET A 152       9.218  39.609   1.569  1.00 24.44           O  
ATOM   1178  CB  MET A 152      10.075  36.845   2.877  1.00 16.45           C  
ATOM   1179  CG  MET A 152       9.380  35.570   3.364  1.00 18.13           C  
ATOM   1180  SD  MET A 152       9.985  35.079   4.986  1.00 22.70           S  
ATOM   1181  CE  MET A 152       9.202  36.410   5.950  1.00 22.80           C  
ATOM   1182  N   LYS A 153      11.136  38.804   0.654  1.00 21.34           N  
ATOM   1183  CA  LYS A 153      11.794  40.076   0.466  1.00 23.13           C  
ATOM   1184  C   LYS A 153      11.993  40.481  -0.964  1.00 28.29           C  
ATOM   1185  O   LYS A 153      12.279  41.651  -1.235  1.00 26.47           O  
ATOM   1186  CB  LYS A 153      13.185  40.104   1.158  1.00 21.39           C  
ATOM   1187  CG  LYS A 153      13.222  39.857   2.650  1.00 21.14           C  
ATOM   1188  CD  LYS A 153      12.316  40.712   3.492  1.00 22.75           C  
ATOM   1189  CE  LYS A 153      12.899  40.881   4.889  1.00 24.70           C  
ATOM   1190  NZ  LYS A 153      11.966  41.557   5.793  1.00 23.09           N  
ATOM   1191  N   GLY A 154      11.924  39.522  -1.864  1.00 21.08           N  
ATOM   1192  CA  GLY A 154      12.155  39.793  -3.297  1.00 21.09           C  
ATOM   1193  C   GLY A 154      13.588  39.517  -3.731  1.00 20.21           C  
ATOM   1194  O   GLY A 154      14.536  39.444  -2.927  1.00 22.30           O  
ATOM   1195  N   ASP A 155      13.754  39.389  -5.037  1.00 23.52           N  
ATOM   1196  CA  ASP A 155      15.052  39.035  -5.601  1.00 25.48           C  
ATOM   1197  C   ASP A 155      16.192  39.950  -5.330  1.00 27.15           C  
ATOM   1198  O   ASP A 155      17.319  39.513  -5.250  1.00 26.73           O  
ATOM   1199  CB  ASP A 155      14.973  38.743  -7.103  1.00 25.70           C  
ATOM   1200  CG  ASP A 155      14.209  37.482  -7.341  1.00 33.12           C  
ATOM   1201  OD1 ASP A 155      13.994  36.700  -6.454  1.00 32.13           O  
ATOM   1202  OD2 ASP A 155      13.764  37.323  -8.558  1.00 37.43           O  
ATOM   1203  N   LYS A 156      15.933  41.259  -5.292  1.00 27.08           N  
ATOM   1204  CA  LYS A 156      17.080  42.122  -5.109  1.00 27.36           C  
ATOM   1205  C   LYS A 156      17.659  41.954  -3.713  1.00 23.16           C  
ATOM   1206  O   LYS A 156      18.869  41.883  -3.531  1.00 28.03           O  
ATOM   1207  CB  LYS A 156      16.766  43.589  -5.429  1.00 34.55           C  
ATOM   1208  CG  LYS A 156      16.387  43.858  -6.887  1.00128.55           C  
ATOM   1209  CD  LYS A 156      16.035  45.323  -7.163  1.00161.30           C  
ATOM   1210  CE  LYS A 156      14.947  45.522  -8.217  1.00153.39           C  
ATOM   1211  NZ  LYS A 156      14.081  46.689  -7.959  1.00128.08           N  
ATOM   1212  N   VAL A 157      16.775  41.859  -2.729  1.00 22.31           N  
ATOM   1213  CA  VAL A 157      17.239  41.709  -1.386  1.00 22.07           C  
ATOM   1214  C   VAL A 157      17.995  40.391  -1.262  1.00 26.18           C  
ATOM   1215  O   VAL A 157      19.060  40.271  -0.671  1.00 23.46           O  
ATOM   1216  CB  VAL A 157      16.067  41.681  -0.449  1.00 23.21           C  
ATOM   1217  CG1 VAL A 157      16.640  41.296   0.898  1.00 20.09           C  
ATOM   1218  CG2 VAL A 157      15.481  43.079  -0.379  1.00 27.32           C  
ATOM   1219  N   ALA A 158      17.436  39.406  -1.888  1.00 21.26           N  
ATOM   1220  CA  ALA A 158      18.073  38.109  -1.819  1.00 27.30           C  
ATOM   1221  C   ALA A 158      19.482  38.124  -2.412  1.00 26.73           C  
ATOM   1222  O   ALA A 158      20.480  37.551  -1.860  1.00 24.10           O  
ATOM   1223  CB  ALA A 158      17.196  37.076  -2.567  1.00 27.92           C  
ATOM   1224  N   LEU A 159      19.546  38.699  -3.617  1.00 22.13           N  
ATOM   1225  CA  LEU A 159      20.819  38.722  -4.328  1.00 22.50           C  
ATOM   1226  C   LEU A 159      21.890  39.477  -3.551  1.00 23.28           C  
ATOM   1227  O   LEU A 159      23.074  39.094  -3.454  1.00 27.01           O  
ATOM   1228  CB  LEU A 159      20.604  39.292  -5.732  1.00 30.27           C  
ATOM   1229  CG  LEU A 159      21.747  38.988  -6.701  1.00 43.82           C  
ATOM   1230  CD1 LEU A 159      22.005  37.493  -6.823  1.00 45.09           C  
ATOM   1231  CD2 LEU A 159      21.401  39.556  -8.068  1.00 49.73           C  
ATOM   1232  N   ASN A 160      21.430  40.569  -2.956  1.00 24.77           N  
ATOM   1233  CA  ASN A 160      22.344  41.388  -2.197  1.00 25.78           C  
ATOM   1234  C   ASN A 160      22.904  40.593  -1.064  1.00 26.88           C  
ATOM   1235  O   ASN A 160      24.070  40.752  -0.722  1.00 25.75           O  
ATOM   1236  CB  ASN A 160      21.696  42.690  -1.667  1.00 36.89           C  
ATOM   1237  CG  ASN A 160      21.691  43.772  -2.729  1.00102.66           C  
ATOM   1238  OD1 ASN A 160      22.336  43.643  -3.796  1.00 70.96           O  
ATOM   1239  ND2 ASN A 160      20.909  44.813  -2.469  1.00110.42           N  
ATOM   1240  N   TRP A 161      22.009  39.820  -0.420  1.00 22.84           N  
ATOM   1241  CA  TRP A 161      22.463  39.014   0.689  1.00 24.02           C  
ATOM   1242  C   TRP A 161      23.492  38.007   0.197  1.00 26.76           C  
ATOM   1243  O   TRP A 161      24.556  37.841   0.801  1.00 24.18           O  
ATOM   1244  CB  TRP A 161      21.302  38.308   1.338  1.00 19.11           C  
ATOM   1245  CG  TRP A 161      21.667  37.523   2.554  1.00 20.94           C  
ATOM   1246  CD1 TRP A 161      21.893  38.018   3.789  1.00 24.35           C  
ATOM   1247  CD2 TRP A 161      21.606  36.060   2.711  1.00 22.53           C  
ATOM   1248  NE1 TRP A 161      22.088  36.988   4.682  1.00 25.70           N  
ATOM   1249  CE2 TRP A 161      21.948  35.769   4.030  1.00 25.95           C  
ATOM   1250  CE3 TRP A 161      21.392  35.004   1.815  1.00 23.46           C  
ATOM   1251  CZ2 TRP A 161      22.018  34.457   4.499  1.00 24.46           C  
ATOM   1252  CZ3 TRP A 161      21.463  33.724   2.279  1.00 23.91           C  
ATOM   1253  CH2 TRP A 161      21.755  33.456   3.612  1.00 23.20           C  
ATOM   1254  N   LEU A 162      23.223  37.383  -0.947  1.00 24.26           N  
ATOM   1255  CA  LEU A 162      24.187  36.421  -1.409  1.00 23.02           C  
ATOM   1256  C   LEU A 162      25.520  37.034  -1.733  1.00 24.71           C  
ATOM   1257  O   LEU A 162      26.560  36.534  -1.343  1.00 24.19           O  
ATOM   1258  CB  LEU A 162      23.674  35.636  -2.586  1.00 22.92           C  
ATOM   1259  CG  LEU A 162      22.470  34.768  -2.208  1.00 27.66           C  
ATOM   1260  CD1 LEU A 162      21.716  34.391  -3.492  1.00 25.43           C  
ATOM   1261  CD2 LEU A 162      22.928  33.513  -1.445  1.00 23.82           C  
ATOM   1262  N   LYS A 163      25.478  38.160  -2.386  1.00 21.83           N  
ATOM   1263  CA  LYS A 163      26.731  38.796  -2.732  1.00 25.19           C  
ATOM   1264  C   LYS A 163      27.496  39.190  -1.497  1.00 22.65           C  
ATOM   1265  O   LYS A 163      28.739  39.104  -1.379  1.00 24.91           O  
ATOM   1266  CB  LYS A 163      26.480  39.987  -3.642  1.00 25.55           C  
ATOM   1267  CG  LYS A 163      25.942  39.603  -5.015  1.00 44.25           C  
ATOM   1268  CD  LYS A 163      25.812  40.815  -5.968  1.00 66.85           C  
ATOM   1269  CE  LYS A 163      25.371  40.514  -7.414  1.00105.06           C  
ATOM   1270  NZ  LYS A 163      25.363  41.696  -8.314  1.00 91.91           N  
ATOM   1271  N   GLY A 164      26.733  39.583  -0.503  1.00 23.58           N  
ATOM   1272  CA  GLY A 164      27.343  39.961   0.757  1.00 22.85           C  
ATOM   1273  C   GLY A 164      28.064  38.820   1.420  1.00 27.34           C  
ATOM   1274  O   GLY A 164      29.100  38.998   2.074  1.00 26.28           O  
ATOM   1275  N   LEU A 165      27.475  37.626   1.300  1.00 25.99           N  
ATOM   1276  CA  LEU A 165      28.090  36.475   1.936  1.00 25.63           C  
ATOM   1277  C   LEU A 165      29.339  36.121   1.215  1.00 23.75           C  
ATOM   1278  O   LEU A 165      30.356  35.752   1.805  1.00 28.02           O  
ATOM   1279  CB  LEU A 165      27.165  35.258   1.904  1.00 26.53           C  
ATOM   1280  CG  LEU A 165      26.059  35.298   2.953  1.00 26.58           C  
ATOM   1281  CD1 LEU A 165      25.154  34.072   2.780  1.00 29.23           C  
ATOM   1282  CD2 LEU A 165      26.631  35.300   4.372  1.00 27.78           C  
ATOM   1283  N   LYS A 166      29.243  36.258  -0.071  1.00 22.36           N  
ATOM   1284  CA  LYS A 166      30.397  35.943  -0.863  1.00 26.55           C  
ATOM   1285  C   LYS A 166      31.546  36.826  -0.527  1.00 37.93           C  
ATOM   1286  O   LYS A 166      32.674  36.361  -0.465  1.00 31.73           O  
ATOM   1287  CB  LYS A 166      30.228  36.018  -2.352  1.00 33.15           C  
ATOM   1288  CG  LYS A 166      31.595  35.883  -3.006  1.00 46.92           C  
ATOM   1289  CD  LYS A 166      31.542  35.840  -4.515  1.00 57.15           C  
ATOM   1290  CE  LYS A 166      32.310  34.677  -5.124  1.00 91.88           C  
ATOM   1291  NZ  LYS A 166      32.628  34.886  -6.555  1.00135.60           N  
ATOM   1292  N   GLU A 167      31.273  38.113  -0.358  1.00 34.10           N  
ATOM   1293  CA  GLU A 167      32.365  38.995  -0.045  1.00 31.58           C  
ATOM   1294  C   GLU A 167      32.837  38.876   1.383  1.00 31.01           C  
ATOM   1295  O   GLU A 167      34.010  39.032   1.661  1.00 38.79           O  
ATOM   1296  CB  GLU A 167      31.966  40.485  -0.263  1.00 35.52           C  
ATOM   1297  CG  GLU A 167      32.122  40.967  -1.717  1.00 52.39           C  
ATOM   1298  CD  GLU A 167      33.530  40.786  -2.193  1.00105.29           C  
ATOM   1299  OE1 GLU A 167      34.511  41.158  -1.544  1.00 59.74           O  
ATOM   1300  OE2 GLU A 167      33.585  40.110  -3.324  1.00 98.41           O  
ATOM   1301  N   ASN A 168      31.918  38.679   2.331  1.00 25.21           N  
ATOM   1302  CA  ASN A 168      32.262  38.759   3.739  1.00 23.23           C  
ATOM   1303  C   ASN A 168      32.295  37.467   4.511  1.00 34.00           C  
ATOM   1304  O   ASN A 168      32.818  37.422   5.643  1.00 31.16           O  
ATOM   1305  CB  ASN A 168      31.171  39.595   4.427  1.00 30.29           C  
ATOM   1306  CG  ASN A 168      31.253  41.056   4.021  1.00 42.79           C  
ATOM   1307  OD1 ASN A 168      32.290  41.723   4.215  1.00 36.37           O  
ATOM   1308  ND2 ASN A 168      30.216  41.529   3.343  1.00 33.81           N  
ATOM   1309  N   GLY A 169      31.609  36.462   3.991  1.00 27.41           N  
ATOM   1310  CA  GLY A 169      31.544  35.263   4.804  1.00 27.16           C  
ATOM   1311  C   GLY A 169      32.620  34.235   4.504  1.00 32.76           C  
ATOM   1312  O   GLY A 169      33.334  34.322   3.499  1.00 30.25           O  
ATOM   1313  N   LYS A 170      32.758  33.284   5.436  1.00 29.95           N  
ATOM   1314  CA  LYS A 170      33.687  32.168   5.270  1.00 26.96           C  
ATOM   1315  C   LYS A 170      32.853  30.919   4.872  1.00 29.65           C  
ATOM   1316  O   LYS A 170      31.840  30.563   5.511  1.00 28.50           O  
ATOM   1317  CB  LYS A 170      34.535  31.925   6.514  1.00 29.56           C  
ATOM   1318  CG  LYS A 170      35.906  31.328   6.213  1.00 87.48           C  
ATOM   1319  CD  LYS A 170      36.949  31.686   7.276  1.00136.78           C  
ATOM   1320  CE  LYS A 170      38.325  31.066   7.023  1.00173.19           C  
ATOM   1321  NZ  LYS A 170      39.335  31.462   8.037  1.00184.01           N  
ATOM   1322  N   LEU A 171      33.246  30.315   3.778  1.00 25.38           N  
ATOM   1323  CA  LEU A 171      32.494  29.194   3.278  1.00 30.14           C  
ATOM   1324  C   LEU A 171      33.018  27.878   3.803  1.00 35.13           C  
ATOM   1325  O   LEU A 171      34.227  27.660   3.832  1.00 34.08           O  
ATOM   1326  CB  LEU A 171      32.547  29.228   1.736  1.00 32.61           C  
ATOM   1327  CG  LEU A 171      32.181  27.921   1.072  1.00 30.67           C  
ATOM   1328  CD1 LEU A 171      30.674  27.786   0.998  1.00 31.87           C  
ATOM   1329  CD2 LEU A 171      32.714  27.983  -0.318  1.00 36.70           C  
ATOM   1330  N   TYR A 172      32.090  26.996   4.198  1.00 32.07           N  
ATOM   1331  CA  TYR A 172      32.426  25.653   4.709  1.00 24.20           C  
ATOM   1332  C   TYR A 172      31.677  24.667   3.918  1.00 29.82           C  
ATOM   1333  O   TYR A 172      30.581  24.973   3.429  1.00 27.01           O  
ATOM   1334  CB  TYR A 172      32.018  25.474   6.154  1.00 21.84           C  
ATOM   1335  CG  TYR A 172      32.906  26.330   7.010  1.00 27.75           C  
ATOM   1336  CD1 TYR A 172      34.230  25.956   7.214  1.00 30.55           C  
ATOM   1337  CD2 TYR A 172      32.495  27.577   7.491  1.00 28.69           C  
ATOM   1338  CE1 TYR A 172      35.084  26.725   8.005  1.00 32.33           C  
ATOM   1339  CE2 TYR A 172      33.351  28.363   8.267  1.00 25.58           C  
ATOM   1340  CZ  TYR A 172      34.657  27.942   8.528  1.00 27.06           C  
ATOM   1341  OH  TYR A 172      35.524  28.690   9.317  1.00 33.01           O  
ATOM   1342  N   ALA A 173      32.237  23.459   3.825  1.00 27.21           N  
ATOM   1343  CA  ALA A 173      31.602  22.423   3.006  1.00 25.26           C  
ATOM   1344  C   ALA A 173      30.306  21.824   3.536  1.00 27.53           C  
ATOM   1345  O   ALA A 173      29.461  21.406   2.751  1.00 30.74           O  
ATOM   1346  CB  ALA A 173      32.572  21.299   2.710  1.00 28.41           C  
ATOM   1347  N   LYS A 174      30.185  21.760   4.851  1.00 26.70           N  
ATOM   1348  CA  LYS A 174      29.021  21.186   5.510  1.00 30.20           C  
ATOM   1349  C   LYS A 174      28.716  21.916   6.789  1.00 19.19           C  
ATOM   1350  O   LYS A 174      29.576  22.526   7.393  1.00 22.83           O  
ATOM   1351  CB  LYS A 174      29.258  19.728   5.910  1.00 30.59           C  
ATOM   1352  CG  LYS A 174      29.964  18.916   4.856  1.00 32.24           C  
ATOM   1353  CD  LYS A 174      30.838  17.837   5.470  1.00 42.89           C  
ATOM   1354  CE  LYS A 174      30.675  16.502   4.768  1.00 57.20           C  
ATOM   1355  NZ  LYS A 174      30.015  15.488   5.614  1.00141.11           N  
ATOM   1356  N   ASN A 175      27.473  21.770   7.210  1.00 17.55           N  
ATOM   1357  CA  ASN A 175      27.034  22.342   8.452  1.00 18.41           C  
ATOM   1358  C   ASN A 175      27.898  21.877   9.600  1.00 21.08           C  
ATOM   1359  O   ASN A 175      28.250  22.622  10.487  1.00 20.77           O  
ATOM   1360  CB  ASN A 175      25.537  21.993   8.726  1.00 20.89           C  
ATOM   1361  CG  ASN A 175      24.576  22.745   7.805  1.00 20.71           C  
ATOM   1362  OD1 ASN A 175      24.851  23.895   7.424  1.00 21.84           O  
ATOM   1363  ND2 ASN A 175      23.527  22.067   7.313  1.00 19.19           N  
ATOM   1364  N   SER A 176      28.197  20.566   9.636  1.00 22.43           N  
ATOM   1365  CA  SER A 176      28.985  20.043  10.760  1.00 24.76           C  
ATOM   1366  C   SER A 176      30.372  20.673  10.906  1.00 17.64           C  
ATOM   1367  O   SER A 176      30.900  20.904  11.981  1.00 22.55           O  
ATOM   1368  CB  SER A 176      29.064  18.492  10.697  1.00 30.23           C  
ATOM   1369  OG  SER A 176      29.448  18.071   9.403  1.00 29.93           O  
ATOM   1370  N   VAL A 177      30.971  20.897   9.780  1.00 19.10           N  
ATOM   1371  CA  VAL A 177      32.284  21.509   9.688  1.00 22.93           C  
ATOM   1372  C   VAL A 177      32.187  22.985  10.122  1.00 28.46           C  
ATOM   1373  O   VAL A 177      33.079  23.554  10.770  1.00 26.48           O  
ATOM   1374  CB  VAL A 177      32.761  21.437   8.241  1.00 25.89           C  
ATOM   1375  CG1 VAL A 177      33.986  22.304   8.014  1.00 28.98           C  
ATOM   1376  CG2 VAL A 177      33.031  19.993   7.808  1.00 30.04           C  
ATOM   1377  N   ALA A 178      31.097  23.612   9.738  1.00 23.29           N  
ATOM   1378  CA  ALA A 178      30.916  24.985  10.155  1.00 22.53           C  
ATOM   1379  C   ALA A 178      30.828  25.034  11.656  1.00 29.60           C  
ATOM   1380  O   ALA A 178      31.418  25.919  12.325  1.00 28.09           O  
ATOM   1381  CB  ALA A 178      29.650  25.619   9.544  1.00 21.07           C  
ATOM   1382  N   LEU A 179      30.067  24.075  12.208  1.00 24.45           N  
ATOM   1383  CA  LEU A 179      29.900  24.097  13.641  1.00 26.64           C  
ATOM   1384  C   LEU A 179      31.243  23.881  14.344  1.00 29.44           C  
ATOM   1385  O   LEU A 179      31.610  24.599  15.279  1.00 26.29           O  
ATOM   1386  CB  LEU A 179      28.838  23.103  14.101  1.00 25.49           C  
ATOM   1387  CG  LEU A 179      28.807  22.907  15.604  1.00 26.25           C  
ATOM   1388  CD1 LEU A 179      28.433  24.181  16.361  1.00 27.33           C  
ATOM   1389  CD2 LEU A 179      27.752  21.878  15.915  1.00 31.41           C  
ATOM   1390  N   GLN A 180      32.001  22.946  13.817  1.00 23.41           N  
ATOM   1391  CA  GLN A 180      33.321  22.701  14.391  1.00 28.49           C  
ATOM   1392  C   GLN A 180      34.204  23.943  14.301  1.00 29.44           C  
ATOM   1393  O   GLN A 180      35.017  24.229  15.183  1.00 28.53           O  
ATOM   1394  CB  GLN A 180      34.023  21.496  13.700  1.00 33.62           C  
ATOM   1395  CG  GLN A 180      34.647  20.478  14.680  1.00 75.02           C  
ATOM   1396  CD  GLN A 180      34.223  20.679  16.126  1.00106.48           C  
ATOM   1397  OE1 GLN A 180      35.060  20.876  17.024  1.00118.31           O  
ATOM   1398  NE2 GLN A 180      32.915  20.621  16.359  1.00 74.57           N  
ATOM   1399  N   ALA A 181      34.091  24.636  13.196  1.00 28.00           N  
ATOM   1400  CA  ALA A 181      34.902  25.847  12.994  1.00 30.39           C  
ATOM   1401  C   ALA A 181      34.680  26.875  14.114  1.00 32.50           C  
ATOM   1402  O   ALA A 181      35.577  27.572  14.589  1.00 32.35           O  
ATOM   1403  CB  ALA A 181      34.654  26.400  11.593  1.00 27.89           C  
ATOM   1404  N   VAL A 182      33.464  26.941  14.599  1.00 28.22           N  
ATOM   1405  CA  VAL A 182      33.160  27.837  15.696  1.00 26.86           C  
ATOM   1406  C   VAL A 182      33.805  27.319  16.956  1.00 40.37           C  
ATOM   1407  O   VAL A 182      34.527  28.041  17.631  1.00 37.06           O  
ATOM   1408  CB  VAL A 182      31.645  28.069  15.870  1.00 27.56           C  
ATOM   1409  CG1 VAL A 182      31.317  28.917  17.106  1.00 23.17           C  
ATOM   1410  CG2 VAL A 182      31.151  28.787  14.616  1.00 25.30           C  
ATOM   1411  N   GLU A 183      33.571  26.041  17.258  1.00 32.28           N  
ATOM   1412  CA  GLU A 183      34.181  25.480  18.438  1.00 29.12           C  
ATOM   1413  C   GLU A 183      35.678  25.638  18.461  1.00 32.98           C  
ATOM   1414  O   GLU A 183      36.234  25.930  19.508  1.00 44.45           O  
ATOM   1415  CB  GLU A 183      33.857  24.010  18.646  1.00 32.13           C  
ATOM   1416  CG  GLU A 183      32.472  23.857  19.241  1.00 35.51           C  
ATOM   1417  CD  GLU A 183      32.300  24.402  20.628  1.00 39.38           C  
ATOM   1418  OE1 GLU A 183      33.183  24.446  21.470  1.00 41.91           O  
ATOM   1419  OE2 GLU A 183      31.062  24.764  20.850  1.00 39.06           O  
ATOM   1420  N   ASN A 184      36.339  25.414  17.330  1.00 29.29           N  
ATOM   1421  CA  ASN A 184      37.820  25.535  17.205  1.00 33.59           C  
ATOM   1422  C   ASN A 184      38.315  26.984  17.078  1.00 46.96           C  
ATOM   1423  O   ASN A 184      39.518  27.247  16.919  1.00 45.30           O  
ATOM   1424  CB  ASN A 184      38.369  24.815  15.964  1.00 37.57           C  
ATOM   1425  CG  ASN A 184      38.162  23.326  15.965  1.00 49.91           C  
ATOM   1426  OD1 ASN A 184      38.389  22.681  14.931  1.00 95.21           O  
ATOM   1427  ND2 ASN A 184      37.688  22.796  17.102  1.00 47.76           N  
ATOM   1428  N   GLY A 185      37.354  27.905  17.070  1.00 43.12           N  
ATOM   1429  CA  GLY A 185      37.630  29.308  17.011  1.00 43.16           C  
ATOM   1430  C   GLY A 185      38.095  29.857  15.689  1.00 42.57           C  
ATOM   1431  O   GLY A 185      38.751  30.895  15.674  1.00 42.63           O  
ATOM   1432  N   GLU A 186      37.761  29.197  14.592  1.00 38.06           N  
ATOM   1433  CA  GLU A 186      38.150  29.694  13.290  1.00 34.81           C  
ATOM   1434  C   GLU A 186      37.264  30.866  12.943  1.00 41.46           C  
ATOM   1435  O   GLU A 186      37.684  31.736  12.206  1.00 45.10           O  
ATOM   1436  CB  GLU A 186      37.888  28.680  12.192  1.00 40.98           C  
ATOM   1437  CG  GLU A 186      38.988  27.671  11.835  1.00 60.06           C  
ATOM   1438  CD  GLU A 186      38.666  27.093  10.474  1.00121.17           C  
ATOM   1439  OE1 GLU A 186      38.085  27.732   9.585  1.00 47.95           O  
ATOM   1440  OE2 GLU A 186      38.962  25.815  10.386  1.00141.59           O  
ATOM   1441  N   VAL A 187      35.997  30.802  13.378  1.00 33.41           N  
ATOM   1442  CA  VAL A 187      35.035  31.872  13.145  1.00 29.99           C  
ATOM   1443  C   VAL A 187      34.214  31.934  14.369  1.00 32.91           C  
ATOM   1444  O   VAL A 187      34.007  30.979  15.082  1.00 34.48           O  
ATOM   1445  CB  VAL A 187      34.057  31.734  11.992  1.00 34.50           C  
ATOM   1446  CG1 VAL A 187      34.740  31.924  10.668  1.00 33.68           C  
ATOM   1447  CG2 VAL A 187      33.351  30.385  12.063  1.00 33.99           C  
ATOM   1448  N   PRO A 188      33.733  33.089  14.602  1.00 27.30           N  
ATOM   1449  CA  PRO A 188      32.996  33.371  15.793  1.00 26.90           C  
ATOM   1450  C   PRO A 188      31.526  32.997  15.704  1.00 20.97           C  
ATOM   1451  O   PRO A 188      30.819  32.896  16.722  1.00 24.49           O  
ATOM   1452  CB  PRO A 188      33.122  34.919  15.906  1.00 30.42           C  
ATOM   1453  CG  PRO A 188      33.734  35.445  14.599  1.00 31.67           C  
ATOM   1454  CD  PRO A 188      34.283  34.258  13.850  1.00 32.26           C  
ATOM   1455  N   ALA A 189      31.047  32.874  14.474  1.00 23.71           N  
ATOM   1456  CA  ALA A 189      29.645  32.551  14.268  1.00 23.17           C  
ATOM   1457  C   ALA A 189      29.401  31.941  12.878  1.00 24.15           C  
ATOM   1458  O   ALA A 189      30.157  32.146  11.922  1.00 24.54           O  
ATOM   1459  CB  ALA A 189      28.784  33.794  14.429  1.00 22.58           C  
ATOM   1460  N   ALA A 190      28.306  31.156  12.763  1.00 26.53           N  
ATOM   1461  CA  ALA A 190      27.973  30.495  11.493  1.00 19.34           C  
ATOM   1462  C   ALA A 190      26.467  30.299  11.392  1.00 17.60           C  
ATOM   1463  O   ALA A 190      25.796  30.244  12.433  1.00 20.63           O  
ATOM   1464  CB  ALA A 190      28.644  29.136  11.382  1.00 18.36           C  
ATOM   1465  N   LEU A 191      25.966  30.243  10.155  1.00 17.44           N  
ATOM   1466  CA  LEU A 191      24.565  30.008   9.910  1.00 16.63           C  
ATOM   1467  C   LEU A 191      24.403  28.490   9.628  1.00 22.31           C  
ATOM   1468  O   LEU A 191      24.913  27.995   8.616  1.00 21.42           O  
ATOM   1469  CB  LEU A 191      24.148  30.726   8.600  1.00 19.95           C  
ATOM   1470  CG  LEU A 191      24.476  32.239   8.655  1.00 28.80           C  
ATOM   1471  CD1 LEU A 191      24.069  32.953   7.345  1.00 24.71           C  
ATOM   1472  CD2 LEU A 191      23.720  32.850   9.839  1.00 23.57           C  
ATOM   1473  N   ILE A 192      23.701  27.766  10.482  1.00 19.93           N  
ATOM   1474  CA  ILE A 192      23.473  26.302  10.241  1.00 17.08           C  
ATOM   1475  C   ILE A 192      22.052  25.950  10.662  1.00 21.67           C  
ATOM   1476  O   ILE A 192      21.179  26.816  10.883  1.00 20.36           O  
ATOM   1477  CB  ILE A 192      24.498  25.480  11.048  1.00 18.54           C  
ATOM   1478  CG1 ILE A 192      24.304  25.716  12.504  1.00 18.24           C  
ATOM   1479  CG2 ILE A 192      25.949  25.798  10.678  1.00 20.92           C  
ATOM   1480  CD1 ILE A 192      25.144  24.795  13.345  1.00 22.99           C  
ATOM   1481  N   ASN A 193      21.772  24.667  10.822  1.00 18.09           N  
ATOM   1482  CA  ASN A 193      20.466  24.218  11.350  1.00 16.82           C  
ATOM   1483  C   ASN A 193      20.590  23.864  12.819  1.00 15.48           C  
ATOM   1484  O   ASN A 193      21.692  23.588  13.297  1.00 19.19           O  
ATOM   1485  CB  ASN A 193      19.942  22.950  10.604  1.00 19.02           C  
ATOM   1486  CG  ASN A 193      19.764  23.167   9.111  1.00 29.03           C  
ATOM   1487  OD1 ASN A 193      19.347  24.251   8.697  1.00 23.92           O  
ATOM   1488  ND2 ASN A 193      20.064  22.170   8.280  1.00 18.63           N  
ATOM   1489  N   ASN A 194      19.502  23.894  13.555  1.00 15.35           N  
ATOM   1490  CA  ASN A 194      19.592  23.724  15.008  1.00 17.59           C  
ATOM   1491  C   ASN A 194      20.124  22.398  15.509  1.00 24.45           C  
ATOM   1492  O   ASN A 194      20.833  22.358  16.513  1.00 21.07           O  
ATOM   1493  CB  ASN A 194      18.253  23.966  15.702  1.00 19.50           C  
ATOM   1494  CG  ASN A 194      17.328  22.785  15.411  1.00 26.40           C  
ATOM   1495  OD1 ASN A 194      17.059  22.458  14.256  1.00 18.24           O  
ATOM   1496  ND2 ASN A 194      16.853  22.137  16.453  1.00 22.13           N  
ATOM   1497  N   TYR A 195      19.712  21.326  14.830  1.00 18.20           N  
ATOM   1498  CA  TYR A 195      20.003  20.008  15.348  1.00 19.43           C  
ATOM   1499  C   TYR A 195      21.476  19.642  15.582  1.00 22.32           C  
ATOM   1500  O   TYR A 195      21.827  18.937  16.557  1.00 25.70           O  
ATOM   1501  CB  TYR A 195      19.239  18.979  14.577  1.00 18.96           C  
ATOM   1502  CG  TYR A 195      19.660  18.915  13.141  1.00 17.80           C  
ATOM   1503  CD1 TYR A 195      20.751  18.136  12.711  1.00 18.53           C  
ATOM   1504  CD2 TYR A 195      18.885  19.590  12.191  1.00 14.66           C  
ATOM   1505  CE1 TYR A 195      21.119  18.060  11.363  1.00 20.01           C  
ATOM   1506  CE2 TYR A 195      19.209  19.451  10.836  1.00 13.74           C  
ATOM   1507  CZ  TYR A 195      20.336  18.737  10.407  1.00 17.36           C  
ATOM   1508  OH  TYR A 195      20.633  18.622   9.049  1.00 17.59           O  
ATOM   1509  N   TYR A 196      22.333  20.109  14.722  1.00 18.72           N  
ATOM   1510  CA  TYR A 196      23.740  19.785  14.919  1.00 20.06           C  
ATOM   1511  C   TYR A 196      24.271  20.197  16.307  1.00 23.70           C  
ATOM   1512  O   TYR A 196      25.090  19.522  16.917  1.00 23.62           O  
ATOM   1513  CB  TYR A 196      24.585  20.507  13.848  1.00 18.90           C  
ATOM   1514  CG  TYR A 196      24.279  20.121  12.391  1.00 20.79           C  
ATOM   1515  CD1 TYR A 196      23.288  20.782  11.650  1.00 23.44           C  
ATOM   1516  CD2 TYR A 196      24.987  19.101  11.748  1.00 19.65           C  
ATOM   1517  CE1 TYR A 196      23.017  20.466  10.311  1.00 21.36           C  
ATOM   1518  CE2 TYR A 196      24.749  18.783  10.410  1.00 20.05           C  
ATOM   1519  CZ  TYR A 196      23.724  19.420   9.700  1.00 16.90           C  
ATOM   1520  OH  TYR A 196      23.480  19.099   8.394  1.00 18.25           O  
ATOM   1521  N   TRP A 197      23.798  21.361  16.805  1.00 21.82           N  
ATOM   1522  CA  TRP A 197      24.303  21.890  18.045  1.00 22.91           C  
ATOM   1523  C   TRP A 197      23.866  21.045  19.232  1.00 22.42           C  
ATOM   1524  O   TRP A 197      24.636  20.690  20.101  1.00 24.50           O  
ATOM   1525  CB  TRP A 197      23.974  23.391  18.204  1.00 21.02           C  
ATOM   1526  CG  TRP A 197      24.601  23.895  19.464  1.00 21.73           C  
ATOM   1527  CD1 TRP A 197      25.853  24.428  19.601  1.00 23.20           C  
ATOM   1528  CD2 TRP A 197      24.013  23.906  20.760  1.00 18.92           C  
ATOM   1529  NE1 TRP A 197      26.070  24.793  20.927  1.00 23.85           N  
ATOM   1530  CE2 TRP A 197      24.958  24.514  21.645  1.00 24.12           C  
ATOM   1531  CE3 TRP A 197      22.799  23.529  21.242  1.00 20.45           C  
ATOM   1532  CZ2 TRP A 197      24.714  24.651  22.993  1.00 24.50           C  
ATOM   1533  CZ3 TRP A 197      22.548  23.677  22.598  1.00 26.67           C  
ATOM   1534  CH2 TRP A 197      23.486  24.270  23.452  1.00 26.91           C  
ATOM   1535  N   TYR A 198      22.585  20.803  19.272  1.00 22.18           N  
ATOM   1536  CA  TYR A 198      22.054  20.052  20.353  1.00 23.02           C  
ATOM   1537  C   TYR A 198      22.669  18.675  20.359  1.00 30.47           C  
ATOM   1538  O   TYR A 198      22.939  18.078  21.414  1.00 30.69           O  
ATOM   1539  CB  TYR A 198      20.543  19.894  20.198  1.00 24.56           C  
ATOM   1540  CG  TYR A 198      19.779  21.154  20.482  1.00 24.69           C  
ATOM   1541  CD1 TYR A 198      19.406  21.473  21.788  1.00 24.97           C  
ATOM   1542  CD2 TYR A 198      19.337  21.974  19.442  1.00 24.78           C  
ATOM   1543  CE1 TYR A 198      18.603  22.582  22.059  1.00 27.06           C  
ATOM   1544  CE2 TYR A 198      18.550  23.104  19.697  1.00 25.45           C  
ATOM   1545  CZ  TYR A 198      18.190  23.418  21.015  1.00 38.96           C  
ATOM   1546  OH  TYR A 198      17.347  24.490  21.299  1.00 30.06           O  
ATOM   1547  N   ASN A 199      22.832  18.140  19.173  1.00 25.24           N  
ATOM   1548  CA  ASN A 199      23.412  16.843  19.143  1.00 23.49           C  
ATOM   1549  C   ASN A 199      24.804  16.880  19.706  1.00 29.35           C  
ATOM   1550  O   ASN A 199      25.187  16.029  20.508  1.00 31.03           O  
ATOM   1551  CB  ASN A 199      23.329  16.142  17.775  1.00 26.25           C  
ATOM   1552  CG  ASN A 199      22.021  15.349  17.662  1.00 48.52           C  
ATOM   1553  OD1 ASN A 199      21.019  15.877  17.184  1.00 29.01           O  
ATOM   1554  ND2 ASN A 199      21.974  14.131  18.240  1.00 37.16           N  
ATOM   1555  N   LEU A 200      25.566  17.867  19.310  1.00 25.73           N  
ATOM   1556  CA  LEU A 200      26.942  17.972  19.813  1.00 25.85           C  
ATOM   1557  C   LEU A 200      26.960  18.210  21.332  1.00 34.23           C  
ATOM   1558  O   LEU A 200      27.811  17.681  22.063  1.00 28.10           O  
ATOM   1559  CB  LEU A 200      27.686  19.090  19.094  1.00 27.53           C  
ATOM   1560  CG  LEU A 200      29.142  19.203  19.529  1.00 35.42           C  
ATOM   1561  CD1 LEU A 200      29.908  18.097  18.838  1.00 31.80           C  
ATOM   1562  CD2 LEU A 200      29.677  20.531  19.025  1.00 31.89           C  
ATOM   1563  N   ALA A 201      25.979  18.989  21.811  1.00 31.33           N  
ATOM   1564  CA  ALA A 201      25.899  19.287  23.234  1.00 30.30           C  
ATOM   1565  C   ALA A 201      25.653  18.030  24.028  1.00 39.33           C  
ATOM   1566  O   ALA A 201      26.171  17.860  25.115  1.00 30.90           O  
ATOM   1567  CB  ALA A 201      24.843  20.314  23.567  1.00 26.35           C  
ATOM   1568  N   LYS A 202      24.842  17.135  23.483  1.00 34.33           N  
ATOM   1569  CA  LYS A 202      24.581  15.921  24.230  1.00 34.85           C  
ATOM   1570  C   LYS A 202      25.805  15.016  24.298  1.00 37.67           C  
ATOM   1571  O   LYS A 202      26.100  14.393  25.305  1.00 41.05           O  
ATOM   1572  CB  LYS A 202      23.278  15.238  23.847  1.00 43.93           C  
ATOM   1573  CG  LYS A 202      23.136  13.823  24.381  1.00 45.95           C  
ATOM   1574  CD  LYS A 202      22.661  12.866  23.317  1.00 54.11           C  
ATOM   1575  CE  LYS A 202      21.619  11.870  23.794  1.00 64.48           C  
ATOM   1576  NZ  LYS A 202      21.124  11.038  22.679  1.00 85.58           N  
ATOM   1577  N  AGLU A 203      26.553  14.934  23.251  0.55 29.07           N  
ATOM   1578  N  BGLU A 203      26.562  15.010  23.206  0.45 34.59           N  
ATOM   1579  CA AGLU A 203      27.711  14.110  23.362  0.55 29.02           C  
ATOM   1580  CA BGLU A 203      27.779  14.228  23.056  0.45 35.60           C  
ATOM   1581  C  AGLU A 203      28.747  14.711  24.308  0.55 35.77           C  
ATOM   1582  C  BGLU A 203      29.010  14.820  23.760  0.45 40.72           C  
ATOM   1583  O  AGLU A 203      29.442  14.016  25.036  0.55 26.64           O  
ATOM   1584  O  BGLU A 203      30.075  14.208  23.830  0.45 40.06           O  
ATOM   1585  CB AGLU A 203      28.368  13.954  21.974  0.55 31.98           C  
ATOM   1586  CB BGLU A 203      28.088  13.982  21.567  0.45 37.69           C  
ATOM   1587  CG AGLU A 203      28.211  12.541  21.371  0.55 52.10           C  
ATOM   1588  CG BGLU A 203      27.290  12.814  20.939  0.45 49.69           C  
ATOM   1589  CD AGLU A 203      28.085  12.571  19.875  0.55 89.03           C  
ATOM   1590  CD BGLU A 203      26.874  11.750  21.914  0.45 57.80           C  
ATOM   1591  OE1AGLU A 203      28.926  13.076  19.146  0.55 41.63           O  
ATOM   1592  OE1BGLU A 203      27.665  11.104  22.565  0.45 56.60           O  
ATOM   1593  OE2AGLU A 203      26.959  12.044  19.448  0.55129.71           O  
ATOM   1594  OE2BGLU A 203      25.574  11.588  21.978  0.45 42.80           O  
ATOM   1595  N   LYS A 204      28.883  16.026  24.278  1.00 34.24           N  
ATOM   1596  CA  LYS A 204      29.976  16.627  24.972  1.00 29.49           C  
ATOM   1597  C   LYS A 204      29.675  17.423  26.251  1.00 39.10           C  
ATOM   1598  O   LYS A 204      30.587  17.730  27.027  1.00 41.02           O  
ATOM   1599  CB  LYS A 204      30.870  17.362  23.985  1.00 29.14           C  
ATOM   1600  CG  LYS A 204      31.614  16.414  23.073  1.00 38.48           C  
ATOM   1601  CD  LYS A 204      32.752  17.070  22.308  1.00 37.54           C  
ATOM   1602  CE  LYS A 204      33.254  16.225  21.142  1.00 63.32           C  
ATOM   1603  NZ  LYS A 204      34.611  16.599  20.707  1.00135.14           N  
ATOM   1604  N   GLY A 205      28.428  17.730  26.513  1.00 31.09           N  
ATOM   1605  CA  GLY A 205      28.090  18.513  27.681  1.00 31.63           C  
ATOM   1606  C   GLY A 205      28.172  20.006  27.357  1.00 31.15           C  
ATOM   1607  O   GLY A 205      29.200  20.503  26.922  1.00 31.05           O  
ATOM   1608  N   VAL A 206      27.061  20.704  27.527  1.00 32.34           N  
ATOM   1609  CA  VAL A 206      27.072  22.088  27.092  1.00 35.77           C  
ATOM   1610  C   VAL A 206      28.094  22.904  27.792  1.00 38.94           C  
ATOM   1611  O   VAL A 206      28.648  23.869  27.262  1.00 35.71           O  
ATOM   1612  CB  VAL A 206      25.720  22.778  27.114  1.00 42.44           C  
ATOM   1613  CG1 VAL A 206      25.166  22.583  28.485  1.00 42.56           C  
ATOM   1614  CG2 VAL A 206      25.881  24.275  26.846  1.00 42.85           C  
ATOM   1615  N   GLU A 207      28.390  22.443  28.972  1.00 37.59           N  
ATOM   1616  CA  GLU A 207      29.371  23.150  29.768  1.00 40.31           C  
ATOM   1617  C   GLU A 207      30.735  23.098  29.118  1.00 34.26           C  
ATOM   1618  O   GLU A 207      31.619  23.894  29.379  1.00 38.59           O  
ATOM   1619  CB  GLU A 207      29.370  22.606  31.215  1.00 43.42           C  
ATOM   1620  CG  GLU A 207      29.352  21.054  31.238  1.00 79.51           C  
ATOM   1621  CD  GLU A 207      27.976  20.460  31.125  1.00102.61           C  
ATOM   1622  OE1 GLU A 207      27.017  20.880  31.738  1.00127.05           O  
ATOM   1623  OE2 GLU A 207      27.926  19.430  30.316  1.00114.30           O  
ATOM   1624  N   ASN A 208      30.917  22.143  28.238  1.00 30.94           N  
ATOM   1625  CA  ASN A 208      32.191  22.039  27.571  1.00 27.82           C  
ATOM   1626  C   ASN A 208      32.208  22.685  26.195  1.00 39.01           C  
ATOM   1627  O   ASN A 208      33.228  22.660  25.521  1.00 35.90           O  
ATOM   1628  CB  ASN A 208      32.602  20.577  27.458  1.00 28.99           C  
ATOM   1629  CG  ASN A 208      32.884  20.066  28.844  1.00 41.06           C  
ATOM   1630  OD1 ASN A 208      33.736  20.644  29.511  1.00 44.77           O  
ATOM   1631  ND2 ASN A 208      32.011  19.208  29.371  1.00 34.58           N  
ATOM   1632  N   LEU A 209      31.071  23.266  25.763  1.00 34.81           N  
ATOM   1633  CA  LEU A 209      31.042  23.904  24.450  1.00 31.47           C  
ATOM   1634  C   LEU A 209      31.252  25.432  24.521  1.00 28.52           C  
ATOM   1635  O   LEU A 209      30.702  26.130  25.368  1.00 36.15           O  
ATOM   1636  CB  LEU A 209      29.706  23.589  23.742  1.00 31.59           C  
ATOM   1637  CG  LEU A 209      29.382  22.096  23.476  1.00 34.93           C  
ATOM   1638  CD1 LEU A 209      28.015  22.021  22.835  1.00 32.82           C  
ATOM   1639  CD2 LEU A 209      30.371  21.530  22.472  1.00 34.26           C  
ATOM   1640  N   LYS A 210      32.021  25.943  23.589  1.00 28.15           N  
ATOM   1641  CA  LYS A 210      32.200  27.380  23.429  1.00 30.35           C  
ATOM   1642  C   LYS A 210      30.926  27.952  22.798  1.00 44.77           C  
ATOM   1643  O   LYS A 210      30.497  29.057  23.112  1.00 42.08           O  
ATOM   1644  CB  LYS A 210      33.297  27.652  22.404  1.00 34.07           C  
ATOM   1645  CG  LYS A 210      34.709  27.663  22.996  1.00 62.35           C  
ATOM   1646  CD  LYS A 210      35.770  28.119  22.000  1.00 89.23           C  
ATOM   1647  CE  LYS A 210      37.179  28.146  22.582  1.00113.54           C  
ATOM   1648  NZ  LYS A 210      38.170  27.394  21.776  1.00117.02           N  
ATOM   1649  N   SER A 211      30.334  27.168  21.878  1.00 29.93           N  
ATOM   1650  CA  SER A 211      29.165  27.600  21.114  1.00 24.97           C  
ATOM   1651  C   SER A 211      27.847  27.540  21.806  1.00 28.32           C  
ATOM   1652  O   SER A 211      27.507  26.649  22.630  1.00 23.29           O  
ATOM   1653  CB  SER A 211      29.076  26.926  19.744  1.00 26.75           C  
ATOM   1654  OG  SER A 211      28.764  25.568  19.934  1.00 28.78           O  
ATOM   1655  N   ARG A 212      27.049  28.510  21.363  1.00 26.95           N  
ATOM   1656  CA  ARG A 212      25.677  28.632  21.794  1.00 25.16           C  
ATOM   1657  C   ARG A 212      24.800  29.024  20.589  1.00 20.16           C  
ATOM   1658  O   ARG A 212      25.308  29.443  19.549  1.00 25.38           O  
ATOM   1659  CB  ARG A 212      25.529  29.627  22.966  1.00 34.16           C  
ATOM   1660  CG  ARG A 212      26.191  29.195  24.283  1.00 31.11           C  
ATOM   1661  CD  ARG A 212      25.388  28.100  25.023  1.00 36.87           C  
ATOM   1662  NE  ARG A 212      25.954  27.645  26.308  1.00 59.06           N  
ATOM   1663  CZ  ARG A 212      27.106  26.988  26.506  1.00 67.69           C  
ATOM   1664  NH1 ARG A 212      27.924  26.657  25.491  1.00 28.86           N  
ATOM   1665  NH2 ARG A 212      27.429  26.655  27.775  1.00 40.64           N  
ATOM   1666  N   LEU A 213      23.499  28.832  20.729  1.00 23.80           N  
ATOM   1667  CA  LEU A 213      22.535  29.128  19.642  1.00 23.77           C  
ATOM   1668  C   LEU A 213      21.882  30.479  19.824  1.00 29.95           C  
ATOM   1669  O   LEU A 213      21.465  30.825  20.939  1.00 27.18           O  
ATOM   1670  CB  LEU A 213      21.370  28.104  19.679  1.00 24.21           C  
ATOM   1671  CG  LEU A 213      21.841  26.715  19.219  1.00 27.93           C  
ATOM   1672  CD1 LEU A 213      20.658  25.768  19.091  1.00 26.54           C  
ATOM   1673  CD2 LEU A 213      22.585  26.857  17.894  1.00 32.58           C  
ATOM   1674  N   TYR A 214      21.682  31.184  18.711  1.00 24.93           N  
ATOM   1675  CA  TYR A 214      20.946  32.444  18.721  1.00 20.46           C  
ATOM   1676  C   TYR A 214      19.787  32.297  17.707  1.00 24.40           C  
ATOM   1677  O   TYR A 214      20.018  31.843  16.577  1.00 26.01           O  
ATOM   1678  CB  TYR A 214      21.869  33.553  18.199  1.00 22.22           C  
ATOM   1679  CG  TYR A 214      21.087  34.814  18.004  1.00 30.70           C  
ATOM   1680  CD1 TYR A 214      20.484  35.425  19.109  1.00 37.86           C  
ATOM   1681  CD2 TYR A 214      20.914  35.368  16.733  1.00 31.23           C  
ATOM   1682  CE1 TYR A 214      19.759  36.613  18.971  1.00 36.72           C  
ATOM   1683  CE2 TYR A 214      20.191  36.553  16.575  1.00 33.84           C  
ATOM   1684  CZ  TYR A 214      19.602  37.158  17.693  1.00 43.44           C  
ATOM   1685  OH  TYR A 214      18.877  38.319  17.553  1.00 35.74           O  
ATOM   1686  N   PHE A 215      18.559  32.581  18.149  1.00 24.39           N  
ATOM   1687  CA  PHE A 215      17.330  32.578  17.345  1.00 24.23           C  
ATOM   1688  C   PHE A 215      16.909  34.007  16.980  1.00 31.67           C  
ATOM   1689  O   PHE A 215      16.645  34.854  17.839  1.00 30.82           O  
ATOM   1690  CB  PHE A 215      16.159  31.879  18.026  1.00 27.02           C  
ATOM   1691  CG  PHE A 215      16.521  30.486  18.443  1.00 31.76           C  
ATOM   1692  CD1 PHE A 215      17.187  30.248  19.647  1.00 37.98           C  
ATOM   1693  CD2 PHE A 215      16.215  29.409  17.609  1.00 34.02           C  
ATOM   1694  CE1 PHE A 215      17.526  28.945  20.020  1.00 38.35           C  
ATOM   1695  CE2 PHE A 215      16.533  28.102  17.983  1.00 36.06           C  
ATOM   1696  CZ  PHE A 215      17.214  27.875  19.175  1.00 26.60           C  
ATOM   1697  N  AVAL A 216      16.835  34.254  15.680  0.60 25.91           N  
ATOM   1698  N  BVAL A 216      16.862  34.280  15.700  0.40 25.14           N  
ATOM   1699  CA AVAL A 216      16.538  35.578  15.136  0.60 23.74           C  
ATOM   1700  CA BVAL A 216      16.537  35.620  15.274  0.40 22.03           C  
ATOM   1701  C  AVAL A 216      15.126  36.003  15.410  0.60 30.29           C  
ATOM   1702  C  BVAL A 216      15.109  35.985  15.593  0.40 27.48           C  
ATOM   1703  O  AVAL A 216      14.878  37.185  15.595  0.60 29.64           O  
ATOM   1704  O  BVAL A 216      14.825  37.095  16.025  0.40 24.74           O  
ATOM   1705  CB AVAL A 216      16.853  35.672  13.647  0.60 25.12           C  
ATOM   1706  CB BVAL A 216      16.872  35.839  13.815  0.40 23.47           C  
ATOM   1707  CG1AVAL A 216      16.188  36.903  13.029  0.60 25.87           C  
ATOM   1708  CG1BVAL A 216      15.932  35.017  12.949  0.40 20.70           C  
ATOM   1709  CG2AVAL A 216      18.360  35.675  13.412  0.60 24.25           C  
ATOM   1710  CG2BVAL A 216      16.700  37.305  13.493  0.40 24.23           C  
ATOM   1711  N   ARG A 217      14.197  35.037  15.399  1.00 22.91           N  
ATOM   1712  CA  ARG A 217      12.808  35.308  15.676  1.00 21.33           C  
ATOM   1713  C   ARG A 217      12.179  36.438  14.805  1.00 28.25           C  
ATOM   1714  O   ARG A 217      12.635  36.762  13.662  1.00 24.99           O  
ATOM   1715  CB  ARG A 217      12.528  35.612  17.153  1.00 26.30           C  
ATOM   1716  CG  ARG A 217      13.328  34.753  18.131  1.00 29.66           C  
ATOM   1717  CD  ARG A 217      12.898  34.905  19.591  1.00 24.96           C  
ATOM   1718  NE  ARG A 217      13.956  34.373  20.456  1.00 33.81           N  
ATOM   1719  CZ  ARG A 217      13.985  33.132  20.954  1.00 66.92           C  
ATOM   1720  NH1 ARG A 217      12.971  32.282  20.739  1.00 32.01           N  
ATOM   1721  NH2 ARG A 217      15.052  32.748  21.696  1.00 36.03           N  
ATOM   1722  N   HIS A 218      11.043  36.926  15.359  1.00 25.88           N  
ATOM   1723  CA  HIS A 218      10.173  37.945  14.758  1.00 32.35           C  
ATOM   1724  C   HIS A 218       9.891  37.809  13.283  1.00 29.21           C  
ATOM   1725  O   HIS A 218       9.857  38.766  12.501  1.00 21.78           O  
ATOM   1726  CB  HIS A 218      10.593  39.360  15.079  1.00 39.92           C  
ATOM   1727  CG  HIS A 218      11.904  39.650  14.496  1.00 46.43           C  
ATOM   1728  ND1 HIS A 218      13.002  39.676  15.320  1.00 55.08           N  
ATOM   1729  CD2 HIS A 218      12.295  39.900  13.214  1.00 54.42           C  
ATOM   1730  CE1 HIS A 218      14.030  39.981  14.553  1.00 59.94           C  
ATOM   1731  NE2 HIS A 218      13.653  40.133  13.269  1.00 59.92           N  
ATOM   1732  N   GLN A 219       9.609  36.587  12.914  1.00 22.60           N  
ATOM   1733  CA  GLN A 219       9.243  36.268  11.573  1.00 20.30           C  
ATOM   1734  C   GLN A 219      10.267  36.687  10.557  1.00 20.65           C  
ATOM   1735  O   GLN A 219       9.912  36.846   9.380  1.00 20.98           O  
ATOM   1736  CB  GLN A 219       7.855  36.774  11.188  1.00 22.82           C  
ATOM   1737  CG  GLN A 219       6.765  35.980  11.901  1.00 25.91           C  
ATOM   1738  CD  GLN A 219       6.343  36.735  13.113  1.00 44.98           C  
ATOM   1739  OE1 GLN A 219       5.980  36.115  14.115  1.00 55.69           O  
ATOM   1740  NE2 GLN A 219       6.453  38.068  13.041  1.00 40.10           N  
ATOM   1741  N   ASP A 220      11.526  36.820  10.972  1.00 18.88           N  
ATOM   1742  CA  ASP A 220      12.558  37.132   9.996  1.00 16.69           C  
ATOM   1743  C   ASP A 220      12.764  35.929   9.049  1.00 20.58           C  
ATOM   1744  O   ASP A 220      12.564  34.806   9.465  1.00 19.81           O  
ATOM   1745  CB  ASP A 220      13.882  37.369  10.747  1.00 18.36           C  
ATOM   1746  CG  ASP A 220      14.940  38.001   9.899  1.00 23.13           C  
ATOM   1747  OD1 ASP A 220      14.875  39.151   9.525  1.00 26.71           O  
ATOM   1748  OD2 ASP A 220      15.876  37.219   9.486  1.00 19.56           O  
ATOM   1749  N   PRO A 221      13.269  36.116   7.838  1.00 21.00           N  
ATOM   1750  CA  PRO A 221      13.538  34.964   7.007  1.00 19.84           C  
ATOM   1751  C   PRO A 221      14.567  34.049   7.649  1.00 25.13           C  
ATOM   1752  O   PRO A 221      14.610  32.837   7.351  1.00 22.48           O  
ATOM   1753  CB  PRO A 221      14.129  35.492   5.722  1.00 18.93           C  
ATOM   1754  CG  PRO A 221      13.584  36.896   5.577  1.00 21.90           C  
ATOM   1755  CD  PRO A 221      13.178  37.318   6.966  1.00 20.95           C  
ATOM   1756  N   GLY A 222      15.414  34.642   8.503  1.00 19.15           N  
ATOM   1757  CA  GLY A 222      16.473  33.863   9.154  1.00 19.51           C  
ATOM   1758  C   GLY A 222      15.927  33.005  10.290  1.00 16.34           C  
ATOM   1759  O   GLY A 222      16.702  32.332  10.962  1.00 21.04           O  
ATOM   1760  N   ALA A 223      14.602  33.088  10.553  1.00 18.58           N  
ATOM   1761  CA  ALA A 223      13.925  32.283  11.576  1.00 19.91           C  
ATOM   1762  C   ALA A 223      13.235  31.055  10.917  1.00 20.78           C  
ATOM   1763  O   ALA A 223      12.483  30.295  11.563  1.00 21.00           O  
ATOM   1764  CB  ALA A 223      12.904  33.054  12.370  1.00 17.15           C  
ATOM   1765  N   LEU A 224      13.512  30.893   9.631  1.00 18.00           N  
ATOM   1766  CA  LEU A 224      12.921  29.806   8.824  1.00 18.95           C  
ATOM   1767  C   LEU A 224      13.051  28.400   9.486  1.00 17.38           C  
ATOM   1768  O   LEU A 224      14.088  28.042  10.011  1.00 17.31           O  
ATOM   1769  CB  LEU A 224      13.621  29.784   7.433  1.00 16.81           C  
ATOM   1770  CG  LEU A 224      13.083  28.697   6.481  1.00 17.69           C  
ATOM   1771  CD1 LEU A 224      11.737  29.090   5.879  1.00 20.56           C  
ATOM   1772  CD2 LEU A 224      14.108  28.465   5.407  1.00 19.33           C  
ATOM   1773  N   VAL A 225      11.966  27.670   9.459  1.00 15.99           N  
ATOM   1774  CA  VAL A 225      12.002  26.236   9.847  1.00 15.31           C  
ATOM   1775  C   VAL A 225      11.721  25.495   8.512  1.00 16.39           C  
ATOM   1776  O   VAL A 225      10.720  25.794   7.800  1.00 15.65           O  
ATOM   1777  CB  VAL A 225      10.949  25.838  10.917  1.00 19.59           C  
ATOM   1778  CG1 VAL A 225      11.012  24.285  11.171  1.00 18.63           C  
ATOM   1779  CG2 VAL A 225      11.258  26.576  12.239  1.00 15.91           C  
ATOM   1780  N   SER A 226      12.616  24.561   8.126  1.00 15.09           N  
ATOM   1781  CA  SER A 226      12.402  23.748   6.891  1.00 15.03           C  
ATOM   1782  C   SER A 226      12.227  22.282   7.371  1.00 17.51           C  
ATOM   1783  O   SER A 226      12.426  22.004   8.550  1.00 15.56           O  
ATOM   1784  CB  SER A 226      13.486  23.895   5.826  1.00 16.66           C  
ATOM   1785  OG  SER A 226      14.734  23.415   6.327  1.00 19.74           O  
ATOM   1786  N   TYR A 227      11.734  21.428   6.494  1.00 15.37           N  
ATOM   1787  CA  TYR A 227      11.305  20.123   6.949  1.00 13.76           C  
ATOM   1788  C   TYR A 227      11.905  18.985   6.189  1.00 17.32           C  
ATOM   1789  O   TYR A 227      12.143  19.100   5.001  1.00 16.27           O  
ATOM   1790  CB  TYR A 227       9.796  20.042   6.747  1.00 12.68           C  
ATOM   1791  CG  TYR A 227       9.138  21.120   7.550  1.00 18.84           C  
ATOM   1792  CD1 TYR A 227       8.868  20.922   8.902  1.00 16.50           C  
ATOM   1793  CD2 TYR A 227       8.953  22.400   7.020  1.00 18.03           C  
ATOM   1794  CE1 TYR A 227       8.346  21.943   9.703  1.00 19.75           C  
ATOM   1795  CE2 TYR A 227       8.386  23.415   7.794  1.00 18.30           C  
ATOM   1796  CZ  TYR A 227       8.098  23.198   9.138  1.00 16.94           C  
ATOM   1797  OH  TYR A 227       7.530  24.180   9.925  1.00 22.42           O  
ATOM   1798  N   SER A 228      12.162  17.933   6.939  1.00 15.17           N  
ATOM   1799  CA  SER A 228      12.638  16.638   6.416  1.00 16.28           C  
ATOM   1800  C   SER A 228      11.360  15.797   6.160  1.00 15.00           C  
ATOM   1801  O   SER A 228      10.320  16.002   6.766  1.00 17.16           O  
ATOM   1802  CB  SER A 228      13.415  15.983   7.537  1.00 19.34           C  
ATOM   1803  OG  SER A 228      13.742  14.632   7.208  1.00 23.86           O  
ATOM   1804  N   GLY A 229      11.394  14.838   5.228  1.00 15.60           N  
ATOM   1805  CA  GLY A 229      10.197  14.036   4.991  1.00 16.63           C  
ATOM   1806  C   GLY A 229      10.558  12.717   4.220  1.00 18.06           C  
ATOM   1807  O   GLY A 229      11.743  12.387   3.985  1.00 15.92           O  
ATOM   1808  N   ALA A 230       9.522  12.063   3.773  1.00 15.27           N  
ATOM   1809  CA  ALA A 230       9.694  10.818   3.041  1.00 19.57           C  
ATOM   1810  C   ALA A 230       8.600  10.665   2.002  1.00 22.35           C  
ATOM   1811  O   ALA A 230       7.510  11.267   2.110  1.00 20.11           O  
ATOM   1812  CB  ALA A 230       9.512   9.685   4.031  1.00 17.36           C  
ATOM   1813  N   ALA A 231       8.860   9.771   1.041  1.00 16.95           N  
ATOM   1814  CA  ALA A 231       7.907   9.479  -0.010  1.00 15.62           C  
ATOM   1815  C   ALA A 231       8.092   7.997  -0.432  1.00 20.74           C  
ATOM   1816  O   ALA A 231       9.191   7.441  -0.321  1.00 19.38           O  
ATOM   1817  CB  ALA A 231       8.266  10.307  -1.241  1.00 15.94           C  
ATOM   1818  N   VAL A 232       7.013   7.437  -0.949  1.00 18.22           N  
ATOM   1819  CA  VAL A 232       7.021   6.052  -1.497  1.00 15.12           C  
ATOM   1820  C   VAL A 232       7.179   6.164  -2.991  1.00 20.52           C  
ATOM   1821  O   VAL A 232       6.504   7.003  -3.607  1.00 23.80           O  
ATOM   1822  CB  VAL A 232       5.673   5.360  -1.177  1.00 20.75           C  
ATOM   1823  CG1 VAL A 232       5.519   3.998  -1.903  1.00 20.32           C  
ATOM   1824  CG2 VAL A 232       5.376   5.257   0.336  1.00 20.89           C  
ATOM   1825  N   LEU A 233       8.089   5.368  -3.590  1.00 22.92           N  
ATOM   1826  CA  LEU A 233       8.314   5.368  -5.049  1.00 24.03           C  
ATOM   1827  C   LEU A 233       7.158   4.656  -5.751  1.00 25.81           C  
ATOM   1828  O   LEU A 233       6.732   3.578  -5.296  1.00 22.26           O  
ATOM   1829  CB  LEU A 233       9.594   4.625  -5.443  1.00 22.07           C  
ATOM   1830  CG  LEU A 233      10.823   5.494  -5.411  1.00 25.78           C  
ATOM   1831  CD1 LEU A 233      10.584   6.754  -6.226  1.00 29.29           C  
ATOM   1832  CD2 LEU A 233      11.165   5.850  -3.978  1.00 25.47           C  
ATOM   1833  N   LYS A 234       6.656   5.285  -6.821  1.00 23.47           N  
ATOM   1834  CA  LYS A 234       5.566   4.730  -7.580  1.00 28.78           C  
ATOM   1835  C   LYS A 234       6.005   3.375  -8.137  1.00 33.81           C  
ATOM   1836  O   LYS A 234       5.204   2.471  -8.187  1.00 32.24           O  
ATOM   1837  CB  LYS A 234       5.226   5.635  -8.736  1.00 30.74           C  
ATOM   1838  CG  LYS A 234       3.796   5.492  -9.216  1.00 46.17           C  
ATOM   1839  CD  LYS A 234       3.183   6.861  -9.513  1.00 92.34           C  
ATOM   1840  CE  LYS A 234       2.208   7.362  -8.444  1.00132.40           C  
ATOM   1841  NZ  LYS A 234       1.703   8.739  -8.647  1.00 86.64           N  
ATOM   1842  N   ALA A 235       7.287   3.233  -8.469  1.00 26.43           N  
ATOM   1843  CA  ALA A 235       7.853   1.996  -9.005  1.00 31.75           C  
ATOM   1844  C   ALA A 235       7.963   0.835  -8.001  1.00 42.00           C  
ATOM   1845  O   ALA A 235       8.265  -0.281  -8.398  1.00 42.73           O  
ATOM   1846  CB  ALA A 235       9.227   2.273  -9.568  1.00 29.60           C  
ATOM   1847  N   SER A 236       7.786   1.083  -6.696  1.00 31.09           N  
ATOM   1848  CA  SER A 236       8.031   0.055  -5.681  1.00 30.80           C  
ATOM   1849  C   SER A 236       7.246  -1.171  -5.924  1.00 43.98           C  
ATOM   1850  O   SER A 236       6.091  -1.111  -6.306  1.00 39.08           O  
ATOM   1851  CB  SER A 236       7.810   0.484  -4.237  1.00 33.36           C  
ATOM   1852  OG  SER A 236       7.716  -0.613  -3.315  1.00 29.09           O  
ATOM   1853  N   LYS A 237       7.881  -2.262  -5.579  1.00 49.90           N  
ATOM   1854  CA  LYS A 237       7.254  -3.548  -5.715  1.00 52.13           C  
ATOM   1855  C   LYS A 237       6.599  -3.938  -4.409  1.00 53.00           C  
ATOM   1856  O   LYS A 237       5.680  -4.746  -4.368  1.00 63.06           O  
ATOM   1857  CB  LYS A 237       8.230  -4.612  -6.254  1.00 57.55           C  
ATOM   1858  CG  LYS A 237       8.703  -4.384  -7.702  1.00 56.49           C  
ATOM   1859  CD  LYS A 237       7.620  -4.586  -8.768  1.00100.28           C  
ATOM   1860  CE  LYS A 237       7.576  -3.498  -9.840  1.00137.29           C  
ATOM   1861  NZ  LYS A 237       8.908  -3.070 -10.307  1.00165.21           N  
ATOM   1862  N  AASN A 238       7.115  -3.341  -3.355  0.60 38.87           N  
ATOM   1863  N  BASN A 238       7.044  -3.376  -3.298  0.40 35.18           N  
ATOM   1864  CA AASN A 238       6.635  -3.607  -2.025  0.60 35.93           C  
ATOM   1865  CA BASN A 238       6.410  -3.747  -2.043  0.40 29.61           C  
ATOM   1866  C  AASN A 238       5.819  -2.420  -1.524  0.60 37.64           C  
ATOM   1867  C  BASN A 238       5.669  -2.595  -1.406  0.40 25.79           C  
ATOM   1868  O  AASN A 238       6.242  -1.743  -0.594  0.60 42.86           O  
ATOM   1869  O  BASN A 238       5.970  -2.150  -0.289  0.40 16.18           O  
ATOM   1870  CB AASN A 238       7.791  -3.909  -1.014  0.60 24.95           C  
ATOM   1871  CB BASN A 238       7.301  -4.475  -1.017  0.40 26.64           C  
ATOM   1872  CG AASN A 238       8.880  -4.829  -1.507  0.60 42.39           C  
ATOM   1873  CG BASN A 238       6.474  -5.262  -0.009  0.40 57.53           C  
ATOM   1874  OD1AASN A 238       8.934  -6.003  -1.129  0.60 44.31           O  
ATOM   1875  OD1BASN A 238       5.303  -4.925   0.291  0.40 30.92           O  
ATOM   1876  ND2AASN A 238       9.803  -4.282  -2.286  0.60 34.20           N  
ATOM   1877  ND2BASN A 238       7.066  -6.341   0.496  0.40 64.80           N  
ATOM   1878  N   GLN A 239       4.651  -2.172  -2.110  1.00 29.59           N  
ATOM   1879  CA  GLN A 239       3.832  -1.064  -1.668  1.00 28.28           C  
ATOM   1880  C   GLN A 239       3.323  -1.191  -0.246  1.00 34.03           C  
ATOM   1881  O   GLN A 239       3.383  -0.212   0.519  1.00 31.00           O  
ATOM   1882  CB  GLN A 239       2.658  -0.803  -2.642  1.00 33.28           C  
ATOM   1883  CG  GLN A 239       3.151  -0.298  -4.017  1.00 58.20           C  
ATOM   1884  CD  GLN A 239       3.289   1.203  -4.060  1.00 50.59           C  
ATOM   1885  OE1 GLN A 239       2.711   1.929  -3.214  1.00 50.78           O  
ATOM   1886  NE2 GLN A 239       4.003   1.673  -5.070  1.00 37.10           N  
ATOM   1887  N   ALA A 240       2.786  -2.391   0.103  1.00 20.79           N  
ATOM   1888  CA  ALA A 240       2.250  -2.584   1.409  1.00 23.07           C  
ATOM   1889  C   ALA A 240       3.282  -2.204   2.449  1.00 27.42           C  
ATOM   1890  O   ALA A 240       3.001  -1.443   3.391  1.00 25.22           O  
ATOM   1891  CB  ALA A 240       1.814  -4.021   1.609  1.00 25.95           C  
ATOM   1892  N   GLU A 241       4.513  -2.693   2.223  1.00 19.12           N  
ATOM   1893  CA  GLU A 241       5.516  -2.485   3.226  1.00 19.07           C  
ATOM   1894  C   GLU A 241       6.066  -1.040   3.192  1.00 21.00           C  
ATOM   1895  O   GLU A 241       6.421  -0.498   4.231  1.00 20.18           O  
ATOM   1896  CB  GLU A 241       6.644  -3.514   3.122  1.00 21.98           C  
ATOM   1897  CG  GLU A 241       6.193  -4.886   3.691  1.00 22.85           C  
ATOM   1898  CD  GLU A 241       7.221  -5.969   3.404  1.00 30.36           C  
ATOM   1899  OE1 GLU A 241       8.311  -5.749   2.862  1.00 24.88           O  
ATOM   1900  OE2 GLU A 241       6.850  -7.129   3.898  1.00 23.31           O  
ATOM   1901  N   ALA A 242       6.183  -0.515   1.999  1.00 20.95           N  
ATOM   1902  CA  ALA A 242       6.683   0.864   1.876  1.00 22.28           C  
ATOM   1903  C   ALA A 242       5.735   1.843   2.588  1.00 24.26           C  
ATOM   1904  O   ALA A 242       6.145   2.687   3.381  1.00 20.93           O  
ATOM   1905  CB  ALA A 242       6.790   1.169   0.404  1.00 21.42           C  
ATOM   1906  N   GLN A 243       4.433   1.678   2.334  1.00 24.88           N  
ATOM   1907  CA  GLN A 243       3.423   2.537   2.921  1.00 19.97           C  
ATOM   1908  C   GLN A 243       3.440   2.381   4.395  1.00 24.90           C  
ATOM   1909  O   GLN A 243       3.307   3.339   5.164  1.00 23.15           O  
ATOM   1910  CB  GLN A 243       2.023   2.198   2.340  1.00 17.98           C  
ATOM   1911  CG  GLN A 243       1.902   2.494   0.852  1.00 17.90           C  
ATOM   1912  CD  GLN A 243       1.698   3.998   0.549  1.00 30.23           C  
ATOM   1913  OE1 GLN A 243       1.535   4.831   1.468  1.00 22.14           O  
ATOM   1914  NE2 GLN A 243       1.687   4.341  -0.744  1.00 27.27           N  
ATOM   1915  N   LYS A 244       3.649   1.126   4.832  1.00 18.53           N  
ATOM   1916  CA  LYS A 244       3.644   0.886   6.238  1.00 19.55           C  
ATOM   1917  C   LYS A 244       4.794   1.645   6.918  1.00 19.28           C  
ATOM   1918  O   LYS A 244       4.642   2.212   8.010  1.00 20.68           O  
ATOM   1919  CB  LYS A 244       3.719  -0.636   6.493  1.00 18.60           C  
ATOM   1920  CG  LYS A 244       3.472  -1.002   7.939  1.00 26.20           C  
ATOM   1921  CD  LYS A 244       3.411  -2.525   8.173  1.00 25.77           C  
ATOM   1922  CE  LYS A 244       2.882  -2.816   9.557  1.00 43.94           C  
ATOM   1923  NZ  LYS A 244       2.294  -4.144   9.685  1.00 57.14           N  
ATOM   1924  N   PHE A 245       5.924   1.697   6.228  1.00 18.02           N  
ATOM   1925  CA  PHE A 245       7.084   2.392   6.763  1.00 16.95           C  
ATOM   1926  C   PHE A 245       6.849   3.937   6.872  1.00 17.35           C  
ATOM   1927  O   PHE A 245       7.088   4.523   7.933  1.00 19.44           O  
ATOM   1928  CB  PHE A 245       8.302   2.116   5.918  1.00 17.94           C  
ATOM   1929  CG  PHE A 245       9.568   2.804   6.405  1.00 21.02           C  
ATOM   1930  CD1 PHE A 245      10.241   2.366   7.545  1.00 27.57           C  
ATOM   1931  CD2 PHE A 245      10.149   3.836   5.676  1.00 18.04           C  
ATOM   1932  CE1 PHE A 245      11.441   2.948   7.968  1.00 28.28           C  
ATOM   1933  CE2 PHE A 245      11.359   4.405   6.068  1.00 20.53           C  
ATOM   1934  CZ  PHE A 245      12.033   3.944   7.196  1.00 21.78           C  
ATOM   1935  N   VAL A 246       6.291   4.526   5.808  1.00 18.45           N  
ATOM   1936  CA  VAL A 246       5.968   5.978   5.839  1.00 19.61           C  
ATOM   1937  C   VAL A 246       4.935   6.274   6.930  1.00 21.31           C  
ATOM   1938  O   VAL A 246       5.088   7.185   7.768  1.00 20.86           O  
ATOM   1939  CB  VAL A 246       5.542   6.430   4.456  1.00 20.12           C  
ATOM   1940  CG1 VAL A 246       5.085   7.887   4.452  1.00 25.31           C  
ATOM   1941  CG2 VAL A 246       6.795   6.348   3.627  1.00 21.63           C  
ATOM   1942  N   ASP A 247       3.882   5.461   7.004  1.00 17.91           N  
ATOM   1943  CA  ASP A 247       2.938   5.660   8.080  1.00 20.06           C  
ATOM   1944  C   ASP A 247       3.603   5.565   9.467  1.00 24.92           C  
ATOM   1945  O   ASP A 247       3.333   6.329  10.412  1.00 21.13           O  
ATOM   1946  CB  ASP A 247       1.916   4.522   7.944  1.00 25.91           C  
ATOM   1947  CG  ASP A 247       0.589   4.741   8.573  1.00 51.69           C  
ATOM   1948  OD1 ASP A 247       0.408   5.379   9.586  1.00 74.28           O  
ATOM   1949  OD2 ASP A 247      -0.355   4.140   7.879  1.00 86.71           O  
ATOM   1950  N   PHE A 248       4.502   4.574   9.611  1.00 19.81           N  
ATOM   1951  CA  PHE A 248       5.190   4.413  10.872  1.00 18.05           C  
ATOM   1952  C   PHE A 248       5.957   5.687  11.260  1.00 20.06           C  
ATOM   1953  O   PHE A 248       5.998   6.050  12.440  1.00 18.97           O  
ATOM   1954  CB  PHE A 248       6.196   3.243  10.766  1.00 19.99           C  
ATOM   1955  CG  PHE A 248       7.027   3.036  11.991  1.00 20.95           C  
ATOM   1956  CD1 PHE A 248       6.449   2.560  13.169  1.00 22.99           C  
ATOM   1957  CD2 PHE A 248       8.376   3.373  11.974  1.00 23.67           C  
ATOM   1958  CE1 PHE A 248       7.209   2.345  14.311  1.00 22.18           C  
ATOM   1959  CE2 PHE A 248       9.153   3.204  13.121  1.00 28.96           C  
ATOM   1960  CZ  PHE A 248       8.556   2.700  14.280  1.00 29.28           C  
ATOM   1961  N   LEU A 249       6.656   6.292  10.268  1.00 20.49           N  
ATOM   1962  CA  LEU A 249       7.433   7.514  10.537  1.00 19.33           C  
ATOM   1963  C   LEU A 249       6.560   8.666  11.031  1.00 20.10           C  
ATOM   1964  O   LEU A 249       7.057   9.533  11.761  1.00 23.06           O  
ATOM   1965  CB  LEU A 249       8.281   7.961   9.330  1.00 18.55           C  
ATOM   1966  CG  LEU A 249       9.305   6.927   8.831  1.00 23.57           C  
ATOM   1967  CD1 LEU A 249      10.034   7.466   7.608  1.00 20.78           C  
ATOM   1968  CD2 LEU A 249      10.369   6.660   9.880  1.00 27.20           C  
ATOM   1969  N   ALA A 250       5.268   8.647  10.660  1.00 16.77           N  
ATOM   1970  CA  ALA A 250       4.319   9.678  11.084  1.00 17.70           C  
ATOM   1971  C   ALA A 250       3.579   9.283  12.356  1.00 25.45           C  
ATOM   1972  O   ALA A 250       2.843  10.062  12.944  1.00 23.92           O  
ATOM   1973  CB  ALA A 250       3.276   9.917  10.012  1.00 21.28           C  
ATOM   1974  N   SER A 251       3.806   8.060  12.835  1.00 21.61           N  
ATOM   1975  CA  SER A 251       3.147   7.619  14.067  1.00 23.75           C  
ATOM   1976  C   SER A 251       3.861   8.164  15.316  1.00 23.02           C  
ATOM   1977  O   SER A 251       5.024   8.596  15.280  1.00 21.73           O  
ATOM   1978  CB  SER A 251       3.084   6.047  14.128  1.00 23.94           C  
ATOM   1979  OG  SER A 251       4.369   5.524  14.469  1.00 23.36           O  
ATOM   1980  N   LYS A 252       3.213   8.024  16.481  1.00 29.16           N  
ATOM   1981  CA  LYS A 252       3.848   8.399  17.749  1.00 31.84           C  
ATOM   1982  C   LYS A 252       5.149   7.638  18.000  1.00 24.56           C  
ATOM   1983  O   LYS A 252       6.187   8.222  18.299  1.00 25.75           O  
ATOM   1984  CB  LYS A 252       2.913   8.266  18.943  1.00 37.85           C  
ATOM   1985  CG  LYS A 252       3.507   8.883  20.220  1.00 33.15           C  
ATOM   1986  CD  LYS A 252       2.574   8.810  21.436  1.00 43.53           C  
ATOM   1987  CE  LYS A 252       3.269   9.159  22.739  1.00 60.86           C  
ATOM   1988  NZ  LYS A 252       3.797  10.534  22.755  1.00 90.34           N  
ATOM   1989  N   LYS A 253       5.136   6.312  17.805  1.00 24.86           N  
ATOM   1990  CA  LYS A 253       6.368   5.552  17.990  1.00 27.76           C  
ATOM   1991  C   LYS A 253       7.479   5.929  16.998  1.00 24.76           C  
ATOM   1992  O   LYS A 253       8.674   5.897  17.366  1.00 26.71           O  
ATOM   1993  CB  LYS A 253       6.175   4.013  17.958  1.00 30.92           C  
ATOM   1994  CG  LYS A 253       5.947   3.393  19.328  1.00 70.25           C  
ATOM   1995  CD  LYS A 253       4.733   2.464  19.382  1.00127.22           C  
ATOM   1996  CE  LYS A 253       4.185   2.216  20.789  1.00154.59           C  
ATOM   1997  NZ  LYS A 253       2.882   1.520  20.815  1.00140.45           N  
ATOM   1998  N   GLY A 254       7.124   6.175  15.705  1.00 19.57           N  
ATOM   1999  CA  GLY A 254       8.187   6.524  14.768  1.00 18.19           C  
ATOM   2000  C   GLY A 254       8.780   7.926  15.072  1.00 20.74           C  
ATOM   2001  O   GLY A 254       9.996   8.149  15.028  1.00 20.95           O  
ATOM   2002  N   GLN A 255       7.900   8.882  15.411  1.00 21.73           N  
ATOM   2003  CA  GLN A 255       8.362  10.235  15.795  1.00 19.62           C  
ATOM   2004  C   GLN A 255       9.259  10.164  17.041  1.00 20.94           C  
ATOM   2005  O   GLN A 255      10.387  10.679  17.038  1.00 23.42           O  
ATOM   2006  CB  GLN A 255       7.172  11.161  15.973  1.00 17.96           C  
ATOM   2007  CG  GLN A 255       6.432  11.334  14.630  1.00 19.06           C  
ATOM   2008  CD  GLN A 255       6.918  12.620  13.936  1.00 19.96           C  
ATOM   2009  OE1 GLN A 255       6.898  13.715  14.524  1.00 20.63           O  
ATOM   2010  NE2 GLN A 255       7.424  12.481  12.721  1.00 19.17           N  
ATOM   2011  N   GLU A 256       8.841   9.336  18.038  1.00 22.20           N  
ATOM   2012  CA  GLU A 256       9.660   9.139  19.232  1.00 21.75           C  
ATOM   2013  C   GLU A 256      10.999   8.586  18.940  1.00 22.09           C  
ATOM   2014  O   GLU A 256      12.008   9.086  19.456  1.00 25.19           O  
ATOM   2015  CB  GLU A 256       8.937   8.325  20.305  1.00 23.84           C  
ATOM   2016  CG  GLU A 256       7.804   9.189  20.875  1.00 30.79           C  
ATOM   2017  CD  GLU A 256       6.907   8.470  21.824  1.00 61.01           C  
ATOM   2018  OE1 GLU A 256       6.903   7.256  21.951  1.00 39.15           O  
ATOM   2019  OE2 GLU A 256       6.105   9.294  22.449  1.00 48.97           O  
ATOM   2020  N   ALA A 257      11.034   7.602  18.022  1.00 21.35           N  
ATOM   2021  CA  ALA A 257      12.302   7.030  17.672  1.00 20.43           C  
ATOM   2022  C   ALA A 257      13.218   8.071  17.068  1.00 26.65           C  
ATOM   2023  O   ALA A 257      14.436   8.147  17.352  1.00 23.42           O  
ATOM   2024  CB  ALA A 257      12.090   5.898  16.683  1.00 21.30           C  
ATOM   2025  N   LEU A 258      12.623   8.892  16.190  1.00 22.04           N  
ATOM   2026  CA  LEU A 258      13.454   9.859  15.559  1.00 18.16           C  
ATOM   2027  C   LEU A 258      14.003  10.911  16.536  1.00 20.01           C  
ATOM   2028  O   LEU A 258      15.202  11.257  16.513  1.00 22.11           O  
ATOM   2029  CB  LEU A 258      12.686  10.528  14.416  1.00 22.89           C  
ATOM   2030  CG  LEU A 258      13.446  11.757  13.816  1.00 29.39           C  
ATOM   2031  CD1 LEU A 258      14.636  11.340  12.958  1.00 27.07           C  
ATOM   2032  CD2 LEU A 258      12.510  12.640  12.966  1.00 33.13           C  
ATOM   2033  N   VAL A 259      13.112  11.472  17.348  1.00 22.33           N  
ATOM   2034  CA  VAL A 259      13.503  12.588  18.248  1.00 25.71           C  
ATOM   2035  C   VAL A 259      14.484  12.208  19.364  1.00 35.05           C  
ATOM   2036  O   VAL A 259      15.210  13.028  19.934  1.00 32.93           O  
ATOM   2037  CB  VAL A 259      12.341  13.479  18.671  1.00 26.33           C  
ATOM   2038  CG1 VAL A 259      11.647  14.080  17.423  1.00 24.79           C  
ATOM   2039  CG2 VAL A 259      11.364  12.705  19.519  1.00 23.17           C  
ATOM   2040  N   ALA A 260      14.546  10.916  19.632  1.00 29.25           N  
ATOM   2041  CA  ALA A 260      15.443  10.421  20.627  1.00 26.18           C  
ATOM   2042  C   ALA A 260      16.843  10.479  20.122  1.00 26.32           C  
ATOM   2043  O   ALA A 260      17.829  10.649  20.843  1.00 30.30           O  
ATOM   2044  CB  ALA A 260      15.051   8.985  20.872  1.00 30.33           C  
ATOM   2045  N   ALA A 261      16.957  10.271  18.867  1.00 22.78           N  
ATOM   2046  CA  ALA A 261      18.260  10.230  18.288  1.00 26.11           C  
ATOM   2047  C   ALA A 261      18.748  11.585  17.762  1.00 27.23           C  
ATOM   2048  O   ALA A 261      19.936  11.886  17.776  1.00 26.65           O  
ATOM   2049  CB  ALA A 261      18.220   9.261  17.113  1.00 28.23           C  
ATOM   2050  N   ARG A 262      17.836  12.337  17.190  1.00 22.12           N  
ATOM   2051  CA  ARG A 262      18.222  13.568  16.561  1.00 22.52           C  
ATOM   2052  C   ARG A 262      17.419  14.732  17.096  1.00 26.03           C  
ATOM   2053  O   ARG A 262      16.197  14.624  17.268  1.00 22.54           O  
ATOM   2054  CB  ARG A 262      17.922  13.415  15.090  1.00 26.88           C  
ATOM   2055  CG  ARG A 262      18.546  12.134  14.526  1.00 27.95           C  
ATOM   2056  CD  ARG A 262      20.064  12.240  14.449  1.00 24.31           C  
ATOM   2057  NE  ARG A 262      20.458  13.294  13.524  1.00 27.44           N  
ATOM   2058  CZ  ARG A 262      21.664  13.877  13.393  1.00 26.85           C  
ATOM   2059  NH1 ARG A 262      22.727  13.568  14.161  1.00 39.95           N  
ATOM   2060  NH2 ARG A 262      21.805  14.824  12.440  1.00 31.31           N  
ATOM   2061  N   ALA A 263      18.116  15.862  17.301  1.00 22.28           N  
ATOM   2062  CA  ALA A 263      17.455  17.067  17.816  1.00 19.54           C  
ATOM   2063  C   ALA A 263      16.596  17.862  16.758  1.00 28.63           C  
ATOM   2064  O   ALA A 263      16.678  19.103  16.629  1.00 22.49           O  
ATOM   2065  CB  ALA A 263      18.527  17.959  18.464  1.00 15.72           C  
ATOM   2066  N   GLU A 264      15.747  17.178  15.979  1.00 20.89           N  
ATOM   2067  CA  GLU A 264      14.846  17.858  15.075  1.00 17.45           C  
ATOM   2068  C   GLU A 264      13.506  17.959  15.777  1.00 20.45           C  
ATOM   2069  O   GLU A 264      13.222  17.227  16.720  1.00 20.75           O  
ATOM   2070  CB  GLU A 264      14.712  17.135  13.704  1.00 20.61           C  
ATOM   2071  CG  GLU A 264      16.063  17.080  12.953  1.00 22.58           C  
ATOM   2072  CD  GLU A 264      15.889  16.705  11.510  1.00 16.68           C  
ATOM   2073  OE1 GLU A 264      14.927  17.067  10.874  1.00 18.80           O  
ATOM   2074  OE2 GLU A 264      16.920  16.134  10.973  1.00 18.53           O  
ATOM   2075  N   TYR A 265      12.654  18.858  15.319  1.00 17.54           N  
ATOM   2076  CA  TYR A 265      11.364  19.052  15.951  1.00 18.13           C  
ATOM   2077  C   TYR A 265      10.419  17.982  15.482  1.00 20.11           C  
ATOM   2078  O   TYR A 265      10.286  17.811  14.272  1.00 20.37           O  
ATOM   2079  CB  TYR A 265      10.724  20.453  15.572  1.00 19.01           C  
ATOM   2080  CG  TYR A 265      11.412  21.613  16.291  1.00 18.62           C  
ATOM   2081  CD1 TYR A 265      12.573  22.200  15.778  1.00 19.36           C  
ATOM   2082  CD2 TYR A 265      10.849  22.166  17.444  1.00 21.78           C  
ATOM   2083  CE1 TYR A 265      13.223  23.232  16.458  1.00 22.19           C  
ATOM   2084  CE2 TYR A 265      11.475  23.185  18.164  1.00 16.88           C  
ATOM   2085  CZ  TYR A 265      12.670  23.694  17.661  1.00 21.98           C  
ATOM   2086  OH  TYR A 265      13.298  24.693  18.367  1.00 25.67           O  
ATOM   2087  N   PRO A 266       9.705  17.321  16.414  1.00 20.05           N  
ATOM   2088  CA  PRO A 266       8.670  16.363  16.010  1.00 19.49           C  
ATOM   2089  C   PRO A 266       7.523  17.169  15.405  1.00 25.55           C  
ATOM   2090  O   PRO A 266       7.335  18.346  15.764  1.00 22.69           O  
ATOM   2091  CB  PRO A 266       8.151  15.710  17.334  1.00 19.56           C  
ATOM   2092  CG  PRO A 266       8.605  16.638  18.455  1.00 23.37           C  
ATOM   2093  CD  PRO A 266       9.794  17.430  17.907  1.00 18.03           C  
ATOM   2094  N   LEU A 267       6.681  16.583  14.556  1.00 21.24           N  
ATOM   2095  CA  LEU A 267       5.544  17.358  14.053  1.00 18.02           C  
ATOM   2096  C   LEU A 267       4.228  16.845  14.590  1.00 24.95           C  
ATOM   2097  O   LEU A 267       3.161  17.227  14.124  1.00 24.80           O  
ATOM   2098  CB  LEU A 267       5.464  17.411  12.516  1.00 17.36           C  
ATOM   2099  CG  LEU A 267       6.739  17.922  11.888  1.00 19.79           C  
ATOM   2100  CD1 LEU A 267       6.628  17.800  10.366  1.00 20.21           C  
ATOM   2101  CD2 LEU A 267       6.916  19.379  12.281  1.00 24.09           C  
ATOM   2102  N   ARG A 268       4.286  15.900  15.506  1.00 26.36           N  
ATOM   2103  CA  ARG A 268       3.042  15.386  16.053  1.00 26.50           C  
ATOM   2104  C   ARG A 268       2.855  16.092  17.322  1.00 26.87           C  
ATOM   2105  O   ARG A 268       3.807  16.300  18.086  1.00 33.50           O  
ATOM   2106  CB  ARG A 268       3.113  13.939  16.461  1.00 27.73           C  
ATOM   2107  CG  ARG A 268       2.976  12.985  15.309  1.00 24.48           C  
ATOM   2108  CD  ARG A 268       3.121  11.581  15.855  1.00 35.13           C  
ATOM   2109  NE  ARG A 268       1.978  11.270  16.694  1.00 30.40           N  
ATOM   2110  CZ  ARG A 268       0.900  10.719  16.179  1.00 43.97           C  
ATOM   2111  NH1 ARG A 268       0.855  10.369  14.907  1.00 24.69           N  
ATOM   2112  NH2 ARG A 268      -0.153  10.483  16.958  1.00 40.28           N  
ATOM   2113  N   ALA A 269       1.619  16.341  17.592  1.00 33.55           N  
ATOM   2114  CA  ALA A 269       1.256  17.079  18.786  1.00 40.82           C  
ATOM   2115  C   ALA A 269       1.473  16.303  20.093  1.00 42.67           C  
ATOM   2116  O   ALA A 269       1.541  16.832  21.203  1.00 40.31           O  
ATOM   2117  CB  ALA A 269      -0.201  17.503  18.624  1.00 42.18           C  
ATOM   2118  N   ASP A 270       1.571  15.017  19.990  1.00 35.51           N  
ATOM   2119  CA  ASP A 270       1.692  14.292  21.227  1.00 32.42           C  
ATOM   2120  C   ASP A 270       3.084  13.758  21.471  1.00 35.99           C  
ATOM   2121  O   ASP A 270       3.210  12.706  22.116  1.00 38.50           O  
ATOM   2122  CB  ASP A 270       0.719  13.084  21.145  1.00 29.18           C  
ATOM   2123  CG  ASP A 270       0.900  12.265  19.884  1.00 36.89           C  
ATOM   2124  OD1 ASP A 270       1.788  12.440  19.054  1.00 46.47           O  
ATOM   2125  OD2 ASP A 270       0.073  11.261  19.827  1.00 55.66           O  
ATOM   2126  N   VAL A 271       4.110  14.354  20.869  1.00 27.05           N  
ATOM   2127  CA  VAL A 271       5.485  13.833  21.056  1.00 24.37           C  
ATOM   2128  C   VAL A 271       6.380  14.923  21.587  1.00 31.71           C  
ATOM   2129  O   VAL A 271       6.314  15.983  21.023  1.00 29.87           O  
ATOM   2130  CB  VAL A 271       6.081  13.193  19.788  1.00 27.80           C  
ATOM   2131  CG1 VAL A 271       7.587  12.955  19.883  1.00 23.00           C  
ATOM   2132  CG2 VAL A 271       5.337  11.894  19.452  1.00 26.88           C  
ATOM   2133  N   VAL A 272       7.205  14.672  22.631  1.00 29.17           N  
ATOM   2134  CA  VAL A 272       8.098  15.694  23.215  1.00 30.76           C  
ATOM   2135  C   VAL A 272       9.536  15.344  22.956  1.00 32.82           C  
ATOM   2136  O   VAL A 272       9.958  14.246  23.265  1.00 34.78           O  
ATOM   2137  CB  VAL A 272       7.894  15.906  24.728  1.00 36.61           C  
ATOM   2138  CG1 VAL A 272       8.714  17.097  25.212  1.00 37.60           C  
ATOM   2139  CG2 VAL A 272       6.429  16.220  24.969  1.00 39.25           C  
ATOM   2140  N   SER A 273      10.315  16.266  22.439  1.00 22.74           N  
ATOM   2141  CA  SER A 273      11.676  15.914  22.228  1.00 23.42           C  
ATOM   2142  C   SER A 273      12.377  15.898  23.568  1.00 31.80           C  
ATOM   2143  O   SER A 273      12.181  16.773  24.399  1.00 29.61           O  
ATOM   2144  CB  SER A 273      12.351  16.966  21.375  1.00 25.47           C  
ATOM   2145  OG  SER A 273      13.746  16.850  21.487  1.00 26.53           O  
ATOM   2146  N   PRO A 274      13.270  14.968  23.741  1.00 31.68           N  
ATOM   2147  CA  PRO A 274      14.023  14.896  24.976  1.00 32.32           C  
ATOM   2148  C   PRO A 274      15.141  15.908  24.999  1.00 32.83           C  
ATOM   2149  O   PRO A 274      15.865  15.995  25.971  1.00 34.41           O  
ATOM   2150  CB  PRO A 274      14.689  13.495  24.947  1.00 30.62           C  
ATOM   2151  CG  PRO A 274      14.666  13.022  23.510  1.00 30.30           C  
ATOM   2152  CD  PRO A 274      13.544  13.803  22.848  1.00 28.21           C  
ATOM   2153  N   PHE A 275      15.381  16.588  23.891  1.00 24.03           N  
ATOM   2154  CA  PHE A 275      16.489  17.515  23.834  1.00 20.95           C  
ATOM   2155  C   PHE A 275      16.207  18.922  24.367  1.00 26.09           C  
ATOM   2156  O   PHE A 275      17.097  19.762  24.379  1.00 37.17           O  
ATOM   2157  CB  PHE A 275      17.065  17.629  22.440  1.00 24.15           C  
ATOM   2158  CG  PHE A 275      17.783  16.416  21.891  1.00 25.77           C  
ATOM   2159  CD1 PHE A 275      17.087  15.404  21.225  1.00 24.49           C  
ATOM   2160  CD2 PHE A 275      19.177  16.357  21.903  1.00 25.89           C  
ATOM   2161  CE1 PHE A 275      17.750  14.310  20.672  1.00 26.64           C  
ATOM   2162  CE2 PHE A 275      19.854  15.315  21.257  1.00 27.15           C  
ATOM   2163  CZ  PHE A 275      19.141  14.261  20.687  1.00 25.39           C  
ATOM   2164  N   ASN A 276      15.027  19.200  24.848  1.00 29.19           N  
ATOM   2165  CA  ASN A 276      14.813  20.552  25.390  1.00 35.23           C  
ATOM   2166  C   ASN A 276      15.015  21.613  24.326  1.00 35.83           C  
ATOM   2167  O   ASN A 276      15.835  22.519  24.435  1.00 33.29           O  
ATOM   2168  CB  ASN A 276      15.756  20.858  26.562  1.00 39.04           C  
ATOM   2169  CG  ASN A 276      15.539  19.880  27.700  1.00 95.74           C  
ATOM   2170  OD1 ASN A 276      16.454  19.134  28.100  1.00118.52           O  
ATOM   2171  ND2 ASN A 276      14.307  19.866  28.197  1.00 50.57           N  
ATOM   2172  N   LEU A 277      14.307  21.446  23.248  1.00 28.02           N  
ATOM   2173  CA  LEU A 277      14.484  22.356  22.170  1.00 22.42           C  
ATOM   2174  C   LEU A 277      13.822  23.648  22.521  1.00 23.84           C  
ATOM   2175  O   LEU A 277      12.824  23.640  23.212  1.00 23.17           O  
ATOM   2176  CB  LEU A 277      13.739  21.791  20.945  1.00 21.98           C  
ATOM   2177  CG  LEU A 277      14.352  20.454  20.386  1.00 24.27           C  
ATOM   2178  CD1 LEU A 277      13.496  19.890  19.245  1.00 22.15           C  
ATOM   2179  CD2 LEU A 277      15.820  20.577  19.965  1.00 22.02           C  
ATOM   2180  N   GLU A 278      14.297  24.700  21.918  1.00 26.19           N  
ATOM   2181  CA  GLU A 278      13.583  25.945  22.025  1.00 24.34           C  
ATOM   2182  C   GLU A 278      12.183  25.704  21.466  1.00 24.07           C  
ATOM   2183  O   GLU A 278      11.996  25.144  20.383  1.00 24.69           O  
ATOM   2184  CB  GLU A 278      14.314  26.951  21.161  1.00 27.91           C  
ATOM   2185  CG  GLU A 278      13.609  28.325  21.158  1.00 32.92           C  
ATOM   2186  CD  GLU A 278      13.908  29.086  22.428  1.00 43.44           C  
ATOM   2187  OE1 GLU A 278      14.952  28.931  23.039  1.00 58.56           O  
ATOM   2188  OE2 GLU A 278      13.004  30.001  22.712  1.00 41.08           O  
ATOM   2189  N   PRO A 279      11.161  26.074  22.220  1.00 25.37           N  
ATOM   2190  CA  PRO A 279       9.775  25.806  21.854  1.00 25.62           C  
ATOM   2191  C   PRO A 279       9.416  26.390  20.498  1.00 28.00           C  
ATOM   2192  O   PRO A 279       9.724  27.555  20.220  1.00 27.52           O  
ATOM   2193  CB  PRO A 279       8.889  26.401  22.943  1.00 25.97           C  
ATOM   2194  CG  PRO A 279       9.833  26.753  24.079  1.00 30.01           C  
ATOM   2195  CD  PRO A 279      11.236  26.864  23.479  1.00 29.75           C  
ATOM   2196  N  ATYR A 280       8.789  25.577  19.658  0.50 24.53           N  
ATOM   2197  N  BTYR A 280       8.772  25.532  19.715  0.50 23.13           N  
ATOM   2198  CA ATYR A 280       8.452  26.037  18.321  0.50 24.95           C  
ATOM   2199  CA BTYR A 280       8.344  25.773  18.346  0.50 24.66           C  
ATOM   2200  C  ATYR A 280       7.806  27.396  18.293  0.50 26.80           C  
ATOM   2201  C  BTYR A 280       7.598  27.090  18.121  0.50 27.76           C  
ATOM   2202  O  ATYR A 280       8.311  28.355  17.710  0.50 22.74           O  
ATOM   2203  O  BTYR A 280       7.821  27.755  17.136  0.50 28.05           O  
ATOM   2204  CB ATYR A 280       7.490  25.121  17.595  0.50 25.56           C  
ATOM   2205  CB BTYR A 280       7.606  24.526  17.850  0.50 26.70           C  
ATOM   2206  CG ATYR A 280       7.122  25.770  16.285  0.50 25.49           C  
ATOM   2207  CG BTYR A 280       7.378  24.364  16.358  0.50 28.27           C  
ATOM   2208  CD1ATYR A 280       7.999  25.750  15.197  0.50 24.15           C  
ATOM   2209  CD1BTYR A 280       8.325  23.795  15.500  0.50 26.70           C  
ATOM   2210  CD2ATYR A 280       5.916  26.452  16.151  0.50 31.02           C  
ATOM   2211  CD2BTYR A 280       6.110  24.638  15.853  0.50 26.20           C  
ATOM   2212  CE1ATYR A 280       7.683  26.385  13.994  0.50 17.15           C  
ATOM   2213  CE1BTYR A 280       8.038  23.557  14.154  0.50 22.71           C  
ATOM   2214  CE2ATYR A 280       5.581  27.093  14.956  0.50 30.72           C  
ATOM   2215  CE2BTYR A 280       5.797  24.396  14.520  0.50 28.47           C  
ATOM   2216  CZ ATYR A 280       6.462  27.050  13.875  0.50 23.18           C  
ATOM   2217  CZ BTYR A 280       6.764  23.862  13.674  0.50 32.44           C  
ATOM   2218  OH ATYR A 280       6.114  27.649  12.700  0.50 23.97           O  
ATOM   2219  OH BTYR A 280       6.439  23.693  12.371  0.50 17.73           O  
ATOM   2220  N   GLU A 281       6.753  27.480  19.062  1.00 31.04           N  
ATOM   2221  CA  GLU A 281       5.995  28.711  19.084  1.00 33.34           C  
ATOM   2222  C   GLU A 281       6.796  29.941  19.406  1.00 36.55           C  
ATOM   2223  O   GLU A 281       6.621  31.002  18.862  1.00 51.41           O  
ATOM   2224  CB  GLU A 281       4.710  28.587  19.915  1.00 40.47           C  
ATOM   2225  CG  GLU A 281       4.840  27.893  21.307  1.00 82.91           C  
ATOM   2226  CD  GLU A 281       5.516  26.534  21.416  1.00139.72           C  
ATOM   2227  OE1 GLU A 281       5.383  25.584  20.640  1.00 45.17           O  
ATOM   2228  OE2 GLU A 281       6.121  26.413  22.567  1.00151.86           O  
ATOM   2229  N   LYS A 282       7.780  29.783  20.189  1.00 30.75           N  
ATOM   2230  CA  LYS A 282       8.607  30.893  20.525  1.00 28.49           C  
ATOM   2231  C   LYS A 282       9.620  31.189  19.436  1.00 34.22           C  
ATOM   2232  O   LYS A 282      10.383  32.153  19.537  1.00 28.50           O  
ATOM   2233  CB  LYS A 282       9.323  30.627  21.852  1.00 35.27           C  
ATOM   2234  CG  LYS A 282       8.356  30.438  23.025  1.00 49.07           C  
ATOM   2235  CD  LYS A 282       8.990  29.828  24.276  1.00103.68           C  
ATOM   2236  CE  LYS A 282       9.907  30.765  25.063  1.00126.67           C  
ATOM   2237  NZ  LYS A 282      10.291  30.230  26.386  1.00125.11           N  
ATOM   2238  N   LEU A 283       9.710  30.337  18.397  1.00 33.21           N  
ATOM   2239  CA  LEU A 283      10.699  30.642  17.347  1.00 28.56           C  
ATOM   2240  C   LEU A 283      10.339  31.880  16.501  1.00 19.87           C  
ATOM   2241  O   LEU A 283      11.226  32.490  15.913  1.00 19.68           O  
ATOM   2242  CB  LEU A 283      10.888  29.502  16.365  1.00 23.50           C  
ATOM   2243  CG  LEU A 283      11.429  28.264  17.035  1.00 24.63           C  
ATOM   2244  CD1 LEU A 283      11.369  27.168  15.984  1.00 26.97           C  
ATOM   2245  CD2 LEU A 283      12.887  28.433  17.510  1.00 23.60           C  
ATOM   2246  N   GLU A 284       9.022  32.115  16.444  1.00 23.75           N  
ATOM   2247  CA  GLU A 284       8.426  33.150  15.632  1.00 24.37           C  
ATOM   2248  C   GLU A 284       8.868  32.982  14.196  1.00 28.21           C  
ATOM   2249  O   GLU A 284       9.298  33.954  13.543  1.00 21.80           O  
ATOM   2250  CB  GLU A 284       8.797  34.561  16.175  1.00 24.44           C  
ATOM   2251  CG  GLU A 284       7.995  34.840  17.468  1.00 32.52           C  
ATOM   2252  CD  GLU A 284       8.489  36.038  18.212  1.00 44.77           C  
ATOM   2253  OE1 GLU A 284       9.291  36.831  17.743  1.00 34.82           O  
ATOM   2254  OE2 GLU A 284       7.956  36.134  19.402  1.00 81.37           O  
ATOM   2255  N   ALA A 285       8.813  31.728  13.713  1.00 19.92           N  
ATOM   2256  CA  ALA A 285       9.247  31.471  12.355  1.00 17.41           C  
ATOM   2257  C   ALA A 285       8.216  31.992  11.350  1.00 19.48           C  
ATOM   2258  O   ALA A 285       7.033  31.927  11.597  1.00 21.61           O  
ATOM   2259  CB  ALA A 285       9.354  29.970  12.135  1.00 18.93           C  
ATOM   2260  N   PRO A 286       8.645  32.462  10.180  1.00 19.39           N  
ATOM   2261  CA  PRO A 286       7.674  32.919   9.208  1.00 15.81           C  
ATOM   2262  C   PRO A 286       7.088  31.716   8.504  1.00 21.15           C  
ATOM   2263  O   PRO A 286       7.697  30.653   8.481  1.00 23.35           O  
ATOM   2264  CB  PRO A 286       8.508  33.659   8.179  1.00 20.92           C  
ATOM   2265  CG  PRO A 286       9.908  33.069   8.263  1.00 23.61           C  
ATOM   2266  CD  PRO A 286      10.052  32.586   9.695  1.00 18.86           C  
ATOM   2267  N   VAL A 287       5.916  31.860   7.929  1.00 19.58           N  
ATOM   2268  CA  VAL A 287       5.280  30.814   7.136  1.00 17.54           C  
ATOM   2269  C   VAL A 287       5.581  31.075   5.691  1.00 22.62           C  
ATOM   2270  O   VAL A 287       5.365  32.198   5.181  1.00 20.72           O  
ATOM   2271  CB  VAL A 287       3.787  30.793   7.333  1.00 20.95           C  
ATOM   2272  CG1 VAL A 287       3.184  29.766   6.361  1.00 21.88           C  
ATOM   2273  CG2 VAL A 287       3.481  30.524   8.799  1.00 25.26           C  
ATOM   2274  N   VAL A 288       6.140  30.089   5.026  1.00 15.32           N  
ATOM   2275  CA  VAL A 288       6.476  30.257   3.647  1.00 17.85           C  
ATOM   2276  C   VAL A 288       5.854  29.136   2.874  1.00 28.20           C  
ATOM   2277  O   VAL A 288       5.714  28.053   3.427  1.00 24.71           O  
ATOM   2278  CB  VAL A 288       8.011  30.185   3.563  1.00 25.96           C  
ATOM   2279  CG1 VAL A 288       8.481  30.120   2.145  1.00 29.34           C  
ATOM   2280  CG2 VAL A 288       8.594  31.468   4.162  1.00 28.76           C  
ATOM   2281  N   SER A 289       5.449  29.395   1.650  1.00 20.31           N  
ATOM   2282  CA  SER A 289       4.888  28.365   0.777  1.00 21.24           C  
ATOM   2283  C   SER A 289       5.986  27.317   0.442  1.00 23.37           C  
ATOM   2284  O   SER A 289       7.225  27.572   0.485  1.00 23.34           O  
ATOM   2285  CB  SER A 289       4.295  29.003  -0.503  1.00 19.50           C  
ATOM   2286  OG  SER A 289       5.352  29.474  -1.338  1.00 20.10           O  
ATOM   2287  N   ALA A 290       5.517  26.122   0.076  1.00 22.85           N  
ATOM   2288  CA  ALA A 290       6.395  25.032  -0.338  1.00 19.61           C  
ATOM   2289  C   ALA A 290       7.283  25.394  -1.502  1.00 21.19           C  
ATOM   2290  O   ALA A 290       6.889  26.048  -2.451  1.00 24.36           O  
ATOM   2291  CB  ALA A 290       5.539  23.799  -0.681  1.00 21.29           C  
ATOM   2292  N   THR A 291       8.502  24.911  -1.479  1.00 18.49           N  
ATOM   2293  CA  THR A 291       9.408  25.147  -2.558  1.00 18.42           C  
ATOM   2294  C   THR A 291       9.047  24.287  -3.781  1.00 29.86           C  
ATOM   2295  O   THR A 291       9.057  23.068  -3.676  1.00 29.29           O  
ATOM   2296  CB  THR A 291      10.835  24.801  -2.076  1.00 22.35           C  
ATOM   2297  OG1 THR A 291      11.258  25.676  -1.064  1.00 24.24           O  
ATOM   2298  CG2 THR A 291      11.821  24.847  -3.255  1.00 22.39           C  
ATOM   2299  N   THR A 292       8.691  24.876  -4.920  1.00 22.79           N  
ATOM   2300  CA  THR A 292       8.382  24.124  -6.130  1.00 19.03           C  
ATOM   2301  C   THR A 292       9.654  23.919  -6.943  1.00 21.73           C  
ATOM   2302  O   THR A 292      10.749  24.436  -6.655  1.00 21.59           O  
ATOM   2303  CB  THR A 292       7.405  24.867  -7.009  1.00 23.08           C  
ATOM   2304  OG1 THR A 292       8.160  25.974  -7.455  1.00 25.96           O  
ATOM   2305  CG2 THR A 292       6.232  25.302  -6.197  1.00 25.46           C  
ATOM   2306  N   ALA A 293       9.569  23.029  -7.954  1.00 25.83           N  
ATOM   2307  CA  ALA A 293      10.747  22.761  -8.753  1.00 25.54           C  
ATOM   2308  C   ALA A 293      11.272  24.089  -9.374  1.00 25.74           C  
ATOM   2309  O   ALA A 293      12.471  24.374  -9.495  1.00 27.15           O  
ATOM   2310  CB  ALA A 293      10.274  21.838  -9.868  1.00 25.83           C  
ATOM   2311  N   GLN A 294      10.311  24.909  -9.765  1.00 23.41           N  
ATOM   2312  CA  GLN A 294      10.646  26.185 -10.348  1.00 28.45           C  
ATOM   2313  C   GLN A 294      11.312  27.100  -9.305  1.00 24.88           C  
ATOM   2314  O   GLN A 294      12.274  27.786  -9.626  1.00 26.22           O  
ATOM   2315  CB  GLN A 294       9.383  26.830 -10.975  1.00 32.01           C  
ATOM   2316  CG  GLN A 294       9.406  27.061 -12.516  1.00111.10           C  
ATOM   2317  CD  GLN A 294      10.734  26.749 -13.210  1.00129.47           C  
ATOM   2318  OE1 GLN A 294      11.506  27.678 -13.558  1.00106.64           O  
ATOM   2319  NE2 GLN A 294      10.962  25.449 -13.486  1.00 72.36           N  
ATOM   2320  N   ASP A 295      10.807  27.105  -8.074  1.00 22.15           N  
ATOM   2321  CA  ASP A 295      11.433  27.947  -7.038  1.00 20.59           C  
ATOM   2322  C   ASP A 295      12.868  27.548  -6.910  1.00 23.25           C  
ATOM   2323  O   ASP A 295      13.808  28.341  -6.738  1.00 25.15           O  
ATOM   2324  CB  ASP A 295      10.749  27.704  -5.672  1.00 22.56           C  
ATOM   2325  CG  ASP A 295       9.411  28.337  -5.638  1.00 28.51           C  
ATOM   2326  OD1 ASP A 295       9.130  29.261  -6.373  1.00 27.23           O  
ATOM   2327  OD2 ASP A 295       8.571  27.828  -4.771  1.00 26.67           O  
ATOM   2328  N   LYS A 296      13.048  26.238  -6.993  1.00 22.17           N  
ATOM   2329  CA  LYS A 296      14.367  25.701  -6.790  1.00 22.51           C  
ATOM   2330  C   LYS A 296      15.383  26.170  -7.797  1.00 26.06           C  
ATOM   2331  O   LYS A 296      16.495  26.615  -7.478  1.00 26.16           O  
ATOM   2332  CB  LYS A 296      14.292  24.185  -6.615  1.00 23.79           C  
ATOM   2333  CG  LYS A 296      15.588  23.588  -6.150  1.00 37.13           C  
ATOM   2334  CD  LYS A 296      15.527  22.064  -6.158  1.00 68.12           C  
ATOM   2335  CE  LYS A 296      15.497  21.485  -7.577  1.00133.01           C  
ATOM   2336  NZ  LYS A 296      14.342  21.918  -8.394  1.00129.92           N  
ATOM   2337  N   GLU A 297      14.971  26.108  -9.057  1.00 31.39           N  
ATOM   2338  CA  GLU A 297      15.835  26.512 -10.179  1.00 32.81           C  
ATOM   2339  C   GLU A 297      16.162  27.990 -10.076  1.00 28.00           C  
ATOM   2340  O   GLU A 297      17.295  28.406 -10.291  1.00 28.56           O  
ATOM   2341  CB  GLU A 297      15.068  26.275 -11.489  1.00 36.51           C  
ATOM   2342  CG  GLU A 297      15.131  24.793 -11.892  1.00 64.15           C  
ATOM   2343  CD  GLU A 297      16.553  24.312 -12.039  1.00 84.73           C  
ATOM   2344  OE1 GLU A 297      17.391  24.876 -12.730  1.00 61.37           O  
ATOM   2345  OE2 GLU A 297      16.781  23.214 -11.358  1.00 74.45           O  
ATOM   2346  N   HIS A 298      15.135  28.747  -9.698  1.00 23.01           N  
ATOM   2347  CA  HIS A 298      15.294  30.184  -9.484  1.00 28.89           C  
ATOM   2348  C   HIS A 298      16.351  30.535  -8.414  1.00 29.61           C  
ATOM   2349  O   HIS A 298      17.220  31.435  -8.587  1.00 27.06           O  
ATOM   2350  CB  HIS A 298      13.934  30.844  -9.217  1.00 30.22           C  
ATOM   2351  CG  HIS A 298      14.067  32.330  -9.004  1.00 40.70           C  
ATOM   2352  ND1 HIS A 298      14.549  33.168 -10.009  1.00 44.30           N  
ATOM   2353  CD2 HIS A 298      13.830  33.098  -7.893  1.00 43.09           C  
ATOM   2354  CE1 HIS A 298      14.569  34.400  -9.522  1.00 42.97           C  
ATOM   2355  NE2 HIS A 298      14.123  34.395  -8.262  1.00 42.79           N  
ATOM   2356  N   ALA A 299      16.327  29.779  -7.308  1.00 26.43           N  
ATOM   2357  CA  ALA A 299      17.310  30.033  -6.258  1.00 25.89           C  
ATOM   2358  C   ALA A 299      18.703  29.687  -6.725  1.00 27.22           C  
ATOM   2359  O   ALA A 299      19.699  30.359  -6.404  1.00 22.36           O  
ATOM   2360  CB  ALA A 299      16.970  29.280  -4.979  1.00 25.22           C  
ATOM   2361  N  AILE A 300      18.758  28.587  -7.469  0.60 25.50           N  
ATOM   2362  N  BILE A 300      18.782  28.590  -7.475  0.40 25.01           N  
ATOM   2363  CA AILE A 300      20.034  28.196  -8.019  0.60 28.39           C  
ATOM   2364  CA BILE A 300      20.067  28.187  -8.012  0.40 26.56           C  
ATOM   2365  C  AILE A 300      20.599  29.315  -8.879  0.60 30.88           C  
ATOM   2366  C  BILE A 300      20.620  29.266  -8.936  0.40 30.55           C  
ATOM   2367  O  AILE A 300      21.781  29.648  -8.830  0.60 33.94           O  
ATOM   2368  O  BILE A 300      21.815  29.553  -8.957  0.40 32.47           O  
ATOM   2369  CB AILE A 300      19.906  26.959  -8.885  0.60 31.19           C  
ATOM   2370  CB BILE A 300      19.983  26.838  -8.712  0.40 29.00           C  
ATOM   2371  CG1AILE A 300      19.898  25.724  -7.989  0.60 27.64           C  
ATOM   2372  CG1BILE A 300      19.367  25.819  -7.758  0.40 24.36           C  
ATOM   2373  CG2AILE A 300      21.123  26.932  -9.814  0.60 29.18           C  
ATOM   2374  CG2BILE A 300      21.385  26.396  -9.141  0.40 28.81           C  
ATOM   2375  CD1AILE A 300      21.092  25.713  -7.042  0.60 39.43           C  
ATOM   2376  CD1BILE A 300      19.634  24.380  -8.178  0.40 18.90           C  
ATOM   2377  N   LYS A 301      19.722  29.893  -9.684  1.00 31.34           N  
ATOM   2378  CA  LYS A 301      20.103  30.979 -10.579  1.00 34.76           C  
ATOM   2379  C   LYS A 301      20.711  32.142  -9.804  1.00 41.34           C  
ATOM   2380  O   LYS A 301      21.748  32.692 -10.224  1.00 38.11           O  
ATOM   2381  CB  LYS A 301      18.947  31.463 -11.452  1.00 35.22           C  
ATOM   2382  CG  LYS A 301      19.370  32.497 -12.476  1.00 71.80           C  
ATOM   2383  CD  LYS A 301      18.533  32.442 -13.751  1.00124.56           C  
ATOM   2384  CE  LYS A 301      19.153  33.169 -14.941  1.00141.43           C  
ATOM   2385  NZ  LYS A 301      18.351  33.059 -16.175  1.00148.54           N  
ATOM   2386  N   LEU A 302      20.067  32.506  -8.657  1.00 35.08           N  
ATOM   2387  CA  LEU A 302      20.583  33.608  -7.832  1.00 32.19           C  
ATOM   2388  C   LEU A 302      21.955  33.308  -7.237  1.00 36.71           C  
ATOM   2389  O   LEU A 302      22.852  34.170  -7.147  1.00 30.75           O  
ATOM   2390  CB  LEU A 302      19.595  33.961  -6.731  1.00 29.63           C  
ATOM   2391  CG  LEU A 302      18.258  34.368  -7.332  1.00 36.77           C  
ATOM   2392  CD1 LEU A 302      17.202  34.445  -6.240  1.00 36.48           C  
ATOM   2393  CD2 LEU A 302      18.409  35.715  -8.034  1.00 34.04           C  
ATOM   2394  N   ILE A 303      22.121  32.060  -6.805  1.00 26.59           N  
ATOM   2395  CA  ILE A 303      23.370  31.679  -6.223  1.00 24.62           C  
ATOM   2396  C   ILE A 303      24.483  31.860  -7.237  1.00 36.55           C  
ATOM   2397  O   ILE A 303      25.541  32.451  -6.975  1.00 35.82           O  
ATOM   2398  CB  ILE A 303      23.274  30.257  -5.690  1.00 28.69           C  
ATOM   2399  CG1 ILE A 303      22.629  30.279  -4.323  1.00 29.19           C  
ATOM   2400  CG2 ILE A 303      24.629  29.606  -5.566  1.00 31.42           C  
ATOM   2401  CD1 ILE A 303      21.953  28.962  -3.983  1.00 35.07           C  
ATOM   2402  N   GLU A 304      24.210  31.382  -8.424  1.00 36.07           N  
ATOM   2403  CA  GLU A 304      25.159  31.521  -9.523  1.00 39.93           C  
ATOM   2404  C   GLU A 304      25.455  32.987  -9.791  1.00 40.03           C  
ATOM   2405  O   GLU A 304      26.604  33.408  -9.877  1.00 39.57           O  
ATOM   2406  CB  GLU A 304      24.571  30.927 -10.813  1.00 42.61           C  
ATOM   2407  CG  GLU A 304      24.970  29.461 -11.084  1.00 67.02           C  
ATOM   2408  CD  GLU A 304      24.220  28.883 -12.261  1.00115.09           C  
ATOM   2409  OE1 GLU A 304      23.542  29.575 -13.028  1.00 83.68           O  
ATOM   2410  OE2 GLU A 304      24.351  27.565 -12.349  1.00 82.51           O  
ATOM   2411  N   GLU A 305      24.383  33.760  -9.924  1.00 32.13           N  
ATOM   2412  CA  GLU A 305      24.504  35.176 -10.204  1.00 33.93           C  
ATOM   2413  C   GLU A 305      25.396  35.891  -9.238  1.00 45.42           C  
ATOM   2414  O   GLU A 305      26.134  36.793  -9.605  1.00 50.70           O  
ATOM   2415  CB  GLU A 305      23.158  35.832 -10.101  1.00 37.59           C  
ATOM   2416  CG  GLU A 305      22.961  36.967 -11.100  1.00 68.53           C  
ATOM   2417  CD  GLU A 305      21.549  36.946 -11.596  1.00118.58           C  
ATOM   2418  OE1 GLU A 305      20.954  35.916 -11.889  1.00105.50           O  
ATOM   2419  OE2 GLU A 305      20.999  38.131 -11.555  1.00110.77           O  
ATOM   2420  N   ALA A 306      25.263  35.527  -7.975  1.00 36.68           N  
ATOM   2421  CA  ALA A 306      26.039  36.154  -6.946  1.00 36.34           C  
ATOM   2422  C   ALA A 306      27.462  35.654  -6.998  1.00 41.04           C  
ATOM   2423  O   ALA A 306      28.306  36.114  -6.235  1.00 45.53           O  
ATOM   2424  CB  ALA A 306      25.432  35.877  -5.578  1.00 39.54           C  
ATOM   2425  N   GLY A 307      27.715  34.701  -7.895  1.00 37.87           N  
ATOM   2426  CA  GLY A 307      29.034  34.125  -8.019  1.00 41.03           C  
ATOM   2427  C   GLY A 307      29.355  33.084  -6.963  1.00 43.87           C  
ATOM   2428  O   GLY A 307      30.506  32.760  -6.714  1.00 43.96           O  
ATOM   2429  N   LEU A 308      28.345  32.541  -6.334  1.00 38.61           N  
ATOM   2430  CA  LEU A 308      28.641  31.571  -5.314  1.00 45.28           C  
ATOM   2431  C   LEU A 308      28.949  30.206  -5.902  1.00 68.51           C  
ATOM   2432  O   LEU A 308      29.728  29.416  -5.359  1.00 76.93           O  
ATOM   2433  CB  LEU A 308      27.603  31.547  -4.175  1.00 44.85           C  
ATOM   2434  CG  LEU A 308      27.725  32.743  -3.208  1.00 49.81           C  
ATOM   2435  CD1 LEU A 308      26.522  32.819  -2.271  1.00 53.17           C  
ATOM   2436  CD2 LEU A 308      28.993  32.654  -2.370  1.00 53.90           C  
ATOM   2437  N   LYS A 309      28.355  29.950  -7.050  1.00 72.98           N  
ATOM   2438  CA  LYS A 309      28.615  28.723  -7.764  1.00 86.08           C  
ATOM   2439  C   LYS A 309      28.582  28.960  -9.249  1.00140.16           C  
ATOM   2440  O   LYS A 309      28.655  27.945  -9.972  1.00148.34           O  
ATOM   2441  CB  LYS A 309      27.786  27.531  -7.328  1.00 88.30           C  
ATOM   2442  CG  LYS A 309      28.453  26.801  -6.168  1.00113.67           C  
ATOM   2443  CD  LYS A 309      27.588  25.721  -5.538  1.00116.10           C  
ATOM   2444  CE  LYS A 309      26.866  26.186  -4.280  1.00 81.42           C  
ATOM   2445  NZ  LYS A 309      25.407  25.913  -4.304  1.00 50.27           N  
ATOM   2446  OXT LYS A 309      28.541  30.162  -9.611  1.00145.18           O  
TER    2447      LYS A 309                                                      
MASTER      213    0    2   17   10    0    5    6 2618    1   11   24          
END                                                                             
