# Supplementary material for: Modeling of loops in proteins: a multi-method approach
Source: BMC Struct Biol. 2010 Feb 11;10:5. doi: 10.1186/1472-6807-10-5 (PMC2837870; doi:10.1186/1472-6807-10-5)
Supplement: Additional file 1 — Student t-test. Results from two sample paired t-test of Table 2. [file 1472-6807-10-5-S1.GZ › loop_test_data/1nar_10-25.pdb]

HEADER    PLANT SEED PROTEIN                      10-SEP-93   1NAR              
TITLE     CRYSTAL STRUCTURE OF NARBONIN REFINED AT 1.8 ANGSTROMS                
TITLE    2 RESOLUTION                                                           
COMPND    MOL_ID: 1;                                                            
COMPND   2 MOLECULE: NARBONIN;                                                  
COMPND   3 CHAIN: A;                                                            
COMPND   4 ENGINEERED: YES                                                      
SOURCE    MOL_ID: 1;                                                            
SOURCE   2 ORGANISM_SCIENTIFIC: VICIA NARBONENSIS                               
KEYWDS    PLANT SEED PROTEIN                                                    
EXPDTA    X-RAY DIFFRACTION                                                     
AUTHOR    M.HENNIG,B.SCHLESIER,K.S.WILSON                                       
REVDAT   1   31-JAN-94 1NAR    0                                                
JRNL        AUTH   M.HENNIG,S.PFEFFER-HENNIG,Z.DAUTER,K.S.WILSON,               
JRNL        AUTH 2 B.SCHLESIER,V.H.NONG                                         
JRNL        TITL   CRYSTAL STRUCTURE OF NARBONIN AT 1.8 A RESOLUTION.           
JRNL        REF    ACTA CRYSTALLOGR.,SECT.D      V.  51   177 1995              
JRNL        REFN   ASTM ABCRE6  DK ISSN 0907-4449                               
REMARK   1                                                                      
REMARK   1 REFERENCE 1                                                          
REMARK   1  AUTH   M.HENNIG,B.SCHLESIER,Z.DAUTER,S.PFEFFER,C.BETZEL,            
REMARK   1  AUTH 2 W.E.HOEHNE,K.S.WILSON                                        
REMARK   1  TITL   A TIM BARREL PROTEIN WITHOUT ENZYMATIC ACTIVITY?             
REMARK   1  TITL 2 CRYSTAL STRUCTURE OF NARBONIN AT 1.8 ANGSTROMS               
REMARK   1  TITL 3 RESOLUTION                                                   
REMARK   1  REF    FEBS LETT.                    V. 306    80 1992              
REMARK   1  REFN   ASTM FEBLAL  NE ISSN 0014-5793                               
REMARK   1 REFERENCE 2                                                          
REMARK   1  AUTH   M.HENNIG,B.SCHLESIER,S.PFEFFER,W.E.HOEHNE                    
REMARK   1  TITL   NARBONIN, A 2S GLOBULIN FROM VICIA NARBONENSIS L.            
REMARK   1  TITL 2 CRYSTALLIZATION AND PRELIMINARY CRYSTALLOGRAPHIC             
REMARK   1  TITL 3 DATA                                                         
REMARK   1  REF    J.MOL.BIOL.                   V. 215   339 1990              
REMARK   1  REFN   ASTM JMOBAK  UK ISSN 0022-2836                               
REMARK   2                                                                      
REMARK   2 RESOLUTION. 1.80 ANGSTROMS.                                          
REMARK   3                                                                      
REMARK   3 REFINEMENT.                                                          
REMARK   3   PROGRAM     : PROLSQ                                               
REMARK   3   AUTHORS     : KONNERT,HENDRICKSON                                  
REMARK   3                                                                      
REMARK   3  DATA USED IN REFINEMENT.                                            
REMARK   3   RESOLUTION RANGE HIGH (ANGSTROMS) : 1.80                           
REMARK   3   RESOLUTION RANGE LOW  (ANGSTROMS) : 10.00                          
REMARK   3   DATA CUTOFF            (SIGMA(F)) : 0.000                          
REMARK   3   COMPLETENESS FOR RANGE        (%) : NULL                           
REMARK   3   NUMBER OF REFLECTIONS             : 27227                          
REMARK   3                                                                      
REMARK   3  FIT TO DATA USED IN REFINEMENT.                                     
REMARK   3   CROSS-VALIDATION METHOD          : NULL                            
REMARK   3   FREE R VALUE TEST SET SELECTION  : NULL                            
REMARK   3   R VALUE     (WORKING + TEST SET) : 0.159                           
REMARK   3   R VALUE            (WORKING SET) : NULL                            
REMARK   3   FREE R VALUE                     : NULL                            
REMARK   3   FREE R VALUE TEST SET SIZE   (%) : NULL                            
REMARK   3   FREE R VALUE TEST SET COUNT      : NULL                            
REMARK   3                                                                      
REMARK   3  FIT/AGREEMENT OF MODEL WITH ALL DATA.                               
REMARK   3   R VALUE   (WORKING + TEST SET, NO CUTOFF) : NULL                   
REMARK   3   R VALUE          (WORKING SET, NO CUTOFF) : NULL                   
REMARK   3   FREE R VALUE                  (NO CUTOFF) : NULL                   
REMARK   3   FREE R VALUE TEST SET SIZE (%, NO CUTOFF) : NULL                   
REMARK   3   FREE R VALUE TEST SET COUNT   (NO CUTOFF) : NULL                   
REMARK   3   TOTAL NUMBER OF REFLECTIONS   (NO CUTOFF) : NULL                   
REMARK   3                                                                      
REMARK   3  NUMBER OF NON-HYDROGEN ATOMS USED IN REFINEMENT.                    
REMARK   3   PROTEIN ATOMS            : 2333                                    
REMARK   3   NUCLEIC ACID ATOMS       : 0                                       
REMARK   3   HETEROGEN ATOMS          : 0                                       
REMARK   3   SOLVENT ATOMS            : 513                                     
REMARK   3                                                                      
REMARK   3  B VALUES.                                                           
REMARK   3   FROM WILSON PLOT           (A**2) : NULL                           
REMARK   3   MEAN B VALUE      (OVERALL, A**2) : NULL                           
REMARK   3   OVERALL ANISOTROPIC B VALUE.                                       
REMARK   3    B11 (A**2) : NULL                                                 
REMARK   3    B22 (A**2) : NULL                                                 
REMARK   3    B33 (A**2) : NULL                                                 
REMARK   3    B12 (A**2) : NULL                                                 
REMARK   3    B13 (A**2) : NULL                                                 
REMARK   3    B23 (A**2) : NULL                                                 
REMARK   3                                                                      
REMARK   3  ESTIMATED COORDINATE ERROR.                                         
REMARK   3   ESD FROM LUZZATI PLOT        (A) : NULL                            
REMARK   3   ESD FROM SIGMAA              (A) : NULL                            
REMARK   3   LOW RESOLUTION CUTOFF        (A) : NULL                            
REMARK   3                                                                      
REMARK   3  RMS DEVIATIONS FROM IDEAL VALUES.                                   
REMARK   3   DISTANCE RESTRAINTS.                    RMS    SIGMA               
REMARK   3    BOND LENGTH                     (A) : 0.015 ; 0.020               
REMARK   3    ANGLE DISTANCE                  (A) : 0.046 ; 0.040               
REMARK   3    INTRAPLANAR 1-4 DISTANCE        (A) : 0.088 ; 0.050               
REMARK   3    H-BOND OR METAL COORDINATION    (A) : NULL  ; NULL                
REMARK   3                                                                      
REMARK   3   PLANE RESTRAINT                  (A) : 0.014 ; 0.020               
REMARK   3   CHIRAL-CENTER RESTRAINT       (A**3) : 0.175 ; 0.150               
REMARK   3                                                                      
REMARK   3   NON-BONDED CONTACT RESTRAINTS.                                     
REMARK   3    SINGLE TORSION                  (A) : 0.173 ; 0.300               
REMARK   3    MULTIPLE TORSION                (A) : 0.268 ; 0.300               
REMARK   3    H-BOND (X...Y)                  (A) : NULL  ; NULL                
REMARK   3    H-BOND (X-H...Y)                (A) : 0.230 ; 0.300               
REMARK   3                                                                      
REMARK   3   CONFORMATIONAL TORSION ANGLE RESTRAINTS.                           
REMARK   3    SPECIFIED                 (DEGREES) : NULL  ; NULL                
REMARK   3    PLANAR                    (DEGREES) : 17.540; 3.000               
REMARK   3    STAGGERED                 (DEGREES) : 16.980; 15.000              
REMARK   3    TRANSVERSE                (DEGREES) : NULL  ; NULL                
REMARK   3                                                                      
REMARK   3  ISOTROPIC THERMAL FACTOR RESTRAINTS.    RMS    SIGMA                
REMARK   3   MAIN-CHAIN BOND              (A**2) : 0.835 ; 1.000                
REMARK   3   MAIN-CHAIN ANGLE             (A**2) : 1.433 ; 1.400                
REMARK   3   SIDE-CHAIN BOND              (A**2) : 2.214 ; 2.100                
REMARK   3   SIDE-CHAIN ANGLE             (A**2) : 3.384 ; 2.100                
REMARK   3                                                                      
REMARK   3  OTHER REFINEMENT REMARKS: NULL                                      
REMARK   4                                                                      
REMARK   4 1NAR COMPLIES WITH FORMAT V. 3.0, 1-DEC-2006                         
REMARK   4                                                                      
REMARK   4 THIS IS THE REMEDIATED VERSION OF THIS PDB ENTRY.                    
REMARK   4 REMEDIATED DATA FILE REVISION 3.100 (2007-03-17)                     
REMARK 200                                                                      
REMARK 200 EXPERIMENTAL DETAILS                                                 
REMARK 200  EXPERIMENT TYPE                : X-RAY DIFFRACTION                  
REMARK 200  DATE OF DATA COLLECTION        : NULL                               
REMARK 200  TEMPERATURE           (KELVIN) : NULL                               
REMARK 200  PH                             : NULL                               
REMARK 200  NUMBER OF CRYSTALS USED        : NULL                               
REMARK 200                                                                      
REMARK 200  SYNCHROTRON              (Y/N) : NULL                               
REMARK 200  RADIATION SOURCE               : NULL                               
REMARK 200  BEAMLINE                       : NULL                               
REMARK 200  X-RAY GENERATOR MODEL          : NULL                               
REMARK 200  MONOCHROMATIC OR LAUE    (M/L) : NULL                               
REMARK 200  WAVELENGTH OR RANGE        (A) : NULL                               
REMARK 200  MONOCHROMATOR                  : NULL                               
REMARK 200  OPTICS                         : NULL                               
REMARK 200                                                                      
REMARK 200  DETECTOR TYPE                  : NULL                               
REMARK 200  DETECTOR MANUFACTURER          : NULL                               
REMARK 200  INTENSITY-INTEGRATION SOFTWARE : NULL                               
REMARK 200  DATA SCALING SOFTWARE          : NULL                               
REMARK 200                                                                      
REMARK 200  NUMBER OF UNIQUE REFLECTIONS   : NULL                               
REMARK 200  RESOLUTION RANGE HIGH      (A) : NULL                               
REMARK 200  RESOLUTION RANGE LOW       (A) : NULL                               
REMARK 200  REJECTION CRITERIA  (SIGMA(I)) : NULL                               
REMARK 200                                                                      
REMARK 200 OVERALL.                                                             
REMARK 200  COMPLETENESS FOR RANGE     (%) : NULL                               
REMARK 200  DATA REDUNDANCY                : NULL                               
REMARK 200  R MERGE                    (I) : NULL                               
REMARK 200  R SYM                      (I) : NULL                               
REMARK 200  <I/SIGMA(I)> FOR THE DATA SET  : NULL                               
REMARK 200                                                                      
REMARK 200 IN THE HIGHEST RESOLUTION SHELL.                                     
REMARK 200  HIGHEST RESOLUTION SHELL, RANGE HIGH (A) : NULL                     
REMARK 200  HIGHEST RESOLUTION SHELL, RANGE LOW  (A) : NULL                     
REMARK 200  COMPLETENESS FOR SHELL     (%) : NULL                               
REMARK 200  DATA REDUNDANCY IN SHELL       : NULL                               
REMARK 200  R MERGE FOR SHELL          (I) : NULL                               
REMARK 200  R SYM FOR SHELL            (I) : NULL                               
REMARK 200  <I/SIGMA(I)> FOR SHELL         : NULL                               
REMARK 200                                                                      
REMARK 200 DIFFRACTION PROTOCOL: NULL                                           
REMARK 200 METHOD USED TO DETERMINE THE STRUCTURE: NULL                         
REMARK 200 SOFTWARE USED: NULL                                                  
REMARK 200 STARTING MODEL: NULL                                                 
REMARK 200                                                                      
REMARK 200 REMARK: NULL                                                         
REMARK 280                                                                      
REMARK 280 CRYSTAL                                                              
REMARK 280 SOLVENT CONTENT, VS   (%): 47.48                                     
REMARK 280 MATTHEWS COEFFICIENT, VM (ANGSTROMS**3/DA): 2.34                     
REMARK 280                                                                      
REMARK 280 CRYSTALLIZATION CONDITIONS: NULL                                     
REMARK 290                                                                      
REMARK 290 CRYSTALLOGRAPHIC SYMMETRY                                            
REMARK 290 SYMMETRY OPERATORS FOR SPACE GROUP: P 1 21 1                         
REMARK 290                                                                      
REMARK 290      SYMOP   SYMMETRY                                                
REMARK 290     NNNMMM   OPERATOR                                                
REMARK 290       1555   X,Y,Z                                                   
REMARK 290       2555   -X,1/2+Y,-Z                                             
REMARK 290                                                                      
REMARK 290     WHERE NNN -> OPERATOR NUMBER                                     
REMARK 290           MMM -> TRANSLATION VECTOR                                  
REMARK 290                                                                      
REMARK 290 CRYSTALLOGRAPHIC SYMMETRY TRANSFORMATIONS                            
REMARK 290 THE FOLLOWING TRANSFORMATIONS OPERATE ON THE ATOM/HETATM             
REMARK 290 RECORDS IN THIS ENTRY TO PRODUCE CRYSTALLOGRAPHICALLY                
REMARK 290 RELATED MOLECULES.                                                   
REMARK 290   SMTRY1   1  1.000000  0.000000  0.000000        0.00000            
REMARK 290   SMTRY2   1  0.000000  1.000000  0.000000        0.00000            
REMARK 290   SMTRY3   1  0.000000  0.000000  1.000000        0.00000            
REMARK 290   SMTRY1   2 -1.000000  0.000000  0.000000        0.00000            
REMARK 290   SMTRY2   2  0.000000  1.000000  0.000000       37.75000            
REMARK 290   SMTRY3   2  0.000000  0.000000 -1.000000        0.00000            
REMARK 290                                                                      
REMARK 290 REMARK: NULL                                                         
REMARK 300                                                                      
REMARK 300 BIOMOLECULE: 1                                                       
REMARK 300 THIS ENTRY CONTAINS THE CRYSTALLOGRAPHIC ASYMMETRIC UNIT             
REMARK 300 WHICH CONSISTS OF 1 CHAIN(S). SEE REMARK 350 FOR                     
REMARK 300 INFORMATION ON GENERATING THE BIOLOGICAL MOLECULE(S).                
REMARK 350                                                                      
REMARK 350 GENERATING THE BIOMOLECULE                                           
REMARK 350 COORDINATES FOR A COMPLETE MULTIMER REPRESENTING THE KNOWN           
REMARK 350 BIOLOGICALLY SIGNIFICANT OLIGOMERIZATION STATE OF THE                
REMARK 350 MOLECULE CAN BE GENERATED BY APPLYING BIOMT TRANSFORMATIONS          
REMARK 350 GIVEN BELOW.  BOTH NON-CRYSTALLOGRAPHIC AND                          
REMARK 350 CRYSTALLOGRAPHIC OPERATIONS ARE GIVEN.                               
REMARK 350                                                                      
REMARK 350 BIOMOLECULE: 1                                                       
REMARK 350 APPLY THE FOLLOWING TO CHAINS: A                                     
REMARK 350   BIOMT1   1  1.000000  0.000000  0.000000        0.00000            
REMARK 350   BIOMT2   1  0.000000  1.000000  0.000000        0.00000            
REMARK 350   BIOMT3   1  0.000000  0.000000  1.000000        0.00000            
REMARK 465                                                                      
REMARK 465 MISSING RESIDUES                                                     
REMARK 465 THE FOLLOWING RESIDUES WERE NOT LOCATED IN THE                       
REMARK 465 EXPERIMENT. (M=MODEL NUMBER; RES=RESIDUE NAME; C=CHAIN               
REMARK 465 IDENTIFIER; SSSEQ=SEQUENCE NUMBER; I=INSERTION CODE.)                
REMARK 465                                                                      
REMARK 465   M RES C SSSEQI                                                     
REMARK 465     ARG A   290                                                      
REMARK 500                                                                      
REMARK 500 GEOMETRY AND STEREOCHEMISTRY                                         
REMARK 500 SUBTOPIC: CLOSE CONTACTS IN SAME ASYMMETRIC UNIT                     
REMARK 500                                                                      
REMARK 500 THE FOLLOWING ATOMS ARE IN CLOSE CONTACT.                            
REMARK 500                                                                      
REMARK 500  ATM1  RES C  SSEQI   ATM2  RES C  SSEQI                             
REMARK 500   O    PRO A     1     O    HOH     285              1.66            
REMARK 500   O    LEU A   230     O    HOH     212              2.15            
REMARK 500   CB   ASP A   119     O    HOH     409              2.16            
REMARK 500   OD2  ASP A   125     O    HOH     396              2.17            
REMARK 500                                                                      
REMARK 500 GEOMETRY AND STEREOCHEMISTRY                                         
REMARK 500 SUBTOPIC: COVALENT BOND LENGTHS                                      
REMARK 500                                                                      
REMARK 500 THE STEREOCHEMICAL PARAMETERS OF THE FOLLOWING RESIDUES              
REMARK 500 HAVE VALUES WHICH DEVIATE FROM EXPECTED VALUES BY MORE               
REMARK 500 THAN 6*RMSD (M=MODEL NUMBER; RES=RESIDUE NAME; C=CHAIN               
REMARK 500 IDENTIFIER; SSEQ=SEQUENCE NUMBER; I=INSERTION CODE).                 
REMARK 500                                                                      
REMARK 500 STANDARD TABLE:                                                      
REMARK 500 FORMAT: (10X,I3,1X,2(A3,1X,A1,I4,A1,1X,A4,3X),F6.3)                  
REMARK 500                                                                      
REMARK 500 EXPECTED VALUES: ENGH AND HUBER, 1991                                
REMARK 500                                                                      
REMARK 500  M RES CSSEQI ATM1   RES CSSEQI ATM2   DEVIATION                     
REMARK 500    LYS A   2   N     LYS A   2   CA    -0.141                        
REMARK 500                                                                      
REMARK 500 GEOMETRY AND STEREOCHEMISTRY                                         
REMARK 500 SUBTOPIC: COVALENT BOND ANGLES                                       
REMARK 500                                                                      
REMARK 500 THE STEREOCHEMICAL PARAMETERS OF THE FOLLOWING RESIDUES              
REMARK 500 HAVE VALUES WHICH DEVIATE FROM EXPECTED VALUES BY MORE               
REMARK 500 THAN 6*RMSD (M=MODEL NUMBER; RES=RESIDUE NAME; C=CHAIN               
REMARK 500 IDENTIFIER; SSEQ=SEQUENCE NUMBER; I=INSERTION CODE).                 
REMARK 500                                                                      
REMARK 500 STANDARD TABLE:                                                      
REMARK 500 FORMAT: (10X,I3,1X,A3,1X,A1,I4,A1,3(1X,A4,2X),12X,F5.1)              
REMARK 500                                                                      
REMARK 500 EXPECTED VALUES: ENGH AND HUBER, 1991                                
REMARK 500                                                                      
REMARK 500  M RES CSSEQI ATM1   ATM2   ATM3                                     
REMARK 500    LYS A   2   C   -  N   -  CA  ANGL. DEV. = 26.5 DEGREES           
REMARK 500    GLU A  29   CB  -  CG  -  CD  ANGL. DEV. = 24.7 DEGREES           
REMARK 500    PHE A  39   C   -  N   -  CA  ANGL. DEV. = 23.1 DEGREES           
REMARK 500    ARG A  74   CG  -  CD  -  NE  ANGL. DEV. = 36.4 DEGREES           
REMARK 500    PRO A 139   C   -  N   -  CA  ANGL. DEV. = 24.7 DEGREES           
REMARK 500    GLU A 207   CA  -  CB  -  CG  ANGL. DEV. = 46.5 DEGREES           
REMARK 500    TRP A 261   CA  -  C   -  N   ANGL. DEV. = 27.5 DEGREES           
REMARK 525                                                                      
REMARK 525 SOLVENT                                                              
REMARK 525 THE FOLLOWING SOLVENT MOLECULES LIE FARTHER THAN EXPECTED            
REMARK 525 FROM THE PROTEIN OR NUCLEIC ACID MOLECULE AND MAY BE                 
REMARK 525 ASSOCIATED WITH A SYMMETRY RELATED MOLECULE (M=MODEL                 
REMARK 525 NUMBER; RES=RESIDUE NAME; C=CHAIN IDENTIFIER; SSEQ=SEQUENCE          
REMARK 525 NUMBER; I=INSERTION CODE):                                           
REMARK 525                                                                      
REMARK 525  M RES CSSEQI                                                        
REMARK 525    HOH   282        DISTANCE =  5.93 ANGSTROMS                       
REMARK 525    HOH   312        DISTANCE =  6.84 ANGSTROMS                       
REMARK 525    HOH   318        DISTANCE =  6.48 ANGSTROMS                       
REMARK 525    HOH   338        DISTANCE =  7.12 ANGSTROMS                       
REMARK 525    HOH   363        DISTANCE =  5.29 ANGSTROMS                       
REMARK 525    HOH   364        DISTANCE =  7.07 ANGSTROMS                       
REMARK 525    HOH   386        DISTANCE =  8.18 ANGSTROMS                       
REMARK 525    HOH   392        DISTANCE =  6.71 ANGSTROMS                       
REMARK 525    HOH   402        DISTANCE =  5.66 ANGSTROMS                       
REMARK 525    HOH   405        DISTANCE =  6.87 ANGSTROMS                       
REMARK 525    HOH   426        DISTANCE =  8.10 ANGSTROMS                       
REMARK 525    HOH   427        DISTANCE =  6.86 ANGSTROMS                       
REMARK 525    HOH   430        DISTANCE =  7.07 ANGSTROMS                       
REMARK 525    HOH   439        DISTANCE =  7.33 ANGSTROMS                       
REMARK 525    HOH   468        DISTANCE =  6.44 ANGSTROMS                       
REMARK 525    HOH   507        DISTANCE =  6.47 ANGSTROMS                       
REMARK 525    HOH   509        DISTANCE =  6.66 ANGSTROMS                       
REMARK 525    HOH   510        DISTANCE =  6.11 ANGSTROMS                       
DBREF  1NAR A    1   290  UNP    Q08884   Q08884_VICNA     2    291             
SEQADV 1NAR ALA A  289  UNP  Q08884    LYS   290 CONFLICT                       
SEQRES   1 A  290  PRO LYS PRO ILE PHE ARG GLU TYR ILE GLY VAL LYS PRO          
SEQRES   2 A  290  ASN SER THR THR LEU HIS ASP PHE PRO THR GLU ILE ILE          
SEQRES   3 A  290  ASN THR GLU THR LEU GLU PHE HIS TYR ILE LEU GLY PHE          
SEQRES   4 A  290  ALA ILE GLU SER TYR TYR GLU SER GLY LYS GLY THR GLY          
SEQRES   5 A  290  THR PHE GLU GLU SER TRP ASP VAL GLU LEU PHE GLY PRO          
SEQRES   6 A  290  GLU LYS VAL LYS ASN LEU LYS ARG ARG HIS PRO GLU VAL          
SEQRES   7 A  290  LYS VAL VAL ILE SER ILE GLY GLY ARG GLY VAL ASN THR          
SEQRES   8 A  290  PRO PHE ASP PRO ALA GLU GLU ASN VAL TRP VAL SER ASN          
SEQRES   9 A  290  ALA LYS GLU SER LEU LYS LEU ILE ILE GLN LYS TYR SER          
SEQRES  10 A  290  ASP ASP SER GLY ASN LEU ILE ASP GLY ILE ASP ILE HIS          
SEQRES  11 A  290  TYR GLU HIS ILE ARG SER ASP GLU PRO PHE ALA THR LEU          
SEQRES  12 A  290  MET GLY GLN LEU ILE THR GLU LEU LYS LYS ASP ASP ASP          
SEQRES  13 A  290  LEU ASN ILE ASN VAL VAL SER ILE ALA PRO SER GLU ASN          
SEQRES  14 A  290  ASN SER SER HIS TYR GLN LYS LEU TYR ASN ALA LYS LYS          
SEQRES  15 A  290  ASP TYR ILE ASN TRP VAL ASP TYR GLN PHE SER ASN GLN          
SEQRES  16 A  290  GLN LYS PRO VAL SER THR ASP ASP ALA PHE VAL GLU ILE          
SEQRES  17 A  290  PHE LYS SER LEU GLU LYS ASP TYR HIS PRO HIS LYS VAL          
SEQRES  18 A  290  LEU PRO GLY PHE SER THR ASP PRO LEU ASP THR LYS HIS          
SEQRES  19 A  290  ASN LYS ILE THR ARG ASP ILE PHE ILE GLY GLY CYS THR          
SEQRES  20 A  290  ARG LEU VAL GLN THR PHE SER LEU PRO GLY VAL PHE PHE          
SEQRES  21 A  290  TRP ASN ALA ASN ASP SER VAL ILE PRO LYS ARG ASP GLY          
SEQRES  22 A  290  ASP LYS PRO PHE ILE VAL GLU LEU THR LEU GLN GLN LEU          
SEQRES  23 A  290  LEU ALA ALA ARG                                              
FTNOTE   1 GLY 38 - PHE 39 OMEGA = 9.34 PEPTIDE BOND DEVIATES                   
FTNOTE   1  SIGNIFICANTLY FROM TRANS CONFORMATION                               
FTNOTE   2 CIS PROLINE - PRO 139                                                
FTNOTE   3 TRP 261 - ASN 262 OMEGA = 12.67 PEPTIDE BOND DEVIATES                
FTNOTE   3  SIGNIFICANTLY FROM TRANS CONFORMATION                               
FORMUL   2  HOH   *513(H2 O)                                                    
HELIX    1   1 PRO A   65  ARG A   74  1                                  10    
HELIX    2   2 TRP A  101  LYS A  115  1                                  15    
HELIX    3   3 PHE A  140  LYS A  153  1                                  14    
HELIX    4   4 SER A  171  ALA A  180  1                                  10    
HELIX    5   5 ASP A  202  ASP A  215  1                                  14    
HELIX    6   6 PRO A  229  HIS A  234  5                                   6    
HELIX    7   7 ARG A  239  GLN A  251  1                                  13    
HELIX    8   8 ALA A  263  SER A  266  5                                   4    
HELIX    9   9 ILE A  278  ALA A  288  1                                  11    
SHEET    1   A 9 ILE A   4  ILE A   9  0                                        
SHEET    2   A 9 GLU A  32  LEU A  37  1                                        
SHEET    3   A 9 LYS A  79  GLY A  86  1                                        
SHEET    4   A 9 GLY A 126  TYR A 131  1                                        
SHEET    5   A 9 VAL A 161  ILE A 164  1                                        
SHEET    6   A 9 TRP A 187  GLN A 191  1                                        
SHEET    7   A 9 VAL A 221  SER A 226  1                                        
SHEET    8   A 9 GLY A 257  TRP A 261  1                                        
SHEET    9   A 9 ILE A   4  ILE A   9  1                                        
SHEET    1   B 2 GLY A  38  TYR A  44  0                                        
SHEET    2   B 2 GLY A  50  GLU A  56 -1                                        
SHEET    1   C 2 SER A 117  ASP A 118  0                                        
SHEET    2   C 2 GLY A 121  ASN A 122 -1                                        
TURN     1  T1 LYS A  12  SER A  15     TYPE I                                  
TURN     2  T2 THR A  23  ILE A  26     TYPE I                                  
TURN     3  T3 TYR A  45  GLY A  48     TYPE I                                  
TURN     4  T4 VAL A  60  PHE A  63     TYPE III                                
TURN     5  T5 HIS A  75  VAL A  78     TYPE I                                  
TURN     6  T6 GLY A  88  THR A  91     TYPE I                                  
TURN     7  T7 GLU A  97  VAL A 100     TYPE I                                  
TURN     8  T8 ASP A 118  GLY A 121     TYPE I                                  
TURN     9  T9 SER A 167  ASN A 170     TYPE III                                
TURN    10 T10 LYS A 181  TYR A 184     TYPE III                                
TURN    11 T11 GLN A 191  ASN A 194     TYPE III                                
TURN    12 T12 PHE A 192  GLN A 195     TYPE I                                  
TURN    13 T13 HIS A 217  LYS A 220     TYPE II                                 
TURN    14 T14 ARG A 271  ASP A 274     TYPE II                                 
TURN    15 T15 LYS A 275  ILE A 278     TYPE II                                 
CISPEP   1 GLY A   38    PHE A   39          0         9.34                     
CISPEP   2 GLU A  138    PRO A  139          0        -0.81                     
CISPEP   3 TRP A  261    ASN A  262          0        12.67                     
CRYST1   46.900   75.500   50.900  90.00 120.50  90.00 P 1 21 1      2          
ORIGX1      1.000000  0.000000  0.000000        0.00000                         
ORIGX2      0.000000  1.000000  0.000000        0.00000                         
ORIGX3      0.000000  0.000000  1.000000        0.00000                         
SCALE1      0.021322  0.000000  0.012560        0.00000                         
SCALE2      0.000000  0.013245  0.000000        0.00000                         
SCALE3      0.000000  0.000000  0.022801        0.00000                         
ATOM      1  N   PRO A   1      37.448  -3.701  42.212  1.00 33.04           N  
ATOM      2  CA  PRO A   1      37.315  -3.773  43.679  1.00 32.14           C  
ATOM      3  C   PRO A   1      35.875  -3.690  44.195  1.00 30.85           C  
ATOM      4  O   PRO A   1      35.111  -4.646  44.364  1.00 31.55           O  
ATOM      5  CB  PRO A   1      38.108  -2.551  44.187  1.00 32.59           C  
ATOM      6  CG  PRO A   1      39.108  -2.270  43.105  1.00 33.22           C  
ATOM      7  CD  PRO A   1      38.402  -2.650  41.795  1.00 33.32           C  
ATOM      8  N   LYS A   2      35.547  -2.462  44.618  1.00 28.20           N  
ATOM      9  CA  LYS A   2      34.609  -1.631  45.022  1.00 24.96           C  
ATOM     10  C   LYS A   2      33.305  -1.434  44.188  1.00 22.13           C  
ATOM     11  O   LYS A   2      33.557  -1.656  42.944  1.00 21.92           O  
ATOM     12  CB  LYS A   2      35.109  -0.277  45.515  1.00 25.80           C  
ATOM     13  CG  LYS A   2      36.143  -0.290  46.617  1.00 27.28           C  
ATOM     14  CD  LYS A   2      37.108   0.872  46.625  1.00 29.17           C  
ATOM     15  CE  LYS A   2      37.141   1.620  47.921  1.00 30.05           C  
ATOM     16  NZ  LYS A   2      38.469   1.765  48.582  1.00 32.60           N  
ATOM     17  N   PRO A   3      32.070  -1.093  44.580  1.00 19.85           N  
ATOM     18  CA  PRO A   3      30.934  -0.842  43.684  1.00 17.99           C  
ATOM     19  C   PRO A   3      31.288   0.347  42.783  1.00 16.00           C  
ATOM     20  O   PRO A   3      31.947   1.279  43.270  1.00 15.45           O  
ATOM     21  CB  PRO A   3      29.786  -0.391  44.593  1.00 18.33           C  
ATOM     22  CG  PRO A   3      30.188  -0.812  45.976  1.00 19.28           C  
ATOM     23  CD  PRO A   3      31.711  -0.846  45.973  1.00 19.41           C  
ATOM     24  N   ILE A   4      30.830   0.321  41.544  1.00 14.23           N  
ATOM     25  CA  ILE A   4      31.092   1.393  40.584  1.00 12.24           C  
ATOM     26  C   ILE A   4      29.973   2.447  40.619  1.00 10.79           C  
ATOM     27  O   ILE A   4      28.798   2.076  40.681  1.00 10.27           O  
ATOM     28  CB  ILE A   4      31.215   0.767  39.142  1.00 14.09           C  
ATOM     29  CG1 ILE A   4      32.248  -0.378  39.133  1.00 16.60           C  
ATOM     30  CG2 ILE A   4      31.574   1.894  38.136  1.00 13.72           C  
ATOM     31  CD1 ILE A   4      33.701   0.145  38.971  1.00 18.18           C  
ATOM     32  N   PHE A   5      30.323   3.725  40.618  1.00  8.67           N  
ATOM     33  CA  PHE A   5      29.329   4.809  40.618  1.00  7.80           C  
ATOM     34  C   PHE A   5      29.708   5.772  39.458  1.00  6.54           C  
ATOM     35  O   PHE A   5      30.827   6.313  39.505  1.00  6.88           O  
ATOM     36  CB  PHE A   5      29.233   5.528  41.961  1.00  7.10           C  
ATOM     37  CG  PHE A   5      28.072   6.458  42.009  1.00  7.87           C  
ATOM     38  CD1 PHE A   5      28.178   7.745  41.488  1.00  7.35           C  
ATOM     39  CD2 PHE A   5      26.885   6.035  42.605  1.00  8.47           C  
ATOM     40  CE1 PHE A   5      27.099   8.612  41.557  1.00  9.65           C  
ATOM     41  CE2 PHE A   5      25.800   6.902  42.696  1.00  9.35           C  
ATOM     42  CZ  PHE A   5      25.912   8.192  42.157  1.00  8.24           C  
ATOM     43  N   ARG A   6      28.839   5.946  38.491  1.00  5.69           N  
ATOM     44  CA  ARG A   6      29.201   6.835  37.360  1.00  5.64           C  
ATOM     45  C   ARG A   6      28.157   7.923  37.143  1.00  5.06           C  
ATOM     46  O   ARG A   6      26.953   7.636  37.225  1.00  5.08           O  
ATOM     47  CB  ARG A   6      29.327   6.027  36.021  1.00  5.00           C  
ATOM     48  CG  ARG A   6      29.906   4.631  36.170  1.00  4.56           C  
ATOM     49  CD  ARG A   6      30.129   3.953  34.843  1.00  5.19           C  
ATOM     50  NE  ARG A   6      31.486   4.306  34.377  1.00  6.09           N  
ATOM     51  CZ  ARG A   6      31.889   4.273  33.085  1.00  6.23           C  
ATOM     52  NH1 ARG A   6      31.018   3.984  32.152  1.00  4.79           N  
ATOM     53  NH2 ARG A   6      33.166   4.593  32.795  1.00  6.23           N  
ATOM     54  N   GLU A   7      28.661   9.110  36.877  1.00  4.94           N  
ATOM     55  CA  GLU A   7      27.799  10.266  36.655  1.00  5.02           C  
ATOM     56  C   GLU A   7      28.120  11.058  35.404  1.00  5.17           C  
ATOM     57  O   GLU A   7      29.267  11.479  35.228  1.00  5.47           O  
ATOM     58  CB  GLU A   7      27.957  11.257  37.819  1.00  6.90           C  
ATOM     59  CG  GLU A   7      26.956  12.397  37.952  1.00  7.53           C  
ATOM     60  CD  GLU A   7      25.666  12.082  38.677  1.00  9.83           C  
ATOM     61  OE1 GLU A   7      25.702  10.995  39.304  1.00 10.54           O  
ATOM     62  OE2 GLU A   7      24.654  12.757  38.675  1.00  9.81           O  
ATOM     63  N   TYR A   8      27.123  11.266  34.531  1.00  4.93           N  
ATOM     64  CA  TYR A   8      27.291  12.060  33.331  1.00  4.57           C  
ATOM     65  C   TYR A   8      27.375  13.550  33.722  1.00  4.93           C  
ATOM     66  O   TYR A   8      26.648  14.017  34.624  1.00  5.12           O  
ATOM     67  CB  TYR A   8      26.100  11.838  32.379  1.00  5.19           C  
ATOM     68  CG  TYR A   8      26.279  10.682  31.419  1.00  5.82           C  
ATOM     69  CD1 TYR A   8      27.039  10.820  30.245  1.00  5.54           C  
ATOM     70  CD2 TYR A   8      25.647   9.459  31.646  1.00  5.58           C  
ATOM     71  CE1 TYR A   8      27.208   9.774  29.328  1.00  5.15           C  
ATOM     72  CE2 TYR A   8      25.815   8.389  30.765  1.00  4.97           C  
ATOM     73  CZ  TYR A   8      26.586   8.568  29.625  1.00  5.64           C  
ATOM     74  OH  TYR A   8      26.711   7.475  28.808  1.00  6.24           O  
ATOM     75  N   ILE A   9      28.241  14.290  33.050  1.00  4.36           N  
ATOM     76  CA  ILE A   9      28.404  15.747  33.268  1.00  5.05           C  
ATOM     77  C   ILE A   9      28.820  16.397  31.932  1.00  5.47           C  
ATOM     78  O   ILE A   9      29.465  15.712  31.116  1.00  5.14           O  
ATOM     79  CB  ILE A   9      29.361  15.985  34.474  1.00  4.90           C  
ATOM     80  CG1 ILE A   9      29.229  17.479  34.880  1.00  7.07           C  
ATOM     81  CG2 ILE A   9      30.834  15.606  34.215  1.00  6.68           C  
ATOM     82  CD1 ILE A   9      29.747  17.782  36.295  1.00  6.89           C  
ATOM     83  N   GLY A  10      28.460  17.659  31.762  1.00  5.13           N  
ATOM     84  CA  GLY A  10      28.776  18.425  30.594  1.00  6.23           C  
ATOM     85  C   GLY A  10      27.775  18.302  29.456  1.00  6.64           C  
ATOM     86  O   GLY A  10      27.878  19.114  28.516  1.00  6.92           O  
ATOM     87  N   VAL A  11      26.871  17.357  29.523  1.00  7.21           N  
ATOM     88  CA  VAL A  11      25.870  17.019  28.507  1.00  8.24           C  
ATOM     89  C   VAL A  11      24.725  17.997  28.341  1.00  9.79           C  
ATOM     90  O   VAL A  11      23.910  17.739  27.430  1.00  9.83           O  
ATOM     91  CB  VAL A  11      25.412  15.542  28.676  1.00  8.57           C  
ATOM     92  CG1 VAL A  11      26.543  14.509  28.535  1.00  6.99           C  
ATOM     93  CG2 VAL A  11      24.671  15.374  30.001  1.00  7.17           C  
ATOM     94  N   LYS A  12      24.632  19.057  29.131  1.00 11.23           N  
ATOM     95  CA  LYS A  12      23.570  20.082  28.990  1.00 13.59           C  
ATOM     96  C   LYS A  12      24.319  21.401  28.830  1.00 15.30           C  
ATOM     97  O   LYS A  12      24.451  22.150  29.805  1.00 15.10           O  
ATOM     98  CB  LYS A  12      22.617  20.159  30.185  1.00 14.73           C  
ATOM     99  CG  LYS A  12      22.036  18.900  30.761  1.00 16.11           C  
ATOM    100  CD  LYS A  12      21.329  17.980  29.800  1.00 18.05           C  
ATOM    101  CE  LYS A  12      20.015  18.570  29.354  1.00 19.88           C  
ATOM    102  NZ  LYS A  12      19.021  18.504  30.459  1.00 21.10           N  
ATOM    103  N   PRO A  13      24.833  21.683  27.634  1.00 17.44           N  
ATOM    104  CA  PRO A  13      25.626  22.885  27.379  1.00 18.75           C  
ATOM    105  C   PRO A  13      24.910  24.199  27.599  1.00 19.51           C  
ATOM    106  O   PRO A  13      25.633  25.213  27.666  1.00 20.97           O  
ATOM    107  CB  PRO A  13      26.174  22.696  25.963  1.00 18.88           C  
ATOM    108  CG  PRO A  13      25.206  21.750  25.288  1.00 18.73           C  
ATOM    109  CD  PRO A  13      24.710  20.851  26.412  1.00 17.79           C  
ATOM    110  N   ASN A  14      23.611  24.251  27.741  1.00 20.26           N  
ATOM    111  CA  ASN A  14      22.907  25.523  28.018  1.00 21.42           C  
ATOM    112  C   ASN A  14      22.594  25.716  29.504  1.00 21.42           C  
ATOM    113  O   ASN A  14      22.189  26.833  29.877  1.00 22.38           O  
ATOM    114  CB  ASN A  14      21.612  25.638  27.218  1.00 25.00           C  
ATOM    115  CG  ASN A  14      22.039  25.685  25.749  1.00 28.09           C  
ATOM    116  OD1 ASN A  14      21.223  25.237  24.905  1.00 31.26           O  
ATOM    117  ND2 ASN A  14      23.250  26.188  25.481  1.00 29.19           N  
ATOM    118  N   SER A  15      22.762  24.678  30.302  1.00 19.76           N  
ATOM    119  CA  SER A  15      22.508  24.745  31.737  1.00 17.87           C  
ATOM    120  C   SER A  15      23.594  25.529  32.470  1.00 16.60           C  
ATOM    121  O   SER A  15      24.781  25.470  32.179  1.00 16.83           O  
ATOM    122  CB  SER A  15      22.391  23.304  32.268  1.00 17.15           C  
ATOM    123  OG  SER A  15      22.141  23.395  33.664  1.00 15.76           O  
ATOM    124  N   THR A  16      23.162  26.308  33.440  1.00 15.84           N  
ATOM    125  CA  THR A  16      24.016  27.095  34.328  1.00 15.04           C  
ATOM    126  C   THR A  16      23.897  26.615  35.768  1.00 14.12           C  
ATOM    127  O   THR A  16      24.356  27.302  36.701  1.00 13.89           O  
ATOM    128  CB  THR A  16      23.717  28.658  34.230  1.00 16.64           C  
ATOM    129  OG1 THR A  16      22.294  28.881  34.412  1.00 17.14           O  
ATOM    130  CG2 THR A  16      24.261  29.215  32.905  1.00 17.97           C  
ATOM    131  N   THR A  17      23.365  25.410  35.992  1.00 13.18           N  
ATOM    132  CA  THR A  17      23.195  24.946  37.376  1.00 12.51           C  
ATOM    133  C   THR A  17      24.489  24.571  38.058  1.00 12.45           C  
ATOM    134  O   THR A  17      24.353  24.489  39.299  1.00 11.79           O  
ATOM    135  CB  THR A  17      22.128  23.804  37.553  1.00 13.08           C  
ATOM    136  OG1 THR A  17      22.630  22.711  36.711  1.00 13.29           O  
ATOM    137  CG2 THR A  17      20.742  24.132  37.003  1.00 13.23           C  
ATOM    138  N   LEU A  18      25.564  24.323  37.331  1.00 11.86           N  
ATOM    139  CA  LEU A  18      26.834  23.933  37.982  1.00 12.68           C  
ATOM    140  C   LEU A  18      27.974  24.837  37.514  1.00 13.58           C  
ATOM    141  O   LEU A  18      27.846  25.260  36.313  1.00 13.81           O  
ATOM    142  CB  LEU A  18      27.222  22.508  37.559  1.00 11.28           C  
ATOM    143  CG  LEU A  18      26.329  21.354  37.932  1.00 10.50           C  
ATOM    144  CD1 LEU A  18      26.793  20.061  37.259  1.00  9.55           C  
ATOM    145  CD2 LEU A  18      26.389  21.256  39.456  1.00 11.22           C  
ATOM    146  N   HIS A  19      28.961  25.086  38.361  1.00 14.38           N  
ATOM    147  CA  HIS A  19      30.023  25.950  37.758  1.00 15.84           C  
ATOM    148  C   HIS A  19      31.333  25.193  37.895  1.00 15.11           C  
ATOM    149  O   HIS A  19      32.356  25.856  37.651  1.00 15.50           O  
ATOM    150  CB  HIS A  19      30.256  27.440  38.161  1.00 21.17           C  
ATOM    151  CG  HIS A  19      30.162  27.365  39.648  1.00 24.85           C  
ATOM    152  ND1 HIS A  19      31.180  27.053  40.517  1.00 27.52           N  
ATOM    153  CD2 HIS A  19      29.006  27.468  40.341  1.00 26.48           C  
ATOM    154  CE1 HIS A  19      30.680  26.967  41.750  1.00 28.46           C  
ATOM    155  NE2 HIS A  19      29.368  27.225  41.643  1.00 29.14           N  
ATOM    156  N   ASP A  20      31.195  23.940  38.223  1.00 14.13           N  
ATOM    157  CA  ASP A  20      32.403  23.085  38.375  1.00 13.95           C  
ATOM    158  C   ASP A  20      31.914  21.643  38.619  1.00 13.50           C  
ATOM    159  O   ASP A  20      30.684  21.430  38.654  1.00 13.12           O  
ATOM    160  CB  ASP A  20      33.327  23.573  39.462  1.00 15.60           C  
ATOM    161  CG  ASP A  20      34.758  23.086  39.441  1.00 16.83           C  
ATOM    162  OD1 ASP A  20      35.209  22.111  38.837  1.00 15.97           O  
ATOM    163  OD2 ASP A  20      35.582  23.704  40.136  1.00 20.62           O  
ATOM    164  N   PHE A  21      32.832  20.711  38.731  1.00 12.62           N  
ATOM    165  CA  PHE A  21      32.427  19.307  38.999  1.00 12.32           C  
ATOM    166  C   PHE A  21      31.986  19.260  40.470  1.00 12.63           C  
ATOM    167  O   PHE A  21      32.764  19.631  41.363  1.00 12.35           O  
ATOM    168  CB  PHE A  21      33.564  18.307  38.824  1.00 10.76           C  
ATOM    169  CG  PHE A  21      34.100  18.197  37.432  1.00 10.01           C  
ATOM    170  CD1 PHE A  21      35.058  19.122  37.017  1.00 10.18           C  
ATOM    171  CD2 PHE A  21      33.656  17.190  36.580  1.00  9.81           C  
ATOM    172  CE1 PHE A  21      35.593  19.062  35.725  1.00 10.87           C  
ATOM    173  CE2 PHE A  21      34.179  17.079  35.296  1.00 10.12           C  
ATOM    174  CZ  PHE A  21      35.121  18.015  34.859  1.00 10.05           C  
ATOM    175  N   PRO A  22      30.779  18.794  40.732  1.00 12.96           N  
ATOM    176  CA  PRO A  22      30.295  18.707  42.121  1.00 13.42           C  
ATOM    177  C   PRO A  22      31.157  17.779  42.977  1.00 13.95           C  
ATOM    178  O   PRO A  22      31.602  16.707  42.533  1.00 13.47           O  
ATOM    179  CB  PRO A  22      28.854  18.255  41.986  1.00 13.31           C  
ATOM    180  CG  PRO A  22      28.530  18.076  40.530  1.00 13.36           C  
ATOM    181  CD  PRO A  22      29.793  18.371  39.727  1.00 12.97           C  
ATOM    182  N   THR A  23      31.407  18.151  44.238  1.00 14.70           N  
ATOM    183  CA  THR A  23      32.210  17.277  45.106  1.00 15.88           C  
ATOM    184  C   THR A  23      31.302  16.559  46.074  1.00 16.39           C  
ATOM    185  O   THR A  23      31.757  15.580  46.647  1.00 16.69           O  
ATOM    186  CB  THR A  23      33.316  18.122  45.845  1.00 17.96           C  
ATOM    187  OG1 THR A  23      32.541  18.969  46.746  1.00 20.25           O  
ATOM    188  CG2 THR A  23      34.168  18.985  44.926  1.00 18.46           C  
ATOM    189  N   GLU A  24      30.060  16.948  46.218  1.00 16.93           N  
ATOM    190  CA  GLU A  24      29.096  16.340  47.113  1.00 17.83           C  
ATOM    191  C   GLU A  24      28.816  14.889  46.895  1.00 17.05           C  
ATOM    192  O   GLU A  24      28.422  14.192  47.837  1.00 17.89           O  
ATOM    193  CB  GLU A  24      27.675  16.891  46.823  1.00 23.63           C  
ATOM    194  CG  GLU A  24      27.247  18.014  47.758  1.00 30.49           C  
ATOM    195  CD  GLU A  24      26.522  19.150  47.090  1.00 34.62           C  
ATOM    196  OE1 GLU A  24      27.039  20.107  46.490  1.00 36.80           O  
ATOM    197  OE2 GLU A  24      25.269  19.032  47.188  1.00 37.99           O  
ATOM    198  N   ILE A  25      28.934  14.437  45.674  1.00 15.65           N  
ATOM    199  CA  ILE A  25      28.653  13.037  45.321  1.00 14.75           C  
ATOM    200  C   ILE A  25      29.942  12.235  45.196  1.00 14.66           C  
ATOM    201  O   ILE A  25      29.888  11.029  45.001  1.00 13.64           O  
ATOM    202  CB  ILE A  25      27.767  12.895  44.020  1.00 13.84           C  
ATOM    203  CG1 ILE A  25      28.449  13.685  42.885  1.00 12.57           C  
ATOM    204  CG2 ILE A  25      26.305  13.322  44.262  1.00 14.45           C  
ATOM    205  CD1 ILE A  25      27.762  13.433  41.516  1.00 12.26           C  
ATOM    206  N   ILE A  26      31.058  12.941  45.345  1.00 15.76           N  
ATOM    207  CA  ILE A  26      32.324  12.238  45.209  1.00 17.18           C  
ATOM    208  C   ILE A  26      32.652  11.389  46.447  1.00 18.75           C  
ATOM    209  O   ILE A  26      32.925  11.927  47.536  1.00 18.51           O  
ATOM    210  CB  ILE A  26      33.511  13.189  44.839  1.00 16.62           C  
ATOM    211  CG1 ILE A  26      33.336  13.866  43.452  1.00 15.58           C  
ATOM    212  CG2 ILE A  26      34.825  12.345  44.980  1.00 17.20           C  
ATOM    213  CD1 ILE A  26      34.452  14.960  43.273  1.00 14.95           C  
ATOM    214  N   ASN A  27      32.719  10.097  46.208  1.00 20.26           N  
ATOM    215  CA  ASN A  27      33.094   9.198  47.312  1.00 22.63           C  
ATOM    216  C   ASN A  27      34.055   8.173  46.705  1.00 23.46           C  
ATOM    217  O   ASN A  27      33.632   7.350  45.869  1.00 23.20           O  
ATOM    218  CB  ASN A  27      31.865   8.657  47.984  1.00 27.03           C  
ATOM    219  CG  ASN A  27      32.178   7.515  48.938  1.00 30.29           C  
ATOM    220  OD1 ASN A  27      33.281   6.984  49.167  1.00 32.22           O  
ATOM    221  ND2 ASN A  27      31.014   7.175  49.518  1.00 32.98           N  
ATOM    222  N   THR A  28      35.305   8.332  47.196  1.00 23.97           N  
ATOM    223  CA  THR A  28      36.285   7.358  46.651  1.00 24.98           C  
ATOM    224  C   THR A  28      36.694   6.380  47.763  1.00 25.62           C  
ATOM    225  O   THR A  28      37.535   5.524  47.418  1.00 25.69           O  
ATOM    226  CB  THR A  28      37.491   8.042  45.932  1.00 24.92           C  
ATOM    227  OG1 THR A  28      38.022   8.930  46.950  1.00 24.80           O  
ATOM    228  CG2 THR A  28      37.137   8.847  44.675  1.00 23.84           C  
ATOM    229  N   GLU A  29      36.110   6.533  48.952  1.00 26.35           N  
ATOM    230  CA  GLU A  29      36.489   5.602  50.028  1.00 27.40           C  
ATOM    231  C   GLU A  29      35.740   4.271  49.894  1.00 26.46           C  
ATOM    232  O   GLU A  29      36.412   3.219  49.933  1.00 26.69           O  
ATOM    233  CB  GLU A  29      36.394   6.084  51.496  1.00 32.36           C  
ATOM    234  CG  GLU A  29      36.805   5.026  52.526  1.00 38.24           C  
ATOM    235  CD  GLU A  29      36.963   4.941  53.997  1.00 40.97           C  
ATOM    236  OE1 GLU A  29      36.693   6.006  54.625  1.00 43.35           O  
ATOM    237  OE2 GLU A  29      37.335   3.955  54.678  1.00 42.34           O  
ATOM    238  N   THR A  30      34.436   4.307  49.717  1.00 25.07           N  
ATOM    239  CA  THR A  30      33.593   3.126  49.598  1.00 23.56           C  
ATOM    240  C   THR A  30      33.167   2.795  48.175  1.00 21.72           C  
ATOM    241  O   THR A  30      32.555   1.741  47.904  1.00 21.79           O  
ATOM    242  CB  THR A  30      32.339   3.324  50.540  1.00 25.34           C  
ATOM    243  OG1 THR A  30      31.397   2.232  50.202  1.00 30.92           O  
ATOM    244  CG2 THR A  30      31.535   4.553  50.219  1.00 25.77           C  
ATOM    245  N   LEU A  31      33.414   3.663  47.207  1.00 19.30           N  
ATOM    246  CA  LEU A  31      33.039   3.443  45.822  1.00 16.80           C  
ATOM    247  C   LEU A  31      34.236   3.803  44.915  1.00 15.65           C  
ATOM    248  O   LEU A  31      35.148   4.535  45.296  1.00 15.25           O  
ATOM    249  CB  LEU A  31      31.876   4.384  45.417  1.00 16.23           C  
ATOM    250  CG  LEU A  31      30.644   4.451  46.279  1.00 15.54           C  
ATOM    251  CD1 LEU A  31      29.739   5.631  46.050  1.00 16.38           C  
ATOM    252  CD2 LEU A  31      29.851   3.174  46.102  1.00 15.52           C  
ATOM    253  N   GLU A  32      34.056   3.269  43.710  1.00 13.93           N  
ATOM    254  CA  GLU A  32      34.950   3.538  42.595  1.00 12.68           C  
ATOM    255  C   GLU A  32      34.108   4.596  41.833  1.00 11.42           C  
ATOM    256  O   GLU A  32      33.034   4.257  41.291  1.00 11.53           O  
ATOM    257  CB  GLU A  32      35.218   2.369  41.674  1.00 14.06           C  
ATOM    258  CG  GLU A  32      36.200   2.878  40.618  1.00 17.67           C  
ATOM    259  CD  GLU A  32      36.788   1.810  39.766  1.00 21.00           C  
ATOM    260  OE1 GLU A  32      37.142   0.745  40.289  1.00 23.61           O  
ATOM    261  OE2 GLU A  32      36.819   2.133  38.558  1.00 21.09           O  
ATOM    262  N   PHE A  33      34.550   5.830  41.858  1.00  9.57           N  
ATOM    263  CA  PHE A  33      33.807   6.939  41.277  1.00  8.70           C  
ATOM    264  C   PHE A  33      34.265   7.397  39.901  1.00  7.85           C  
ATOM    265  O   PHE A  33      35.450   7.760  39.757  1.00  7.78           O  
ATOM    266  CB  PHE A  33      33.736   8.136  42.273  1.00  7.96           C  
ATOM    267  CG  PHE A  33      32.757   9.200  41.871  1.00  8.24           C  
ATOM    268  CD1 PHE A  33      33.130  10.172  40.943  1.00  8.41           C  
ATOM    269  CD2 PHE A  33      31.449   9.249  42.352  1.00  8.95           C  
ATOM    270  CE1 PHE A  33      32.268  11.149  40.506  1.00  8.70           C  
ATOM    271  CE2 PHE A  33      30.554  10.248  41.959  1.00  8.97           C  
ATOM    272  CZ  PHE A  33      30.971  11.205  41.027  1.00  9.56           C  
ATOM    273  N   HIS A  34      33.322   7.448  38.961  1.00  6.69           N  
ATOM    274  CA  HIS A  34      33.645   7.940  37.628  1.00  6.92           C  
ATOM    275  C   HIS A  34      32.824   9.139  37.149  1.00  6.98           C  
ATOM    276  O   HIS A  34      31.583   9.138  37.284  1.00  7.43           O  
ATOM    277  CB  HIS A  34      33.415   6.856  36.549  1.00  8.00           C  
ATOM    278  CG  HIS A  34      34.156   5.581  36.657  1.00  9.90           C  
ATOM    279  ND1 HIS A  34      34.185   4.654  35.660  1.00 11.45           N  
ATOM    280  CD2 HIS A  34      34.925   5.037  37.614  1.00 10.12           C  
ATOM    281  CE1 HIS A  34      34.911   3.612  35.990  1.00 12.04           C  
ATOM    282  NE2 HIS A  34      35.364   3.805  37.198  1.00 11.74           N  
ATOM    283  N   TYR A  35      33.478  10.155  36.560  1.00  6.54           N  
ATOM    284  CA  TYR A  35      32.758  11.262  35.936  1.00  6.00           C  
ATOM    285  C   TYR A  35      32.751  10.942  34.413  1.00  6.27           C  
ATOM    286  O   TYR A  35      33.866  10.680  33.886  1.00  6.62           O  
ATOM    287  CB  TYR A  35      33.324  12.669  36.166  1.00  6.97           C  
ATOM    288  CG  TYR A  35      32.689  13.408  37.333  1.00  7.66           C  
ATOM    289  CD1 TYR A  35      31.296  13.569  37.327  1.00  8.08           C  
ATOM    290  CD2 TYR A  35      33.424  13.959  38.389  1.00  8.04           C  
ATOM    291  CE1 TYR A  35      30.662  14.276  38.366  1.00  8.65           C  
ATOM    292  CE2 TYR A  35      32.803  14.626  39.454  1.00  7.61           C  
ATOM    293  CZ  TYR A  35      31.435  14.752  39.429  1.00  8.83           C  
ATOM    294  OH  TYR A  35      30.758  15.379  40.442  1.00 10.04           O  
ATOM    295  N   ILE A  36      31.616  10.913  33.742  1.00  5.14           N  
ATOM    296  CA  ILE A  36      31.587  10.669  32.297  1.00  4.82           C  
ATOM    297  C   ILE A  36      31.372  12.045  31.648  1.00  5.10           C  
ATOM    298  O   ILE A  36      30.231  12.539  31.687  1.00  5.92           O  
ATOM    299  CB  ILE A  36      30.453   9.681  31.912  1.00  5.00           C  
ATOM    300  CG1 ILE A  36      30.533   8.383  32.701  1.00  4.23           C  
ATOM    301  CG2 ILE A  36      30.522   9.472  30.350  1.00  4.38           C  
ATOM    302  CD1 ILE A  36      29.308   7.457  32.502  1.00  5.41           C  
ATOM    303  N   LEU A  37      32.396  12.635  31.126  1.00  4.14           N  
ATOM    304  CA  LEU A  37      32.376  13.954  30.511  1.00  5.55           C  
ATOM    305  C   LEU A  37      31.977  13.847  29.048  1.00  5.71           C  
ATOM    306  O   LEU A  37      32.650  13.173  28.290  1.00  6.31           O  
ATOM    307  CB  LEU A  37      33.752  14.612  30.743  1.00  6.88           C  
ATOM    308  CG  LEU A  37      33.962  15.990  30.106  1.00  6.76           C  
ATOM    309  CD1 LEU A  37      33.000  16.993  30.722  1.00  7.13           C  
ATOM    310  CD2 LEU A  37      35.430  16.344  30.354  1.00  6.87           C  
ATOM    311  N   GLY A  38      30.905  14.515  28.800  1.00  6.05           N  
ATOM    312  CA  GLY A  38      30.574  14.569  27.445  1.00  5.98           C  
ATOM    313  C   GLY A  38      29.749  15.736  26.997  1.00  7.19           C  
ATOM    314  O   GLY A  38      29.329  16.655  27.806  1.00  5.21           O  
ATOM    315  N   PHE A  39      29.513  15.807  25.669  1.00  7.07           N  
ATOM    316  CA  PHE A  39      29.628  15.104  24.407  1.00  6.58           C  
ATOM    317  C   PHE A  39      30.770  15.551  23.512  1.00  6.04           C  
ATOM    318  O   PHE A  39      30.828  16.715  23.209  1.00  6.60           O  
ATOM    319  CB  PHE A  39      28.423  14.648  23.578  1.00  6.64           C  
ATOM    320  CG  PHE A  39      27.424  13.737  24.214  1.00  5.85           C  
ATOM    321  CD1 PHE A  39      27.676  12.424  24.553  1.00  6.97           C  
ATOM    322  CD2 PHE A  39      26.149  14.273  24.461  1.00  7.49           C  
ATOM    323  CE1 PHE A  39      26.684  11.624  25.134  1.00  8.17           C  
ATOM    324  CE2 PHE A  39      25.142  13.529  25.041  1.00  6.77           C  
ATOM    325  CZ  PHE A  39      25.408  12.200  25.353  1.00  8.83           C  
ATOM    326  N   ALA A  40      31.557  14.543  23.066  1.00  5.62           N  
ATOM    327  CA  ALA A  40      32.512  14.860  21.962  1.00  5.51           C  
ATOM    328  C   ALA A  40      31.562  14.487  20.775  1.00  6.16           C  
ATOM    329  O   ALA A  40      31.022  13.353  20.642  1.00  5.54           O  
ATOM    330  CB  ALA A  40      33.751  14.072  21.861  1.00  4.91           C  
ATOM    331  N   ILE A  41      31.289  15.411  19.874  1.00  6.72           N  
ATOM    332  CA  ILE A  41      30.355  15.184  18.715  1.00  8.74           C  
ATOM    333  C   ILE A  41      31.048  15.345  17.375  1.00  8.89           C  
ATOM    334  O   ILE A  41      31.944  16.211  17.261  1.00  8.98           O  
ATOM    335  CB  ILE A  41      29.377  16.324  19.208  1.00 11.44           C  
ATOM    336  CG1 ILE A  41      28.172  15.710  19.926  1.00 11.86           C  
ATOM    337  CG2 ILE A  41      29.253  17.593  18.379  1.00 14.65           C  
ATOM    338  CD1 ILE A  41      27.328  16.690  20.733  1.00 14.70           C  
ATOM    339  N   GLU A  42      30.657  14.570  16.389  1.00  8.97           N  
ATOM    340  CA  GLU A  42      31.277  14.709  15.056  1.00  9.73           C  
ATOM    341  C   GLU A  42      30.625  15.856  14.277  1.00  9.77           C  
ATOM    342  O   GLU A  42      29.525  16.331  14.575  1.00  9.35           O  
ATOM    343  CB  GLU A  42      31.084  13.524  14.110  1.00 11.34           C  
ATOM    344  CG  GLU A  42      30.637  12.166  14.534  1.00 12.64           C  
ATOM    345  CD  GLU A  42      30.441  11.143  13.437  1.00 13.18           C  
ATOM    346  OE1 GLU A  42      30.938  11.284  12.342  1.00 11.94           O  
ATOM    347  OE2 GLU A  42      29.759  10.208  13.852  1.00 11.68           O  
ATOM    348  N   SER A  43      31.401  16.259  13.263  1.00 10.27           N  
ATOM    349  CA  SER A  43      30.860  17.285  12.335  1.00 10.44           C  
ATOM    350  C   SER A  43      30.164  16.419  11.264  1.00 10.39           C  
ATOM    351  O   SER A  43      30.507  15.251  11.024  1.00 10.18           O  
ATOM    352  CB  SER A  43      31.862  18.237  11.751  1.00 11.72           C  
ATOM    353  OG  SER A  43      32.875  17.498  11.116  1.00 14.94           O  
ATOM    354  N   TYR A  44      29.135  16.978  10.681  1.00 10.74           N  
ATOM    355  CA  TYR A  44      28.333  16.280   9.657  1.00 10.76           C  
ATOM    356  C   TYR A  44      28.344  17.050   8.334  1.00 11.35           C  
ATOM    357  O   TYR A  44      28.381  18.279   8.367  1.00 10.52           O  
ATOM    358  CB  TYR A  44      26.881  16.164  10.216  1.00 10.49           C  
ATOM    359  CG  TYR A  44      26.773  15.114  11.282  1.00 10.19           C  
ATOM    360  CD1 TYR A  44      26.523  13.767  11.005  1.00 10.19           C  
ATOM    361  CD2 TYR A  44      26.958  15.501  12.613  1.00 10.34           C  
ATOM    362  CE1 TYR A  44      26.459  12.820  12.029  1.00 10.83           C  
ATOM    363  CE2 TYR A  44      26.905  14.571  13.646  1.00 10.18           C  
ATOM    364  CZ  TYR A  44      26.663  13.239  13.366  1.00 10.76           C  
ATOM    365  OH  TYR A  44      26.628  12.376  14.419  1.00 10.87           O  
ATOM    366  N   TYR A  45      28.308  16.298   7.251  1.00 12.63           N  
ATOM    367  CA  TYR A  45      28.228  16.967   5.929  1.00 14.28           C  
ATOM    368  C   TYR A  45      26.792  17.438   5.747  1.00 15.24           C  
ATOM    369  O   TYR A  45      25.910  17.063   6.547  1.00 14.81           O  
ATOM    370  CB  TYR A  45      28.586  15.977   4.822  1.00 15.16           C  
ATOM    371  CG  TYR A  45      30.037  15.565   4.769  1.00 16.29           C  
ATOM    372  CD1 TYR A  45      31.049  16.499   4.617  1.00 16.99           C  
ATOM    373  CD2 TYR A  45      30.376  14.227   4.854  1.00 17.14           C  
ATOM    374  CE1 TYR A  45      32.388  16.164   4.587  1.00 17.92           C  
ATOM    375  CE2 TYR A  45      31.721  13.848   4.829  1.00 18.48           C  
ATOM    376  CZ  TYR A  45      32.722  14.820   4.681  1.00 18.78           C  
ATOM    377  OH  TYR A  45      34.029  14.362   4.674  1.00 19.99           O  
ATOM    378  N   GLU A  46      26.453  18.179   4.679  1.00 16.79           N  
ATOM    379  CA  GLU A  46      25.075  18.657   4.462  1.00 17.99           C  
ATOM    380  C   GLU A  46      24.066  17.556   4.239  1.00 17.93           C  
ATOM    381  O   GLU A  46      22.842  17.754   4.481  1.00 18.54           O  
ATOM    382  CB  GLU A  46      24.946  19.717   3.372  1.00 22.48           C  
ATOM    383  CG  GLU A  46      25.828  19.494   2.151  1.00 27.49           C  
ATOM    384  CD  GLU A  46      25.754  20.619   1.138  1.00 30.63           C  
ATOM    385  OE1 GLU A  46      24.743  21.294   0.919  1.00 32.97           O  
ATOM    386  OE2 GLU A  46      26.903  20.735   0.624  1.00 32.59           O  
ATOM    387  N   SER A  47      24.550  16.396   3.837  1.00 17.55           N  
ATOM    388  CA  SER A  47      23.750  15.187   3.604  1.00 17.53           C  
ATOM    389  C   SER A  47      23.326  14.497   4.895  1.00 17.30           C  
ATOM    390  O   SER A  47      22.660  13.442   4.839  1.00 18.14           O  
ATOM    391  CB  SER A  47      24.610  14.156   2.862  1.00 17.98           C  
ATOM    392  OG  SER A  47      25.789  13.879   3.617  1.00 19.41           O  
ATOM    393  N   GLY A  48      23.772  14.978   6.056  1.00 16.51           N  
ATOM    394  CA  GLY A  48      23.525  14.459   7.381  1.00 15.27           C  
ATOM    395  C   GLY A  48      24.419  13.285   7.773  1.00 14.60           C  
ATOM    396  O   GLY A  48      24.224  12.576   8.783  1.00 14.34           O  
ATOM    397  N   LYS A  49      25.431  13.021   6.975  1.00 14.09           N  
ATOM    398  CA  LYS A  49      26.390  11.941   7.171  1.00 13.59           C  
ATOM    399  C   LYS A  49      27.596  12.468   7.925  1.00 12.86           C  
ATOM    400  O   LYS A  49      28.064  13.599   7.764  1.00 13.01           O  
ATOM    401  CB  LYS A  49      26.762  11.301   5.844  1.00 16.19           C  
ATOM    402  CG  LYS A  49      25.457  10.709   5.257  1.00 19.94           C  
ATOM    403  CD  LYS A  49      25.863   9.849   4.078  1.00 23.92           C  
ATOM    404  CE  LYS A  49      25.050   8.555   4.046  1.00 26.91           C  
ATOM    405  NZ  LYS A  49      23.601   8.864   3.949  1.00 30.01           N  
ATOM    406  N   GLY A  50      28.093  11.628   8.826  1.00 13.02           N  
ATOM    407  CA  GLY A  50      29.223  11.984   9.696  1.00 12.29           C  
ATOM    408  C   GLY A  50      30.602  11.923   9.084  1.00 12.63           C  
ATOM    409  O   GLY A  50      30.918  10.977   8.357  1.00 13.12           O  
ATOM    410  N   THR A  51      31.472  12.858   9.397  1.00 12.08           N  
ATOM    411  CA  THR A  51      32.834  12.904   8.912  1.00 11.93           C  
ATOM    412  C   THR A  51      33.779  12.043   9.729  1.00 12.42           C  
ATOM    413  O   THR A  51      34.826  11.602   9.229  1.00 13.07           O  
ATOM    414  CB  THR A  51      33.369  14.383   8.910  1.00 12.00           C  
ATOM    415  OG1 THR A  51      33.508  14.840  10.286  1.00 13.00           O  
ATOM    416  CG2 THR A  51      32.452  15.389   8.179  1.00 13.87           C  
ATOM    417  N   GLY A  52      33.483  11.874  11.039  1.00 11.50           N  
ATOM    418  CA  GLY A  52      34.339  11.131  11.940  1.00 10.52           C  
ATOM    419  C   GLY A  52      35.266  12.139  12.630  1.00 10.63           C  
ATOM    420  O   GLY A  52      36.098  11.665  13.454  1.00 10.94           O  
ATOM    421  N   THR A  53      35.134  13.413  12.331  1.00 10.48           N  
ATOM    422  CA  THR A  53      35.976  14.453  12.993  1.00 10.65           C  
ATOM    423  C   THR A  53      35.265  14.979  14.236  1.00 10.11           C  
ATOM    424  O   THR A  53      34.299  15.748  14.132  1.00 10.93           O  
ATOM    425  CB  THR A  53      36.353  15.645  12.023  1.00 11.00           C  
ATOM    426  OG1 THR A  53      37.114  14.964  10.994  1.00 13.85           O  
ATOM    427  CG2 THR A  53      37.219  16.738  12.641  1.00 13.27           C  
ATOM    428  N   PHE A  54      35.721  14.567  15.402  1.00  9.83           N  
ATOM    429  CA  PHE A  54      35.117  14.967  16.692  1.00  9.55           C  
ATOM    430  C   PHE A  54      35.676  16.268  17.246  1.00  9.78           C  
ATOM    431  O   PHE A  54      36.834  16.629  17.080  1.00  9.51           O  
ATOM    432  CB  PHE A  54      35.288  13.859  17.746  1.00  7.90           C  
ATOM    433  CG  PHE A  54      34.517  12.620  17.504  1.00  8.93           C  
ATOM    434  CD1 PHE A  54      33.194  12.448  17.916  1.00  9.08           C  
ATOM    435  CD2 PHE A  54      35.075  11.590  16.735  1.00 10.00           C  
ATOM    436  CE1 PHE A  54      32.458  11.277  17.702  1.00  9.00           C  
ATOM    437  CE2 PHE A  54      34.366  10.407  16.456  1.00 10.45           C  
ATOM    438  CZ  PHE A  54      33.074  10.261  16.959  1.00 10.28           C  
ATOM    439  N   GLU A  55      34.773  16.979  17.896  1.00  9.95           N  
ATOM    440  CA  GLU A  55      35.025  18.206  18.626  1.00 11.35           C  
ATOM    441  C   GLU A  55      34.325  18.204  20.004  1.00 10.00           C  
ATOM    442  O   GLU A  55      33.253  17.610  20.114  1.00  9.28           O  
ATOM    443  CB  GLU A  55      34.535  19.450  17.912  1.00 17.60           C  
ATOM    444  CG  GLU A  55      35.585  20.102  16.999  1.00 25.40           C  
ATOM    445  CD  GLU A  55      35.446  21.628  17.016  1.00 29.63           C  
ATOM    446  OE1 GLU A  55      34.409  21.996  16.372  1.00 32.98           O  
ATOM    447  OE2 GLU A  55      36.248  22.341  17.621  1.00 31.73           O  
ATOM    448  N   GLU A  56      34.888  18.876  20.991  1.00  9.46           N  
ATOM    449  CA  GLU A  56      34.253  18.944  22.323  1.00  9.69           C  
ATOM    450  C   GLU A  56      32.982  19.756  22.273  1.00  9.20           C  
ATOM    451  O   GLU A  56      33.051  20.859  21.674  1.00 10.06           O  
ATOM    452  CB  GLU A  56      35.166  19.619  23.364  1.00 11.20           C  
ATOM    453  CG  GLU A  56      36.590  19.092  23.393  1.00 14.94           C  
ATOM    454  CD  GLU A  56      37.513  19.795  22.415  1.00 17.18           C  
ATOM    455  OE1 GLU A  56      37.344  20.039  21.207  1.00 17.31           O  
ATOM    456  OE2 GLU A  56      38.522  20.141  23.063  1.00 17.17           O  
ATOM    457  N   SER A  57      31.872  19.353  22.824  1.00  8.70           N  
ATOM    458  CA  SER A  57      30.647  20.137  22.805  1.00  9.25           C  
ATOM    459  C   SER A  57      30.216  20.556  24.202  1.00  9.84           C  
ATOM    460  O   SER A  57      29.151  21.137  24.396  1.00 10.19           O  
ATOM    461  CB  SER A  57      29.484  19.436  22.107  1.00 11.04           C  
ATOM    462  OG  SER A  57      28.950  18.415  22.974  1.00 14.12           O  
ATOM    463  N   TRP A  58      31.032  20.222  25.197  1.00  9.34           N  
ATOM    464  CA  TRP A  58      30.709  20.609  26.587  1.00  8.92           C  
ATOM    465  C   TRP A  58      31.302  22.010  26.788  1.00  9.73           C  
ATOM    466  O   TRP A  58      32.151  22.496  25.994  1.00  9.19           O  
ATOM    467  CB  TRP A  58      31.227  19.611  27.600  1.00  6.60           C  
ATOM    468  CG  TRP A  58      32.679  19.292  27.552  1.00  6.14           C  
ATOM    469  CD1 TRP A  58      33.683  19.974  28.195  1.00  7.02           C  
ATOM    470  CD2 TRP A  58      33.324  18.211  26.859  1.00  6.23           C  
ATOM    471  NE1 TRP A  58      34.918  19.394  27.960  1.00  7.43           N  
ATOM    472  CE2 TRP A  58      34.708  18.277  27.171  1.00  6.49           C  
ATOM    473  CE3 TRP A  58      32.862  17.205  26.009  1.00  4.24           C  
ATOM    474  CZ2 TRP A  58      35.633  17.375  26.638  1.00  5.55           C  
ATOM    475  CZ3 TRP A  58      33.765  16.294  25.536  1.00  5.36           C  
ATOM    476  CH2 TRP A  58      35.127  16.376  25.828  1.00  4.67           C  
ATOM    477  N   ASP A  59      30.894  22.653  27.894  1.00  9.85           N  
ATOM    478  CA  ASP A  59      31.437  24.017  28.164  1.00 10.75           C  
ATOM    479  C   ASP A  59      32.880  23.896  28.660  1.00 11.09           C  
ATOM    480  O   ASP A  59      33.070  23.359  29.771  1.00 11.03           O  
ATOM    481  CB  ASP A  59      30.508  24.738  29.114  1.00 12.16           C  
ATOM    482  CG  ASP A  59      30.803  26.206  29.325  1.00 14.35           C  
ATOM    483  OD1 ASP A  59      31.987  26.593  29.320  1.00 14.77           O  
ATOM    484  OD2 ASP A  59      29.840  26.959  29.505  1.00 14.70           O  
ATOM    485  N   VAL A  60      33.854  24.364  27.877  1.00 11.03           N  
ATOM    486  CA  VAL A  60      35.247  24.234  28.359  1.00 12.51           C  
ATOM    487  C   VAL A  60      35.669  25.230  29.438  1.00 13.11           C  
ATOM    488  O   VAL A  60      36.761  25.048  30.058  1.00 13.34           O  
ATOM    489  CB  VAL A  60      36.220  24.101  27.168  1.00 13.62           C  
ATOM    490  CG1 VAL A  60      35.876  22.912  26.270  1.00 12.76           C  
ATOM    491  CG2 VAL A  60      36.291  25.424  26.432  1.00 14.42           C  
ATOM    492  N   GLU A  61      34.890  26.257  29.733  1.00 13.16           N  
ATOM    493  CA  GLU A  61      35.217  27.203  30.813  1.00 14.08           C  
ATOM    494  C   GLU A  61      34.889  26.487  32.140  1.00 13.49           C  
ATOM    495  O   GLU A  61      35.625  26.564  33.094  1.00 13.34           O  
ATOM    496  CB  GLU A  61      34.412  28.494  30.693  1.00 18.42           C  
ATOM    497  CG  GLU A  61      35.000  29.728  30.001  1.00 25.52           C  
ATOM    498  CD  GLU A  61      36.414  30.145  30.352  1.00 27.40           C  
ATOM    499  OE1 GLU A  61      36.612  30.899  31.337  1.00 29.07           O  
ATOM    500  OE2 GLU A  61      37.384  29.726  29.694  1.00 30.27           O  
ATOM    501  N   LEU A  62      33.785  25.767  32.186  1.00 12.47           N  
ATOM    502  CA  LEU A  62      33.309  25.058  33.358  1.00 11.96           C  
ATOM    503  C   LEU A  62      33.901  23.672  33.557  1.00 11.31           C  
ATOM    504  O   LEU A  62      34.142  23.230  34.707  1.00 11.98           O  
ATOM    505  CB  LEU A  62      31.775  24.942  33.244  1.00 11.77           C  
ATOM    506  CG  LEU A  62      30.899  26.145  33.074  1.00 13.27           C  
ATOM    507  CD1 LEU A  62      29.420  25.812  33.104  1.00 14.13           C  
ATOM    508  CD2 LEU A  62      31.229  27.166  34.164  1.00 14.33           C  
ATOM    509  N   PHE A  63      34.079  22.913  32.479  1.00 10.22           N  
ATOM    510  CA  PHE A  63      34.577  21.528  32.568  1.00  9.36           C  
ATOM    511  C   PHE A  63      35.792  21.274  31.686  1.00  9.32           C  
ATOM    512  O   PHE A  63      35.965  20.084  31.356  1.00  9.74           O  
ATOM    513  CB  PHE A  63      33.409  20.576  32.203  1.00  8.46           C  
ATOM    514  CG  PHE A  63      32.091  20.876  32.867  1.00  9.18           C  
ATOM    515  CD1 PHE A  63      32.007  20.775  34.282  1.00  8.63           C  
ATOM    516  CD2 PHE A  63      30.977  21.306  32.168  1.00  8.24           C  
ATOM    517  CE1 PHE A  63      30.835  21.071  34.960  1.00  8.43           C  
ATOM    518  CE2 PHE A  63      29.803  21.646  32.838  1.00  9.13           C  
ATOM    519  CZ  PHE A  63      29.733  21.523  34.253  1.00  9.64           C  
ATOM    520  N   GLY A  64      36.573  22.275  31.350  1.00  8.32           N  
ATOM    521  CA  GLY A  64      37.715  22.116  30.467  1.00  8.61           C  
ATOM    522  C   GLY A  64      38.938  21.582  31.196  1.00  9.29           C  
ATOM    523  O   GLY A  64      38.925  21.207  32.357  1.00  8.98           O  
ATOM    524  N   PRO A  65      40.060  21.563  30.481  1.00  9.64           N  
ATOM    525  CA  PRO A  65      41.322  21.042  30.994  1.00 10.13           C  
ATOM    526  C   PRO A  65      41.745  21.584  32.353  1.00 10.76           C  
ATOM    527  O   PRO A  65      42.202  20.776  33.199  1.00 10.23           O  
ATOM    528  CB  PRO A  65      42.339  21.308  29.901  1.00 10.16           C  
ATOM    529  CG  PRO A  65      41.513  21.412  28.640  1.00  9.94           C  
ATOM    530  CD  PRO A  65      40.185  21.998  29.073  1.00  9.70           C  
ATOM    531  N   GLU A  66      41.604  22.908  32.545  1.00 11.82           N  
ATOM    532  CA  GLU A  66      42.046  23.427  33.891  1.00 12.42           C  
ATOM    533  C   GLU A  66      41.156  22.906  34.996  1.00 11.86           C  
ATOM    534  O   GLU A  66      41.731  22.580  36.037  1.00 11.96           O  
ATOM    535  CB  GLU A  66      42.181  24.930  33.744  1.00 17.19           C  
ATOM    536  CG  GLU A  66      43.432  25.347  32.921  1.00 25.99           C  
ATOM    537  CD  GLU A  66      44.777  24.794  33.378  1.00 29.04           C  
ATOM    538  OE1 GLU A  66      45.147  25.073  34.575  1.00 33.20           O  
ATOM    539  OE2 GLU A  66      45.504  24.085  32.660  1.00 32.43           O  
ATOM    540  N   LYS A  67      39.864  22.736  34.795  1.00 10.83           N  
ATOM    541  CA  LYS A  67      38.930  22.204  35.810  1.00 10.20           C  
ATOM    542  C   LYS A  67      39.147  20.716  36.080  1.00  9.85           C  
ATOM    543  O   LYS A  67      39.053  20.257  37.256  1.00  9.23           O  
ATOM    544  CB  LYS A  67      37.505  22.545  35.371  1.00 12.31           C  
ATOM    545  CG  LYS A  67      37.337  24.075  35.329  1.00 14.97           C  
ATOM    546  CD  LYS A  67      37.106  24.650  36.691  1.00 18.09           C  
ATOM    547  CE  LYS A  67      36.168  25.831  36.853  1.00 20.77           C  
ATOM    548  NZ  LYS A  67      34.756  25.372  36.762  1.00 21.81           N  
ATOM    549  N   VAL A  68      39.479  19.953  35.029  1.00  8.97           N  
ATOM    550  CA  VAL A  68      39.804  18.525  35.154  1.00  9.12           C  
ATOM    551  C   VAL A  68      41.125  18.399  35.952  1.00 10.02           C  
ATOM    552  O   VAL A  68      41.177  17.507  36.819  1.00 10.57           O  
ATOM    553  CB  VAL A  68      39.831  17.746  33.848  1.00  7.43           C  
ATOM    554  CG1 VAL A  68      40.284  16.298  34.049  1.00  7.43           C  
ATOM    555  CG2 VAL A  68      38.437  17.776  33.205  1.00  6.62           C  
ATOM    556  N   LYS A  69      42.120  19.220  35.677  1.00 11.09           N  
ATOM    557  CA  LYS A  69      43.397  19.228  36.422  1.00 12.76           C  
ATOM    558  C   LYS A  69      43.136  19.404  37.941  1.00 12.30           C  
ATOM    559  O   LYS A  69      43.641  18.646  38.788  1.00 11.62           O  
ATOM    560  CB  LYS A  69      44.367  20.389  36.055  1.00 17.24           C  
ATOM    561  CG  LYS A  69      44.878  20.221  34.638  1.00 25.49           C  
ATOM    562  CD  LYS A  69      45.815  21.228  33.984  1.00 29.99           C  
ATOM    563  CE  LYS A  69      46.989  21.586  34.865  1.00 34.11           C  
ATOM    564  NZ  LYS A  69      48.284  21.730  34.106  1.00 38.69           N  
ATOM    565  N   ASN A  70      42.350  20.407  38.252  1.00 12.16           N  
ATOM    566  CA  ASN A  70      41.983  20.751  39.652  1.00 13.29           C  
ATOM    567  C   ASN A  70      41.263  19.578  40.331  1.00 13.14           C  
ATOM    568  O   ASN A  70      41.622  19.209  41.459  1.00 12.64           O  
ATOM    569  CB  ASN A  70      41.151  22.026  39.709  1.00 16.72           C  
ATOM    570  CG  ASN A  70      41.822  23.303  39.281  1.00 20.67           C  
ATOM    571  OD1 ASN A  70      43.072  23.351  39.182  1.00 24.21           O  
ATOM    572  ND2 ASN A  70      41.005  24.337  38.996  1.00 22.74           N  
ATOM    573  N   LEU A  71      40.256  19.025  39.640  1.00 12.40           N  
ATOM    574  CA  LEU A  71      39.537  17.878  40.195  1.00 12.80           C  
ATOM    575  C   LEU A  71      40.458  16.706  40.589  1.00 12.77           C  
ATOM    576  O   LEU A  71      40.360  16.044  41.629  1.00 12.24           O  
ATOM    577  CB  LEU A  71      38.507  17.420  39.114  1.00 13.22           C  
ATOM    578  CG  LEU A  71      37.873  16.051  39.409  1.00 14.32           C  
ATOM    579  CD1 LEU A  71      36.887  16.147  40.574  1.00 15.20           C  
ATOM    580  CD2 LEU A  71      37.175  15.512  38.168  1.00 14.31           C  
ATOM    581  N   LYS A  72      41.369  16.394  39.651  1.00 12.79           N  
ATOM    582  CA  LYS A  72      42.313  15.292  39.770  1.00 13.60           C  
ATOM    583  C   LYS A  72      43.387  15.621  40.788  1.00 14.48           C  
ATOM    584  O   LYS A  72      43.832  14.606  41.360  1.00 15.04           O  
ATOM    585  CB  LYS A  72      42.893  14.835  38.440  1.00 13.50           C  
ATOM    586  CG  LYS A  72      41.870  14.146  37.539  1.00 13.98           C  
ATOM    587  CD  LYS A  72      41.621  12.725  37.988  1.00 15.03           C  
ATOM    588  CE  LYS A  72      42.488  11.872  37.125  1.00 15.55           C  
ATOM    589  NZ  LYS A  72      42.458  10.475  37.655  1.00 16.83           N  
ATOM    590  N   ARG A  73      43.736  16.875  41.004  1.00 15.22           N  
ATOM    591  CA  ARG A  73      44.727  17.229  42.039  1.00 16.78           C  
ATOM    592  C   ARG A  73      44.168  16.956  43.432  1.00 16.58           C  
ATOM    593  O   ARG A  73      44.882  16.411  44.283  1.00 16.57           O  
ATOM    594  CB  ARG A  73      45.273  18.658  41.846  1.00 20.66           C  
ATOM    595  CG  ARG A  73      46.511  18.498  40.998  1.00 27.59           C  
ATOM    596  CD  ARG A  73      47.002  19.269  39.883  1.00 32.64           C  
ATOM    597  NE  ARG A  73      47.991  20.299  40.079  1.00 36.92           N  
ATOM    598  CZ  ARG A  73      48.204  21.265  39.168  1.00 38.40           C  
ATOM    599  NH1 ARG A  73      47.510  21.326  38.020  1.00 39.97           N  
ATOM    600  NH2 ARG A  73      49.128  22.187  39.466  1.00 39.67           N  
ATOM    601  N   ARG A  74      42.910  17.280  43.627  1.00 16.21           N  
ATOM    602  CA  ARG A  74      42.141  17.110  44.836  1.00 15.85           C  
ATOM    603  C   ARG A  74      41.605  15.727  45.086  1.00 15.05           C  
ATOM    604  O   ARG A  74      41.473  15.289  46.227  1.00 14.28           O  
ATOM    605  CB  ARG A  74      40.954  18.080  44.928  1.00 20.46           C  
ATOM    606  CG  ARG A  74      41.384  19.508  45.190  1.00 26.50           C  
ATOM    607  CD  ARG A  74      40.336  20.412  45.581  1.00 32.58           C  
ATOM    608  NE  ARG A  74      38.996  20.829  45.443  1.00 36.90           N  
ATOM    609  CZ  ARG A  74      37.831  20.444  45.998  1.00 38.54           C  
ATOM    610  NH1 ARG A  74      37.729  19.428  46.872  1.00 39.30           N  
ATOM    611  NH2 ARG A  74      36.701  21.109  45.688  1.00 39.18           N  
ATOM    612  N   HIS A  75      41.223  14.996  44.047  1.00 13.85           N  
ATOM    613  CA  HIS A  75      40.649  13.648  44.123  1.00 13.56           C  
ATOM    614  C   HIS A  75      41.268  12.769  43.047  1.00 13.95           C  
ATOM    615  O   HIS A  75      40.665  12.397  41.998  1.00 13.67           O  
ATOM    616  CB  HIS A  75      39.098  13.685  43.887  1.00 14.05           C  
ATOM    617  CG  HIS A  75      38.382  14.598  44.839  1.00 14.55           C  
ATOM    618  ND1 HIS A  75      38.157  15.926  44.613  1.00 15.99           N  
ATOM    619  CD2 HIS A  75      37.895  14.373  46.076  1.00 15.62           C  
ATOM    620  CE1 HIS A  75      37.526  16.483  45.637  1.00 16.00           C  
ATOM    621  NE2 HIS A  75      37.359  15.542  46.533  1.00 17.26           N  
ATOM    622  N   PRO A  76      42.521  12.365  43.242  1.00 14.32           N  
ATOM    623  CA  PRO A  76      43.230  11.547  42.258  1.00 14.28           C  
ATOM    624  C   PRO A  76      42.572  10.239  41.910  1.00 14.25           C  
ATOM    625  O   PRO A  76      42.803   9.733  40.791  1.00 15.18           O  
ATOM    626  CB  PRO A  76      44.628  11.352  42.857  1.00 14.49           C  
ATOM    627  CG  PRO A  76      44.560  11.802  44.291  1.00 14.75           C  
ATOM    628  CD  PRO A  76      43.363  12.726  44.425  1.00 14.45           C  
ATOM    629  N   GLU A  77      41.823   9.634  42.794  1.00 14.00           N  
ATOM    630  CA  GLU A  77      41.169   8.338  42.551  1.00 14.46           C  
ATOM    631  C   GLU A  77      39.926   8.366  41.680  1.00 13.26           C  
ATOM    632  O   GLU A  77      39.426   7.311  41.265  1.00 12.85           O  
ATOM    633  CB  GLU A  77      40.929   7.729  43.947  1.00 18.80           C  
ATOM    634  CG  GLU A  77      42.291   7.769  44.686  1.00 25.99           C  
ATOM    635  CD  GLU A  77      42.491   7.226  46.042  1.00 29.95           C  
ATOM    636  OE1 GLU A  77      42.088   7.953  46.991  1.00 33.44           O  
ATOM    637  OE2 GLU A  77      43.034   6.153  46.326  1.00 34.13           O  
ATOM    638  N   VAL A  78      39.395   9.530  41.378  1.00 12.27           N  
ATOM    639  CA  VAL A  78      38.224   9.695  40.498  1.00 11.10           C  
ATOM    640  C   VAL A  78      38.672   9.378  39.073  1.00 10.46           C  
ATOM    641  O   VAL A  78      39.779   9.856  38.712  1.00 10.93           O  
ATOM    642  CB  VAL A  78      37.720  11.145  40.677  1.00 11.99           C  
ATOM    643  CG1 VAL A  78      36.884  11.647  39.507  1.00 12.29           C  
ATOM    644  CG2 VAL A  78      36.913  11.333  41.955  1.00 11.06           C  
ATOM    645  N   LYS A  79      37.903   8.641  38.295  1.00  9.07           N  
ATOM    646  CA  LYS A  79      38.281   8.350  36.898  1.00  8.62           C  
ATOM    647  C   LYS A  79      37.496   9.293  36.017  1.00  8.31           C  
ATOM    648  O   LYS A  79      36.327   9.563  36.339  1.00  8.46           O  
ATOM    649  CB  LYS A  79      38.036   6.905  36.464  1.00 11.28           C  
ATOM    650  CG  LYS A  79      38.900   5.983  37.354  1.00 15.81           C  
ATOM    651  CD  LYS A  79      39.018   4.555  36.833  1.00 20.37           C  
ATOM    652  CE  LYS A  79      40.150   3.807  37.573  1.00 21.16           C  
ATOM    653  NZ  LYS A  79      41.062   3.398  36.429  1.00 27.20           N  
ATOM    654  N   VAL A  80      38.076   9.827  34.981  1.00  7.04           N  
ATOM    655  CA  VAL A  80      37.375  10.735  34.056  1.00  6.95           C  
ATOM    656  C   VAL A  80      37.374  10.061  32.660  1.00  6.49           C  
ATOM    657  O   VAL A  80      38.421   9.681  32.132  1.00  6.81           O  
ATOM    658  CB  VAL A  80      37.966  12.163  34.087  1.00  6.58           C  
ATOM    659  CG1 VAL A  80      37.302  13.029  32.999  1.00  7.32           C  
ATOM    660  CG2 VAL A  80      37.897  12.878  35.424  1.00  6.78           C  
ATOM    661  N   VAL A  81      36.202   9.851  32.090  1.00  6.37           N  
ATOM    662  CA  VAL A  81      36.117   9.210  30.748  1.00  6.35           C  
ATOM    663  C   VAL A  81      35.381  10.157  29.821  1.00  6.22           C  
ATOM    664  O   VAL A  81      34.535  10.958  30.279  1.00  6.18           O  
ATOM    665  CB  VAL A  81      35.455   7.821  30.806  1.00  8.15           C  
ATOM    666  CG1 VAL A  81      36.050   6.877  31.854  1.00  7.58           C  
ATOM    667  CG2 VAL A  81      33.940   7.815  30.945  1.00  7.30           C  
ATOM    668  N   ILE A  82      35.626  10.154  28.550  1.00  5.81           N  
ATOM    669  CA  ILE A  82      34.945  11.026  27.560  1.00  5.70           C  
ATOM    670  C   ILE A  82      33.894  10.237  26.832  1.00  5.99           C  
ATOM    671  O   ILE A  82      34.175   9.089  26.365  1.00  6.10           O  
ATOM    672  CB  ILE A  82      36.004  11.670  26.575  1.00  7.47           C  
ATOM    673  CG1 ILE A  82      36.712  12.775  27.401  1.00  8.63           C  
ATOM    674  CG2 ILE A  82      35.380  12.254  25.293  1.00  8.55           C  
ATOM    675  CD1 ILE A  82      38.005  13.291  26.747  1.00 12.57           C  
ATOM    676  N   SER A  83      32.713  10.829  26.680  1.00  5.29           N  
ATOM    677  CA  SER A  83      31.605  10.146  25.968  1.00  5.18           C  
ATOM    678  C   SER A  83      31.441  10.748  24.582  1.00  5.11           C  
ATOM    679  O   SER A  83      31.467  11.983  24.416  1.00  5.72           O  
ATOM    680  CB  SER A  83      30.349  10.282  26.801  1.00  4.67           C  
ATOM    681  OG  SER A  83      29.233   9.671  26.142  1.00  6.27           O  
ATOM    682  N   ILE A  84      31.327   9.908  23.580  1.00  5.63           N  
ATOM    683  CA  ILE A  84      31.171  10.333  22.166  1.00  5.86           C  
ATOM    684  C   ILE A  84      29.814   9.965  21.594  1.00  6.39           C  
ATOM    685  O   ILE A  84      29.227   8.971  22.035  1.00  6.09           O  
ATOM    686  CB  ILE A  84      32.336   9.723  21.294  1.00  7.56           C  
ATOM    687  CG1 ILE A  84      32.040   8.228  21.044  1.00  8.34           C  
ATOM    688  CG2 ILE A  84      33.737   9.860  21.977  1.00  8.04           C  
ATOM    689  CD1 ILE A  84      33.073   7.584  20.077  1.00 11.59           C  
ATOM    690  N   GLY A  85      29.324  10.751  20.660  1.00  6.82           N  
ATOM    691  CA  GLY A  85      28.034  10.458  20.006  1.00  8.37           C  
ATOM    692  C   GLY A  85      27.053  11.602  20.181  1.00  9.48           C  
ATOM    693  O   GLY A  85      27.184  12.613  19.491  1.00  9.60           O  
ATOM    694  N   GLY A  86      26.076  11.381  21.029  1.00  9.73           N  
ATOM    695  CA  GLY A  86      25.088  12.431  21.344  1.00 12.05           C  
ATOM    696  C   GLY A  86      23.694  11.842  21.416  1.00 13.67           C  
ATOM    697  O   GLY A  86      23.470  10.726  20.856  1.00 14.04           O  
ATOM    698  N   ARG A  87      22.776  12.609  22.002  1.00 15.13           N  
ATOM    699  CA  ARG A  87      21.392  12.087  22.084  1.00 16.79           C  
ATOM    700  C   ARG A  87      20.483  12.611  20.987  1.00 18.35           C  
ATOM    701  O   ARG A  87      19.446  11.957  20.743  1.00 19.08           O  
ATOM    702  CB  ARG A  87      20.730  12.340  23.446  1.00 16.55           C  
ATOM    703  CG  ARG A  87      21.284  11.570  24.634  1.00 17.57           C  
ATOM    704  CD  ARG A  87      20.464  11.638  25.886  1.00 18.91           C  
ATOM    705  NE  ARG A  87      19.154  10.978  25.752  1.00 18.11           N  
ATOM    706  CZ  ARG A  87      18.177  11.033  26.664  1.00 19.70           C  
ATOM    707  NH1 ARG A  87      18.366  11.727  27.783  1.00 18.99           N  
ATOM    708  NH2 ARG A  87      16.985  10.446  26.503  1.00 18.81           N  
ATOM    709  N   GLY A  88      20.773  13.734  20.362  1.00 19.48           N  
ATOM    710  CA  GLY A  88      19.814  14.206  19.336  1.00 21.41           C  
ATOM    711  C   GLY A  88      19.673  13.347  18.103  1.00 22.54           C  
ATOM    712  O   GLY A  88      20.510  12.518  17.683  1.00 22.62           O  
ATOM    713  N   VAL A  89      18.573  13.599  17.358  1.00 23.11           N  
ATOM    714  CA  VAL A  89      18.312  12.899  16.083  1.00 23.44           C  
ATOM    715  C   VAL A  89      19.281  13.475  15.037  1.00 23.25           C  
ATOM    716  O   VAL A  89      19.568  12.866  14.011  1.00 23.73           O  
ATOM    717  CB  VAL A  89      16.844  13.006  15.636  1.00 24.23           C  
ATOM    718  CG1 VAL A  89      15.908  12.427  16.689  1.00 24.76           C  
ATOM    719  CG2 VAL A  89      16.509  14.444  15.316  1.00 24.02           C  
ATOM    720  N   ASN A  90      19.825  14.630  15.318  1.00 23.10           N  
ATOM    721  CA  ASN A  90      20.793  15.416  14.576  1.00 22.74           C  
ATOM    722  C   ASN A  90      22.234  14.942  14.775  1.00 21.17           C  
ATOM    723  O   ASN A  90      23.109  15.538  14.115  1.00 21.55           O  
ATOM    724  CB  ASN A  90      20.660  16.911  14.919  1.00 28.08           C  
ATOM    725  CG  ASN A  90      20.918  17.264  16.376  1.00 30.72           C  
ATOM    726  OD1 ASN A  90      21.738  18.160  16.715  1.00 33.81           O  
ATOM    727  ND2 ASN A  90      20.233  16.575  17.306  1.00 31.66           N  
ATOM    728  N   THR A  91      22.483  13.920  15.580  1.00 18.75           N  
ATOM    729  CA  THR A  91      23.822  13.360  15.784  1.00 16.87           C  
ATOM    730  C   THR A  91      23.751  11.834  15.700  1.00 15.39           C  
ATOM    731  O   THR A  91      24.130  11.136  16.660  1.00 14.69           O  
ATOM    732  CB  THR A  91      24.542  13.805  17.145  1.00 17.21           C  
ATOM    733  OG1 THR A  91      23.692  13.330  18.220  1.00 17.34           O  
ATOM    734  CG2 THR A  91      24.796  15.311  17.230  1.00 17.87           C  
ATOM    735  N   PRO A  92      23.285  11.318  14.557  1.00 14.09           N  
ATOM    736  CA  PRO A  92      23.208   9.871  14.366  1.00 13.40           C  
ATOM    737  C   PRO A  92      24.578   9.264  14.028  1.00 13.06           C  
ATOM    738  O   PRO A  92      25.584   9.948  13.691  1.00 12.93           O  
ATOM    739  CB  PRO A  92      22.256   9.753  13.152  1.00 13.45           C  
ATOM    740  CG  PRO A  92      22.608  10.970  12.337  1.00 13.31           C  
ATOM    741  CD  PRO A  92      22.869  12.049  13.349  1.00 13.72           C  
ATOM    742  N   PHE A  93      24.669   7.953  14.111  1.00 12.07           N  
ATOM    743  CA  PHE A  93      25.874   7.241  13.687  1.00 11.70           C  
ATOM    744  C   PHE A  93      25.524   6.924  12.199  1.00 11.75           C  
ATOM    745  O   PHE A  93      24.589   6.133  11.978  1.00 11.18           O  
ATOM    746  CB  PHE A  93      26.220   5.981  14.456  1.00 10.94           C  
ATOM    747  CG  PHE A  93      27.414   5.274  13.888  1.00 10.68           C  
ATOM    748  CD1 PHE A  93      28.695   5.628  14.226  1.00 11.38           C  
ATOM    749  CD2 PHE A  93      27.224   4.257  12.947  1.00 11.63           C  
ATOM    750  CE1 PHE A  93      29.806   4.973  13.704  1.00 11.37           C  
ATOM    751  CE2 PHE A  93      28.312   3.593  12.387  1.00 11.64           C  
ATOM    752  CZ  PHE A  93      29.605   3.946  12.763  1.00 11.56           C  
ATOM    753  N   ASP A  94      26.247   7.512  11.290  1.00 11.63           N  
ATOM    754  CA  ASP A  94      25.956   7.255   9.835  1.00 12.34           C  
ATOM    755  C   ASP A  94      27.154   7.817   9.078  1.00 12.34           C  
ATOM    756  O   ASP A  94      26.978   8.936   8.564  1.00 13.03           O  
ATOM    757  CB  ASP A  94      24.674   7.989   9.420  1.00 14.11           C  
ATOM    758  CG  ASP A  94      24.120   7.703   8.015  1.00 14.08           C  
ATOM    759  OD1 ASP A  94      24.570   6.732   7.405  1.00 15.57           O  
ATOM    760  OD2 ASP A  94      23.237   8.449   7.609  1.00 15.63           O  
ATOM    761  N   PRO A  95      28.227   7.074   8.995  1.00 12.68           N  
ATOM    762  CA  PRO A  95      29.459   7.555   8.346  1.00 12.50           C  
ATOM    763  C   PRO A  95      29.298   7.793   6.845  1.00 12.36           C  
ATOM    764  O   PRO A  95      28.644   6.971   6.149  1.00 11.88           O  
ATOM    765  CB  PRO A  95      30.525   6.509   8.672  1.00 12.63           C  
ATOM    766  CG  PRO A  95      29.753   5.282   9.044  1.00 13.52           C  
ATOM    767  CD  PRO A  95      28.404   5.751   9.583  1.00 12.86           C  
ATOM    768  N   ALA A  96      29.861   8.887   6.367  1.00 11.57           N  
ATOM    769  CA  ALA A  96      29.826   9.208   4.934  1.00 12.78           C  
ATOM    770  C   ALA A  96      30.766   8.234   4.200  1.00 13.33           C  
ATOM    771  O   ALA A  96      30.411   7.834   3.050  1.00 13.89           O  
ATOM    772  CB  ALA A  96      30.260  10.659   4.693  1.00 11.99           C  
ATOM    773  N   GLU A  97      31.924   7.892   4.744  1.00 13.00           N  
ATOM    774  CA  GLU A  97      32.889   7.006   4.068  1.00 13.58           C  
ATOM    775  C   GLU A  97      33.414   6.005   5.064  1.00 14.44           C  
ATOM    776  O   GLU A  97      34.186   6.465   5.888  1.00 14.47           O  
ATOM    777  CB  GLU A  97      34.117   7.830   3.648  1.00 12.57           C  
ATOM    778  CG  GLU A  97      33.850   8.910   2.619  1.00 14.65           C  
ATOM    779  CD  GLU A  97      34.976   9.740   2.098  1.00 15.12           C  
ATOM    780  OE1 GLU A  97      35.284  10.706   2.802  1.00 16.45           O  
ATOM    781  OE2 GLU A  97      35.559   9.547   1.050  1.00 16.54           O  
ATOM    782  N   GLU A  98      33.077   4.774   4.986  1.00 15.93           N  
ATOM    783  CA  GLU A  98      33.438   3.710   5.889  1.00 18.82           C  
ATOM    784  C   GLU A  98      34.897   3.422   6.038  1.00 19.88           C  
ATOM    785  O   GLU A  98      35.190   3.035   7.206  1.00 20.56           O  
ATOM    786  CB  GLU A  98      32.750   2.362   5.601  1.00 21.10           C  
ATOM    787  CG  GLU A  98      31.220   2.575   5.737  1.00 26.37           C  
ATOM    788  CD  GLU A  98      30.428   1.340   5.379  1.00 29.55           C  
ATOM    789  OE1 GLU A  98      30.982   0.242   5.534  1.00 31.99           O  
ATOM    790  OE2 GLU A  98      29.265   1.626   4.963  1.00 31.56           O  
ATOM    791  N   ASN A  99      35.716   3.637   5.038  1.00 19.90           N  
ATOM    792  CA  ASN A  99      37.141   3.366   5.150  1.00 19.57           C  
ATOM    793  C   ASN A  99      37.913   4.598   5.559  1.00 18.96           C  
ATOM    794  O   ASN A  99      39.127   4.356   5.582  1.00 19.41           O  
ATOM    795  CB  ASN A  99      37.723   2.691   3.886  1.00 21.87           C  
ATOM    796  CG  ASN A  99      37.034   1.433   3.479  1.00 23.05           C  
ATOM    797  OD1 ASN A  99      37.209   0.344   4.082  1.00 27.28           O  
ATOM    798  ND2 ASN A  99      36.203   1.446   2.439  1.00 24.71           N  
ATOM    799  N   VAL A 100      37.350   5.764   5.792  1.00 17.94           N  
ATOM    800  CA  VAL A 100      38.122   6.931   6.193  1.00 17.01           C  
ATOM    801  C   VAL A 100      37.560   7.380   7.564  1.00 16.65           C  
ATOM    802  O   VAL A 100      38.310   8.046   8.312  1.00 17.05           O  
ATOM    803  CB  VAL A 100      38.396   8.064   5.213  1.00 17.65           C  
ATOM    804  CG1 VAL A 100      38.022   7.796   3.748  1.00 17.59           C  
ATOM    805  CG2 VAL A 100      37.935   9.436   5.617  1.00 17.43           C  
ATOM    806  N   TRP A 101      36.350   6.986   7.922  1.00 15.30           N  
ATOM    807  CA  TRP A 101      35.745   7.357   9.219  1.00 14.17           C  
ATOM    808  C   TRP A 101      36.651   7.044  10.417  1.00 13.14           C  
ATOM    809  O   TRP A 101      36.887   7.913  11.259  1.00 12.50           O  
ATOM    810  CB  TRP A 101      34.358   6.725   9.428  1.00 12.73           C  
ATOM    811  CG  TRP A 101      33.539   7.359  10.516  1.00 12.00           C  
ATOM    812  CD1 TRP A 101      32.716   8.443  10.483  1.00 11.06           C  
ATOM    813  CD2 TRP A 101      33.535   6.909  11.890  1.00 11.12           C  
ATOM    814  NE1 TRP A 101      32.166   8.677  11.733  1.00 10.67           N  
ATOM    815  CE2 TRP A 101      32.634   7.754  12.588  1.00 10.42           C  
ATOM    816  CE3 TRP A 101      34.187   5.871  12.549  1.00 10.99           C  
ATOM    817  CZ2 TRP A 101      32.399   7.593  13.939  1.00 10.40           C  
ATOM    818  CZ3 TRP A 101      33.950   5.698  13.910  1.00 12.60           C  
ATOM    819  CH2 TRP A 101      33.086   6.581  14.581  1.00 11.04           C  
ATOM    820  N   VAL A 102      37.111   5.822  10.484  1.00 13.24           N  
ATOM    821  CA  VAL A 102      37.955   5.397  11.572  1.00 13.92           C  
ATOM    822  C   VAL A 102      39.225   6.244  11.679  1.00 14.04           C  
ATOM    823  O   VAL A 102      39.566   6.532  12.875  1.00 13.98           O  
ATOM    824  CB  VAL A 102      38.297   3.911  11.641  1.00 14.40           C  
ATOM    825  CG1 VAL A 102      39.160   3.580  12.870  1.00 14.04           C  
ATOM    826  CG2 VAL A 102      37.085   3.000  11.705  1.00 15.91           C  
ATOM    827  N   SER A 103      39.883   6.583  10.586  1.00 14.16           N  
ATOM    828  CA  SER A 103      41.134   7.360  10.789  1.00 13.92           C  
ATOM    829  C   SER A 103      40.851   8.762  11.296  1.00 12.97           C  
ATOM    830  O   SER A 103      41.605   9.272  12.144  1.00 12.26           O  
ATOM    831  CB  SER A 103      42.069   7.201   9.602  1.00 18.48           C  
ATOM    832  OG  SER A 103      41.744   8.207   8.668  1.00 22.71           O  
ATOM    833  N   ASN A 104      39.789   9.409  10.862  1.00 11.86           N  
ATOM    834  CA  ASN A 104      39.410  10.742  11.328  1.00 10.98           C  
ATOM    835  C   ASN A 104      39.033  10.691  12.834  1.00 10.18           C  
ATOM    836  O   ASN A 104      39.347  11.647  13.513  1.00  9.85           O  
ATOM    837  CB  ASN A 104      38.224  11.295  10.562  1.00 13.22           C  
ATOM    838  CG  ASN A 104      38.511  11.936   9.230  1.00 14.45           C  
ATOM    839  OD1 ASN A 104      37.640  12.404   8.454  1.00 16.50           O  
ATOM    840  ND2 ASN A 104      39.750  12.019   8.822  1.00 13.32           N  
ATOM    841  N   ALA A 105      38.324   9.699  13.278  1.00  9.56           N  
ATOM    842  CA  ALA A 105      37.824   9.507  14.624  1.00  9.43           C  
ATOM    843  C   ALA A 105      39.025   9.224  15.529  1.00 10.20           C  
ATOM    844  O   ALA A 105      39.045   9.897  16.564  1.00 10.56           O  
ATOM    845  CB  ALA A 105      36.812   8.383  14.773  1.00  7.83           C  
ATOM    846  N   LYS A 106      39.938   8.375  15.147  1.00 10.15           N  
ATOM    847  CA  LYS A 106      41.104   8.110  15.995  1.00 11.32           C  
ATOM    848  C   LYS A 106      41.909   9.381  16.167  1.00 11.05           C  
ATOM    849  O   LYS A 106      42.341   9.707  17.309  1.00 10.57           O  
ATOM    850  CB  LYS A 106      41.989   6.983  15.478  1.00 14.98           C  
ATOM    851  CG  LYS A 106      43.414   6.818  16.038  1.00 21.29           C  
ATOM    852  CD  LYS A 106      44.436   7.664  15.276  1.00 25.82           C  
ATOM    853  CE  LYS A 106      45.657   8.312  15.868  1.00 28.25           C  
ATOM    854  NZ  LYS A 106      46.204   9.514  15.138  1.00 31.26           N  
ATOM    855  N   GLU A 107      42.211  10.070  15.092  1.00 10.96           N  
ATOM    856  CA  GLU A 107      43.023  11.305  15.155  1.00 11.30           C  
ATOM    857  C   GLU A 107      42.425  12.487  15.898  1.00  9.38           C  
ATOM    858  O   GLU A 107      43.143  13.146  16.600  1.00  8.35           O  
ATOM    859  CB  GLU A 107      43.307  11.717  13.690  1.00 15.64           C  
ATOM    860  CG  GLU A 107      43.930  13.081  13.462  1.00 23.25           C  
ATOM    861  CD  GLU A 107      44.424  13.330  12.039  1.00 27.19           C  
ATOM    862  OE1 GLU A 107      43.623  13.056  11.097  1.00 29.86           O  
ATOM    863  OE2 GLU A 107      45.571  13.801  11.918  1.00 31.03           O  
ATOM    864  N   SER A 108      41.151  12.730  15.687  1.00  8.78           N  
ATOM    865  CA  SER A 108      40.436  13.848  16.322  1.00  8.49           C  
ATOM    866  C   SER A 108      40.205  13.549  17.814  1.00  8.26           C  
ATOM    867  O   SER A 108      40.356  14.524  18.584  1.00  7.99           O  
ATOM    868  CB  SER A 108      39.140  14.215  15.612  1.00  9.15           C  
ATOM    869  OG  SER A 108      38.250  13.101  15.620  1.00  7.73           O  
ATOM    870  N   LEU A 109      39.897  12.318  18.171  1.00  7.87           N  
ATOM    871  CA  LEU A 109      39.694  11.990  19.595  1.00  8.24           C  
ATOM    872  C   LEU A 109      41.013  12.054  20.336  1.00  9.02           C  
ATOM    873  O   LEU A 109      41.078  12.522  21.486  1.00  8.61           O  
ATOM    874  CB  LEU A 109      39.021  10.641  19.751  1.00  7.67           C  
ATOM    875  CG  LEU A 109      37.558  10.641  19.382  1.00 10.01           C  
ATOM    876  CD1 LEU A 109      37.057   9.194  19.418  1.00 10.65           C  
ATOM    877  CD2 LEU A 109      36.716  11.540  20.284  1.00  9.23           C  
ATOM    878  N   LYS A 110      42.089  11.589  19.705  1.00  9.51           N  
ATOM    879  CA  LYS A 110      43.421  11.630  20.348  1.00 10.50           C  
ATOM    880  C   LYS A 110      43.788  13.086  20.596  1.00 10.70           C  
ATOM    881  O   LYS A 110      44.343  13.417  21.672  1.00 11.44           O  
ATOM    882  CB  LYS A 110      44.468  10.877  19.556  1.00 10.96           C  
ATOM    883  CG  LYS A 110      45.880  11.025  20.169  1.00 13.31           C  
ATOM    884  CD  LYS A 110      46.790   9.982  19.542  1.00 15.13           C  
ATOM    885  CE  LYS A 110      48.209   9.901  20.041  1.00 16.14           C  
ATOM    886  NZ  LYS A 110      48.861   8.693  19.446  1.00 16.95           N  
ATOM    887  N   LEU A 111      43.511  13.967  19.645  1.00 11.07           N  
ATOM    888  CA  LEU A 111      43.805  15.402  19.831  1.00 11.76           C  
ATOM    889  C   LEU A 111      43.055  15.950  21.057  1.00 11.20           C  
ATOM    890  O   LEU A 111      43.652  16.735  21.786  1.00 11.35           O  
ATOM    891  CB  LEU A 111      43.487  16.197  18.568  1.00 14.32           C  
ATOM    892  CG  LEU A 111      44.586  16.381  17.533  1.00 18.54           C  
ATOM    893  CD1 LEU A 111      44.139  17.476  16.551  1.00 19.21           C  
ATOM    894  CD2 LEU A 111      45.944  16.791  18.094  1.00 18.14           C  
ATOM    895  N   ILE A 112      41.777  15.605  21.201  1.00 10.44           N  
ATOM    896  CA  ILE A 112      40.977  16.082  22.331  1.00  9.15           C  
ATOM    897  C   ILE A 112      41.555  15.566  23.663  1.00  8.79           C  
ATOM    898  O   ILE A 112      41.780  16.329  24.598  1.00  8.62           O  
ATOM    899  CB  ILE A 112      39.472  15.695  22.226  1.00  8.71           C  
ATOM    900  CG1 ILE A 112      38.826  16.510  21.063  1.00  8.86           C  
ATOM    901  CG2 ILE A 112      38.703  15.888  23.552  1.00  8.83           C  
ATOM    902  CD1 ILE A 112      37.452  15.893  20.668  1.00 10.34           C  
ATOM    903  N   ILE A 113      41.758  14.275  23.714  1.00  9.63           N  
ATOM    904  CA  ILE A 113      42.277  13.561  24.891  1.00 10.35           C  
ATOM    905  C   ILE A 113      43.611  14.124  25.387  1.00 11.48           C  
ATOM    906  O   ILE A 113      43.828  14.276  26.605  1.00 11.07           O  
ATOM    907  CB  ILE A 113      42.286  12.017  24.656  1.00 10.12           C  
ATOM    908  CG1 ILE A 113      40.848  11.484  24.504  1.00  8.89           C  
ATOM    909  CG2 ILE A 113      43.036  11.308  25.822  1.00 10.74           C  
ATOM    910  CD1 ILE A 113      40.782  10.075  23.868  1.00 10.10           C  
ATOM    911  N   GLN A 114      44.487  14.462  24.450  1.00 12.37           N  
ATOM    912  CA  GLN A 114      45.805  15.055  24.755  1.00 13.74           C  
ATOM    913  C   GLN A 114      45.698  16.419  25.386  1.00 13.52           C  
ATOM    914  O   GLN A 114      46.683  16.779  26.051  1.00 13.79           O  
ATOM    915  CB  GLN A 114      46.683  15.047  23.488  1.00 17.20           C  
ATOM    916  CG  GLN A 114      46.993  13.570  23.210  1.00 21.42           C  
ATOM    917  CD  GLN A 114      48.163  13.437  22.245  1.00 23.88           C  
ATOM    918  OE1 GLN A 114      49.137  12.747  22.591  1.00 27.51           O  
ATOM    919  NE2 GLN A 114      48.012  14.081  21.109  1.00 24.81           N  
ATOM    920  N   LYS A 115      44.624  17.170  25.290  1.00 13.07           N  
ATOM    921  CA  LYS A 115      44.452  18.451  25.975  1.00 12.66           C  
ATOM    922  C   LYS A 115      44.311  18.275  27.498  1.00 12.53           C  
ATOM    923  O   LYS A 115      44.681  19.137  28.313  1.00 11.94           O  
ATOM    924  CB  LYS A 115      43.193  19.181  25.537  1.00 12.64           C  
ATOM    925  CG  LYS A 115      43.322  19.633  24.094  1.00 14.69           C  
ATOM    926  CD  LYS A 115      41.992  20.156  23.530  1.00 16.27           C  
ATOM    927  CE  LYS A 115      42.036  20.366  22.031  1.00 17.63           C  
ATOM    928  NZ  LYS A 115      40.825  21.071  21.497  1.00 19.41           N  
ATOM    929  N   TYR A 116      43.775  17.154  27.918  1.00 12.08           N  
ATOM    930  CA  TYR A 116      43.503  16.802  29.326  1.00 12.21           C  
ATOM    931  C   TYR A 116      44.696  16.043  29.926  1.00 13.08           C  
ATOM    932  O   TYR A 116      44.626  14.823  30.110  1.00 12.41           O  
ATOM    933  CB  TYR A 116      42.161  15.999  29.418  1.00 10.24           C  
ATOM    934  CG  TYR A 116      41.002  16.894  28.956  1.00  9.28           C  
ATOM    935  CD1 TYR A 116      40.720  17.134  27.603  1.00  8.22           C  
ATOM    936  CD2 TYR A 116      40.192  17.509  29.915  1.00  8.42           C  
ATOM    937  CE1 TYR A 116      39.699  17.992  27.251  1.00  8.22           C  
ATOM    938  CE2 TYR A 116      39.160  18.358  29.562  1.00  7.72           C  
ATOM    939  CZ  TYR A 116      38.906  18.599  28.225  1.00  8.06           C  
ATOM    940  OH  TYR A 116      37.905  19.457  27.873  1.00  8.52           O  
ATOM    941  N   SER A 117      45.723  16.834  30.144  1.00 15.38           N  
ATOM    942  CA  SER A 117      47.005  16.378  30.720  1.00 18.52           C  
ATOM    943  C   SER A 117      47.577  17.328  31.777  1.00 19.97           C  
ATOM    944  O   SER A 117      47.256  18.532  31.672  1.00 21.01           O  
ATOM    945  CB  SER A 117      48.128  16.348  29.676  1.00 20.38           C  
ATOM    946  OG  SER A 117      47.763  15.291  28.776  1.00 26.03           O  
ATOM    947  N   ASP A 118      48.387  16.782  32.645  1.00 20.26           N  
ATOM    948  CA  ASP A 118      49.046  17.548  33.714  1.00 21.01           C  
ATOM    949  C   ASP A 118      50.521  17.136  33.591  1.00 21.20           C  
ATOM    950  O   ASP A 118      50.901  16.281  32.774  1.00 20.35           O  
ATOM    951  CB  ASP A 118      48.425  17.152  35.043  1.00 23.41           C  
ATOM    952  CG  ASP A 118      48.602  18.126  36.170  1.00 27.08           C  
ATOM    953  OD1 ASP A 118      49.276  19.159  35.924  1.00 29.40           O  
ATOM    954  OD2 ASP A 118      48.162  17.986  37.347  1.00 29.56           O  
ATOM    955  N   ASP A 119      51.323  17.671  34.475  1.00 21.66           N  
ATOM    956  CA  ASP A 119      52.773  17.444  34.617  1.00 22.66           C  
ATOM    957  C   ASP A 119      53.071  15.951  34.751  1.00 21.91           C  
ATOM    958  O   ASP A 119      54.127  15.517  34.264  1.00 21.54           O  
ATOM    959  CB  ASP A 119      53.451  18.261  35.710  1.00 28.14           C  
ATOM    960  CG  ASP A 119      52.908  18.326  37.125  1.00 32.59           C  
ATOM    961  OD1 ASP A 119      51.957  17.527  37.411  1.00 34.77           O  
ATOM    962  OD2 ASP A 119      53.398  19.154  37.962  1.00 35.28           O  
ATOM    963  N   SER A 120      52.151  15.260  35.411  1.00 21.46           N  
ATOM    964  CA  SER A 120      52.322  13.823  35.596  1.00 21.47           C  
ATOM    965  C   SER A 120      51.583  12.940  34.603  1.00 20.30           C  
ATOM    966  O   SER A 120      51.480  11.762  35.020  1.00 21.19           O  
ATOM    967  CB  SER A 120      52.086  13.426  37.039  1.00 22.97           C  
ATOM    968  OG  SER A 120      50.862  13.932  37.506  1.00 28.27           O  
ATOM    969  N   GLY A 121      51.165  13.396  33.436  1.00 18.87           N  
ATOM    970  CA  GLY A 121      50.515  12.478  32.518  1.00 17.15           C  
ATOM    971  C   GLY A 121      49.102  12.855  32.130  1.00 16.11           C  
ATOM    972  O   GLY A 121      48.567  13.896  32.513  1.00 15.79           O  
ATOM    973  N   ASN A 122      48.523  11.947  31.382  1.00 15.32           N  
ATOM    974  CA  ASN A 122      47.153  12.124  30.849  1.00 14.79           C  
ATOM    975  C   ASN A 122      46.130  11.921  31.964  1.00 13.19           C  
ATOM    976  O   ASN A 122      46.331  11.061  32.809  1.00 13.24           O  
ATOM    977  CB  ASN A 122      46.903  11.294  29.591  1.00 18.62           C  
ATOM    978  CG  ASN A 122      45.835  12.014  28.747  1.00 21.08           C  
ATOM    979  OD1 ASN A 122      46.050  12.868  27.861  1.00 24.64           O  
ATOM    980  ND2 ASN A 122      44.565  11.729  29.013  1.00 20.98           N  
ATOM    981  N   LEU A 123      45.079  12.705  31.951  1.00 11.46           N  
ATOM    982  CA  LEU A 123      44.038  12.656  32.969  1.00 10.79           C  
ATOM    983  C   LEU A 123      42.804  11.863  32.532  1.00 10.28           C  
ATOM    984  O   LEU A 123      41.890  11.746  33.365  1.00 10.54           O  
ATOM    985  CB  LEU A 123      43.686  14.142  33.244  1.00 11.24           C  
ATOM    986  CG  LEU A 123      44.818  15.004  33.788  1.00 12.41           C  
ATOM    987  CD1 LEU A 123      44.333  16.424  34.009  1.00 12.50           C  
ATOM    988  CD2 LEU A 123      45.301  14.335  35.077  1.00 12.61           C  
ATOM    989  N   ILE A 124      42.735  11.391  31.319  1.00  9.67           N  
ATOM    990  CA  ILE A 124      41.577  10.647  30.831  1.00  8.63           C  
ATOM    991  C   ILE A 124      41.796   9.157  30.981  1.00  8.83           C  
ATOM    992  O   ILE A 124      42.829   8.694  30.477  1.00  9.69           O  
ATOM    993  CB  ILE A 124      41.277  11.095  29.368  1.00  8.33           C  
ATOM    994  CG1 ILE A 124      41.030  12.622  29.295  1.00  8.51           C  
ATOM    995  CG2 ILE A 124      40.108  10.303  28.713  1.00  7.59           C  
ATOM    996  CD1 ILE A 124      39.860  13.152  30.175  1.00  9.29           C  
ATOM    997  N   ASP A 125      40.889   8.422  31.573  1.00  7.90           N  
ATOM    998  CA  ASP A 125      41.023   6.983  31.806  1.00  8.26           C  
ATOM    999  C   ASP A 125      40.192   6.111  30.870  1.00  7.44           C  
ATOM   1000  O   ASP A 125      40.255   4.898  31.051  1.00  7.03           O  
ATOM   1001  CB  ASP A 125      40.656   6.634  33.254  1.00 13.23           C  
ATOM   1002  CG  ASP A 125      41.374   7.518  34.289  1.00 18.19           C  
ATOM   1003  OD1 ASP A 125      42.586   7.294  34.383  1.00 17.49           O  
ATOM   1004  OD2 ASP A 125      40.762   8.479  34.865  1.00 20.52           O  
ATOM   1005  N   GLY A 126      39.436   6.678  29.937  1.00  7.54           N  
ATOM   1006  CA  GLY A 126      38.649   5.794  29.070  1.00  7.02           C  
ATOM   1007  C   GLY A 126      37.725   6.592  28.137  1.00  7.02           C  
ATOM   1008  O   GLY A 126      37.756   7.818  28.093  1.00  5.98           O  
ATOM   1009  N   ILE A 127      36.897   5.809  27.470  1.00  6.70           N  
ATOM   1010  CA  ILE A 127      35.904   6.324  26.534  1.00  7.43           C  
ATOM   1011  C   ILE A 127      34.543   5.616  26.679  1.00  6.60           C  
ATOM   1012  O   ILE A 127      34.514   4.435  27.073  1.00  5.54           O  
ATOM   1013  CB  ILE A 127      36.538   6.129  25.091  1.00 11.31           C  
ATOM   1014  CG1 ILE A 127      35.741   6.993  24.130  1.00 15.05           C  
ATOM   1015  CG2 ILE A 127      36.515   4.651  24.661  1.00 12.26           C  
ATOM   1016  CD1 ILE A 127      36.407   7.168  22.716  1.00 19.67           C  
ATOM   1017  N   ASP A 128      33.489   6.340  26.447  1.00  5.74           N  
ATOM   1018  CA  ASP A 128      32.104   5.869  26.548  1.00  5.67           C  
ATOM   1019  C   ASP A 128      31.425   6.080  25.185  1.00  5.23           C  
ATOM   1020  O   ASP A 128      31.543   7.204  24.639  1.00  6.27           O  
ATOM   1021  CB  ASP A 128      31.426   6.666  27.649  1.00  4.40           C  
ATOM   1022  CG  ASP A 128      29.965   6.362  27.805  1.00  5.63           C  
ATOM   1023  OD1 ASP A 128      29.672   5.197  28.145  1.00  7.25           O  
ATOM   1024  OD2 ASP A 128      29.087   7.197  27.586  1.00  5.88           O  
ATOM   1025  N   ILE A 129      30.770   5.061  24.676  1.00  5.18           N  
ATOM   1026  CA  ILE A 129      30.108   5.136  23.379  1.00  5.13           C  
ATOM   1027  C   ILE A 129      28.613   5.370  23.652  1.00  5.48           C  
ATOM   1028  O   ILE A 129      27.945   4.467  24.122  1.00  5.58           O  
ATOM   1029  CB  ILE A 129      30.297   3.841  22.535  1.00  5.46           C  
ATOM   1030  CG1 ILE A 129      31.755   3.326  22.511  1.00  8.71           C  
ATOM   1031  CG2 ILE A 129      29.644   4.060  21.143  1.00  5.20           C  
ATOM   1032  CD1 ILE A 129      32.758   4.098  21.659  1.00 12.00           C  
ATOM   1033  N   HIS A 130      28.183   6.549  23.260  1.00  5.44           N  
ATOM   1034  CA  HIS A 130      26.799   6.958  23.497  1.00  6.73           C  
ATOM   1035  C   HIS A 130      26.139   7.638  22.326  1.00  7.04           C  
ATOM   1036  O   HIS A 130      25.832   8.844  22.287  1.00  8.20           O  
ATOM   1037  CB  HIS A 130      26.692   7.905  24.736  1.00  6.09           C  
ATOM   1038  CG  HIS A 130      25.277   8.163  25.174  1.00  8.86           C  
ATOM   1039  ND1 HIS A 130      24.953   8.120  26.514  1.00  8.47           N  
ATOM   1040  CD2 HIS A 130      24.130   8.467  24.524  1.00  9.42           C  
ATOM   1041  CE1 HIS A 130      23.675   8.390  26.682  1.00  9.75           C  
ATOM   1042  NE2 HIS A 130      23.154   8.574  25.480  1.00 12.59           N  
ATOM   1043  N   TYR A 131      25.908   6.824  21.295  1.00  7.78           N  
ATOM   1044  CA  TYR A 131      25.157   7.249  20.110  1.00  8.40           C  
ATOM   1045  C   TYR A 131      23.721   6.726  20.377  1.00  9.21           C  
ATOM   1046  O   TYR A 131      23.598   5.493  20.489  1.00  9.52           O  
ATOM   1047  CB  TYR A 131      25.653   6.601  18.798  1.00  7.74           C  
ATOM   1048  CG  TYR A 131      26.778   7.358  18.108  1.00  7.16           C  
ATOM   1049  CD1 TYR A 131      26.530   8.371  17.199  1.00  6.57           C  
ATOM   1050  CD2 TYR A 131      28.083   7.009  18.359  1.00  8.03           C  
ATOM   1051  CE1 TYR A 131      27.560   9.036  16.551  1.00  7.33           C  
ATOM   1052  CE2 TYR A 131      29.160   7.660  17.739  1.00  8.33           C  
ATOM   1053  CZ  TYR A 131      28.868   8.653  16.800  1.00  8.54           C  
ATOM   1054  OH  TYR A 131      29.983   9.203  16.230  1.00  9.09           O  
ATOM   1055  N   GLU A 132      22.723   7.550  20.444  1.00 10.69           N  
ATOM   1056  CA  GLU A 132      21.346   7.114  20.654  1.00 13.14           C  
ATOM   1057  C   GLU A 132      20.707   6.585  19.367  1.00 14.20           C  
ATOM   1058  O   GLU A 132      19.992   5.545  19.353  1.00 14.67           O  
ATOM   1059  CB  GLU A 132      20.449   8.221  21.232  1.00 14.92           C  
ATOM   1060  CG  GLU A 132      19.114   7.693  21.769  1.00 19.62           C  
ATOM   1061  CD  GLU A 132      18.288   8.588  22.653  1.00 23.02           C  
ATOM   1062  OE1 GLU A 132      18.830   9.087  23.663  1.00 23.25           O  
ATOM   1063  OE2 GLU A 132      17.104   8.828  22.455  1.00 25.54           O  
ATOM   1064  N   HIS A 133      20.934   7.265  18.257  1.00 15.14           N  
ATOM   1065  CA  HIS A 133      20.395   6.969  16.921  1.00 16.92           C  
ATOM   1066  C   HIS A 133      21.353   6.287  15.967  1.00 17.97           C  
ATOM   1067  O   HIS A 133      22.321   6.885  15.469  1.00 17.42           O  
ATOM   1068  CB  HIS A 133      19.846   8.319  16.359  1.00 20.33           C  
ATOM   1069  CG  HIS A 133      18.649   8.722  17.201  1.00 23.67           C  
ATOM   1070  ND1 HIS A 133      18.632   9.662  18.210  1.00 25.65           N  
ATOM   1071  CD2 HIS A 133      17.398   8.152  17.133  1.00 24.79           C  
ATOM   1072  CE1 HIS A 133      17.386   9.670  18.700  1.00 25.62           C  
ATOM   1073  NE2 HIS A 133      16.640   8.780  18.081  1.00 25.94           N  
ATOM   1074  N   ILE A 134      21.157   5.000  15.789  1.00 19.03           N  
ATOM   1075  CA  ILE A 134      21.911   4.081  14.939  1.00 21.43           C  
ATOM   1076  C   ILE A 134      20.831   3.301  14.161  1.00 24.18           C  
ATOM   1077  O   ILE A 134      19.936   2.620  14.726  1.00 25.10           O  
ATOM   1078  CB  ILE A 134      22.777   3.056  15.726  1.00 18.96           C  
ATOM   1079  CG1 ILE A 134      23.559   3.752  16.848  1.00 17.90           C  
ATOM   1080  CG2 ILE A 134      23.700   2.238  14.776  1.00 17.06           C  
ATOM   1081  CD1 ILE A 134      23.838   2.816  18.056  1.00 18.49           C  
ATOM   1082  N   ARG A 135      20.859   3.319  12.882  1.00 26.44           N  
ATOM   1083  CA  ARG A 135      19.837   2.657  12.020  1.00 28.73           C  
ATOM   1084  C   ARG A 135      20.002   1.184  11.718  1.00 29.32           C  
ATOM   1085  O   ARG A 135      18.979   0.511  11.359  1.00 30.29           O  
ATOM   1086  CB  ARG A 135      19.704   3.470  10.711  1.00 32.19           C  
ATOM   1087  CG  ARG A 135      21.079   3.780  10.106  1.00 35.21           C  
ATOM   1088  CD  ARG A 135      21.728   4.862  10.889  1.00 39.35           C  
ATOM   1089  NE  ARG A 135      21.355   6.223  10.646  1.00 42.94           N  
ATOM   1090  CZ  ARG A 135      20.731   6.810   9.629  1.00 44.76           C  
ATOM   1091  NH1 ARG A 135      20.217   6.120   8.589  1.00 46.42           N  
ATOM   1092  NH2 ARG A 135      20.550   8.145   9.621  1.00 45.77           N  
ATOM   1093  N   SER A 136      21.222   0.653  11.831  1.00 29.23           N  
ATOM   1094  CA  SER A 136      21.511  -0.770  11.523  1.00 28.16           C  
ATOM   1095  C   SER A 136      22.714  -1.255  12.330  1.00 26.81           C  
ATOM   1096  O   SER A 136      23.522  -0.441  12.769  1.00 26.19           O  
ATOM   1097  CB  SER A 136      21.814  -0.915  10.014  1.00 28.94           C  
ATOM   1098  OG  SER A 136      22.964  -0.047   9.807  1.00 31.44           O  
ATOM   1099  N   ASP A 137      22.806  -2.565  12.428  1.00 25.65           N  
ATOM   1100  CA  ASP A 137      23.879  -3.244  13.135  1.00 25.15           C  
ATOM   1101  C   ASP A 137      25.298  -2.950  12.606  1.00 24.19           C  
ATOM   1102  O   ASP A 137      26.301  -2.953  13.314  1.00 23.39           O  
ATOM   1103  CB  ASP A 137      23.680  -4.767  13.018  1.00 27.12           C  
ATOM   1104  CG  ASP A 137      22.689  -5.252  14.063  1.00 29.15           C  
ATOM   1105  OD1 ASP A 137      22.031  -4.393  14.685  1.00 29.29           O  
ATOM   1106  OD2 ASP A 137      22.643  -6.504  14.189  1.00 30.26           O  
ATOM   1107  N   GLU A 138      25.313  -2.806  11.280  1.00 23.19           N  
ATOM   1108  CA  GLU A 138      26.482  -2.556  10.493  1.00 22.51           C  
ATOM   1109  C   GLU A 138      26.385  -1.363   9.576  1.00 21.51           C  
ATOM   1110  O   GLU A 138      25.273  -1.169   9.117  1.00 22.13           O  
ATOM   1111  CB  GLU A 138      26.922  -3.706   9.593  1.00 23.12           C  
ATOM   1112  CG  GLU A 138      27.230  -5.010  10.302  1.00 24.75           C  
ATOM   1113  CD  GLU A 138      28.521  -4.907  11.066  1.00 25.06           C  
ATOM   1114  OE1 GLU A 138      29.199  -3.911  11.005  1.00 25.47           O  
ATOM   1115  OE2 GLU A 138      28.724  -5.949  11.702  1.00 25.87           O  
ATOM   1116  N   PRO A 139      27.568  -0.750   9.438  1.00 20.13           N  
ATOM   1117  CA  PRO A 139      28.997  -0.709   9.808  1.00 18.34           C  
ATOM   1118  C   PRO A 139      29.289  -0.307  11.238  1.00 17.11           C  
ATOM   1119  O   PRO A 139      30.461  -0.269  11.598  1.00 16.89           O  
ATOM   1120  CB  PRO A 139      29.700   0.233   8.862  1.00 18.77           C  
ATOM   1121  CG  PRO A 139      28.619   1.249   8.581  1.00 19.14           C  
ATOM   1122  CD  PRO A 139      27.409   0.340   8.568  1.00 19.43           C  
ATOM   1123  N   PHE A 140      28.255  -0.068  12.035  1.00 15.30           N  
ATOM   1124  CA  PHE A 140      28.423   0.280  13.460  1.00 13.63           C  
ATOM   1125  C   PHE A 140      29.326  -0.672  14.207  1.00 12.74           C  
ATOM   1126  O   PHE A 140      30.342  -0.205  14.779  1.00 12.88           O  
ATOM   1127  CB  PHE A 140      27.070   0.465  14.200  1.00 12.19           C  
ATOM   1128  CG  PHE A 140      27.196   0.850  15.656  1.00 10.75           C  
ATOM   1129  CD1 PHE A 140      27.549   2.145  15.992  1.00 10.09           C  
ATOM   1130  CD2 PHE A 140      26.938  -0.087  16.651  1.00 11.04           C  
ATOM   1131  CE1 PHE A 140      27.703   2.511  17.324  1.00 12.17           C  
ATOM   1132  CE2 PHE A 140      27.086   0.239  18.000  1.00 10.37           C  
ATOM   1133  CZ  PHE A 140      27.453   1.555  18.332  1.00 10.85           C  
ATOM   1134  N   ALA A 141      28.998  -1.949  14.276  1.00 11.99           N  
ATOM   1135  CA  ALA A 141      29.815  -2.913  15.038  1.00 11.63           C  
ATOM   1136  C   ALA A 141      31.225  -3.016  14.506  1.00 11.43           C  
ATOM   1137  O   ALA A 141      32.212  -3.051  15.271  1.00 11.69           O  
ATOM   1138  CB  ALA A 141      29.030  -4.204  15.128  1.00 12.04           C  
ATOM   1139  N   THR A 142      31.436  -3.015  13.224  1.00 11.32           N  
ATOM   1140  CA  THR A 142      32.796  -3.075  12.639  1.00 11.97           C  
ATOM   1141  C   THR A 142      33.614  -1.803  12.876  1.00 11.20           C  
ATOM   1142  O   THR A 142      34.769  -1.874  13.316  1.00 11.66           O  
ATOM   1143  CB  THR A 142      32.721  -3.348  11.080  1.00 13.91           C  
ATOM   1144  OG1 THR A 142      31.956  -4.578  10.923  1.00 17.28           O  
ATOM   1145  CG2 THR A 142      34.057  -3.444  10.380  1.00 16.12           C  
ATOM   1146  N   LEU A 143      33.096  -0.645  12.517  1.00 10.79           N  
ATOM   1147  CA  LEU A 143      33.805   0.630  12.691  1.00 10.95           C  
ATOM   1148  C   LEU A 143      34.000   0.967  14.188  1.00 10.82           C  
ATOM   1149  O   LEU A 143      35.120   1.336  14.578  1.00 10.42           O  
ATOM   1150  CB  LEU A 143      33.061   1.707  11.928  1.00 11.99           C  
ATOM   1151  CG  LEU A 143      32.894   1.555  10.418  1.00 15.14           C  
ATOM   1152  CD1 LEU A 143      32.421   2.888   9.812  1.00 14.26           C  
ATOM   1153  CD2 LEU A 143      34.221   1.145   9.808  1.00 15.51           C  
ATOM   1154  N   MET A 144      32.970   0.819  15.007  1.00 10.23           N  
ATOM   1155  CA  MET A 144      33.142   1.123  16.467  1.00 10.40           C  
ATOM   1156  C   MET A 144      34.133   0.152  17.071  1.00 10.44           C  
ATOM   1157  O   MET A 144      34.978   0.467  17.946  1.00 10.30           O  
ATOM   1158  CB  MET A 144      31.786   1.287  17.115  1.00 10.81           C  
ATOM   1159  CG  MET A 144      31.941   2.019  18.433  1.00 13.53           C  
ATOM   1160  SD  MET A 144      32.367   3.726  18.040  1.00 15.39           S  
ATOM   1161  CE  MET A 144      31.141   4.552  17.053  1.00 12.28           C  
ATOM   1162  N   GLY A 145      34.131  -1.106  16.652  1.00 10.68           N  
ATOM   1163  CA  GLY A 145      35.034  -2.155  17.078  1.00 11.48           C  
ATOM   1164  C   GLY A 145      36.489  -1.766  16.746  1.00 11.78           C  
ATOM   1165  O   GLY A 145      37.409  -1.925  17.569  1.00 12.19           O  
ATOM   1166  N   GLN A 146      36.711  -1.310  15.535  1.00 12.32           N  
ATOM   1167  CA  GLN A 146      38.057  -0.887  15.092  1.00 12.93           C  
ATOM   1168  C   GLN A 146      38.559   0.344  15.853  1.00 12.11           C  
ATOM   1169  O   GLN A 146      39.784   0.416  16.135  1.00 12.55           O  
ATOM   1170  CB  GLN A 146      38.090  -0.582  13.578  1.00 16.30           C  
ATOM   1171  CG  GLN A 146      37.926  -1.739  12.617  1.00 22.12           C  
ATOM   1172  CD  GLN A 146      37.690  -1.370  11.150  1.00 25.14           C  
ATOM   1173  OE1 GLN A 146      37.901  -0.237  10.678  1.00 27.59           O  
ATOM   1174  NE2 GLN A 146      37.232  -2.319  10.302  1.00 26.60           N  
ATOM   1175  N   LEU A 147      37.667   1.313  16.131  1.00 11.15           N  
ATOM   1176  CA  LEU A 147      38.008   2.523  16.860  1.00 10.11           C  
ATOM   1177  C   LEU A 147      38.466   2.140  18.272  1.00 10.35           C  
ATOM   1178  O   LEU A 147      39.509   2.638  18.712  1.00 10.14           O  
ATOM   1179  CB  LEU A 147      36.821   3.508  16.827  1.00  9.12           C  
ATOM   1180  CG  LEU A 147      37.056   4.768  17.669  1.00  9.35           C  
ATOM   1181  CD1 LEU A 147      38.080   5.658  16.970  1.00 10.09           C  
ATOM   1182  CD2 LEU A 147      35.803   5.622  17.823  1.00  8.87           C  
ATOM   1183  N   ILE A 148      37.711   1.315  18.981  1.00 10.64           N  
ATOM   1184  CA  ILE A 148      38.043   0.845  20.331  1.00 11.37           C  
ATOM   1185  C   ILE A 148      39.413   0.176  20.259  1.00 11.92           C  
ATOM   1186  O   ILE A 148      40.258   0.532  21.081  1.00 11.69           O  
ATOM   1187  CB  ILE A 148      36.931  -0.109  20.899  1.00 12.09           C  
ATOM   1188  CG1 ILE A 148      35.601   0.649  21.165  1.00 12.05           C  
ATOM   1189  CG2 ILE A 148      37.339  -0.864  22.192  1.00 13.38           C  
ATOM   1190  CD1 ILE A 148      34.480  -0.376  21.532  1.00 14.65           C  
ATOM   1191  N   THR A 149      39.650  -0.738  19.360  1.00 12.52           N  
ATOM   1192  CA  THR A 149      40.924  -1.459  19.195  1.00 14.33           C  
ATOM   1193  C   THR A 149      42.073  -0.493  18.980  1.00 15.06           C  
ATOM   1194  O   THR A 149      43.073  -0.559  19.757  1.00 15.81           O  
ATOM   1195  CB  THR A 149      40.867  -2.511  18.014  1.00 15.02           C  
ATOM   1196  OG1 THR A 149      39.713  -3.325  18.331  1.00 18.11           O  
ATOM   1197  CG2 THR A 149      42.166  -3.348  18.148  1.00 17.86           C  
ATOM   1198  N   GLU A 150      41.967   0.433  18.062  1.00 15.68           N  
ATOM   1199  CA  GLU A 150      43.001   1.444  17.813  1.00 16.46           C  
ATOM   1200  C   GLU A 150      43.303   2.289  19.037  1.00 16.87           C  
ATOM   1201  O   GLU A 150      44.484   2.553  19.354  1.00 16.98           O  
ATOM   1202  CB  GLU A 150      42.549   2.338  16.685  1.00 18.70           C  
ATOM   1203  CG  GLU A 150      42.388   1.618  15.328  1.00 23.76           C  
ATOM   1204  CD  GLU A 150      43.688   1.126  14.772  1.00 25.64           C  
ATOM   1205  OE1 GLU A 150      44.553   2.023  14.644  1.00 28.85           O  
ATOM   1206  OE2 GLU A 150      43.942  -0.028  14.508  1.00 29.48           O  
ATOM   1207  N   LEU A 151      42.298   2.783  19.766  1.00 17.08           N  
ATOM   1208  CA  LEU A 151      42.540   3.611  20.969  1.00 17.34           C  
ATOM   1209  C   LEU A 151      43.192   2.820  22.128  1.00 18.32           C  
ATOM   1210  O   LEU A 151      44.087   3.361  22.810  1.00 17.80           O  
ATOM   1211  CB  LEU A 151      41.238   4.317  21.361  1.00 16.28           C  
ATOM   1212  CG  LEU A 151      40.761   5.399  20.398  1.00 16.24           C  
ATOM   1213  CD1 LEU A 151      39.346   5.854  20.742  1.00 16.93           C  
ATOM   1214  CD2 LEU A 151      41.737   6.570  20.501  1.00 16.84           C  
ATOM   1215  N   LYS A 152      42.781   1.576  22.311  1.00 18.68           N  
ATOM   1216  CA  LYS A 152      43.310   0.726  23.370  1.00 20.24           C  
ATOM   1217  C   LYS A 152      44.757   0.389  23.053  1.00 21.25           C  
ATOM   1218  O   LYS A 152      45.539   0.272  23.990  1.00 22.11           O  
ATOM   1219  CB  LYS A 152      42.500  -0.546  23.626  1.00 20.07           C  
ATOM   1220  CG  LYS A 152      41.276  -0.247  24.480  1.00 20.98           C  
ATOM   1221  CD  LYS A 152      40.693  -1.390  25.265  1.00 20.59           C  
ATOM   1222  CE  LYS A 152      41.710  -1.850  26.260  1.00 21.14           C  
ATOM   1223  NZ  LYS A 152      41.530  -1.420  27.649  1.00 20.53           N  
ATOM   1224  N   LYS A 153      45.129   0.249  21.807  1.00 22.23           N  
ATOM   1225  CA  LYS A 153      46.489  -0.074  21.377  1.00 22.75           C  
ATOM   1226  C   LYS A 153      47.408   1.135  21.326  1.00 22.34           C  
ATOM   1227  O   LYS A 153      48.658   0.938  21.241  1.00 22.92           O  
ATOM   1228  CB  LYS A 153      46.515  -0.773  20.011  1.00 24.97           C  
ATOM   1229  CG  LYS A 153      46.143  -2.258  20.130  1.00 29.34           C  
ATOM   1230  CD  LYS A 153      45.846  -2.913  18.775  1.00 31.23           C  
ATOM   1231  CE  LYS A 153      45.420  -4.368  18.948  1.00 33.34           C  
ATOM   1232  NZ  LYS A 153      44.789  -4.903  17.701  1.00 35.56           N  
ATOM   1233  N   ASP A 154      46.904   2.348  21.395  1.00 21.31           N  
ATOM   1234  CA  ASP A 154      47.805   3.521  21.345  1.00 20.32           C  
ATOM   1235  C   ASP A 154      48.506   3.662  22.689  1.00 20.47           C  
ATOM   1236  O   ASP A 154      47.906   3.962  23.745  1.00 20.08           O  
ATOM   1237  CB  ASP A 154      47.030   4.753  20.953  1.00 18.75           C  
ATOM   1238  CG  ASP A 154      47.806   5.966  20.586  1.00 18.43           C  
ATOM   1239  OD1 ASP A 154      48.836   6.239  21.221  1.00 19.43           O  
ATOM   1240  OD2 ASP A 154      47.486   6.726  19.674  1.00 18.38           O  
ATOM   1241  N   ASP A 155      49.831   3.505  22.700  1.00 20.49           N  
ATOM   1242  CA  ASP A 155      50.662   3.623  23.914  1.00 20.28           C  
ATOM   1243  C   ASP A 155      50.766   5.059  24.438  1.00 19.63           C  
ATOM   1244  O   ASP A 155      51.188   5.240  25.607  1.00 19.77           O  
ATOM   1245  CB  ASP A 155      52.000   2.937  23.659  1.00 23.24           C  
ATOM   1246  CG  ASP A 155      51.933   1.434  23.497  1.00 24.09           C  
ATOM   1247  OD1 ASP A 155      51.053   0.799  24.117  1.00 25.53           O  
ATOM   1248  OD2 ASP A 155      52.781   0.937  22.742  1.00 26.54           O  
ATOM   1249  N   ASP A 156      50.370   6.068  23.671  1.00 18.51           N  
ATOM   1250  CA  ASP A 156      50.385   7.461  24.113  1.00 17.90           C  
ATOM   1251  C   ASP A 156      49.194   7.810  25.030  1.00 17.16           C  
ATOM   1252  O   ASP A 156      49.161   8.845  25.731  1.00 16.62           O  
ATOM   1253  CB  ASP A 156      50.363   8.379  22.895  1.00 20.46           C  
ATOM   1254  CG  ASP A 156      51.666   8.464  22.122  1.00 22.55           C  
ATOM   1255  OD1 ASP A 156      52.743   8.140  22.662  1.00 22.30           O  
ATOM   1256  OD2 ASP A 156      51.618   8.872  20.940  1.00 23.64           O  
ATOM   1257  N   LEU A 157      48.198   6.959  25.010  1.00 16.18           N  
ATOM   1258  CA  LEU A 157      46.936   7.091  25.734  1.00 15.56           C  
ATOM   1259  C   LEU A 157      46.786   6.042  26.841  1.00 15.35           C  
ATOM   1260  O   LEU A 157      47.517   5.063  26.838  1.00 15.56           O  
ATOM   1261  CB  LEU A 157      45.787   7.059  24.702  1.00 13.00           C  
ATOM   1262  CG  LEU A 157      45.798   8.036  23.551  1.00 13.09           C  
ATOM   1263  CD1 LEU A 157      44.516   7.965  22.717  1.00 13.35           C  
ATOM   1264  CD2 LEU A 157      46.003   9.450  24.047  1.00 13.32           C  
ATOM   1265  N   ASN A 158      45.867   6.326  27.750  1.00 15.40           N  
ATOM   1266  CA  ASN A 158      45.545   5.429  28.859  1.00 15.97           C  
ATOM   1267  C   ASN A 158      44.072   5.049  28.748  1.00 14.95           C  
ATOM   1268  O   ASN A 158      43.379   5.368  29.730  1.00 14.59           O  
ATOM   1269  CB  ASN A 158      45.849   6.020  30.265  1.00 19.76           C  
ATOM   1270  CG  ASN A 158      47.353   6.141  30.435  1.00 22.80           C  
ATOM   1271  OD1 ASN A 158      47.932   7.229  30.535  1.00 26.23           O  
ATOM   1272  ND2 ASN A 158      48.069   5.026  30.422  1.00 25.34           N  
ATOM   1273  N   ILE A 159      43.669   4.421  27.691  1.00 14.35           N  
ATOM   1274  CA  ILE A 159      42.242   4.080  27.511  1.00 14.26           C  
ATOM   1275  C   ILE A 159      42.044   2.740  28.145  1.00 14.69           C  
ATOM   1276  O   ILE A 159      42.133   1.666  27.552  1.00 15.41           O  
ATOM   1277  CB  ILE A 159      41.836   4.144  26.005  1.00 15.51           C  
ATOM   1278  CG1 ILE A 159      42.123   5.534  25.414  1.00 14.43           C  
ATOM   1279  CG2 ILE A 159      40.366   3.670  25.887  1.00 14.39           C  
ATOM   1280  CD1 ILE A 159      41.537   6.780  26.114  1.00 16.85           C  
ATOM   1281  N   ASN A 160      41.810   2.814  29.438  1.00 14.16           N  
ATOM   1282  CA  ASN A 160      41.670   1.650  30.303  1.00 14.06           C  
ATOM   1283  C   ASN A 160      40.235   1.244  30.540  1.00 13.03           C  
ATOM   1284  O   ASN A 160      40.054   0.036  30.781  1.00 13.87           O  
ATOM   1285  CB  ASN A 160      42.389   2.003  31.631  1.00 17.32           C  
ATOM   1286  CG  ASN A 160      43.893   2.217  31.616  1.00 18.95           C  
ATOM   1287  OD1 ASN A 160      44.607   1.522  30.861  1.00 22.63           O  
ATOM   1288  ND2 ASN A 160      44.498   3.141  32.364  1.00 20.94           N  
ATOM   1289  N   VAL A 161      39.295   2.155  30.553  1.00 10.93           N  
ATOM   1290  CA  VAL A 161      37.913   1.759  30.867  1.00  9.83           C  
ATOM   1291  C   VAL A 161      37.056   2.059  29.654  1.00  8.59           C  
ATOM   1292  O   VAL A 161      37.009   3.246  29.334  1.00  8.25           O  
ATOM   1293  CB  VAL A 161      37.393   2.529  32.101  1.00 10.04           C  
ATOM   1294  CG1 VAL A 161      35.983   2.111  32.479  1.00 11.15           C  
ATOM   1295  CG2 VAL A 161      38.320   2.391  33.255  1.00 11.51           C  
ATOM   1296  N   VAL A 162      36.427   1.055  29.064  1.00  7.62           N  
ATOM   1297  CA  VAL A 162      35.590   1.271  27.881  1.00  6.49           C  
ATOM   1298  C   VAL A 162      34.140   0.925  28.230  1.00  6.04           C  
ATOM   1299  O   VAL A 162      33.956  -0.132  28.840  1.00  5.43           O  
ATOM   1300  CB  VAL A 162      36.086   0.482  26.651  1.00  6.08           C  
ATOM   1301  CG1 VAL A 162      35.112   0.676  25.490  1.00  6.48           C  
ATOM   1302  CG2 VAL A 162      37.468   0.927  26.177  1.00  7.83           C  
ATOM   1303  N   SER A 163      33.206   1.769  27.830  1.00  5.11           N  
ATOM   1304  CA  SER A 163      31.788   1.471  28.138  1.00  5.40           C  
ATOM   1305  C   SER A 163      30.916   1.808  26.964  1.00  5.37           C  
ATOM   1306  O   SER A 163      31.309   2.611  26.083  1.00  5.51           O  
ATOM   1307  CB  SER A 163      31.306   2.268  29.361  1.00  4.39           C  
ATOM   1308  OG  SER A 163      31.507   3.676  29.304  1.00  4.60           O  
ATOM   1309  N   ILE A 164      29.739   1.212  26.962  1.00  5.86           N  
ATOM   1310  CA  ILE A 164      28.705   1.445  25.931  1.00  5.81           C  
ATOM   1311  C   ILE A 164      27.432   1.855  26.663  1.00  5.79           C  
ATOM   1312  O   ILE A 164      27.288   1.480  27.859  1.00  6.22           O  
ATOM   1313  CB  ILE A 164      28.569   0.226  24.963  1.00  5.58           C  
ATOM   1314  CG1 ILE A 164      28.229  -1.064  25.766  1.00  5.59           C  
ATOM   1315  CG2 ILE A 164      29.873   0.094  24.115  1.00  5.96           C  
ATOM   1316  CD1 ILE A 164      27.782  -2.262  24.825  1.00  5.25           C  
ATOM   1317  N   ALA A 165      26.580   2.605  25.990  1.00  5.73           N  
ATOM   1318  CA  ALA A 165      25.358   3.092  26.657  1.00  6.07           C  
ATOM   1319  C   ALA A 165      24.084   2.789  25.951  1.00  6.63           C  
ATOM   1320  O   ALA A 165      23.445   3.719  25.423  1.00  7.17           O  
ATOM   1321  CB  ALA A 165      25.550   4.633  26.737  1.00  7.53           C  
ATOM   1322  N   PRO A 166      23.652   1.526  25.865  1.00  7.33           N  
ATOM   1323  CA  PRO A 166      22.414   1.187  25.162  1.00  7.56           C  
ATOM   1324  C   PRO A 166      21.114   1.596  25.842  1.00  8.49           C  
ATOM   1325  O   PRO A 166      21.084   1.847  27.057  1.00  8.04           O  
ATOM   1326  CB  PRO A 166      22.530  -0.344  25.120  1.00  7.75           C  
ATOM   1327  CG  PRO A 166      23.336  -0.776  26.282  1.00  7.58           C  
ATOM   1328  CD  PRO A 166      24.336   0.357  26.440  1.00  7.32           C  
ATOM   1329  N   SER A 167      20.033   1.593  25.109  1.00  9.12           N  
ATOM   1330  CA  SER A 167      18.654   1.858  25.490  1.00 10.03           C  
ATOM   1331  C   SER A 167      17.880   0.715  24.838  1.00 10.69           C  
ATOM   1332  O   SER A 167      18.383  -0.011  23.960  1.00 11.14           O  
ATOM   1333  CB  SER A 167      18.138   3.214  25.063  1.00 10.69           C  
ATOM   1334  OG  SER A 167      18.764   4.117  25.982  1.00 15.84           O  
ATOM   1335  N   GLU A 168      16.634   0.583  25.264  1.00 11.02           N  
ATOM   1336  CA  GLU A 168      15.847  -0.515  24.678  1.00 12.02           C  
ATOM   1337  C   GLU A 168      15.843  -0.440  23.155  1.00 12.70           C  
ATOM   1338  O   GLU A 168      16.004  -1.498  22.526  1.00 13.37           O  
ATOM   1339  CB  GLU A 168      14.369  -0.483  25.084  1.00 11.01           C  
ATOM   1340  CG  GLU A 168      13.621  -1.746  24.724  1.00 13.64           C  
ATOM   1341  CD  GLU A 168      12.280  -1.988  25.349  1.00 14.78           C  
ATOM   1342  OE1 GLU A 168      11.826  -1.045  25.998  1.00 13.38           O  
ATOM   1343  OE2 GLU A 168      11.745  -3.084  25.211  1.00 17.13           O  
ATOM   1344  N   ASN A 169      15.614   0.730  22.577  1.00 13.00           N  
ATOM   1345  CA  ASN A 169      15.512   0.834  21.103  1.00 14.20           C  
ATOM   1346  C   ASN A 169      16.784   0.675  20.287  1.00 13.66           C  
ATOM   1347  O   ASN A 169      16.571   0.452  19.070  1.00 14.16           O  
ATOM   1348  CB  ASN A 169      14.734   2.044  20.646  1.00 19.82           C  
ATOM   1349  CG  ASN A 169      15.126   3.403  21.160  1.00 24.92           C  
ATOM   1350  OD1 ASN A 169      14.232   4.287  20.889  1.00 29.97           O  
ATOM   1351  ND2 ASN A 169      16.281   3.642  21.833  1.00 26.50           N  
ATOM   1352  N   ASN A 170      17.956   0.747  20.864  1.00 12.06           N  
ATOM   1353  CA  ASN A 170      19.180   0.567  20.061  1.00 10.86           C  
ATOM   1354  C   ASN A 170      19.935  -0.631  20.624  1.00 10.43           C  
ATOM   1355  O   ASN A 170      21.022  -0.869  20.077  1.00 10.05           O  
ATOM   1356  CB  ASN A 170      19.937   1.907  20.009  1.00  9.49           C  
ATOM   1357  CG  ASN A 170      20.348   2.351  21.410  1.00  8.42           C  
ATOM   1358  OD1 ASN A 170      20.382   3.561  21.659  1.00 11.25           O  
ATOM   1359  ND2 ASN A 170      20.673   1.440  22.285  1.00  6.11           N  
ATOM   1360  N   SER A 171      19.465  -1.347  21.616  1.00  9.87           N  
ATOM   1361  CA  SER A 171      20.185  -2.468  22.214  1.00 10.82           C  
ATOM   1362  C   SER A 171      20.709  -3.521  21.245  1.00 11.31           C  
ATOM   1363  O   SER A 171      21.809  -4.053  21.441  1.00 11.38           O  
ATOM   1364  CB  SER A 171      19.378  -3.182  23.303  1.00 10.43           C  
ATOM   1365  OG  SER A 171      20.223  -4.025  24.079  1.00 11.70           O  
ATOM   1366  N   SER A 172      19.958  -3.858  20.221  1.00 11.92           N  
ATOM   1367  CA  SER A 172      20.396  -4.883  19.248  1.00 12.64           C  
ATOM   1368  C   SER A 172      21.682  -4.466  18.562  1.00 12.18           C  
ATOM   1369  O   SER A 172      22.562  -5.333  18.404  1.00 12.47           O  
ATOM   1370  CB  SER A 172      19.275  -5.244  18.294  1.00 13.99           C  
ATOM   1371  OG  SER A 172      19.167  -4.180  17.363  1.00 19.05           O  
ATOM   1372  N   HIS A 173      21.885  -3.224  18.211  1.00 11.99           N  
ATOM   1373  CA  HIS A 173      23.124  -2.733  17.589  1.00 11.31           C  
ATOM   1374  C   HIS A 173      24.262  -2.764  18.578  1.00 10.66           C  
ATOM   1375  O   HIS A 173      25.372  -3.154  18.154  1.00 10.39           O  
ATOM   1376  CB  HIS A 173      23.074  -1.328  16.931  1.00 13.86           C  
ATOM   1377  CG  HIS A 173      21.763  -1.159  16.235  1.00 15.98           C  
ATOM   1378  ND1 HIS A 173      21.256  -2.040  15.306  1.00 17.20           N  
ATOM   1379  CD2 HIS A 173      20.848  -0.166  16.388  1.00 17.02           C  
ATOM   1380  CE1 HIS A 173      20.077  -1.589  14.904  1.00 17.54           C  
ATOM   1381  NE2 HIS A 173      19.819  -0.458  15.546  1.00 18.33           N  
ATOM   1382  N   TYR A 174      24.028  -2.430  19.850  1.00  9.39           N  
ATOM   1383  CA  TYR A 174      25.084  -2.487  20.856  1.00  8.99           C  
ATOM   1384  C   TYR A 174      25.459  -3.920  21.186  1.00  9.33           C  
ATOM   1385  O   TYR A 174      26.612  -4.187  21.574  1.00  9.03           O  
ATOM   1386  CB  TYR A 174      24.757  -1.704  22.164  1.00  8.39           C  
ATOM   1387  CG  TYR A 174      24.888  -0.208  21.960  1.00  7.79           C  
ATOM   1388  CD1 TYR A 174      26.158   0.390  22.050  1.00  7.37           C  
ATOM   1389  CD2 TYR A 174      23.804   0.637  21.691  1.00  8.00           C  
ATOM   1390  CE1 TYR A 174      26.325   1.768  21.851  1.00  7.04           C  
ATOM   1391  CE2 TYR A 174      23.966   2.031  21.504  1.00  7.52           C  
ATOM   1392  CZ  TYR A 174      25.241   2.569  21.591  1.00  7.45           C  
ATOM   1393  OH  TYR A 174      25.455   3.910  21.404  1.00  8.35           O  
ATOM   1394  N   GLN A 175      24.537  -4.850  21.083  1.00  9.81           N  
ATOM   1395  CA  GLN A 175      24.782  -6.285  21.370  1.00 10.51           C  
ATOM   1396  C   GLN A 175      25.745  -6.845  20.321  1.00 10.16           C  
ATOM   1397  O   GLN A 175      26.646  -7.619  20.640  1.00 10.36           O  
ATOM   1398  CB  GLN A 175      23.526  -7.140  21.389  1.00 12.36           C  
ATOM   1399  CG  GLN A 175      22.771  -7.211  22.716  1.00 14.87           C  
ATOM   1400  CD  GLN A 175      21.381  -7.788  22.450  1.00 16.76           C  
ATOM   1401  OE1 GLN A 175      21.312  -8.956  22.103  1.00 17.42           O  
ATOM   1402  NE2 GLN A 175      20.310  -6.987  22.597  1.00 18.49           N  
ATOM   1403  N   LYS A 176      25.560  -6.433  19.109  1.00 10.88           N  
ATOM   1404  CA  LYS A 176      26.425  -6.849  17.973  1.00 11.77           C  
ATOM   1405  C   LYS A 176      27.868  -6.453  18.294  1.00 11.34           C  
ATOM   1406  O   LYS A 176      28.835  -7.229  18.141  1.00 10.83           O  
ATOM   1407  CB  LYS A 176      25.860  -6.284  16.665  1.00 14.20           C  
ATOM   1408  CG  LYS A 176      26.546  -6.622  15.354  1.00 19.11           C  
ATOM   1409  CD  LYS A 176      25.844  -7.722  14.575  1.00 22.38           C  
ATOM   1410  CE  LYS A 176      26.770  -8.319  13.513  1.00 24.50           C  
ATOM   1411  NZ  LYS A 176      26.455  -7.686  12.180  1.00 26.84           N  
ATOM   1412  N   LEU A 177      28.025  -5.195  18.711  1.00 11.01           N  
ATOM   1413  CA  LEU A 177      29.330  -4.638  19.093  1.00 10.83           C  
ATOM   1414  C   LEU A 177      29.904  -5.365  20.307  1.00 10.98           C  
ATOM   1415  O   LEU A 177      31.056  -5.783  20.290  1.00 10.38           O  
ATOM   1416  CB  LEU A 177      29.221  -3.108  19.340  1.00 10.70           C  
ATOM   1417  CG  LEU A 177      30.452  -2.475  20.025  1.00  9.13           C  
ATOM   1418  CD1 LEU A 177      31.640  -2.625  19.077  1.00 10.28           C  
ATOM   1419  CD2 LEU A 177      30.153  -0.995  20.302  1.00  9.45           C  
ATOM   1420  N   TYR A 178      29.074  -5.519  21.334  1.00 11.11           N  
ATOM   1421  CA  TYR A 178      29.541  -6.148  22.550  1.00 11.86           C  
ATOM   1422  C   TYR A 178      29.980  -7.570  22.203  1.00 12.65           C  
ATOM   1423  O   TYR A 178      31.074  -7.936  22.726  1.00 12.88           O  
ATOM   1424  CB  TYR A 178      28.436  -6.087  23.644  1.00 12.27           C  
ATOM   1425  CG  TYR A 178      29.003  -6.776  24.869  1.00 13.08           C  
ATOM   1426  CD1 TYR A 178      29.877  -6.071  25.692  1.00 13.32           C  
ATOM   1427  CD2 TYR A 178      28.699  -8.103  25.145  1.00 13.62           C  
ATOM   1428  CE1 TYR A 178      30.434  -6.686  26.815  1.00 14.31           C  
ATOM   1429  CE2 TYR A 178      29.270  -8.720  26.263  1.00 14.55           C  
ATOM   1430  CZ  TYR A 178      30.135  -8.013  27.089  1.00 14.89           C  
ATOM   1431  OH  TYR A 178      30.701  -8.643  28.145  1.00 16.59           O  
ATOM   1432  N   ASN A 179      29.223  -8.309  21.427  1.00 13.16           N  
ATOM   1433  CA  ASN A 179      29.672  -9.714  21.152  1.00 14.48           C  
ATOM   1434  C   ASN A 179      31.022  -9.814  20.473  1.00 14.90           C  
ATOM   1435  O   ASN A 179      31.834 -10.698  20.805  1.00 15.28           O  
ATOM   1436  CB  ASN A 179      28.566 -10.465  20.430  1.00 17.34           C  
ATOM   1437  CG  ASN A 179      27.421 -10.748  21.403  1.00 20.24           C  
ATOM   1438  OD1 ASN A 179      26.245 -10.735  21.022  1.00 22.47           O  
ATOM   1439  ND2 ASN A 179      27.800 -11.006  22.652  1.00 22.31           N  
ATOM   1440  N   ALA A 180      31.278  -8.918  19.554  1.00 14.82           N  
ATOM   1441  CA  ALA A 180      32.527  -8.872  18.813  1.00 15.66           C  
ATOM   1442  C   ALA A 180      33.704  -8.407  19.655  1.00 16.20           C  
ATOM   1443  O   ALA A 180      34.851  -8.914  19.520  1.00 16.91           O  
ATOM   1444  CB  ALA A 180      32.331  -7.993  17.579  1.00 15.62           C  
ATOM   1445  N   LYS A 181      33.526  -7.447  20.563  1.00 15.85           N  
ATOM   1446  CA  LYS A 181      34.577  -6.864  21.367  1.00 15.50           C  
ATOM   1447  C   LYS A 181      34.441  -7.020  22.872  1.00 15.42           C  
ATOM   1448  O   LYS A 181      34.943  -6.155  23.595  1.00 14.56           O  
ATOM   1449  CB  LYS A 181      34.626  -5.356  21.037  1.00 16.76           C  
ATOM   1450  CG  LYS A 181      34.939  -5.085  19.542  1.00 19.25           C  
ATOM   1451  CD  LYS A 181      36.338  -5.623  19.244  1.00 19.51           C  
ATOM   1452  CE  LYS A 181      36.571  -5.812  17.761  1.00 22.17           C  
ATOM   1453  NZ  LYS A 181      38.041  -5.632  17.559  1.00 24.30           N  
ATOM   1454  N   LYS A 182      33.848  -8.092  23.332  1.00 15.64           N  
ATOM   1455  CA  LYS A 182      33.559  -8.407  24.723  1.00 16.67           C  
ATOM   1456  C   LYS A 182      34.771  -8.242  25.634  1.00 16.95           C  
ATOM   1457  O   LYS A 182      34.650  -7.781  26.788  1.00 16.97           O  
ATOM   1458  CB  LYS A 182      32.949  -9.801  24.867  1.00 17.66           C  
ATOM   1459  CG  LYS A 182      33.875 -10.921  24.392  1.00 19.50           C  
ATOM   1460  CD  LYS A 182      33.142 -12.265  24.376  1.00 21.84           C  
ATOM   1461  CE  LYS A 182      34.060 -13.361  23.831  1.00 23.71           C  
ATOM   1462  NZ  LYS A 182      33.202 -14.527  23.442  1.00 24.35           N  
ATOM   1463  N   ASP A 183      35.924  -8.599  25.102  1.00 16.82           N  
ATOM   1464  CA  ASP A 183      37.107  -8.451  25.947  1.00 18.35           C  
ATOM   1465  C   ASP A 183      37.526  -6.994  26.093  1.00 18.34           C  
ATOM   1466  O   ASP A 183      38.299  -6.817  27.086  1.00 19.70           O  
ATOM   1467  CB  ASP A 183      38.284  -9.333  25.553  1.00 23.34           C  
ATOM   1468  CG  ASP A 183      38.002 -10.815  25.414  1.00 24.91           C  
ATOM   1469  OD1 ASP A 183      37.485 -11.451  26.343  1.00 27.15           O  
ATOM   1470  OD2 ASP A 183      38.304 -11.345  24.327  1.00 28.25           O  
ATOM   1471  N   TYR A 184      37.173  -6.039  25.305  1.00 17.20           N  
ATOM   1472  CA  TYR A 184      37.624  -4.653  25.509  1.00 17.01           C  
ATOM   1473  C   TYR A 184      36.570  -3.752  26.166  1.00 15.21           C  
ATOM   1474  O   TYR A 184      36.940  -2.623  26.481  1.00 14.61           O  
ATOM   1475  CB  TYR A 184      37.968  -4.005  24.143  1.00 19.87           C  
ATOM   1476  CG  TYR A 184      39.079  -4.673  23.366  1.00 23.84           C  
ATOM   1477  CD1 TYR A 184      38.818  -5.709  22.471  1.00 25.64           C  
ATOM   1478  CD2 TYR A 184      40.389  -4.281  23.516  1.00 25.95           C  
ATOM   1479  CE1 TYR A 184      39.837  -6.351  21.770  1.00 27.50           C  
ATOM   1480  CE2 TYR A 184      41.442  -4.868  22.836  1.00 27.60           C  
ATOM   1481  CZ  TYR A 184      41.139  -5.900  21.955  1.00 28.75           C  
ATOM   1482  OH  TYR A 184      42.173  -6.510  21.274  1.00 30.93           O  
ATOM   1483  N   ILE A 185      35.354  -4.247  26.286  1.00 13.15           N  
ATOM   1484  CA  ILE A 185      34.273  -3.450  26.879  1.00 11.90           C  
ATOM   1485  C   ILE A 185      34.070  -3.834  28.345  1.00 11.53           C  
ATOM   1486  O   ILE A 185      33.615  -4.962  28.623  1.00 12.09           O  
ATOM   1487  CB  ILE A 185      32.962  -3.549  26.026  1.00 10.94           C  
ATOM   1488  CG1 ILE A 185      33.241  -3.101  24.572  1.00 11.20           C  
ATOM   1489  CG2 ILE A 185      31.800  -2.695  26.626  1.00 10.79           C  
ATOM   1490  CD1 ILE A 185      32.114  -3.247  23.515  1.00 10.75           C  
ATOM   1491  N   ASN A 186      34.380  -2.932  29.244  1.00 10.13           N  
ATOM   1492  CA  ASN A 186      34.216  -3.233  30.666  1.00 10.42           C  
ATOM   1493  C   ASN A 186      32.782  -3.125  31.181  1.00  9.94           C  
ATOM   1494  O   ASN A 186      32.433  -3.965  32.034  1.00  9.96           O  
ATOM   1495  CB  ASN A 186      35.070  -2.213  31.442  1.00 11.15           C  
ATOM   1496  CG  ASN A 186      36.518  -2.333  30.954  1.00 12.80           C  
ATOM   1497  OD1 ASN A 186      37.201  -3.261  31.441  1.00 17.70           O  
ATOM   1498  ND2 ASN A 186      36.947  -1.513  30.059  1.00  7.85           N  
ATOM   1499  N   TRP A 187      32.100  -2.070  30.741  1.00  9.04           N  
ATOM   1500  CA  TRP A 187      30.802  -1.719  31.274  1.00  8.78           C  
ATOM   1501  C   TRP A 187      29.672  -1.540  30.288  1.00  8.10           C  
ATOM   1502  O   TRP A 187      29.967  -0.821  29.320  1.00  8.03           O  
ATOM   1503  CB  TRP A 187      30.773  -0.646  32.351  1.00  8.40           C  
ATOM   1504  CG  TRP A 187      31.742  -0.826  33.483  1.00  8.93           C  
ATOM   1505  CD1 TRP A 187      32.910  -0.116  33.618  1.00  9.64           C  
ATOM   1506  CD2 TRP A 187      31.738  -1.785  34.546  1.00  9.68           C  
ATOM   1507  NE1 TRP A 187      33.592  -0.569  34.742  1.00 11.49           N  
ATOM   1508  CE2 TRP A 187      32.901  -1.592  35.304  1.00 10.01           C  
ATOM   1509  CE3 TRP A 187      30.836  -2.777  34.920  1.00 10.52           C  
ATOM   1510  CZ2 TRP A 187      33.187  -2.350  36.435  1.00 11.23           C  
ATOM   1511  CZ3 TRP A 187      31.098  -3.570  36.025  1.00  9.64           C  
ATOM   1512  CH2 TRP A 187      32.250  -3.345  36.748  1.00 10.31           C  
ATOM   1513  N   VAL A 188      28.491  -2.107  30.578  1.00  7.51           N  
ATOM   1514  CA  VAL A 188      27.330  -1.855  29.691  1.00  7.12           C  
ATOM   1515  C   VAL A 188      26.392  -0.950  30.515  1.00  6.71           C  
ATOM   1516  O   VAL A 188      25.819  -1.501  31.474  1.00  7.56           O  
ATOM   1517  CB  VAL A 188      26.680  -3.178  29.248  1.00  6.75           C  
ATOM   1518  CG1 VAL A 188      25.404  -2.944  28.459  1.00  7.07           C  
ATOM   1519  CG2 VAL A 188      27.668  -4.008  28.456  1.00  7.98           C  
ATOM   1520  N   ASP A 189      26.251   0.300  30.201  1.00  5.91           N  
ATOM   1521  CA  ASP A 189      25.418   1.203  31.013  1.00  5.65           C  
ATOM   1522  C   ASP A 189      24.028   1.245  30.383  1.00  5.62           C  
ATOM   1523  O   ASP A 189      23.900   2.078  29.453  1.00  5.64           O  
ATOM   1524  CB  ASP A 189      26.118   2.558  31.009  1.00  5.96           C  
ATOM   1525  CG  ASP A 189      27.384   2.559  31.858  1.00  7.48           C  
ATOM   1526  OD1 ASP A 189      27.672   1.590  32.601  1.00  7.41           O  
ATOM   1527  OD2 ASP A 189      28.159   3.545  31.762  1.00  9.20           O  
ATOM   1528  N   TYR A 190      23.100   0.464  30.931  1.00  4.83           N  
ATOM   1529  CA  TYR A 190      21.734   0.460  30.337  1.00  5.15           C  
ATOM   1530  C   TYR A 190      20.790   1.463  31.007  1.00  5.31           C  
ATOM   1531  O   TYR A 190      20.575   1.349  32.234  1.00  5.44           O  
ATOM   1532  CB  TYR A 190      21.217  -0.969  30.434  1.00  5.71           C  
ATOM   1533  CG  TYR A 190      19.952  -1.190  29.626  1.00  6.74           C  
ATOM   1534  CD1 TYR A 190      18.701  -0.979  30.236  1.00  7.14           C  
ATOM   1535  CD2 TYR A 190      19.963  -1.603  28.293  1.00  6.46           C  
ATOM   1536  CE1 TYR A 190      17.499  -1.211  29.562  1.00  6.96           C  
ATOM   1537  CE2 TYR A 190      18.778  -1.819  27.564  1.00  7.20           C  
ATOM   1538  CZ  TYR A 190      17.576  -1.655  28.233  1.00  7.49           C  
ATOM   1539  OH  TYR A 190      16.393  -1.887  27.617  1.00  8.08           O  
ATOM   1540  N   GLN A 191      20.239   2.388  30.221  1.00  5.30           N  
ATOM   1541  CA  GLN A 191      19.357   3.427  30.729  1.00  5.58           C  
ATOM   1542  C   GLN A 191      17.922   2.988  30.936  1.00  5.94           C  
ATOM   1543  O   GLN A 191      17.166   2.966  29.961  1.00  6.45           O  
ATOM   1544  CB  GLN A 191      19.473   4.681  29.834  1.00  5.51           C  
ATOM   1545  CG  GLN A 191      18.735   5.927  30.301  1.00  5.57           C  
ATOM   1546  CD  GLN A 191      18.899   6.255  31.777  1.00  6.29           C  
ATOM   1547  OE1 GLN A 191      18.094   5.902  32.634  1.00  5.64           O  
ATOM   1548  NE2 GLN A 191      19.957   6.967  32.091  1.00  5.89           N  
ATOM   1549  N   PHE A 192      17.481   2.712  32.156  1.00  6.24           N  
ATOM   1550  CA  PHE A 192      16.089   2.305  32.426  1.00  6.84           C  
ATOM   1551  C   PHE A 192      15.071   3.401  32.122  1.00  7.08           C  
ATOM   1552  O   PHE A 192      13.917   3.057  31.822  1.00  6.91           O  
ATOM   1553  CB  PHE A 192      15.876   1.764  33.864  1.00  6.97           C  
ATOM   1554  CG  PHE A 192      16.371   0.361  34.030  1.00  9.22           C  
ATOM   1555  CD1 PHE A 192      17.729   0.064  34.074  1.00  9.02           C  
ATOM   1556  CD2 PHE A 192      15.413  -0.674  34.087  1.00 11.41           C  
ATOM   1557  CE1 PHE A 192      18.137  -1.269  34.197  1.00 10.40           C  
ATOM   1558  CE2 PHE A 192      15.802  -1.998  34.233  1.00 11.58           C  
ATOM   1559  CZ  PHE A 192      17.187  -2.292  34.327  1.00 11.26           C  
ATOM   1560  N   SER A 193      15.418   4.678  32.169  1.00  7.28           N  
ATOM   1561  CA  SER A 193      14.471   5.757  31.888  1.00  7.88           C  
ATOM   1562  C   SER A 193      14.076   5.764  30.408  1.00  8.46           C  
ATOM   1563  O   SER A 193      13.092   6.481  30.094  1.00  8.95           O  
ATOM   1564  CB  SER A 193      14.978   7.116  32.349  1.00  7.24           C  
ATOM   1565  OG  SER A 193      15.060   7.154  33.775  1.00  7.02           O  
ATOM   1566  N   ASN A 194      14.728   5.018  29.529  1.00  8.60           N  
ATOM   1567  CA  ASN A 194      14.388   4.990  28.095  1.00  9.80           C  
ATOM   1568  C   ASN A 194      13.579   3.767  27.678  1.00 10.53           C  
ATOM   1569  O   ASN A 194      13.451   3.529  26.453  1.00 10.62           O  
ATOM   1570  CB  ASN A 194      15.684   5.103  27.271  1.00 10.58           C  
ATOM   1571  CG  ASN A 194      16.375   6.449  27.382  1.00 12.83           C  
ATOM   1572  OD1 ASN A 194      15.806   7.450  27.895  1.00 14.74           O  
ATOM   1573  ND2 ASN A 194      17.586   6.559  26.843  1.00 11.41           N  
ATOM   1574  N   GLN A 195      13.047   2.979  28.590  1.00 11.18           N  
ATOM   1575  CA  GLN A 195      12.263   1.783  28.260  1.00 12.59           C  
ATOM   1576  C   GLN A 195      11.061   2.199  27.423  1.00 14.15           C  
ATOM   1577  O   GLN A 195      10.563   3.333  27.508  1.00 13.95           O  
ATOM   1578  CB  GLN A 195      11.696   1.048  29.478  1.00 13.43           C  
ATOM   1579  CG  GLN A 195      12.659   0.197  30.278  1.00 12.96           C  
ATOM   1580  CD  GLN A 195      13.225  -0.955  29.483  1.00 12.88           C  
ATOM   1581  OE1 GLN A 195      12.740  -2.094  29.450  1.00 14.57           O  
ATOM   1582  NE2 GLN A 195      14.282  -0.727  28.722  1.00 10.56           N  
ATOM   1583  N   GLN A 196      10.580   1.257  26.635  1.00 15.49           N  
ATOM   1584  CA  GLN A 196       9.379   1.571  25.801  1.00 17.53           C  
ATOM   1585  C   GLN A 196       8.095   1.611  26.633  1.00 17.63           C  
ATOM   1586  O   GLN A 196       7.316   2.575  26.546  1.00 18.03           O  
ATOM   1587  CB  GLN A 196       9.236   0.574  24.639  1.00 22.52           C  
ATOM   1588  CG  GLN A 196      10.486   0.770  23.761  1.00 29.80           C  
ATOM   1589  CD  GLN A 196      10.115   1.962  22.895  1.00 33.19           C  
ATOM   1590  OE1 GLN A 196       9.804   3.055  23.380  1.00 37.40           O  
ATOM   1591  NE2 GLN A 196      10.105   1.687  21.582  1.00 36.44           N  
ATOM   1592  N   LYS A 197       7.889   0.567  27.404  1.00 17.33           N  
ATOM   1593  CA  LYS A 197       6.721   0.496  28.291  1.00 18.14           C  
ATOM   1594  C   LYS A 197       7.232   0.739  29.707  1.00 18.09           C  
ATOM   1595  O   LYS A 197       8.379   0.399  30.024  1.00 17.71           O  
ATOM   1596  CB  LYS A 197       6.107  -0.893  28.255  1.00 20.59           C  
ATOM   1597  CG  LYS A 197       5.745  -1.287  26.806  1.00 24.59           C  
ATOM   1598  CD  LYS A 197       5.588  -2.795  26.654  1.00 28.34           C  
ATOM   1599  CE  LYS A 197       6.569  -3.696  27.382  1.00 30.90           C  
ATOM   1600  NZ  LYS A 197       6.010  -4.551  28.475  1.00 32.65           N  
ATOM   1601  N   PRO A 198       6.424   1.300  30.584  1.00 18.35           N  
ATOM   1602  CA  PRO A 198       6.785   1.577  31.971  1.00 18.01           C  
ATOM   1603  C   PRO A 198       7.183   0.324  32.723  1.00 17.81           C  
ATOM   1604  O   PRO A 198       6.757  -0.827  32.486  1.00 17.85           O  
ATOM   1605  CB  PRO A 198       5.552   2.256  32.569  1.00 18.41           C  
ATOM   1606  CG  PRO A 198       4.712   2.694  31.382  1.00 19.13           C  
ATOM   1607  CD  PRO A 198       5.043   1.738  30.228  1.00 18.96           C  
ATOM   1608  N   VAL A 199       8.086   0.517  33.661  1.00 17.90           N  
ATOM   1609  CA  VAL A 199       8.605  -0.513  34.595  1.00 18.42           C  
ATOM   1610  C   VAL A 199       7.767  -0.191  35.863  1.00 19.25           C  
ATOM   1611  O   VAL A 199       7.986   0.823  36.558  1.00 19.10           O  
ATOM   1612  CB  VAL A 199      10.103  -0.467  34.869  1.00 18.79           C  
ATOM   1613  CG1 VAL A 199      10.545  -1.592  35.819  1.00 17.20           C  
ATOM   1614  CG2 VAL A 199      10.960  -0.388  33.606  1.00 17.97           C  
ATOM   1615  N   SER A 200       6.801  -1.066  36.070  1.00 20.04           N  
ATOM   1616  CA  SER A 200       5.864  -0.855  37.165  1.00 20.84           C  
ATOM   1617  C   SER A 200       6.108  -1.389  38.541  1.00 20.55           C  
ATOM   1618  O   SER A 200       5.450  -0.879  39.483  1.00 20.79           O  
ATOM   1619  CB  SER A 200       4.465  -1.282  36.662  1.00 22.19           C  
ATOM   1620  OG  SER A 200       3.895   0.035  36.571  1.00 27.33           O  
ATOM   1621  N   THR A 201       6.955  -2.381  38.631  1.00 20.23           N  
ATOM   1622  CA  THR A 201       7.216  -2.946  39.957  1.00 20.22           C  
ATOM   1623  C   THR A 201       8.709  -3.207  40.101  1.00 20.48           C  
ATOM   1624  O   THR A 201       9.484  -3.195  39.145  1.00 19.95           O  
ATOM   1625  CB  THR A 201       6.392  -4.271  40.198  1.00 19.92           C  
ATOM   1626  OG1 THR A 201       6.869  -5.170  39.162  1.00 19.03           O  
ATOM   1627  CG2 THR A 201       4.868  -4.168  40.123  1.00 19.62           C  
ATOM   1628  N   ASP A 202       9.091  -3.492  41.337  1.00 20.77           N  
ATOM   1629  CA  ASP A 202      10.514  -3.819  41.585  1.00 21.29           C  
ATOM   1630  C   ASP A 202      10.766  -5.216  41.002  1.00 21.10           C  
ATOM   1631  O   ASP A 202      11.929  -5.476  40.621  1.00 21.25           O  
ATOM   1632  CB  ASP A 202      10.809  -3.585  43.036  1.00 23.28           C  
ATOM   1633  CG  ASP A 202      10.032  -4.503  43.929  1.00 25.01           C  
ATOM   1634  OD1 ASP A 202       9.100  -5.191  43.466  1.00 26.73           O  
ATOM   1635  OD2 ASP A 202      10.371  -4.539  45.123  1.00 28.19           O  
ATOM   1636  N   ASP A 203       9.752  -6.059  40.942  1.00 20.66           N  
ATOM   1637  CA  ASP A 203       9.925  -7.383  40.347  1.00 20.83           C  
ATOM   1638  C   ASP A 203      10.107  -7.196  38.819  1.00 19.66           C  
ATOM   1639  O   ASP A 203      10.936  -7.983  38.300  1.00 20.18           O  
ATOM   1640  CB  ASP A 203       8.814  -8.426  40.515  1.00 25.16           C  
ATOM   1641  CG  ASP A 203       8.525  -8.853  41.940  1.00 27.31           C  
ATOM   1642  OD1 ASP A 203       9.454  -9.206  42.698  1.00 29.05           O  
ATOM   1643  OD2 ASP A 203       7.342  -8.828  42.343  1.00 30.04           O  
ATOM   1644  N   ALA A 204       9.404  -6.302  38.148  1.00 18.32           N  
ATOM   1645  CA  ALA A 204       9.535  -6.082  36.704  1.00 16.82           C  
ATOM   1646  C   ALA A 204      10.960  -5.564  36.428  1.00 16.75           C  
ATOM   1647  O   ALA A 204      11.547  -5.906  35.389  1.00 16.39           O  
ATOM   1648  CB  ALA A 204       8.498  -5.160  36.146  1.00 16.45           C  
ATOM   1649  N   PHE A 205      11.494  -4.791  37.371  1.00 15.93           N  
ATOM   1650  CA  PHE A 205      12.844  -4.226  37.219  1.00 15.22           C  
ATOM   1651  C   PHE A 205      13.882  -5.336  37.193  1.00 14.98           C  
ATOM   1652  O   PHE A 205      14.789  -5.380  36.360  1.00 14.47           O  
ATOM   1653  CB  PHE A 205      13.105  -3.155  38.290  1.00 14.65           C  
ATOM   1654  CG  PHE A 205      14.482  -2.537  38.278  1.00 14.20           C  
ATOM   1655  CD1 PHE A 205      15.580  -3.189  38.852  1.00 13.24           C  
ATOM   1656  CD2 PHE A 205      14.682  -1.278  37.670  1.00 14.27           C  
ATOM   1657  CE1 PHE A 205      16.850  -2.632  38.835  1.00 12.41           C  
ATOM   1658  CE2 PHE A 205      15.952  -0.696  37.645  1.00 12.34           C  
ATOM   1659  CZ  PHE A 205      17.021  -1.389  38.207  1.00 12.53           C  
ATOM   1660  N   VAL A 206      13.759  -6.215  38.184  1.00 14.87           N  
ATOM   1661  CA  VAL A 206      14.675  -7.340  38.420  1.00 15.37           C  
ATOM   1662  C   VAL A 206      14.717  -8.273  37.207  1.00 16.03           C  
ATOM   1663  O   VAL A 206      15.780  -8.749  36.764  1.00 15.61           O  
ATOM   1664  CB  VAL A 206      14.420  -7.999  39.791  1.00 15.29           C  
ATOM   1665  CG1 VAL A 206      15.054  -9.393  39.915  1.00 15.94           C  
ATOM   1666  CG2 VAL A 206      14.926  -7.189  40.980  1.00 14.74           C  
ATOM   1667  N   GLU A 207      13.537  -8.527  36.720  1.00 16.82           N  
ATOM   1668  CA  GLU A 207      13.342  -9.403  35.538  1.00 18.27           C  
ATOM   1669  C   GLU A 207      13.995  -8.733  34.343  1.00 17.50           C  
ATOM   1670  O   GLU A 207      14.680  -9.461  33.594  1.00 17.65           O  
ATOM   1671  CB  GLU A 207      11.907  -9.844  35.281  1.00 24.35           C  
ATOM   1672  CG  GLU A 207      10.683 -10.280  34.561  1.00 32.54           C  
ATOM   1673  CD  GLU A 207       9.317 -10.072  35.233  1.00 36.73           C  
ATOM   1674  OE1 GLU A 207       9.173 -10.945  36.155  1.00 39.98           O  
ATOM   1675  OE2 GLU A 207       8.558  -9.141  34.918  1.00 39.11           O  
ATOM   1676  N   ILE A 208      13.908  -7.431  34.192  1.00 16.47           N  
ATOM   1677  CA  ILE A 208      14.584  -6.790  33.051  1.00 15.61           C  
ATOM   1678  C   ILE A 208      16.095  -6.929  33.150  1.00 14.91           C  
ATOM   1679  O   ILE A 208      16.804  -7.253  32.171  1.00 14.59           O  
ATOM   1680  CB  ILE A 208      14.120  -5.324  32.879  1.00 15.93           C  
ATOM   1681  CG1 ILE A 208      12.600  -5.338  32.561  1.00 16.28           C  
ATOM   1682  CG2 ILE A 208      14.969  -4.613  31.778  1.00 15.79           C  
ATOM   1683  CD1 ILE A 208      11.919  -3.945  32.745  1.00 17.13           C  
ATOM   1684  N   PHE A 209      16.605  -6.686  34.341  1.00 14.02           N  
ATOM   1685  CA  PHE A 209      18.025  -6.746  34.620  1.00 13.85           C  
ATOM   1686  C   PHE A 209      18.593  -8.118  34.294  1.00 14.29           C  
ATOM   1687  O   PHE A 209      19.633  -8.219  33.633  1.00 13.19           O  
ATOM   1688  CB  PHE A 209      18.286  -6.359  36.080  1.00 13.13           C  
ATOM   1689  CG  PHE A 209      19.730  -6.397  36.448  1.00 13.64           C  
ATOM   1690  CD1 PHE A 209      20.583  -5.316  36.190  1.00 13.88           C  
ATOM   1691  CD2 PHE A 209      20.221  -7.530  37.067  1.00 13.85           C  
ATOM   1692  CE1 PHE A 209      21.929  -5.369  36.582  1.00 13.91           C  
ATOM   1693  CE2 PHE A 209      21.557  -7.592  37.473  1.00 15.11           C  
ATOM   1694  CZ  PHE A 209      22.414  -6.518  37.211  1.00 14.99           C  
ATOM   1695  N   LYS A 210      17.927  -9.180  34.743  1.00 14.67           N  
ATOM   1696  CA  LYS A 210      18.431 -10.540  34.485  1.00 15.91           C  
ATOM   1697  C   LYS A 210      18.539 -10.823  32.981  1.00 15.60           C  
ATOM   1698  O   LYS A 210      19.521 -11.479  32.586  1.00 15.39           O  
ATOM   1699  CB  LYS A 210      17.550 -11.619  35.090  1.00 19.41           C  
ATOM   1700  CG  LYS A 210      17.449 -11.668  36.594  1.00 23.42           C  
ATOM   1701  CD  LYS A 210      18.805 -11.852  37.267  1.00 27.49           C  
ATOM   1702  CE  LYS A 210      18.685 -11.470  38.750  1.00 29.81           C  
ATOM   1703  NZ  LYS A 210      20.026 -11.406  39.381  1.00 31.63           N  
ATOM   1704  N   SER A 211      17.571 -10.343  32.238  1.00 15.61           N  
ATOM   1705  CA  SER A 211      17.560 -10.539  30.766  1.00 16.34           C  
ATOM   1706  C   SER A 211      18.701  -9.737  30.121  1.00 15.77           C  
ATOM   1707  O   SER A 211      19.280 -10.227  29.136  1.00 15.50           O  
ATOM   1708  CB  SER A 211      16.214 -10.315  30.076  1.00 17.46           C  
ATOM   1709  OG  SER A 211      16.112  -8.901  29.923  1.00 22.80           O  
ATOM   1710  N   LEU A 212      19.072  -8.590  30.673  1.00 14.66           N  
ATOM   1711  CA  LEU A 212      20.187  -7.799  30.180  1.00 14.07           C  
ATOM   1712  C   LEU A 212      21.470  -8.570  30.374  1.00 14.56           C  
ATOM   1713  O   LEU A 212      22.371  -8.525  29.525  1.00 14.96           O  
ATOM   1714  CB  LEU A 212      20.250  -6.435  30.877  1.00 12.91           C  
ATOM   1715  CG  LEU A 212      19.090  -5.484  30.643  1.00 13.68           C  
ATOM   1716  CD1 LEU A 212      19.284  -4.211  31.491  1.00 12.35           C  
ATOM   1717  CD2 LEU A 212      18.979  -5.141  29.154  1.00 13.62           C  
ATOM   1718  N   GLU A 213      21.675  -9.248  31.497  1.00 14.39           N  
ATOM   1719  CA  GLU A 213      22.895 -10.034  31.760  1.00 15.79           C  
ATOM   1720  C   GLU A 213      23.059 -11.203  30.781  1.00 16.50           C  
ATOM   1721  O   GLU A 213      24.163 -11.629  30.428  1.00 16.64           O  
ATOM   1722  CB  GLU A 213      22.961 -10.516  33.199  1.00 15.33           C  
ATOM   1723  CG  GLU A 213      22.986  -9.416  34.283  1.00 15.37           C  
ATOM   1724  CD  GLU A 213      23.513  -9.874  35.613  1.00 16.33           C  
ATOM   1725  OE1 GLU A 213      22.836 -10.876  35.993  1.00 17.35           O  
ATOM   1726  OE2 GLU A 213      24.445  -9.400  36.240  1.00 16.41           O  
ATOM   1727  N   LYS A 214      21.950 -11.709  30.296  1.00 17.58           N  
ATOM   1728  CA  LYS A 214      21.882 -12.791  29.306  1.00 18.94           C  
ATOM   1729  C   LYS A 214      22.240 -12.178  27.943  1.00 18.47           C  
ATOM   1730  O   LYS A 214      23.026 -12.801  27.199  1.00 18.95           O  
ATOM   1731  CB  LYS A 214      20.480 -13.341  29.311  1.00 25.11           C  
ATOM   1732  CG  LYS A 214      20.085 -14.778  29.134  1.00 30.73           C  
ATOM   1733  CD  LYS A 214      19.777 -15.632  30.354  1.00 34.05           C  
ATOM   1734  CE  LYS A 214      20.842 -16.602  30.816  1.00 36.68           C  
ATOM   1735  NZ  LYS A 214      21.549 -16.309  32.104  1.00 39.27           N  
ATOM   1736  N   ASP A 215      21.729 -10.998  27.637  1.00 17.10           N  
ATOM   1737  CA  ASP A 215      22.007 -10.284  26.371  1.00 16.47           C  
ATOM   1738  C   ASP A 215      23.471  -9.824  26.268  1.00 15.55           C  
ATOM   1739  O   ASP A 215      24.033  -9.854  25.162  1.00 15.75           O  
ATOM   1740  CB  ASP A 215      21.115  -9.105  26.096  1.00 16.83           C  
ATOM   1741  CG  ASP A 215      19.635  -9.285  25.868  1.00 18.03           C  
ATOM   1742  OD1 ASP A 215      19.316 -10.438  25.554  1.00 17.21           O  
ATOM   1743  OD2 ASP A 215      18.862  -8.314  26.011  1.00 17.88           O  
ATOM   1744  N   TYR A 216      24.072  -9.413  27.356  1.00 14.55           N  
ATOM   1745  CA  TYR A 216      25.456  -8.949  27.444  1.00 14.01           C  
ATOM   1746  C   TYR A 216      26.224  -9.992  28.216  1.00 14.74           C  
ATOM   1747  O   TYR A 216      26.586 -11.052  27.671  1.00 14.60           O  
ATOM   1748  CB  TYR A 216      25.506  -7.512  28.014  1.00 12.81           C  
ATOM   1749  CG  TYR A 216      24.804  -6.543  27.062  1.00 11.98           C  
ATOM   1750  CD1 TYR A 216      25.485  -5.956  25.969  1.00 11.76           C  
ATOM   1751  CD2 TYR A 216      23.476  -6.152  27.227  1.00 10.92           C  
ATOM   1752  CE1 TYR A 216      24.873  -5.043  25.124  1.00 10.99           C  
ATOM   1753  CE2 TYR A 216      22.834  -5.237  26.396  1.00 10.49           C  
ATOM   1754  CZ  TYR A 216      23.551  -4.685  25.334  1.00 10.70           C  
ATOM   1755  OH  TYR A 216      22.936  -3.816  24.497  1.00 10.96           O  
ATOM   1756  N   HIS A 217      26.421  -9.713  29.483  1.00 15.56           N  
ATOM   1757  CA  HIS A 217      27.155 -10.668  30.352  1.00 16.81           C  
ATOM   1758  C   HIS A 217      26.914 -10.347  31.819  1.00 16.88           C  
ATOM   1759  O   HIS A 217      26.886  -9.158  32.161  1.00 16.21           O  
ATOM   1760  CB  HIS A 217      28.668 -10.532  30.020  1.00 19.31           C  
ATOM   1761  CG  HIS A 217      29.436 -11.726  30.471  1.00 22.76           C  
ATOM   1762  ND1 HIS A 217      29.588 -12.890  29.802  1.00 24.18           N  
ATOM   1763  CD2 HIS A 217      30.107 -11.895  31.649  1.00 24.62           C  
ATOM   1764  CE1 HIS A 217      30.324 -13.728  30.516  1.00 25.21           C  
ATOM   1765  NE2 HIS A 217      30.647 -13.156  31.641  1.00 25.63           N  
ATOM   1766  N   PRO A 218      26.783 -11.363  32.683  1.00 17.07           N  
ATOM   1767  CA  PRO A 218      26.559 -11.152  34.115  1.00 16.57           C  
ATOM   1768  C   PRO A 218      27.713 -10.330  34.646  1.00 16.00           C  
ATOM   1769  O   PRO A 218      28.878 -10.470  34.276  1.00 15.76           O  
ATOM   1770  CB  PRO A 218      26.492 -12.539  34.781  1.00 16.54           C  
ATOM   1771  CG  PRO A 218      26.222 -13.465  33.646  1.00 16.84           C  
ATOM   1772  CD  PRO A 218      26.794 -12.810  32.365  1.00 17.25           C  
ATOM   1773  N   HIS A 219      27.328  -9.475  35.578  1.00 15.54           N  
ATOM   1774  CA  HIS A 219      28.151  -8.557  36.345  1.00 15.26           C  
ATOM   1775  C   HIS A 219      28.765  -7.440  35.532  1.00 14.24           C  
ATOM   1776  O   HIS A 219      29.582  -6.689  36.086  1.00 14.71           O  
ATOM   1777  CB  HIS A 219      29.301  -9.204  37.176  1.00 19.53           C  
ATOM   1778  CG  HIS A 219      28.883 -10.530  37.750  1.00 23.34           C  
ATOM   1779  ND1 HIS A 219      29.635 -11.681  37.573  1.00 25.35           N  
ATOM   1780  CD2 HIS A 219      27.741 -10.903  38.373  1.00 23.90           C  
ATOM   1781  CE1 HIS A 219      28.984 -12.704  38.122  1.00 25.35           C  
ATOM   1782  NE2 HIS A 219      27.841 -12.259  38.612  1.00 25.96           N  
ATOM   1783  N   LYS A 220      28.424  -7.245  34.283  1.00 13.33           N  
ATOM   1784  CA  LYS A 220      29.015  -6.164  33.465  1.00 12.59           C  
ATOM   1785  C   LYS A 220      27.945  -5.147  33.200  1.00 12.03           C  
ATOM   1786  O   LYS A 220      28.290  -4.125  32.568  1.00 12.58           O  
ATOM   1787  CB  LYS A 220      29.560  -6.733  32.120  1.00 13.18           C  
ATOM   1788  CG  LYS A 220      30.885  -7.482  32.459  1.00 15.55           C  
ATOM   1789  CD  LYS A 220      31.613  -8.026  31.238  1.00 17.54           C  
ATOM   1790  CE  LYS A 220      32.416  -7.005  30.464  1.00 17.73           C  
ATOM   1791  NZ  LYS A 220      33.316  -7.565  29.411  1.00 14.45           N  
ATOM   1792  N   VAL A 221      26.693  -5.416  33.586  1.00 11.08           N  
ATOM   1793  CA  VAL A 221      25.623  -4.423  33.292  1.00 10.05           C  
ATOM   1794  C   VAL A 221      25.367  -3.500  34.487  1.00  9.60           C  
ATOM   1795  O   VAL A 221      25.101  -4.043  35.578  1.00  9.40           O  
ATOM   1796  CB  VAL A 221      24.325  -5.167  32.960  1.00 10.69           C  
ATOM   1797  CG1 VAL A 221      23.196  -4.173  32.729  1.00 10.44           C  
ATOM   1798  CG2 VAL A 221      24.593  -6.071  31.742  1.00 12.12           C  
ATOM   1799  N   LEU A 222      25.391  -2.213  34.281  1.00  8.78           N  
ATOM   1800  CA  LEU A 222      25.087  -1.234  35.335  1.00  8.43           C  
ATOM   1801  C   LEU A 222      23.759  -0.581  34.968  1.00  8.43           C  
ATOM   1802  O   LEU A 222      23.593   0.021  33.887  1.00  8.45           O  
ATOM   1803  CB  LEU A 222      26.224  -0.228  35.394  1.00  8.56           C  
ATOM   1804  CG  LEU A 222      27.677  -0.591  35.633  1.00  9.14           C  
ATOM   1805  CD1 LEU A 222      28.489   0.688  35.854  1.00  9.15           C  
ATOM   1806  CD2 LEU A 222      27.811  -1.537  36.844  1.00 10.71           C  
ATOM   1807  N   PRO A 223      22.752  -0.675  35.822  1.00  8.67           N  
ATOM   1808  CA  PRO A 223      21.461  -0.025  35.615  1.00  8.26           C  
ATOM   1809  C   PRO A 223      21.606   1.512  35.756  1.00  7.27           C  
ATOM   1810  O   PRO A 223      22.355   1.976  36.633  1.00  6.77           O  
ATOM   1811  CB  PRO A 223      20.531  -0.551  36.719  1.00  8.33           C  
ATOM   1812  CG  PRO A 223      21.361  -1.450  37.566  1.00  9.24           C  
ATOM   1813  CD  PRO A 223      22.824  -1.356  37.147  1.00  8.81           C  
ATOM   1814  N   GLY A 224      20.875   2.247  34.951  1.00  6.72           N  
ATOM   1815  CA  GLY A 224      20.930   3.721  35.032  1.00  6.72           C  
ATOM   1816  C   GLY A 224      19.563   4.365  35.214  1.00  6.44           C  
ATOM   1817  O   GLY A 224      18.577   3.705  34.883  1.00  6.94           O  
ATOM   1818  N   PHE A 225      19.538   5.574  35.682  1.00  6.21           N  
ATOM   1819  CA  PHE A 225      18.343   6.375  35.926  1.00  6.41           C  
ATOM   1820  C   PHE A 225      18.574   7.777  35.370  1.00  6.40           C  
ATOM   1821  O   PHE A 225      19.706   8.246  35.341  1.00  6.70           O  
ATOM   1822  CB  PHE A 225      18.001   6.389  37.446  1.00  5.93           C  
ATOM   1823  CG  PHE A 225      16.703   7.125  37.734  1.00  7.92           C  
ATOM   1824  CD1 PHE A 225      15.481   6.580  37.358  1.00  6.98           C  
ATOM   1825  CD2 PHE A 225      16.729   8.340  38.422  1.00  7.19           C  
ATOM   1826  CE1 PHE A 225      14.265   7.256  37.614  1.00  8.02           C  
ATOM   1827  CE2 PHE A 225      15.534   9.032  38.662  1.00  8.19           C  
ATOM   1828  CZ  PHE A 225      14.316   8.501  38.278  1.00  7.36           C  
ATOM   1829  N   SER A 226      17.544   8.450  34.908  1.00  6.05           N  
ATOM   1830  CA  SER A 226      17.648   9.811  34.409  1.00  7.00           C  
ATOM   1831  C   SER A 226      16.846  10.813  35.263  1.00  7.27           C  
ATOM   1832  O   SER A 226      15.634  10.621  35.514  1.00  7.70           O  
ATOM   1833  CB  SER A 226      17.182   9.908  32.936  1.00  6.79           C  
ATOM   1834  OG  SER A 226      17.150  11.315  32.625  1.00  6.16           O  
ATOM   1835  N   THR A 227      17.462  11.890  35.699  1.00  7.63           N  
ATOM   1836  CA  THR A 227      16.830  12.972  36.447  1.00  8.08           C  
ATOM   1837  C   THR A 227      16.544  14.136  35.505  1.00  8.53           C  
ATOM   1838  O   THR A 227      16.096  15.225  35.916  1.00  8.90           O  
ATOM   1839  CB  THR A 227      17.724  13.407  37.662  1.00  8.36           C  
ATOM   1840  OG1 THR A 227      18.996  13.854  37.043  1.00  9.55           O  
ATOM   1841  CG2 THR A 227      17.974  12.308  38.688  1.00  9.92           C  
ATOM   1842  N   ASP A 228      16.736  13.976  34.218  1.00  8.31           N  
ATOM   1843  CA  ASP A 228      16.495  15.020  33.205  1.00  9.89           C  
ATOM   1844  C   ASP A 228      14.980  15.196  33.061  1.00 10.54           C  
ATOM   1845  O   ASP A 228      14.317  14.179  32.870  1.00  9.63           O  
ATOM   1846  CB  ASP A 228      17.135  14.515  31.890  1.00 10.30           C  
ATOM   1847  CG  ASP A 228      17.154  15.372  30.639  1.00 11.85           C  
ATOM   1848  OD1 ASP A 228      16.183  16.143  30.480  1.00 11.31           O  
ATOM   1849  OD2 ASP A 228      18.061  15.346  29.784  1.00 10.38           O  
ATOM   1850  N   PRO A 229      14.462  16.402  33.160  1.00 11.49           N  
ATOM   1851  CA  PRO A 229      13.022  16.660  32.989  1.00 12.59           C  
ATOM   1852  C   PRO A 229      12.445  16.108  31.703  1.00 13.65           C  
ATOM   1853  O   PRO A 229      11.268  15.693  31.729  1.00 14.01           O  
ATOM   1854  CB  PRO A 229      12.878  18.173  33.028  1.00 12.85           C  
ATOM   1855  CG  PRO A 229      14.153  18.703  33.608  1.00 12.89           C  
ATOM   1856  CD  PRO A 229      15.231  17.622  33.430  1.00 12.33           C  
ATOM   1857  N   LEU A 230      13.137  16.043  30.578  1.00 14.21           N  
ATOM   1858  CA  LEU A 230      12.661  15.492  29.317  1.00 15.10           C  
ATOM   1859  C   LEU A 230      12.348  14.014  29.578  1.00 15.06           C  
ATOM   1860  O   LEU A 230      11.317  13.553  29.051  1.00 16.04           O  
ATOM   1861  CB  LEU A 230      13.659  15.655  28.182  1.00 19.11           C  
ATOM   1862  CG  LEU A 230      13.993  17.059  27.678  1.00 22.51           C  
ATOM   1863  CD1 LEU A 230      14.730  17.027  26.324  1.00 23.60           C  
ATOM   1864  CD2 LEU A 230      12.733  17.917  27.488  1.00 24.07           C  
ATOM   1865  N   ASP A 231      13.210  13.346  30.304  1.00 13.51           N  
ATOM   1866  CA  ASP A 231      12.992  11.937  30.643  1.00 13.06           C  
ATOM   1867  C   ASP A 231      11.937  11.816  31.746  1.00 12.59           C  
ATOM   1868  O   ASP A 231      11.165  10.825  31.693  1.00 12.74           O  
ATOM   1869  CB  ASP A 231      14.287  11.221  31.048  1.00 11.63           C  
ATOM   1870  CG  ASP A 231      15.248  11.216  29.875  1.00 13.15           C  
ATOM   1871  OD1 ASP A 231      14.838  11.006  28.690  1.00 14.12           O  
ATOM   1872  OD2 ASP A 231      16.437  11.400  30.089  1.00 11.89           O  
ATOM   1873  N   THR A 232      11.929  12.730  32.710  1.00 12.85           N  
ATOM   1874  CA  THR A 232      10.923  12.597  33.797  1.00 13.74           C  
ATOM   1875  C   THR A 232       9.499  12.583  33.228  1.00 14.67           C  
ATOM   1876  O   THR A 232       8.650  11.806  33.691  1.00 14.78           O  
ATOM   1877  CB  THR A 232      11.110  13.731  34.859  1.00 13.57           C  
ATOM   1878  OG1 THR A 232      12.536  13.683  35.115  1.00 13.97           O  
ATOM   1879  CG2 THR A 232      10.224  13.538  36.101  1.00 13.85           C  
ATOM   1880  N   LYS A 233       9.233  13.414  32.249  1.00 15.04           N  
ATOM   1881  CA  LYS A 233       7.957  13.588  31.529  1.00 15.75           C  
ATOM   1882  C   LYS A 233       7.499  12.343  30.816  1.00 15.78           C  
ATOM   1883  O   LYS A 233       6.282  12.128  30.757  1.00 16.00           O  
ATOM   1884  CB  LYS A 233       8.042  14.772  30.577  1.00 17.99           C  
ATOM   1885  CG  LYS A 233       6.638  15.175  30.103  1.00 22.02           C  
ATOM   1886  CD  LYS A 233       6.685  16.675  29.809  1.00 25.27           C  
ATOM   1887  CE  LYS A 233       5.295  17.258  29.639  1.00 27.16           C  
ATOM   1888  NZ  LYS A 233       4.740  16.695  28.384  1.00 29.53           N  
ATOM   1889  N   HIS A 234       8.408  11.534  30.303  1.00 15.72           N  
ATOM   1890  CA  HIS A 234       8.129  10.259  29.638  1.00 15.82           C  
ATOM   1891  C   HIS A 234       7.624   9.259  30.675  1.00 15.48           C  
ATOM   1892  O   HIS A 234       6.891   8.334  30.306  1.00 15.33           O  
ATOM   1893  CB  HIS A 234       9.285   9.618  28.839  1.00 18.76           C  
ATOM   1894  CG  HIS A 234       9.729  10.464  27.683  1.00 21.73           C  
ATOM   1895  ND1 HIS A 234       8.832  11.175  26.924  1.00 23.74           N  
ATOM   1896  CD2 HIS A 234      10.929  10.701  27.112  1.00 22.13           C  
ATOM   1897  CE1 HIS A 234       9.463  11.846  25.971  1.00 23.07           C  
ATOM   1898  NE2 HIS A 234      10.725  11.570  26.064  1.00 23.70           N  
ATOM   1899  N   ASN A 235       8.028   9.378  31.944  1.00 14.87           N  
ATOM   1900  CA  ASN A 235       7.555   8.534  33.049  1.00 14.17           C  
ATOM   1901  C   ASN A 235       7.594   7.021  32.843  1.00 13.78           C  
ATOM   1902  O   ASN A 235       6.634   6.279  33.142  1.00 13.72           O  
ATOM   1903  CB  ASN A 235       6.119   9.062  33.286  1.00 14.60           C  
ATOM   1904  CG  ASN A 235       5.590   8.585  34.624  1.00 17.22           C  
ATOM   1905  OD1 ASN A 235       6.333   8.567  35.618  1.00 16.69           O  
ATOM   1906  ND2 ASN A 235       4.324   8.162  34.623  1.00 17.59           N  
ATOM   1907  N   LYS A 236       8.730   6.521  32.351  1.00 12.72           N  
ATOM   1908  CA  LYS A 236       8.924   5.077  32.092  1.00 11.67           C  
ATOM   1909  C   LYS A 236       9.341   4.381  33.354  1.00 11.03           C  
ATOM   1910  O   LYS A 236       9.166   3.152  33.450  1.00 11.85           O  
ATOM   1911  CB  LYS A 236       9.937   4.831  30.989  1.00 11.64           C  
ATOM   1912  CG  LYS A 236       9.547   5.556  29.678  1.00 12.99           C  
ATOM   1913  CD  LYS A 236       8.255   4.976  29.077  1.00 13.54           C  
ATOM   1914  CE  LYS A 236       7.979   5.607  27.695  1.00 15.95           C  
ATOM   1915  NZ  LYS A 236       6.691   5.048  27.179  1.00 17.14           N  
ATOM   1916  N   ILE A 237       9.881   5.122  34.305  1.00 10.41           N  
ATOM   1917  CA  ILE A 237      10.284   4.540  35.605  1.00 10.44           C  
ATOM   1918  C   ILE A 237      10.369   5.689  36.604  1.00 10.41           C  
ATOM   1919  O   ILE A 237      10.863   6.776  36.305  1.00 11.24           O  
ATOM   1920  CB  ILE A 237      11.574   3.648  35.536  1.00 10.50           C  
ATOM   1921  CG1 ILE A 237      11.716   2.762  36.793  1.00  9.10           C  
ATOM   1922  CG2 ILE A 237      12.828   4.559  35.299  1.00 10.06           C  
ATOM   1923  CD1 ILE A 237      12.968   1.841  36.902  1.00 10.58           C  
ATOM   1924  N   THR A 238       9.865   5.470  37.800  1.00 10.28           N  
ATOM   1925  CA  THR A 238       9.921   6.478  38.877  1.00  9.67           C  
ATOM   1926  C   THR A 238      11.136   6.245  39.758  1.00  9.10           C  
ATOM   1927  O   THR A 238      11.703   5.145  39.810  1.00  9.20           O  
ATOM   1928  CB  THR A 238       8.576   6.510  39.711  1.00  9.59           C  
ATOM   1929  OG1 THR A 238       8.610   5.239  40.388  1.00 10.71           O  
ATOM   1930  CG2 THR A 238       7.315   6.722  38.842  1.00 11.81           C  
ATOM   1931  N   ARG A 239      11.572   7.242  40.499  1.00  8.33           N  
ATOM   1932  CA  ARG A 239      12.753   7.032  41.353  1.00  8.80           C  
ATOM   1933  C   ARG A 239      12.398   5.977  42.409  1.00  9.17           C  
ATOM   1934  O   ARG A 239      13.298   5.225  42.788  1.00  9.03           O  
ATOM   1935  CB  ARG A 239      13.321   8.291  41.954  1.00 10.82           C  
ATOM   1936  CG  ARG A 239      12.337   8.943  42.926  1.00 13.00           C  
ATOM   1937  CD  ARG A 239      12.762  10.299  43.345  1.00 14.32           C  
ATOM   1938  NE  ARG A 239      11.976  10.782  44.464  1.00 15.00           N  
ATOM   1939  CZ  ARG A 239      12.193  12.001  44.977  1.00 17.87           C  
ATOM   1940  NH1 ARG A 239      13.117  12.808  44.462  1.00 17.63           N  
ATOM   1941  NH2 ARG A 239      11.422  12.423  45.988  1.00 18.26           N  
ATOM   1942  N   ASP A 240      11.153   5.899  42.829  1.00  9.09           N  
ATOM   1943  CA  ASP A 240      10.770   4.897  43.841  1.00  9.50           C  
ATOM   1944  C   ASP A 240      10.986   3.490  43.311  1.00  9.28           C  
ATOM   1945  O   ASP A 240      11.521   2.681  44.141  1.00  9.50           O  
ATOM   1946  CB  ASP A 240       9.348   5.189  44.262  1.00 12.02           C  
ATOM   1947  CG  ASP A 240       8.917   4.345  45.455  1.00 15.60           C  
ATOM   1948  OD1 ASP A 240       9.535   4.478  46.522  1.00 17.86           O  
ATOM   1949  OD2 ASP A 240       7.935   3.622  45.293  1.00 20.10           O  
ATOM   1950  N   ILE A 241      10.597   3.205  42.088  1.00  8.86           N  
ATOM   1951  CA  ILE A 241      10.816   1.857  41.528  1.00  9.20           C  
ATOM   1952  C   ILE A 241      12.306   1.579  41.308  1.00  9.56           C  
ATOM   1953  O   ILE A 241      12.764   0.448  41.566  1.00 10.23           O  
ATOM   1954  CB  ILE A 241       9.948   1.574  40.285  1.00  9.97           C  
ATOM   1955  CG1 ILE A 241       8.438   1.672  40.581  1.00 11.71           C  
ATOM   1956  CG2 ILE A 241      10.330   0.195  39.664  1.00 10.73           C  
ATOM   1957  CD1 ILE A 241       8.063   1.074  41.969  1.00 14.46           C  
ATOM   1958  N   PHE A 242      13.071   2.577  40.867  1.00  9.61           N  
ATOM   1959  CA  PHE A 242      14.513   2.468  40.610  1.00  8.70           C  
ATOM   1960  C   PHE A 242      15.214   2.110  41.916  1.00  9.19           C  
ATOM   1961  O   PHE A 242      16.000   1.130  41.954  1.00  8.73           O  
ATOM   1962  CB  PHE A 242      15.068   3.710  39.897  1.00  8.97           C  
ATOM   1963  CG  PHE A 242      16.532   3.555  39.556  1.00  8.26           C  
ATOM   1964  CD1 PHE A 242      16.843   2.803  38.412  1.00  8.38           C  
ATOM   1965  CD2 PHE A 242      17.540   4.100  40.339  1.00  8.64           C  
ATOM   1966  CE1 PHE A 242      18.182   2.585  38.036  1.00  7.79           C  
ATOM   1967  CE2 PHE A 242      18.879   3.909  39.999  1.00  9.11           C  
ATOM   1968  CZ  PHE A 242      19.162   3.182  38.829  1.00  8.73           C  
ATOM   1969  N   ILE A 243      14.896   2.839  42.973  1.00  8.83           N  
ATOM   1970  CA  ILE A 243      15.490   2.533  44.297  1.00  9.52           C  
ATOM   1971  C   ILE A 243      15.057   1.135  44.759  1.00  9.70           C  
ATOM   1972  O   ILE A 243      15.925   0.361  45.201  1.00 10.02           O  
ATOM   1973  CB  ILE A 243      15.190   3.630  45.360  1.00  8.99           C  
ATOM   1974  CG1 ILE A 243      15.838   4.983  44.952  1.00  8.73           C  
ATOM   1975  CG2 ILE A 243      15.641   3.174  46.772  1.00  9.28           C  
ATOM   1976  CD1 ILE A 243      15.180   6.227  45.636  1.00  7.29           C  
ATOM   1977  N   GLY A 244      13.808   0.801  44.691  1.00 10.18           N  
ATOM   1978  CA  GLY A 244      13.219  -0.495  45.054  1.00 10.12           C  
ATOM   1979  C   GLY A 244      13.876  -1.671  44.339  1.00 10.20           C  
ATOM   1980  O   GLY A 244      14.300  -2.670  44.977  1.00  9.94           O  
ATOM   1981  N   GLY A 245      13.971  -1.534  43.021  1.00 10.13           N  
ATOM   1982  CA  GLY A 245      14.575  -2.541  42.123  1.00  9.09           C  
ATOM   1983  C   GLY A 245      16.046  -2.719  42.479  1.00  9.06           C  
ATOM   1984  O   GLY A 245      16.543  -3.848  42.611  1.00  8.86           O  
ATOM   1985  N   CYS A 246      16.812  -1.661  42.663  1.00  9.45           N  
ATOM   1986  CA  CYS A 246      18.237  -1.734  43.041  1.00  9.86           C  
ATOM   1987  C   CYS A 246      18.412  -2.383  44.418  1.00 10.77           C  
ATOM   1988  O   CYS A 246      19.418  -3.062  44.700  1.00 11.88           O  
ATOM   1989  CB  CYS A 246      18.972  -0.393  43.026  1.00 10.79           C  
ATOM   1990  SG  CYS A 246      19.205   0.252  41.294  1.00 10.72           S  
ATOM   1991  N   THR A 247      17.454  -2.169  45.310  1.00 11.03           N  
ATOM   1992  CA  THR A 247      17.480  -2.737  46.677  1.00 11.60           C  
ATOM   1993  C   THR A 247      17.468  -4.270  46.611  1.00 11.71           C  
ATOM   1994  O   THR A 247      18.284  -4.922  47.319  1.00 11.35           O  
ATOM   1995  CB  THR A 247      16.372  -2.107  47.601  1.00 11.82           C  
ATOM   1996  OG1 THR A 247      16.673  -0.699  47.763  1.00 12.60           O  
ATOM   1997  CG2 THR A 247      16.388  -2.726  49.019  1.00 12.66           C  
ATOM   1998  N   ARG A 248      16.587  -4.795  45.791  1.00 12.17           N  
ATOM   1999  CA  ARG A 248      16.403  -6.221  45.515  1.00 13.18           C  
ATOM   2000  C   ARG A 248      17.696  -6.836  45.018  1.00 13.13           C  
ATOM   2001  O   ARG A 248      18.075  -7.928  45.449  1.00 13.13           O  
ATOM   2002  CB  ARG A 248      15.284  -6.470  44.487  1.00 16.76           C  
ATOM   2003  CG  ARG A 248      13.955  -5.999  45.069  1.00 21.54           C  
ATOM   2004  CD  ARG A 248      13.401  -7.070  45.978  1.00 25.38           C  
ATOM   2005  NE  ARG A 248      13.208  -8.177  45.024  1.00 30.58           N  
ATOM   2006  CZ  ARG A 248      12.169  -8.435  44.223  1.00 31.17           C  
ATOM   2007  NH1 ARG A 248      11.055  -7.721  44.276  1.00 32.08           N  
ATOM   2008  NH2 ARG A 248      12.231  -9.513  43.426  1.00 32.42           N  
ATOM   2009  N   LEU A 249      18.383  -6.115  44.114  1.00 13.02           N  
ATOM   2010  CA  LEU A 249      19.651  -6.569  43.537  1.00 12.83           C  
ATOM   2011  C   LEU A 249      20.780  -6.606  44.546  1.00 13.20           C  
ATOM   2012  O   LEU A 249      21.588  -7.553  44.556  1.00 13.22           O  
ATOM   2013  CB  LEU A 249      20.005  -5.736  42.283  1.00 12.92           C  
ATOM   2014  CG  LEU A 249      19.053  -5.884  41.093  1.00 13.39           C  
ATOM   2015  CD1 LEU A 249      19.444  -5.003  39.889  1.00 12.72           C  
ATOM   2016  CD2 LEU A 249      19.072  -7.377  40.753  1.00 14.05           C  
ATOM   2017  N   VAL A 250      20.795  -5.581  45.378  1.00 13.26           N  
ATOM   2018  CA  VAL A 250      21.811  -5.452  46.442  1.00 14.34           C  
ATOM   2019  C   VAL A 250      21.642  -6.596  47.478  1.00 14.75           C  
ATOM   2020  O   VAL A 250      22.637  -7.125  47.948  1.00 14.33           O  
ATOM   2021  CB  VAL A 250      21.783  -4.026  46.998  1.00 14.56           C  
ATOM   2022  CG1 VAL A 250      22.513  -3.952  48.347  1.00 17.07           C  
ATOM   2023  CG2 VAL A 250      22.477  -2.957  46.152  1.00 14.73           C  
ATOM   2024  N   GLN A 251      20.388  -6.982  47.714  1.00 15.60           N  
ATOM   2025  CA  GLN A 251      20.068  -8.057  48.681  1.00 15.82           C  
ATOM   2026  C   GLN A 251      20.588  -9.407  48.246  1.00 16.37           C  
ATOM   2027  O   GLN A 251      20.816 -10.255  49.118  1.00 16.75           O  
ATOM   2028  CB  GLN A 251      18.576  -8.059  49.001  1.00 16.48           C  
ATOM   2029  CG  GLN A 251      18.229  -6.840  49.850  1.00 17.89           C  
ATOM   2030  CD  GLN A 251      16.757  -6.688  50.103  1.00 18.88           C  
ATOM   2031  OE1 GLN A 251      16.448  -5.990  51.082  1.00 22.66           O  
ATOM   2032  NE2 GLN A 251      15.903  -7.290  49.291  1.00 19.19           N  
ATOM   2033  N   THR A 252      20.785  -9.654  46.968  1.00 16.72           N  
ATOM   2034  CA  THR A 252      21.335 -10.934  46.494  1.00 17.47           C  
ATOM   2035  C   THR A 252      22.752 -10.715  45.967  1.00 17.89           C  
ATOM   2036  O   THR A 252      23.337 -11.570  45.278  1.00 18.06           O  
ATOM   2037  CB  THR A 252      20.374 -11.654  45.500  1.00 16.94           C  
ATOM   2038  OG1 THR A 252      20.278 -10.677  44.419  1.00 18.25           O  
ATOM   2039  CG2 THR A 252      19.027 -12.011  46.124  1.00 16.70           C  
ATOM   2040  N   PHE A 253      23.358  -9.604  46.347  1.00 18.21           N  
ATOM   2041  CA  PHE A 253      24.734  -9.266  45.966  1.00 19.33           C  
ATOM   2042  C   PHE A 253      24.898  -9.345  44.442  1.00 19.22           C  
ATOM   2043  O   PHE A 253      25.915  -9.883  43.967  1.00 19.84           O  
ATOM   2044  CB  PHE A 253      25.762 -10.115  46.754  1.00 24.04           C  
ATOM   2045  CG  PHE A 253      25.531 -10.233  48.243  1.00 26.42           C  
ATOM   2046  CD1 PHE A 253      25.992  -9.288  49.146  1.00 28.42           C  
ATOM   2047  CD2 PHE A 253      24.803 -11.323  48.751  1.00 28.50           C  
ATOM   2048  CE1 PHE A 253      25.739  -9.390  50.515  1.00 30.08           C  
ATOM   2049  CE2 PHE A 253      24.510 -11.456  50.111  1.00 29.09           C  
ATOM   2050  CZ  PHE A 253      24.992 -10.479  51.000  1.00 29.83           C  
ATOM   2051  N   SER A 254      23.949  -8.802  43.698  1.00 17.58           N  
ATOM   2052  CA  SER A 254      23.984  -8.852  42.251  1.00 16.93           C  
ATOM   2053  C   SER A 254      24.117  -7.478  41.572  1.00 16.30           C  
ATOM   2054  O   SER A 254      23.999  -7.464  40.327  1.00 16.63           O  
ATOM   2055  CB  SER A 254      22.692  -9.426  41.656  1.00 17.77           C  
ATOM   2056  OG  SER A 254      22.425 -10.741  42.029  1.00 20.72           O  
ATOM   2057  N   LEU A 255      24.307  -6.417  42.296  1.00 15.12           N  
ATOM   2058  CA  LEU A 255      24.432  -5.076  41.617  1.00 14.27           C  
ATOM   2059  C   LEU A 255      25.892  -4.634  41.658  1.00 13.35           C  
ATOM   2060  O   LEU A 255      26.378  -4.309  42.759  1.00 13.68           O  
ATOM   2061  CB  LEU A 255      23.554  -4.090  42.400  1.00 12.21           C  
ATOM   2062  CG  LEU A 255      23.452  -2.686  41.805  1.00 12.14           C  
ATOM   2063  CD1 LEU A 255      22.883  -2.759  40.381  1.00 11.47           C  
ATOM   2064  CD2 LEU A 255      22.600  -1.809  42.722  1.00 11.81           C  
ATOM   2065  N   PRO A 256      26.562  -4.599  40.521  1.00 12.50           N  
ATOM   2066  CA  PRO A 256      27.965  -4.176  40.475  1.00 12.17           C  
ATOM   2067  C   PRO A 256      28.176  -2.680  40.624  1.00 10.92           C  
ATOM   2068  O   PRO A 256      29.331  -2.278  40.890  1.00 11.32           O  
ATOM   2069  CB  PRO A 256      28.501  -4.638  39.109  1.00 11.92           C  
ATOM   2070  CG  PRO A 256      27.355  -5.302  38.440  1.00 12.26           C  
ATOM   2071  CD  PRO A 256      26.079  -5.004  39.218  1.00 12.46           C  
ATOM   2072  N   GLY A 257      27.136  -1.899  40.432  1.00  9.95           N  
ATOM   2073  CA  GLY A 257      27.205  -0.432  40.508  1.00  8.74           C  
ATOM   2074  C   GLY A 257      26.009   0.140  39.748  1.00  8.15           C  
ATOM   2075  O   GLY A 257      25.080  -0.596  39.335  1.00  8.11           O  
ATOM   2076  N   VAL A 258      25.999   1.453  39.510  1.00  7.66           N  
ATOM   2077  CA  VAL A 258      24.942   2.192  38.843  1.00  7.27           C  
ATOM   2078  C   VAL A 258      25.492   3.439  38.139  1.00  6.24           C  
ATOM   2079  O   VAL A 258      26.604   3.871  38.434  1.00  5.97           O  
ATOM   2080  CB  VAL A 258      23.902   2.727  39.886  1.00  8.99           C  
ATOM   2081  CG1 VAL A 258      22.978   1.699  40.511  1.00 13.22           C  
ATOM   2082  CG2 VAL A 258      24.576   3.551  40.999  1.00  9.52           C  
ATOM   2083  N   PHE A 259      24.692   4.049  37.296  1.00  5.27           N  
ATOM   2084  CA  PHE A 259      25.109   5.306  36.646  1.00  5.27           C  
ATOM   2085  C   PHE A 259      23.902   6.236  36.601  1.00  5.07           C  
ATOM   2086  O   PHE A 259      22.734   5.817  36.615  1.00  5.22           O  
ATOM   2087  CB  PHE A 259      25.757   5.170  35.264  1.00  2.80           C  
ATOM   2088  CG  PHE A 259      24.823   4.850  34.154  1.00  3.68           C  
ATOM   2089  CD1 PHE A 259      24.360   3.550  34.016  1.00  2.71           C  
ATOM   2090  CD2 PHE A 259      24.412   5.887  33.304  1.00  2.54           C  
ATOM   2091  CE1 PHE A 259      23.455   3.300  32.971  1.00  2.91           C  
ATOM   2092  CE2 PHE A 259      23.497   5.609  32.283  1.00  3.14           C  
ATOM   2093  CZ  PHE A 259      23.040   4.309  32.102  1.00  2.84           C  
ATOM   2094  N   PHE A 260      24.180   7.539  36.549  1.00  5.43           N  
ATOM   2095  CA  PHE A 260      23.122   8.542  36.479  1.00  5.87           C  
ATOM   2096  C   PHE A 260      23.325   9.527  35.308  1.00  6.20           C  
ATOM   2097  O   PHE A 260      24.427   9.985  35.020  1.00  6.19           O  
ATOM   2098  CB  PHE A 260      22.982   9.407  37.779  1.00  6.74           C  
ATOM   2099  CG  PHE A 260      22.400   8.552  38.885  1.00  8.21           C  
ATOM   2100  CD1 PHE A 260      23.256   7.748  39.646  1.00  8.45           C  
ATOM   2101  CD2 PHE A 260      21.042   8.552  39.159  1.00 10.05           C  
ATOM   2102  CE1 PHE A 260      22.726   6.913  40.646  1.00  9.00           C  
ATOM   2103  CE2 PHE A 260      20.507   7.736  40.177  1.00  9.12           C  
ATOM   2104  CZ  PHE A 260      21.364   6.915  40.891  1.00  7.40           C  
ATOM   2105  N   TRP A 261      22.172   9.828  34.743  1.00  6.71           N  
ATOM   2106  CA  TRP A 261      22.042  10.783  33.694  1.00  6.84           C  
ATOM   2107  C   TRP A 261      21.385  12.031  34.291  1.00  7.45           C  
ATOM   2108  O   TRP A 261      20.192  11.868  34.484  1.00  7.06           O  
ATOM   2109  CB  TRP A 261      21.405  10.480  32.335  1.00  6.78           C  
ATOM   2110  CG  TRP A 261      21.102  11.572  31.384  1.00  7.10           C  
ATOM   2111  CD1 TRP A 261      19.974  12.368  31.307  1.00  6.21           C  
ATOM   2112  CD2 TRP A 261      21.896  11.974  30.247  1.00  7.09           C  
ATOM   2113  NE1 TRP A 261      20.048  13.237  30.239  1.00  6.70           N  
ATOM   2114  CE2 TRP A 261      21.218  12.997  29.574  1.00  6.78           C  
ATOM   2115  CE3 TRP A 261      23.138  11.534  29.780  1.00  8.17           C  
ATOM   2116  CZ2 TRP A 261      21.703  13.637  28.423  1.00  8.33           C  
ATOM   2117  CZ3 TRP A 261      23.630  12.162  28.645  1.00  8.91           C  
ATOM   2118  CH2 TRP A 261      22.943  13.180  27.981  1.00  8.18           C  
ATOM   2119  N   ASN A 262      21.637  13.245  34.812  1.00  6.82           N  
ATOM   2120  CA  ASN A 262      22.888  13.933  34.754  1.00  6.92           C  
ATOM   2121  C   ASN A 262      23.172  14.878  35.914  1.00  7.11           C  
ATOM   2122  O   ASN A 262      22.153  15.250  36.454  1.00  7.32           O  
ATOM   2123  CB  ASN A 262      23.174  14.493  33.366  1.00  6.36           C  
ATOM   2124  CG  ASN A 262      22.265  15.697  33.126  1.00  6.54           C  
ATOM   2125  OD1 ASN A 262      22.735  16.725  33.608  1.00  8.17           O  
ATOM   2126  ND2 ASN A 262      21.114  15.450  32.470  1.00  6.24           N  
ATOM   2127  N   ALA A 263      24.452  15.174  36.134  1.00  6.61           N  
ATOM   2128  CA  ALA A 263      24.764  16.057  37.255  1.00  7.00           C  
ATOM   2129  C   ALA A 263      24.042  17.384  37.155  1.00  7.35           C  
ATOM   2130  O   ALA A 263      23.530  17.838  38.226  1.00  7.82           O  
ATOM   2131  CB  ALA A 263      26.250  16.194  37.452  1.00  7.19           C  
ATOM   2132  N   ASN A 264      23.924  18.003  36.005  1.00  7.10           N  
ATOM   2133  CA  ASN A 264      23.215  19.296  35.886  1.00  7.89           C  
ATOM   2134  C   ASN A 264      21.760  19.242  36.341  1.00  8.43           C  
ATOM   2135  O   ASN A 264      21.275  20.233  36.972  1.00  8.92           O  
ATOM   2136  CB  ASN A 264      23.282  19.898  34.455  1.00  7.61           C  
ATOM   2137  CG  ASN A 264      24.586  20.690  34.314  1.00  9.92           C  
ATOM   2138  OD1 ASN A 264      24.687  21.926  34.483  1.00 10.80           O  
ATOM   2139  ND2 ASN A 264      25.615  19.936  33.955  1.00  7.36           N  
ATOM   2140  N   ASP A 265      21.072  18.185  35.990  1.00  8.90           N  
ATOM   2141  CA  ASP A 265      19.645  17.994  36.284  1.00 10.11           C  
ATOM   2142  C   ASP A 265      19.370  17.486  37.714  1.00 11.30           C  
ATOM   2143  O   ASP A 265      18.225  17.654  38.194  1.00 12.15           O  
ATOM   2144  CB  ASP A 265      19.022  17.109  35.212  1.00  9.64           C  
ATOM   2145  CG  ASP A 265      18.934  17.825  33.884  1.00 10.77           C  
ATOM   2146  OD1 ASP A 265      18.546  19.021  33.866  1.00 12.01           O  
ATOM   2147  OD2 ASP A 265      19.188  17.324  32.786  1.00  9.87           O  
ATOM   2148  N   SER A 266      20.333  16.876  38.349  1.00 11.39           N  
ATOM   2149  CA  SER A 266      20.090  16.358  39.711  1.00 12.71           C  
ATOM   2150  C   SER A 266      20.325  17.385  40.803  1.00 14.78           C  
ATOM   2151  O   SER A 266      19.982  17.131  41.983  1.00 14.22           O  
ATOM   2152  CB  SER A 266      21.001  15.165  39.895  1.00 11.74           C  
ATOM   2153  OG  SER A 266      20.794  14.047  39.071  1.00  8.91           O  
ATOM   2154  N   VAL A 267      20.942  18.518  40.478  1.00 17.31           N  
ATOM   2155  CA  VAL A 267      21.263  19.566  41.495  1.00 20.20           C  
ATOM   2156  C   VAL A 267      20.008  20.307  41.933  1.00 21.61           C  
ATOM   2157  O   VAL A 267      19.953  20.812  43.081  1.00 22.53           O  
ATOM   2158  CB  VAL A 267      22.366  20.487  40.942  1.00 20.68           C  
ATOM   2159  CG1 VAL A 267      23.491  19.764  40.253  1.00 23.58           C  
ATOM   2160  CG2 VAL A 267      21.831  21.440  39.917  1.00 21.70           C  
ATOM   2161  N   ILE A 268      19.010  20.371  41.079  1.00 22.70           N  
ATOM   2162  CA  ILE A 268      17.738  21.000  41.268  1.00 24.74           C  
ATOM   2163  C   ILE A 268      16.608  20.031  41.688  1.00 26.03           C  
ATOM   2164  O   ILE A 268      16.093  19.202  40.901  1.00 25.51           O  
ATOM   2165  CB  ILE A 268      17.209  21.737  39.977  1.00 25.88           C  
ATOM   2166  CG1 ILE A 268      18.225  22.662  39.278  1.00 26.89           C  
ATOM   2167  CG2 ILE A 268      15.910  22.530  40.332  1.00 27.31           C  
ATOM   2168  CD1 ILE A 268      19.156  23.528  40.155  1.00 26.05           C  
ATOM   2169  N   PRO A 269      16.216  20.202  42.956  1.00 27.10           N  
ATOM   2170  CA  PRO A 269      15.131  19.379  43.529  1.00 27.99           C  
ATOM   2171  C   PRO A 269      13.807  19.535  42.799  1.00 28.66           C  
ATOM   2172  O   PRO A 269      13.422  20.672  42.489  1.00 29.25           O  
ATOM   2173  CB  PRO A 269      14.997  19.868  44.965  1.00 27.96           C  
ATOM   2174  CG  PRO A 269      16.312  20.544  45.252  1.00 27.82           C  
ATOM   2175  CD  PRO A 269      16.786  21.145  43.931  1.00 27.26           C  
ATOM   2176  N   LYS A 270      13.144  18.431  42.554  1.00 29.35           N  
ATOM   2177  CA  LYS A 270      11.879  18.289  41.855  1.00 30.54           C  
ATOM   2178  C   LYS A 270      10.630  18.343  42.747  1.00 31.05           C  
ATOM   2179  O   LYS A 270       9.550  18.682  42.261  1.00 31.17           O  
ATOM   2180  CB  LYS A 270      11.729  16.933  41.163  1.00 30.46           C  
ATOM   2181  CG  LYS A 270      12.894  16.270  40.471  1.00 31.28           C  
ATOM   2182  CD  LYS A 270      12.978  16.559  38.991  1.00 30.98           C  
ATOM   2183  CE  LYS A 270      14.010  15.713  38.253  1.00 29.74           C  
ATOM   2184  NZ  LYS A 270      14.048  16.203  36.853  1.00 29.41           N  
ATOM   2185  N   ARG A 271      10.781  17.933  43.987  1.00 31.72           N  
ATOM   2186  CA  ARG A 271       9.683  17.926  44.963  1.00 32.38           C  
ATOM   2187  C   ARG A 271      10.224  18.827  46.076  1.00 32.35           C  
ATOM   2188  O   ARG A 271      11.408  18.659  46.419  1.00 32.05           O  
ATOM   2189  CB  ARG A 271       9.315  16.602  45.599  1.00 34.40           C  
ATOM   2190  CG  ARG A 271       9.341  15.365  44.739  1.00 37.72           C  
ATOM   2191  CD  ARG A 271       8.727  14.159  45.370  1.00 40.19           C  
ATOM   2192  NE  ARG A 271       7.295  14.116  45.088  1.00 43.14           N  
ATOM   2193  CZ  ARG A 271       6.558  13.006  44.995  1.00 44.79           C  
ATOM   2194  NH1 ARG A 271       7.065  11.781  45.147  1.00 46.20           N  
ATOM   2195  NH2 ARG A 271       5.243  13.085  44.719  1.00 46.01           N  
ATOM   2196  N   ASP A 272       9.371  19.710  46.566  1.00 32.39           N  
ATOM   2197  CA  ASP A 272       9.870  20.593  47.666  1.00 32.06           C  
ATOM   2198  C   ASP A 272      10.303  19.743  48.869  1.00 30.67           C  
ATOM   2199  O   ASP A 272       9.614  18.792  49.267  1.00 30.54           O  
ATOM   2200  CB  ASP A 272       8.848  21.681  47.999  1.00 36.47           C  
ATOM   2201  CG  ASP A 272       9.564  22.739  48.850  1.00 38.20           C  
ATOM   2202  OD1 ASP A 272       9.649  22.534  50.090  1.00 39.82           O  
ATOM   2203  OD2 ASP A 272      10.028  23.725  48.239  1.00 40.29           O  
ATOM   2204  N   GLY A 273      11.470  20.095  49.362  1.00 29.38           N  
ATOM   2205  CA  GLY A 273      12.081  19.405  50.486  1.00 28.44           C  
ATOM   2206  C   GLY A 273      13.191  18.427  50.090  1.00 27.93           C  
ATOM   2207  O   GLY A 273      13.937  17.935  50.975  1.00 28.24           O  
ATOM   2208  N   ASP A 274      13.262  18.152  48.800  1.00 26.93           N  
ATOM   2209  CA  ASP A 274      14.273  17.234  48.258  1.00 26.16           C  
ATOM   2210  C   ASP A 274      15.641  17.929  48.277  1.00 25.08           C  
ATOM   2211  O   ASP A 274      15.731  19.085  47.850  1.00 25.24           O  
ATOM   2212  CB  ASP A 274      13.987  16.833  46.821  1.00 27.00           C  
ATOM   2213  CG  ASP A 274      13.033  15.699  46.535  1.00 28.11           C  
ATOM   2214  OD1 ASP A 274      12.643  14.984  47.473  1.00 28.10           O  
ATOM   2215  OD2 ASP A 274      12.685  15.533  45.351  1.00 29.12           O  
ATOM   2216  N   LYS A 275      16.636  17.208  48.767  1.00 23.90           N  
ATOM   2217  CA  LYS A 275      18.019  17.734  48.775  1.00 22.01           C  
ATOM   2218  C   LYS A 275      18.605  17.541  47.370  1.00 19.80           C  
ATOM   2219  O   LYS A 275      18.148  16.633  46.656  1.00 19.33           O  
ATOM   2220  CB  LYS A 275      18.820  16.881  49.755  1.00 25.27           C  
ATOM   2221  CG  LYS A 275      18.909  15.378  49.429  1.00 27.18           C  
ATOM   2222  CD  LYS A 275      19.949  14.698  50.326  1.00 30.62           C  
ATOM   2223  CE  LYS A 275      19.496  14.330  51.727  1.00 31.35           C  
ATOM   2224  NZ  LYS A 275      18.500  13.215  51.639  1.00 33.40           N  
ATOM   2225  N   PRO A 276      19.606  18.328  47.009  1.00 18.12           N  
ATOM   2226  CA  PRO A 276      20.275  18.171  45.693  1.00 16.51           C  
ATOM   2227  C   PRO A 276      20.875  16.782  45.603  1.00 14.88           C  
ATOM   2228  O   PRO A 276      21.375  16.279  46.643  1.00 14.98           O  
ATOM   2229  CB  PRO A 276      21.318  19.291  45.666  1.00 16.76           C  
ATOM   2230  CG  PRO A 276      20.848  20.288  46.713  1.00 17.41           C  
ATOM   2231  CD  PRO A 276      20.212  19.415  47.813  1.00 17.85           C  
ATOM   2232  N   PHE A 277      20.872  16.067  44.481  1.00 13.06           N  
ATOM   2233  CA  PHE A 277      21.451  14.729  44.328  1.00 11.15           C  
ATOM   2234  C   PHE A 277      20.793  13.668  45.202  1.00 10.51           C  
ATOM   2235  O   PHE A 277      21.422  12.652  45.526  1.00  9.77           O  
ATOM   2236  CB  PHE A 277      22.989  14.753  44.580  1.00 11.33           C  
ATOM   2237  CG  PHE A 277      23.741  15.772  43.753  1.00 13.18           C  
ATOM   2238  CD1 PHE A 277      23.925  15.533  42.372  1.00 13.57           C  
ATOM   2239  CD2 PHE A 277      24.254  16.943  44.309  1.00 12.14           C  
ATOM   2240  CE1 PHE A 277      24.610  16.472  41.565  1.00 13.88           C  
ATOM   2241  CE2 PHE A 277      24.923  17.871  43.541  1.00 13.56           C  
ATOM   2242  CZ  PHE A 277      25.072  17.654  42.157  1.00 13.69           C  
ATOM   2243  N   ILE A 278      19.539  13.832  45.596  1.00 10.46           N  
ATOM   2244  CA  ILE A 278      18.842  12.860  46.445  1.00 10.75           C  
ATOM   2245  C   ILE A 278      18.925  11.451  45.890  1.00 10.41           C  
ATOM   2246  O   ILE A 278      19.218  10.550  46.696  1.00 11.19           O  
ATOM   2247  CB  ILE A 278      17.354  13.330  46.700  1.00 11.88           C  
ATOM   2248  CG1 ILE A 278      16.759  12.468  47.851  1.00 14.92           C  
ATOM   2249  CG2 ILE A 278      16.460  13.348  45.435  1.00 12.50           C  
ATOM   2250  CD1 ILE A 278      15.236  12.819  48.072  1.00 16.94           C  
ATOM   2251  N   VAL A 279      18.686  11.184  44.609  1.00  9.85           N  
ATOM   2252  CA  VAL A 279      18.726   9.810  44.078  1.00  9.08           C  
ATOM   2253  C   VAL A 279      20.159   9.271  44.149  1.00  8.49           C  
ATOM   2254  O   VAL A 279      20.327   8.113  44.598  1.00  7.96           O  
ATOM   2255  CB  VAL A 279      17.998   9.634  42.727  1.00  8.62           C  
ATOM   2256  CG1 VAL A 279      17.743   8.134  42.465  1.00 10.93           C  
ATOM   2257  CG2 VAL A 279      16.686  10.362  42.559  1.00 10.14           C  
ATOM   2258  N   GLU A 280      21.122  10.054  43.661  1.00  7.91           N  
ATOM   2259  CA  GLU A 280      22.524   9.569  43.757  1.00  8.28           C  
ATOM   2260  C   GLU A 280      22.985   9.180  45.168  1.00  8.47           C  
ATOM   2261  O   GLU A 280      23.621   8.121  45.336  1.00  7.77           O  
ATOM   2262  CB  GLU A 280      23.533  10.652  43.305  1.00  7.72           C  
ATOM   2263  CG  GLU A 280      23.408  10.959  41.787  1.00  7.84           C  
ATOM   2264  CD  GLU A 280      22.403  11.858  41.157  1.00  9.11           C  
ATOM   2265  OE1 GLU A 280      21.464  12.206  41.920  1.00  7.93           O  
ATOM   2266  OE2 GLU A 280      22.437  12.329  40.003  1.00  8.23           O  
ATOM   2267  N   LEU A 281      22.748  10.025  46.178  1.00  9.39           N  
ATOM   2268  CA  LEU A 281      23.147   9.821  47.609  1.00 10.27           C  
ATOM   2269  C   LEU A 281      22.436   8.615  48.209  1.00 10.81           C  
ATOM   2270  O   LEU A 281      23.066   7.849  48.918  1.00 11.17           O  
ATOM   2271  CB  LEU A 281      23.022  11.120  48.411  1.00 12.28           C  
ATOM   2272  CG  LEU A 281      23.951  12.246  47.951  1.00 12.73           C  
ATOM   2273  CD1 LEU A 281      23.581  13.580  48.560  1.00 13.22           C  
ATOM   2274  CD2 LEU A 281      25.385  11.832  48.258  1.00 13.37           C  
ATOM   2275  N   THR A 282      21.191   8.394  47.873  1.00 11.34           N  
ATOM   2276  CA  THR A 282      20.415   7.224  48.287  1.00 11.85           C  
ATOM   2277  C   THR A 282      21.081   5.976  47.720  1.00 12.07           C  
ATOM   2278  O   THR A 282      21.296   4.991  48.458  1.00 12.27           O  
ATOM   2279  CB  THR A 282      18.896   7.254  47.925  1.00 11.88           C  
ATOM   2280  OG1 THR A 282      18.372   8.549  48.305  1.00 12.99           O  
ATOM   2281  CG2 THR A 282      18.163   6.041  48.513  1.00 13.51           C  
ATOM   2282  N   LEU A 283      21.468   5.929  46.440  1.00 12.17           N  
ATOM   2283  CA  LEU A 283      22.135   4.766  45.843  1.00 12.59           C  
ATOM   2284  C   LEU A 283      23.516   4.545  46.474  1.00 13.43           C  
ATOM   2285  O   LEU A 283      23.941   3.384  46.660  1.00 14.01           O  
ATOM   2286  CB  LEU A 283      22.197   4.831  44.296  1.00 11.92           C  
ATOM   2287  CG  LEU A 283      21.257   3.935  43.479  1.00  9.87           C  
ATOM   2288  CD1 LEU A 283      21.487   2.461  43.794  1.00  9.88           C  
ATOM   2289  CD2 LEU A 283      19.825   4.311  43.850  1.00 10.65           C  
ATOM   2290  N   GLN A 284      24.218   5.603  46.856  1.00 13.80           N  
ATOM   2291  CA  GLN A 284      25.545   5.463  47.460  1.00 14.64           C  
ATOM   2292  C   GLN A 284      25.394   4.786  48.828  1.00 15.61           C  
ATOM   2293  O   GLN A 284      26.239   3.936  49.150  1.00 15.34           O  
ATOM   2294  CB  GLN A 284      26.271   6.791  47.481  1.00 14.81           C  
ATOM   2295  CG  GLN A 284      26.659   7.355  46.124  1.00 14.12           C  
ATOM   2296  CD  GLN A 284      27.495   8.613  46.221  1.00 14.92           C  
ATOM   2297  OE1 GLN A 284      27.759   9.160  45.141  1.00 17.79           O  
ATOM   2298  NE2 GLN A 284      27.921   9.123  47.341  1.00 12.33           N  
ATOM   2299  N   GLN A 285      24.387   5.171  49.564  1.00 17.28           N  
ATOM   2300  CA  GLN A 285      24.073   4.624  50.900  1.00 19.68           C  
ATOM   2301  C   GLN A 285      23.805   3.131  50.731  1.00 20.01           C  
ATOM   2302  O   GLN A 285      24.395   2.314  51.432  1.00 19.89           O  
ATOM   2303  CB  GLN A 285      22.883   5.271  51.601  1.00 24.23           C  
ATOM   2304  CG  GLN A 285      22.980   6.596  52.274  1.00 31.68           C  
ATOM   2305  CD  GLN A 285      22.289   6.958  53.566  1.00 35.36           C  
ATOM   2306  OE1 GLN A 285      22.606   6.593  54.730  1.00 38.18           O  
ATOM   2307  NE2 GLN A 285      21.236   7.798  53.518  1.00 37.98           N  
ATOM   2308  N   LEU A 286      22.959   2.724  49.802  1.00 21.00           N  
ATOM   2309  CA  LEU A 286      22.668   1.294  49.578  1.00 22.53           C  
ATOM   2310  C   LEU A 286      23.845   0.473  49.058  1.00 23.33           C  
ATOM   2311  O   LEU A 286      23.964  -0.719  49.438  1.00 22.74           O  
ATOM   2312  CB  LEU A 286      21.328   1.202  48.929  1.00 25.08           C  
ATOM   2313  CG  LEU A 286      20.786   1.119  47.570  1.00 27.03           C  
ATOM   2314  CD1 LEU A 286      20.998  -0.234  46.908  1.00 27.20           C  
ATOM   2315  CD2 LEU A 286      19.267   1.390  47.721  1.00 26.94           C  
ATOM   2316  N   LEU A 287      24.745   1.044  48.266  1.00 24.11           N  
ATOM   2317  CA  LEU A 287      25.921   0.362  47.718  1.00 25.97           C  
ATOM   2318  C   LEU A 287      26.973   0.109  48.801  1.00 28.09           C  
ATOM   2319  O   LEU A 287      27.725  -0.877  48.677  1.00 28.17           O  
ATOM   2320  CB  LEU A 287      26.458   1.107  46.490  1.00 22.51           C  
ATOM   2321  CG  LEU A 287      25.689   1.073  45.191  1.00 21.48           C  
ATOM   2322  CD1 LEU A 287      26.294   2.073  44.225  1.00 20.15           C  
ATOM   2323  CD2 LEU A 287      25.725  -0.343  44.613  1.00 21.19           C  
ATOM   2324  N   ALA A 288      27.081   0.975  49.796  1.00 30.75           N  
ATOM   2325  CA  ALA A 288      28.059   0.784  50.916  1.00 33.51           C  
ATOM   2326  C   ALA A 288      27.335  -0.164  51.863  1.00 35.51           C  
ATOM   2327  O   ALA A 288      27.518  -1.400  51.724  1.00 36.50           O  
ATOM   2328  CB  ALA A 288      28.540   2.115  51.413  1.00 33.22           C  
ATOM   2329  N   ALA A 289      26.459   0.292  52.724  1.00 37.33           N  
ATOM   2330  CA  ALA A 289      25.672  -0.496  53.678  1.00 38.52           C  
ATOM   2331  C   ALA A 289      25.352  -1.903  53.170  1.00 39.30           C  
ATOM   2332  O   ALA A 289      24.314  -2.031  52.468  1.00 39.76           O  
ATOM   2333  CB  ALA A 289      24.346   0.212  53.983  1.00 39.30           C  
TER    2334      ALA A 289                                                      
MASTER      284    3    0    9   13   15    0    6 2846    1    0   23          
END                                                                             
