# Supplementary material for: Modeling of loops in proteins: a multi-method approach
Source: BMC Struct Biol. 2010 Feb 11;10:5. doi: 10.1186/1472-6807-10-5 (PMC2837870; doi:10.1186/1472-6807-10-5)
Supplement: Additional file 1 — Student t-test. Results from two sample paired t-test of Table 2. [file 1472-6807-10-5-S1.GZ › loop_test_data/1nfb_253-275.pdb]

ATOM      1  N   THR A   1      41.126  60.722 -22.888  1.00115.20           N
ATOM      2  CA  THR A   1      42.519  60.667 -23.417  1.00100.16           C
ATOM      3  C   THR A   1      43.142  59.283 -23.219  1.00107.78           C
ATOM      4  O   THR A   1      43.494  58.615 -24.191  1.00117.35           O
ATOM      5  CB  THR A   1      43.396  61.747 -22.744  1.00 78.28           C
ATOM      6  OG1 THR A   1      42.859  63.040 -23.043  1.00 64.59           O
ATOM      7  CG2 THR A   1      44.830  61.675 -23.250  1.00 65.14           C
ATOM      8  N   SER A   2      43.267  58.848 -21.970  1.00101.40           N
ATOM      9  CA  SER A   2      43.849  57.542 -21.680  1.00 89.17           C
ATOM     10  C   SER A   2      45.283  57.436 -22.183  1.00 85.16           C
ATOM     11  O   SER A   2      45.777  56.352 -22.464  1.00 90.33           O
ATOM     12  CB  SER A   2      43.017  56.409 -22.308  1.00 79.46           C
ATOM     13  OG  SER A   2      43.650  55.857 -23.460  1.00 74.52           O
ATOM     14  N   TYR A   3      45.955  58.570 -22.311  1.00 78.08           N
ATOM     15  CA  TYR A   3      47.313  58.520 -22.776  1.00 67.73           C
ATOM     16  C   TYR A   3      48.351  58.517 -21.674  1.00 61.77           C
ATOM     17  O   TYR A   3      49.225  57.668 -21.676  1.00 66.93           O
ATOM     18  CB  TYR A   3      47.626  59.635 -23.753  1.00 64.55           C
ATOM     19  CG  TYR A   3      49.102  59.839 -23.889  1.00 63.68           C
ATOM     20  CD1 TYR A   3      49.937  58.838 -24.416  1.00 62.65           C
ATOM     21  CD2 TYR A   3      49.677  61.034 -23.479  1.00 63.41           C
ATOM     22  CE1 TYR A   3      51.314  59.042 -24.530  1.00 62.31           C
ATOM     23  CE2 TYR A   3      51.043  61.249 -23.588  1.00 63.27           C
ATOM     24  CZ  TYR A   3      51.855  60.256 -24.110  1.00 62.75           C
ATOM     25  OH  TYR A   3      53.208  60.491 -24.207  1.00 62.47           O
ATOM     26  N   VAL A   4      48.312  59.503 -20.792  1.00 52.14           N
ATOM     27  CA  VAL A   4      49.291  59.636 -19.699  1.00 45.43           C
ATOM     28  C   VAL A   4      50.736  59.727 -20.200  1.00 51.96           C
ATOM     29  O   VAL A   4      51.304  58.761 -20.721  1.00 46.37           O
ATOM     30  CB  VAL A   4      49.180  58.490 -18.591  1.00 33.47           C
ATOM     31  CG1 VAL A   4      47.881  57.671 -18.786  1.00 28.38           C
ATOM     32  CG2 VAL A   4      50.459  57.603 -18.550  1.00 27.66           C
ATOM     33  N   PRO A   5      51.349  60.907 -20.027  1.00 59.71           N
ATOM     34  CA  PRO A   5      52.706  61.255 -20.426  1.00 64.73           C
ATOM     35  C   PRO A   5      53.815  60.270 -20.173  1.00 63.57           C
ATOM     36  O   PRO A   5      53.716  59.088 -20.473  1.00 68.63           O
ATOM     37  CB  PRO A   5      52.944  62.576 -19.704  1.00 68.77           C
ATOM     38  CG  PRO A   5      51.598  63.180 -19.686  1.00 68.47           C
ATOM     39  CD  PRO A   5      50.767  62.009 -19.246  1.00 66.50           C
ATOM     40  N   ASP A   6      54.886  60.810 -19.629  1.00 59.48           N
ATOM     41  CA  ASP A   6      56.078  60.071 -19.332  1.00 58.04           C
ATOM     42  C   ASP A   6      56.721  60.782 -18.150  1.00 48.78           C
ATOM     43  O   ASP A   6      56.684  62.015 -18.056  1.00 45.16           O
ATOM     44  CB  ASP A   6      57.004  60.116 -20.543  1.00 79.14           C
ATOM     45  CG  ASP A   6      58.383  59.596 -20.234  1.00 90.21           C
ATOM     46  OD1 ASP A   6      58.578  58.360 -20.239  1.00 94.53           O
ATOM     47  OD2 ASP A   6      59.275  60.430 -19.970  1.00 94.49           O
ATOM     48  N   ASP A   7      57.297  60.011 -17.237  1.00 45.06           N
ATOM     49  CA  ASP A   7      57.943  60.593 -16.076  1.00 43.80           C
ATOM     50  C   ASP A   7      59.351  60.074 -15.853  1.00 37.19           C
ATOM     51  O   ASP A   7      59.858  59.249 -16.604  1.00 39.01           O
ATOM     52  CB  ASP A   7      57.098  60.349 -14.828  1.00 55.60           C
ATOM     53  CG  ASP A   7      56.555  61.644 -14.229  1.00 60.07           C
ATOM     54  OD1 ASP A   7      57.376  62.536 -13.928  1.00 61.61           O
ATOM     55  OD2 ASP A   7      55.319  61.771 -14.054  1.00 62.01           O
ATOM     56  N   GLY A   8      59.986  60.605 -14.819  1.00 29.32           N
ATOM     57  CA  GLY A   8      61.330  60.193 -14.448  1.00 26.02           C
ATOM     58  C   GLY A   8      62.380  59.994 -15.518  1.00 27.34           C
ATOM     59  O   GLY A   8      62.137  60.126 -16.722  1.00 23.22           O
ATOM     60  N   LEU A   9      63.580  59.687 -15.048  1.00 33.00           N
ATOM     61  CA  LEU A   9      64.693  59.464 -15.935  1.00 35.84           C
ATOM     62  C   LEU A   9      65.093  58.018 -15.740  1.00 35.62           C
ATOM     63  O   LEU A   9      64.837  57.422 -14.689  1.00 39.14           O
ATOM     64  CB  LEU A   9      65.882  60.349 -15.559  1.00 39.42           C
ATOM     65  CG  LEU A   9      65.765  61.804 -15.115  1.00 38.04           C
ATOM     66  CD1 LEU A   9      64.932  62.555 -16.103  1.00 38.27           C
ATOM     67  CD2 LEU A   9      65.170  61.873 -13.724  1.00 38.28           C
ATOM     68  N   THR A  10      65.723  57.467 -16.764  1.00 32.34           N
ATOM     69  CA  THR A  10      66.218  56.112 -16.749  1.00 32.49           C
ATOM     70  C   THR A  10      67.461  56.172 -15.889  1.00 29.23           C
ATOM     71  O   THR A  10      68.097  57.217 -15.818  1.00 24.93           O
ATOM     72  CB  THR A  10      66.574  55.708 -18.150  1.00 37.30           C
ATOM     73  OG1 THR A  10      65.360  55.657 -18.912  1.00 42.56           O
ATOM     74  CG2 THR A  10      67.298  54.366 -18.174  1.00 43.01           C
ATOM     75  N   ALA A  11      67.801  55.069 -15.227  1.00 33.54           N
ATOM     76  CA  ALA A  11      68.963  55.043 -14.338  1.00 38.52           C
ATOM     77  C   ALA A  11      70.257  55.521 -15.012  1.00 39.28           C
ATOM     78  O   ALA A  11      71.083  56.202 -14.403  1.00 36.51           O
ATOM     79  CB  ALA A  11      69.140  53.646 -13.765  1.00 51.82           C
ATOM     80  N   GLN A  12      70.413  55.185 -16.282  1.00 38.93           N
ATOM     81  CA  GLN A  12      71.600  55.563 -17.022  1.00 41.50           C
ATOM     82  C   GLN A  12      71.653  57.067 -17.186  1.00 40.25           C
ATOM     83  O   GLN A  12      72.510  57.718 -16.617  1.00 38.73           O
ATOM     84  CB  GLN A  12      71.594  54.852 -18.369  1.00 47.22           C
ATOM     85  CG  GLN A  12      72.950  54.566 -18.893  1.00 49.52           C
ATOM     86  CD  GLN A  12      73.214  55.404 -20.079  1.00 51.51           C
ATOM     87  OE1 GLN A  12      72.991  56.618 -20.046  1.00 52.01           O
ATOM     88  NE2 GLN A  12      73.677  54.781 -21.156  1.00 51.58           N
ATOM     89  N   GLN A  13      70.725  57.617 -17.954  1.00 44.27           N
ATOM     90  CA  GLN A  13      70.667  59.051 -18.158  1.00 49.59           C
ATOM     91  C   GLN A  13      70.740  59.836 -16.832  1.00 45.24           C
ATOM     92  O   GLN A  13      70.843  61.053 -16.827  1.00 42.54           O
ATOM     93  CB  GLN A  13      69.386  59.391 -18.929  1.00 69.05           C
ATOM     94  CG  GLN A  13      68.128  58.609 -18.497  1.00 78.14           C
ATOM     95  CD  GLN A  13      66.975  58.646 -19.534  1.00 81.38           C
ATOM     96  OE1 GLN A  13      65.887  59.183 -19.267  1.00 81.11           O
ATOM     97  NE2 GLN A  13      67.216  58.062 -20.713  1.00 80.98           N
ATOM     98  N   LEU A  14      70.706  59.144 -15.700  1.00 40.58           N
ATOM     99  CA  LEU A  14      70.759  59.832 -14.411  1.00 37.48           C
ATOM    100  C   LEU A  14      71.989  59.519 -13.590  1.00 39.68           C
ATOM    101  O   LEU A  14      72.414  60.352 -12.803  1.00 39.90           O
ATOM    102  CB  LEU A  14      69.537  59.508 -13.545  1.00 30.09           C
ATOM    103  CG  LEU A  14      69.831  59.900 -12.087  1.00 27.88           C
ATOM    104  CD1 LEU A  14      69.860  61.406 -11.994  1.00 27.82           C
ATOM    105  CD2 LEU A  14      68.814  59.333 -11.112  1.00 26.84           C
ATOM    106  N   PHE A  15      72.552  58.323 -13.752  1.00 40.89           N
ATOM    107  CA  PHE A  15      73.733  57.933 -12.973  1.00 37.60           C
ATOM    108  C   PHE A  15      75.030  57.843 -13.742  1.00 38.99           C
ATOM    109  O   PHE A  15      76.064  57.526 -13.179  1.00 44.76           O
ATOM    110  CB  PHE A  15      73.488  56.595 -12.263  1.00 24.25           C
ATOM    111  CG  PHE A  15      72.412  56.678 -11.232  1.00 17.34           C
ATOM    112  CD1 PHE A  15      72.663  57.259  -9.985  1.00 13.87           C
ATOM    113  CD2 PHE A  15      71.146  56.163 -11.501  1.00 13.89           C
ATOM    114  CE1 PHE A  15      71.662  57.360  -9.052  1.00 13.19           C
ATOM    115  CE2 PHE A  15      70.146  56.263 -10.571  1.00 13.73           C
ATOM    116  CZ  PHE A  15      70.413  56.847  -9.334  1.00 14.18           C
ATOM    117  N   ASN A  16      74.980  58.122 -15.028  1.00 38.06           N
ATOM    118  CA  ASN A  16      76.169  58.039 -15.849  1.00 38.06           C
ATOM    119  C   ASN A  16      76.589  59.420 -16.396  1.00 36.84           C
ATOM    120  O   ASN A  16      77.187  59.510 -17.476  1.00 33.42           O
ATOM    121  CB  ASN A  16      75.896  57.065 -17.001  1.00 45.03           C
ATOM    122  CG  ASN A  16      77.094  56.218 -17.348  1.00 49.88           C
ATOM    123  OD1 ASN A  16      77.002  54.993 -17.385  1.00 52.46           O
ATOM    124  ND2 ASN A  16      78.226  56.858 -17.608  1.00 51.71           N
ATOM    125  N   CYS A  17      76.292  60.492 -15.658  1.00 40.07           N
ATOM    126  CA  CYS A  17      76.642  61.843 -16.118  1.00 43.73           C
ATOM    127  C   CYS A  17      76.879  62.882 -15.018  1.00 42.64           C
ATOM    128  O   CYS A  17      75.935  63.329 -14.361  1.00 44.23           O
ATOM    129  CB  CYS A  17      75.560  62.365 -17.065  1.00 48.32           C
ATOM    130  SG  CYS A  17      75.418  61.425 -18.593  1.00 50.68           S
ATOM    131  N   GLY A  18      78.143  63.271 -14.844  1.00 39.67           N
ATOM    132  CA  GLY A  18      78.521  64.266 -13.842  1.00 35.89           C
ATOM    133  C   GLY A  18      77.651  64.382 -12.601  1.00 33.24           C
ATOM    134  O   GLY A  18      77.377  65.470 -12.099  1.00 33.35           O
ATOM    135  N   ASP A  19      77.235  63.250 -12.069  1.00 32.69           N
ATOM    136  CA  ASP A  19      76.376  63.296 -10.907  1.00 34.88           C
ATOM    137  C   ASP A  19      77.085  63.291  -9.562  1.00 31.92           C
ATOM    138  O   ASP A  19      77.303  64.345  -8.964  1.00 29.77           O
ATOM    139  CB  ASP A  19      75.333  62.168 -10.982  1.00 41.39           C
ATOM    140  CG  ASP A  19      74.224  62.463 -11.990  1.00 45.19           C
ATOM    141  OD1 ASP A  19      73.371  63.340 -11.714  1.00 47.15           O
ATOM    142  OD2 ASP A  19      74.217  61.830 -13.067  1.00 46.47           O
ATOM    143  N   GLY A  20      77.443  62.108  -9.089  1.00 29.57           N
ATOM    144  CA  GLY A  20      78.071  62.025  -7.793  1.00 28.43           C
ATOM    145  C   GLY A  20      76.920  61.967  -6.814  1.00 27.50           C
ATOM    146  O   GLY A  20      76.894  62.679  -5.805  1.00 29.47           O
ATOM    147  N   LEU A  21      75.956  61.106  -7.116  1.00 25.74           N
ATOM    148  CA  LEU A  21      74.770  60.964  -6.283  1.00 26.11           C
ATOM    149  C   LEU A  21      74.859  59.950  -5.147  1.00 24.40           C
ATOM    150  O   LEU A  21      75.347  58.843  -5.326  1.00 24.05           O
ATOM    151  CB  LEU A  21      73.580  60.618  -7.169  1.00 31.67           C
ATOM    152  CG  LEU A  21      73.506  61.451  -8.449  1.00 34.48           C
ATOM    153  CD1 LEU A  21      72.280  61.026  -9.260  1.00 34.96           C
ATOM    154  CD2 LEU A  21      73.484  62.933  -8.093  1.00 35.38           C
ATOM    155  N   THR A  22      74.385  60.341  -3.971  1.00 27.02           N
ATOM    156  CA  THR A  22      74.381  59.456  -2.813  1.00 34.90           C
ATOM    157  C   THR A  22      72.971  58.884  -2.724  1.00 33.21           C
ATOM    158  O   THR A  22      72.092  59.295  -3.477  1.00 28.47           O
ATOM    159  CB  THR A  22      74.707  60.208  -1.498  1.00 44.24           C
ATOM    160  OG1 THR A  22      74.844  61.607  -1.761  1.00 49.25           O
ATOM    161  CG2 THR A  22      76.020  59.681  -0.883  1.00 49.77           C
ATOM    162  N   TYR A  23      72.751  57.946  -1.810  1.00 35.30           N
ATOM    163  CA  TYR A  23      71.441  57.329  -1.674  1.00 38.06           C
ATOM    164  C   TYR A  23      70.336  58.304  -1.396  1.00 44.84           C
ATOM    165  O   TYR A  23      69.181  58.012  -1.670  1.00 44.78           O
ATOM    166  CB  TYR A  23      71.424  56.291  -0.554  1.00 29.75           C
ATOM    167  CG  TYR A  23      72.122  54.998  -0.898  1.00 25.18           C
ATOM    168  CD1 TYR A  23      72.159  54.546  -2.213  1.00 23.60           C
ATOM    169  CD2 TYR A  23      72.746  54.225   0.089  1.00 22.87           C
ATOM    170  CE1 TYR A  23      72.799  53.359  -2.544  1.00 23.98           C
ATOM    171  CE2 TYR A  23      73.390  53.035  -0.232  1.00 22.96           C
ATOM    172  CZ  TYR A  23      73.414  52.607  -1.553  1.00 23.31           C
ATOM    173  OH  TYR A  23      74.044  51.439  -1.909  1.00 23.33           O
ATOM    174  N   ASN A  24      70.666  59.465  -0.859  1.00 48.59           N
ATOM    175  CA  ASN A  24      69.609  60.417  -0.547  1.00 48.52           C
ATOM    176  C   ASN A  24      69.309  61.470  -1.601  1.00 48.52           C
ATOM    177  O   ASN A  24      68.419  62.300  -1.398  1.00 54.09           O
ATOM    178  CB  ASN A  24      69.926  61.123   0.761  1.00 45.30           C
ATOM    179  CG  ASN A  24      70.126  60.165   1.883  1.00 42.17           C
ATOM    180  OD1 ASN A  24      69.313  59.270   2.087  1.00 41.49           O
ATOM    181  ND2 ASN A  24      71.214  60.334   2.624  1.00 41.07           N
ATOM    182  N   ASP A  25      70.034  61.450  -2.716  1.00 43.45           N
ATOM    183  CA  ASP A  25      69.812  62.448  -3.749  1.00 38.79           C
ATOM    184  C   ASP A  25      68.727  62.113  -4.767  1.00 35.60           C
ATOM    185  O   ASP A  25      68.514  62.871  -5.702  1.00 34.02           O
ATOM    186  CB  ASP A  25      71.125  62.752  -4.477  1.00 42.38           C
ATOM    187  CG  ASP A  25      72.054  63.631  -3.666  1.00 44.10           C
ATOM    188  OD1 ASP A  25      71.659  64.760  -3.317  1.00 45.58           O
ATOM    189  OD2 ASP A  25      73.183  63.199  -3.382  1.00 44.87           O
ATOM    190  N   PHE A  26      68.030  60.996  -4.598  1.00 37.24           N
ATOM    191  CA  PHE A  26      66.986  60.630  -5.554  1.00 38.77           C
ATOM    192  C   PHE A  26      65.972  59.702  -4.919  1.00 36.58           C
ATOM    193  O   PHE A  26      66.196  59.183  -3.839  1.00 36.69           O
ATOM    194  CB  PHE A  26      67.593  59.947  -6.786  1.00 45.40           C
ATOM    195  CG  PHE A  26      68.319  58.664  -6.473  1.00 48.55           C
ATOM    196  CD1 PHE A  26      69.537  58.678  -5.806  1.00 49.16           C
ATOM    197  CD2 PHE A  26      67.760  57.436  -6.800  1.00 49.45           C
ATOM    198  CE1 PHE A  26      70.185  57.496  -5.467  1.00 49.43           C
ATOM    199  CE2 PHE A  26      68.402  56.247  -6.465  1.00 49.24           C
ATOM    200  CZ  PHE A  26      69.616  56.279  -5.796  1.00 49.38           C
ATOM    201  N   LEU A  27      64.856  59.511  -5.606  1.00 38.03           N
ATOM    202  CA  LEU A  27      63.789  58.640  -5.154  1.00 43.28           C
ATOM    203  C   LEU A  27      63.362  57.763  -6.318  1.00 37.43           C
ATOM    204  O   LEU A  27      63.823  57.946  -7.445  1.00 33.52           O
ATOM    205  CB  LEU A  27      62.606  59.466  -4.670  1.00 69.20           C
ATOM    206  CG  LEU A  27      62.835  60.136  -3.309  1.00 81.26           C
ATOM    207  CD1 LEU A  27      61.817  61.247  -3.152  1.00 85.64           C
ATOM    208  CD2 LEU A  27      62.740  59.108  -2.150  1.00 85.57           C
ATOM    209  N   ILE A  28      62.482  56.804  -6.072  1.00 33.95           N
ATOM    210  CA  ILE A  28      62.055  55.928  -7.151  1.00 33.48           C
ATOM    211  C   ILE A  28      60.550  55.988  -7.325  1.00 31.97           C
ATOM    212  O   ILE A  28      59.815  55.493  -6.480  1.00 33.52           O
ATOM    213  CB  ILE A  28      62.471  54.468  -6.866  1.00 35.43           C
ATOM    214  CG1 ILE A  28      63.993  54.365  -6.734  1.00 36.01           C
ATOM    215  CG2 ILE A  28      61.972  53.570  -7.974  1.00 37.04           C
ATOM    216  CD1 ILE A  28      64.509  52.949  -6.580  1.00 35.62           C
ATOM    217  N   LEU A  29      60.092  56.609  -8.411  1.00 28.43           N
ATOM    218  CA  LEU A  29      58.659  56.726  -8.694  1.00 24.58           C
ATOM    219  C   LEU A  29      58.011  55.340  -8.694  1.00 25.61           C
ATOM    220  O   LEU A  29      58.521  54.398  -9.343  1.00 24.54           O
ATOM    221  CB  LEU A  29      58.442  57.401 -10.045  1.00 21.76           C
ATOM    222  CG  LEU A  29      58.423  58.931 -10.135  1.00 20.77           C
ATOM    223  CD1 LEU A  29      59.298  59.581  -9.067  1.00 19.70           C
ATOM    224  CD2 LEU A  29      58.868  59.311 -11.547  1.00 19.40           C
ATOM    225  N   PRO A  30      56.867  55.201  -7.971  1.00 26.87           N
ATOM    226  CA  PRO A  30      56.057  53.986  -7.794  1.00 27.86           C
ATOM    227  C   PRO A  30      55.354  53.481  -9.030  1.00 30.87           C
ATOM    228  O   PRO A  30      55.068  54.245  -9.952  1.00 28.68           O
ATOM    229  CB  PRO A  30      55.063  54.396  -6.718  1.00 24.93           C
ATOM    230  CG  PRO A  30      54.788  55.795  -7.074  1.00 24.76           C
ATOM    231  CD  PRO A  30      56.193  56.343  -7.321  1.00 25.08           C
ATOM    232  N   GLY A  31      55.065  52.182  -9.028  1.00 35.18           N
ATOM    233  CA  GLY A  31      54.376  51.572 -10.148  1.00 40.70           C
ATOM    234  C   GLY A  31      52.955  51.121  -9.854  1.00 43.13           C
ATOM    235  O   GLY A  31      52.176  51.822  -9.202  1.00 41.06           O
ATOM    236  N   TYR A  32      52.630  49.936 -10.362  1.00 46.85           N
ATOM    237  CA  TYR A  32      51.319  49.333 -10.186  1.00 48.62           C
ATOM    238  C   TYR A  32      51.416  48.065  -9.343  1.00 48.74           C
ATOM    239  O   TYR A  32      52.151  47.134  -9.676  1.00 49.71           O
ATOM    240  CB  TYR A  32      50.687  48.989 -11.534  1.00 48.50           C
ATOM    241  CG  TYR A  32      49.399  48.238 -11.363  1.00 48.46           C
ATOM    242  CD1 TYR A  32      48.332  48.807 -10.676  1.00 48.78           C
ATOM    243  CD2 TYR A  32      49.244  46.956 -11.879  1.00 48.29           C
ATOM    244  CE1 TYR A  32      47.140  48.117 -10.509  1.00 48.88           C
ATOM    245  CE2 TYR A  32      48.056  46.259 -11.719  1.00 48.49           C
ATOM    246  CZ  TYR A  32      47.011  46.846 -11.034  1.00 48.58           C
ATOM    247  OH  TYR A  32      45.830  46.170 -10.865  1.00 48.67           O
ATOM    248  N   ILE A  33      50.667  48.032  -8.251  1.00 46.21           N
ATOM    249  CA  ILE A  33      50.671  46.872  -7.388  1.00 43.13           C
ATOM    250  C   ILE A  33      49.524  45.934  -7.745  1.00 42.77           C
ATOM    251  O   ILE A  33      48.398  46.367  -8.005  1.00 44.27           O
ATOM    252  CB  ILE A  33      50.518  47.280  -5.939  1.00 41.90           C
ATOM    253  CG1 ILE A  33      51.518  48.381  -5.599  1.00 40.74           C
ATOM    254  CG2 ILE A  33      50.732  46.074  -5.061  1.00 41.03           C
ATOM    255  CD1 ILE A  33      51.407  48.849  -4.171  1.00 40.59           C
ATOM    256  N   ASP A  34      49.819  44.642  -7.756  1.00 41.21           N
ATOM    257  CA  ASP A  34      48.814  43.638  -8.066  1.00 36.67           C
ATOM    258  C   ASP A  34      49.253  42.299  -7.465  1.00 31.05           C
ATOM    259  O   ASP A  34      49.231  41.267  -8.122  1.00 36.03           O
ATOM    260  CB  ASP A  34      48.616  43.539  -9.592  1.00 39.37           C
ATOM    261  CG  ASP A  34      49.791  42.898 -10.306  1.00 39.89           C
ATOM    262  OD1 ASP A  34      50.942  43.267 -10.013  1.00 40.56           O
ATOM    263  OD2 ASP A  34      49.567  42.029 -11.176  1.00 40.50           O
ATOM    264  N   PHE A  35      49.667  42.344  -6.203  1.00 23.81           N
ATOM    265  CA  PHE A  35      50.111  41.167  -5.476  1.00 23.76           C
ATOM    266  C   PHE A  35      50.552  41.612  -4.103  1.00 25.27           C
ATOM    267  O   PHE A  35      50.844  42.764  -3.911  1.00 15.73           O
ATOM    268  CB  PHE A  35      51.288  40.468  -6.187  1.00 28.16           C
ATOM    269  CG  PHE A  35      52.395  41.390  -6.619  1.00 33.77           C
ATOM    270  CD1 PHE A  35      52.378  41.965  -7.892  1.00 35.73           C
ATOM    271  CD2 PHE A  35      53.451  41.699  -5.752  1.00 36.37           C
ATOM    272  CE1 PHE A  35      53.403  42.847  -8.309  1.00 35.78           C
ATOM    273  CE2 PHE A  35      54.490  42.586  -6.157  1.00 36.23           C
ATOM    274  CZ  PHE A  35      54.464  43.160  -7.438  1.00 35.39           C
ATOM    275  N   THR A  36      50.612  40.701  -3.142  1.00 37.53           N
ATOM    276  CA  THR A  36      51.030  41.086  -1.796  1.00 50.69           C
ATOM    277  C   THR A  36      52.549  40.995  -1.591  1.00 50.24           C
ATOM    278  O   THR A  36      53.231  40.208  -2.253  1.00 52.59           O
ATOM    279  CB  THR A  36      50.295  40.266  -0.754  1.00 62.84           C
ATOM    280  OG1 THR A  36      50.544  38.878  -0.984  1.00 66.42           O
ATOM    281  CG2 THR A  36      48.805  40.519  -0.861  1.00 65.42           C
ATOM    282  N   ALA A  37      53.064  41.808  -0.669  1.00 45.13           N
ATOM    283  CA  ALA A  37      54.501  41.891  -0.390  1.00 43.44           C
ATOM    284  C   ALA A  37      55.208  40.592  -0.048  1.00 46.94           C
ATOM    285  O   ALA A  37      56.364  40.387  -0.428  1.00 41.98           O
ATOM    286  CB  ALA A  37      54.750  42.900   0.712  1.00 35.27           C
ATOM    287  N   ASP A  38      54.521  39.725   0.686  1.00 58.25           N
ATOM    288  CA  ASP A  38      55.091  38.447   1.083  1.00 66.43           C
ATOM    289  C   ASP A  38      55.514  37.602  -0.114  1.00 60.67           C
ATOM    290  O   ASP A  38      56.356  36.714   0.012  1.00 63.75           O
ATOM    291  CB  ASP A  38      54.103  37.669   1.952  1.00 86.58           C
ATOM    292  CG  ASP A  38      52.727  37.574   1.330  1.00 93.11           C
ATOM    293  OD1 ASP A  38      52.638  37.232   0.128  1.00 95.62           O
ATOM    294  OD2 ASP A  38      51.732  37.829   2.045  1.00 95.53           O
ATOM    295  N   GLN A  39      54.937  37.883  -1.274  1.00 52.66           N
ATOM    296  CA  GLN A  39      55.272  37.156  -2.488  1.00 51.15           C
ATOM    297  C   GLN A  39      56.533  37.737  -3.133  1.00 49.39           C
ATOM    298  O   GLN A  39      56.977  37.263  -4.178  1.00 41.13           O
ATOM    299  CB  GLN A  39      54.131  37.273  -3.489  1.00 61.59           C
ATOM    300  CG  GLN A  39      52.742  37.173  -2.898  1.00 69.32           C
ATOM    301  CD  GLN A  39      51.660  37.322  -3.967  1.00 72.79           C
ATOM    302  OE1 GLN A  39      51.702  36.646  -4.997  1.00 72.90           O
ATOM    303  NE2 GLN A  39      50.687  38.200  -3.727  1.00 72.57           N
ATOM    304  N   VAL A  40      57.092  38.780  -2.526  1.00 57.75           N
ATOM    305  CA  VAL A  40      58.286  39.417  -3.060  1.00 70.96           C
ATOM    306  C   VAL A  40      59.522  38.599  -2.721  1.00 60.97           C
ATOM    307  O   VAL A  40      60.021  38.639  -1.607  1.00 61.86           O
ATOM    308  CB  VAL A  40      58.426  40.833  -2.506  1.00 93.36           C
ATOM    309  CG1 VAL A  40      59.775  41.413  -2.871  1.00102.73           C
ATOM    310  CG2 VAL A  40      57.323  41.694  -3.066  1.00102.67           C
ATOM    311  N   ASP A  41      60.000  37.867  -3.716  1.00 50.08           N
ATOM    312  CA  ASP A  41      61.156  36.991  -3.622  1.00 44.07           C
ATOM    313  C   ASP A  41      62.482  37.755  -3.496  1.00 42.36           C
ATOM    314  O   ASP A  41      62.882  38.436  -4.436  1.00 42.32           O
ATOM    315  CB  ASP A  41      61.142  36.118  -4.877  1.00 43.58           C
ATOM    316  CG  ASP A  41      62.323  35.214  -4.972  1.00 44.38           C
ATOM    317  OD1 ASP A  41      62.620  34.545  -3.967  1.00 44.84           O
ATOM    318  OD2 ASP A  41      62.942  35.165  -6.059  1.00 45.23           O
ATOM    319  N   LEU A  42      63.181  37.633  -2.366  1.00 41.46           N
ATOM    320  CA  LEU A  42      64.438  38.366  -2.185  1.00 39.57           C
ATOM    321  C   LEU A  42      65.711  37.590  -2.478  1.00 40.90           C
ATOM    322  O   LEU A  42      66.816  38.069  -2.183  1.00 42.69           O
ATOM    323  CB  LEU A  42      64.543  38.919  -0.766  1.00 35.14           C
ATOM    324  CG  LEU A  42      63.571  40.001  -0.305  1.00 33.42           C
ATOM    325  CD1 LEU A  42      64.024  40.515   1.049  1.00 32.32           C
ATOM    326  CD2 LEU A  42      63.540  41.140  -1.298  1.00 32.31           C
ATOM    327  N   THR A  43      65.576  36.398  -3.044  1.00 41.19           N
ATOM    328  CA  THR A  43      66.754  35.584  -3.342  1.00 42.98           C
ATOM    329  C   THR A  43      67.842  36.437  -3.987  1.00 43.68           C
ATOM    330  O   THR A  43      67.628  37.050  -5.034  1.00 40.64           O
ATOM    331  CB  THR A  43      66.414  34.437  -4.308  1.00 42.76           C
ATOM    332  OG1 THR A  43      65.296  33.710  -3.798  1.00 44.12           O
ATOM    333  CG2 THR A  43      67.594  33.490  -4.468  1.00 43.70           C
ATOM    334  N   SER A  44      69.011  36.477  -3.365  1.00 47.88           N
ATOM    335  CA  SER A  44      70.113  37.266  -3.896  1.00 51.10           C
ATOM    336  C   SER A  44      71.402  36.468  -4.050  1.00 50.54           C
ATOM    337  O   SER A  44      71.595  35.454  -3.386  1.00 52.98           O
ATOM    338  CB  SER A  44      70.359  38.467  -2.985  1.00 53.43           C
ATOM    339  OG  SER A  44      69.349  39.441  -3.155  1.00 53.67           O
ATOM    340  N   ALA A  45      72.293  36.939  -4.916  1.00 44.91           N
ATOM    341  CA  ALA A  45      73.565  36.266  -5.153  1.00 43.00           C
ATOM    342  C   ALA A  45      74.745  36.941  -4.446  1.00 46.60           C
ATOM    343  O   ALA A  45      75.102  38.064  -4.776  1.00 45.62           O
ATOM    344  CB  ALA A  45      73.826  36.227  -6.639  1.00 24.29           C
ATOM    345  N   LEU A  46      75.365  36.259  -3.488  1.00 53.17           N
ATOM    346  CA  LEU A  46      76.505  36.856  -2.799  1.00 54.81           C
ATOM    347  C   LEU A  46      77.707  36.769  -3.701  1.00 55.37           C
ATOM    348  O   LEU A  46      78.454  37.723  -3.834  1.00 60.48           O
ATOM    349  CB  LEU A  46      76.839  36.147  -1.483  1.00 52.01           C
ATOM    350  CG  LEU A  46      77.908  36.912  -0.680  1.00 47.90           C
ATOM    351  CD1 LEU A  46      77.234  38.025   0.089  1.00 46.70           C
ATOM    352  CD2 LEU A  46      78.623  36.008   0.292  1.00 46.57           C
ATOM    353  N   THR A  47      77.906  35.609  -4.307  1.00 52.06           N
ATOM    354  CA  THR A  47      79.027  35.428  -5.215  1.00 53.91           C
ATOM    355  C   THR A  47      78.503  34.591  -6.370  1.00 54.17           C
ATOM    356  O   THR A  47      77.332  34.202  -6.367  1.00 47.35           O
ATOM    357  CB  THR A  47      80.187  34.688  -4.538  1.00 56.57           C
ATOM    358  OG1 THR A  47      79.917  33.281  -4.529  1.00 60.90           O
ATOM    359  CG2 THR A  47      80.353  35.169  -3.101  1.00 60.19           C
ATOM    360  N   LYS A  48      79.352  34.296  -7.350  1.00 60.04           N
ATOM    361  CA  LYS A  48      78.905  33.504  -8.498  1.00 65.70           C
ATOM    362  C   LYS A  48      78.217  32.216  -8.063  1.00 73.05           C
ATOM    363  O   LYS A  48      77.075  31.941  -8.441  1.00 74.74           O
ATOM    364  CB  LYS A  48      80.083  33.145  -9.411  1.00 55.21           C
ATOM    365  CG  LYS A  48      80.747  34.327 -10.083  1.00 48.91           C
ATOM    366  CD  LYS A  48      82.077  33.930 -10.669  1.00 45.97           C
ATOM    367  CE  LYS A  48      82.924  35.141 -10.997  1.00 46.45           C
ATOM    368  NZ  LYS A  48      84.353  34.782 -11.286  1.00 46.69           N
ATOM    369  N   LYS A  49      78.907  31.436  -7.244  1.00 75.21           N
ATOM    370  CA  LYS A  49      78.353  30.172  -6.818  1.00 70.78           C
ATOM    371  C   LYS A  49      77.542  30.175  -5.518  1.00 65.94           C
ATOM    372  O   LYS A  49      76.681  29.313  -5.340  1.00 74.31           O
ATOM    373  CB  LYS A  49      79.482  29.129  -6.803  1.00 70.03           C
ATOM    374  CG  LYS A  49      80.196  29.026  -8.173  1.00 67.01           C
ATOM    375  CD  LYS A  49      80.991  27.724  -8.392  1.00 66.46           C
ATOM    376  CE  LYS A  49      82.509  27.968  -8.448  1.00 66.52           C
ATOM    377  NZ  LYS A  49      83.302  26.740  -8.769  1.00 65.24           N
ATOM    378  N   ILE A  50      77.777  31.139  -4.628  1.00 51.85           N
ATOM    379  CA  ILE A  50      77.011  31.205  -3.377  1.00 35.13           C
ATOM    380  C   ILE A  50      75.779  32.093  -3.507  1.00 37.39           C
ATOM    381  O   ILE A  50      75.880  33.208  -4.002  1.00 39.45           O
ATOM    382  CB  ILE A  50      77.820  31.775  -2.256  1.00 19.10           C
ATOM    383  CG1 ILE A  50      79.099  30.971  -2.098  1.00 14.41           C
ATOM    384  CG2 ILE A  50      77.009  31.763  -0.989  1.00 12.31           C
ATOM    385  CD1 ILE A  50      79.874  31.302  -0.788  1.00 12.39           C
ATOM    386  N   THR A  51      74.626  31.620  -3.042  1.00 39.48           N
ATOM    387  CA  THR A  51      73.383  32.388  -3.145  1.00 38.87           C
ATOM    388  C   THR A  51      72.578  32.344  -1.846  1.00 41.85           C
ATOM    389  O   THR A  51      72.366  31.269  -1.288  1.00 42.62           O
ATOM    390  CB  THR A  51      72.478  31.822  -4.274  1.00 35.33           C
ATOM    391  OG1 THR A  51      73.148  31.921  -5.537  1.00 34.03           O
ATOM    392  CG2 THR A  51      71.152  32.570  -4.336  1.00 32.50           C
ATOM    393  N   LEU A  52      72.116  33.502  -1.377  1.00 43.09           N
ATOM    394  CA  LEU A  52      71.330  33.556  -0.145  1.00 44.38           C
ATOM    395  C   LEU A  52      69.832  33.753  -0.408  1.00 46.13           C
ATOM    396  O   LEU A  52      69.415  34.042  -1.532  1.00 45.72           O
ATOM    397  CB  LEU A  52      71.829  34.687   0.756  1.00 41.54           C
ATOM    398  CG  LEU A  52      73.284  35.115   0.596  1.00 40.73           C
ATOM    399  CD1 LEU A  52      73.673  35.989   1.776  1.00 40.62           C
ATOM    400  CD2 LEU A  52      74.182  33.918   0.527  1.00 40.91           C
ATOM    401  N   LYS A  53      69.020  33.597   0.631  1.00 48.57           N
ATOM    402  CA  LYS A  53      67.584  33.777   0.485  1.00 50.78           C
ATOM    403  C   LYS A  53      67.251  35.260   0.527  1.00 50.30           C
ATOM    404  O   LYS A  53      66.243  35.697  -0.023  1.00 49.39           O
ATOM    405  CB  LYS A  53      66.845  33.047   1.609  1.00 55.70           C
ATOM    406  CG  LYS A  53      66.415  31.648   1.250  1.00 58.00           C
ATOM    407  CD  LYS A  53      65.433  31.665   0.084  1.00 59.01           C
ATOM    408  CE  LYS A  53      64.999  30.268  -0.289  1.00 59.00           C
ATOM    409  NZ  LYS A  53      66.205  29.454  -0.587  1.00 59.14           N
ATOM    410  N   THR A  54      68.108  36.023   1.198  1.00 50.34           N
ATOM    411  CA  THR A  54      67.929  37.462   1.332  1.00 50.70           C
ATOM    412  C   THR A  54      69.222  38.112   0.856  1.00 50.18           C
ATOM    413  O   THR A  54      70.241  37.444   0.728  1.00 50.85           O
ATOM    414  CB  THR A  54      67.673  37.880   2.815  1.00 52.46           C
ATOM    415  OG1 THR A  54      68.926  38.119   3.471  1.00 53.53           O
ATOM    416  CG2 THR A  54      66.943  36.781   3.580  1.00 52.48           C
ATOM    417  N   PRO A  55      69.204  39.424   0.602  1.00 50.55           N
ATOM    418  CA  PRO A  55      70.395  40.140   0.140  1.00 49.17           C
ATOM    419  C   PRO A  55      71.234  40.755   1.255  1.00 46.61           C
ATOM    420  O   PRO A  55      72.189  41.478   0.977  1.00 45.65           O
ATOM    421  CB  PRO A  55      69.803  41.217  -0.733  1.00 53.01           C
ATOM    422  CG  PRO A  55      68.597  41.606   0.070  1.00 54.17           C
ATOM    423  CD  PRO A  55      68.007  40.268   0.464  1.00 53.46           C
ATOM    424  N   LEU A  56      70.880  40.472   2.505  1.00 43.30           N
ATOM    425  CA  LEU A  56      71.581  41.051   3.639  1.00 39.58           C
ATOM    426  C   LEU A  56      72.914  40.395   3.955  1.00 38.52           C
ATOM    427  O   LEU A  56      73.015  39.174   3.955  1.00 43.22           O
ATOM    428  CB  LEU A  56      70.676  41.003   4.853  1.00 37.20           C
ATOM    429  CG  LEU A  56      69.284  41.606   4.643  1.00 35.05           C
ATOM    430  CD1 LEU A  56      68.488  41.579   5.959  1.00 33.65           C
ATOM    431  CD2 LEU A  56      69.424  43.027   4.137  1.00 34.08           C
ATOM    432  N   VAL A  57      73.932  41.220   4.226  1.00 34.57           N
ATOM    433  CA  VAL A  57      75.298  40.774   4.543  1.00 28.05           C
ATOM    434  C   VAL A  57      75.912  41.701   5.572  1.00 27.32           C
ATOM    435  O   VAL A  57      75.977  42.893   5.326  1.00 28.17           O
ATOM    436  CB  VAL A  57      76.240  40.871   3.346  1.00 24.12           C
ATOM    437  CG1 VAL A  57      77.492  40.086   3.630  1.00 23.68           C
ATOM    438  CG2 VAL A  57      75.571  40.374   2.106  1.00 24.04           C
ATOM    439  N   SER A  58      76.399  41.176   6.694  1.00 27.78           N
ATOM    440  CA  SER A  58      77.008  42.024   7.722  1.00 31.34           C
ATOM    441  C   SER A  58      78.523  42.233   7.516  1.00 40.46           C
ATOM    442  O   SER A  58      79.228  41.342   7.059  1.00 34.40           O
ATOM    443  CB  SER A  58      76.723  41.445   9.108  1.00 23.09           C
ATOM    444  OG  SER A  58      77.379  40.206   9.302  1.00 22.53           O
ATOM    445  N   SER A  59      79.012  43.416   7.880  1.00 53.12           N
ATOM    446  CA  SER A  59      80.416  43.797   7.694  1.00 59.26           C
ATOM    447  C   SER A  59      81.508  43.202   8.597  1.00 57.40           C
ATOM    448  O   SER A  59      81.296  42.959   9.785  1.00 68.48           O
ATOM    449  CB  SER A  59      80.518  45.324   7.730  1.00 56.96           C
ATOM    450  OG  SER A  59      81.860  45.762   7.585  1.00 52.15           O
ATOM    451  N   PRO A  60      82.707  42.970   8.022  1.00 49.08           N
ATOM    452  CA  PRO A  60      83.879  42.416   8.711  1.00 38.72           C
ATOM    453  C   PRO A  60      84.456  43.463   9.630  1.00 34.13           C
ATOM    454  O   PRO A  60      85.645  43.760   9.549  1.00 36.69           O
ATOM    455  CB  PRO A  60      84.865  42.119   7.575  1.00 33.52           C
ATOM    456  CG  PRO A  60      83.991  41.942   6.392  1.00 33.41           C
ATOM    457  CD  PRO A  60      82.970  43.048   6.576  1.00 36.93           C
ATOM    458  N   MET A  61      83.618  44.049  10.473  1.00 31.79           N
ATOM    459  CA  MET A  61      84.103  45.076  11.386  1.00 32.76           C
ATOM    460  C   MET A  61      84.195  44.517  12.793  1.00 30.00           C
ATOM    461  O   MET A  61      83.305  43.780  13.234  1.00 27.58           O
ATOM    462  CB  MET A  61      83.182  46.291  11.356  1.00 42.84           C
ATOM    463  CG  MET A  61      83.236  47.067  10.044  1.00 48.04           C
ATOM    464  SD  MET A  61      81.834  48.186   9.852  1.00 48.88           S
ATOM    465  CE  MET A  61      81.989  49.224  11.302  1.00 50.14           C
ATOM    466  N   ASP A  62      85.263  44.867  13.505  1.00 33.55           N
ATOM    467  CA  ASP A  62      85.451  44.355  14.854  1.00 41.65           C
ATOM    468  C   ASP A  62      84.313  44.691  15.812  1.00 41.65           C
ATOM    469  O   ASP A  62      84.276  44.179  16.925  1.00 34.40           O
ATOM    470  CB  ASP A  62      86.777  44.845  15.427  1.00 56.54           C
ATOM    471  CG  ASP A  62      86.755  46.308  15.775  1.00 65.11           C
ATOM    472  OD1 ASP A  62      85.917  46.698  16.608  1.00 68.72           O
ATOM    473  OD2 ASP A  62      87.578  47.070  15.225  1.00 69.05           O
ATOM    474  N   THR A  63      83.375  45.536  15.389  1.00 43.90           N
ATOM    475  CA  THR A  63      82.262  45.892  16.265  1.00 45.98           C
ATOM    476  C   THR A  63      80.929  45.398  15.752  1.00 50.24           C
ATOM    477  O   THR A  63      79.927  45.417  16.475  1.00 53.66           O
ATOM    478  CB  THR A  63      82.143  47.396  16.444  1.00 42.38           C
ATOM    479  OG1 THR A  63      81.014  47.676  17.288  1.00 38.78           O
ATOM    480  CG2 THR A  63      81.973  48.071  15.089  1.00 38.40           C
ATOM    481  N   VAL A  64      80.922  44.953  14.505  1.00 48.63           N
ATOM    482  CA  VAL A  64      79.697  44.482  13.897  1.00 47.47           C
ATOM    483  C   VAL A  64      79.568  42.955  13.834  1.00 49.15           C
ATOM    484  O   VAL A  64      78.645  42.384  14.419  1.00 46.61           O
ATOM    485  CB  VAL A  64      79.550  45.106  12.456  1.00 42.56           C
ATOM    486  CG1 VAL A  64      78.194  44.772  11.851  1.00 41.39           C
ATOM    487  CG2 VAL A  64      79.710  46.608  12.524  1.00 40.89           C
ATOM    488  N   THR A  65      80.495  42.295  13.145  1.00 54.51           N
ATOM    489  CA  THR A  65      80.402  40.851  12.976  1.00 62.78           C
ATOM    490  C   THR A  65      81.459  39.993  13.635  1.00 61.47           C
ATOM    491  O   THR A  65      82.647  40.259  13.516  1.00 58.83           O
ATOM    492  CB  THR A  65      80.396  40.469  11.484  1.00 71.44           C
ATOM    493  OG1 THR A  65      79.288  41.093  10.830  1.00 75.95           O
ATOM    494  CG2 THR A  65      80.269  38.971  11.323  1.00 75.62           C
ATOM    495  N   GLU A  66      80.987  38.939  14.301  1.00 62.77           N
ATOM    496  CA  GLU A  66      81.807  37.951  14.997  1.00 65.12           C
ATOM    497  C   GLU A  66      80.954  36.686  15.034  1.00 69.79           C
ATOM    498  O   GLU A  66      79.789  36.722  14.658  1.00 67.46           O
ATOM    499  CB  GLU A  66      82.117  38.422  16.420  1.00 60.30           C
ATOM    500  CG  GLU A  66      83.355  37.776  17.044  1.00 59.05           C
ATOM    501  CD  GLU A  66      84.468  38.778  17.358  1.00 57.96           C
ATOM    502  OE1 GLU A  66      84.178  39.812  18.002  1.00 57.13           O
ATOM    503  OE2 GLU A  66      85.634  38.514  16.972  1.00 57.78           O
ATOM    504  N   ALA A  67      81.528  35.577  15.491  1.00 71.99           N
ATOM    505  CA  ALA A  67      80.822  34.290  15.541  1.00 71.76           C
ATOM    506  C   ALA A  67      79.318  34.368  15.845  1.00 71.86           C
ATOM    507  O   ALA A  67      78.505  33.744  15.163  1.00 81.75           O
ATOM    508  CB  ALA A  67      81.514  33.352  16.533  1.00 40.77           C
ATOM    509  N   GLY A  68      78.948  35.124  16.870  1.00 68.02           N
ATOM    510  CA  GLY A  68      77.542  35.240  17.192  1.00 61.56           C
ATOM    511  C   GLY A  68      76.763  35.835  16.034  1.00 61.33           C
ATOM    512  O   GLY A  68      75.876  35.184  15.464  1.00 57.94           O
ATOM    513  N   MET A  69      77.101  37.079  15.697  1.00 64.70           N
ATOM    514  CA  MET A  69      76.461  37.810  14.607  1.00 66.25           C
ATOM    515  C   MET A  69      76.308  36.975  13.333  1.00 65.82           C
ATOM    516  O   MET A  69      75.216  36.881  12.770  1.00 70.24           O
ATOM    517  CB  MET A  69      77.262  39.081  14.291  1.00 66.14           C
ATOM    518  CG  MET A  69      76.807  39.827  13.040  1.00 63.78           C
ATOM    519  SD  MET A  69      75.102  40.385  13.185  1.00 62.17           S
ATOM    520  CE  MET A  69      75.346  41.979  13.969  1.00 63.44           C
ATOM    521  N   ALA A  70      77.401  36.361  12.885  1.00 56.76           N
ATOM    522  CA  ALA A  70      77.378  35.571  11.660  1.00 49.25           C
ATOM    523  C   ALA A  70      76.320  34.477  11.689  1.00 50.59           C
ATOM    524  O   ALA A  70      75.547  34.320  10.741  1.00 51.90           O
ATOM    525  CB  ALA A  70      78.768  34.976  11.394  1.00 24.55           C
ATOM    526  N   ILE A  71      76.281  33.727  12.786  1.00 56.33           N
ATOM    527  CA  ILE A  71      75.336  32.625  12.939  1.00 55.05           C
ATOM    528  C   ILE A  71      73.889  33.084  12.749  1.00 56.11           C
ATOM    529  O   ILE A  71      73.155  32.541  11.913  1.00 59.24           O
ATOM    530  CB  ILE A  71      75.498  31.947  14.339  1.00 52.13           C
ATOM    531  CG1 ILE A  71      76.880  31.307  14.454  1.00 49.44           C
ATOM    532  CG2 ILE A  71      74.449  30.867  14.536  1.00 49.09           C
ATOM    533  CD1 ILE A  71      77.136  30.673  15.792  1.00 48.11           C
ATOM    534  N   ALA A  72      73.482  34.089  13.519  1.00 51.45           N
ATOM    535  CA  ALA A  72      72.115  34.602  13.423  1.00 45.58           C
ATOM    536  C   ALA A  72      71.880  35.042  12.007  1.00 43.08           C
ATOM    537  O   ALA A  72      70.876  34.696  11.399  1.00 46.85           O
ATOM    538  CB  ALA A  72      71.904  35.796  14.362  1.00 33.36           C
ATOM    539  N   MET A  73      72.833  35.810  11.495  1.00 44.07           N
ATOM    540  CA  MET A  73      72.786  36.358  10.142  1.00 46.32           C
ATOM    541  C   MET A  73      72.512  35.268   9.103  1.00 46.27           C
ATOM    542  O   MET A  73      71.714  35.465   8.192  1.00 39.51           O
ATOM    543  CB  MET A  73      74.114  37.082   9.837  1.00 53.19           C
ATOM    544  CG  MET A  73      74.031  38.171   8.784  1.00 58.16           C
ATOM    545  SD  MET A  73      72.795  39.431   9.147  1.00 59.98           S
ATOM    546  CE  MET A  73      73.665  40.443  10.336  1.00 60.35           C
ATOM    547  N   ALA A  74      73.160  34.115   9.248  1.00 50.67           N
ATOM    548  CA  ALA A  74      72.959  33.023   8.308  1.00 56.04           C
ATOM    549  C   ALA A  74      71.591  32.372   8.491  1.00 57.79           C
ATOM    550  O   ALA A  74      70.910  32.037   7.520  1.00 60.69           O
ATOM    551  CB  ALA A  74      74.044  32.002   8.480  1.00 52.83           C
ATOM    552  N   LEU A  75      71.195  32.196   9.743  1.00 55.73           N
ATOM    553  CA  LEU A  75      69.915  31.581  10.064  1.00 49.99           C
ATOM    554  C   LEU A  75      68.733  32.401   9.563  1.00 47.07           C
ATOM    555  O   LEU A  75      67.696  31.845   9.169  1.00 51.42           O
ATOM    556  CB  LEU A  75      69.799  31.420  11.573  1.00 46.97           C
ATOM    557  CG  LEU A  75      70.655  30.345  12.224  1.00 44.35           C
ATOM    558  CD1 LEU A  75      70.739  30.609  13.724  1.00 43.21           C
ATOM    559  CD2 LEU A  75      70.055  28.971  11.896  1.00 43.09           C
ATOM    560  N   THR A  76      68.890  33.725   9.595  1.00 40.35           N
ATOM    561  CA  THR A  76      67.842  34.633   9.165  1.00 34.37           C
ATOM    562  C   THR A  76      67.879  34.921   7.678  1.00 34.23           C
ATOM    563  O   THR A  76      67.196  35.813   7.202  1.00 32.89           O
ATOM    564  CB  THR A  76      67.899  35.967   9.930  1.00 30.83           C
ATOM    565  OG1 THR A  76      69.221  36.500   9.853  1.00 31.18           O
ATOM    566  CG2 THR A  76      67.528  35.765  11.395  1.00 31.05           C
ATOM    567  N   GLY A  77      68.677  34.173   6.933  1.00 38.24           N
ATOM    568  CA  GLY A  77      68.720  34.390   5.495  1.00 42.08           C
ATOM    569  C   GLY A  77      69.877  35.191   4.917  1.00 42.00           C
ATOM    570  O   GLY A  77      69.962  35.390   3.698  1.00 43.42           O
ATOM    571  N   GLY A  78      70.780  35.648   5.771  1.00 39.37           N
ATOM    572  CA  GLY A  78      71.898  36.410   5.265  1.00 37.67           C
ATOM    573  C   GLY A  78      73.221  35.678   5.366  1.00 38.30           C
ATOM    574  O   GLY A  78      73.337  34.501   5.029  1.00 37.11           O
ATOM    575  N   ILE A  79      74.230  36.399   5.837  1.00 38.12           N
ATOM    576  CA  ILE A  79      75.564  35.855   6.002  1.00 38.80           C
ATOM    577  C   ILE A  79      76.397  36.919   6.697  1.00 47.70           C
ATOM    578  O   ILE A  79      76.144  38.102   6.535  1.00 44.54           O
ATOM    579  CB  ILE A  79      76.217  35.528   4.657  1.00 29.33           C
ATOM    580  CG1 ILE A  79      77.593  34.919   4.892  1.00 24.72           C
ATOM    581  CG2 ILE A  79      76.391  36.804   3.838  1.00 25.93           C
ATOM    582  CD1 ILE A  79      78.249  34.447   3.641  1.00 23.84           C
ATOM    583  N   GLY A  80      77.380  36.504   7.479  1.00 56.60           N
ATOM    584  CA  GLY A  80      78.203  37.477   8.155  1.00 60.50           C
ATOM    585  C   GLY A  80      79.635  37.282   7.725  1.00 57.99           C
ATOM    586  O   GLY A  80      79.954  36.267   7.120  1.00 63.81           O
ATOM    587  N   PHE A  81      80.492  38.256   8.012  1.00 47.63           N
ATOM    588  CA  PHE A  81      81.905  38.163   7.667  1.00 41.52           C
ATOM    589  C   PHE A  81      82.743  38.448   8.914  1.00 46.65           C
ATOM    590  O   PHE A  81      82.774  39.567   9.415  1.00 41.51           O
ATOM    591  CB  PHE A  81      82.250  39.131   6.531  1.00 27.21           C
ATOM    592  CG  PHE A  81      81.896  38.611   5.155  1.00 23.86           C
ATOM    593  CD1 PHE A  81      80.574  38.556   4.725  1.00 23.01           C
ATOM    594  CD2 PHE A  81      82.890  38.138   4.307  1.00 22.29           C
ATOM    595  CE1 PHE A  81      80.242  38.033   3.466  1.00 23.05           C
ATOM    596  CE2 PHE A  81      82.582  37.613   3.050  1.00 22.13           C
ATOM    597  CZ  PHE A  81      81.257  37.556   2.625  1.00 22.88           C
ATOM    598  N   ILE A  82      83.417  37.421   9.424  1.00 57.51           N
ATOM    599  CA  ILE A  82      84.206  37.595  10.629  1.00 62.37           C
ATOM    600  C   ILE A  82      85.368  38.529  10.345  1.00 70.89           C
ATOM    601  O   ILE A  82      86.150  38.298   9.423  1.00 73.42           O
ATOM    602  CB  ILE A  82      84.737  36.253  11.158  1.00 55.61           C
ATOM    603  CG1 ILE A  82      83.646  35.187  11.107  1.00 50.38           C
ATOM    604  CG2 ILE A  82      85.139  36.413  12.608  1.00 50.18           C
ATOM    605  CD1 ILE A  82      82.497  35.446  12.056  1.00 48.54           C
ATOM    606  N   HIS A  83      85.481  39.588  11.140  1.00 70.17           N
ATOM    607  CA  HIS A  83      86.553  40.545  10.925  1.00 64.44           C
ATOM    608  C   HIS A  83      87.899  39.901  11.197  1.00 64.44           C
ATOM    609  O   HIS A  83      87.956  38.740  11.599  1.00 70.57           O
ATOM    610  CB  HIS A  83      86.384  41.782  11.798  1.00 52.08           C
ATOM    611  CG  HIS A  83      86.782  41.565  13.210  1.00 45.74           C
ATOM    612  ND1 HIS A  83      85.981  40.907  14.115  1.00 44.02           N
ATOM    613  CD2 HIS A  83      87.934  41.849  13.861  1.00 43.92           C
ATOM    614  CE1 HIS A  83      86.624  40.791  15.262  1.00 44.44           C
ATOM    615  NE2 HIS A  83      87.814  41.355  15.133  1.00 44.15           N
ATOM    616  N   HIS A  84      88.979  40.648  10.962  1.00 59.85           N
ATOM    617  CA  HIS A  84      90.317  40.114  11.175  1.00 55.38           C
ATOM    618  C   HIS A  84      91.219  40.975  12.041  1.00 53.68           C
ATOM    619  O   HIS A  84      92.370  41.254  11.687  1.00 51.01           O
ATOM    620  CB  HIS A  84      91.006  39.840   9.843  1.00 57.82           C
ATOM    621  CG  HIS A  84      91.138  41.044   8.969  1.00 60.65           C
ATOM    622  ND1 HIS A  84      91.971  41.074   7.871  1.00 61.70           N
ATOM    623  CD2 HIS A  84      90.538  42.257   9.022  1.00 61.81           C
ATOM    624  CE1 HIS A  84      91.881  42.256   7.284  1.00 62.07           C
ATOM    625  NE2 HIS A  84      91.018  42.993   7.962  1.00 62.16           N
ATOM    626  N   ASN A  85      90.684  41.397  13.182  1.00 56.08           N
ATOM    627  CA  ASN A  85      91.447  42.184  14.139  1.00 57.95           C
ATOM    628  C   ASN A  85      91.608  41.280  15.354  1.00 57.11           C
ATOM    629  O   ASN A  85      91.067  41.525  16.440  1.00 59.09           O
ATOM    630  CB  ASN A  85      90.738  43.478  14.536  1.00 60.80           C
ATOM    631  CG  ASN A  85      91.647  44.408  15.316  1.00 61.05           C
ATOM    632  OD1 ASN A  85      91.232  45.475  15.763  1.00 61.17           O
ATOM    633  ND2 ASN A  85      92.903  44.006  15.476  1.00 61.08           N
ATOM    634  N   CYS A  86      92.359  40.211  15.128  1.00 55.29           N
ATOM    635  CA  CYS A  86      92.651  39.208  16.133  1.00 55.19           C
ATOM    636  C   CYS A  86      93.609  38.231  15.461  1.00 54.99           C
ATOM    637  O   CYS A  86      93.600  38.095  14.235  1.00 49.90           O
ATOM    638  CB  CYS A  86      91.353  38.505  16.562  1.00 57.28           C
ATOM    639  SG  CYS A  86      90.161  38.142  15.212  1.00 60.20           S
ATOM    640  N   THR A  87      94.453  37.575  16.253  1.00 59.51           N
ATOM    641  CA  THR A  87      95.392  36.613  15.691  1.00 63.20           C
ATOM    642  C   THR A  87      94.625  35.650  14.795  1.00 61.09           C
ATOM    643  O   THR A  87      93.483  35.269  15.076  1.00 64.13           O
ATOM    644  CB  THR A  87      96.119  35.781  16.768  1.00 66.21           C
ATOM    645  OG1 THR A  87      95.163  34.979  17.468  1.00 67.01           O
ATOM    646  CG2 THR A  87      96.858  36.680  17.750  1.00 66.68           C
ATOM    647  N   PRO A  88      95.256  35.245  13.694  1.00 55.88           N
ATOM    648  CA  PRO A  88      94.660  34.322  12.725  1.00 54.05           C
ATOM    649  C   PRO A  88      93.963  33.135  13.382  1.00 56.52           C
ATOM    650  O   PRO A  88      92.957  32.624  12.888  1.00 55.85           O
ATOM    651  CB  PRO A  88      95.860  33.890  11.889  1.00 49.53           C
ATOM    652  CG  PRO A  88      96.751  35.125  11.915  1.00 48.30           C
ATOM    653  CD  PRO A  88      96.651  35.585  13.340  1.00 50.01           C
ATOM    654  N   GLU A  89      94.519  32.702  14.503  1.00 60.60           N
ATOM    655  CA  GLU A  89      93.996  31.566  15.251  1.00 62.09           C
ATOM    656  C   GLU A  89      92.603  31.817  15.823  1.00 64.04           C
ATOM    657  O   GLU A  89      91.682  31.036  15.584  1.00 64.97           O
ATOM    658  CB  GLU A  89      94.953  31.209  16.402  1.00 58.79           C
ATOM    659  CG  GLU A  89      96.379  30.777  15.991  1.00 57.28           C
ATOM    660  CD  GLU A  89      97.293  31.924  15.516  1.00 56.00           C
ATOM    661  OE1 GLU A  89      97.457  32.919  16.252  1.00 55.50           O
ATOM    662  OE2 GLU A  89      97.870  31.819  14.408  1.00 55.77           O
ATOM    663  N   PHE A  90      92.441  32.908  16.571  1.00 69.35           N
ATOM    664  CA  PHE A  90      91.150  33.188  17.183  1.00 76.12           C
ATOM    665  C   PHE A  90      90.089  33.482  16.146  1.00 65.57           C
ATOM    666  O   PHE A  90      88.908  33.190  16.361  1.00 62.13           O
ATOM    667  CB  PHE A  90      91.237  34.343  18.182  1.00109.52           C
ATOM    668  CG  PHE A  90      90.111  34.352  19.187  1.00124.37           C
ATOM    669  CD1 PHE A  90      89.990  33.329  20.132  1.00129.82           C
ATOM    670  CD2 PHE A  90      89.161  35.371  19.181  1.00129.93           C
ATOM    671  CE1 PHE A  90      88.937  33.321  21.050  1.00129.93           C
ATOM    672  CE2 PHE A  90      88.104  35.374  20.094  1.00129.96           C
ATOM    673  CZ  PHE A  90      87.993  34.348  21.030  1.00129.96           C
ATOM    674  N   GLN A  91      90.500  34.052  15.020  1.00 59.41           N
ATOM    675  CA  GLN A  91      89.547  34.350  13.968  1.00 59.38           C
ATOM    676  C   GLN A  91      89.089  33.054  13.295  1.00 57.11           C
ATOM    677  O   GLN A  91      87.883  32.813  13.155  1.00 52.90           O
ATOM    678  CB  GLN A  91      90.152  35.286  12.929  1.00 68.59           C
ATOM    679  CG  GLN A  91      89.141  35.743  11.892  1.00 74.72           C
ATOM    680  CD  GLN A  91      89.778  36.073  10.557  1.00 77.08           C
ATOM    681  OE1 GLN A  91      90.514  35.263   9.996  1.00 77.09           O
ATOM    682  NE2 GLN A  91      89.490  37.261  10.036  1.00 77.04           N
ATOM    683  N   ALA A  92      90.047  32.221  12.884  1.00 57.89           N
ATOM    684  CA  ALA A  92      89.741  30.947  12.233  1.00 61.68           C
ATOM    685  C   ALA A  92      88.961  30.050  13.183  1.00 64.25           C
ATOM    686  O   ALA A  92      88.308  29.093  12.761  1.00 62.99           O
ATOM    687  CB  ALA A  92      91.019  30.263  11.800  1.00 62.32           C
ATOM    688  N   ASN A  93      89.042  30.363  14.471  1.00 67.12           N
ATOM    689  CA  ASN A  93      88.326  29.608  15.477  1.00 70.76           C
ATOM    690  C   ASN A  93      86.862  30.024  15.392  1.00 71.96           C
ATOM    691  O   ASN A  93      85.963  29.179  15.426  1.00 70.85           O
ATOM    692  CB  ASN A  93      88.888  29.923  16.862  1.00 75.21           C
ATOM    693  CG  ASN A  93      88.212  29.127  17.956  1.00 77.21           C
ATOM    694  OD1 ASN A  93      87.955  27.929  17.797  1.00 77.81           O
ATOM    695  ND2 ASN A  93      87.932  29.783  19.082  1.00 77.49           N
ATOM    696  N   GLU A  94      86.634  31.333  15.265  1.00 70.99           N
ATOM    697  CA  GLU A  94      85.281  31.890  15.168  1.00 67.02           C
ATOM    698  C   GLU A  94      84.556  31.312  13.970  1.00 67.60           C
ATOM    699  O   GLU A  94      83.347  31.105  14.001  1.00 72.70           O
ATOM    700  CB  GLU A  94      85.327  33.412  15.044  1.00 56.64           C
ATOM    701  CG  GLU A  94      85.882  34.116  16.273  1.00 51.71           C
ATOM    702  CD  GLU A  94      85.080  33.834  17.547  1.00 49.38           C
ATOM    703  OE1 GLU A  94      85.615  33.156  18.463  1.00 48.99           O
ATOM    704  OE2 GLU A  94      83.919  34.294  17.629  1.00 48.20           O
ATOM    705  N   VAL A  95      85.299  31.062  12.906  1.00 61.65           N
ATOM    706  CA  VAL A  95      84.702  30.486  11.727  1.00 53.52           C
ATOM    707  C   VAL A  95      84.140  29.113  12.090  1.00 60.18           C
ATOM    708  O   VAL A  95      82.976  28.820  11.814  1.00 59.58           O
ATOM    709  CB  VAL A  95      85.741  30.321  10.625  1.00 40.35           C
ATOM    710  CG1 VAL A  95      85.081  29.768   9.368  1.00 34.85           C
ATOM    711  CG2 VAL A  95      86.415  31.644  10.369  1.00 34.65           C
ATOM    712  N   ARG A  96      84.966  28.275  12.714  1.00 68.85           N
ATOM    713  CA  ARG A  96      84.542  26.937  13.108  1.00 70.79           C
ATOM    714  C   ARG A  96      83.291  26.968  13.979  1.00 66.39           C
ATOM    715  O   ARG A  96      82.313  26.264  13.716  1.00 71.77           O
ATOM    716  CB  ARG A  96      85.658  26.237  13.870  1.00 78.03           C
ATOM    717  CG  ARG A  96      86.861  25.862  13.018  1.00 80.22           C
ATOM    718  CD  ARG A  96      87.769  24.879  13.766  1.00 80.56           C
ATOM    719  NE  ARG A  96      86.969  23.890  14.485  1.00 80.48           N
ATOM    720  CZ  ARG A  96      86.034  23.127  13.925  1.00 80.06           C
ATOM    721  NH1 ARG A  96      85.770  23.222  12.627  1.00 79.95           N
ATOM    722  NH2 ARG A  96      85.343  22.283  14.670  1.00 80.15           N
ATOM    723  N   LYS A  97      83.326  27.783  15.026  1.00 54.26           N
ATOM    724  CA  LYS A  97      82.186  27.900  15.930  1.00 44.92           C
ATOM    725  C   LYS A  97      80.910  28.056  15.125  1.00 42.27           C
ATOM    726  O   LYS A  97      79.865  27.556  15.518  1.00 40.99           O
ATOM    727  CB  LYS A  97      82.344  29.111  16.857  1.00 41.64           C
ATOM    728  CG  LYS A  97      83.529  29.038  17.810  1.00 41.38           C
ATOM    729  CD  LYS A  97      83.701  30.335  18.582  1.00 41.64           C
ATOM    730  CE  LYS A  97      82.410  30.722  19.303  1.00 42.22           C
ATOM    731  NZ  LYS A  97      82.548  32.015  20.055  1.00 42.49           N
ATOM    732  N   VAL A  98      81.008  28.750  13.996  1.00 45.37           N
ATOM    733  CA  VAL A  98      79.863  28.979  13.124  1.00 49.39           C
ATOM    734  C   VAL A  98      79.610  27.814  12.163  1.00 52.15           C
ATOM    735  O   VAL A  98      78.480  27.339  12.040  1.00 49.71           O
ATOM    736  CB  VAL A  98      80.047  30.284  12.314  1.00 49.11           C
ATOM    737  CG1 VAL A  98      78.786  30.598  11.519  1.00 49.14           C
ATOM    738  CG2 VAL A  98      80.376  31.421  13.252  1.00 49.03           C
ATOM    739  N   LYS A  99      80.657  27.356  11.486  1.00 56.04           N
ATOM    740  CA  LYS A  99      80.530  26.247  10.548  1.00 60.17           C
ATOM    741  C   LYS A  99      80.092  24.955  11.229  1.00 65.62           C
ATOM    742  O   LYS A  99      79.646  24.011  10.575  1.00 64.29           O
ATOM    743  CB  LYS A  99      81.867  26.018   9.848  1.00 52.72           C
ATOM    744  CG  LYS A  99      82.241  27.117   8.889  1.00 49.73           C
ATOM    745  CD  LYS A  99      81.153  27.309   7.834  1.00 48.43           C
ATOM    746  CE  LYS A  99      80.926  26.065   6.997  1.00 47.40           C
ATOM    747  NZ  LYS A  99      79.825  26.291   6.043  1.00 47.91           N
ATOM    748  N   LYS A 100      80.224  24.924  12.549  1.00 71.96           N
ATOM    749  CA  LYS A 100      79.861  23.752  13.329  1.00 74.80           C
ATOM    750  C   LYS A 100      78.461  23.875  13.907  1.00 73.68           C
ATOM    751  O   LYS A 100      77.753  22.884  14.054  1.00 76.47           O
ATOM    752  CB  LYS A 100      80.879  23.537  14.459  1.00 76.68           C
ATOM    753  CG  LYS A 100      82.269  23.112  13.971  1.00 76.50           C
ATOM    754  CD  LYS A 100      82.258  21.696  13.397  1.00 76.43           C
ATOM    755  CE  LYS A 100      83.403  21.473  12.414  1.00 76.51           C
ATOM    756  NZ  LYS A 100      83.464  20.060  11.944  1.00 76.30           N
ATOM    757  N   TYR A 101      78.060  25.097  14.222  1.00 67.43           N
ATOM    758  CA  TYR A 101      76.746  25.338  14.794  1.00 63.84           C
ATOM    759  C   TYR A 101      75.595  24.543  14.176  1.00 66.15           C
ATOM    760  O   TYR A 101      75.155  24.841  13.062  1.00 65.04           O
ATOM    761  CB  TYR A 101      76.410  26.837  14.731  1.00 56.95           C
ATOM    762  CG  TYR A 101      75.121  27.234  15.451  1.00 55.07           C
ATOM    763  CD1 TYR A 101      73.854  26.973  14.888  1.00 53.63           C
ATOM    764  CD2 TYR A 101      75.166  27.845  16.712  1.00 53.94           C
ATOM    765  CE1 TYR A 101      72.667  27.308  15.567  1.00 53.31           C
ATOM    766  CE2 TYR A 101      73.985  28.187  17.403  1.00 53.75           C
ATOM    767  CZ  TYR A 101      72.742  27.912  16.825  1.00 53.70           C
ATOM    768  OH  TYR A 101      71.591  28.233  17.510  1.00 53.48           O
ATOM    769  N   GLU A 102      75.124  23.525  14.899  1.00 72.50           N
ATOM    770  CA  GLU A 102      73.973  22.736  14.464  1.00 79.06           C
ATOM    771  C   GLU A 102      72.847  23.176  15.392  1.00 81.27           C
ATOM    772  O   GLU A 102      72.979  23.177  16.623  1.00 77.08           O
ATOM    773  CB  GLU A 102      74.198  21.222  14.594  1.00 85.09           C
ATOM    774  CG  GLU A 102      72.918  20.391  14.347  1.00 88.11           C
ATOM    775  CD  GLU A 102      73.074  19.312  13.275  1.00 89.55           C
ATOM    776  OE1 GLU A 102      73.265  19.669  12.088  1.00 89.58           O
ATOM    777  OE2 GLU A 102      72.998  18.106  13.621  1.00 89.13           O
ATOM    778  N   GLN A 103      71.751  23.587  14.776  1.00 83.46           N
ATOM    779  CA  GLN A 103      70.580  24.063  15.489  1.00 81.39           C
ATOM    780  C   GLN A 103      70.189  23.080  16.588  1.00 79.55           C
ATOM    781  O   GLN A 103      69.585  22.041  16.318  1.00 87.06           O
ATOM    782  CB  GLN A 103      69.453  24.255  14.472  1.00 76.11           C
ATOM    783  CG  GLN A 103      69.966  24.918  13.178  1.00 70.78           C
ATOM    784  CD  GLN A 103      68.987  24.833  12.015  1.00 69.18           C
ATOM    785  OE1 GLN A 103      69.322  25.190  10.876  1.00 68.83           O
ATOM    786  NE2 GLN A 103      67.768  24.363  12.295  1.00 69.19           N
ATOM    787  N   GLY A 104      70.561  23.417  17.822  1.00 70.92           N
ATOM    788  CA  GLY A 104      70.252  22.575  18.966  1.00 70.57           C
ATOM    789  C   GLY A 104      71.449  22.211  19.840  1.00 82.35           C
ATOM    790  O   GLY A 104      71.499  22.546  21.037  1.00 66.97           O
ATOM    791  N   PHE A 105      72.418  21.517  19.242  1.00104.09           N
ATOM    792  CA  PHE A 105      73.626  21.085  19.946  1.00116.52           C
ATOM    793  C   PHE A 105      74.484  22.229  20.458  1.00124.55           C
ATOM    794  O   PHE A 105      74.864  23.121  19.695  1.00137.93           O
ATOM    795  CB  PHE A 105      74.495  20.207  19.042  1.00103.93           C
ATOM    796  CG  PHE A 105      73.991  18.810  18.883  1.00 91.81           C
ATOM    797  CD1 PHE A 105      73.256  18.208  19.896  1.00 87.23           C
ATOM    798  CD2 PHE A 105      74.294  18.072  17.742  1.00 87.37           C
ATOM    799  CE1 PHE A 105      72.841  16.886  19.786  1.00 87.25           C
ATOM    800  CE2 PHE A 105      73.884  16.743  17.617  1.00 87.04           C
ATOM    801  CZ  PHE A 105      73.152  16.150  18.639  1.00 87.21           C
ATOM    802  N   ILE A 106      74.799  22.193  21.749  1.00111.67           N
ATOM    803  CA  ILE A 106      75.641  23.225  22.345  1.00 89.54           C
ATOM    804  C   ILE A 106      77.037  23.142  21.709  1.00 89.20           C
ATOM    805  O   ILE A 106      77.641  22.067  21.650  1.00 95.68           O
ATOM    806  CB  ILE A 106      75.740  23.069  23.913  1.00 72.52           C
ATOM    807  CG1 ILE A 106      76.609  24.185  24.507  1.00 63.51           C
ATOM    808  CG2 ILE A 106      76.347  21.724  24.294  1.00 63.27           C
ATOM    809  CD1 ILE A 106      76.545  24.287  26.020  1.00 59.50           C
ATOM    810  N   THR A 107      77.529  24.273  21.206  1.00 84.27           N
ATOM    811  CA  THR A 107      78.839  24.337  20.565  1.00 77.36           C
ATOM    812  C   THR A 107      79.793  25.103  21.476  1.00 76.87           C
ATOM    813  O   THR A 107      79.359  25.980  22.225  1.00 78.86           O
ATOM    814  CB  THR A 107      78.747  25.061  19.202  1.00 58.91           C
ATOM    815  N   ASP A 108      81.082  24.773  21.409  1.00 75.98           N
ATOM    816  CA  ASP A 108      82.103  25.413  22.242  1.00 78.72           C
ATOM    817  C   ASP A 108      81.934  25.023  23.708  1.00 86.71           C
ATOM    818  O   ASP A 108      81.656  25.870  24.564  1.00 82.86           O
ATOM    819  CB  ASP A 108      82.055  26.943  22.110  1.00 58.01           C
ATOM    820  N   PRO A 109      82.077  23.721  24.008  1.00 94.72           N
ATOM    821  CA  PRO A 109      81.952  23.197  25.371  1.00 98.73           C
ATOM    822  C   PRO A 109      83.106  23.801  26.142  1.00103.32           C
ATOM    823  O   PRO A 109      84.001  24.381  25.530  1.00114.71           O
ATOM    824  CB  PRO A 109      82.120  21.694  25.190  1.00 56.69           C
ATOM    825  N   VAL A 110      83.130  23.666  27.460  1.00 97.97           N
ATOM    826  CA  VAL A 110      84.238  24.269  28.183  1.00 89.53           C
ATOM    827  C   VAL A 110      85.343  23.314  28.617  1.00 92.66           C
ATOM    828  O   VAL A 110      85.325  22.798  29.727  1.00 96.83           O
ATOM    829  CB  VAL A 110      83.736  25.061  29.410  1.00 44.49           C
ATOM    830  N   VAL A 111      86.307  23.079  27.733  1.00100.34           N
ATOM    831  CA  VAL A 111      87.426  22.209  28.066  1.00103.66           C
ATOM    832  C   VAL A 111      88.392  22.994  28.962  1.00108.59           C
ATOM    833  O   VAL A 111      88.482  22.726  30.168  1.00108.02           O
ATOM    834  CB  VAL A 111      88.177  21.750  26.809  1.00 89.68           C
ATOM    835  N   LEU A 112      89.100  23.968  28.381  1.00113.15           N
ATOM    836  CA  LEU A 112      90.051  24.783  29.145  1.00115.07           C
ATOM    837  C   LEU A 112      90.466  26.120  28.523  1.00115.16           C
ATOM    838  O   LEU A 112      91.480  26.205  27.832  1.00118.72           O
ATOM    839  CB  LEU A 112      91.310  23.968  29.452  1.00107.03           C
ATOM    840  N   SER A 113      89.667  27.151  28.791  1.00110.27           N
ATOM    841  CA  SER A 113      89.890  28.525  28.329  1.00103.87           C
ATOM    842  C   SER A 113      90.531  28.775  26.953  1.00102.98           C
ATOM    843  O   SER A 113      91.758  28.765  26.805  1.00109.02           O
ATOM    844  CB  SER A 113      90.686  29.285  29.398  1.00 76.43           C
ATOM    845  N   PRO A 114      89.700  29.033  25.930  1.00 95.83           N
ATOM    846  CA  PRO A 114      90.263  29.286  24.598  1.00 89.02           C
ATOM    847  C   PRO A 114      90.680  30.742  24.458  1.00 90.95           C
ATOM    848  O   PRO A 114      89.965  31.637  24.910  1.00 96.25           O
ATOM    849  CB  PRO A 114      89.122  28.935  23.647  1.00 52.21           C
ATOM    850  N   GLY A 115      81.148  25.735  33.881  1.00102.77           N
ATOM    851  CA  GLY A 115      81.485  24.385  34.297  1.00101.00           C
ATOM    852  C   GLY A 115      82.239  23.631  33.219  1.00 98.02           C
ATOM    853  O   GLY A 115      81.893  23.706  32.041  1.00101.06           O
ATOM    854  N   ILE A 116      83.257  22.877  33.625  1.00 90.57           N
ATOM    855  CA  ILE A 116      84.068  22.123  32.675  1.00 86.05           C
ATOM    856  C   ILE A 116      83.728  20.650  32.484  1.00 88.67           C
ATOM    857  O   ILE A 116      83.667  19.873  33.438  1.00 87.79           O
ATOM    858  CB  ILE A 116      85.580  22.210  33.025  1.00 67.15           C
ATOM    859  N   PRO A 117      83.495  20.255  31.225  1.00 91.84           N
ATOM    860  CA  PRO A 117      83.175  18.880  30.835  1.00 94.64           C
ATOM    861  C   PRO A 117      84.559  18.369  30.453  1.00 99.33           C
ATOM    862  O   PRO A 117      85.046  18.652  29.358  1.00103.59           O
ATOM    863  CB  PRO A 117      82.279  19.048  29.607  1.00 68.38           C
ATOM    864  N   ILE A 118      85.214  17.666  31.369  1.00102.69           N
ATOM    865  CA  ILE A 118      86.566  17.162  31.127  1.00102.03           C
ATOM    866  C   ILE A 118      86.659  16.153  29.987  1.00103.47           C
ATOM    867  O   ILE A 118      85.778  15.312  29.827  1.00105.99           O
ATOM    868  CB  ILE A 118      87.130  16.494  32.388  1.00 87.04           C
ATOM    869  N   THR A 119      87.735  16.239  29.208  1.00103.98           N
ATOM    870  CA  THR A 119      87.969  15.335  28.081  1.00100.56           C
ATOM    871  C   THR A 119      89.061  15.839  27.144  1.00 94.95           C
ATOM    872  O   THR A 119      89.836  16.732  27.497  1.00100.26           O
ATOM    873  CB  THR A 119      86.694  15.127  27.233  1.00104.17           C
ATOM    874  N   ASP A 120      89.113  15.251  25.950  1.00 83.21           N
ATOM    875  CA  ASP A 120      90.094  15.635  24.939  1.00 70.92           C
ATOM    876  C   ASP A 120      89.438  15.706  23.538  1.00 66.32           C
ATOM    877  O   ASP A 120      89.656  14.819  22.703  1.00 72.66           O
ATOM    878  CB  ASP A 120      91.269  14.637  24.942  1.00 46.35           C
ATOM    879  N   THR A 121      88.649  16.765  23.299  1.00 63.11           N
ATOM    880  CA  THR A 121      87.929  17.006  22.026  1.00 63.77           C
ATOM    881  C   THR A 121      87.607  15.720  21.254  1.00 70.52           C
ATOM    882  O   THR A 121      87.647  15.668  20.020  1.00 58.73           O
ATOM    883  CB  THR A 121      88.707  17.990  21.105  1.00 62.22           C
ATOM    884  N   GLY A 122      87.257  14.695  22.020  1.00 87.82           N
ATOM    885  CA  GLY A 122      86.938  13.400  21.463  1.00102.30           C
ATOM    886  C   GLY A 122      87.903  12.388  22.048  1.00104.96           C
ATOM    887  O   GLY A 122      88.794  11.911  21.346  1.00108.83           O
ATOM    888  N   ARG A 123      87.745  12.085  23.338  1.00 97.22           N
ATOM    889  CA  ARG A 123      88.598  11.115  24.033  1.00 89.15           C
ATOM    890  C   ARG A 123      88.015  10.714  25.387  1.00 85.20           C
ATOM    891  O   ARG A 123      88.747  10.323  26.301  1.00 89.40           O
ATOM    892  CB  ARG A 123      90.008  11.677  24.231  1.00 77.98           C
ATOM    893  N   MET A 124      86.689  10.813  25.492  1.00 80.13           N
ATOM    894  CA  MET A 124      85.922  10.474  26.699  1.00 76.95           C
ATOM    895  C   MET A 124      86.559  10.875  28.032  1.00 79.67           C
ATOM    896  O   MET A 124      87.367  10.142  28.601  1.00 76.48           O
ATOM    897  CB  MET A 124      85.591   8.972  26.719  1.00 66.28           C
ATOM    898  N   GLY A 125      86.176  12.048  28.524  1.00 88.47           N
ATOM    899  CA  GLY A 125      86.687  12.534  29.791  1.00 97.96           C
ATOM    900  C   GLY A 125      85.560  12.497  30.800  1.00105.99           C
ATOM    901  O   GLY A 125      85.618  11.747  31.772  1.00100.81           O
ATOM    902  N   SER A 126      84.528  13.304  30.553  1.00111.72           N
ATOM    903  CA  SER A 126      83.333  13.388  31.404  1.00118.64           C
ATOM    904  C   SER A 126      83.582  13.918  32.813  1.00124.13           C
ATOM    905  O   SER A 126      84.708  13.903  33.298  1.00128.22           O
ATOM    906  CB  SER A 126      82.648  12.018  31.491  1.00 97.98           C
ATOM    907  N   ALA A 127      75.155   8.138  24.342  1.00 83.35           N
ATOM    908  CA  ALA A 127      74.722   9.142  23.375  1.00 82.30           C
ATOM    909  C   ALA A 127      75.090   8.752  21.940  1.00 82.78           C
ATOM    910  O   ALA A 127      76.147   9.136  21.417  1.00 84.09           O
ATOM    911  CB  ALA A 127      75.328  10.498  23.725  1.00 73.91           C
ATOM    912  N   PRO A 128      74.207   7.983  21.283  1.00 80.47           N
ATOM    913  CA  PRO A 128      74.357   7.494  19.908  1.00 80.85           C
ATOM    914  C   PRO A 128      74.065   8.552  18.854  1.00 86.11           C
ATOM    915  O   PRO A 128      72.987   9.145  18.850  1.00 84.32           O
ATOM    916  CB  PRO A 128      73.360   6.344  19.825  1.00 65.93           C
ATOM    917  N   ALA A 129      75.014   8.775  17.953  1.00 94.60           N
ATOM    918  CA  ALA A 129      74.824   9.763  16.898  1.00103.98           C
ATOM    919  C   ALA A 129      73.625   9.386  16.025  1.00115.97           C
ATOM    920  O   ALA A 129      72.968   8.361  16.256  1.00111.95           O
ATOM    921  CB  ALA A 129      76.090   9.876  16.040  1.00 78.76           C
ATOM    922  N   GLY A 130      73.341  10.224  15.029  1.00132.48           N
ATOM    923  CA  GLY A 130      72.229   9.969  14.129  1.00143.73           C
ATOM    924  C   GLY A 130      70.873  10.155  14.782  1.00146.72           C
ATOM    925  O   GLY A 130      69.843  10.099  14.109  1.00148.38           O
ATOM    926  N   ILE A 131      70.875  10.383  16.094  1.00134.04           N
ATOM    927  CA  ILE A 131      69.642  10.573  16.852  1.00118.19           C
ATOM    928  C   ILE A 131      69.072  11.980  16.682  1.00108.67           C
ATOM    929  O   ILE A 131      69.823  12.945  16.519  1.00132.35           O
ATOM    930  CB  ILE A 131      69.869  10.307  18.357  1.00 64.01           C
ATOM    931  N   THR A 132      67.743  12.088  16.717  1.00 90.21           N
ATOM    932  CA  THR A 132      67.069  13.376  16.570  1.00 67.49           C
ATOM    933  C   THR A 132      67.118  14.105  17.907  1.00 64.36           C
ATOM    934  O   THR A 132      67.000  13.482  18.962  1.00 61.37           O
ATOM    935  CB  THR A 132      65.601  13.207  16.135  1.00 39.99           C
ATOM    936  N   LEU A 133      67.304  15.422  17.856  1.00 68.47           N
ATOM    937  CA  LEU A 133      67.397  16.232  19.067  1.00 75.89           C
ATOM    938  C   LEU A 133      66.335  15.842  20.092  1.00 85.72           C
ATOM    939  O   LEU A 133      66.551  15.985  21.296  1.00 84.55           O
ATOM    940  CB  LEU A 133      67.286  17.728  18.733  1.00 51.61           C
ATOM    941  N   LYS A 134      65.199  15.336  19.615  1.00 98.73           N
ATOM    942  CA  LYS A 134      64.112  14.925  20.500  1.00105.14           C
ATOM    943  C   LYS A 134      64.496  13.757  21.404  1.00106.20           C
ATOM    944  O   LYS A 134      64.290  13.813  22.623  1.00109.66           O
ATOM    945  CB  LYS A 134      62.882  14.542  19.678  1.00104.96           C
ATOM    946  N   GLU A 135      65.042  12.699  20.799  1.00 94.99           N
ATOM    947  CA  GLU A 135      65.472  11.497  21.525  1.00 85.15           C
ATOM    948  C   GLU A 135      66.290  11.844  22.778  1.00 84.71           C
ATOM    949  O   GLU A 135      65.906  11.502  23.905  1.00 93.40           O
ATOM    950  CB  GLU A 135      66.294  10.592  20.593  1.00 43.16           C
ATOM    951  N   ALA A 136      67.407  12.536  22.562  1.00 83.85           N
ATOM    952  CA  ALA A 136      68.315  12.949  23.629  1.00 81.07           C
ATOM    953  C   ALA A 136      67.748  14.040  24.545  1.00 87.54           C
ATOM    954  O   ALA A 136      68.025  14.056  25.755  1.00 84.34           O
ATOM    955  CB  ALA A 136      69.631  13.417  23.013  1.00 53.35           C
ATOM    956  N   ASN A 137      66.974  14.957  23.967  1.00 98.63           N
ATOM    957  CA  ASN A 137      66.364  16.040  24.734  1.00103.28           C
ATOM    958  C   ASN A 137      65.537  15.446  25.872  1.00104.60           C
ATOM    959  O   ASN A 137      65.376  16.063  26.924  1.00113.48           O
ATOM    960  CB  ASN A 137      65.473  16.896  23.831  1.00 82.07           C
ATOM    961  N   GLU A 138      65.016  14.243  25.649  1.00100.29           N
ATOM    962  CA  GLU A 138      64.226  13.535  26.647  1.00 94.56           C
ATOM    963  C   GLU A 138      65.175  12.701  27.512  1.00 92.36           C
ATOM    964  O   GLU A 138      65.042  12.654  28.737  1.00 87.92           O
ATOM    965  CB  GLU A 138      63.211  12.624  25.955  1.00105.78           C
ATOM    966  N   ILE A 139      66.132  12.046  26.861  1.00 90.65           N
ATOM    967  CA  ILE A 139      67.117  11.224  27.554  1.00 91.71           C
ATOM    968  C   ILE A 139      67.723  11.978  28.743  1.00 94.40           C
ATOM    969  O   ILE A 139      67.929  11.400  29.812  1.00 97.71           O
ATOM    970  CB  ILE A 139      68.263  10.799  26.605  1.00 73.82           C
ATOM    971  N   LEU A 140      68.002  13.267  28.557  1.00 94.21           N
ATOM    972  CA  LEU A 140      68.581  14.085  29.625  1.00 93.80           C
ATOM    973  C   LEU A 140      67.700  14.107  30.888  1.00 96.74           C
ATOM    974  O   LEU A 140      68.217  14.179  32.012  1.00 96.25           O
ATOM    975  CB  LEU A 140      68.822  15.512  29.119  1.00 81.66           C
ATOM    976  N   GLN A 141      66.379  14.035  30.695  1.00 98.16           N
ATOM    977  CA  GLN A 141      65.412  14.031  31.801  1.00 99.70           C
ATOM    978  C   GLN A 141      65.653  12.841  32.741  1.00105.94           C
ATOM    979  O   GLN A 141      65.711  13.005  33.962  1.00108.83           O
ATOM    980  CB  GLN A 141      63.979  13.981  31.258  1.00 67.73           C
ATOM    981  N   ARG A 142      65.792  11.648  32.165  1.00110.47           N
ATOM    982  CA  ARG A 142      66.048  10.441  32.942  1.00105.37           C
ATOM    983  C   ARG A 142      67.457  10.499  33.522  1.00102.01           C
ATOM    984  O   ARG A 142      67.723   9.918  34.574  1.00115.65           O
ATOM    985  CB  ARG A 142      65.904   9.199  32.061  1.00 72.31           C
ATOM    986  N   SER A 143      68.354  11.203  32.832  1.00 88.48           N
ATOM    987  CA  SER A 143      69.734  11.357  33.286  1.00 78.59           C
ATOM    988  C   SER A 143      69.754  12.142  34.596  1.00 85.41           C
ATOM    989  O   SER A 143      70.811  12.370  35.190  1.00 80.15           O
ATOM    990  CB  SER A 143      70.572  12.087  32.235  1.00 41.40           C
ATOM    991  N   LYS A 144      68.572  12.566  35.027  1.00 99.76           N
ATOM    992  CA  LYS A 144      68.411  13.294  36.276  1.00109.22           C
ATOM    993  C   LYS A 144      69.455  14.376  36.526  1.00112.73           C
ATOM    994  O   LYS A 144      69.812  14.651  37.670  1.00121.68           O
ATOM    995  CB  LYS A 144      68.408  12.306  37.444  1.00 89.69           C
ATOM    996  N   LYS A 145      69.954  14.988  35.462  1.00106.05           N
ATOM    997  CA  LYS A 145      70.931  16.053  35.624  1.00 96.99           C
ATOM    998  C   LYS A 145      70.636  17.163  34.629  1.00 99.10           C
ATOM    999  O   LYS A 145      69.791  18.021  34.898  1.00102.41           O
ATOM   1000  CB  LYS A 145      72.356  15.527  35.442  1.00 58.60           C
ATOM   1001  N   GLY A 146      71.310  17.144  33.480  1.00106.32           N
ATOM   1002  CA  GLY A 146      71.078  18.179  32.484  1.00108.24           C
ATOM   1003  C   GLY A 146      71.574  17.888  31.079  1.00108.45           C
ATOM   1004  O   GLY A 146      70.788  17.524  30.201  1.00109.14           O
ATOM   1005  N   LYS A 147      72.879  18.053  30.869  1.00102.70           N
ATOM   1006  CA  LYS A 147      73.500  17.814  29.568  1.00 97.55           C
ATOM   1007  C   LYS A 147      73.587  16.341  29.211  1.00 95.24           C
ATOM   1008  O   LYS A 147      72.935  15.502  29.829  1.00102.22           O
ATOM   1009  CB  LYS A 147      74.900  18.430  29.526  1.00 78.52           C
ATOM   1010  N   LEU A 148      74.404  16.035  28.213  1.00 86.50           N
ATOM   1011  CA  LEU A 148      74.577  14.665  27.764  1.00 78.23           C
ATOM   1012  C   LEU A 148      75.670  14.640  26.720  1.00 82.42           C
ATOM   1013  O   LEU A 148      75.474  15.118  25.601  1.00 86.23           O
ATOM   1014  CB  LEU A 148      73.288  14.148  27.133  1.00 33.01           C
ATOM   1015  N   PRO A 149      76.843  14.094  27.074  1.00 88.68           N
ATOM   1016  CA  PRO A 149      77.972  14.012  26.144  1.00 93.34           C
ATOM   1017  C   PRO A 149      77.676  13.016  25.022  1.00104.97           C
ATOM   1018  O   PRO A 149      77.308  11.864  25.277  1.00103.72           O
ATOM   1019  CB  PRO A 149      79.139  13.582  27.033  1.00 53.43           C
ATOM   1020  N   ILE A 150      77.813  13.478  23.781  1.00115.40           N
ATOM   1021  CA  ILE A 150      77.565  12.642  22.612  1.00119.77           C
ATOM   1022  C   ILE A 150      78.897  12.147  22.072  1.00122.22           C
ATOM   1023  O   ILE A 150      79.950  12.695  22.408  1.00133.79           O
ATOM   1024  CB  ILE A 150      76.839  13.423  21.496  1.00 87.24           C
ATOM   1025  N   VAL A 151      78.850  11.112  21.240  1.00116.33           N
ATOM   1026  CA  VAL A 151      80.063  10.554  20.659  1.00110.55           C
ATOM   1027  C   VAL A 151      79.762   9.470  19.634  1.00117.33           C
ATOM   1028  O   VAL A 151      78.624   8.996  19.517  1.00112.14           O
ATOM   1029  CB  VAL A 151      80.977   9.949  21.738  1.00 82.11           C
ATOM   1030  N   ASN A 152      80.800   9.086  18.896  1.00128.54           N
ATOM   1031  CA  ASN A 152      80.692   8.065  17.863  1.00133.53           C
ATOM   1032  C   ASN A 152      80.445   6.705  18.501  1.00134.72           C
ATOM   1033  O   ASN A 152      80.471   6.580  19.723  1.00148.66           O
ATOM   1034  CB  ASN A 152      81.979   8.024  17.034  1.00100.73           C
ATOM   1035  N   GLU A 153      80.205   5.692  17.673  1.00126.60           N
ATOM   1036  CA  GLU A 153      79.953   4.338  18.158  1.00116.87           C
ATOM   1037  C   GLU A 153      81.203   3.721  18.788  1.00118.34           C
ATOM   1038  O   GLU A 153      81.185   2.563  19.222  1.00114.42           O
ATOM   1039  CB  GLU A 153      79.460   3.455  17.007  1.00100.94           C
ATOM   1040  N   ASP A 154      82.283   4.499  18.845  1.00122.19           N
ATOM   1041  CA  ASP A 154      83.543   4.033  19.419  1.00125.21           C
ATOM   1042  C   ASP A 154      84.018   4.914  20.582  1.00129.80           C
ATOM   1043  O   ASP A 154      85.222   5.054  20.794  1.00138.73           O
ATOM   1044  CB  ASP A 154      84.623   4.001  18.333  1.00 86.72           C
ATOM   1045  N   ASP A 155      83.075   5.496  21.327  1.00128.26           N
ATOM   1046  CA  ASP A 155      83.370   6.374  22.468  1.00120.27           C
ATOM   1047  C   ASP A 155      84.347   7.507  22.135  1.00118.85           C
ATOM   1048  O   ASP A 155      85.059   8.014  23.011  1.00125.27           O
ATOM   1049  CB  ASP A 155      83.918   5.560  23.641  1.00 91.95           C
ATOM   1050  N   GLU A 156      84.365   7.900  20.864  1.00115.29           N
ATOM   1051  CA  GLU A 156      85.232   8.968  20.383  1.00109.49           C
ATOM   1052  C   GLU A 156      84.378  10.157  19.949  1.00109.03           C
ATOM   1053  O   GLU A 156      83.408   9.995  19.203  1.00110.88           O
ATOM   1054  CB  GLU A 156      86.065   8.469  19.201  1.00 94.45           C
ATOM   1055  N   VAL A 157      81.172  13.400  19.673  1.00 61.13           N
ATOM   1056  CA  VAL A 157      81.111  14.589  18.827  1.00 61.33           C
ATOM   1057  C   VAL A 157      81.003  15.873  19.651  1.00 66.68           C
ATOM   1058  O   VAL A 157      81.936  16.691  19.693  1.00 65.63           O
ATOM   1059  CB  VAL A 157      79.893  14.538  17.906  1.00 41.95           C
ATOM   1060  N   ALA A 158      79.849  16.041  20.299  1.00 70.24           N
ATOM   1061  CA  ALA A 158      79.584  17.215  21.132  1.00 73.48           C
ATOM   1062  C   ALA A 158      78.592  16.902  22.254  1.00 79.38           C
ATOM   1063  O   ALA A 158      78.317  15.742  22.567  1.00 83.27           O
ATOM   1064  CB  ALA A 158      79.042  18.378  20.254  1.00 40.11           C
ATOM   1065  N   ILE A 159      78.055  17.958  22.852  1.00 84.13           N
ATOM   1066  CA  ILE A 159      77.090  17.823  23.934  1.00 85.36           C
ATOM   1067  C   ILE A 159      75.810  18.612  23.631  1.00 91.67           C
ATOM   1068  O   ILE A 159      75.700  19.265  22.588  1.00 93.03           O
ATOM   1069  CB  ILE A 159      77.688  18.323  25.269  1.00 56.06           C
ATOM   1070  N   ILE A 160      74.847  18.539  24.549  1.00 93.69           N
ATOM   1071  CA  ILE A 160      73.567  19.237  24.416  1.00 95.99           C
ATOM   1072  C   ILE A 160      72.715  19.004  25.665  1.00103.12           C
ATOM   1073  O   ILE A 160      72.689  17.892  26.193  1.00107.52           O
ATOM   1074  CB  ILE A 160      72.784  18.728  23.187  1.00 57.95           C
ATOM   1075  N   ALA A 161      72.030  20.053  26.132  1.00105.94           N
ATOM   1076  CA  ALA A 161      71.158  19.981  27.319  1.00104.89           C
ATOM   1077  C   ALA A 161      69.753  20.496  26.998  1.00109.98           C
ATOM   1078  O   ALA A 161      68.789  20.204  27.708  1.00116.85           O
ATOM   1079  CB  ALA A 161      71.757  20.799  28.483  1.00 61.91           C
ATOM   1080  N   ASN A 162      59.846  26.943  19.038  1.00108.80           N
ATOM   1081  CA  ASN A 162      59.697  27.207  17.612  1.00102.06           C
ATOM   1082  C   ASN A 162      61.040  27.578  16.971  1.00 97.34           C
ATOM   1083  O   ASN A 162      61.223  28.702  16.494  1.00108.66           O
ATOM   1084  CB  ASN A 162      58.684  28.340  17.390  1.00 77.38           C
ATOM   1085  N   ARG A 163      61.980  26.636  16.963  1.00 82.49           N
ATOM   1086  CA  ARG A 163      63.290  26.893  16.375  1.00 71.54           C
ATOM   1087  C   ARG A 163      63.329  26.475  14.903  1.00 74.12           C
ATOM   1088  O   ARG A 163      63.990  25.498  14.541  1.00 71.76           O
ATOM   1089  CB  ARG A 163      64.384  26.155  17.160  1.00 41.86           C
ATOM   1090  N   ASP A 164      62.600  27.202  14.056  1.00 88.15           N
ATOM   1091  CA  ASP A 164      62.589  26.916  12.620  1.00 96.33           C
ATOM   1092  C   ASP A 164      63.175  28.112  11.876  1.00 87.34           C
ATOM   1093  O   ASP A 164      62.832  29.259  12.163  1.00 91.95           O
ATOM   1094  CB  ASP A 164      61.182  26.611  12.114  1.00121.60           C
ATOM   1095  CG  ASP A 164      60.879  25.129  12.140  1.00129.46           C
ATOM   1096  OD1 ASP A 164      60.283  24.651  13.131  1.00132.48           O
ATOM   1097  OD2 ASP A 164      61.262  24.439  11.169  1.00132.34           O
ATOM   1098  N   TYR A 165      64.076  27.821  10.941  1.00 71.03           N
ATOM   1099  CA  TYR A 165      64.776  28.820  10.144  1.00 55.80           C
ATOM   1100  C   TYR A 165      64.694  28.414   8.689  1.00 49.03           C
ATOM   1101  O   TYR A 165      65.682  28.024   8.074  1.00 52.75           O
ATOM   1102  CB  TYR A 165      66.244  28.901  10.592  1.00 46.77           C
ATOM   1103  CG  TYR A 165      66.382  29.480  11.984  1.00 44.44           C
ATOM   1104  CD1 TYR A 165      66.230  28.686  13.116  1.00 43.54           C
ATOM   1105  CD2 TYR A 165      66.648  30.838  12.168  1.00 43.50           C
ATOM   1106  CE1 TYR A 165      66.344  29.239  14.404  1.00 43.55           C
ATOM   1107  CE2 TYR A 165      66.764  31.394  13.438  1.00 43.30           C
ATOM   1108  CZ  TYR A 165      66.613  30.602  14.554  1.00 43.30           C
ATOM   1109  OH  TYR A 165      66.734  31.207  15.799  1.00 42.96           O
ATOM   1110  N   PRO A 166      63.502  28.532   8.115  1.00 46.20           N
ATOM   1111  CA  PRO A 166      63.234  28.171   6.727  1.00 44.18           C
ATOM   1112  C   PRO A 166      64.178  28.773   5.709  1.00 46.59           C
ATOM   1113  O   PRO A 166      64.496  28.143   4.695  1.00 41.68           O
ATOM   1114  CB  PRO A 166      61.808  28.666   6.520  1.00 42.89           C
ATOM   1115  CG  PRO A 166      61.807  29.931   7.334  1.00 44.10           C
ATOM   1116  CD  PRO A 166      62.490  29.486   8.610  1.00 44.11           C
ATOM   1117  N   LEU A 167      64.649  29.985   5.986  1.00 52.83           N
ATOM   1118  CA  LEU A 167      65.508  30.687   5.039  1.00 56.46           C
ATOM   1119  C   LEU A 167      67.000  30.694   5.284  1.00 57.91           C
ATOM   1120  O   LEU A 167      67.756  31.184   4.443  1.00 61.93           O
ATOM   1121  CB  LEU A 167      64.992  32.109   4.885  1.00 52.88           C
ATOM   1122  CG  LEU A 167      63.496  32.016   4.611  1.00 50.30           C
ATOM   1123  CD1 LEU A 167      62.983  33.401   4.427  1.00 49.44           C
ATOM   1124  CD2 LEU A 167      63.200  31.130   3.366  1.00 49.67           C
ATOM   1125  N   ALA A 168      67.417  30.132   6.419  1.00 54.60           N
ATOM   1126  CA  ALA A 168      68.833  30.067   6.788  1.00 49.79           C
ATOM   1127  C   ALA A 168      69.685  29.664   5.590  1.00 49.67           C
ATOM   1128  O   ALA A 168      69.179  29.117   4.602  1.00 48.59           O
ATOM   1129  CB  ALA A 168      69.042  29.104   7.941  1.00 43.05           C
ATOM   1130  N   SER A 169      70.983  29.924   5.685  1.00 53.02           N
ATOM   1131  CA  SER A 169      71.882  29.654   4.574  1.00 53.97           C
ATOM   1132  C   SER A 169      73.002  28.665   4.855  1.00 54.85           C
ATOM   1133  O   SER A 169      74.004  29.025   5.467  1.00 57.06           O
ATOM   1134  CB  SER A 169      72.476  30.983   4.106  1.00 50.45           C
ATOM   1135  OG  SER A 169      71.467  31.985   4.013  1.00 47.88           O
ATOM   1136  N   LYS A 170      72.839  27.428   4.387  1.00 54.64           N
ATOM   1137  CA  LYS A 170      73.841  26.376   4.583  1.00 56.25           C
ATOM   1138  C   LYS A 170      74.558  26.000   3.290  1.00 53.84           C
ATOM   1139  O   LYS A 170      74.159  26.413   2.196  1.00 50.89           O
ATOM   1140  CB  LYS A 170      73.200  25.090   5.111  1.00 67.47           C
ATOM   1141  CG  LYS A 170      72.667  25.119   6.535  1.00 73.49           C
ATOM   1142  CD  LYS A 170      71.403  25.930   6.645  1.00 75.39           C
ATOM   1143  CE  LYS A 170      70.376  25.451   5.650  1.00 75.57           C
ATOM   1144  NZ  LYS A 170      69.335  26.487   5.430  1.00 76.17           N
ATOM   1145  N   ASP A 171      75.608  25.190   3.437  1.00 52.99           N
ATOM   1146  CA  ASP A 171      76.421  24.703   2.316  1.00 53.50           C
ATOM   1147  C   ASP A 171      75.949  23.304   2.003  1.00 57.02           C
ATOM   1148  O   ASP A 171      75.056  22.789   2.666  1.00 57.31           O
ATOM   1149  CB  ASP A 171      77.887  24.628   2.716  1.00 46.89           C
ATOM   1150  CG  ASP A 171      78.061  23.966   4.061  1.00 44.59           C
ATOM   1151  OD1 ASP A 171      77.242  23.071   4.370  1.00 43.07           O
ATOM   1152  OD2 ASP A 171      78.998  24.332   4.806  1.00 43.72           O
ATOM   1153  N   ALA A 172      76.577  22.684   1.013  1.00 64.20           N
ATOM   1154  CA  ALA A 172      76.225  21.329   0.588  1.00 67.00           C
ATOM   1155  C   ALA A 172      76.112  20.362   1.762  1.00 64.26           C
ATOM   1156  O   ALA A 172      75.187  19.553   1.823  1.00 63.72           O
ATOM   1157  CB  ALA A 172      77.265  20.810  -0.418  1.00 84.92           C
ATOM   1158  N   LYS A 173      77.065  20.441   2.685  1.00 57.96           N
ATOM   1159  CA  LYS A 173      77.065  19.571   3.851  1.00 54.01           C
ATOM   1160  C   LYS A 173      76.204  20.139   4.980  1.00 50.02           C
ATOM   1161  O   LYS A 173      76.551  20.017   6.158  1.00 51.87           O
ATOM   1162  CB  LYS A 173      78.508  19.337   4.340  1.00 55.77           C
ATOM   1163  CG  LYS A 173      79.173  18.062   3.778  1.00 57.41           C
ATOM   1164  CD  LYS A 173      78.311  16.784   4.072  1.00 58.31           C
ATOM   1165  CE  LYS A 173      79.054  15.427   3.919  1.00 58.01           C
ATOM   1166  NZ  LYS A 173      79.235  14.894   2.518  1.00 57.07           N
ATOM   1167  N   LYS A 174      75.083  20.753   4.608  1.00 46.89           N
ATOM   1168  CA  LYS A 174      74.145  21.345   5.562  1.00 51.08           C
ATOM   1169  C   LYS A 174      74.770  22.080   6.758  1.00 51.98           C
ATOM   1170  O   LYS A 174      74.620  21.660   7.905  1.00 42.95           O
ATOM   1171  CB  LYS A 174      73.192  20.270   6.072  1.00 62.77           C
ATOM   1172  CG  LYS A 174      72.362  19.606   4.989  1.00 70.60           C
ATOM   1173  CD  LYS A 174      70.867  19.816   5.228  1.00 73.67           C
ATOM   1174  CE  LYS A 174      70.024  19.033   4.227  1.00 73.72           C
ATOM   1175  NZ  LYS A 174      70.321  19.413   2.813  1.00 73.75           N
ATOM   1176  N   GLN A 175      75.461  23.187   6.495  1.00 61.88           N
ATOM   1177  CA  GLN A 175      76.086  23.967   7.566  1.00 69.14           C
ATOM   1178  C   GLN A 175      76.017  25.460   7.269  1.00 68.16           C
ATOM   1179  O   GLN A 175      76.286  25.891   6.150  1.00 72.84           O
ATOM   1180  CB  GLN A 175      77.544  23.576   7.719  1.00 75.21           C
ATOM   1181  CG  GLN A 175      77.776  22.106   7.621  1.00 75.66           C
ATOM   1182  CD  GLN A 175      79.204  21.804   7.297  1.00 75.97           C
ATOM   1183  OE1 GLN A 175      79.764  22.361   6.348  1.00 75.83           O
ATOM   1184  NE2 GLN A 175      79.816  20.918   8.077  1.00 76.13           N
ATOM   1185  N   LEU A 176      75.664  26.247   8.277  1.00 59.67           N
ATOM   1186  CA  LEU A 176      75.577  27.693   8.120  1.00 51.07           C
ATOM   1187  C   LEU A 176      76.790  28.250   7.389  1.00 44.94           C
ATOM   1188  O   LEU A 176      77.920  28.071   7.839  1.00 46.96           O
ATOM   1189  CB  LEU A 176      75.511  28.376   9.484  1.00 53.30           C
ATOM   1190  CG  LEU A 176      74.354  28.047  10.418  1.00 54.94           C
ATOM   1191  CD1 LEU A 176      74.407  28.963  11.639  1.00 55.68           C
ATOM   1192  CD2 LEU A 176      73.047  28.224   9.665  1.00 55.67           C
ATOM   1193  N   LEU A 177      76.560  28.921   6.265  1.00 38.98           N
ATOM   1194  CA  LEU A 177      77.646  29.527   5.512  1.00 34.65           C
ATOM   1195  C   LEU A 177      78.312  30.580   6.406  1.00 34.98           C
ATOM   1196  O   LEU A 177      77.684  31.139   7.323  1.00 32.40           O
ATOM   1197  CB  LEU A 177      77.103  30.198   4.251  1.00 34.32           C
ATOM   1198  CG  LEU A 177      76.454  29.283   3.200  1.00 36.09           C
ATOM   1199  CD1 LEU A 177      75.737  30.124   2.116  1.00 36.05           C
ATOM   1200  CD2 LEU A 177      77.524  28.384   2.582  1.00 36.16           C
ATOM   1201  N   CYS A 178      79.591  30.829   6.157  1.00 39.19           N
ATOM   1202  CA  CYS A 178      80.322  31.823   6.922  1.00 46.52           C
ATOM   1203  C   CYS A 178      81.491  32.319   6.088  1.00 48.67           C
ATOM   1204  O   CYS A 178      82.118  31.551   5.346  1.00 43.88           O
ATOM   1205  CB  CYS A 178      80.827  31.225   8.237  1.00 56.13           C
ATOM   1206  SG  CYS A 178      81.582  32.435   9.396  1.00 61.82           S
ATOM   1207  N   GLY A 179      81.763  33.614   6.201  1.00 51.85           N
ATOM   1208  CA  GLY A 179      82.851  34.221   5.458  1.00 54.46           C
ATOM   1209  C   GLY A 179      83.739  35.006   6.401  1.00 51.72           C
ATOM   1210  O   GLY A 179      83.470  35.100   7.598  1.00 56.00           O
ATOM   1211  N   ALA A 180      84.811  35.569   5.868  1.00 41.77           N
ATOM   1212  CA  ALA A 180      85.719  36.339   6.694  1.00 34.87           C
ATOM   1213  C   ALA A 180      86.645  37.129   5.793  1.00 34.65           C
ATOM   1214  O   ALA A 180      86.927  36.707   4.666  1.00 34.41           O
ATOM   1215  CB  ALA A 180      86.524  35.428   7.594  1.00 23.64           C
ATOM   1216  N   ALA A 181      87.107  38.274   6.297  1.00 40.82           N
ATOM   1217  CA  ALA A 181      87.975  39.165   5.544  1.00 45.80           C
ATOM   1218  C   ALA A 181      89.407  38.992   5.989  1.00 46.73           C
ATOM   1219  O   ALA A 181      89.661  38.703   7.151  1.00 42.05           O
ATOM   1220  CB  ALA A 181      87.532  40.612   5.750  1.00 67.86           C
ATOM   1221  N   ILE A 182      90.334  39.171   5.054  1.00 46.49           N
ATOM   1222  CA  ILE A 182      91.765  39.038   5.320  1.00 45.66           C
ATOM   1223  C   ILE A 182      92.466  40.169   4.573  1.00 52.01           C
ATOM   1224  O   ILE A 182      91.823  40.907   3.823  1.00 54.03           O
ATOM   1225  CB  ILE A 182      92.298  37.702   4.780  1.00 37.28           C
ATOM   1226  CG1 ILE A 182      92.083  37.652   3.266  1.00 32.08           C
ATOM   1227  CG2 ILE A 182      91.540  36.542   5.404  1.00 32.28           C
ATOM   1228  CD1 ILE A 182      92.864  36.589   2.588  1.00 30.36           C
ATOM   1229  N   GLY A 183      93.777  40.300   4.756  1.00 53.33           N
ATOM   1230  CA  GLY A 183      94.508  41.355   4.066  1.00 52.19           C
ATOM   1231  C   GLY A 183      95.190  40.815   2.826  1.00 49.91           C
ATOM   1232  O   GLY A 183      94.923  39.684   2.428  1.00 52.24           O
ATOM   1233  N   THR A 184      96.060  41.602   2.201  1.00 45.85           N
ATOM   1234  CA  THR A 184      96.749  41.100   1.022  1.00 44.88           C
ATOM   1235  C   THR A 184      98.260  40.953   1.243  1.00 45.66           C
ATOM   1236  O   THR A 184      99.017  40.654   0.314  1.00 42.65           O
ATOM   1237  CB  THR A 184      96.475  41.975  -0.201  1.00 43.19           C
ATOM   1238  OG1 THR A 184      96.737  43.338   0.144  1.00 44.96           O
ATOM   1239  CG2 THR A 184      95.033  41.816  -0.667  1.00 43.22           C
ATOM   1240  N   HIS A 185      98.691  41.147   2.484  1.00 51.40           N
ATOM   1241  CA  HIS A 185     100.093  40.996   2.826  1.00 59.05           C
ATOM   1242  C   HIS A 185     100.379  39.512   2.941  1.00 60.22           C
ATOM   1243  O   HIS A 185      99.459  38.690   2.969  1.00 55.87           O
ATOM   1244  CB  HIS A 185     100.403  41.668   4.154  1.00 70.93           C
ATOM   1245  CG  HIS A 185     100.131  43.135   4.158  1.00 76.52           C
ATOM   1246  ND1 HIS A 185     101.135  44.077   4.174  1.00 78.50           N
ATOM   1247  CD2 HIS A 185      98.965  43.822   4.131  1.00 78.74           C
ATOM   1248  CE1 HIS A 185     100.598  45.286   4.159  1.00 78.79           C
ATOM   1249  NE2 HIS A 185      99.283  45.158   4.133  1.00 78.78           N
ATOM   1250  N   GLU A 186     101.662  39.184   3.032  1.00 61.88           N
ATOM   1251  CA  GLU A 186     102.106  37.810   3.124  1.00 62.27           C
ATOM   1252  C   GLU A 186     101.449  37.038   4.254  1.00 61.57           C
ATOM   1253  O   GLU A 186     100.795  36.018   4.037  1.00 64.63           O
ATOM   1254  CB  GLU A 186     103.623  37.785   3.295  1.00 63.04           C
ATOM   1255  CG  GLU A 186     104.241  36.528   2.726  1.00 62.24           C
ATOM   1256  CD  GLU A 186     103.903  36.378   1.257  1.00 62.07           C
ATOM   1257  OE1 GLU A 186     103.832  35.221   0.769  1.00 62.12           O
ATOM   1258  OE2 GLU A 186     103.712  37.429   0.596  1.00 61.57           O
ATOM   1259  N   ASP A 187     101.641  37.547   5.460  1.00 60.68           N
ATOM   1260  CA  ASP A 187     101.123  36.953   6.680  1.00 61.93           C
ATOM   1261  C   ASP A 187      99.694  36.454   6.563  1.00 58.79           C
ATOM   1262  O   ASP A 187      99.288  35.525   7.266  1.00 54.62           O
ATOM   1263  CB  ASP A 187     101.245  37.981   7.788  1.00 74.46           C
ATOM   1264  CG  ASP A 187     102.483  38.835   7.624  1.00 81.76           C
ATOM   1265  OD1 ASP A 187     102.558  39.582   6.618  1.00 84.36           O
ATOM   1266  OD2 ASP A 187     103.383  38.746   8.485  1.00 84.62           O
ATOM   1267  N   ASP A 188      98.939  37.059   5.658  1.00 59.76           N
ATOM   1268  CA  ASP A 188      97.549  36.687   5.450  1.00 60.27           C
ATOM   1269  C   ASP A 188      97.376  35.330   4.781  1.00 60.43           C
ATOM   1270  O   ASP A 188      96.359  34.670   4.976  1.00 63.54           O
ATOM   1271  CB  ASP A 188      96.881  37.783   4.635  1.00 56.61           C
ATOM   1272  CG  ASP A 188      97.157  39.153   5.202  1.00 54.26           C
ATOM   1273  OD1 ASP A 188      96.569  39.496   6.252  1.00 53.39           O
ATOM   1274  OD2 ASP A 188      97.984  39.875   4.614  1.00 53.31           O
ATOM   1275  N   LYS A 189      98.365  34.914   3.995  1.00 56.36           N
ATOM   1276  CA  LYS A 189      98.304  33.623   3.318  1.00 52.68           C
ATOM   1277  C   LYS A 189      98.200  32.479   4.322  1.00 50.83           C
ATOM   1278  O   LYS A 189      97.576  31.456   4.042  1.00 52.31           O
ATOM   1279  CB  LYS A 189      99.526  33.428   2.443  1.00 51.46           C
ATOM   1280  CG  LYS A 189      99.519  34.330   1.244  1.00 51.34           C
ATOM   1281  CD  LYS A 189     100.730  34.073   0.388  1.00 51.77           C
ATOM   1282  CE  LYS A 189     100.677  34.864  -0.903  1.00 51.50           C
ATOM   1283  NZ  LYS A 189     101.812  34.467  -1.788  1.00 52.30           N
ATOM   1284  N   TYR A 190      98.826  32.660   5.484  1.00 48.29           N
ATOM   1285  CA  TYR A 190      98.787  31.676   6.562  1.00 49.53           C
ATOM   1286  C   TYR A 190      97.390  31.726   7.154  1.00 52.66           C
ATOM   1287  O   TYR A 190      96.669  30.716   7.206  1.00 46.56           O
ATOM   1288  CB  TYR A 190      99.789  32.054   7.643  1.00 52.20           C
ATOM   1289  CG  TYR A 190      99.607  31.317   8.950  1.00 54.79           C
ATOM   1290  CD1 TYR A 190      99.717  29.926   9.013  1.00 55.46           C
ATOM   1291  CD2 TYR A 190      99.382  32.014  10.133  1.00 55.42           C
ATOM   1292  CE1 TYR A 190      99.619  29.244  10.234  1.00 55.80           C
ATOM   1293  CE2 TYR A 190      99.282  31.348  11.358  1.00 55.68           C
ATOM   1294  CZ  TYR A 190      99.404  29.961  11.407  1.00 55.96           C
ATOM   1295  OH  TYR A 190      99.336  29.297  12.624  1.00 55.60           O
ATOM   1296  N   ARG A 191      97.049  32.929   7.619  1.00 59.36           N
ATOM   1297  CA  ARG A 191      95.752  33.267   8.200  1.00 61.35           C
ATOM   1298  C   ARG A 191      94.659  32.670   7.327  1.00 62.18           C
ATOM   1299  O   ARG A 191      93.758  31.988   7.807  1.00 69.60           O
ATOM   1300  CB  ARG A 191      95.616  34.786   8.213  1.00 55.61           C
ATOM   1301  CG  ARG A 191      94.211  35.279   8.109  1.00 50.80           C
ATOM   1302  CD  ARG A 191      93.817  35.983   9.385  1.00 48.99           C
ATOM   1303  NE  ARG A 191      94.875  36.883   9.836  1.00 48.93           N
ATOM   1304  CZ  ARG A 191      94.816  37.615  10.946  1.00 49.21           C
ATOM   1305  NH1 ARG A 191      93.743  37.558  11.727  1.00 48.38           N
ATOM   1306  NH2 ARG A 191      95.837  38.406  11.281  1.00 49.68           N
ATOM   1307  N   LEU A 192      94.749  32.963   6.037  1.00 55.24           N
ATOM   1308  CA  LEU A 192      93.811  32.443   5.060  1.00 49.38           C
ATOM   1309  C   LEU A 192      93.725  30.924   5.198  1.00 49.01           C
ATOM   1310  O   LEU A 192      92.637  30.364   5.357  1.00 45.32           O
ATOM   1311  CB  LEU A 192      94.287  32.784   3.648  1.00 45.60           C
ATOM   1312  CG  LEU A 192      93.733  31.890   2.532  1.00 46.40           C
ATOM   1313  CD1 LEU A 192      92.218  32.076   2.384  1.00 47.04           C
ATOM   1314  CD2 LEU A 192      94.446  32.229   1.238  1.00 47.11           C
ATOM   1315  N   ASP A 193      94.884  30.269   5.126  1.00 54.75           N
ATOM   1316  CA  ASP A 193      94.975  28.819   5.229  1.00 58.58           C
ATOM   1317  C   ASP A 193      94.230  28.310   6.437  1.00 57.91           C
ATOM   1318  O   ASP A 193      93.360  27.444   6.306  1.00 60.05           O
ATOM   1319  CB  ASP A 193      96.431  28.386   5.283  1.00 63.80           C
ATOM   1320  CG  ASP A 193      96.989  28.106   3.911  1.00 65.58           C
ATOM   1321  OD1 ASP A 193      96.919  29.006   3.042  1.00 66.47           O
ATOM   1322  OD2 ASP A 193      97.488  26.981   3.693  1.00 66.22           O
ATOM   1323  N   LEU A 194      94.556  28.840   7.612  1.00 52.63           N
ATOM   1324  CA  LEU A 194      93.856  28.418   8.818  1.00 52.56           C
ATOM   1325  C   LEU A 194      92.338  28.502   8.606  1.00 57.08           C
ATOM   1326  O   LEU A 194      91.596  27.564   8.917  1.00 51.20           O
ATOM   1327  CB  LEU A 194      94.266  29.291   9.995  1.00 47.40           C
ATOM   1328  CG  LEU A 194      95.623  29.002  10.626  1.00 46.40           C
ATOM   1329  CD1 LEU A 194      95.811  29.929  11.827  1.00 46.16           C
ATOM   1330  CD2 LEU A 194      95.683  27.526  11.056  1.00 46.46           C
ATOM   1331  N   LEU A 195      91.897  29.638   8.075  1.00 64.48           N
ATOM   1332  CA  LEU A 195      90.489  29.890   7.781  1.00 64.74           C
ATOM   1333  C   LEU A 195      89.962  28.837   6.830  1.00 68.24           C
ATOM   1334  O   LEU A 195      88.903  28.259   7.059  1.00 78.61           O
ATOM   1335  CB  LEU A 195      90.315  31.252   7.116  1.00 48.60           C
ATOM   1336  CG  LEU A 195      90.577  32.507   7.929  1.00 37.41           C
ATOM   1337  CD1 LEU A 195      90.506  33.701   7.013  1.00 33.69           C
ATOM   1338  CD2 LEU A 195      89.558  32.607   9.037  1.00 33.91           C
ATOM   1339  N   ALA A 196      90.700  28.620   5.747  1.00 58.63           N
ATOM   1340  CA  ALA A 196      90.343  27.630   4.743  1.00 48.90           C
ATOM   1341  C   ALA A 196      90.050  26.299   5.432  1.00 48.50           C
ATOM   1342  O   ALA A 196      89.031  25.650   5.162  1.00 48.07           O
ATOM   1343  CB  ALA A 196      91.497  27.461   3.769  1.00 31.53           C
ATOM   1344  N   GLN A 197      90.962  25.915   6.327  1.00 57.79           N
ATOM   1345  CA  GLN A 197      90.877  24.674   7.093  1.00 64.18           C
ATOM   1346  C   GLN A 197      89.704  24.688   8.069  1.00 55.14           C
ATOM   1347  O   GLN A 197      89.132  23.641   8.368  1.00 54.17           O
ATOM   1348  CB  GLN A 197      92.171  24.464   7.883  1.00 91.17           C
ATOM   1349  CG  GLN A 197      93.436  24.467   7.040  1.00103.01           C
ATOM   1350  CD  GLN A 197      94.695  24.594   7.883  1.00107.48           C
ATOM   1351  OE1 GLN A 197      95.814  24.546   7.366  1.00107.47           O
ATOM   1352  NE2 GLN A 197      94.517  24.762   9.190  1.00107.61           N
ATOM   1353  N   ALA A 198      89.349  25.867   8.570  1.00 44.96           N
ATOM   1354  CA  ALA A 198      88.239  25.976   9.510  1.00 42.84           C
ATOM   1355  C   ALA A 198      86.877  25.822   8.825  1.00 45.03           C
ATOM   1356  O   ALA A 198      85.853  25.702   9.492  1.00 39.43           O
ATOM   1357  CB  ALA A 198      88.310  27.302  10.262  1.00 43.18           C
ATOM   1358  N   GLY A 199      86.869  25.832   7.495  1.00 51.95           N
ATOM   1359  CA  GLY A 199      85.628  25.661   6.764  1.00 59.88           C
ATOM   1360  C   GLY A 199      84.942  26.899   6.215  1.00 63.50           C
ATOM   1361  O   GLY A 199      83.744  26.867   5.942  1.00 63.09           O
ATOM   1362  N   VAL A 200      85.681  27.985   6.031  1.00 62.00           N
ATOM   1363  CA  VAL A 200      85.093  29.219   5.515  1.00 53.04           C
ATOM   1364  C   VAL A 200      84.651  29.061   4.052  1.00 55.74           C
ATOM   1365  O   VAL A 200      85.356  28.438   3.255  1.00 64.11           O
ATOM   1366  CB  VAL A 200      86.097  30.386   5.642  1.00 42.34           C
ATOM   1367  CG1 VAL A 200      87.038  30.423   4.434  1.00 33.99           C
ATOM   1368  CG2 VAL A 200      85.344  31.682   5.824  1.00 33.95           C
ATOM   1369  N   ASP A 201      83.491  29.625   3.703  1.00 50.12           N
ATOM   1370  CA  ASP A 201      82.944  29.520   2.340  1.00 43.91           C
ATOM   1371  C   ASP A 201      83.399  30.619   1.371  1.00 40.42           C
ATOM   1372  O   ASP A 201      83.513  30.383   0.157  1.00 37.70           O
ATOM   1373  CB  ASP A 201      81.420  29.544   2.380  1.00 46.69           C
ATOM   1374  CG  ASP A 201      80.845  28.516   3.318  1.00 50.25           C
ATOM   1375  OD1 ASP A 201      80.907  27.313   2.993  1.00 51.53           O
ATOM   1376  OD2 ASP A 201      80.332  28.915   4.389  1.00 51.68           O
ATOM   1377  N   VAL A 202      83.628  31.819   1.909  1.00 39.97           N
ATOM   1378  CA  VAL A 202      84.057  32.963   1.115  1.00 41.30           C
ATOM   1379  C   VAL A 202      84.969  33.860   1.915  1.00 44.83           C
ATOM   1380  O   VAL A 202      84.767  34.089   3.111  1.00 41.66           O
ATOM   1381  CB  VAL A 202      82.886  33.833   0.684  1.00 40.54           C
ATOM   1382  CG1 VAL A 202      82.199  33.237  -0.531  1.00 40.62           C
ATOM   1383  CG2 VAL A 202      81.924  33.989   1.864  1.00 41.30           C
ATOM   1384  N   VAL A 203      85.967  34.389   1.225  1.00 50.63           N
ATOM   1385  CA  VAL A 203      86.935  35.274   1.828  1.00 54.63           C
ATOM   1386  C   VAL A 203      86.925  36.574   1.066  1.00 58.56           C
ATOM   1387  O   VAL A 203      87.126  36.563  -0.145  1.00 57.88           O
ATOM   1388  CB  VAL A 203      88.325  34.681   1.717  1.00 52.98           C
ATOM   1389  CG1 VAL A 203      89.336  35.634   2.320  1.00 52.34           C
ATOM   1390  CG2 VAL A 203      88.361  33.329   2.411  1.00 52.36           C
ATOM   1391  N   VAL A 204      86.675  37.681   1.764  1.00 59.41           N
ATOM   1392  CA  VAL A 204      86.685  39.005   1.136  1.00 57.26           C
ATOM   1393  C   VAL A 204      87.987  39.738   1.477  1.00 54.32           C
ATOM   1394  O   VAL A 204      88.299  39.972   2.645  1.00 60.06           O
ATOM   1395  CB  VAL A 204      85.483  39.882   1.578  1.00 58.25           C
ATOM   1396  CG1 VAL A 204      85.464  40.039   3.087  1.00 55.87           C
ATOM   1397  CG2 VAL A 204      85.575  41.246   0.909  1.00 55.75           C
ATOM   1398  N   LEU A 205      88.738  40.090   0.441  1.00 45.30           N
ATOM   1399  CA  LEU A 205      90.008  40.774   0.593  1.00 36.17           C
ATOM   1400  C   LEU A 205      89.793  42.208   1.060  1.00 34.40           C
ATOM   1401  O   LEU A 205      89.598  43.101   0.248  1.00 34.55           O
ATOM   1402  CB  LEU A 205      90.747  40.762  -0.748  1.00 28.81           C
ATOM   1403  CG  LEU A 205      90.868  39.367  -1.383  1.00 26.61           C
ATOM   1404  CD1 LEU A 205      91.815  39.380  -2.559  1.00 26.00           C
ATOM   1405  CD2 LEU A 205      91.395  38.396  -0.344  1.00 26.30           C
ATOM   1406  N   ASP A 206      89.850  42.413   2.371  1.00 37.43           N
ATOM   1407  CA  ASP A 206      89.637  43.713   3.014  1.00 43.67           C
ATOM   1408  C   ASP A 206      90.610  44.833   2.603  1.00 42.15           C
ATOM   1409  O   ASP A 206      91.794  44.784   2.921  1.00 37.06           O
ATOM   1410  CB  ASP A 206      89.671  43.472   4.536  1.00 57.76           C
ATOM   1411  CG  ASP A 206      89.709  44.742   5.347  1.00 65.24           C
ATOM   1412  OD1 ASP A 206      88.691  45.042   6.006  1.00 68.24           O
ATOM   1413  OD2 ASP A 206      90.754  45.429   5.338  1.00 68.45           O
ATOM   1414  N   SER A 207      90.115  45.849   1.901  1.00 45.62           N
ATOM   1415  CA  SER A 207      90.988  46.951   1.489  1.00 49.94           C
ATOM   1416  C   SER A 207      90.286  48.201   0.972  1.00 49.73           C
ATOM   1417  O   SER A 207      89.280  48.125   0.269  1.00 51.64           O
ATOM   1418  CB  SER A 207      91.990  46.477   0.441  1.00 54.25           C
ATOM   1419  OG  SER A 207      92.831  47.548   0.050  1.00 55.11           O
ATOM   1420  N   SER A 208      90.837  49.357   1.313  1.00 46.41           N
ATOM   1421  CA  SER A 208      90.254  50.616   0.890  1.00 46.36           C
ATOM   1422  C   SER A 208      90.385  50.807  -0.618  1.00 44.39           C
ATOM   1423  O   SER A 208      89.467  51.299  -1.272  1.00 42.88           O
ATOM   1424  CB  SER A 208      90.945  51.779   1.594  1.00 51.79           C
ATOM   1425  OG  SER A 208      92.244  51.978   1.076  1.00 55.28           O
ATOM   1426  N   GLN A 209      91.533  50.423  -1.162  1.00 43.44           N
ATOM   1427  CA  GLN A 209      91.807  50.552  -2.586  1.00 42.40           C
ATOM   1428  C   GLN A 209      92.173  49.151  -3.024  1.00 45.32           C
ATOM   1429  O   GLN A 209      93.313  48.724  -2.876  1.00 47.15           O
ATOM   1430  CB  GLN A 209      92.993  51.502  -2.783  1.00 34.05           C
ATOM   1431  CG  GLN A 209      92.831  52.531  -3.886  1.00 28.88           C
ATOM   1432  CD  GLN A 209      92.715  51.899  -5.258  1.00 27.18           C
ATOM   1433  OE1 GLN A 209      93.219  52.431  -6.240  1.00 27.76           O
ATOM   1434  NE2 GLN A 209      92.047  50.756  -5.331  1.00 27.25           N
ATOM   1435  N   GLY A 210      91.199  48.428  -3.549  1.00 46.95           N
ATOM   1436  CA  GLY A 210      91.454  47.058  -3.946  1.00 46.65           C
ATOM   1437  C   GLY A 210      92.120  46.841  -5.294  1.00 42.94           C
ATOM   1438  O   GLY A 210      92.484  45.709  -5.631  1.00 46.59           O
ATOM   1439  N   ASN A 211      92.285  47.904  -6.074  1.00 36.08           N
ATOM   1440  CA  ASN A 211      92.899  47.759  -7.385  1.00 29.17           C
ATOM   1441  C   ASN A 211      94.408  47.895  -7.318  1.00 26.50           C
ATOM   1442  O   ASN A 211      94.995  48.792  -7.927  1.00 25.62           O
ATOM   1443  CB  ASN A 211      92.342  48.796  -8.343  1.00 31.72           C
ATOM   1444  CG  ASN A 211      92.758  48.546  -9.768  1.00 34.09           C
ATOM   1445  OD1 ASN A 211      92.501  47.484 -10.320  1.00 35.51           O
ATOM   1446  ND2 ASN A 211      93.398  49.524 -10.376  1.00 35.38           N
ATOM   1447  N   SER A 212      95.039  46.994  -6.571  1.00 25.23           N
ATOM   1448  CA  SER A 212      96.481  46.999  -6.424  1.00 25.87           C
ATOM   1449  C   SER A 212      97.068  45.704  -6.927  1.00 30.48           C
ATOM   1450  O   SER A 212      96.401  44.676  -6.994  1.00 25.64           O
ATOM   1451  CB  SER A 212      96.835  47.182  -4.959  1.00 21.00           C
ATOM   1452  OG  SER A 212      95.911  46.484  -4.143  1.00 19.85           O
ATOM   1453  N   ILE A 213      98.330  45.765  -7.296  1.00 37.62           N
ATOM   1454  CA  ILE A 213      99.016  44.577  -7.756  1.00 38.08           C
ATOM   1455  C   ILE A 213      98.955  43.546  -6.620  1.00 47.80           C
ATOM   1456  O   ILE A 213      98.945  42.336  -6.845  1.00 52.51           O
ATOM   1457  CB  ILE A 213     100.472  44.875  -8.025  1.00 25.20           C
ATOM   1458  CG1 ILE A 213     101.122  43.658  -8.642  1.00 15.95           C
ATOM   1459  CG2 ILE A 213     101.164  45.250  -6.720  1.00 17.62           C
ATOM   1460  CD1 ILE A 213     100.473  43.268  -9.888  1.00 13.14           C
ATOM   1461  N   PHE A 214      98.901  44.053  -5.395  1.00 49.01           N
ATOM   1462  CA  PHE A 214      98.854  43.219  -4.208  1.00 48.45           C
ATOM   1463  C   PHE A 214      97.568  42.406  -4.134  1.00 48.86           C
ATOM   1464  O   PHE A 214      97.605  41.198  -3.950  1.00 48.40           O
ATOM   1465  CB  PHE A 214      99.011  44.102  -2.972  1.00 48.31           C
ATOM   1466  CG  PHE A 214     100.099  45.151  -3.114  1.00 49.73           C
ATOM   1467  CD1 PHE A 214     101.416  44.784  -3.381  1.00 49.48           C
ATOM   1468  CD2 PHE A 214      99.803  46.506  -3.013  1.00 49.73           C
ATOM   1469  CE1 PHE A 214     102.408  45.742  -3.540  1.00 48.59           C
ATOM   1470  CE2 PHE A 214     100.805  47.465  -3.174  1.00 49.13           C
ATOM   1471  CZ  PHE A 214     102.101  47.076  -3.440  1.00 48.37           C
ATOM   1472  N   GLN A 215      96.425  43.064  -4.276  1.00 51.19           N
ATOM   1473  CA  GLN A 215      95.146  42.363  -4.236  1.00 52.95           C
ATOM   1474  C   GLN A 215      95.044  41.425  -5.410  1.00 51.96           C
ATOM   1475  O   GLN A 215      94.501  40.337  -5.280  1.00 52.48           O
ATOM   1476  CB  GLN A 215      93.979  43.331  -4.302  1.00 57.27           C
ATOM   1477  CG  GLN A 215      93.555  43.891  -2.981  1.00 58.53           C
ATOM   1478  CD  GLN A 215      92.196  43.375  -2.597  1.00 59.00           C
ATOM   1479  OE1 GLN A 215      91.352  43.132  -3.461  1.00 58.28           O
ATOM   1480  NE2 GLN A 215      91.965  43.218  -1.298  1.00 58.90           N
ATOM   1481  N   ILE A 216      95.546  41.851  -6.564  1.00 48.39           N
ATOM   1482  CA  ILE A 216      95.493  41.011  -7.752  1.00 43.93           C
ATOM   1483  C   ILE A 216      96.153  39.668  -7.515  1.00 49.34           C
ATOM   1484  O   ILE A 216      95.505  38.631  -7.646  1.00 50.34           O
ATOM   1485  CB  ILE A 216      96.215  41.653  -8.938  1.00 35.07           C
ATOM   1486  CG1 ILE A 216      95.348  42.752  -9.544  1.00 30.32           C
ATOM   1487  CG2 ILE A 216      96.546  40.584  -9.984  1.00 30.11           C
ATOM   1488  CD1 ILE A 216      95.978  43.380 -10.751  1.00 28.30           C
ATOM   1489  N   ASN A 217      97.447  39.692  -7.188  1.00 51.82           N
ATOM   1490  CA  ASN A 217      98.199  38.463  -6.943  1.00 50.29           C
ATOM   1491  C   ASN A 217      97.566  37.641  -5.821  1.00 52.98           C
ATOM   1492  O   ASN A 217      97.528  36.411  -5.886  1.00 55.20           O
ATOM   1493  CB  ASN A 217      99.671  38.789  -6.653  1.00 39.05           C
ATOM   1494  CG  ASN A 217     100.338  39.546  -7.810  1.00 33.83           C
ATOM   1495  OD1 ASN A 217      99.920  39.430  -8.967  1.00 31.84           O
ATOM   1496  ND2 ASN A 217     101.380  40.316  -7.502  1.00 31.65           N
ATOM   1497  N   MET A 218      97.046  38.323  -4.808  1.00 54.00           N
ATOM   1498  CA  MET A 218      96.377  37.647  -3.713  1.00 55.47           C
ATOM   1499  C   MET A 218      95.169  36.875  -4.260  1.00 54.15           C
ATOM   1500  O   MET A 218      94.879  35.767  -3.820  1.00 52.23           O
ATOM   1501  CB  MET A 218      95.910  38.659  -2.676  1.00 63.22           C
ATOM   1502  CG  MET A 218      95.013  38.055  -1.610  1.00 66.97           C
ATOM   1503  SD  MET A 218      95.806  36.695  -0.727  1.00 68.63           S
ATOM   1504  CE  MET A 218      96.789  37.591   0.470  1.00 68.29           C
ATOM   1505  N   ILE A 219      94.450  37.472  -5.207  1.00 57.31           N
ATOM   1506  CA  ILE A 219      93.301  36.809  -5.819  1.00 65.44           C
ATOM   1507  C   ILE A 219      93.830  35.551  -6.514  1.00 57.79           C
ATOM   1508  O   ILE A 219      93.579  34.428  -6.073  1.00 54.03           O
ATOM   1509  CB  ILE A 219      92.628  37.715  -6.892  1.00 79.89           C
ATOM   1510  CG1 ILE A 219      91.963  38.915  -6.223  1.00 87.97           C
ATOM   1511  CG2 ILE A 219      91.609  36.914  -7.708  1.00 88.01           C
ATOM   1512  CD1 ILE A 219      90.818  38.539  -5.339  1.00 91.52           C
ATOM   1513  N   LYS A 220      94.570  35.767  -7.599  1.00 51.91           N
ATOM   1514  CA  LYS A 220      95.157  34.696  -8.391  1.00 47.27           C
ATOM   1515  C   LYS A 220      95.633  33.543  -7.495  1.00 47.34           C
ATOM   1516  O   LYS A 220      95.373  32.360  -7.772  1.00 52.34           O
ATOM   1517  CB  LYS A 220      96.332  35.248  -9.198  1.00 37.96           C
ATOM   1518  CG  LYS A 220      95.955  36.060 -10.421  1.00 32.30           C
ATOM   1519  CD  LYS A 220      97.220  36.713 -10.991  1.00 30.70           C
ATOM   1520  CE  LYS A 220      96.965  37.519 -12.263  1.00 31.32           C
ATOM   1521  NZ  LYS A 220      98.144  38.371 -12.628  1.00 30.32           N
ATOM   1522  N   TYR A 221      96.338  33.904  -6.428  1.00 44.16           N
ATOM   1523  CA  TYR A 221      96.831  32.934  -5.469  1.00 40.92           C
ATOM   1524  C   TYR A 221      95.658  32.078  -5.015  1.00 39.63           C
ATOM   1525  O   TYR A 221      95.514  30.939  -5.432  1.00 36.76           O
ATOM   1526  CB  TYR A 221      97.423  33.668  -4.276  1.00 45.22           C
ATOM   1527  CG  TYR A 221      97.833  32.796  -3.121  1.00 48.26           C
ATOM   1528  CD1 TYR A 221      99.172  32.505  -2.888  1.00 49.95           C
ATOM   1529  CD2 TYR A 221      96.887  32.295  -2.234  1.00 49.85           C
ATOM   1530  CE1 TYR A 221      99.565  31.737  -1.790  1.00 50.37           C
ATOM   1531  CE2 TYR A 221      97.264  31.528  -1.135  1.00 50.79           C
ATOM   1532  CZ  TYR A 221      98.605  31.248  -0.912  1.00 50.43           C
ATOM   1533  OH  TYR A 221      98.965  30.490   0.185  1.00 49.99           O
ATOM   1534  N   ILE A 222      94.807  32.645  -4.169  1.00 42.55           N
ATOM   1535  CA  ILE A 222      93.643  31.930  -3.645  1.00 46.09           C
ATOM   1536  C   ILE A 222      92.868  31.181  -4.725  1.00 47.43           C
ATOM   1537  O   ILE A 222      92.615  29.987  -4.602  1.00 47.58           O
ATOM   1538  CB  ILE A 222      92.654  32.888  -2.924  1.00 46.99           C
ATOM   1539  CG1 ILE A 222      93.334  33.527  -1.701  1.00 46.96           C
ATOM   1540  CG2 ILE A 222      91.399  32.117  -2.522  1.00 46.31           C
ATOM   1541  CD1 ILE A 222      92.406  34.364  -0.833  1.00 46.36           C
ATOM   1542  N   LYS A 223      92.482  31.884  -5.779  1.00 47.87           N
ATOM   1543  CA  LYS A 223      91.734  31.254  -6.857  1.00 51.29           C
ATOM   1544  C   LYS A 223      92.408  29.932  -7.270  1.00 57.32           C
ATOM   1545  O   LYS A 223      91.745  28.923  -7.521  1.00 52.50           O
ATOM   1546  CB  LYS A 223      91.643  32.218  -8.052  1.00 45.77           C
ATOM   1547  CG  LYS A 223      90.557  31.863  -9.084  1.00 44.54           C
ATOM   1548  CD  LYS A 223      89.159  32.435  -8.750  1.00 44.38           C
ATOM   1549  CE  LYS A 223      88.753  32.252  -7.281  1.00 43.94           C
ATOM   1550  NZ  LYS A 223      88.790  30.845  -6.826  1.00 43.38           N
ATOM   1551  N   ASP A 224      93.732  29.946  -7.321  1.00 64.85           N
ATOM   1552  CA  ASP A 224      94.502  28.769  -7.688  1.00 67.44           C
ATOM   1553  C   ASP A 224      94.531  27.745  -6.549  1.00 69.01           C
ATOM   1554  O   ASP A 224      93.849  26.725  -6.604  1.00 75.93           O
ATOM   1555  CB  ASP A 224      95.924  29.191  -8.035  1.00 62.06           C
ATOM   1556  CG  ASP A 224      96.801  28.026  -8.377  1.00 56.98           C
ATOM   1557  OD1 ASP A 224      96.687  27.523  -9.516  1.00 55.05           O
ATOM   1558  OD2 ASP A 224      97.588  27.616  -7.495  1.00 55.24           O
ATOM   1559  N   LYS A 225      95.325  28.022  -5.519  1.00 60.45           N
ATOM   1560  CA  LYS A 225      95.434  27.127  -4.379  1.00 51.62           C
ATOM   1561  C   LYS A 225      94.105  26.532  -3.903  1.00 53.47           C
ATOM   1562  O   LYS A 225      94.019  25.338  -3.656  1.00 53.57           O
ATOM   1563  CB  LYS A 225      96.119  27.849  -3.222  1.00 39.31           C
ATOM   1564  CG  LYS A 225      96.251  27.013  -1.968  1.00 35.38           C
ATOM   1565  CD  LYS A 225      97.391  27.528  -1.117  1.00 34.21           C
ATOM   1566  CE  LYS A 225      97.586  26.704   0.148  1.00 33.70           C
ATOM   1567  NZ  LYS A 225      98.870  27.071   0.849  1.00 33.54           N
ATOM   1568  N   TYR A 226      93.067  27.351  -3.789  1.00 57.88           N
ATOM   1569  CA  TYR A 226      91.764  26.862  -3.331  1.00 59.74           C
ATOM   1570  C   TYR A 226      90.645  27.070  -4.351  1.00 64.21           C
ATOM   1571  O   TYR A 226      89.877  28.022  -4.256  1.00 63.53           O
ATOM   1572  CB  TYR A 226      91.380  27.554  -2.036  1.00 55.45           C
ATOM   1573  CG  TYR A 226      92.405  27.421  -0.942  1.00 52.36           C
ATOM   1574  CD1 TYR A 226      92.365  26.357  -0.058  1.00 51.77           C
ATOM   1575  CD2 TYR A 226      93.416  28.365  -0.786  1.00 51.73           C
ATOM   1576  CE1 TYR A 226      93.311  26.229   0.969  1.00 52.05           C
ATOM   1577  CE2 TYR A 226      94.371  28.250   0.234  1.00 51.83           C
ATOM   1578  CZ  TYR A 226      94.309  27.179   1.108  1.00 52.01           C
ATOM   1579  OH  TYR A 226      95.239  27.059   2.113  1.00 52.14           O
ATOM   1580  N   PRO A 227      90.533  26.169  -5.335  1.00 70.30           N
ATOM   1581  CA  PRO A 227      89.522  26.212  -6.398  1.00 71.70           C
ATOM   1582  C   PRO A 227      88.072  26.140  -5.907  1.00 70.77           C
ATOM   1583  O   PRO A 227      87.134  26.378  -6.673  1.00 65.48           O
ATOM   1584  CB  PRO A 227      89.883  25.006  -7.258  1.00 77.66           C
ATOM   1585  CG  PRO A 227      91.362  24.897  -7.080  1.00 80.53           C
ATOM   1586  CD  PRO A 227      91.519  25.108  -5.600  1.00 77.68           C
ATOM   1587  N   ASN A 228      87.889  25.800  -4.636  1.00 73.71           N
ATOM   1588  CA  ASN A 228      86.544  25.691  -4.087  1.00 75.43           C
ATOM   1589  C   ASN A 228      86.270  26.792  -3.058  1.00 78.74           C
ATOM   1590  O   ASN A 228      85.572  26.577  -2.062  1.00 82.67           O
ATOM   1591  CB  ASN A 228      86.346  24.306  -3.447  1.00 66.54           C
ATOM   1592  CG  ASN A 228      84.972  23.709  -3.755  1.00 61.34           C
ATOM   1593  OD1 ASN A 228      84.555  23.663  -4.916  1.00 58.85           O
ATOM   1594  ND2 ASN A 228      84.268  23.246  -2.717  1.00 58.83           N
ATOM   1595  N   LEU A 229      86.813  27.977  -3.306  1.00 73.14           N
ATOM   1596  CA  LEU A 229      86.634  29.087  -2.385  1.00 62.17           C
ATOM   1597  C   LEU A 229      86.338  30.367  -3.154  1.00 62.03           C
ATOM   1598  O   LEU A 229      87.133  30.787  -4.002  1.00 69.91           O
ATOM   1599  CB  LEU A 229      87.897  29.271  -1.535  1.00 43.76           C
ATOM   1600  CG  LEU A 229      87.773  30.290  -0.403  1.00 34.96           C
ATOM   1601  CD1 LEU A 229      86.629  29.863   0.513  1.00 31.55           C
ATOM   1602  CD2 LEU A 229      89.082  30.419   0.371  1.00 30.60           C
ATOM   1603  N   GLN A 230      85.199  30.988  -2.851  1.00 56.33           N
ATOM   1604  CA  GLN A 230      84.804  32.218  -3.520  1.00 47.44           C
ATOM   1605  C   GLN A 230      85.551  33.419  -2.930  1.00 44.72           C
ATOM   1606  O   GLN A 230      85.572  33.612  -1.718  1.00 46.29           O
ATOM   1607  CB  GLN A 230      83.290  32.388  -3.413  1.00 40.91           C
ATOM   1608  CG  GLN A 230      82.487  31.254  -4.069  1.00 39.34           C
ATOM   1609  CD  GLN A 230      82.765  31.082  -5.585  1.00 39.01           C
ATOM   1610  OE1 GLN A 230      81.828  30.995  -6.393  1.00 39.49           O
ATOM   1611  NE2 GLN A 230      84.041  31.019  -5.964  1.00 38.51           N
ATOM   1612  N   VAL A 231      86.177  34.212  -3.797  1.00 44.71           N
ATOM   1613  CA  VAL A 231      86.944  35.376  -3.370  1.00 47.81           C
ATOM   1614  C   VAL A 231      86.275  36.677  -3.766  1.00 44.12           C
ATOM   1615  O   VAL A 231      85.872  36.842  -4.921  1.00 41.72           O
ATOM   1616  CB  VAL A 231      88.325  35.389  -4.006  1.00 55.51           C
ATOM   1617  CG1 VAL A 231      89.140  36.512  -3.431  1.00 60.37           C
ATOM   1618  CG2 VAL A 231      89.005  34.061  -3.788  1.00 60.99           C
ATOM   1619  N   ILE A 232      86.174  37.594  -2.800  1.00 43.38           N
ATOM   1620  CA  ILE A 232      85.574  38.916  -2.994  1.00 43.45           C
ATOM   1621  C   ILE A 232      86.668  39.980  -2.997  1.00 43.34           C
ATOM   1622  O   ILE A 232      87.328  40.205  -1.983  1.00 43.16           O
ATOM   1623  CB  ILE A 232      84.561  39.222  -1.884  1.00 43.15           C
ATOM   1624  CG1 ILE A 232      83.388  38.270  -1.993  1.00 43.34           C
ATOM   1625  CG2 ILE A 232      84.021  40.605  -2.026  1.00 43.53           C
ATOM   1626  CD1 ILE A 232      82.400  38.422  -0.885  1.00 44.07           C
ATOM   1627  N   GLY A 233      86.836  40.632  -4.147  1.00 44.34           N
ATOM   1628  CA  GLY A 233      87.867  41.646  -4.324  1.00 48.28           C
ATOM   1629  C   GLY A 233      87.783  42.975  -3.598  1.00 55.21           C
ATOM   1630  O   GLY A 233      86.694  43.499  -3.373  1.00 47.55           O
ATOM   1631  N   GLY A 234      88.962  43.513  -3.267  1.00 68.71           N
ATOM   1632  CA  GLY A 234      89.104  44.781  -2.556  1.00 75.79           C
ATOM   1633  C   GLY A 234      88.073  45.835  -2.901  1.00 72.09           C
ATOM   1634  O   GLY A 234      87.381  45.709  -3.907  1.00 80.70           O
ATOM   1635  N   ASN A 235      87.970  46.886  -2.096  1.00 57.97           N
ATOM   1636  CA  ASN A 235      86.969  47.901  -2.371  1.00 49.62           C
ATOM   1637  C   ASN A 235      87.236  48.731  -3.620  1.00 41.89           C
ATOM   1638  O   ASN A 235      88.322  49.284  -3.785  1.00 39.60           O
ATOM   1639  CB  ASN A 235      86.786  48.799  -1.155  1.00 60.86           C
ATOM   1640  CG  ASN A 235      85.524  48.459  -0.369  1.00 68.25           C
ATOM   1641  OD1 ASN A 235      85.146  47.293  -0.247  1.00 70.80           O
ATOM   1642  ND2 ASN A 235      84.877  49.480   0.183  1.00 71.08           N
ATOM   1643  N   VAL A 236      86.242  48.801  -4.508  1.00 38.61           N
ATOM   1644  CA  VAL A 236      86.349  49.564  -5.746  1.00 39.16           C
ATOM   1645  C   VAL A 236      85.175  50.528  -5.903  1.00 37.29           C
ATOM   1646  O   VAL A 236      84.194  50.466  -5.153  1.00 37.40           O
ATOM   1647  CB  VAL A 236      86.374  48.648  -6.970  1.00 43.75           C
ATOM   1648  CG1 VAL A 236      87.570  47.715  -6.900  1.00 45.55           C
ATOM   1649  CG2 VAL A 236      85.093  47.864  -7.049  1.00 45.62           C
ATOM   1650  N   VAL A 237      85.262  51.412  -6.894  1.00 34.20           N
ATOM   1651  CA  VAL A 237      84.219  52.414  -7.116  1.00 27.96           C
ATOM   1652  C   VAL A 237      84.068  52.812  -8.592  1.00 31.88           C
ATOM   1653  O   VAL A 237      83.273  53.701  -8.927  1.00 32.46           O
ATOM   1654  CB  VAL A 237      84.526  53.694  -6.266  1.00 19.30           C
ATOM   1655  CG1 VAL A 237      84.317  53.420  -4.794  1.00 14.25           C
ATOM   1656  CG2 VAL A 237      85.967  54.126  -6.475  1.00 14.85           C
ATOM   1657  N   THR A 238      84.837  52.154  -9.460  1.00 36.14           N
ATOM   1658  CA  THR A 238      84.806  52.421 -10.904  1.00 40.92           C
ATOM   1659  C   THR A 238      84.830  51.095 -11.678  1.00 37.32           C
ATOM   1660  O   THR A 238      84.897  50.035 -11.064  1.00 36.48           O
ATOM   1661  CB  THR A 238      86.009  53.288 -11.331  1.00 47.62           C
ATOM   1662  OG1 THR A 238      87.227  52.570 -11.107  1.00 51.77           O
ATOM   1663  CG2 THR A 238      86.048  54.564 -10.527  1.00 50.91           C
ATOM   1664  N   ALA A 239      84.752  51.136 -13.007  1.00 33.92           N
ATOM   1665  CA  ALA A 239      84.800  49.884 -13.757  1.00 33.76           C
ATOM   1666  C   ALA A 239      86.244  49.574 -14.049  1.00 36.13           C
ATOM   1667  O   ALA A 239      86.633  48.416 -14.096  1.00 36.41           O
ATOM   1668  CB  ALA A 239      84.045  49.972 -15.044  1.00 25.53           C
ATOM   1669  N   ALA A 240      87.040  50.614 -14.253  1.00 42.81           N
ATOM   1670  CA  ALA A 240      88.455  50.436 -14.518  1.00 45.78           C
ATOM   1671  C   ALA A 240      89.065  49.627 -13.374  1.00 43.33           C
ATOM   1672  O   ALA A 240      89.975  48.812 -13.588  1.00 41.39           O
ATOM   1673  CB  ALA A 240      89.123  51.786 -14.627  1.00 73.19           C
ATOM   1674  N   GLN A 241      88.562  49.851 -12.158  1.00 37.51           N
ATOM   1675  CA  GLN A 241      89.052  49.111 -11.001  1.00 36.64           C
ATOM   1676  C   GLN A 241      88.535  47.675 -11.045  1.00 39.68           C
ATOM   1677  O   GLN A 241      89.317  46.725 -10.993  1.00 35.89           O
ATOM   1678  CB  GLN A 241      88.603  49.755  -9.700  1.00 31.43           C
ATOM   1679  CG  GLN A 241      89.151  51.138  -9.449  1.00 29.99           C
ATOM   1680  CD  GLN A 241      89.128  51.493  -7.964  1.00 30.12           C
ATOM   1681  OE1 GLN A 241      90.077  51.200  -7.239  1.00 30.64           O
ATOM   1682  NE2 GLN A 241      88.031  52.106  -7.503  1.00 29.91           N
ATOM   1683  N   ALA A 242      87.218  47.523 -11.157  1.00 44.93           N
ATOM   1684  CA  ALA A 242      86.610  46.199 -11.197  1.00 48.67           C
ATOM   1685  C   ALA A 242      87.214  45.285 -12.250  1.00 48.56           C
ATOM   1686  O   ALA A 242      87.382  44.094 -12.011  1.00 51.42           O
ATOM   1687  CB  ALA A 242      85.120  46.313 -11.410  1.00 47.15           C
ATOM   1688  N   LYS A 243      87.548  45.837 -13.410  1.00 44.30           N
ATOM   1689  CA  LYS A 243      88.119  45.023 -14.479  1.00 39.91           C
ATOM   1690  C   LYS A 243      89.251  44.125 -13.986  1.00 42.86           C
ATOM   1691  O   LYS A 243      89.114  42.901 -13.979  1.00 42.62           O
ATOM   1692  CB  LYS A 243      88.637  45.894 -15.615  1.00 29.77           C
ATOM   1693  CG  LYS A 243      89.153  45.116 -16.819  1.00 25.83           C
ATOM   1694  CD  LYS A 243      90.287  45.915 -17.486  1.00 25.18           C
ATOM   1695  CE  LYS A 243      90.733  45.346 -18.823  1.00 24.66           C
ATOM   1696  NZ  LYS A 243      89.592  45.415 -19.787  1.00 25.03           N
ATOM   1697  N   ASN A 244      90.366  44.724 -13.576  1.00 46.89           N
ATOM   1698  CA  ASN A 244      91.507  43.944 -13.089  1.00 46.85           C
ATOM   1699  C   ASN A 244      91.061  42.839 -12.152  1.00 44.72           C
ATOM   1700  O   ASN A 244      91.215  41.660 -12.452  1.00 48.08           O
ATOM   1701  CB  ASN A 244      92.510  44.849 -12.365  1.00 46.12           C
ATOM   1702  CG  ASN A 244      92.976  45.989 -13.229  1.00 44.60           C
ATOM   1703  OD1 ASN A 244      93.764  46.830 -12.802  1.00 43.84           O
ATOM   1704  ND2 ASN A 244      92.483  46.030 -14.460  1.00 44.44           N
ATOM   1705  N   LEU A 245      90.509  43.237 -11.014  1.00 38.02           N
ATOM   1706  CA  LEU A 245      90.040  42.282 -10.033  1.00 34.26           C
ATOM   1707  C   LEU A 245      89.226  41.141 -10.649  1.00 39.39           C
ATOM   1708  O   LEU A 245      89.380  39.995 -10.252  1.00 34.89           O
ATOM   1709  CB  LEU A 245      89.193  42.978  -8.983  1.00 21.71           C
ATOM   1710  CG  LEU A 245      89.813  43.943  -8.002  1.00 17.64           C
ATOM   1711  CD1 LEU A 245      88.773  44.282  -6.962  1.00 17.19           C
ATOM   1712  CD2 LEU A 245      90.963  43.313  -7.331  1.00 17.55           C
ATOM   1713  N   ILE A 246      88.343  41.459 -11.596  1.00 46.97           N
ATOM   1714  CA  ILE A 246      87.533  40.438 -12.262  1.00 45.01           C
ATOM   1715  C   ILE A 246      88.441  39.536 -13.098  1.00 52.21           C
ATOM   1716  O   ILE A 246      88.283  38.316 -13.116  1.00 59.94           O
ATOM   1717  CB  ILE A 246      86.460  41.069 -13.171  1.00 34.28           C
ATOM   1718  CG1 ILE A 246      85.232  41.432 -12.340  1.00 26.11           C
ATOM   1719  CG2 ILE A 246      86.081  40.121 -14.264  1.00 25.87           C
ATOM   1720  CD1 ILE A 246      84.089  42.022 -13.145  1.00 22.52           C
ATOM   1721  N   ASP A 247      89.399  40.144 -13.785  1.00 49.80           N
ATOM   1722  CA  ASP A 247      90.335  39.383 -14.584  1.00 45.69           C
ATOM   1723  C   ASP A 247      91.245  38.558 -13.672  1.00 38.55           C
ATOM   1724  O   ASP A 247      91.626  37.447 -14.014  1.00 36.62           O
ATOM   1725  CB  ASP A 247      91.169  40.316 -15.468  1.00 57.77           C
ATOM   1726  CG  ASP A 247      90.314  41.099 -16.460  1.00 64.14           C
ATOM   1727  OD1 ASP A 247      89.244  40.583 -16.864  1.00 66.50           O
ATOM   1728  OD2 ASP A 247      90.717  42.222 -16.844  1.00 66.41           O
ATOM   1729  N   ALA A 248      91.593  39.096 -12.508  1.00 36.38           N
ATOM   1730  CA  ALA A 248      92.445  38.362 -11.572  1.00 37.28           C
ATOM   1731  C   ALA A 248      91.704  37.132 -11.117  1.00 39.03           C
ATOM   1732  O   ALA A 248      92.324  36.157 -10.711  1.00 34.78           O
ATOM   1733  CB  ALA A 248      92.801  39.219 -10.362  1.00 41.80           C
ATOM   1734  N   GLY A 249      90.372  37.195 -11.162  1.00 44.53           N
ATOM   1735  CA  GLY A 249      89.566  36.051 -10.775  1.00 48.27           C
ATOM   1736  C   GLY A 249      88.467  36.180  -9.733  1.00 47.63           C
ATOM   1737  O   GLY A 249      87.793  35.189  -9.459  1.00 50.56           O
ATOM   1738  N   VAL A 250      88.271  37.361  -9.152  1.00 41.91           N
ATOM   1739  CA  VAL A 250      87.238  37.553  -8.131  1.00 37.63           C
ATOM   1740  C   VAL A 250      85.916  36.900  -8.510  1.00 44.87           C
ATOM   1741  O   VAL A 250      85.626  36.707  -9.692  1.00 41.22           O
ATOM   1742  CB  VAL A 250      86.973  39.044  -7.881  1.00 28.11           C
ATOM   1743  CG1 VAL A 250      88.176  39.677  -7.253  1.00 25.60           C
ATOM   1744  CG2 VAL A 250      86.661  39.742  -9.188  1.00 25.16           C
ATOM   1745  N   ASP A 251      85.118  36.556  -7.502  1.00 53.39           N
ATOM   1746  CA  ASP A 251      83.814  35.926  -7.724  1.00 56.65           C
ATOM   1747  C   ASP A 251      82.701  36.879  -7.286  1.00 62.78           C
ATOM   1748  O   ASP A 251      81.522  36.532  -7.295  1.00 67.50           O
ATOM   1749  CB  ASP A 251      83.711  34.615  -6.933  1.00 44.32           C
ATOM   1750  CG  ASP A 251      84.839  33.632  -7.260  1.00 36.29           C
ATOM   1751  OD1 ASP A 251      84.938  33.210  -8.436  1.00 32.80           O
ATOM   1752  OD2 ASP A 251      85.626  33.292  -6.341  1.00 32.97           O
ATOM   1753  N   ALA A 252      83.107  38.080  -6.889  1.00 60.85           N
ATOM   1754  CA  ALA A 252      82.208  39.138  -6.454  1.00 55.95           C
ATOM   1755  C   ALA A 252      83.052  40.359  -6.158  1.00 55.86           C
ATOM   1756  O   ALA A 252      84.246  40.255  -5.891  1.00 60.01           O
ATOM   1757  CB  ALA A 252      81.465  38.721  -5.222  1.00 36.16           C
ATOM   1758  N   LEU A 253      82.428  41.523  -6.218  1.00 54.20           N
ATOM   1759  CA  LEU A 253      83.125  42.774  -5.952  1.00 46.32           C
ATOM   1760  C   LEU A 253      82.472  43.466  -4.777  1.00 44.69           C
ATOM   1761  O   LEU A 253      81.255  43.388  -4.573  1.00 51.35           O
ATOM   1762  CB  LEU A 253      83.063  43.685  -7.166  1.00 36.27           C
ATOM   1763  CG  LEU A 253      83.909  43.222  -8.339  1.00 30.44           C
ATOM   1764  CD1 LEU A 253      83.427  43.912  -9.622  1.00 27.84           C
ATOM   1765  CD2 LEU A 253      85.384  43.504  -8.017  1.00 27.41           C
ATOM   1766  N   ARG A 254      83.286  44.148  -3.997  1.00 38.09           N
ATOM   1767  CA  ARG A 254      82.769  44.836  -2.845  1.00 30.97           C
ATOM   1768  C   ARG A 254      82.905  46.304  -3.164  1.00 29.14           C
ATOM   1769  O   ARG A 254      84.014  46.820  -3.108  1.00 28.26           O
ATOM   1770  CB  ARG A 254      83.639  44.494  -1.687  1.00 28.82           C
ATOM   1771  CG  ARG A 254      83.185  45.067  -0.430  1.00 29.71           C
ATOM   1772  CD  ARG A 254      84.293  44.936   0.512  1.00 30.12           C
ATOM   1773  NE  ARG A 254      83.858  45.057   1.884  1.00 30.29           N
ATOM   1774  CZ  ARG A 254      84.727  45.078   2.879  1.00 31.14           C
ATOM   1775  NH1 ARG A 254      86.031  44.996   2.592  1.00 31.44           N
ATOM   1776  NH2 ARG A 254      84.311  45.137   4.135  1.00 29.79           N
ATOM   1777  N   VAL A 255      81.793  46.971  -3.485  1.00 27.70           N
ATOM   1778  CA  VAL A 255      81.811  48.378  -3.872  1.00 27.63           C
ATOM   1779  C   VAL A 255      81.628  49.324  -2.694  1.00 36.02           C
ATOM   1780  O   VAL A 255      80.810  49.048  -1.808  1.00 32.42           O
ATOM   1781  CB  VAL A 255      80.711  48.633  -4.915  1.00 19.25           C
ATOM   1782  CG1 VAL A 255      80.813  50.016  -5.459  1.00 17.37           C
ATOM   1783  CG2 VAL A 255      80.848  47.667  -6.052  1.00 16.66           C
ATOM   1784  N   GLY A 256      82.398  50.421  -2.681  1.00 45.63           N
ATOM   1785  CA  GLY A 256      82.308  51.405  -1.605  1.00 55.22           C
ATOM   1786  C   GLY A 256      83.627  52.068  -1.234  1.00 60.24           C
ATOM   1787  O   GLY A 256      84.645  51.393  -1.187  1.00 59.36           O
ATOM   1788  N   MET A 257      83.616  53.378  -0.976  1.00 63.61           N
ATOM   1789  CA  MET A 257      84.832  54.126  -0.607  1.00 64.73           C
ATOM   1790  C   MET A 257      84.509  55.583  -0.274  1.00 67.17           C
ATOM   1791  O   MET A 257      84.107  56.358  -1.144  1.00 68.40           O
ATOM   1792  CB  MET A 257      85.869  54.080  -1.741  1.00 59.07           C
ATOM   1793  CG  MET A 257      87.010  55.058  -1.546  1.00 56.37           C
ATOM   1794  SD  MET A 257      88.276  55.057  -2.828  1.00 55.75           S
ATOM   1795  CE  MET A 257      89.715  55.320  -1.796  1.00 55.75           C
ATOM   1796  N   GLY A 258      84.711  55.959   0.984  1.00 68.26           N
ATOM   1797  CA  GLY A 258      84.400  57.313   1.404  1.00 69.09           C
ATOM   1798  C   GLY A 258      82.925  57.288   1.736  1.00 70.98           C
ATOM   1799  O   GLY A 258      82.153  58.154   1.317  1.00 69.59           O
ATOM   1800  N   SER A 259      82.544  56.264   2.494  1.00 72.79           N
ATOM   1801  CA  SER A 259      81.160  56.043   2.879  1.00 76.35           C
ATOM   1802  C   SER A 259      81.057  55.168   4.148  1.00 82.17           C
ATOM   1803  O   SER A 259      81.894  54.297   4.396  1.00 79.82           O
ATOM   1804  CB  SER A 259      80.452  55.362   1.704  1.00 70.90           C
ATOM   1805  OG  SER A 259      79.064  55.241   1.917  1.00 69.64           O
ATOM   1806  N   GLY A 260      80.035  55.411   4.961  1.00 89.15           N
ATOM   1807  CA  GLY A 260      79.864  54.616   6.161  1.00 97.70           C
ATOM   1808  C   GLY A 260      80.711  55.082   7.324  1.00105.13           C
ATOM   1809  O   GLY A 260      80.911  56.284   7.505  1.00100.13           O
ATOM   1810  N   SER A 261      81.204  54.127   8.112  1.00110.34           N
ATOM   1811  CA  SER A 261      82.023  54.428   9.281  1.00108.23           C
ATOM   1812  C   SER A 261      83.505  54.564   8.942  1.00109.60           C
ATOM   1813  O   SER A 261      84.030  53.892   8.050  1.00121.44           O
ATOM   1814  CB  SER A 261      81.865  53.343  10.355  1.00 94.61           C
ATOM   1815  OG  SER A 261      80.727  52.535  10.132  1.00 84.26           O
ATOM   1816  N   ILE A 262      84.175  55.454   9.662  1.00 99.97           N
ATOM   1817  CA  ILE A 262      85.601  55.672   9.467  1.00 85.83           C
ATOM   1818  C   ILE A 262      86.336  55.037  10.646  1.00 81.16           C
ATOM   1819  O   ILE A 262      85.724  54.708  11.666  1.00 82.42           O
ATOM   1820  CB  ILE A 262      85.963  57.178   9.409  1.00 80.03           C
ATOM   1821  CG1 ILE A 262      85.001  57.925   8.466  1.00 78.50           C
ATOM   1822  CG2 ILE A 262      87.409  57.331   8.943  1.00 78.42           C
ATOM   1823  CD1 ILE A 262      85.311  59.408   8.266  1.00 77.69           C
ATOM   1824  N   CYS A 263      87.642  54.845  10.505  1.00 78.58           N
ATOM   1825  CA  CYS A 263      88.434  54.249  11.581  1.00 83.25           C
ATOM   1826  C   CYS A 263      89.555  55.231  11.940  1.00 93.42           C
ATOM   1827  O   CYS A 263      89.579  55.806  13.037  1.00 82.82           O
ATOM   1828  CB  CYS A 263      89.041  52.902  11.131  1.00 76.09           C
ATOM   1829  SG  CYS A 263      87.883  51.470  11.022  1.00 76.27           S
ATOM   1830  N   ILE A 264      90.481  55.404  11.002  1.00107.23           N
ATOM   1831  CA  ILE A 264      91.599  56.327  11.149  1.00112.39           C
ATOM   1832  C   ILE A 264      91.888  56.810   9.735  1.00134.39           C
ATOM   1833  O   ILE A 264      91.070  56.614   8.836  1.00138.75           O
ATOM   1834  CB  ILE A 264      92.865  55.639  11.731  1.00 91.79           C
ATOM   1835  CG1 ILE A 264      93.932  56.697  12.048  1.00 76.87           C
ATOM   1836  CG2 ILE A 264      93.402  54.607  10.743  1.00 77.29           C
ATOM   1837  CD1 ILE A 264      95.124  56.168  12.826  1.00 70.99           C
ATOM   1838  N   THR A 265      93.041  57.439   9.540  1.00138.92           N
ATOM   1839  CA  THR A 265      93.454  57.944   8.231  1.00129.39           C
ATOM   1840  C   THR A 265      92.473  58.929   7.591  1.00146.15           C
ATOM   1841  O   THR A 265      92.065  59.908   8.216  1.00151.00           O
ATOM   1842  CB  THR A 265      93.710  56.780   7.231  1.00102.71           C
ATOM   1843  OG1 THR A 265      94.452  55.739   7.884  1.00 86.81           O
ATOM   1844  CG2 THR A 265      94.516  57.281   6.013  1.00 86.74           C
ATOM   1845  N   GLN A 266      92.090  58.657   6.345  1.00153.56           N
ATOM   1846  CA  GLN A 266      91.194  59.541   5.612  1.00142.99           C
ATOM   1847  C   GLN A 266      90.106  58.813   4.827  1.00129.58           C
ATOM   1848  O   GLN A 266      90.339  58.375   3.697  1.00148.34           O
ATOM   1849  CB  GLN A 266      92.008  60.391   4.636  1.00142.43           C
ATOM   1850  CG  GLN A 266      93.192  61.142   5.238  1.00137.49           C
ATOM   1851  CD  GLN A 266      92.775  62.290   6.140  1.00135.52           C
ATOM   1852  OE1 GLN A 266      93.610  63.064   6.607  1.00135.29           O
ATOM   1853  NE2 GLN A 266      91.477  62.405   6.392  1.00135.37           N
ATOM   1854  N   GLU A 267      88.917  58.700   5.410  1.00101.78           N
ATOM   1855  CA  GLU A 267      87.818  58.039   4.718  1.00 83.18           C
ATOM   1856  C   GLU A 267      87.386  58.918   3.528  1.00 80.09           C
ATOM   1857  O   GLU A 267      87.107  58.418   2.427  1.00 66.97           O
ATOM   1858  CB  GLU A 267      86.657  57.804   5.705  1.00 78.80           C
ATOM   1859  CG  GLU A 267      85.431  57.059   5.133  1.00 84.39           C
ATOM   1860  CD  GLU A 267      85.778  55.707   4.508  1.00 86.54           C
ATOM   1861  OE1 GLU A 267      84.902  55.116   3.832  1.00 86.61           O
ATOM   1862  OE2 GLU A 267      86.924  55.230   4.689  1.00 86.57           O
ATOM   1863  N   VAL A 268      87.385  60.232   3.749  1.00 94.37           N
ATOM   1864  CA  VAL A 268      86.988  61.210   2.730  1.00104.69           C
ATOM   1865  C   VAL A 268      88.162  61.752   1.912  1.00122.53           C
ATOM   1866  O   VAL A 268      88.020  62.752   1.207  1.00123.07           O
ATOM   1867  CB  VAL A 268      86.295  62.424   3.379  1.00 90.67           C
ATOM   1868  CG1 VAL A 268      85.224  62.963   2.444  1.00 81.42           C
ATOM   1869  CG2 VAL A 268      85.741  62.046   4.758  1.00 81.45           C
ATOM   1870  N   LEU A 269      89.313  61.088   2.011  1.00128.97           N
ATOM   1871  CA  LEU A 269      90.526  61.506   1.310  1.00121.28           C
ATOM   1872  C   LEU A 269      90.296  61.827  -0.160  1.00114.80           C
ATOM   1873  O   LEU A 269      89.184  61.680  -0.676  1.00132.07           O
ATOM   1874  CB  LEU A 269      91.621  60.430   1.450  1.00109.64           C
ATOM   1875  CG  LEU A 269      91.416  58.983   0.974  1.00100.40           C
ATOM   1876  CD1 LEU A 269      91.638  58.897  -0.529  1.00 97.00           C
ATOM   1877  CD2 LEU A 269      92.403  58.068   1.688  1.00 96.56           C
ATOM   1878  N   ALA A 270      91.361  62.285  -0.812  1.00 87.89           N
ATOM   1879  CA  ALA A 270      91.349  62.628  -2.226  1.00 66.81           C
ATOM   1880  C   ALA A 270      90.255  61.867  -2.969  1.00 67.24           C
ATOM   1881  O   ALA A 270      89.418  62.468  -3.652  1.00 64.89           O
ATOM   1882  CB  ALA A 270      92.734  62.300  -2.842  1.00 24.92           C
ATOM   1883  N   CYS A 271      90.273  60.543  -2.805  1.00 83.83           N
ATOM   1884  CA  CYS A 271      89.335  59.625  -3.455  1.00 94.64           C
ATOM   1885  C   CYS A 271      88.227  59.145  -2.497  1.00 92.34           C
ATOM   1886  O   CYS A 271      88.508  58.787  -1.351  1.00 92.70           O
ATOM   1887  CB  CYS A 271      90.124  58.421  -3.999  1.00109.92           C
ATOM   1888  SG  CYS A 271      91.909  58.737  -4.297  1.00115.31           S
ATOM   1889  N   GLY A 272      86.975  59.144  -2.965  1.00 84.59           N
ATOM   1890  CA  GLY A 272      85.864  58.701  -2.121  1.00 76.88           C
ATOM   1891  C   GLY A 272      84.428  58.871  -2.632  1.00 67.41           C
ATOM   1892  O   GLY A 272      83.575  59.414  -1.921  1.00 74.49           O
ATOM   1893  N   ARG A 273      84.167  58.361  -3.839  1.00 53.21           N
ATOM   1894  CA  ARG A 273      82.879  58.429  -4.555  1.00 37.30           C
ATOM   1895  C   ARG A 273      81.563  58.109  -3.862  1.00 35.43           C
ATOM   1896  O   ARG A 273      81.490  57.237  -2.997  1.00 36.32           O
ATOM   1897  CB  ARG A 273      82.961  57.553  -5.791  1.00 23.50           C
ATOM   1898  CG  ARG A 273      82.017  57.912  -6.899  1.00 18.85           C
ATOM   1899  CD  ARG A 273      82.328  57.032  -8.085  1.00 18.20           C
ATOM   1900  NE  ARG A 273      81.763  57.548  -9.325  1.00 18.60           N
ATOM   1901  CZ  ARG A 273      82.090  57.074 -10.525  1.00 19.15           C
ATOM   1902  NH1 ARG A 273      82.975  56.085 -10.623  1.00 19.44           N
ATOM   1903  NH2 ARG A 273      81.539  57.569 -11.626  1.00 19.47           N
ATOM   1904  N   PRO A 274      80.489  58.812  -4.264  1.00 37.47           N
ATOM   1905  CA  PRO A 274      79.130  58.662  -3.742  1.00 41.15           C
ATOM   1906  C   PRO A 274      78.612  57.255  -3.984  1.00 45.13           C
ATOM   1907  O   PRO A 274      78.643  56.757  -5.104  1.00 42.20           O
ATOM   1908  CB  PRO A 274      78.347  59.709  -4.537  1.00 37.83           C
ATOM   1909  CG  PRO A 274      79.335  60.769  -4.744  1.00 36.47           C
ATOM   1910  CD  PRO A 274      80.553  59.988  -5.146  1.00 36.87           C
ATOM   1911  N   GLN A 275      78.118  56.626  -2.930  1.00 53.35           N
ATOM   1912  CA  GLN A 275      77.632  55.257  -3.029  1.00 56.36           C
ATOM   1913  C   GLN A 275      76.298  55.072  -3.725  1.00 48.82           C
ATOM   1914  O   GLN A 275      75.323  54.668  -3.097  1.00 57.98           O
ATOM   1915  CB  GLN A 275      77.541  54.627  -1.637  1.00 68.92           C
ATOM   1916  CG  GLN A 275      77.339  53.124  -1.667  1.00 71.29           C
ATOM   1917  CD  GLN A 275      78.642  52.391  -1.821  1.00 71.93           C
ATOM   1918  OE1 GLN A 275      79.597  52.916  -2.393  1.00 71.94           O
ATOM   1919  NE2 GLN A 275      78.692  51.165  -1.318  1.00 72.38           N
ATOM   1920  N   ALA A 276      76.235  55.378  -5.007  1.00 33.92           N
ATOM   1921  CA  ALA A 276      75.002  55.194  -5.751  1.00 22.90           C
ATOM   1922  C   ALA A 276      75.529  55.247  -7.151  1.00 23.22           C
ATOM   1923  O   ALA A 276      75.278  54.344  -7.953  1.00 15.97           O
ATOM   1924  CB  ALA A 276      74.046  56.316  -5.515  1.00 32.64           C
ATOM   1925  N   THR A 277      76.308  56.286  -7.442  1.00 29.22           N
ATOM   1926  CA  THR A 277      76.896  56.420  -8.765  1.00 37.65           C
ATOM   1927  C   THR A 277      77.894  55.295  -8.914  1.00 42.20           C
ATOM   1928  O   THR A 277      78.067  54.742  -9.984  1.00 43.28           O
ATOM   1929  CB  THR A 277      77.620  57.764  -8.932  1.00 38.63           C
ATOM   1930  OG1 THR A 277      76.697  58.840  -8.717  1.00 38.48           O
ATOM   1931  CG2 THR A 277      78.159  57.891 -10.333  1.00 37.51           C
ATOM   1932  N   ALA A 278      78.524  54.947  -7.808  1.00 41.72           N
ATOM   1933  CA  ALA A 278      79.506  53.894  -7.800  1.00 41.58           C
ATOM   1934  C   ALA A 278      78.836  52.538  -8.003  1.00 41.75           C
ATOM   1935  O   ALA A 278      79.187  51.776  -8.920  1.00 44.50           O
ATOM   1936  CB  ALA A 278      80.236  53.928  -6.488  1.00 33.72           C
ATOM   1937  N   VAL A 279      77.873  52.238  -7.134  1.00 38.67           N
ATOM   1938  CA  VAL A 279      77.161  50.974  -7.218  1.00 32.19           C
ATOM   1939  C   VAL A 279      76.592  50.797  -8.615  1.00 33.91           C
ATOM   1940  O   VAL A 279      76.629  49.709  -9.163  1.00 35.39           O
ATOM   1941  CB  VAL A 279      76.025  50.895  -6.196  1.00 25.41           C
ATOM   1942  CG1 VAL A 279      75.283  49.584  -6.356  1.00 21.98           C
ATOM   1943  CG2 VAL A 279      76.579  50.958  -4.819  1.00 22.01           C
ATOM   1944  N   TYR A 280      76.069  51.875  -9.189  1.00 32.91           N
ATOM   1945  CA  TYR A 280      75.517  51.812 -10.532  1.00 29.83           C
ATOM   1946  C   TYR A 280      76.605  51.541 -11.538  1.00 32.74           C
ATOM   1947  O   TYR A 280      76.501  50.634 -12.340  1.00 35.76           O
ATOM   1948  CB  TYR A 280      74.864  53.106 -10.946  1.00 18.53           C
ATOM   1949  CG  TYR A 280      74.400  53.012 -12.360  1.00 12.45           C
ATOM   1950  CD1 TYR A 280      73.163  52.503 -12.657  1.00 10.92           C
ATOM   1951  CD2 TYR A 280      75.211  53.423 -13.409  1.00 12.14           C
ATOM   1952  CE1 TYR A 280      72.725  52.401 -13.980  1.00 12.25           C
ATOM   1953  CE2 TYR A 280      74.791  53.330 -14.744  1.00 11.73           C
ATOM   1954  CZ  TYR A 280      73.549  52.818 -15.020  1.00 12.05           C
ATOM   1955  OH  TYR A 280      73.130  52.720 -16.333  1.00 12.58           O
ATOM   1956  N   LYS A 281      77.622  52.384 -11.527  1.00 35.42           N
ATOM   1957  CA  LYS A 281      78.734  52.238 -12.450  1.00 36.52           C
ATOM   1958  C   LYS A 281      79.348  50.836 -12.371  1.00 34.66           C
ATOM   1959  O   LYS A 281      79.288  50.064 -13.332  1.00 34.27           O
ATOM   1960  CB  LYS A 281      79.837  53.282 -12.161  1.00 40.44           C
ATOM   1961  CG  LYS A 281      79.501  54.734 -12.523  1.00 42.00           C
ATOM   1962  CD  LYS A 281      79.159  54.862 -13.983  1.00 42.91           C
ATOM   1963  CE  LYS A 281      78.999  56.304 -14.386  1.00 42.54           C
ATOM   1964  NZ  LYS A 281      80.296  57.014 -14.488  1.00 42.69           N
ATOM   1965  N   VAL A 282      79.933  50.505 -11.224  1.00 32.69           N
ATOM   1966  CA  VAL A 282      80.578  49.208 -11.055  1.00 33.10           C
ATOM   1967  C   VAL A 282      79.698  48.019 -11.384  1.00 28.38           C
ATOM   1968  O   VAL A 282      80.137  47.120 -12.078  1.00 29.20           O
ATOM   1969  CB  VAL A 282      81.140  49.034  -9.628  1.00 38.10           C
ATOM   1970  CG1 VAL A 282      81.763  47.664  -9.481  1.00 40.37           C
ATOM   1971  CG2 VAL A 282      82.179  50.105  -9.347  1.00 40.75           C
ATOM   1972  N   SER A 283      78.468  47.990 -10.886  1.00 26.34           N
ATOM   1973  CA  SER A 283      77.566  46.870 -11.183  1.00 25.67           C
ATOM   1974  C   SER A 283      77.385  46.722 -12.689  1.00 26.73           C
ATOM   1975  O   SER A 283      77.599  45.654 -13.247  1.00 25.95           O
ATOM   1976  CB  SER A 283      76.199  47.094 -10.546  1.00 25.01           C
ATOM   1977  OG  SER A 283      76.312  47.129  -9.139  1.00 24.83           O
ATOM   1978  N   GLU A 284      76.996  47.810 -13.342  1.00 29.90           N
ATOM   1979  CA  GLU A 284      76.797  47.833 -14.792  1.00 33.47           C
ATOM   1980  C   GLU A 284      77.883  47.068 -15.532  1.00 32.32           C
ATOM   1981  O   GLU A 284      77.617  46.451 -16.554  1.00 30.64           O
ATOM   1982  CB  GLU A 284      76.802  49.265 -15.301  1.00 43.82           C
ATOM   1983  CG  GLU A 284      76.142  49.445 -16.653  1.00 48.66           C
ATOM   1984  CD  GLU A 284      76.767  48.591 -17.734  1.00 50.62           C
ATOM   1985  OE1 GLU A 284      77.994  48.712 -17.948  1.00 50.22           O
ATOM   1986  OE2 GLU A 284      76.028  47.798 -18.363  1.00 51.01           O
ATOM   1987  N   TYR A 285      79.109  47.132 -15.023  1.00 33.16           N
ATOM   1988  CA  TYR A 285      80.245  46.441 -15.632  1.00 35.79           C
ATOM   1989  C   TYR A 285      80.325  44.996 -15.131  1.00 35.55           C
ATOM   1990  O   TYR A 285      80.403  44.042 -15.909  1.00 33.65           O
ATOM   1991  CB  TYR A 285      81.546  47.163 -15.270  1.00 39.92           C
ATOM   1992  CG  TYR A 285      82.755  46.681 -16.044  1.00 41.96           C
ATOM   1993  CD1 TYR A 285      82.884  46.953 -17.403  1.00 43.01           C
ATOM   1994  CD2 TYR A 285      83.746  45.920 -15.433  1.00 42.26           C
ATOM   1995  CE1 TYR A 285      83.970  46.479 -18.143  1.00 43.28           C
ATOM   1996  CE2 TYR A 285      84.838  45.430 -16.158  1.00 42.76           C
ATOM   1997  CZ  TYR A 285      84.947  45.707 -17.522  1.00 43.85           C
ATOM   1998  OH  TYR A 285      85.985  45.172 -18.286  1.00 44.38           O
ATOM   1999  N   ALA A 286      80.315  44.852 -13.816  1.00 37.38           N
ATOM   2000  CA  ALA A 286      80.402  43.555 -13.188  1.00 40.00           C
ATOM   2001  C   ALA A 286      79.419  42.547 -13.770  1.00 39.99           C
ATOM   2002  O   ALA A 286      79.788  41.406 -14.032  1.00 39.53           O
ATOM   2003  CB  ALA A 286      80.177  43.698 -11.695  1.00 53.30           C
ATOM   2004  N   ARG A 287      78.170  42.963 -13.966  1.00 38.42           N
ATOM   2005  CA  ARG A 287      77.139  42.073 -14.490  1.00 38.47           C
ATOM   2006  C   ARG A 287      77.492  41.511 -15.833  1.00 39.37           C
ATOM   2007  O   ARG A 287      76.991  40.471 -16.216  1.00 37.94           O
ATOM   2008  CB  ARG A 287      75.806  42.790 -14.620  1.00 41.01           C
ATOM   2009  CG  ARG A 287      75.817  43.904 -15.616  1.00 42.15           C
ATOM   2010  CD  ARG A 287      74.431  44.367 -15.893  1.00 42.84           C
ATOM   2011  NE  ARG A 287      74.457  45.357 -16.943  1.00 42.79           N
ATOM   2012  CZ  ARG A 287      73.477  45.516 -17.819  1.00 43.52           C
ATOM   2013  NH1 ARG A 287      72.404  44.740 -17.746  1.00 43.22           N
ATOM   2014  NH2 ARG A 287      73.575  46.436 -18.775  1.00 43.67           N
ATOM   2015  N   ARG A 288      78.345  42.208 -16.560  1.00 44.61           N
ATOM   2016  CA  ARG A 288      78.755  41.754 -17.876  1.00 49.89           C
ATOM   2017  C   ARG A 288      79.535  40.443 -17.788  1.00 45.90           C
ATOM   2018  O   ARG A 288      79.576  39.678 -18.750  1.00 45.68           O
ATOM   2019  CB  ARG A 288      79.634  42.821 -18.525  1.00 64.35           C
ATOM   2020  CG  ARG A 288      79.155  43.269 -19.872  1.00 69.98           C
ATOM   2021  CD  ARG A 288      78.594  44.679 -19.821  1.00 72.48           C
ATOM   2022  NE  ARG A 288      79.644  45.674 -19.648  1.00 72.51           N
ATOM   2023  CZ  ARG A 288      79.487  46.966 -19.900  1.00 72.49           C
ATOM   2024  NH1 ARG A 288      78.321  47.426 -20.336  1.00 72.39           N
ATOM   2025  NH2 ARG A 288      80.503  47.797 -19.727  1.00 72.59           N
ATOM   2026  N   PHE A 289      80.150  40.191 -16.632  1.00 42.97           N
ATOM   2027  CA  PHE A 289      80.963  39.002 -16.431  1.00 42.21           C
ATOM   2028  C   PHE A 289      80.355  38.028 -15.462  1.00 36.43           C
ATOM   2029  O   PHE A 289      80.964  37.011 -15.141  1.00 35.50           O
ATOM   2030  CB  PHE A 289      82.351  39.395 -15.950  1.00 56.54           C
ATOM   2031  CG  PHE A 289      83.064  40.317 -16.886  1.00 63.46           C
ATOM   2032  CD1 PHE A 289      82.779  41.678 -16.889  1.00 66.25           C
ATOM   2033  CD2 PHE A 289      83.983  39.823 -17.802  1.00 65.95           C
ATOM   2034  CE1 PHE A 289      83.391  42.536 -17.799  1.00 66.16           C
ATOM   2035  CE2 PHE A 289      84.601  40.668 -18.714  1.00 66.65           C
ATOM   2036  CZ  PHE A 289      84.304  42.034 -18.713  1.00 66.46           C
ATOM   2037  N   GLY A 290      79.145  38.334 -15.006  1.00 31.53           N
ATOM   2038  CA  GLY A 290      78.468  37.456 -14.071  1.00 29.41           C
ATOM   2039  C   GLY A 290      79.016  37.578 -12.663  1.00 30.15           C
ATOM   2040  O   GLY A 290      78.788  36.708 -11.825  1.00 29.38           O
ATOM   2041  N   VAL A 291      79.743  38.663 -12.411  1.00 32.64           N
ATOM   2042  CA  VAL A 291      80.322  38.924 -11.108  1.00 35.71           C
ATOM   2043  C   VAL A 291      79.403  39.825 -10.297  1.00 31.59           C
ATOM   2044  O   VAL A 291      79.199  40.984 -10.663  1.00 32.03           O
ATOM   2045  CB  VAL A 291      81.677  39.626 -11.238  1.00 44.10           C
ATOM   2046  CG1 VAL A 291      82.164  40.088  -9.875  1.00 47.86           C
ATOM   2047  CG2 VAL A 291      82.674  38.682 -11.842  1.00 48.53           C
ATOM   2048  N   PRO A 292      78.818  39.301  -9.197  1.00 30.18           N
ATOM   2049  CA  PRO A 292      77.926  40.094  -8.349  1.00 27.52           C
ATOM   2050  C   PRO A 292      78.667  41.184  -7.570  1.00 25.46           C
ATOM   2051  O   PRO A 292      79.871  41.090  -7.332  1.00 20.51           O
ATOM   2052  CB  PRO A 292      77.321  39.048  -7.421  1.00 29.31           C
ATOM   2053  CG  PRO A 292      77.274  37.871  -8.260  1.00 31.60           C
ATOM   2054  CD  PRO A 292      78.646  37.874  -8.884  1.00 30.91           C
ATOM   2055  N   VAL A 293      77.917  42.214  -7.177  1.00 30.88           N
ATOM   2056  CA  VAL A 293      78.441  43.345  -6.409  1.00 38.53           C
ATOM   2057  C   VAL A 293      77.742  43.495  -5.070  1.00 38.90           C
ATOM   2058  O   VAL A 293      76.513  43.436  -4.983  1.00 37.25           O
ATOM   2059  CB  VAL A 293      78.243  44.707  -7.144  1.00 44.65           C
ATOM   2060  CG1 VAL A 293      78.352  45.848  -6.151  1.00 46.46           C
ATOM   2061  CG2 VAL A 293      79.280  44.889  -8.235  1.00 47.05           C
ATOM   2062  N   ILE A 294      78.544  43.693  -4.030  1.00 38.86           N
ATOM   2063  CA  ILE A 294      78.029  43.920  -2.689  1.00 37.52           C
ATOM   2064  C   ILE A 294      78.092  45.425  -2.479  1.00 39.81           C
ATOM   2065  O   ILE A 294      79.162  46.031  -2.587  1.00 42.28           O
ATOM   2066  CB  ILE A 294      78.923  43.294  -1.619  1.00 33.62           C
ATOM   2067  CG1 ILE A 294      79.079  41.804  -1.860  1.00 30.39           C
ATOM   2068  CG2 ILE A 294      78.338  43.563  -0.230  1.00 31.46           C
ATOM   2069  CD1 ILE A 294      79.958  41.192  -0.825  1.00 29.60           C
ATOM   2070  N   ALA A 295      76.960  46.043  -2.192  1.00 38.83           N
ATOM   2071  CA  ALA A 295      76.979  47.473  -1.962  1.00 37.67           C
ATOM   2072  C   ALA A 295      77.419  47.680  -0.495  1.00 36.86           C
ATOM   2073  O   ALA A 295      76.619  47.652   0.448  1.00 37.21           O
ATOM   2074  CB  ALA A 295      75.599  48.065  -2.234  1.00 36.22           C
ATOM   2075  N   ASP A 296      78.716  47.885  -0.306  1.00 37.16           N
ATOM   2076  CA  ASP A 296      79.237  48.052   1.035  1.00 39.06           C
ATOM   2077  C   ASP A 296      79.385  49.480   1.537  1.00 40.01           C
ATOM   2078  O   ASP A 296      80.171  50.268   1.007  1.00 35.64           O
ATOM   2079  CB  ASP A 296      80.569  47.329   1.158  1.00 42.99           C
ATOM   2080  CG  ASP A 296      81.186  47.484   2.531  1.00 45.62           C
ATOM   2081  OD1 ASP A 296      80.465  47.419   3.549  1.00 46.37           O
ATOM   2082  OD2 ASP A 296      82.410  47.660   2.586  1.00 47.44           O
ATOM   2083  N   GLY A 297      78.617  49.806   2.575  1.00 45.11           N
ATOM   2084  CA  GLY A 297      78.689  51.136   3.155  1.00 51.64           C
ATOM   2085  C   GLY A 297      77.561  52.106   2.854  1.00 56.11           C
ATOM   2086  O   GLY A 297      76.971  52.101   1.773  1.00 53.90           O
ATOM   2087  N   GLY A 298      77.258  52.942   3.838  1.00 59.41           N
ATOM   2088  CA  GLY A 298      76.226  53.945   3.678  1.00 59.28           C
ATOM   2089  C   GLY A 298      74.780  53.495   3.708  1.00 53.83           C
ATOM   2090  O   GLY A 298      73.968  53.960   2.905  1.00 61.46           O
ATOM   2091  N   ILE A 299      74.431  52.608   4.624  1.00 40.52           N
ATOM   2092  CA  ILE A 299      73.055  52.170   4.696  1.00 30.31           C
ATOM   2093  C   ILE A 299      72.520  52.579   6.032  1.00 32.07           C
ATOM   2094  O   ILE A 299      73.065  52.192   7.057  1.00 29.12           O
ATOM   2095  CB  ILE A 299      72.952  50.662   4.569  1.00 23.04           C
ATOM   2096  CG1 ILE A 299      73.351  50.250   3.155  1.00 23.59           C
ATOM   2097  CG2 ILE A 299      71.526  50.201   4.844  1.00 22.46           C
ATOM   2098  CD1 ILE A 299      72.431  50.811   2.060  1.00 22.40           C
ATOM   2099  N   GLN A 300      71.444  53.345   6.042  1.00 40.74           N
ATOM   2100  CA  GLN A 300      70.896  53.789   7.310  1.00 49.59           C
ATOM   2101  C   GLN A 300      69.485  53.289   7.540  1.00 49.08           C
ATOM   2102  O   GLN A 300      69.002  53.259   8.671  1.00 49.60           O
ATOM   2103  CB  GLN A 300      70.908  55.308   7.362  1.00 60.91           C
ATOM   2104  CG  GLN A 300      72.261  55.906   7.069  1.00 64.80           C
ATOM   2105  CD  GLN A 300      72.212  57.407   7.004  1.00 66.22           C
ATOM   2106  OE1 GLN A 300      71.415  57.986   6.255  1.00 66.36           O
ATOM   2107  NE2 GLN A 300      73.063  58.055   7.785  1.00 66.38           N
ATOM   2108  N   ASN A 301      68.820  52.904   6.463  1.00 45.61           N
ATOM   2109  CA  ASN A 301      67.463  52.408   6.569  1.00 44.26           C
ATOM   2110  C   ASN A 301      67.111  51.464   5.426  1.00 42.39           C
ATOM   2111  O   ASN A 301      67.868  51.281   4.470  1.00 43.04           O
ATOM   2112  CB  ASN A 301      66.490  53.570   6.588  1.00 47.35           C
ATOM   2113  CG  ASN A 301      66.702  54.503   5.433  1.00 48.83           C
ATOM   2114  OD1 ASN A 301      66.507  54.134   4.271  1.00 49.24           O
ATOM   2115  ND2 ASN A 301      67.118  55.725   5.738  1.00 49.60           N
ATOM   2116  N   VAL A 302      65.943  50.855   5.532  1.00 39.30           N
ATOM   2117  CA  VAL A 302      65.517  49.917   4.520  1.00 36.91           C
ATOM   2118  C   VAL A 302      65.548  50.562   3.140  1.00 35.29           C
ATOM   2119  O   VAL A 302      66.009  49.958   2.166  1.00 35.98           O
ATOM   2120  CB  VAL A 302      64.110  49.433   4.824  1.00 38.44           C
ATOM   2121  CG1 VAL A 302      63.748  48.276   3.917  1.00 39.27           C
ATOM   2122  CG2 VAL A 302      64.028  49.039   6.281  1.00 39.23           C
ATOM   2123  N   GLY A 303      65.064  51.800   3.074  1.00 32.01           N
ATOM   2124  CA  GLY A 303      65.020  52.512   1.819  1.00 29.18           C
ATOM   2125  C   GLY A 303      66.343  52.453   1.097  1.00 28.91           C
ATOM   2126  O   GLY A 303      66.400  52.133  -0.096  1.00 29.09           O
ATOM   2127  N   HIS A 304      67.411  52.766   1.822  1.00 30.47           N
ATOM   2128  CA  HIS A 304      68.746  52.761   1.247  1.00 32.10           C
ATOM   2129  C   HIS A 304      69.021  51.441   0.537  1.00 30.24           C
ATOM   2130  O   HIS A 304      69.560  51.404  -0.582  1.00 27.43           O
ATOM   2131  CB  HIS A 304      69.769  52.971   2.348  1.00 43.16           C
ATOM   2132  CG  HIS A 304      69.881  54.388   2.803  1.00 48.44           C
ATOM   2133  ND1 HIS A 304      68.915  55.333   2.540  1.00 50.89           N
ATOM   2134  CD2 HIS A 304      70.846  55.020   3.510  1.00 50.88           C
ATOM   2135  CE1 HIS A 304      69.283  56.488   3.064  1.00 50.52           C
ATOM   2136  NE2 HIS A 304      70.450  56.326   3.658  1.00 50.65           N
ATOM   2137  N   ILE A 305      68.625  50.352   1.189  1.00 27.38           N
ATOM   2138  CA  ILE A 305      68.854  49.023   0.648  1.00 22.96           C
ATOM   2139  C   ILE A 305      68.158  48.813  -0.675  1.00 23.25           C
ATOM   2140  O   ILE A 305      68.787  48.382  -1.639  1.00 26.83           O
ATOM   2141  CB  ILE A 305      68.408  47.940   1.643  1.00 19.39           C
ATOM   2142  CG1 ILE A 305      69.111  48.168   2.991  1.00 16.42           C
ATOM   2143  CG2 ILE A 305      68.712  46.565   1.071  1.00 15.48           C
ATOM   2144  CD1 ILE A 305      68.748  47.173   4.074  1.00 15.92           C
ATOM   2145  N   ALA A 306      66.863  49.117  -0.710  1.00 22.91           N
ATOM   2146  CA  ALA A 306      66.069  48.963  -1.922  1.00 22.91           C
ATOM   2147  C   ALA A 306      66.760  49.698  -3.055  1.00 24.30           C
ATOM   2148  O   ALA A 306      66.913  49.149  -4.163  1.00 16.39           O
ATOM   2149  CB  ALA A 306      64.685  49.533  -1.714  1.00 40.21           C
ATOM   2150  N   LYS A 307      67.173  50.937  -2.756  1.00 27.60           N
ATOM   2151  CA  LYS A 307      67.870  51.807  -3.705  1.00 32.92           C
ATOM   2152  C   LYS A 307      69.203  51.196  -4.081  1.00 32.00           C
ATOM   2153  O   LYS A 307      69.650  51.281  -5.226  1.00 32.62           O
ATOM   2154  CB  LYS A 307      68.125  53.188  -3.098  1.00 40.84           C
ATOM   2155  CG  LYS A 307      66.883  53.977  -2.751  1.00 43.16           C
ATOM   2156  CD  LYS A 307      67.283  55.351  -2.268  1.00 44.24           C
ATOM   2157  CE  LYS A 307      66.095  56.181  -1.863  1.00 44.31           C
ATOM   2158  NZ  LYS A 307      66.522  57.441  -1.189  1.00 44.33           N
ATOM   2159  N   ALA A 308      69.850  50.578  -3.107  1.00 27.22           N
ATOM   2160  CA  ALA A 308      71.139  49.967  -3.379  1.00 25.05           C
ATOM   2161  C   ALA A 308      70.995  48.833  -4.383  1.00 24.97           C
ATOM   2162  O   ALA A 308      71.740  48.746  -5.358  1.00 25.32           O
ATOM   2163  CB  ALA A 308      71.732  49.447  -2.122  1.00 17.50           C
ATOM   2164  N   LEU A 309      70.028  47.962  -4.136  1.00 26.42           N
ATOM   2165  CA  LEU A 309      69.802  46.823  -5.003  1.00 28.12           C
ATOM   2166  C   LEU A 309      69.255  47.254  -6.361  1.00 27.45           C
ATOM   2167  O   LEU A 309      69.618  46.709  -7.399  1.00 27.15           O
ATOM   2168  CB  LEU A 309      68.814  45.865  -4.335  1.00 33.76           C
ATOM   2169  CG  LEU A 309      69.215  45.345  -2.955  1.00 35.72           C
ATOM   2170  CD1 LEU A 309      68.072  44.540  -2.347  1.00 35.79           C
ATOM   2171  CD2 LEU A 309      70.485  44.500  -3.099  1.00 36.38           C
ATOM   2172  N   ALA A 310      68.377  48.243  -6.346  1.00 25.57           N
ATOM   2173  CA  ALA A 310      67.772  48.721  -7.575  1.00 25.68           C
ATOM   2174  C   ALA A 310      68.768  49.245  -8.600  1.00 27.94           C
ATOM   2175  O   ALA A 310      68.485  49.233  -9.799  1.00 27.73           O
ATOM   2176  CB  ALA A 310      66.740  49.811  -7.251  1.00 16.62           C
ATOM   2177  N   LEU A 311      69.923  49.699  -8.131  1.00 30.82           N
ATOM   2178  CA  LEU A 311      70.917  50.270  -9.015  1.00 32.63           C
ATOM   2179  C   LEU A 311      71.879  49.261  -9.589  1.00 35.01           C
ATOM   2180  O   LEU A 311      72.744  49.614 -10.376  1.00 36.20           O
ATOM   2181  CB  LEU A 311      71.691  51.349  -8.269  1.00 31.97           C
ATOM   2182  CG  LEU A 311      70.853  52.480  -7.680  1.00 30.15           C
ATOM   2183  CD1 LEU A 311      71.726  53.405  -6.847  1.00 29.32           C
ATOM   2184  CD2 LEU A 311      70.181  53.241  -8.820  1.00 29.73           C
ATOM   2185  N   GLY A 312      71.743  48.002  -9.203  1.00 36.47           N
ATOM   2186  CA  GLY A 312      72.643  46.995  -9.739  1.00 37.92           C
ATOM   2187  C   GLY A 312      73.263  46.076  -8.703  1.00 39.06           C
ATOM   2188  O   GLY A 312      73.867  45.072  -9.052  1.00 37.34           O
ATOM   2189  N   ALA A 313      73.104  46.416  -7.428  1.00 39.34           N
ATOM   2190  CA  ALA A 313      73.655  45.610  -6.353  1.00 40.69           C
ATOM   2191  C   ALA A 313      72.887  44.316  -6.156  1.00 44.69           C
ATOM   2192  O   ALA A 313      71.651  44.289  -6.241  1.00 45.96           O
ATOM   2193  CB  ALA A 313      73.671  46.392  -5.075  1.00 22.31           C
ATOM   2194  N   SER A 314      73.632  43.248  -5.882  1.00 49.39           N
ATOM   2195  CA  SER A 314      73.049  41.934  -5.660  1.00 50.36           C
ATOM   2196  C   SER A 314      72.800  41.761  -4.164  1.00 47.28           C
ATOM   2197  O   SER A 314      71.767  41.235  -3.742  1.00 48.60           O
ATOM   2198  CB  SER A 314      74.009  40.892  -6.183  1.00 56.99           C
ATOM   2199  OG  SER A 314      74.947  41.537  -7.026  1.00 59.99           O
ATOM   2200  N   THR A 315      73.746  42.227  -3.364  1.00 43.43           N
ATOM   2201  CA  THR A 315      73.617  42.140  -1.926  1.00 45.17           C
ATOM   2202  C   THR A 315      73.998  43.494  -1.332  1.00 34.09           C
ATOM   2203  O   THR A 315      74.453  44.390  -2.045  1.00 33.33           O
ATOM   2204  CB  THR A 315      74.553  41.065  -1.376  1.00 60.44           C
ATOM   2205  OG1 THR A 315      75.896  41.339  -1.793  1.00 68.00           O
ATOM   2206  CG2 THR A 315      74.156  39.706  -1.902  1.00 68.40           C
ATOM   2207  N   VAL A 316      73.786  43.656  -0.033  1.00 28.32           N
ATOM   2208  CA  VAL A 316      74.152  44.895   0.629  1.00 31.88           C
ATOM   2209  C   VAL A 316      74.777  44.576   1.976  1.00 29.08           C
ATOM   2210  O   VAL A 316      74.257  43.784   2.772  1.00 21.76           O
ATOM   2211  CB  VAL A 316      72.959  45.877   0.852  1.00 41.34           C
ATOM   2212  CG1 VAL A 316      72.336  46.247  -0.470  1.00 49.14           C
ATOM   2213  CG2 VAL A 316      71.939  45.272   1.784  1.00 49.19           C
ATOM   2214  N   MET A 317      75.914  45.201   2.221  1.00 34.42           N
ATOM   2215  CA  MET A 317      76.629  45.004   3.456  1.00 43.05           C
ATOM   2216  C   MET A 317      76.332  46.151   4.390  1.00 47.62           C
ATOM   2217  O   MET A 317      76.319  47.304   3.983  1.00 46.57           O
ATOM   2218  CB  MET A 317      78.119  44.952   3.175  1.00 46.41           C
ATOM   2219  CG  MET A 317      78.969  44.901   4.401  1.00 46.70           C
ATOM   2220  SD  MET A 317      80.611  44.456   3.826  1.00 46.91           S
ATOM   2221  CE  MET A 317      80.362  42.703   3.549  1.00 47.39           C
ATOM   2222  N   MET A 318      76.091  45.829   5.649  1.00 50.98           N
ATOM   2223  CA  MET A 318      75.812  46.841   6.652  1.00 51.35           C
ATOM   2224  C   MET A 318      76.714  46.613   7.850  1.00 50.10           C
ATOM   2225  O   MET A 318      77.098  45.487   8.163  1.00 53.74           O
ATOM   2226  CB  MET A 318      74.364  46.745   7.124  1.00 51.58           C
ATOM   2227  CG  MET A 318      73.374  46.609   6.011  1.00 50.81           C
ATOM   2228  SD  MET A 318      72.236  45.261   6.355  1.00 49.55           S
ATOM   2229  CE  MET A 318      71.120  46.119   7.458  1.00 50.51           C
ATOM   2230  N   GLY A 319      77.061  47.692   8.521  1.00 46.08           N
ATOM   2231  CA  GLY A 319      77.883  47.561   9.702  1.00 42.79           C
ATOM   2232  C   GLY A 319      77.098  48.213  10.816  1.00 42.52           C
ATOM   2233  O   GLY A 319      76.257  47.575  11.470  1.00 40.48           O
ATOM   2234  N   SER A 320      77.356  49.502  11.004  1.00 46.51           N
ATOM   2235  CA  SER A 320      76.683  50.277  12.022  1.00 53.15           C
ATOM   2236  C   SER A 320      75.203  49.926  12.156  1.00 51.58           C
ATOM   2237  O   SER A 320      74.750  49.547  13.239  1.00 49.01           O
ATOM   2238  CB  SER A 320      76.851  51.755  11.713  1.00 66.77           C
ATOM   2239  OG  SER A 320      76.669  51.984  10.335  1.00 73.24           O
ATOM   2240  N   LEU A 321      74.448  50.027  11.068  1.00 49.55           N
ATOM   2241  CA  LEU A 321      73.020  49.717  11.132  1.00 49.22           C
ATOM   2242  C   LEU A 321      72.710  48.424  11.894  1.00 50.21           C
ATOM   2243  O   LEU A 321      71.582  48.213  12.344  1.00 51.87           O
ATOM   2244  CB  LEU A 321      72.438  49.626   9.726  1.00 46.60           C
ATOM   2245  CG  LEU A 321      70.918  49.476   9.660  1.00 44.91           C
ATOM   2246  CD1 LEU A 321      70.243  50.684  10.320  1.00 44.23           C
ATOM   2247  CD2 LEU A 321      70.499  49.355   8.207  1.00 44.31           C
ATOM   2248  N   LEU A 322      73.713  47.565  12.043  1.00 48.65           N
ATOM   2249  CA  LEU A 322      73.529  46.304  12.744  1.00 46.86           C
ATOM   2250  C   LEU A 322      74.171  46.308  14.131  1.00 46.19           C
ATOM   2251  O   LEU A 322      73.774  45.548  15.023  1.00 47.77           O
ATOM   2252  CB  LEU A 322      74.133  45.175  11.918  1.00 43.76           C
ATOM   2253  CG  LEU A 322      73.481  44.949  10.570  1.00 42.72           C
ATOM   2254  CD1 LEU A 322      74.188  43.855   9.824  1.00 42.36           C
ATOM   2255  CD2 LEU A 322      72.053  44.575  10.794  1.00 42.66           C
ATOM   2256  N   ALA A 323      75.166  47.169  14.305  1.00 43.74           N
ATOM   2257  CA  ALA A 323      75.887  47.243  15.563  1.00 43.55           C
ATOM   2258  C   ALA A 323      74.998  47.245  16.806  1.00 47.46           C
ATOM   2259  O   ALA A 323      75.298  46.558  17.779  1.00 43.71           O
ATOM   2260  CB  ALA A 323      76.792  48.443  15.558  1.00 38.43           C
ATOM   2261  N   ALA A 324      73.902  47.994  16.777  1.00 55.00           N
ATOM   2262  CA  ALA A 324      73.003  48.058  17.924  1.00 57.39           C
ATOM   2263  C   ALA A 324      72.256  46.757  18.213  1.00 55.41           C
ATOM   2264  O   ALA A 324      71.716  46.595  19.305  1.00 62.74           O
ATOM   2265  CB  ALA A 324      72.021  49.193  17.751  1.00 52.55           C
ATOM   2266  N   THR A 325      72.204  45.834  17.256  1.00 47.29           N
ATOM   2267  CA  THR A 325      71.509  44.580  17.518  1.00 43.49           C
ATOM   2268  C   THR A 325      72.339  43.897  18.571  1.00 45.03           C
ATOM   2269  O   THR A 325      73.522  44.180  18.705  1.00 38.32           O
ATOM   2270  CB  THR A 325      71.428  43.665  16.298  1.00 39.57           C
ATOM   2271  OG1 THR A 325      72.714  43.082  16.049  1.00 40.95           O
ATOM   2272  CG2 THR A 325      70.949  44.459  15.089  1.00 40.99           C
ATOM   2273  N   THR A 326      71.716  42.994  19.311  1.00 54.98           N
ATOM   2274  CA  THR A 326      72.377  42.287  20.393  1.00 62.19           C
ATOM   2275  C   THR A 326      73.516  41.356  19.967  1.00 67.65           C
ATOM   2276  O   THR A 326      74.535  41.276  20.655  1.00 70.43           O
ATOM   2277  CB  THR A 326      71.322  41.530  21.213  1.00 62.60           C
ATOM   2278  OG1 THR A 326      70.394  40.889  20.326  1.00 60.31           O
ATOM   2279  CG2 THR A 326      70.540  42.508  22.083  1.00 60.26           C
ATOM   2280  N   GLU A 327      73.361  40.682  18.829  1.00 66.64           N
ATOM   2281  CA  GLU A 327      74.380  39.758  18.345  1.00 63.67           C
ATOM   2282  C   GLU A 327      75.701  40.430  17.984  1.00 62.51           C
ATOM   2283  O   GLU A 327      76.623  39.775  17.499  1.00 62.96           O
ATOM   2284  CB  GLU A 327      73.856  38.974  17.146  1.00 63.77           C
ATOM   2285  CG  GLU A 327      72.645  38.103  17.432  1.00 63.83           C
ATOM   2286  CD  GLU A 327      71.350  38.891  17.599  1.00 64.10           C
ATOM   2287  OE1 GLU A 327      71.325  40.096  17.253  1.00 64.62           O
ATOM   2288  OE2 GLU A 327      70.347  38.302  18.059  1.00 63.62           O
ATOM   2289  N   ALA A 328      75.792  41.734  18.207  1.00 61.83           N
ATOM   2290  CA  ALA A 328      77.024  42.447  17.917  1.00 62.14           C
ATOM   2291  C   ALA A 328      77.882  42.427  19.175  1.00 62.35           C
ATOM   2292  O   ALA A 328      77.384  42.633  20.288  1.00 63.91           O
ATOM   2293  CB  ALA A 328      76.741  43.882  17.502  1.00 54.79           C
ATOM   2294  N   PRO A 329      79.190  42.170  19.011  1.00 58.12           N
ATOM   2295  CA  PRO A 329      80.162  42.111  20.111  1.00 62.89           C
ATOM   2296  C   PRO A 329      80.353  43.393  20.927  1.00 75.44           C
ATOM   2297  O   PRO A 329      80.680  44.436  20.363  1.00 74.21           O
ATOM   2298  CB  PRO A 329      81.451  41.699  19.394  1.00 48.20           C
ATOM   2299  CG  PRO A 329      81.262  42.236  17.995  1.00 42.19           C
ATOM   2300  CD  PRO A 329      79.845  41.845  17.728  1.00 46.16           C
ATOM   2301  N   GLY A 330      80.156  43.324  22.245  1.00 88.54           N
ATOM   2302  CA  GLY A 330      80.354  44.516  23.059  1.00 99.77           C
ATOM   2303  C   GLY A 330      79.620  44.704  24.380  1.00108.42           C
ATOM   2304  O   GLY A 330      78.829  43.860  24.813  1.00102.79           O
ATOM   2305  N   GLU A 331      79.907  45.841  25.015  1.00115.47           N
ATOM   2306  CA  GLU A 331      79.311  46.234  26.296  1.00120.34           C
ATOM   2307  C   GLU A 331      79.865  47.588  26.763  1.00128.57           C
ATOM   2308  O   GLU A 331      81.051  47.714  27.067  1.00132.28           O
ATOM   2309  CB  GLU A 331      79.579  45.176  27.384  1.00105.79           C
ATOM   2310  CG  GLU A 331      81.034  44.702  27.466  1.00 97.25           C
ATOM   2311  CD  GLU A 331      81.486  44.345  28.879  1.00 93.61           C
ATOM   2312  OE1 GLU A 331      82.377  45.051  29.402  1.00 93.33           O
ATOM   2313  OE2 GLU A 331      80.962  43.369  29.460  1.00 92.99           O
ATOM   2314  N   TYR A 332      78.992  48.591  26.813  1.00132.03           N
ATOM   2315  CA  TYR A 332      79.340  49.952  27.233  1.00132.74           C
ATOM   2316  C   TYR A 332      78.071  50.787  27.145  1.00128.53           C
ATOM   2317  O   TYR A 332      78.079  51.935  26.684  1.00128.83           O
ATOM   2318  CB  TYR A 332      80.406  50.554  26.314  1.00143.76           C
ATOM   2319  CG  TYR A 332      81.734  50.764  26.999  1.00147.64           C
ATOM   2320  CD1 TYR A 332      81.817  51.499  28.182  1.00148.97           C
ATOM   2321  CD2 TYR A 332      82.909  50.227  26.473  1.00148.96           C
ATOM   2322  CE1 TYR A 332      83.035  51.690  28.826  1.00148.98           C
ATOM   2323  CE2 TYR A 332      84.132  50.414  27.109  1.00148.88           C
ATOM   2324  CZ  TYR A 332      84.188  51.147  28.283  1.00148.90           C
ATOM   2325  OH  TYR A 332      85.395  51.339  28.913  1.00148.81           O
ATOM   2326  N   PHE A 333      76.983  50.180  27.605  1.00124.44           N
ATOM   2327  CA  PHE A 333      75.662  50.782  27.576  1.00126.33           C
ATOM   2328  C   PHE A 333      75.328  51.591  28.821  1.00133.30           C
ATOM   2329  O   PHE A 333      75.876  51.370  29.905  1.00124.88           O
ATOM   2330  CB  PHE A 333      74.619  49.665  27.394  1.00122.62           C
ATOM   2331  CG  PHE A 333      73.365  50.087  26.665  1.00123.02           C
ATOM   2332  CD1 PHE A 333      72.175  50.330  27.361  1.00123.03           C
ATOM   2333  CD2 PHE A 333      73.365  50.215  25.275  1.00123.12           C
ATOM   2334  CE1 PHE A 333      71.006  50.686  26.675  1.00123.00           C
ATOM   2335  CE2 PHE A 333      72.202  50.570  24.584  1.00122.99           C
ATOM   2336  CZ  PHE A 333      71.023  50.808  25.286  1.00122.97           C
ATOM   2337  N   PHE A 334      74.431  52.551  28.623  1.00146.92           N
ATOM   2338  CA  PHE A 334      73.908  53.406  29.677  1.00146.97           C
ATOM   2339  C   PHE A 334      72.407  53.326  29.454  1.00144.82           C
ATOM   2340  O   PHE A 334      71.904  53.722  28.399  1.00161.74           O
ATOM   2341  CB  PHE A 334      74.399  54.849  29.537  1.00135.29           C
ATOM   2342  CG  PHE A 334      75.468  55.216  30.525  1.00125.30           C
ATOM   2343  CD1 PHE A 334      75.190  55.235  31.893  1.00121.23           C
ATOM   2344  CD2 PHE A 334      76.765  55.486  30.095  1.00121.28           C
ATOM   2345  CE1 PHE A 334      76.188  55.517  32.826  1.00120.91           C
ATOM   2346  CE2 PHE A 334      77.772  55.770  31.018  1.00121.11           C
ATOM   2347  CZ  PHE A 334      77.484  55.782  32.387  1.00121.01           C
ATOM   2348  N   SER A 335      71.699  52.778  30.434  1.00123.93           N
ATOM   2349  CA  SER A 335      70.260  52.613  30.329  1.00104.01           C
ATOM   2350  C   SER A 335      69.507  53.790  30.931  1.00 98.39           C
ATOM   2351  O   SER A 335      68.274  53.810  30.928  1.00 96.52           O
ATOM   2352  CB  SER A 335      69.857  51.307  31.020  1.00 94.36           C
ATOM   2353  OG  SER A 335      68.484  51.026  30.841  1.00 94.10           O
ATOM   2354  N   ASP A 336      70.252  54.763  31.453  1.00100.60           N
ATOM   2355  CA  ASP A 336      69.651  55.951  32.051  1.00102.02           C
ATOM   2356  C   ASP A 336      69.022  56.859  31.006  1.00105.07           C
ATOM   2357  O   ASP A 336      67.918  57.367  31.206  1.00104.98           O
ATOM   2358  CB  ASP A 336      70.695  56.753  32.834  1.00 95.68           C
ATOM   2359  CG  ASP A 336      70.933  56.208  34.232  1.00 93.44           C
ATOM   2360  OD1 ASP A 336      71.624  56.897  35.018  1.00 92.19           O
ATOM   2361  OD2 ASP A 336      70.425  55.108  34.548  1.00 92.55           O
ATOM   2362  N   GLY A 337      69.713  57.052  29.885  1.00105.88           N
ATOM   2363  CA  GLY A 337      69.170  57.922  28.859  1.00112.19           C
ATOM   2364  C   GLY A 337      69.306  57.608  27.380  1.00120.63           C
ATOM   2365  O   GLY A 337      68.330  57.200  26.748  1.00113.41           O
ATOM   2366  N   ILE A 338      70.502  57.786  26.820  1.00131.17           N
ATOM   2367  CA  ILE A 338      70.672  57.595  25.379  1.00126.95           C
ATOM   2368  C   ILE A 338      71.811  56.732  24.801  1.00146.51           C
ATOM   2369  O   ILE A 338      72.630  56.161  25.524  1.00154.64           O
ATOM   2370  CB  ILE A 338      70.706  58.995  24.696  1.00 97.42           C
ATOM   2371  CG1 ILE A 338      71.824  59.853  25.304  1.00 80.10           C
ATOM   2372  CG2 ILE A 338      69.361  59.702  24.901  1.00 79.68           C
ATOM   2373  CD1 ILE A 338      71.907  61.274  24.758  1.00 72.91           C
ATOM   2374  N   ARG A 339      71.834  56.669  23.470  1.00144.60           N
ATOM   2375  CA  ARG A 339      72.804  55.896  22.700  1.00136.05           C
ATOM   2376  C   ARG A 339      74.254  56.344  22.660  1.00143.76           C
ATOM   2377  O   ARG A 339      74.566  57.490  22.340  1.00148.21           O
ATOM   2378  CB  ARG A 339      72.337  55.774  21.242  1.00105.85           C
ATOM   2379  CG  ARG A 339      71.221  54.789  20.984  1.00 91.96           C
ATOM   2380  CD  ARG A 339      70.564  55.039  19.625  1.00 86.75           C
ATOM   2381  NE  ARG A 339      69.413  55.948  19.700  1.00 86.83           N
ATOM   2382  CZ  ARG A 339      68.597  56.230  18.679  1.00 86.66           C
ATOM   2383  NH1 ARG A 339      68.791  55.683  17.488  1.00 86.22           N
ATOM   2384  NH2 ARG A 339      67.575  57.061  18.849  1.00 86.78           N
ATOM   2385  N   LEU A 340      75.129  55.403  22.981  1.00142.99           N
ATOM   2386  CA  LEU A 340      76.561  55.599  22.917  1.00132.37           C
ATOM   2387  C   LEU A 340      77.135  54.203  23.016  1.00140.93           C
ATOM   2388  O   LEU A 340      76.765  53.402  23.885  1.00150.25           O
ATOM   2389  CB  LEU A 340      77.126  56.491  24.031  1.00 94.24           C
ATOM   2390  CG  LEU A 340      78.636  56.775  23.848  1.00 75.50           C
ATOM   2391  CD1 LEU A 340      79.477  55.586  24.339  1.00 68.12           C
ATOM   2392  CD2 LEU A 340      78.931  57.095  22.367  1.00 68.11           C
ATOM   2393  N   LYS A 341      78.013  53.911  22.072  1.00137.36           N
ATOM   2394  CA  LYS A 341      78.665  52.630  21.989  1.00122.75           C
ATOM   2395  C   LYS A 341      80.123  52.980  21.737  1.00130.12           C
ATOM   2396  O   LYS A 341      80.472  54.156  21.603  1.00137.65           O
ATOM   2397  CB  LYS A 341      78.077  51.821  20.816  1.00 84.35           C
ATOM   2398  CG  LYS A 341      76.528  51.789  20.738  1.00 66.88           C
ATOM   2399  CD  LYS A 341      75.962  53.071  20.116  1.00 59.89           C
ATOM   2400  CE  LYS A 341      75.053  52.774  18.926  1.00 59.37           C
ATOM   2401  NZ  LYS A 341      75.749  52.025  17.831  1.00 58.65           N
ATOM   2402  N   LYS A 342      80.982  51.974  21.685  1.00128.97           N
ATOM   2403  CA  LYS A 342      82.386  52.238  21.441  1.00126.12           C
ATOM   2404  C   LYS A 342      82.899  51.441  20.245  1.00142.08           C
ATOM   2405  O   LYS A 342      82.529  50.280  20.050  1.00136.98           O
ATOM   2406  CB  LYS A 342      83.210  51.921  22.697  1.00 95.11           C
ATOM   2407  CG  LYS A 342      82.763  52.676  23.966  1.00 82.31           C
ATOM   2408  CD  LYS A 342      82.847  54.207  23.845  1.00 77.66           C
ATOM   2409  CE  LYS A 342      84.285  54.744  23.868  1.00 77.50           C
ATOM   2410  NZ  LYS A 342      85.103  54.410  22.654  1.00 77.24           N
ATOM   2411  N   TYR A 343      83.714  52.095  19.421  1.00159.97           N
ATOM   2412  CA  TYR A 343      84.327  51.451  18.265  1.00159.97           C
ATOM   2413  C   TYR A 343      85.827  51.666  18.458  1.00160.92           C
ATOM   2414  O   TYR A 343      86.268  52.779  18.747  1.00179.87           O
ATOM   2415  CB  TYR A 343      83.835  52.058  16.934  1.00141.73           C
ATOM   2416  CG  TYR A 343      84.211  51.209  15.724  1.00127.26           C
ATOM   2417  CD1 TYR A 343      84.630  49.888  15.886  1.00121.69           C
ATOM   2418  CD2 TYR A 343      84.152  51.719  14.428  1.00121.80           C
ATOM   2419  CE1 TYR A 343      84.984  49.099  14.800  1.00121.51           C
ATOM   2420  CE2 TYR A 343      84.506  50.932  13.319  1.00121.64           C
ATOM   2421  CZ  TYR A 343      84.920  49.620  13.523  1.00121.56           C
ATOM   2422  OH  TYR A 343      85.274  48.814  12.466  1.00121.31           O
ATOM   2423  N   ARG A 344      86.604  50.593  18.323  1.00141.11           N
ATOM   2424  CA  ARG A 344      88.049  50.656  18.526  1.00118.42           C
ATOM   2425  C   ARG A 344      88.867  49.956  17.444  1.00117.23           C
ATOM   2426  O   ARG A 344      88.452  48.922  16.915  1.00115.22           O
ATOM   2427  CB  ARG A 344      88.360  50.083  19.915  1.00 95.14           C
ATOM   2428  CG  ARG A 344      89.824  50.073  20.310  1.00 88.90           C
ATOM   2429  CD  ARG A 344      89.970  49.739  21.793  1.00 86.64           C
ATOM   2430  NE  ARG A 344      89.015  48.707  22.206  1.00 87.00           N
ATOM   2431  CZ  ARG A 344      89.008  48.108  23.397  1.00 86.65           C
ATOM   2432  NH1 ARG A 344      89.918  48.431  24.312  1.00 86.62           N
ATOM   2433  NH2 ARG A 344      88.085  47.188  23.674  1.00 86.12           N
ATOM   2434  N   GLY A 345      90.040  50.513  17.136  1.00124.21           N
ATOM   2435  CA  GLY A 345      90.881  49.928  16.103  1.00129.90           C
ATOM   2436  C   GLY A 345      92.399  49.942  16.266  1.00132.29           C
ATOM   2437  O   GLY A 345      92.959  50.544  17.191  1.00131.95           O
ATOM   2438  N   MET A 346      93.059  49.259  15.332  1.00129.68           N
ATOM   2439  CA  MET A 346      94.514  49.127  15.311  1.00125.42           C
ATOM   2440  C   MET A 346      95.233  50.473  15.321  1.00130.61           C
ATOM   2441  O   MET A 346      96.389  50.569  14.903  1.00133.72           O
ATOM   2442  CB  MET A 346      94.952  48.305  14.079  1.00107.63           C
ATOM   2443  CG  MET A 346      94.835  49.004  12.705  1.00 99.11           C
ATOM   2444  SD  MET A 346      95.073  47.939  11.264  1.00 95.70           S
ATOM   2445  CE  MET A 346      96.845  47.947  11.044  1.00 95.31           C
ATOM   2446  N   ASP A 347      68.198  48.644  23.911  1.00 66.18           N
ATOM   2447  CA  ASP A 347      68.163  48.931  22.490  1.00 71.28           C
ATOM   2448  C   ASP A 347      68.166  47.814  21.389  1.00 71.03           C
ATOM   2449  O   ASP A 347      68.469  46.643  21.735  1.00 66.59           O
ATOM   2450  CB  ASP A 347      69.286  49.966  22.152  1.00 80.66           C
ATOM   2451  CG  ASP A 347      69.231  50.351  20.677  1.00 85.81           C
ATOM   2452  OD1 ASP A 347      68.217  50.925  20.192  1.00 87.91           O
ATOM   2453  OD2 ASP A 347      70.180  50.060  19.938  1.00 87.72           O
ATOM   2454  N   LYS A 348      67.790  48.050  20.113  1.00 71.78           N
ATOM   2455  CA  LYS A 348      67.887  47.021  19.066  1.00 69.51           C
ATOM   2456  C   LYS A 348      68.115  45.548  19.354  1.00 69.38           C
ATOM   2457  O   LYS A 348      69.260  45.026  19.579  1.00 77.54           O
ATOM   2458  CB  LYS A 348      68.905  47.452  17.976  1.00 61.89           C
ATOM   2459  CG  LYS A 348      68.160  47.474  16.618  1.00 55.49           C
ATOM   2460  CD  LYS A 348      68.787  47.933  15.252  1.00 53.41           C
ATOM   2461  CE  LYS A 348      69.001  49.434  15.165  1.00 53.12           C
ATOM   2462  NZ  LYS A 348      67.781  50.157  14.712  1.00 53.30           N
ATOM   2463  N   GLY A 349      66.930  44.947  19.314  1.00 61.94           N
ATOM   2464  CA  GLY A 349      66.694  43.551  19.563  1.00 52.64           C
ATOM   2465  C   GLY A 349      67.539  42.525  18.836  1.00 47.52           C
ATOM   2466  O   GLY A 349      68.542  42.809  18.186  1.00 48.27           O
ATOM   2467  N   SER A 350      67.122  41.279  18.988  1.00 46.71           N
ATOM   2468  CA  SER A 350      67.860  40.190  18.382  1.00 59.05           C
ATOM   2469  C   SER A 350      67.762  40.334  16.893  1.00 56.42           C
ATOM   2470  O   SER A 350      66.793  40.900  16.390  1.00 60.82           O
ATOM   2471  CB  SER A 350      67.282  38.842  18.770  1.00 64.25           C
ATOM   2472  OG  SER A 350      67.663  37.857  17.819  1.00 63.91           O
ATOM   2473  N   ILE A 351      68.774  39.828  16.195  1.00 48.71           N
ATOM   2474  CA  ILE A 351      68.827  39.862  14.748  1.00 38.05           C
ATOM   2475  C   ILE A 351      67.666  39.060  14.189  1.00 39.83           C
ATOM   2476  O   ILE A 351      67.288  39.235  13.038  1.00 40.17           O
ATOM   2477  CB  ILE A 351      70.171  39.293  14.274  1.00 28.99           C
ATOM   2478  CG1 ILE A 351      71.223  40.393  14.361  1.00 26.41           C
ATOM   2479  CG2 ILE A 351      70.066  38.718  12.866  1.00 26.11           C
ATOM   2480  CD1 ILE A 351      71.026  41.519  13.351  1.00 25.39           C
ATOM   2481  N   HIS A 352      67.093  38.193  15.015  1.00 44.83           N
ATOM   2482  CA  HIS A 352      65.967  37.376  14.596  1.00 49.31           C
ATOM   2483  C   HIS A 352      64.686  38.203  14.570  1.00 51.29           C
ATOM   2484  O   HIS A 352      63.604  37.702  14.236  1.00 48.28           O
ATOM   2485  CB  HIS A 352      65.832  36.188  15.534  1.00 49.88           C
ATOM   2486  CG  HIS A 352      67.035  35.310  15.547  1.00 50.06           C
ATOM   2487  ND1 HIS A 352      67.248  34.328  14.604  1.00 50.45           N
ATOM   2488  CD2 HIS A 352      68.122  35.306  16.351  1.00 50.84           C
ATOM   2489  CE1 HIS A 352      68.417  33.757  14.828  1.00 50.72           C
ATOM   2490  NE2 HIS A 352      68.968  34.331  15.881  1.00 51.20           N
ATOM   2491  N   LYS A 353      64.824  39.470  14.944  1.00 53.97           N
ATOM   2492  CA  LYS A 353      63.711  40.404  14.917  1.00 56.36           C
ATOM   2493  C   LYS A 353      64.054  41.418  13.843  1.00 55.99           C
ATOM   2494  O   LYS A 353      63.235  41.726  12.979  1.00 58.47           O
ATOM   2495  CB  LYS A 353      63.544  41.147  16.246  1.00 57.69           C
ATOM   2496  CG  LYS A 353      62.879  40.367  17.357  1.00 57.68           C
ATOM   2497  CD  LYS A 353      61.525  39.802  16.942  1.00 56.98           C
ATOM   2498  CE  LYS A 353      61.648  38.337  16.491  1.00 57.62           C
ATOM   2499  NZ  LYS A 353      62.234  37.436  17.547  1.00 57.49           N
ATOM   2500  N   PHE A 354      65.283  41.923  13.896  1.00 53.63           N
ATOM   2501  CA  PHE A 354      65.737  42.928  12.950  1.00 50.52           C
ATOM   2502  C   PHE A 354      65.718  42.443  11.508  1.00 44.42           C
ATOM   2503  O   PHE A 354      64.998  43.016  10.687  1.00 46.64           O
ATOM   2504  CB  PHE A 354      67.128  43.409  13.321  1.00 58.56           C
ATOM   2505  CG  PHE A 354      67.476  44.737  12.732  1.00 62.30           C
ATOM   2506  CD1 PHE A 354      66.566  45.786  12.768  1.00 63.59           C
ATOM   2507  CD2 PHE A 354      68.733  44.961  12.184  1.00 63.69           C
ATOM   2508  CE1 PHE A 354      66.902  47.044  12.266  1.00 63.45           C
ATOM   2509  CE2 PHE A 354      69.083  46.214  11.678  1.00 63.75           C
ATOM   2510  CZ  PHE A 354      68.165  47.259  11.723  1.00 63.71           C
ATOM   2511  N   VAL A 355      66.487  41.401  11.190  1.00 35.72           N
ATOM   2512  CA  VAL A 355      66.506  40.893   9.830  1.00 31.97           C
ATOM   2513  C   VAL A 355      65.107  40.660   9.265  1.00 38.16           C
ATOM   2514  O   VAL A 355      64.811  41.062   8.136  1.00 32.30           O
ATOM   2515  CB  VAL A 355      67.312  39.626   9.749  1.00 24.19           C
ATOM   2516  CG1 VAL A 355      67.101  38.950   8.402  1.00 23.44           C
ATOM   2517  CG2 VAL A 355      68.753  39.978   9.915  1.00 22.77           C
ATOM   2518  N   PRO A 356      64.232  40.000  10.031  1.00 44.01           N
ATOM   2519  CA  PRO A 356      62.874  39.768   9.531  1.00 51.46           C
ATOM   2520  C   PRO A 356      62.204  41.111   9.184  1.00 55.03           C
ATOM   2521  O   PRO A 356      61.457  41.222   8.208  1.00 60.82           O
ATOM   2522  CB  PRO A 356      62.209  39.054  10.703  1.00 47.90           C
ATOM   2523  CG  PRO A 356      63.355  38.245  11.270  1.00 44.68           C
ATOM   2524  CD  PRO A 356      64.469  39.259  11.283  1.00 44.33           C
ATOM   2525  N   TYR A 357      62.494  42.125   9.993  1.00 49.35           N
ATOM   2526  CA  TYR A 357      61.960  43.459   9.790  1.00 43.99           C
ATOM   2527  C   TYR A 357      62.504  44.130   8.518  1.00 38.09           C
ATOM   2528  O   TYR A 357      61.784  44.865   7.827  1.00 37.94           O
ATOM   2529  CB  TYR A 357      62.303  44.328  10.985  1.00 52.25           C
ATOM   2530  CG  TYR A 357      62.161  45.800  10.705  1.00 56.92           C
ATOM   2531  CD1 TYR A 357      60.907  46.397  10.614  1.00 58.51           C
ATOM   2532  CD2 TYR A 357      63.288  46.600  10.522  1.00 59.01           C
ATOM   2533  CE1 TYR A 357      60.781  47.759  10.353  1.00 58.74           C
ATOM   2534  CE2 TYR A 357      63.178  47.958  10.257  1.00 58.76           C
ATOM   2535  CZ  TYR A 357      61.925  48.532  10.178  1.00 58.87           C
ATOM   2536  OH  TYR A 357      61.824  49.882   9.941  1.00 59.38           O
ATOM   2537  N   LEU A 358      63.785  43.907   8.230  1.00 34.21           N
ATOM   2538  CA  LEU A 358      64.396  44.483   7.042  1.00 32.91           C
ATOM   2539  C   LEU A 358      63.728  43.839   5.826  1.00 29.80           C
ATOM   2540  O   LEU A 358      63.218  44.524   4.937  1.00 26.88           O
ATOM   2541  CB  LEU A 358      65.899  44.201   7.026  1.00 39.71           C
ATOM   2542  CG  LEU A 358      66.801  44.838   8.087  1.00 43.67           C
ATOM   2543  CD1 LEU A 358      68.208  44.479   7.769  1.00 45.91           C
ATOM   2544  CD2 LEU A 358      66.702  46.332   8.095  1.00 45.58           C
ATOM   2545  N   ILE A 359      63.723  42.515   5.801  1.00 29.61           N
ATOM   2546  CA  ILE A 359      63.114  41.790   4.708  1.00 34.40           C
ATOM   2547  C   ILE A 359      61.713  42.296   4.409  1.00 35.87           C
ATOM   2548  O   ILE A 359      61.296  42.357   3.248  1.00 32.82           O
ATOM   2549  CB  ILE A 359      63.041  40.312   5.033  1.00 37.71           C
ATOM   2550  CG1 ILE A 359      64.467  39.765   5.150  1.00 40.26           C
ATOM   2551  CG2 ILE A 359      62.236  39.592   3.982  1.00 39.73           C
ATOM   2552  CD1 ILE A 359      64.549  38.317   5.499  1.00 41.13           C
ATOM   2553  N   ALA A 360      60.986  42.664   5.460  1.00 36.60           N
ATOM   2554  CA  ALA A 360      59.622  43.175   5.297  1.00 38.42           C
ATOM   2555  C   ALA A 360      59.656  44.440   4.453  1.00 41.26           C
ATOM   2556  O   ALA A 360      58.980  44.528   3.425  1.00 43.71           O
ATOM   2557  CB  ALA A 360      58.977  43.471   6.666  1.00 20.18           C
ATOM   2558  N   GLY A 361      60.463  45.405   4.900  1.00 43.94           N
ATOM   2559  CA  GLY A 361      60.599  46.680   4.211  1.00 41.57           C
ATOM   2560  C   GLY A 361      61.109  46.524   2.796  1.00 38.09           C
ATOM   2561  O   GLY A 361      60.629  47.184   1.875  1.00 41.34           O
ATOM   2562  N   ILE A 362      62.083  45.642   2.619  1.00 32.44           N
ATOM   2563  CA  ILE A 362      62.640  45.419   1.307  1.00 29.11           C
ATOM   2564  C   ILE A 362      61.577  44.805   0.396  1.00 31.73           C
ATOM   2565  O   ILE A 362      61.446  45.206  -0.766  1.00 28.22           O
ATOM   2566  CB  ILE A 362      63.871  44.524   1.392  1.00 27.23           C
ATOM   2567  CG1 ILE A 362      64.935  45.211   2.253  1.00 27.40           C
ATOM   2568  CG2 ILE A 362      64.400  44.242   0.005  1.00 27.34           C
ATOM   2569  CD1 ILE A 362      66.188  44.401   2.466  1.00 27.23           C
ATOM   2570  N   GLN A 363      60.805  43.847   0.911  1.00 36.83           N
ATOM   2571  CA  GLN A 363      59.747  43.249   0.095  1.00 41.15           C
ATOM   2572  C   GLN A 363      58.728  44.341  -0.211  1.00 44.34           C
ATOM   2573  O   GLN A 363      58.301  44.504  -1.349  1.00 44.68           O
ATOM   2574  CB  GLN A 363      59.052  42.113   0.844  1.00 39.85           C
ATOM   2575  CG  GLN A 363      59.914  40.880   1.096  1.00 38.28           C
ATOM   2576  CD  GLN A 363      59.145  39.783   1.828  1.00 37.33           C
ATOM   2577  OE1 GLN A 363      58.856  39.893   3.030  1.00 36.74           O
ATOM   2578  NE2 GLN A 363      58.794  38.720   1.098  1.00 37.47           N
ATOM   2579  N   HIS A 364      58.357  45.100   0.820  1.00 47.81           N
ATOM   2580  CA  HIS A 364      57.390  46.176   0.671  1.00 51.52           C
ATOM   2581  C   HIS A 364      57.870  47.196  -0.342  1.00 48.88           C
ATOM   2582  O   HIS A 364      57.079  47.744  -1.110  1.00 45.22           O
ATOM   2583  CB  HIS A 364      57.155  46.882   1.999  1.00 65.00           C
ATOM   2584  CG  HIS A 364      55.918  47.724   2.008  1.00 71.90           C
ATOM   2585  ND1 HIS A 364      55.868  48.977   2.578  1.00 74.02           N
ATOM   2586  CD2 HIS A 364      54.681  47.489   1.509  1.00 74.11           C
ATOM   2587  CE1 HIS A 364      54.654  49.481   2.429  1.00 73.97           C
ATOM   2588  NE2 HIS A 364      53.915  48.596   1.783  1.00 73.81           N
ATOM   2589  N   SER A 365      59.176  47.450  -0.322  1.00 49.63           N
ATOM   2590  CA  SER A 365      59.814  48.400  -1.229  1.00 51.62           C
ATOM   2591  C   SER A 365      59.650  47.892  -2.662  1.00 49.79           C
ATOM   2592  O   SER A 365      59.296  48.655  -3.564  1.00 49.65           O
ATOM   2593  CB  SER A 365      61.298  48.524  -0.889  1.00 58.76           C
ATOM   2594  OG  SER A 365      61.797  49.783  -1.278  1.00 62.24           O
ATOM   2595  N   CYS A 366      59.912  46.600  -2.866  1.00 47.77           N
ATOM   2596  CA  CYS A 366      59.764  45.989  -4.182  1.00 46.14           C
ATOM   2597  C   CYS A 366      58.289  45.993  -4.579  1.00 44.03           C
ATOM   2598  O   CYS A 366      57.961  46.089  -5.756  1.00 44.75           O
ATOM   2599  CB  CYS A 366      60.292  44.551  -4.191  1.00 50.22           C
ATOM   2600  SG  CYS A 366      62.096  44.362  -4.197  1.00 51.36           S
ATOM   2601  N   GLN A 367      57.394  45.891  -3.604  1.00 42.30           N
ATOM   2602  CA  GLN A 367      55.976  45.912  -3.923  1.00 41.70           C
ATOM   2603  C   GLN A 367      55.547  47.259  -4.527  1.00 40.79           C
ATOM   2604  O   GLN A 367      54.968  47.297  -5.613  1.00 40.33           O
ATOM   2605  CB  GLN A 367      55.124  45.632  -2.679  1.00 41.90           C
ATOM   2606  CG  GLN A 367      53.677  46.051  -2.904  1.00 42.26           C
ATOM   2607  CD  GLN A 367      52.702  45.448  -1.932  1.00 42.00           C
ATOM   2608  OE1 GLN A 367      52.621  45.854  -0.777  1.00 42.73           O
ATOM   2609  NE2 GLN A 367      51.950  44.463  -2.398  1.00 42.09           N
ATOM   2610  N   ASP A 368      55.832  48.351  -3.815  1.00 40.79           N
ATOM   2611  CA  ASP A 368      55.462  49.697  -4.261  1.00 41.99           C
ATOM   2612  C   ASP A 368      55.821  49.978  -5.703  1.00 39.47           C
ATOM   2613  O   ASP A 368      55.096  50.700  -6.381  1.00 38.31           O
ATOM   2614  CB  ASP A 368      56.142  50.768  -3.405  1.00 50.67           C
ATOM   2615  CG  ASP A 368      55.746  50.698  -1.950  1.00 54.73           C
ATOM   2616  OD1 ASP A 368      55.170  49.664  -1.543  1.00 56.77           O
ATOM   2617  OD2 ASP A 368      56.030  51.669  -1.211  1.00 55.58           O
ATOM   2618  N   ILE A 369      56.941  49.429  -6.174  1.00 38.23           N
ATOM   2619  CA  ILE A 369      57.347  49.687  -7.553  1.00 36.93           C
ATOM   2620  C   ILE A 369      56.780  48.655  -8.517  1.00 37.76           C
ATOM   2621  O   ILE A 369      56.979  48.742  -9.723  1.00 38.95           O
ATOM   2622  CB  ILE A 369      58.904  49.779  -7.703  1.00 32.51           C
ATOM   2623  CG1 ILE A 369      59.534  48.409  -7.618  1.00 30.70           C
ATOM   2624  CG2 ILE A 369      59.498  50.652  -6.594  1.00 31.02           C
ATOM   2625  CD1 ILE A 369      61.030  48.472  -7.721  1.00 30.51           C
ATOM   2626  N   GLY A 370      56.059  47.685  -7.974  1.00 37.57           N
ATOM   2627  CA  GLY A 370      55.446  46.679  -8.814  1.00 38.65           C
ATOM   2628  C   GLY A 370      56.313  45.482  -9.115  1.00 40.24           C
ATOM   2629  O   GLY A 370      55.941  44.640  -9.934  1.00 38.99           O
ATOM   2630  N   ALA A 371      57.466  45.401  -8.457  1.00 43.05           N
ATOM   2631  CA  ALA A 371      58.402  44.290  -8.655  1.00 45.62           C
ATOM   2632  C   ALA A 371      58.109  43.128  -7.713  1.00 50.75           C
ATOM   2633  O   ALA A 371      57.679  43.329  -6.577  1.00 49.84           O
ATOM   2634  CB  ALA A 371      59.818  44.774  -8.446  1.00 31.01           C
ATOM   2635  N   LYS A 372      58.351  41.909  -8.182  1.00 57.06           N
ATOM   2636  CA  LYS A 372      58.101  40.722  -7.368  1.00 59.79           C
ATOM   2637  C   LYS A 372      59.375  39.993  -6.959  1.00 57.52           C
ATOM   2638  O   LYS A 372      59.325  38.934  -6.338  1.00 61.25           O
ATOM   2639  CB  LYS A 372      57.164  39.769  -8.120  1.00 63.17           C
ATOM   2640  CG  LYS A 372      55.704  40.090  -7.894  1.00 63.23           C
ATOM   2641  CD  LYS A 372      54.810  39.637  -9.035  1.00 63.48           C
ATOM   2642  CE  LYS A 372      54.712  38.124  -9.123  1.00 63.66           C
ATOM   2643  NZ  LYS A 372      53.703  37.696 -10.137  1.00 63.33           N
ATOM   2644  N   SER A 373      60.516  40.574  -7.292  1.00 51.05           N
ATOM   2645  CA  SER A 373      61.788  39.960  -6.970  1.00 43.21           C
ATOM   2646  C   SER A 373      62.884  40.979  -7.165  1.00 39.43           C
ATOM   2647  O   SER A 373      62.785  41.838  -8.042  1.00 42.39           O
ATOM   2648  CB  SER A 373      62.044  38.803  -7.920  1.00 38.93           C
ATOM   2649  OG  SER A 373      62.038  39.272  -9.264  1.00 37.02           O
ATOM   2650  N   LEU A 374      63.941  40.874  -6.370  1.00 32.65           N
ATOM   2651  CA  LEU A 374      65.041  41.807  -6.504  1.00 28.11           C
ATOM   2652  C   LEU A 374      65.568  41.802  -7.938  1.00 27.52           C
ATOM   2653  O   LEU A 374      66.108  42.800  -8.420  1.00 27.56           O
ATOM   2654  CB  LEU A 374      66.143  41.465  -5.505  1.00 23.11           C
ATOM   2655  CG  LEU A 374      65.613  41.737  -4.093  1.00 23.02           C
ATOM   2656  CD1 LEU A 374      66.681  41.464  -3.037  1.00 22.12           C
ATOM   2657  CD2 LEU A 374      65.169  43.189  -4.011  1.00 22.02           C
ATOM   2658  N   THR A 375      65.366  40.690  -8.635  1.00 28.57           N
ATOM   2659  CA  THR A 375      65.846  40.575  -9.997  1.00 29.83           C
ATOM   2660  C   THR A 375      64.988  41.328 -10.983  1.00 34.15           C
ATOM   2661  O   THR A 375      65.497  41.891 -11.943  1.00 33.75           O
ATOM   2662  CB  THR A 375      65.944  39.124 -10.443  1.00 26.50           C
ATOM   2663  OG1 THR A 375      66.693  38.393  -9.470  1.00 24.71           O
ATOM   2664  CG2 THR A 375      66.691  39.039 -11.772  1.00 24.69           C
ATOM   2665  N   GLN A 376      63.687  41.351 -10.750  1.00 40.14           N
ATOM   2666  CA  GLN A 376      62.792  42.059 -11.642  1.00 44.76           C
ATOM   2667  C   GLN A 376      62.918  43.546 -11.368  1.00 45.12           C
ATOM   2668  O   GLN A 376      62.497  44.371 -12.172  1.00 44.81           O
ATOM   2669  CB  GLN A 376      61.359  41.570 -11.410  1.00 50.55           C
ATOM   2670  CG  GLN A 376      60.257  42.344 -12.118  1.00 52.43           C
ATOM   2671  CD  GLN A 376      58.912  41.632 -12.038  1.00 53.14           C
ATOM   2672  OE1 GLN A 376      58.717  40.604 -12.681  1.00 53.66           O
ATOM   2673  NE2 GLN A 376      57.985  42.168 -11.239  1.00 52.69           N
ATOM   2674  N   VAL A 377      63.500  43.898 -10.226  1.00 43.42           N
ATOM   2675  CA  VAL A 377      63.679  45.311  -9.915  1.00 37.72           C
ATOM   2676  C   VAL A 377      64.862  45.789 -10.733  1.00 38.29           C
ATOM   2677  O   VAL A 377      64.821  46.878 -11.312  1.00 43.15           O
ATOM   2678  CB  VAL A 377      63.990  45.553  -8.448  1.00 31.61           C
ATOM   2679  CG1 VAL A 377      64.048  47.020  -8.209  1.00 28.32           C
ATOM   2680  CG2 VAL A 377      62.927  44.947  -7.574  1.00 28.06           C
ATOM   2681  N   ARG A 378      65.906  44.966 -10.788  1.00 32.90           N
ATOM   2682  CA  ARG A 378      67.097  45.305 -11.560  1.00 28.70           C
ATOM   2683  C   ARG A 378      66.831  45.301 -13.057  1.00 29.82           C
ATOM   2684  O   ARG A 378      67.342  46.143 -13.790  1.00 29.79           O
ATOM   2685  CB  ARG A 378      68.255  44.338 -11.247  1.00 17.86           C
ATOM   2686  CG  ARG A 378      68.821  44.570  -9.880  1.00 14.37           C
ATOM   2687  CD  ARG A 378      70.034  43.738  -9.621  1.00 12.83           C
ATOM   2688  NE  ARG A 378      70.030  43.294  -8.233  1.00 13.49           N
ATOM   2689  CZ  ARG A 378      69.509  42.128  -7.842  1.00 15.20           C
ATOM   2690  NH1 ARG A 378      68.966  41.304  -8.754  1.00 14.09           N
ATOM   2691  NH2 ARG A 378      69.519  41.773  -6.545  1.00 14.78           N
ATOM   2692  N   ALA A 379      66.033  44.342 -13.503  1.00 32.93           N
ATOM   2693  CA  ALA A 379      65.719  44.228 -14.908  1.00 36.21           C
ATOM   2694  C   ALA A 379      64.903  45.423 -15.329  1.00 40.03           C
ATOM   2695  O   ALA A 379      65.020  45.888 -16.454  1.00 37.34           O
ATOM   2696  CB  ALA A 379      64.954  42.964 -15.164  1.00 40.34           C
ATOM   2697  N   MET A 380      64.082  45.929 -14.425  1.00 43.19           N
ATOM   2698  CA  MET A 380      63.263  47.080 -14.744  1.00 44.22           C
ATOM   2699  C   MET A 380      64.036  48.386 -14.909  1.00 47.98           C
ATOM   2700  O   MET A 380      63.613  49.265 -15.659  1.00 52.78           O
ATOM   2701  CB  MET A 380      62.209  47.266 -13.671  1.00 34.19           C
ATOM   2702  CG  MET A 380      61.037  46.350 -13.828  1.00 28.53           C
ATOM   2703  SD  MET A 380      59.959  46.402 -12.385  1.00 26.35           S
ATOM   2704  CE  MET A 380      59.015  47.896 -12.690  1.00 25.14           C
ATOM   2705  N   MET A 381      65.163  48.524 -14.221  1.00 46.42           N
ATOM   2706  CA  MET A 381      65.921  49.762 -14.314  1.00 41.18           C
ATOM   2707  C   MET A 381      66.868  49.746 -15.500  1.00 34.73           C
ATOM   2708  O   MET A 381      67.094  50.762 -16.147  1.00 39.50           O
ATOM   2709  CB  MET A 381      66.677  50.008 -12.995  1.00 43.38           C
ATOM   2710  CG  MET A 381      68.007  49.316 -12.850  1.00 43.14           C
ATOM   2711  SD  MET A 381      69.340  50.471 -13.217  1.00 41.49           S
ATOM   2712  CE  MET A 381      70.775  49.400 -13.167  1.00 43.52           C
ATOM   2713  N   TYR A 382      67.427  48.593 -15.791  1.00 29.38           N
ATOM   2714  CA  TYR A 382      68.309  48.516 -16.912  1.00 30.42           C
ATOM   2715  C   TYR A 382      67.425  48.661 -18.135  1.00 31.41           C
ATOM   2716  O   TYR A 382      67.907  49.037 -19.191  1.00 23.60           O
ATOM   2717  CB  TYR A 382      69.030  47.172 -16.957  1.00 42.65           C
ATOM   2718  CG  TYR A 382      70.185  47.011 -15.995  1.00 51.77           C
ATOM   2719  CD1 TYR A 382      71.360  47.739 -16.151  1.00 55.92           C
ATOM   2720  CD2 TYR A 382      70.110  46.122 -14.925  1.00 55.41           C
ATOM   2721  CE1 TYR A 382      72.447  47.586 -15.257  1.00 55.90           C
ATOM   2722  CE2 TYR A 382      71.184  45.963 -14.031  1.00 55.53           C
ATOM   2723  CZ  TYR A 382      72.347  46.698 -14.205  1.00 55.52           C
ATOM   2724  OH  TYR A 382      73.403  46.543 -13.331  1.00 55.50           O
ATOM   2725  N   SER A 383      66.125  48.402 -18.017  1.00 37.87           N
ATOM   2726  CA  SER A 383      65.273  48.531 -19.203  1.00 46.51           C
ATOM   2727  C   SER A 383      64.728  49.938 -19.357  1.00 49.71           C
ATOM   2728  O   SER A 383      64.393  50.366 -20.465  1.00 52.14           O
ATOM   2729  CB  SER A 383      64.107  47.546 -19.160  1.00 48.81           C
ATOM   2730  OG  SER A 383      63.184  47.898 -18.155  1.00 47.61           O
ATOM   2731  N   GLY A 384      64.652  50.649 -18.238  1.00 48.09           N
ATOM   2732  CA  GLY A 384      64.133  51.993 -18.252  1.00 44.32           C
ATOM   2733  C   GLY A 384      62.687  52.001 -17.800  1.00 43.65           C
ATOM   2734  O   GLY A 384      62.067  53.057 -17.727  1.00 43.78           O
ATOM   2735  N   GLU A 385      62.127  50.835 -17.497  1.00 43.15           N
ATOM   2736  CA  GLU A 385      60.743  50.801 -17.042  1.00 44.18           C
ATOM   2737  C   GLU A 385      60.685  51.475 -15.685  1.00 44.13           C
ATOM   2738  O   GLU A 385      59.716  52.157 -15.354  1.00 42.68           O
ATOM   2739  CB  GLU A 385      60.218  49.358 -16.936  1.00 46.57           C
ATOM   2740  CG  GLU A 385      58.877  49.255 -16.192  1.00 48.03           C
ATOM   2741  CD  GLU A 385      58.198  47.905 -16.308  1.00 47.97           C
ATOM   2742  OE1 GLU A 385      58.891  46.909 -16.561  1.00 48.54           O
ATOM   2743  OE2 GLU A 385      56.966  47.837 -16.134  1.00 47.73           O
ATOM   2744  N   LEU A 386      61.744  51.271 -14.908  1.00 42.37           N
ATOM   2745  CA  LEU A 386      61.881  51.830 -13.569  1.00 36.66           C
ATOM   2746  C   LEU A 386      62.351  53.257 -13.746  1.00 36.44           C
ATOM   2747  O   LEU A 386      63.377  53.481 -14.385  1.00 43.69           O
ATOM   2748  CB  LEU A 386      62.934  51.038 -12.800  1.00 24.42           C
ATOM   2749  CG  LEU A 386      63.161  51.412 -11.345  1.00 16.23           C
ATOM   2750  CD1 LEU A 386      61.910  51.149 -10.568  1.00 13.65           C
ATOM   2751  CD2 LEU A 386      64.295  50.600 -10.792  1.00 13.65           C
ATOM   2752  N   LYS A 387      61.621  54.208 -13.163  1.00 29.94           N
ATOM   2753  CA  LYS A 387      61.947  55.627 -13.297  1.00 22.74           C
ATOM   2754  C   LYS A 387      62.318  56.331 -12.004  1.00 23.03           C
ATOM   2755  O   LYS A 387      61.638  56.182 -11.000  1.00 21.14           O
ATOM   2756  CB  LYS A 387      60.769  56.353 -13.932  1.00 14.17           C
ATOM   2757  CG  LYS A 387      60.245  55.702 -15.202  1.00 11.94           C
ATOM   2758  CD  LYS A 387      61.119  55.902 -16.419  1.00 10.32           C
ATOM   2759  CE  LYS A 387      60.291  55.463 -17.620  1.00 11.41           C
ATOM   2760  NZ  LYS A 387      60.802  55.887 -18.962  1.00 12.79           N
ATOM   2761  N   PHE A 388      63.386  57.125 -12.054  1.00 28.53           N
ATOM   2762  CA  PHE A 388      63.871  57.848 -10.885  1.00 30.48           C
ATOM   2763  C   PHE A 388      63.649  59.340 -10.997  1.00 30.54           C
ATOM   2764  O   PHE A 388      63.433  59.858 -12.094  1.00 32.90           O
ATOM   2765  CB  PHE A 388      65.369  57.649 -10.727  1.00 28.26           C
ATOM   2766  CG  PHE A 388      65.800  56.223 -10.647  1.00 26.44           C
ATOM   2767  CD1 PHE A 388      65.805  55.419 -11.776  1.00 25.72           C
ATOM   2768  CD2 PHE A 388      66.289  55.703  -9.444  1.00 25.95           C
ATOM   2769  CE1 PHE A 388      66.301  54.104 -11.711  1.00 26.10           C
ATOM   2770  CE2 PHE A 388      66.787  54.407  -9.366  1.00 25.31           C
ATOM   2771  CZ  PHE A 388      66.794  53.607 -10.503  1.00 25.53           C
ATOM   2772  N   GLU A 389      63.725  60.019  -9.853  1.00 27.51           N
ATOM   2773  CA  GLU A 389      63.613  61.474  -9.807  1.00 27.17           C
ATOM   2774  C   GLU A 389      64.683  62.023  -8.871  1.00 24.47           C
ATOM   2775  O   GLU A 389      64.804  61.569  -7.736  1.00 22.88           O
ATOM   2776  CB  GLU A 389      62.238  61.919  -9.326  1.00 33.89           C
ATOM   2777  CG  GLU A 389      62.047  63.447  -9.277  1.00 37.61           C
ATOM   2778  CD  GLU A 389      60.618  63.880  -9.655  1.00 39.44           C
ATOM   2779  OE1 GLU A 389      60.287  63.911 -10.868  1.00 38.61           O
ATOM   2780  OE2 GLU A 389      59.821  64.178  -8.734  1.00 39.23           O
ATOM   2781  N   LYS A 390      65.465  62.989  -9.358  1.00 25.29           N
ATOM   2782  CA  LYS A 390      66.539  63.593  -8.573  1.00 31.57           C
ATOM   2783  C   LYS A 390      65.964  64.570  -7.573  1.00 31.28           C
ATOM   2784  O   LYS A 390      64.933  65.177  -7.809  1.00 25.39           O
ATOM   2785  CB  LYS A 390      67.526  64.282  -9.522  1.00 46.11           C
ATOM   2786  CG  LYS A 390      68.739  64.949  -8.863  1.00 54.13           C
ATOM   2787  CD  LYS A 390      69.963  64.994  -9.820  1.00 57.45           C
ATOM   2788  CE  LYS A 390      69.672  65.595 -11.222  1.00 58.06           C
ATOM   2789  NZ  LYS A 390      69.236  64.632 -12.288  1.00 57.34           N
ATOM   2790  N   ARG A 391      66.618  64.707  -6.436  1.00 38.59           N
ATOM   2791  CA  ARG A 391      66.141  65.624  -5.413  1.00 49.17           C
ATOM   2792  C   ARG A 391      67.177  66.676  -5.128  1.00 52.47           C
ATOM   2793  O   ARG A 391      68.360  66.373  -4.960  1.00 50.51           O
ATOM   2794  CB  ARG A 391      65.805  64.891  -4.121  1.00 57.02           C
ATOM   2795  CG  ARG A 391      64.384  64.429  -4.082  1.00 60.59           C
ATOM   2796  CD  ARG A 391      63.968  64.107  -2.681  1.00 61.72           C
ATOM   2797  NE  ARG A 391      64.550  62.858  -2.227  1.00 61.29           N
ATOM   2798  CZ  ARG A 391      64.161  62.245  -1.121  1.00 61.88           C
ATOM   2799  NH1 ARG A 391      63.201  62.789  -0.381  1.00 62.32           N
ATOM   2800  NH2 ARG A 391      64.707  61.085  -0.770  1.00 62.35           N
ATOM   2801  N   THR A 392      66.724  67.922  -5.066  1.00 53.48           N
ATOM   2802  CA  THR A 392      67.623  69.037  -4.810  1.00 56.40           C
ATOM   2803  C   THR A 392      68.163  69.019  -3.388  1.00 65.20           C
ATOM   2804  O   THR A 392      67.670  68.288  -2.522  1.00 61.26           O
ATOM   2805  CB  THR A 392      66.920  70.396  -5.036  1.00 49.56           C
ATOM   2806  OG1 THR A 392      66.131  70.731  -3.889  1.00 45.92           O
ATOM   2807  CG2 THR A 392      66.021  70.330  -6.266  1.00 46.16           C
ATOM   2808  N   SER A 393      69.184  69.835  -3.156  1.00 73.42           N
ATOM   2809  CA  SER A 393      69.762  69.963  -1.829  1.00 79.10           C
ATOM   2810  C   SER A 393      68.613  70.438  -0.949  1.00 91.59           C
ATOM   2811  O   SER A 393      68.075  69.679  -0.141  1.00 90.98           O
ATOM   2812  CB  SER A 393      70.879  71.016  -1.840  1.00 60.13           C
ATOM   2813  OG  SER A 393      71.293  71.376  -0.526  1.00 50.70           O
ATOM   2814  N   SER A 394      68.237  71.702  -1.142  1.00102.03           N
ATOM   2815  CA  SER A 394      67.145  72.337  -0.410  1.00106.67           C
ATOM   2816  C   SER A 394      65.949  71.402  -0.333  1.00111.37           C
ATOM   2817  O   SER A 394      65.231  71.380   0.669  1.00113.16           O
ATOM   2818  CB  SER A 394      66.724  73.643  -1.102  1.00100.76           C
ATOM   2819  OG  SER A 394      67.416  74.775  -0.599  1.00 96.62           O
ATOM   2820  N   ALA A 395      65.733  70.637  -1.402  1.00105.95           N
ATOM   2821  CA  ALA A 395      64.624  69.690  -1.449  1.00100.50           C
ATOM   2822  C   ALA A 395      64.785  68.731  -0.274  1.00102.51           C
ATOM   2823  O   ALA A 395      63.964  68.707   0.649  1.00111.86           O
ATOM   2824  CB  ALA A 395      64.636  68.911  -2.782  1.00 52.91           C
ATOM   2825  N   GLN A 396      65.869  67.961  -0.315  1.00101.79           N
ATOM   2826  CA  GLN A 396      66.198  66.980   0.717  1.00 90.41           C
ATOM   2827  C   GLN A 396      66.192  67.552   2.142  1.00 91.92           C
ATOM   2828  O   GLN A 396      65.597  66.912   3.038  1.00 96.67           O
ATOM   2829  CB  GLN A 396      67.570  66.376   0.416  1.00 73.34           C
ATOM   2830  CG  GLN A 396      67.956  65.211   1.311  1.00 64.38           C
ATOM   2831  CD  GLN A 396      69.422  64.865   1.173  1.00 61.21           C
ATOM   2832  OE1 GLN A 396      69.942  64.789   0.056  1.00 60.85           O
ATOM   2833  NE2 GLN A 396      70.103  64.650   2.305  1.00 60.82           N
