# Supplementary material for: Modeling of loops in proteins: a multi-method approach
Source: BMC Struct Biol. 2010 Feb 11;10:5. doi: 10.1186/1472-6807-10-5 (PMC2837870; doi:10.1186/1472-6807-10-5)
Supplement: Additional file 1 — Student t-test. Results from two sample paired t-test of Table 2. [file 1472-6807-10-5-S1.GZ › loop_test_data/1nfp_37-40.pdb]

HEADER    FLAVOPROTEIN                            27-FEB-95   1NFP              
TITLE     STRUCTURAL REFINEMENT OF THE NON-FLUORESCENT FLAVOPROTEIN             
TITLE    2 FROM PHOTOBACTERIUM LEIOGNATHI AT 1.60 ANGSTROMS RESOLUTION          
COMPND    MOL_ID: 1;                                                            
COMPND   2 MOLECULE: LUXF GENE PRODUCT;                                         
COMPND   3 CHAIN: A;                                                            
COMPND   4 ENGINEERED: YES                                                      
SOURCE    MOL_ID: 1;                                                            
SOURCE   2 ORGANISM_SCIENTIFIC: PHOTOBACTERIUM LEIOGNATHI                       
KEYWDS    FLAVIN MONONUCLEOTIDE, MYRISTATE                                      
EXPDTA    SYNCHROTRON X-RAY DIFFRACTION                                         
AUTHOR    S.A.MOORE,M.N.G.NJAMES                                                
REVDAT   1   03-JUN-95 1NFP    0                                                
JRNL        AUTH   S.A.MOORE,M.N.JAMES                                          
JRNL        TITL   STRUCTURAL REFINEMENT OF THE NON-FLUORESCENT                 
JRNL        TITL 2 FLAVOPROTEIN FROM PHOTOBACTERIUM LEIOGNATHI AT               
JRNL        TITL 3 1.60 A RESOLUTION.                                           
JRNL        REF    J.MOL.BIOL.                   V. 249   195 1995              
JRNL        REFN   ASTM JMOBAK  UK ISSN 0022-2836                               
REMARK   1                                                                      
REMARK   1 REFERENCE 1                                                          
REMARK   1  AUTH   S.A.MOORE,M.N.G.JAMES                                        
REMARK   1  TITL   COMMON STRUCTURAL FEATURES OF THE LUXF PROTEIN AND           
REMARK   1  TITL 2 THE SUBUNITS OF BACTERIAL LUCIFERASE: EVIDENCE FOR           
REMARK   1  TITL 3 A (BETA(SLASH)ALPHA)8 FOLD IN LUCIFERASE                     
REMARK   1  REF    PROTEIN SCI.                  V.   3  1914 1994              
REMARK   1  REFN   ASTM PRCIEI  US ISSN 0961-8368                               
REMARK   1 REFERENCE 2                                                          
REMARK   1  AUTH   S.A.MOORE,M.N.G.JAMES,D.J.O'KANE,J.LEE                       
REMARK   1  TITL   CRYSTAL STRUCTURE OF A FLAVOPROTEIN RELATED TO THE           
REMARK   1  TITL 2 SUBUNITS OF BACTERIAL LUCIFERASE                             
REMARK   1  REF    EMBO J.                       V.  12  1767 1993              
REMARK   1  REFN   ASTM EMJODG  UK ISSN 0261-4189                               
REMARK   1 REFERENCE 3                                                          
REMARK   1  AUTH   S.A.MOORE,M.N.G.JAMES,D.J.O'KANE,J.LEE                       
REMARK   1  TITL   CRYSTALLIZATION OF PHOTOBACTERIUM LEIOGNATHI NFP,            
REMARK   1  TITL 2 NON-FLUORESCENT FLAVOPROTEIN AN UNUSUAL                      
REMARK   1  TITL 3 FLAVOPROTEIN WITH LIMITED SEQUENCE IDENTITY TO               
REMARK   1  TITL 4 BACTERIAL LUCIFERASE                                         
REMARK   1  REF    J.MOL.BIOL.                   V. 224   523 1992              
REMARK   1  REFN   ASTM JMOBAK  UK ISSN 0022-2836                               
REMARK   2                                                                      
REMARK   2 RESOLUTION. 1.60 ANGSTROMS.                                          
REMARK   3                                                                      
REMARK   3 REFINEMENT.                                                          
REMARK   3   PROGRAM     : PROLSQ                                               
REMARK   3   AUTHORS     : KONNERT,HENDRICKSON                                  
REMARK   3                                                                      
REMARK   3  DATA USED IN REFINEMENT.                                            
REMARK   3   RESOLUTION RANGE HIGH (ANGSTROMS) : 1.60                           
REMARK   3   RESOLUTION RANGE LOW  (ANGSTROMS) : 10.00                          
REMARK   3   DATA CUTOFF            (SIGMA(F)) : 1.000                          
REMARK   3   COMPLETENESS FOR RANGE        (%) : 78.7                           
REMARK   3   NUMBER OF REFLECTIONS             : 27451                          
REMARK   3                                                                      
REMARK   3  FIT TO DATA USED IN REFINEMENT.                                     
REMARK   3   CROSS-VALIDATION METHOD          : NULL                            
REMARK   3   FREE R VALUE TEST SET SELECTION  : NULL                            
REMARK   3   R VALUE     (WORKING + TEST SET) : 0.175                           
REMARK   3   R VALUE            (WORKING SET) : NULL                            
REMARK   3   FREE R VALUE                     : NULL                            
REMARK   3   FREE R VALUE TEST SET SIZE   (%) : NULL                            
REMARK   3   FREE R VALUE TEST SET COUNT      : NULL                            
REMARK   3                                                                      
REMARK   3  FIT/AGREEMENT OF MODEL WITH ALL DATA.                               
REMARK   3   R VALUE   (WORKING + TEST SET, NO CUTOFF) : NULL                   
REMARK   3   R VALUE          (WORKING SET, NO CUTOFF) : NULL                   
REMARK   3   FREE R VALUE                  (NO CUTOFF) : NULL                   
REMARK   3   FREE R VALUE TEST SET SIZE (%, NO CUTOFF) : NULL                   
REMARK   3   FREE R VALUE TEST SET COUNT   (NO CUTOFF) : NULL                   
REMARK   3   TOTAL NUMBER OF REFLECTIONS   (NO CUTOFF) : NULL                   
REMARK   3                                                                      
REMARK   3  NUMBER OF NON-HYDROGEN ATOMS USED IN REFINEMENT.                    
REMARK   3   PROTEIN ATOMS            : 1853                                    
REMARK   3   NUCLEIC ACID ATOMS       : 0                                       
REMARK   3   HETEROGEN ATOMS          : 99                                      
REMARK   3   SOLVENT ATOMS            : 192                                     
REMARK   3                                                                      
REMARK   3  B VALUES.                                                           
REMARK   3   FROM WILSON PLOT           (A**2) : NULL                           
REMARK   3   MEAN B VALUE      (OVERALL, A**2) : NULL                           
REMARK   3   OVERALL ANISOTROPIC B VALUE.                                       
REMARK   3    B11 (A**2) : NULL                                                 
REMARK   3    B22 (A**2) : NULL                                                 
REMARK   3    B33 (A**2) : NULL                                                 
REMARK   3    B12 (A**2) : NULL                                                 
REMARK   3    B13 (A**2) : NULL                                                 
REMARK   3    B23 (A**2) : NULL                                                 
REMARK   3                                                                      
REMARK   3  ESTIMATED COORDINATE ERROR.                                         
REMARK   3   ESD FROM LUZZATI PLOT        (A) : NULL                            
REMARK   3   ESD FROM SIGMAA              (A) : NULL                            
REMARK   3   LOW RESOLUTION CUTOFF        (A) : NULL                            
REMARK   3                                                                      
REMARK   3  RMS DEVIATIONS FROM IDEAL VALUES.                                   
REMARK   3   DISTANCE RESTRAINTS.                    RMS    SIGMA               
REMARK   3    BOND LENGTH                     (A) : 0.015 ; 0.018               
REMARK   3    ANGLE DISTANCE                  (A) : 0.036 ; 0.032               
REMARK   3    INTRAPLANAR 1-4 DISTANCE        (A) : 0.038 ; 0.036               
REMARK   3    H-BOND OR METAL COORDINATION    (A) : NULL  ; NULL                
REMARK   3                                                                      
REMARK   3   PLANE RESTRAINT                  (A) : 0.014 ; 0.018               
REMARK   3   CHIRAL-CENTER RESTRAINT       (A**3) : 0.194 ; 0.180               
REMARK   3                                                                      
REMARK   3   NON-BONDED CONTACT RESTRAINTS.                                     
REMARK   3    SINGLE TORSION                  (A) : 0.253 ; 0.360               
REMARK   3    MULTIPLE TORSION                (A) : 0.172 ; 0.360               
REMARK   3    H-BOND (X...Y)                  (A) : NULL  ; NULL                
REMARK   3    H-BOND (X-H...Y)                (A) : 0.206 ; 0.360               
REMARK   3                                                                      
REMARK   3   CONFORMATIONAL TORSION ANGLE RESTRAINTS.                           
REMARK   3    SPECIFIED                 (DEGREES) : NULL  ; NULL                
REMARK   3    PLANAR                    (DEGREES) : 4.000 ; 50.000              
REMARK   3    STAGGERED                 (DEGREES) : 18.100; 100.000             
REMARK   3    TRANSVERSE                (DEGREES) : NULL  ; NULL                
REMARK   3                                                                      
REMARK   3  ISOTROPIC THERMAL FACTOR RESTRAINTS.    RMS    SIGMA                
REMARK   3   MAIN-CHAIN BOND              (A**2) : 2.050 ; 2.000                
REMARK   3   MAIN-CHAIN ANGLE             (A**2) : 3.100 ; 3.000                
REMARK   3   SIDE-CHAIN BOND              (A**2) : 3.530 ; 2.500                
REMARK   3   SIDE-CHAIN ANGLE             (A**2) : 5.560 ; 3.700                
REMARK   3                                                                      
REMARK   3  OTHER REFINEMENT REMARKS: NULL                                      
REMARK   4                                                                      
REMARK   4 1NFP COMPLIES WITH FORMAT V. 3.0, 1-DEC-2006                         
REMARK   4                                                                      
REMARK   4 THIS IS THE REMEDIATED VERSION OF THIS PDB ENTRY.                    
REMARK   4 REMEDIATED DATA FILE REVISION 3.101 (2007-05-01)                     
REMARK 200                                                                      
REMARK 200 EXPERIMENTAL DETAILS                                                 
REMARK 200  EXPERIMENT TYPE                : SYNCHROTRON X-RAY DIFFRACTION      
REMARK 200  DATE OF DATA COLLECTION        : NOV-1992                           
REMARK 200  TEMPERATURE           (KELVIN) : NULL                               
REMARK 200  PH                             : NULL                               
REMARK 200  NUMBER OF CRYSTALS USED        : NULL                               
REMARK 200                                                                      
REMARK 200  SYNCHROTRON              (Y/N) : Y                                  
REMARK 200  RADIATION SOURCE               : PHOTON FACTORY                     
REMARK 200  BEAMLINE                       : BL-6A                              
REMARK 200  X-RAY GENERATOR MODEL          : NULL                               
REMARK 200  MONOCHROMATIC OR LAUE    (M/L) : NULL                               
REMARK 200  WAVELENGTH OR RANGE        (A) : NULL                               
REMARK 200  MONOCHROMATOR                  : NULL                               
REMARK 200  OPTICS                         : NULL                               
REMARK 200                                                                      
REMARK 200  DETECTOR TYPE                  : IMAGE PLATE AREA DETECTOR          
REMARK 200  DETECTOR MANUFACTURER          : FUJI FILM                          
REMARK 200  INTENSITY-INTEGRATION SOFTWARE : WEIS                               
REMARK 200  DATA SCALING SOFTWARE          : NULL                               
REMARK 200                                                                      
REMARK 200  NUMBER OF UNIQUE REFLECTIONS   : 28223                              
REMARK 200  RESOLUTION RANGE HIGH      (A) : NULL                               
REMARK 200  RESOLUTION RANGE LOW       (A) : NULL                               
REMARK 200  REJECTION CRITERIA  (SIGMA(I)) : 0.000                              
REMARK 200                                                                      
REMARK 200 OVERALL.                                                             
REMARK 200  COMPLETENESS FOR RANGE     (%) : 81.0                               
REMARK 200  DATA REDUNDANCY                : 3.000                              
REMARK 200  R MERGE                    (I) : 0.05900                            
REMARK 200  R SYM                      (I) : NULL                               
REMARK 200  <I/SIGMA(I)> FOR THE DATA SET  : NULL                               
REMARK 200                                                                      
REMARK 200 IN THE HIGHEST RESOLUTION SHELL.                                     
REMARK 200  HIGHEST RESOLUTION SHELL, RANGE HIGH (A) : NULL                     
REMARK 200  HIGHEST RESOLUTION SHELL, RANGE LOW  (A) : NULL                     
REMARK 200  COMPLETENESS FOR SHELL     (%) : NULL                               
REMARK 200  DATA REDUNDANCY IN SHELL       : NULL                               
REMARK 200  R MERGE FOR SHELL          (I) : NULL                               
REMARK 200  R SYM FOR SHELL            (I) : NULL                               
REMARK 200  <I/SIGMA(I)> FOR SHELL         : NULL                               
REMARK 200                                                                      
REMARK 200 DIFFRACTION PROTOCOL: NULL                                           
REMARK 200 METHOD USED TO DETERMINE THE STRUCTURE: NULL                         
REMARK 200 SOFTWARE USED: NULL                                                  
REMARK 200 STARTING MODEL: NULL                                                 
REMARK 200                                                                      
REMARK 200 REMARK: NULL                                                         
REMARK 280                                                                      
REMARK 280 CRYSTAL                                                              
REMARK 280 SOLVENT CONTENT, VS   (%): 50.30                                     
REMARK 280 MATTHEWS COEFFICIENT, VM (ANGSTROMS**3/DA): 2.47                     
REMARK 280                                                                      
REMARK 280 CRYSTALLIZATION CONDITIONS: NULL                                     
REMARK 290                                                                      
REMARK 290 CRYSTALLOGRAPHIC SYMMETRY                                            
REMARK 290 SYMMETRY OPERATORS FOR SPACE GROUP: C 2 2 21                         
REMARK 290                                                                      
REMARK 290      SYMOP   SYMMETRY                                                
REMARK 290     NNNMMM   OPERATOR                                                
REMARK 290       1555   X,Y,Z                                                   
REMARK 290       2555   -X,-Y,1/2+Z                                             
REMARK 290       3555   -X,Y,1/2-Z                                              
REMARK 290       4555   X,-Y,-Z                                                 
REMARK 290       5555   1/2+X,1/2+Y,Z                                           
REMARK 290       6555   1/2-X,1/2-Y,1/2+Z                                       
REMARK 290       7555   1/2-X,1/2+Y,1/2-Z                                       
REMARK 290       8555   1/2+X,1/2-Y,-Z                                          
REMARK 290                                                                      
REMARK 290     WHERE NNN -> OPERATOR NUMBER                                     
REMARK 290           MMM -> TRANSLATION VECTOR                                  
REMARK 290                                                                      
REMARK 290 CRYSTALLOGRAPHIC SYMMETRY TRANSFORMATIONS                            
REMARK 290 THE FOLLOWING TRANSFORMATIONS OPERATE ON THE ATOM/HETATM             
REMARK 290 RECORDS IN THIS ENTRY TO PRODUCE CRYSTALLOGRAPHICALLY                
REMARK 290 RELATED MOLECULES.                                                   
REMARK 290   SMTRY1   1  1.000000  0.000000  0.000000        0.00000            
REMARK 290   SMTRY2   1  0.000000  1.000000  0.000000        0.00000            
REMARK 290   SMTRY3   1  0.000000  0.000000  1.000000        0.00000            
REMARK 290   SMTRY1   2 -1.000000  0.000000  0.000000        0.00000            
REMARK 290   SMTRY2   2  0.000000 -1.000000  0.000000        0.00000            
REMARK 290   SMTRY3   2  0.000000  0.000000  1.000000       49.61500            
REMARK 290   SMTRY1   3 -1.000000  0.000000  0.000000        0.00000            
REMARK 290   SMTRY2   3  0.000000  1.000000  0.000000        0.00000            
REMARK 290   SMTRY3   3  0.000000  0.000000 -1.000000       49.61500            
REMARK 290   SMTRY1   4  1.000000  0.000000  0.000000        0.00000            
REMARK 290   SMTRY2   4  0.000000 -1.000000  0.000000        0.00000            
REMARK 290   SMTRY3   4  0.000000  0.000000 -1.000000        0.00000            
REMARK 290   SMTRY1   5  1.000000  0.000000  0.000000       28.46500            
REMARK 290   SMTRY2   5  0.000000  1.000000  0.000000       46.11500            
REMARK 290   SMTRY3   5  0.000000  0.000000  1.000000        0.00000            
REMARK 290   SMTRY1   6 -1.000000  0.000000  0.000000       28.46500            
REMARK 290   SMTRY2   6  0.000000 -1.000000  0.000000       46.11500            
REMARK 290   SMTRY3   6  0.000000  0.000000  1.000000       49.61500            
REMARK 290   SMTRY1   7 -1.000000  0.000000  0.000000       28.46500            
REMARK 290   SMTRY2   7  0.000000  1.000000  0.000000       46.11500            
REMARK 290   SMTRY3   7  0.000000  0.000000 -1.000000       49.61500            
REMARK 290   SMTRY1   8  1.000000  0.000000  0.000000       28.46500            
REMARK 290   SMTRY2   8  0.000000 -1.000000  0.000000       46.11500            
REMARK 290   SMTRY3   8  0.000000  0.000000 -1.000000        0.00000            
REMARK 290                                                                      
REMARK 290 REMARK: NULL                                                         
REMARK 300                                                                      
REMARK 300 BIOMOLECULE: 1                                                       
REMARK 300 THIS ENTRY CONTAINS THE CRYSTALLOGRAPHIC ASYMMETRIC UNIT             
REMARK 300 WHICH CONSISTS OF 1 CHAIN(S). SEE REMARK 350 FOR                     
REMARK 300 INFORMATION ON GENERATING THE BIOLOGICAL MOLECULE(S).                
REMARK 350                                                                      
REMARK 350 GENERATING THE BIOMOLECULE                                           
REMARK 350 COORDINATES FOR A COMPLETE MULTIMER REPRESENTING THE KNOWN           
REMARK 350 BIOLOGICALLY SIGNIFICANT OLIGOMERIZATION STATE OF THE                
REMARK 350 MOLECULE CAN BE GENERATED BY APPLYING BIOMT TRANSFORMATIONS          
REMARK 350 GIVEN BELOW.  BOTH NON-CRYSTALLOGRAPHIC AND                          
REMARK 350 CRYSTALLOGRAPHIC OPERATIONS ARE GIVEN.                               
REMARK 350                                                                      
REMARK 350 BIOMOLECULE: 1                                                       
REMARK 350 APPLY THE FOLLOWING TO CHAINS: A                                     
REMARK 350   BIOMT1   1  1.000000  0.000000  0.000000        0.00000            
REMARK 350   BIOMT2   1  0.000000  1.000000  0.000000        0.00000            
REMARK 350   BIOMT3   1  0.000000  0.000000  1.000000        0.00000            
REMARK 350   BIOMT1   2 -1.000000  0.000000  0.000000        0.00000            
REMARK 350   BIOMT2   2  0.000000  1.000000  0.000000        0.00000            
REMARK 350   BIOMT3   2  0.000000  0.000000 -1.000000       49.61500            
REMARK 375                                                                      
REMARK 375 SPECIAL POSITION                                                     
REMARK 375 THE FOLLOWING ATOMS ARE FOUND TO BE WITHIN 0.15 ANGSTROMS            
REMARK 375 OF A SYMMETRY RELATED ATOM AND ARE ASSUMED TO BE ON SPECIAL          
REMARK 375 POSITIONS.                                                           
REMARK 375                                                                      
REMARK 375 ATOM RES CSSEQI                                                      
REMARK 375 S    SO4   423   LIES ON A SPECIAL POSITION.                         
REMARK 375      HOH   307   LIES ON A SPECIAL POSITION.                         
REMARK 470                                                                      
REMARK 470 MISSING ATOM                                                         
REMARK 470 THE FOLLOWING RESIDUES HAVE MISSING ATOMS(M=MODEL NUMBER;            
REMARK 470 RES=RESIDUE NAME; C=CHAIN IDENTIFIER; SSEQ=SEQUENCE NUMBER;          
REMARK 470 I=INSERTION CODE):                                                   
REMARK 470   M RES CSSEQI  ATOMS                                                
REMARK 470     GLU A 150    CG    CD    OE1   OE2                               
REMARK 500                                                                      
REMARK 500 GEOMETRY AND STEREOCHEMISTRY                                         
REMARK 500 SUBTOPIC: COVALENT BOND ANGLES                                       
REMARK 500                                                                      
REMARK 500 THE STEREOCHEMICAL PARAMETERS OF THE FOLLOWING RESIDUES              
REMARK 500 HAVE VALUES WHICH DEVIATE FROM EXPECTED VALUES BY MORE               
REMARK 500 THAN 6*RMSD (M=MODEL NUMBER; RES=RESIDUE NAME; C=CHAIN               
REMARK 500 IDENTIFIER; SSEQ=SEQUENCE NUMBER; I=INSERTION CODE).                 
REMARK 500                                                                      
REMARK 500 STANDARD TABLE:                                                      
REMARK 500 FORMAT: (10X,I3,1X,A3,1X,A1,I4,A1,3(1X,A4,2X),12X,F5.1)              
REMARK 500                                                                      
REMARK 500 EXPECTED VALUES: ENGH AND HUBER, 1991                                
REMARK 500                                                                      
REMARK 500  M RES CSSEQI ATM1   ATM2   ATM3                                     
REMARK 500    ASP A  43   CA  -  CB  -  CG  ANGL. DEV. = 33.2 DEGREES           
REMARK 500                                                                      
REMARK 500 GEOMETRY AND STEREOCHEMISTRY                                         
REMARK 500 SUBTOPIC: TORSION ANGLES                                             
REMARK 500                                                                      
REMARK 500 TORSION ANGLES OUTSIDE THE EXPECTED RAMACHANDRAN REGIONS:            
REMARK 500 (M=MODEL NUMBER; RES=RESIDUE NAME; C=CHAIN IDENTIFIER;               
REMARK 500 SSEQ=SEQUENCE NUMBER; I=INSERTION CODE).                             
REMARK 500                                                                      
REMARK 500 STANDARD TABLE:                                                      
REMARK 500 FORMAT:(10X,I3,1X,A3,1X,A1,I4,A1,4X,F7.2,3X,F7.2)                    
REMARK 500                                                                      
REMARK 500  M RES CSSEQI        PSI       PHI                                   
REMARK 500    SER A 161      121.19     92.91                                   
REMARK 525                                                                      
REMARK 525 SOLVENT                                                              
REMARK 525 THE FOLLOWING SOLVENT MOLECULES LIE FARTHER THAN EXPECTED            
REMARK 525 FROM THE PROTEIN OR NUCLEIC ACID MOLECULE AND MAY BE                 
REMARK 525 ASSOCIATED WITH A SYMMETRY RELATED MOLECULE (M=MODEL                 
REMARK 525 NUMBER; RES=RESIDUE NAME; C=CHAIN IDENTIFIER; SSEQ=SEQUENCE          
REMARK 525 NUMBER; I=INSERTION CODE):                                           
REMARK 525                                                                      
REMARK 525  M RES CSSEQI                                                        
REMARK 525    HOH   357        DISTANCE =  5.05 ANGSTROMS                       
REMARK 525    HOH   389        DISTANCE =  6.56 ANGSTROMS                       
REMARK 525    HOH   390        DISTANCE =  5.42 ANGSTROMS                       
REMARK 525    HOH   395        DISTANCE =  5.34 ANGSTROMS                       
REMARK 525    HOH   403        DISTANCE =  8.23 ANGSTROMS                       
REMARK 525    HOH   404        DISTANCE =  6.87 ANGSTROMS                       
REMARK 525    HOH   409        DISTANCE =  5.81 ANGSTROMS                       
DBREF  1NFP A    1   228  UNP    P09142   LUXF_PHOLE       1    228             
SEQADV 1NFP VAL A   74  UNP  P09142    ILE    74 CONFLICT                       
SEQADV 1NFP ASN A  123  UNP  P09142    GLY   123 CONFLICT                       
SEQRES   1 A  228  MET THR LYS TRP ASN TYR GLY VAL PHE PHE LEU ASN PHE          
SEQRES   2 A  228  TYR HIS VAL GLY GLN GLN GLU PRO SER LEU THR MET SER          
SEQRES   3 A  228  ASN ALA LEU GLU THR LEU ARG ILE ILE ASP GLU ASP THR          
SEQRES   4 A  228  SER ILE TYR ASP VAL VAL ALA PHE SER GLU HIS HIS ILE          
SEQRES   5 A  228  ASP LYS SER TYR ASN ASP GLU THR LYS LEU ALA PRO PHE          
SEQRES   6 A  228  VAL SER LEU GLY LYS GLN ILE HIS VAL LEU ALA THR SER          
SEQRES   7 A  228  PRO GLU THR VAL VAL LYS ALA ALA LYS TYR GLY MET PRO          
SEQRES   8 A  228  LEU LEU PHE LYS TRP ASP ASP SER GLN GLN LYS ARG ILE          
SEQRES   9 A  228  GLU LEU LEU ASN HIS TYR GLN ALA ALA ALA ALA LYS PHE          
SEQRES  10 A  228  ASN VAL ASP ILE ALA ASN VAL ARG HIS ARG LEU MET LEU          
SEQRES  11 A  228  PHE VAL ASN VAL ASN ASP ASN PRO THR GLN ALA LYS ALA          
SEQRES  12 A  228  GLU LEU SER ILE TYR LEU GLU ASP TYR LEU SER TYR THR          
SEQRES  13 A  228  GLN ALA GLU THR SER ILE ASP GLU ILE ILE ASN SER ASN          
SEQRES  14 A  228  ALA ALA GLY ASN PHE ASP THR CYS LEU HIS HIS VAL ALA          
SEQRES  15 A  228  GLU MET ALA GLN GLY LEU ASN ASN LYS VAL ASP PHE LEU          
SEQRES  16 A  228  PHE CYS PHE GLU SER MET LYS ASP GLN GLU ASN LYS LYS          
SEQRES  17 A  228  SER LEU MET ILE ASN PHE ASP LYS ARG VAL ILE ASN TYR          
SEQRES  18 A  228  ARG LYS GLU HIS ASN LEU ASN                                  
HET    SO4    423       5                                                       
HET    FMN    229      31                                                       
HET    MYR    229      16                                                       
HET    FMN    230      31                                                       
HET    MYR    230      16                                                       
HETNAM     SO4 SULFATE ION                                                      
HETNAM     FMN FLAVIN MONONUCLEOTIDE                                            
HETNAM     MYR MYRISTIC ACID                                                    
HETSYN     FMN RIBOFLAVIN MONOPHOSPHATE                                         
FORMUL   2  SO4    O4 S 2-                                                      
FORMUL   3  FMN    2(C17 H21 N4 O9 P)                                           
FORMUL   4  MYR    2(C14 H28 O2)                                                
FORMUL   7  HOH   *192(H2 O)                                                    
HELIX    1   1 PRO A   21  GLU A   37  1                                  17    
HELIX    2   2 PRO A   79  LYS A   87  1                                   9    
HELIX    3   3 GLN A  100  LYS A  116  1                                  17    
HELIX    4   4 PRO A  138  TYR A  155  1                                  18    
HELIX    5   5 ILE A  162  ASN A  167  1                                   6    
HELIX    6   6 PHE A  174  GLY A  187  1                                  14    
HELIX    7   7 GLN A  204  GLU A  224  1                                  21    
SHEET    1   A 2 VAL A   8  LEU A  11  0                                        
SHEET    2   A 2 VAL A  45  SER A  48  1  N  ALA A  46   O  VAL A   8           
SHEET    1   B 3 PHE A  65  LEU A  68  0                                        
SHEET    2   B 3 GLN A  71  LEU A  75 -1  N  HIS A  73   O  VAL A  66           
SHEET    3   B 3 PRO A  91  PHE A  94  1  N  PRO A  91   O  VAL A  74           
SHEET    1   C 2 HIS A 126  VAL A 134  0                                        
SHEET    2   C 2 VAL A 192  CYS A 197  1  N  ASP A 193   O  HIS A 126           
SHEET    1   D 2 VAL A 132  VAL A 134  0                                        
SHEET    2   D 2 ALA A 170  GLY A 172  1  N  ALA A 170   O  ASN A 133           
LINK         C6  FMN   229                 C3  MYR   229                        
LINK         C6  FMN   230                 C3  MYR   230                        
CRYST1   56.930   92.230   99.230  90.00  90.00  90.00 C 2 2 21      8          
ORIGX1      1.000000  0.000000  0.000000        0.00000                         
ORIGX2      0.000000  1.000000  0.000000        0.00000                         
ORIGX3      0.000000  0.000000  1.000000        0.00000                         
SCALE1      0.017565  0.000000  0.000000        0.00000                         
SCALE2      0.000000  0.010842  0.000000        0.00000                         
SCALE3      0.000000  0.000000  0.010078        0.00000                         
ATOM      1  N   MET A   1      22.491  38.599  29.934  1.00 33.90           N  
ATOM      2  CA  MET A   1      21.261  38.396  30.717  1.00 32.66           C  
ATOM      3  C   MET A   1      20.140  38.370  29.667  1.00 30.29           C  
ATOM      4  O   MET A   1      20.269  39.018  28.618  1.00 29.60           O  
ATOM      5  CB  MET A   1      20.963  39.354  31.825  1.00 35.60           C  
ATOM      6  CG  MET A   1      22.169  39.576  32.728  1.00 37.58           C  
ATOM      7  SD  MET A   1      21.454  40.634  34.035  1.00 43.05           S  
ATOM      8  CE  MET A   1      20.517  39.326  34.866  1.00 36.20           C  
ATOM      9  N   THR A   2      19.154  37.567  30.046  1.00 23.76           N  
ATOM     10  CA  THR A   2      18.008  37.443  29.116  1.00 22.41           C  
ATOM     11  C   THR A   2      16.765  37.215  29.954  1.00 18.68           C  
ATOM     12  O   THR A   2      16.898  36.819  31.144  1.00 17.71           O  
ATOM     13  CB  THR A   2      18.371  36.330  28.060  1.00 27.28           C  
ATOM     14  OG1 THR A   2      17.480  36.648  26.930  1.00 33.04           O  
ATOM     15  CG2 THR A   2      18.294  34.900  28.522  1.00 25.71           C  
ATOM     16  N   LYS A   3      15.620  37.478  29.344  1.00 14.74           N  
ATOM     17  CA  LYS A   3      14.393  37.234  30.134  1.00 14.42           C  
ATOM     18  C   LYS A   3      14.137  35.741  30.218  1.00 11.73           C  
ATOM     19  O   LYS A   3      14.059  35.041  29.184  1.00 16.23           O  
ATOM     20  CB  LYS A   3      13.248  38.027  29.571  1.00 14.62           C  
ATOM     21  CG  LYS A   3      11.903  37.646  30.243  1.00 17.01           C  
ATOM     22  CD  LYS A   3      10.907  38.589  29.559  1.00 19.50           C  
ATOM     23  CE  LYS A   3      10.203  37.848  28.437  1.00 27.88           C  
ATOM     24  NZ  LYS A   3       8.850  38.490  28.290  1.00 34.38           N  
ATOM     25  N   TRP A   4      14.070  35.245  31.458  1.00 11.47           N  
ATOM     26  CA  TRP A   4      13.774  33.824  31.722  1.00 10.88           C  
ATOM     27  C   TRP A   4      12.215  33.784  31.799  1.00 11.78           C  
ATOM     28  O   TRP A   4      11.616  34.710  32.360  1.00 10.09           O  
ATOM     29  CB  TRP A   4      14.433  33.319  33.015  1.00 11.45           C  
ATOM     30  CG  TRP A   4      15.920  33.184  32.883  1.00 11.41           C  
ATOM     31  CD1 TRP A   4      16.669  33.505  31.779  1.00 13.11           C  
ATOM     32  CD2 TRP A   4      16.858  32.747  33.875  1.00 11.49           C  
ATOM     33  NE1 TRP A   4      18.025  33.261  32.007  1.00 12.97           N  
ATOM     34  CE2 TRP A   4      18.149  32.787  33.284  1.00 12.39           C  
ATOM     35  CE3 TRP A   4      16.718  32.273  35.178  1.00 13.10           C  
ATOM     36  CZ2 TRP A   4      19.300  32.418  33.969  1.00 13.97           C  
ATOM     37  CZ3 TRP A   4      17.871  31.889  35.871  1.00 16.47           C  
ATOM     38  CH2 TRP A   4      19.124  31.949  35.250  1.00 13.15           C  
ATOM     39  N   ASN A   5      11.689  32.730  31.201  1.00 10.69           N  
ATOM     40  CA  ASN A   5      10.224  32.509  31.138  1.00 11.50           C  
ATOM     41  C   ASN A   5       9.865  31.354  32.068  1.00  9.74           C  
ATOM     42  O   ASN A   5      10.597  30.372  32.233  1.00 10.76           O  
ATOM     43  CB  ASN A   5       9.719  32.268  29.710  1.00 11.52           C  
ATOM     44  CG  ASN A   5       9.919  33.541  28.863  1.00 17.85           C  
ATOM     45  OD1 ASN A   5       9.464  34.631  29.165  1.00 18.73           O  
ATOM     46  ND2 ASN A   5      10.737  33.354  27.817  1.00 24.92           N  
ATOM     47  N   TYR A   6       8.641  31.524  32.614  1.00 10.73           N  
ATOM     48  CA  TYR A   6       8.090  30.574  33.602  1.00 10.60           C  
ATOM     49  C   TYR A   6       6.728  30.097  33.118  1.00 15.27           C  
ATOM     50  O   TYR A   6       6.003  30.661  32.276  1.00 23.97           O  
ATOM     51  CB  TYR A   6       7.975  31.345  34.949  1.00 10.08           C  
ATOM     52  CG  TYR A   6       9.322  31.909  35.376  1.00 11.60           C  
ATOM     53  CD1 TYR A   6      10.233  31.082  36.043  1.00 13.51           C  
ATOM     54  CD2 TYR A   6       9.661  33.240  35.096  1.00 11.19           C  
ATOM     55  CE1 TYR A   6      11.509  31.580  36.424  1.00 13.40           C  
ATOM     56  CE2 TYR A   6      10.918  33.743  35.489  1.00 14.40           C  
ATOM     57  CZ  TYR A   6      11.820  32.886  36.145  1.00 15.75           C  
ATOM     58  OH  TYR A   6      13.049  33.360  36.517  1.00 16.54           O  
ATOM     59  N   GLY A   7       6.358  28.947  33.585  1.00 13.12           N  
ATOM     60  CA  GLY A   7       5.058  28.309  33.266  1.00 10.55           C  
ATOM     61  C   GLY A   7       4.868  27.275  34.389  1.00 11.22           C  
ATOM     62  O   GLY A   7       5.635  27.222  35.347  1.00 10.15           O  
ATOM     63  N   VAL A   8       3.840  26.480  34.154  1.00  7.80           N  
ATOM     64  CA  VAL A   8       3.422  25.414  35.095  1.00  8.01           C  
ATOM     65  C   VAL A   8       3.157  24.112  34.380  1.00  9.98           C  
ATOM     66  O   VAL A   8       2.790  24.064  33.195  1.00 12.93           O  
ATOM     67  CB  VAL A   8       2.104  25.917  35.801  1.00  9.77           C  
ATOM     68  CG1 VAL A   8       1.368  24.839  36.571  1.00 13.55           C  
ATOM     69  CG2 VAL A   8       2.424  27.115  36.679  1.00 11.55           C  
ATOM     70  N   PHE A   9       3.344  23.026  35.112  1.00  6.88           N  
ATOM     71  CA  PHE A   9       3.001  21.707  34.556  1.00  8.32           C  
ATOM     72  C   PHE A   9       2.218  20.945  35.640  1.00  7.96           C  
ATOM     73  O   PHE A   9       2.331  21.227  36.851  1.00  9.90           O  
ATOM     74  CB  PHE A   9       4.137  20.906  33.948  1.00  9.07           C  
ATOM     75  CG  PHE A   9       5.032  20.162  34.895  1.00  6.44           C  
ATOM     76  CD1 PHE A   9       6.159  20.854  35.423  1.00 10.14           C  
ATOM     77  CD2 PHE A   9       4.827  18.839  35.222  1.00  8.52           C  
ATOM     78  CE1 PHE A   9       7.016  20.144  36.277  1.00  7.95           C  
ATOM     79  CE2 PHE A   9       5.657  18.127  36.068  1.00  9.24           C  
ATOM     80  CZ  PHE A   9       6.768  18.811  36.603  1.00 10.15           C  
ATOM     81  N   PHE A  10       1.472  19.998  35.165  1.00  6.78           N  
ATOM     82  CA  PHE A  10       0.717  19.039  35.974  1.00  8.93           C  
ATOM     83  C   PHE A  10       1.132  17.658  35.549  1.00  8.36           C  
ATOM     84  O   PHE A  10       1.332  17.307  34.379  1.00 10.24           O  
ATOM     85  CB  PHE A  10      -0.827  19.176  35.803  1.00  7.64           C  
ATOM     86  CG  PHE A  10      -1.281  20.544  36.155  1.00 10.02           C  
ATOM     87  CD1 PHE A  10      -1.407  20.893  37.515  1.00 11.57           C  
ATOM     88  CD2 PHE A  10      -1.560  21.511  35.163  1.00 12.50           C  
ATOM     89  CE1 PHE A  10      -1.847  22.192  37.873  1.00  8.40           C  
ATOM     90  CE2 PHE A  10      -1.981  22.787  35.529  1.00 11.00           C  
ATOM     91  CZ  PHE A  10      -2.124  23.143  36.887  1.00 11.67           C  
ATOM     92  N   LEU A  11       1.261  16.783  36.530  1.00  8.30           N  
ATOM     93  CA  LEU A  11       1.581  15.369  36.397  1.00  9.49           C  
ATOM     94  C   LEU A  11       0.214  14.695  36.138  1.00 11.49           C  
ATOM     95  O   LEU A  11      -0.699  14.772  36.998  1.00 10.30           O  
ATOM     96  CB  LEU A  11       2.275  14.857  37.694  1.00 10.14           C  
ATOM     97  CG  LEU A  11       2.445  13.365  37.724  1.00 11.71           C  
ATOM     98  CD1 LEU A  11       3.351  12.906  36.554  1.00 14.18           C  
ATOM     99  CD2 LEU A  11       3.041  12.837  39.028  1.00 14.93           C  
ATOM    100  N   ASN A  12       0.102  14.068  34.977  1.00 10.15           N  
ATOM    101  CA  ASN A  12      -1.195  13.383  34.641  1.00 12.09           C  
ATOM    102  C   ASN A  12      -1.101  11.956  35.150  1.00  8.84           C  
ATOM    103  O   ASN A  12      -0.729  10.999  34.462  1.00 10.98           O  
ATOM    104  CB  ASN A  12      -1.462  13.552  33.134  1.00 11.41           C  
ATOM    105  CG  ASN A  12      -2.833  13.047  32.715  1.00 15.94           C  
ATOM    106  OD1 ASN A  12      -3.586  12.410  33.490  1.00 16.04           O  
ATOM    107  ND2 ASN A  12      -3.184  13.336  31.463  1.00 11.32           N  
ATOM    108  N   PHE A  13      -1.436  11.850  36.453  1.00 11.03           N  
ATOM    109  CA  PHE A  13      -1.336  10.549  37.188  1.00 11.96           C  
ATOM    110  C   PHE A  13      -2.386  10.620  38.323  1.00 14.11           C  
ATOM    111  O   PHE A  13      -2.504  11.691  38.975  1.00 14.17           O  
ATOM    112  CB  PHE A  13       0.101  10.434  37.724  1.00 11.43           C  
ATOM    113  CG  PHE A  13       0.467   9.096  38.285  1.00 12.19           C  
ATOM    114  CD1 PHE A  13       0.829   8.063  37.427  1.00 13.22           C  
ATOM    115  CD2 PHE A  13       0.502   8.902  39.676  1.00 13.85           C  
ATOM    116  CE1 PHE A  13       1.208   6.812  37.928  1.00 14.91           C  
ATOM    117  CE2 PHE A  13       0.846   7.637  40.184  1.00 12.64           C  
ATOM    118  CZ  PHE A  13       1.227   6.596  39.318  1.00 16.31           C  
ATOM    119  N   TYR A  14      -3.099   9.485  38.477  1.00 12.26           N  
ATOM    120  CA  TYR A  14      -4.177   9.535  39.473  1.00 13.62           C  
ATOM    121  C   TYR A  14      -3.798   9.383  40.937  1.00 14.14           C  
ATOM    122  O   TYR A  14      -4.576   9.931  41.755  1.00 18.53           O  
ATOM    123  CB  TYR A  14      -5.283   8.540  39.115  1.00 11.91           C  
ATOM    124  CG  TYR A  14      -5.862   8.697  37.717  1.00 13.71           C  
ATOM    125  CD1 TYR A  14      -6.464   9.911  37.338  1.00 13.17           C  
ATOM    126  CD2 TYR A  14      -5.800   7.655  36.781  1.00 12.24           C  
ATOM    127  CE1 TYR A  14      -7.002  10.068  36.065  1.00 11.76           C  
ATOM    128  CE2 TYR A  14      -6.338   7.802  35.514  1.00 10.87           C  
ATOM    129  CZ  TYR A  14      -6.932   9.011  35.164  1.00 13.20           C  
ATOM    130  OH  TYR A  14      -7.475   9.229  33.932  1.00 15.04           O  
ATOM    131  N   HIS A  15      -2.732   8.741  41.243  1.00 15.60           N  
ATOM    132  CA  HIS A  15      -2.326   8.471  42.636  1.00 17.44           C  
ATOM    133  C   HIS A  15      -1.090   9.198  43.130  1.00 14.66           C  
ATOM    134  O   HIS A  15       0.018   8.693  42.872  1.00 15.52           O  
ATOM    135  CB  HIS A  15      -2.096   6.923  42.738  1.00 22.94           C  
ATOM    136  CG  HIS A  15      -3.423   6.273  42.403  1.00 32.11           C  
ATOM    137  ND1 HIS A  15      -4.609   6.655  43.019  1.00 33.47           N  
ATOM    138  CD2 HIS A  15      -3.725   5.315  41.486  1.00 34.24           C  
ATOM    139  CE1 HIS A  15      -5.594   5.944  42.482  1.00 35.04           C  
ATOM    140  NE2 HIS A  15      -5.093   5.129  41.572  1.00 35.15           N  
ATOM    141  N   VAL A  16      -1.319  10.307  43.792  1.00 14.29           N  
ATOM    142  CA  VAL A  16      -0.237  11.143  44.331  1.00 13.50           C  
ATOM    143  C   VAL A  16      -0.466  11.427  45.819  1.00 17.71           C  
ATOM    144  O   VAL A  16      -1.579  11.802  46.218  1.00 14.69           O  
ATOM    145  CB  VAL A  16       0.030  12.402  43.508  1.00 11.07           C  
ATOM    146  CG1 VAL A  16       0.507  12.064  42.077  1.00 11.32           C  
ATOM    147  CG2 VAL A  16      -1.076  13.447  43.521  1.00 13.23           C  
ATOM    148  N   GLY A  17       0.604  11.201  46.568  1.00 21.26           N  
ATOM    149  CA  GLY A  17       0.606  11.392  48.022  1.00 23.94           C  
ATOM    150  C   GLY A  17      -0.636  10.863  48.746  1.00 25.81           C  
ATOM    151  O   GLY A  17      -1.163  11.607  49.610  1.00 26.00           O  
ATOM    152  N   GLN A  18      -1.097   9.665  48.441  1.00 26.57           N  
ATOM    153  CA  GLN A  18      -2.299   9.057  49.030  1.00 29.23           C  
ATOM    154  C   GLN A  18      -3.547   9.949  48.972  1.00 26.91           C  
ATOM    155  O   GLN A  18      -4.443   9.817  49.855  1.00 26.94           O  
ATOM    156  CB  GLN A  18      -2.108   8.542  50.470  1.00 35.41           C  
ATOM    157  CG  GLN A  18      -0.755   7.952  50.838  1.00 43.41           C  
ATOM    158  CD  GLN A  18      -0.352   6.809  49.921  1.00 48.91           C  
ATOM    159  OE1 GLN A  18      -1.198   5.975  49.559  1.00 51.02           O  
ATOM    160  NE2 GLN A  18       0.938   6.792  49.546  1.00 51.47           N  
ATOM    161  N   GLN A  19      -3.632  10.844  47.979  1.00 20.46           N  
ATOM    162  CA  GLN A  19      -4.791  11.760  47.875  1.00 16.24           C  
ATOM    163  C   GLN A  19      -5.853  11.104  46.986  1.00 15.43           C  
ATOM    164  O   GLN A  19      -5.490  10.362  46.071  1.00 12.91           O  
ATOM    165  CB  GLN A  19      -4.471  13.144  47.323  1.00 16.18           C  
ATOM    166  CG  GLN A  19      -3.448  13.934  48.123  1.00 15.07           C  
ATOM    167  CD  GLN A  19      -2.921  15.175  47.474  1.00 16.66           C  
ATOM    168  OE1 GLN A  19      -2.237  15.926  48.185  1.00 18.02           O  
ATOM    169  NE2 GLN A  19      -3.230  15.497  46.213  1.00 11.61           N  
ATOM    170  N   GLU A  20      -7.110  11.394  47.329  1.00 13.09           N  
ATOM    171  CA  GLU A  20      -8.179  10.822  46.438  1.00 13.64           C  
ATOM    172  C   GLU A  20      -8.103  11.721  45.196  1.00 10.51           C  
ATOM    173  O   GLU A  20      -7.822  12.920  45.312  1.00 10.99           O  
ATOM    174  CB  GLU A  20      -9.539  11.085  47.116  1.00 15.36           C  
ATOM    175  CG  GLU A  20      -9.594  10.443  48.502  1.00 23.54           C  
ATOM    176  CD  GLU A  20      -9.121  11.275  49.675  1.00 30.38           C  
ATOM    177  OE1 GLU A  20      -8.340  12.260  49.572  1.00 27.63           O  
ATOM    178  OE2 GLU A  20      -9.556  10.924  50.785  1.00 34.45           O  
ATOM    179  N   PRO A  21      -8.394  11.107  44.052  1.00 11.43           N  
ATOM    180  CA  PRO A  21      -8.365  11.848  42.780  1.00 10.49           C  
ATOM    181  C   PRO A  21      -9.072  13.155  42.770  1.00 10.12           C  
ATOM    182  O   PRO A  21      -8.613  14.138  42.180  1.00  9.98           O  
ATOM    183  CB  PRO A  21      -8.860  10.810  41.754  1.00 11.61           C  
ATOM    184  CG  PRO A  21      -8.468   9.479  42.351  1.00 12.24           C  
ATOM    185  CD  PRO A  21      -8.720   9.693  43.853  1.00 11.94           C  
ATOM    186  N   SER A  22     -10.274  13.232  43.394  1.00  9.53           N  
ATOM    187  CA  SER A  22     -11.025  14.495  43.363  1.00  9.75           C  
ATOM    188  C   SER A  22     -10.344  15.592  44.184  1.00  8.75           C  
ATOM    189  O   SER A  22     -10.517  16.780  43.875  1.00  8.76           O  
ATOM    190  CB  SER A  22     -12.485  14.277  43.740  1.00 12.85           C  
ATOM    191  OG  SER A  22     -12.471  13.831  45.105  1.00 21.93           O  
ATOM    192  N   LEU A  23      -9.542  15.181  45.162  1.00  9.81           N  
ATOM    193  CA  LEU A  23      -8.760  16.156  45.981  1.00 11.23           C  
ATOM    194  C   LEU A  23      -7.585  16.718  45.120  1.00  9.74           C  
ATOM    195  O   LEU A  23      -7.384  17.910  45.051  1.00 10.14           O  
ATOM    196  CB  LEU A  23      -8.338  15.483  47.269  1.00 14.42           C  
ATOM    197  CG  LEU A  23      -7.705  16.260  48.421  1.00 14.05           C  
ATOM    198  CD1 LEU A  23      -7.082  15.243  49.394  1.00 16.48           C  
ATOM    199  CD2 LEU A  23      -6.608  17.179  47.950  1.00 17.52           C  
ATOM    200  N   THR A  24      -6.874  15.799  44.472  1.00 11.47           N  
ATOM    201  CA  THR A  24      -5.784  16.194  43.547  1.00 10.42           C  
ATOM    202  C   THR A  24      -6.332  17.105  42.451  1.00  9.16           C  
ATOM    203  O   THR A  24      -5.713  18.125  42.152  1.00  9.56           O  
ATOM    204  CB  THR A  24      -5.255  14.837  42.929  1.00 11.64           C  
ATOM    205  OG1 THR A  24      -4.791  14.114  44.085  1.00 12.75           O  
ATOM    206  CG2 THR A  24      -4.177  15.091  41.846  1.00 15.57           C  
ATOM    207  N   MET A  25      -7.500  16.752  41.871  1.00  8.72           N  
ATOM    208  CA  MET A  25      -8.153  17.543  40.853  1.00  7.98           C  
ATOM    209  C   MET A  25      -8.465  18.952  41.362  1.00  7.83           C  
ATOM    210  O   MET A  25      -8.216  19.998  40.727  1.00  9.45           O  
ATOM    211  CB  MET A  25      -9.448  16.861  40.354  1.00 10.34           C  
ATOM    212  CG  MET A  25     -10.137  17.640  39.253  1.00 13.68           C  
ATOM    213  SD  MET A  25      -9.122  17.623  37.722  1.00 15.24           S  
ATOM    214  CE  MET A  25     -10.161  18.632  36.603  1.00 13.88           C  
ATOM    215  N   SER A  26      -9.089  18.993  42.550  1.00  8.53           N  
ATOM    216  CA  SER A  26      -9.470  20.274  43.186  1.00  9.83           C  
ATOM    217  C   SER A  26      -8.229  21.152  43.425  1.00  9.77           C  
ATOM    218  O   SER A  26      -8.228  22.369  43.158  1.00  8.05           O  
ATOM    219  CB  SER A  26     -10.258  20.034  44.494  1.00 13.22           C  
ATOM    220  OG  SER A  26     -10.515  21.292  45.165  1.00 13.80           O  
ATOM    221  N   ASN A  27      -7.140  20.544  43.894  1.00  9.72           N  
ATOM    222  CA  ASN A  27      -5.880  21.300  44.160  1.00 10.62           C  
ATOM    223  C   ASN A  27      -5.352  21.897  42.844  1.00  8.70           C  
ATOM    224  O   ASN A  27      -4.902  23.055  42.826  1.00  7.52           O  
ATOM    225  CB  ASN A  27      -4.827  20.453  44.840  1.00  9.26           C  
ATOM    226  CG  ASN A  27      -5.095  20.122  46.311  1.00 11.02           C  
ATOM    227  OD1 ASN A  27      -5.988  20.751  46.898  1.00 11.86           O  
ATOM    228  ND2 ASN A  27      -4.325  19.187  46.835  1.00 10.93           N  
ATOM    229  N   ALA A  28      -5.420  21.060  41.818  1.00  9.53           N  
ATOM    230  CA  ALA A  28      -4.938  21.518  40.497  1.00  7.91           C  
ATOM    231  C   ALA A  28      -5.750  22.693  39.963  1.00  8.76           C  
ATOM    232  O   ALA A  28      -5.211  23.635  39.347  1.00 10.37           O  
ATOM    233  CB  ALA A  28      -4.824  20.367  39.521  1.00  6.14           C  
ATOM    234  N   LEU A  29      -7.090  22.634  40.162  1.00  7.58           N  
ATOM    235  CA  LEU A  29      -7.936  23.757  39.706  1.00  9.70           C  
ATOM    236  C   LEU A  29      -7.645  25.073  40.371  1.00  8.59           C  
ATOM    237  O   LEU A  29      -7.851  26.129  39.785  1.00 11.28           O  
ATOM    238  CB  LEU A  29      -9.420  23.356  39.859  1.00 12.09           C  
ATOM    239  CG  LEU A  29      -9.908  22.237  38.944  1.00 15.22           C  
ATOM    240  CD1 LEU A  29     -11.384  21.958  39.338  1.00 15.94           C  
ATOM    241  CD2 LEU A  29      -9.822  22.677  37.482  1.00 14.36           C  
ATOM    242  N   GLU A  30      -7.148  24.979  41.622  1.00 10.27           N  
ATOM    243  CA  GLU A  30      -6.780  26.157  42.394  1.00 10.50           C  
ATOM    244  C   GLU A  30      -5.522  26.763  41.750  1.00  7.60           C  
ATOM    245  O   GLU A  30      -5.423  27.985  41.657  1.00 10.14           O  
ATOM    246  CB  GLU A  30      -6.512  25.762  43.838  1.00 13.48           C  
ATOM    247  CG  GLU A  30      -6.057  26.935  44.736  1.00 19.98           C  
ATOM    248  CD  GLU A  30      -6.950  28.147  44.691  1.00 24.59           C  
ATOM    249  OE1 GLU A  30      -8.089  28.170  44.209  1.00 26.86           O  
ATOM    250  OE2 GLU A  30      -6.386  29.138  45.207  1.00 24.94           O  
ATOM    251  N   THR A  31      -4.637  25.887  41.313  1.00  8.87           N  
ATOM    252  CA  THR A  31      -3.386  26.362  40.663  1.00  9.32           C  
ATOM    253  C   THR A  31      -3.744  27.134  39.405  1.00 10.48           C  
ATOM    254  O   THR A  31      -3.254  28.240  39.159  1.00 11.42           O  
ATOM    255  CB  THR A  31      -2.389  25.202  40.366  1.00  9.35           C  
ATOM    256  OG1 THR A  31      -2.074  24.519  41.606  1.00 12.00           O  
ATOM    257  CG2 THR A  31      -1.131  25.735  39.642  1.00  9.49           C  
ATOM    258  N   LEU A  32      -4.655  26.564  38.628  1.00 12.15           N  
ATOM    259  CA  LEU A  32      -5.152  27.212  37.404  1.00 13.17           C  
ATOM    260  C   LEU A  32      -5.776  28.578  37.703  1.00 10.91           C  
ATOM    261  O   LEU A  32      -5.599  29.610  37.045  1.00 13.74           O  
ATOM    262  CB  LEU A  32      -6.185  26.275  36.776  1.00 14.76           C  
ATOM    263  CG  LEU A  32      -5.673  25.182  35.887  1.00 22.46           C  
ATOM    264  CD1 LEU A  32      -6.872  24.526  35.194  1.00 22.63           C  
ATOM    265  CD2 LEU A  32      -4.667  25.759  34.877  1.00 19.58           C  
ATOM    266  N   ARG A  33      -6.594  28.582  38.763  1.00 13.70           N  
ATOM    267  CA  ARG A  33      -7.257  29.789  39.218  1.00 12.63           C  
ATOM    268  C   ARG A  33      -6.235  30.844  39.563  1.00 12.66           C  
ATOM    269  O   ARG A  33      -6.421  31.997  39.190  1.00 15.64           O  
ATOM    270  CB  ARG A  33      -8.260  29.561  40.359  1.00 14.87           C  
ATOM    271  CG  ARG A  33      -8.943  30.880  40.711  1.00 20.06           C  
ATOM    272  CD  ARG A  33      -9.533  30.881  42.079  1.00 22.96           C  
ATOM    273  NE  ARG A  33      -8.491  30.975  43.110  1.00 25.40           N  
ATOM    274  CZ  ARG A  33      -7.694  32.062  43.210  1.00 26.18           C  
ATOM    275  NH1 ARG A  33      -7.845  33.116  42.414  1.00 24.52           N  
ATOM    276  NH2 ARG A  33      -6.746  31.997  44.159  1.00 24.26           N  
ATOM    277  N   ILE A  34      -5.156  30.492  40.250  1.00 12.82           N  
ATOM    278  CA  ILE A  34      -4.124  31.469  40.644  1.00 12.44           C  
ATOM    279  C   ILE A  34      -3.391  32.065  39.431  1.00 13.37           C  
ATOM    280  O   ILE A  34      -2.981  33.243  39.363  1.00 14.69           O  
ATOM    281  CB  ILE A  34      -3.116  30.745  41.609  1.00 10.63           C  
ATOM    282  CG1 ILE A  34      -3.777  30.390  42.975  1.00 12.20           C  
ATOM    283  CG2 ILE A  34      -1.848  31.630  41.821  1.00 12.15           C  
ATOM    284  CD1 ILE A  34      -2.939  29.282  43.695  1.00 12.77           C  
ATOM    285  N   ILE A  35      -3.168  31.212  38.432  1.00 14.30           N  
ATOM    286  CA  ILE A  35      -2.481  31.597  37.189  1.00 16.97           C  
ATOM    287  C   ILE A  35      -3.301  32.549  36.325  1.00 19.98           C  
ATOM    288  O   ILE A  35      -2.724  33.383  35.611  1.00 19.82           O  
ATOM    289  CB  ILE A  35      -2.149  30.299  36.376  1.00 20.22           C  
ATOM    290  CG1 ILE A  35      -0.780  29.743  36.898  1.00 20.86           C  
ATOM    291  CG2 ILE A  35      -2.213  30.346  34.844  1.00 25.15           C  
ATOM    292  CD1 ILE A  35      -0.910  28.180  36.719  1.00 24.01           C  
ATOM    293  N   ASP A  36      -4.612  32.368  36.385  1.00 19.40           N  
ATOM    294  CA  ASP A  36      -5.554  33.160  35.554  1.00 22.77           C  
ATOM    295  C   ASP A  36      -5.930  34.470  36.221  1.00 22.27           C  
ATOM    296  O   ASP A  36      -5.977  35.547  35.574  1.00 25.80           O  
ATOM    297  CB  ASP A  36      -6.746  32.246  35.185  1.00 28.31           C  
ATOM    298  CG  ASP A  36      -7.706  33.005  34.275  1.00 37.66           C  
ATOM    299  OD1 ASP A  36      -7.314  33.367  33.147  1.00 43.08           O  
ATOM    300  OD2 ASP A  36      -8.862  33.266  34.694  1.00 41.17           O  
ATOM    301  N   GLU A  37      -6.164  34.452  37.511  1.00 20.63           N  
ATOM    302  CA  GLU A  37      -6.582  35.607  38.260  1.00 21.97           C  
ATOM    303  C   GLU A  37      -5.584  36.328  39.141  1.00 21.45           C  
ATOM    304  O   GLU A  37      -5.733  37.562  39.275  1.00 24.24           O  
ATOM    305  CB  GLU A  37      -7.724  35.210  39.251  1.00 22.89           C  
ATOM    306  CG  GLU A  37      -8.943  34.587  38.594  1.00 28.17           C  
ATOM    307  CD  GLU A  37     -10.028  34.132  39.538  1.00 33.00           C  
ATOM    308  OE1 GLU A  37      -9.970  34.202  40.761  1.00 33.71           O  
ATOM    309  OE2 GLU A  37     -11.010  33.639  38.905  1.00 36.22           O  
ATOM    310  N   ASP A  38      -4.666  35.612  39.753  1.00 19.80           N  
ATOM    311  CA  ASP A  38      -3.770  36.229  40.744  1.00 21.39           C  
ATOM    312  C   ASP A  38      -2.386  36.641  40.277  1.00 18.67           C  
ATOM    313  O   ASP A  38      -1.760  37.455  40.999  1.00 18.60           O  
ATOM    314  CB  ASP A  38      -3.703  35.275  41.959  1.00 22.92           C  
ATOM    315  CG  ASP A  38      -5.008  35.010  42.677  1.00 27.37           C  
ATOM    316  OD1 ASP A  38      -6.062  35.611  42.426  1.00 28.90           O  
ATOM    317  OD2 ASP A  38      -5.021  34.171  43.598  1.00 30.40           O  
ATOM    318  N   THR A  39      -1.961  36.124  39.151  1.00 18.50           N  
ATOM    319  CA  THR A  39      -0.585  36.402  38.698  1.00 16.74           C  
ATOM    320  C   THR A  39      -0.527  36.607  37.205  1.00 19.97           C  
ATOM    321  O   THR A  39      -1.562  36.420  36.537  1.00 19.97           O  
ATOM    322  CB  THR A  39       0.239  35.096  39.113  1.00 13.83           C  
ATOM    323  OG1 THR A  39      -0.403  33.956  38.439  1.00 12.74           O  
ATOM    324  CG2 THR A  39       0.309  34.853  40.621  1.00 13.24           C  
ATOM    325  N   SER A  40       0.645  36.967  36.698  1.00 19.39           N  
ATOM    326  CA  SER A  40       0.775  37.157  35.243  1.00 20.11           C  
ATOM    327  C   SER A  40       1.972  36.467  34.650  1.00 19.63           C  
ATOM    328  O   SER A  40       1.951  36.331  33.401  1.00 22.09           O  
ATOM    329  CB  SER A  40       0.776  38.637  34.863  1.00 20.11           C  
ATOM    330  OG  SER A  40       1.901  39.235  35.488  1.00 21.80           O  
ATOM    331  N   ILE A  41       2.948  36.047  35.467  1.00 16.19           N  
ATOM    332  CA  ILE A  41       4.124  35.423  34.836  1.00 17.11           C  
ATOM    333  C   ILE A  41       4.074  34.026  34.287  1.00 17.08           C  
ATOM    334  O   ILE A  41       4.972  33.647  33.469  1.00 18.97           O  
ATOM    335  CB  ILE A  41       5.422  35.664  35.731  1.00 17.53           C  
ATOM    336  CG1 ILE A  41       5.370  34.812  37.033  1.00 15.42           C  
ATOM    337  CG2 ILE A  41       5.722  37.162  35.968  1.00 17.44           C  
ATOM    338  CD1 ILE A  41       6.750  34.248  37.487  1.00 14.65           C  
ATOM    339  N   TYR A  42       3.108  33.202  34.731  1.00 15.55           N  
ATOM    340  CA  TYR A  42       2.968  31.790  34.365  1.00 15.93           C  
ATOM    341  C   TYR A  42       2.307  31.757  32.995  1.00 18.57           C  
ATOM    342  O   TYR A  42       1.088  31.815  32.918  1.00 21.84           O  
ATOM    343  CB  TYR A  42       2.308  30.997  35.497  1.00 11.80           C  
ATOM    344  CG  TYR A  42       2.970  31.305  36.829  1.00 12.63           C  
ATOM    345  CD1 TYR A  42       4.195  30.712  37.165  1.00 14.34           C  
ATOM    346  CD2 TYR A  42       2.375  32.188  37.733  1.00 13.18           C  
ATOM    347  CE1 TYR A  42       4.815  31.003  38.386  1.00 15.19           C  
ATOM    348  CE2 TYR A  42       2.992  32.475  38.967  1.00 15.09           C  
ATOM    349  CZ  TYR A  42       4.229  31.885  39.275  1.00 14.26           C  
ATOM    350  OH  TYR A  42       4.842  32.167  40.464  1.00 12.88           O  
ATOM    351  N   ASP A  43       3.176  31.698  32.008  1.00 15.99           N  
ATOM    352  CA  ASP A  43       2.801  31.809  30.605  1.00 21.02           C  
ATOM    353  C   ASP A  43       2.099  30.651  29.900  1.00 18.36           C  
ATOM    354  O   ASP A  43       1.224  30.927  29.049  1.00 17.26           O  
ATOM    355  CB  ASP A  43       3.924  32.346  29.777  1.00 25.15           C  
ATOM    356  CG  ASP A  43       5.361  32.270  29.483  1.00 35.36           C  
ATOM    357  OD1 ASP A  43       6.106  31.286  29.220  1.00 27.63           O  
ATOM    358  OD2 ASP A  43       5.901  33.486  29.408  1.00 40.38           O  
ATOM    359  N   VAL A  44       2.498  29.444  30.190  1.00 13.59           N  
ATOM    360  CA  VAL A  44       2.018  28.251  29.520  1.00 12.78           C  
ATOM    361  C   VAL A  44       1.850  27.129  30.563  1.00 14.68           C  
ATOM    362  O   VAL A  44       2.479  27.199  31.629  1.00 12.42           O  
ATOM    363  CB  VAL A  44       3.064  27.768  28.466  1.00 14.38           C  
ATOM    364  CG1 VAL A  44       3.268  28.776  27.329  1.00 15.69           C  
ATOM    365  CG2 VAL A  44       4.393  27.423  29.152  1.00 13.42           C  
ATOM    366  N   VAL A  45       1.036  26.185  30.188  1.00 13.34           N  
ATOM    367  CA  VAL A  45       0.772  24.985  30.983  1.00 13.39           C  
ATOM    368  C   VAL A  45       1.105  23.775  30.099  1.00 13.98           C  
ATOM    369  O   VAL A  45       0.837  23.764  28.873  1.00 15.20           O  
ATOM    370  CB  VAL A  45      -0.701  24.872  31.451  1.00 13.34           C  
ATOM    371  CG1 VAL A  45      -0.993  23.546  32.141  1.00 12.88           C  
ATOM    372  CG2 VAL A  45      -1.089  26.042  32.327  1.00 18.37           C  
ATOM    373  N   ALA A  46       1.659  22.736  30.697  1.00 11.66           N  
ATOM    374  CA  ALA A  46       1.965  21.489  30.010  1.00 10.95           C  
ATOM    375  C   ALA A  46       1.592  20.331  30.960  1.00 10.36           C  
ATOM    376  O   ALA A  46       1.273  20.588  32.133  1.00  9.18           O  
ATOM    377  CB  ALA A  46       3.425  21.407  29.588  1.00 10.24           C  
ATOM    378  N   PHE A  47       1.632  19.126  30.442  1.00  9.05           N  
ATOM    379  CA  PHE A  47       1.339  17.924  31.236  1.00 11.46           C  
ATOM    380  C   PHE A  47       2.564  17.014  31.189  1.00 14.39           C  
ATOM    381  O   PHE A  47       3.262  16.971  30.133  1.00 18.45           O  
ATOM    382  CB  PHE A  47       0.106  17.124  30.725  1.00  8.90           C  
ATOM    383  CG  PHE A  47      -1.178  17.856  31.072  1.00 11.78           C  
ATOM    384  CD1 PHE A  47      -1.756  17.694  32.339  1.00 14.85           C  
ATOM    385  CD2 PHE A  47      -1.758  18.721  30.160  1.00 14.41           C  
ATOM    386  CE1 PHE A  47      -2.920  18.408  32.662  1.00 14.62           C  
ATOM    387  CE2 PHE A  47      -2.892  19.432  30.480  1.00 16.14           C  
ATOM    388  CZ  PHE A  47      -3.487  19.285  31.724  1.00 15.60           C  
ATOM    389  N   SER A  48       2.855  16.328  32.277  1.00 10.90           N  
ATOM    390  CA  SER A  48       3.901  15.305  32.335  1.00 11.41           C  
ATOM    391  C   SER A  48       3.148  13.989  32.121  1.00 12.60           C  
ATOM    392  O   SER A  48       2.248  13.551  32.919  1.00  9.47           O  
ATOM    393  CB  SER A  48       4.598  15.320  33.703  1.00 10.44           C  
ATOM    394  OG  SER A  48       5.650  14.409  33.639  1.00  8.62           O  
ATOM    395  N   GLU A  49       3.450  13.304  31.011  1.00 10.72           N  
ATOM    396  CA  GLU A  49       2.763  12.075  30.621  1.00 14.02           C  
ATOM    397  C   GLU A  49       3.654  11.013  30.014  1.00 15.20           C  
ATOM    398  O   GLU A  49       3.118  10.067  29.426  1.00 15.87           O  
ATOM    399  CB  GLU A  49       1.825  12.380  29.426  1.00 15.65           C  
ATOM    400  CG  GLU A  49       0.746  13.382  29.678  1.00 21.32           C  
ATOM    401  CD  GLU A  49      -0.202  13.690  28.543  1.00 28.94           C  
ATOM    402  OE1 GLU A  49       0.049  13.397  27.383  1.00 29.60           O  
ATOM    403  OE2 GLU A  49      -1.239  14.259  28.980  1.00 29.10           O  
ATOM    404  N   HIS A  50       4.953  11.161  30.244  1.00 13.80           N  
ATOM    405  CA  HIS A  50       5.913  10.169  29.701  1.00 15.13           C  
ATOM    406  C   HIS A  50       6.001   8.879  30.483  1.00 15.69           C  
ATOM    407  O   HIS A  50       6.857   8.008  30.166  1.00 17.51           O  
ATOM    408  CB  HIS A  50       7.279  10.834  29.466  1.00 14.52           C  
ATOM    409  CG  HIS A  50       7.781  11.574  30.681  1.00 11.51           C  
ATOM    410  ND1 HIS A  50       7.567  12.899  30.907  1.00 11.37           N  
ATOM    411  CD2 HIS A  50       8.504  11.099  31.737  1.00 10.54           C  
ATOM    412  CE1 HIS A  50       8.165  13.237  32.038  1.00 12.26           C  
ATOM    413  NE2 HIS A  50       8.751  12.181  32.539  1.00 10.16           N  
ATOM    414  N   HIS A  51       5.158   8.680  31.495  1.00 13.52           N  
ATOM    415  CA  HIS A  51       5.083   7.442  32.243  1.00 12.65           C  
ATOM    416  C   HIS A  51       4.236   6.429  31.452  1.00 13.25           C  
ATOM    417  O   HIS A  51       4.184   5.246  31.807  1.00 15.55           O  
ATOM    418  CB  HIS A  51       4.550   7.634  33.690  1.00 13.60           C  
ATOM    419  CG  HIS A  51       3.229   8.389  33.702  1.00  8.96           C  
ATOM    420  ND1 HIS A  51       3.114   9.709  33.503  1.00 11.27           N  
ATOM    421  CD2 HIS A  51       1.989   7.908  33.934  1.00 11.02           C  
ATOM    422  CE1 HIS A  51       1.856  10.090  33.608  1.00 11.82           C  
ATOM    423  NE2 HIS A  51       1.161   8.985  33.841  1.00 10.42           N  
ATOM    424  N   ILE A  52       3.561   6.915  30.418  1.00 13.79           N  
ATOM    425  CA  ILE A  52       2.712   6.060  29.547  1.00 16.93           C  
ATOM    426  C   ILE A  52       3.432   5.742  28.230  1.00 16.44           C  
ATOM    427  O   ILE A  52       3.927   6.684  27.572  1.00 17.79           O  
ATOM    428  CB  ILE A  52       1.400   6.889  29.207  1.00 18.36           C  
ATOM    429  CG1 ILE A  52       0.542   7.103  30.486  1.00 21.48           C  
ATOM    430  CG2 ILE A  52       0.540   6.230  28.099  1.00 21.85           C  
ATOM    431  CD1 ILE A  52       0.004   5.765  31.071  1.00 21.64           C  
ATOM    432  N   ASP A  53       3.416   4.493  27.832  1.00 19.22           N  
ATOM    433  CA  ASP A  53       4.073   4.178  26.518  1.00 21.29           C  
ATOM    434  C   ASP A  53       3.142   4.639  25.394  1.00 17.47           C  
ATOM    435  O   ASP A  53       1.944   4.274  25.413  1.00 20.15           O  
ATOM    436  CB  ASP A  53       4.505   2.722  26.427  1.00 31.35           C  
ATOM    437  CG  ASP A  53       5.082   2.401  25.035  1.00 38.25           C  
ATOM    438  OD1 ASP A  53       6.054   3.064  24.600  1.00 42.19           O  
ATOM    439  OD2 ASP A  53       4.512   1.476  24.408  1.00 41.60           O  
ATOM    440  N   LYS A  54       3.653   5.404  24.460  1.00 16.92           N  
ATOM    441  CA  LYS A  54       2.852   5.882  23.316  1.00 17.22           C  
ATOM    442  C   LYS A  54       3.450   5.292  22.026  1.00 17.97           C  
ATOM    443  O   LYS A  54       4.295   5.881  21.347  1.00 20.26           O  
ATOM    444  CB  LYS A  54       2.794   7.385  23.309  1.00 18.09           C  
ATOM    445  CG  LYS A  54       2.105   7.936  24.589  1.00 19.22           C  
ATOM    446  CD  LYS A  54       2.335   9.414  24.713  1.00 22.70           C  
ATOM    447  CE  LYS A  54       2.564   9.953  26.117  1.00 25.78           C  
ATOM    448  NZ  LYS A  54       2.428  11.456  26.007  1.00 24.42           N  
ATOM    449  N   SER A  55       3.035   4.082  21.722  1.00 19.22           N  
ATOM    450  CA  SER A  55       3.533   3.364  20.554  1.00 19.21           C  
ATOM    451  C   SER A  55       2.373   2.928  19.649  1.00 19.81           C  
ATOM    452  O   SER A  55       1.202   2.743  19.986  1.00 18.56           O  
ATOM    453  CB  SER A  55       4.405   2.163  20.836  1.00 21.22           C  
ATOM    454  OG ASER A  55       3.765   1.234  21.654  0.60 19.22           O  
ATOM    455  OG BSER A  55       5.261   2.146  21.933  0.40 18.71           O  
ATOM    456  N   TYR A  56       2.784   2.724  18.418  1.00 17.19           N  
ATOM    457  CA  TYR A  56       1.932   2.248  17.341  1.00 17.52           C  
ATOM    458  C   TYR A  56       1.988   0.719  17.432  1.00 19.03           C  
ATOM    459  O   TYR A  56       2.754   0.133  18.209  1.00 19.32           O  
ATOM    460  CB  TYR A  56       2.472   2.714  15.994  1.00 13.54           C  
ATOM    461  CG  TYR A  56       2.203   4.164  15.703  1.00 13.37           C  
ATOM    462  CD1 TYR A  56       3.136   5.115  16.130  1.00 13.81           C  
ATOM    463  CD2 TYR A  56       1.083   4.602  14.974  1.00 12.63           C  
ATOM    464  CE1 TYR A  56       2.956   6.481  15.881  1.00 12.75           C  
ATOM    465  CE2 TYR A  56       0.881   5.968  14.707  1.00 12.70           C  
ATOM    466  CZ  TYR A  56       1.821   6.890  15.148  1.00 13.15           C  
ATOM    467  OH  TYR A  56       1.665   8.216  14.899  1.00 16.45           O  
ATOM    468  N   ASN A  57       1.177   0.153  16.544  1.00 23.16           N  
ATOM    469  CA  ASN A  57       1.117  -1.321  16.462  1.00 25.86           C  
ATOM    470  C   ASN A  57       2.413  -1.985  16.011  1.00 24.03           C  
ATOM    471  O   ASN A  57       2.612  -3.152  16.441  1.00 25.72           O  
ATOM    472  CB  ASN A  57      -0.122  -1.658  15.610  1.00 32.21           C  
ATOM    473  CG  ASN A  57      -1.334  -1.524  16.539  1.00 38.06           C  
ATOM    474  OD1 ASN A  57      -2.413  -1.089  16.106  1.00 44.60           O  
ATOM    475  ND2 ASN A  57      -1.151  -1.883  17.814  1.00 42.06           N  
ATOM    476  N   ASP A  58       3.220  -1.341  15.211  1.00 21.83           N  
ATOM    477  CA  ASP A  58       4.466  -1.934  14.706  1.00 21.80           C  
ATOM    478  C   ASP A  58       5.676  -1.620  15.570  1.00 22.15           C  
ATOM    479  O   ASP A  58       6.820  -1.875  15.150  1.00 21.96           O  
ATOM    480  CB  ASP A  58       4.710  -1.522  13.250  1.00 23.63           C  
ATOM    481  CG  ASP A  58       4.807  -0.008  13.126  1.00 26.50           C  
ATOM    482  OD1 ASP A  58       4.741   0.731  14.132  1.00 22.67           O  
ATOM    483  OD2 ASP A  58       4.964   0.411  11.952  1.00 28.61           O  
ATOM    484  N   GLU A  59       5.397  -1.081  16.753  1.00 21.67           N  
ATOM    485  CA  GLU A  59       6.470  -0.748  17.710  1.00 21.92           C  
ATOM    486  C   GLU A  59       7.158   0.569  17.403  1.00 18.91           C  
ATOM    487  O   GLU A  59       8.136   0.944  18.113  1.00 16.73           O  
ATOM    488  CB  GLU A  59       7.487  -1.872  17.894  1.00 29.44           C  
ATOM    489  CG  GLU A  59       7.364  -2.708  19.153  1.00 38.58           C  
ATOM    490  CD  GLU A  59       6.173  -3.565  19.382  1.00 44.66           C  
ATOM    491  OE1 GLU A  59       5.331  -3.653  18.453  1.00 50.22           O  
ATOM    492  OE2 GLU A  59       5.980  -4.187  20.425  1.00 48.61           O  
ATOM    493  N   THR A  60       6.660   1.274  16.379  1.00 16.06           N  
ATOM    494  CA  THR A  60       7.226   2.625  16.164  1.00 13.53           C  
ATOM    495  C   THR A  60       6.513   3.450  17.259  1.00 13.69           C  
ATOM    496  O   THR A  60       5.472   3.021  17.786  1.00 13.88           O  
ATOM    497  CB  THR A  60       7.085   3.197  14.732  1.00 13.65           C  
ATOM    498  OG1 THR A  60       5.643   3.180  14.561  1.00 15.08           O  
ATOM    499  CG2 THR A  60       7.856   2.291  13.755  1.00 14.17           C  
ATOM    500  N   LYS A  61       7.130   4.559  17.616  1.00 13.37           N  
ATOM    501  CA  LYS A  61       6.654   5.409  18.709  1.00 16.22           C  
ATOM    502  C   LYS A  61       6.110   6.756  18.262  1.00 14.21           C  
ATOM    503  O   LYS A  61       6.615   7.301  17.256  1.00 13.91           O  
ATOM    504  CB  LYS A  61       7.884   5.685  19.646  1.00 16.72           C  
ATOM    505  CG  LYS A  61       8.550   4.414  20.111  1.00 24.82           C  
ATOM    506  CD  LYS A  61       8.560   4.147  21.592  1.00 33.49           C  
ATOM    507  CE ALYS A  61       9.874   4.569  22.250  0.50 35.13           C  
ATOM    508  CE BLYS A  61       9.778   4.777  22.289  0.45 35.10           C  
ATOM    509  NZ ALYS A  61       9.646   5.622  23.291  0.46 36.09           N  
ATOM    510  NZ BLYS A  61      10.996   3.846  22.239  0.55 35.78           N  
ATOM    511  N   LEU A  62       5.150   7.266  19.055  1.00 12.15           N  
ATOM    512  CA  LEU A  62       4.642   8.624  18.764  1.00 13.85           C  
ATOM    513  C   LEU A  62       5.829   9.589  18.919  1.00 15.09           C  
ATOM    514  O   LEU A  62       6.623   9.432  19.910  1.00 16.39           O  
ATOM    515  CB  LEU A  62       3.536   8.848  19.853  1.00 14.62           C  
ATOM    516  CG  LEU A  62       2.674  10.094  19.609  1.00 18.49           C  
ATOM    517  CD1 LEU A  62       1.858   9.976  18.326  1.00 15.75           C  
ATOM    518  CD2 LEU A  62       1.752  10.319  20.791  1.00 20.72           C  
ATOM    519  N   ALA A  63       6.009  10.548  18.044  1.00 13.57           N  
ATOM    520  CA  ALA A  63       7.134  11.526  18.132  1.00 12.71           C  
ATOM    521  C   ALA A  63       6.839  12.412  19.333  1.00 13.27           C  
ATOM    522  O   ALA A  63       5.711  12.919  19.491  1.00 11.44           O  
ATOM    523  CB  ALA A  63       7.248  12.262  16.810  1.00 12.27           C  
ATOM    524  N   PRO A  64       7.830  12.601  20.216  1.00 13.31           N  
ATOM    525  CA  PRO A  64       7.635  13.355  21.457  1.00 13.66           C  
ATOM    526  C   PRO A  64       7.651  14.844  21.375  1.00 11.76           C  
ATOM    527  O   PRO A  64       8.417  15.583  22.016  1.00 13.85           O  
ATOM    528  CB  PRO A  64       8.635  12.691  22.429  1.00 14.87           C  
ATOM    529  CG  PRO A  64       9.782  12.320  21.519  1.00 16.00           C  
ATOM    530  CD  PRO A  64       9.171  11.991  20.151  1.00 15.22           C  
ATOM    531  N   PHE A  65       6.722  15.380  20.574  1.00  9.56           N  
ATOM    532  CA  PHE A  65       6.548  16.827  20.389  1.00  9.69           C  
ATOM    533  C   PHE A  65       5.619  17.346  21.490  1.00 11.26           C  
ATOM    534  O   PHE A  65       4.669  16.642  21.838  1.00 11.76           O  
ATOM    535  CB  PHE A  65       5.924  17.209  19.036  1.00 13.11           C  
ATOM    536  CG  PHE A  65       6.783  16.886  17.843  1.00 15.51           C  
ATOM    537  CD1 PHE A  65       8.042  17.466  17.719  1.00 13.71           C  
ATOM    538  CD2 PHE A  65       6.300  15.992  16.875  1.00 15.26           C  
ATOM    539  CE1 PHE A  65       8.830  17.157  16.607  1.00 14.88           C  
ATOM    540  CE2 PHE A  65       7.079  15.671  15.772  1.00 15.65           C  
ATOM    541  CZ  PHE A  65       8.333  16.271  15.634  1.00 15.14           C  
ATOM    542  N   VAL A  66       5.902  18.526  21.999  1.00  9.97           N  
ATOM    543  CA  VAL A  66       5.100  19.170  23.046  1.00 11.16           C  
ATOM    544  C   VAL A  66       4.934  20.640  22.637  1.00 11.32           C  
ATOM    545  O   VAL A  66       5.945  21.358  22.391  1.00 12.39           O  
ATOM    546  CB  VAL A  66       5.725  19.131  24.472  1.00 13.08           C  
ATOM    547  CG1 VAL A  66       4.798  19.827  25.476  1.00 13.78           C  
ATOM    548  CG2 VAL A  66       6.050  17.721  24.924  1.00 15.82           C  
ATOM    549  N   SER A  67       3.694  21.116  22.595  1.00  9.09           N  
ATOM    550  CA  SER A  67       3.557  22.540  22.269  1.00  9.12           C  
ATOM    551  C   SER A  67       3.416  23.308  23.590  1.00 12.65           C  
ATOM    552  O   SER A  67       2.620  22.874  24.443  1.00 13.61           O  
ATOM    553  CB  SER A  67       2.360  22.883  21.397  1.00 13.85           C  
ATOM    554  OG ASER A  67       1.199  22.269  21.860  0.64 17.60           O  
ATOM    555  OG BSER A  67       2.064  24.245  21.359  0.36 12.07           O  
ATOM    556  N   LEU A  68       4.105  24.415  23.652  1.00 11.81           N  
ATOM    557  CA  LEU A  68       4.044  25.346  24.771  1.00 12.09           C  
ATOM    558  C   LEU A  68       3.570  26.646  24.152  1.00 10.06           C  
ATOM    559  O   LEU A  68       4.426  27.366  23.641  1.00 11.57           O  
ATOM    560  CB  LEU A  68       5.394  25.467  25.507  1.00 12.56           C  
ATOM    561  CG  LEU A  68       5.885  24.128  26.072  1.00 15.33           C  
ATOM    562  CD1 LEU A  68       7.313  24.272  26.610  1.00 14.71           C  
ATOM    563  CD2 LEU A  68       4.968  23.674  27.194  1.00 16.07           C  
ATOM    564  N   GLY A  69       2.264  26.904  24.212  1.00 13.46           N  
ATOM    565  CA  GLY A  69       1.786  28.193  23.614  1.00 13.23           C  
ATOM    566  C   GLY A  69       1.842  27.903  22.087  1.00 13.17           C  
ATOM    567  O   GLY A  69       1.063  27.010  21.675  1.00 14.28           O  
ATOM    568  N   LYS A  70       2.672  28.659  21.391  1.00 14.40           N  
ATOM    569  CA  LYS A  70       2.803  28.397  19.946  1.00 17.30           C  
ATOM    570  C   LYS A  70       4.168  27.788  19.584  1.00 17.02           C  
ATOM    571  O   LYS A  70       4.417  27.577  18.392  1.00 18.35           O  
ATOM    572  CB  LYS A  70       2.480  29.492  18.991  1.00 20.17           C  
ATOM    573  CG  LYS A  70       2.198  30.883  19.422  1.00 25.42           C  
ATOM    574  CD  LYS A  70       1.678  31.674  18.221  1.00 31.28           C  
ATOM    575  CE  LYS A  70       2.692  32.691  17.739  1.00 35.57           C  
ATOM    576  NZ  LYS A  70       1.924  33.758  17.030  1.00 41.27           N  
ATOM    577  N   GLN A  71       5.006  27.484  20.532  1.00 14.47           N  
ATOM    578  CA  GLN A  71       6.361  26.935  20.434  1.00 17.40           C  
ATOM    579  C   GLN A  71       6.376  25.411  20.611  1.00 15.72           C  
ATOM    580  O   GLN A  71       5.892  24.950  21.662  1.00 16.37           O  
ATOM    581  CB  GLN A  71       7.206  27.427  21.629  1.00 24.09           C  
ATOM    582  CG  GLN A  71       8.102  28.601  21.345  1.00 39.86           C  
ATOM    583  CD  GLN A  71       9.525  28.052  21.220  1.00 46.93           C  
ATOM    584  OE1 GLN A  71      10.055  27.576  22.233  1.00 51.93           O  
ATOM    585  NE2 GLN A  71      10.043  28.115  19.989  1.00 49.40           N  
ATOM    586  N   ILE A  72       6.946  24.720  19.661  1.00 12.03           N  
ATOM    587  CA  ILE A  72       7.059  23.274  19.671  1.00 12.21           C  
ATOM    588  C   ILE A  72       8.458  22.882  20.205  1.00 12.30           C  
ATOM    589  O   ILE A  72       9.527  23.342  19.741  1.00 14.78           O  
ATOM    590  CB  ILE A  72       6.786  22.542  18.316  1.00 13.23           C  
ATOM    591  CG1 ILE A  72       5.500  23.063  17.621  1.00 14.22           C  
ATOM    592  CG2 ILE A  72       6.845  21.007  18.476  1.00 13.42           C  
ATOM    593  CD1 ILE A  72       4.203  22.888  18.391  1.00 19.52           C  
ATOM    594  N   HIS A  73       8.318  22.029  21.201  1.00 10.92           N  
ATOM    595  CA  HIS A  73       9.529  21.480  21.888  1.00 10.57           C  
ATOM    596  C   HIS A  73       9.558  20.004  21.711  1.00 10.71           C  
ATOM    597  O   HIS A  73       8.525  19.338  21.439  1.00 11.71           O  
ATOM    598  CB  HIS A  73       9.535  21.813  23.400  1.00 10.47           C  
ATOM    599  CG  HIS A  73       9.664  23.264  23.740  1.00 12.86           C  
ATOM    600  ND1 HIS A  73      10.774  23.759  24.409  1.00 11.06           N  
ATOM    601  CD2 HIS A  73       8.816  24.312  23.529  1.00 13.38           C  
ATOM    602  CE1 HIS A  73      10.614  25.053  24.572  1.00 12.43           C  
ATOM    603  NE2 HIS A  73       9.460  25.420  24.057  1.00 14.28           N  
ATOM    604  N   VAL A  74      10.739  19.381  21.814  1.00  9.71           N  
ATOM    605  CA  VAL A  74      10.851  17.915  21.713  1.00  8.89           C  
ATOM    606  C   VAL A  74      11.213  17.445  23.135  1.00  8.47           C  
ATOM    607  O   VAL A  74      12.193  18.021  23.697  1.00  9.50           O  
ATOM    608  CB  VAL A  74      11.887  17.482  20.658  1.00 11.64           C  
ATOM    609  CG1 VAL A  74      12.036  15.969  20.593  1.00 12.00           C  
ATOM    610  CG2 VAL A  74      11.596  18.042  19.254  1.00 14.12           C  
ATOM    611  N   LEU A  75      10.516  16.518  23.694  1.00  8.66           N  
ATOM    612  CA  LEU A  75      10.843  15.981  25.036  1.00  8.82           C  
ATOM    613  C   LEU A  75      12.214  15.281  24.866  1.00  8.97           C  
ATOM    614  O   LEU A  75      12.324  14.480  23.948  1.00 10.91           O  
ATOM    615  CB  LEU A  75       9.748  15.026  25.500  1.00 10.40           C  
ATOM    616  CG  LEU A  75       9.818  14.575  26.964  1.00 10.09           C  
ATOM    617  CD1 LEU A  75       9.590  15.788  27.842  1.00 11.10           C  
ATOM    618  CD2 LEU A  75       8.801  13.471  27.146  1.00 13.08           C  
ATOM    619  N   ALA A  76      13.139  15.649  25.718  1.00  9.34           N  
ATOM    620  CA  ALA A  76      14.532  15.095  25.642  1.00 10.41           C  
ATOM    621  C   ALA A  76      14.523  13.730  26.254  1.00  9.26           C  
ATOM    622  O   ALA A  76      14.923  13.490  27.428  1.00 10.15           O  
ATOM    623  CB  ALA A  76      15.454  16.097  26.342  1.00  9.48           C  
ATOM    624  N   THR A  77      14.018  12.740  25.507  1.00  8.93           N  
ATOM    625  CA  THR A  77      13.841  11.385  25.959  1.00 10.73           C  
ATOM    626  C   THR A  77      15.034  10.452  25.820  1.00 12.93           C  
ATOM    627  O   THR A  77      15.006   9.375  26.437  1.00 14.45           O  
ATOM    628  CB  THR A  77      12.561  10.729  25.242  1.00 15.82           C  
ATOM    629  OG1 THR A  77      12.908  10.736  23.826  1.00 16.59           O  
ATOM    630  CG2 THR A  77      11.262  11.488  25.543  1.00 14.83           C  
ATOM    631  N   SER A  78      15.995  10.847  24.997  1.00 11.80           N  
ATOM    632  CA  SER A  78      17.168   9.949  24.768  1.00 11.73           C  
ATOM    633  C   SER A  78      18.146  10.757  23.944  1.00 13.24           C  
ATOM    634  O   SER A  78      17.775  11.780  23.331  1.00 13.10           O  
ATOM    635  CB  SER A  78      16.705   8.697  24.020  1.00 13.29           C  
ATOM    636  OG  SER A  78      16.429   9.006  22.651  1.00 16.12           O  
ATOM    637  N   PRO A  79      19.411  10.317  23.935  1.00 14.90           N  
ATOM    638  CA  PRO A  79      20.435  11.022  23.127  1.00 14.46           C  
ATOM    639  C   PRO A  79      19.999  11.034  21.650  1.00 13.04           C  
ATOM    640  O   PRO A  79      20.134  12.070  20.973  1.00 13.22           O  
ATOM    641  CB  PRO A  79      21.691  10.164  23.345  1.00 15.92           C  
ATOM    642  CG  PRO A  79      21.448   9.468  24.637  1.00 17.86           C  
ATOM    643  CD  PRO A  79      19.953   9.184  24.689  1.00 17.17           C  
ATOM    644  N   GLU A  80      19.458   9.942  21.134  1.00 13.13           N  
ATOM    645  CA  GLU A  80      19.029   9.922  19.723  1.00 15.95           C  
ATOM    646  C   GLU A  80      17.920  10.909  19.389  1.00 14.45           C  
ATOM    647  O   GLU A  80      17.910  11.502  18.291  1.00 12.62           O  
ATOM    648  CB  GLU A  80      18.615   8.533  19.268  1.00 18.45           C  
ATOM    649  CG  GLU A  80      19.609   7.382  19.505  1.00 30.00           C  
ATOM    650  CD  GLU A  80      20.030   7.104  20.925  1.00 34.75           C  
ATOM    651  OE1 GLU A  80      19.388   7.262  21.961  1.00 31.32           O  
ATOM    652  OE2 GLU A  80      21.217   6.658  20.929  1.00 41.21           O  
ATOM    653  N   THR A  81      16.971  11.060  20.321  1.00 13.64           N  
ATOM    654  CA  THR A  81      15.864  11.984  20.115  1.00 12.28           C  
ATOM    655  C   THR A  81      16.371  13.419  20.130  1.00 10.02           C  
ATOM    656  O   THR A  81      15.893  14.262  19.363  1.00 11.21           O  
ATOM    657  CB  THR A  81      14.612  11.738  21.034  1.00 10.05           C  
ATOM    658  OG1 THR A  81      14.124  10.419  20.661  1.00 12.63           O  
ATOM    659  CG2 THR A  81      13.571  12.870  20.961  1.00 10.96           C  
ATOM    660  N   VAL A  82      17.348  13.684  21.010  1.00 11.47           N  
ATOM    661  CA  VAL A  82      17.892  15.046  21.057  1.00 12.17           C  
ATOM    662  C   VAL A  82      18.643  15.367  19.755  1.00  7.88           C  
ATOM    663  O   VAL A  82      18.584  16.526  19.330  1.00  9.85           O  
ATOM    664  CB  VAL A  82      18.616  15.373  22.365  1.00 13.90           C  
ATOM    665  CG1 VAL A  82      17.800  14.988  23.602  1.00 15.33           C  
ATOM    666  CG2 VAL A  82      20.031  14.844  22.428  1.00 11.00           C  
ATOM    667  N   VAL A  83      19.259  14.376  19.152  1.00 11.91           N  
ATOM    668  CA  VAL A  83      19.938  14.620  17.853  1.00 12.87           C  
ATOM    669  C   VAL A  83      18.902  14.958  16.763  1.00 13.19           C  
ATOM    670  O   VAL A  83      19.194  15.820  15.906  1.00 13.11           O  
ATOM    671  CB  VAL A  83      20.852  13.430  17.525  1.00 14.63           C  
ATOM    672  CG1 VAL A  83      21.354  13.561  16.087  1.00 14.05           C  
ATOM    673  CG2 VAL A  83      21.944  13.319  18.573  1.00 14.12           C  
ATOM    674  N   LYS A  84      17.744  14.321  16.783  1.00 12.06           N  
ATOM    675  CA  LYS A  84      16.666  14.624  15.827  1.00 11.37           C  
ATOM    676  C   LYS A  84      16.171  16.032  16.027  1.00 12.65           C  
ATOM    677  O   LYS A  84      15.915  16.741  15.033  1.00 14.66           O  
ATOM    678  CB  LYS A  84      15.509  13.623  15.966  1.00 12.06           C  
ATOM    679  CG  LYS A  84      16.019  12.295  15.476  1.00 14.10           C  
ATOM    680  CD  LYS A  84      14.986  11.199  15.361  1.00 21.17           C  
ATOM    681  CE  LYS A  84      15.765   9.873  15.572  1.00 25.76           C  
ATOM    682  NZ  LYS A  84      15.164   8.828  14.745  1.00 30.44           N  
ATOM    683  N   ALA A  85      16.082  16.500  17.273  1.00  9.49           N  
ATOM    684  CA  ALA A  85      15.707  17.894  17.521  1.00  9.48           C  
ATOM    685  C   ALA A  85      16.791  18.865  17.023  1.00 10.20           C  
ATOM    686  O   ALA A  85      16.484  19.927  16.501  1.00 12.15           O  
ATOM    687  CB  ALA A  85      15.360  18.211  18.956  1.00 13.70           C  
ATOM    688  N   ALA A  86      18.051  18.455  17.248  1.00 10.64           N  
ATOM    689  CA  ALA A  86      19.173  19.339  16.829  1.00 12.37           C  
ATOM    690  C   ALA A  86      19.160  19.534  15.304  1.00 10.35           C  
ATOM    691  O   ALA A  86      19.524  20.638  14.843  1.00 12.51           O  
ATOM    692  CB  ALA A  86      20.515  18.713  17.266  1.00 10.32           C  
ATOM    693  N   LYS A  87      18.758  18.529  14.578  1.00 11.14           N  
ATOM    694  CA  LYS A  87      18.749  18.587  13.092  1.00 15.21           C  
ATOM    695  C   LYS A  87      17.981  19.799  12.569  1.00 16.09           C  
ATOM    696  O   LYS A  87      18.342  20.431  11.529  1.00 12.97           O  
ATOM    697  CB  LYS A  87      18.225  17.277  12.567  1.00 17.15           C  
ATOM    698  CG  LYS A  87      17.866  17.123  11.062  1.00 18.10           C  
ATOM    699  CD  LYS A  87      17.704  15.613  10.826  1.00 19.00           C  
ATOM    700  CE  LYS A  87      17.120  15.331   9.480  1.00 25.47           C  
ATOM    701  NZ  LYS A  87      16.789  13.875   9.344  1.00 28.53           N  
ATOM    702  N   TYR A  88      16.885  20.116  13.305  1.00 13.34           N  
ATOM    703  CA  TYR A  88      16.049  21.255  12.946  1.00 11.44           C  
ATOM    704  C   TYR A  88      16.188  22.449  13.844  1.00 13.50           C  
ATOM    705  O   TYR A  88      15.384  23.408  13.671  1.00 16.23           O  
ATOM    706  CB  TYR A  88      14.537  20.859  12.914  1.00 13.69           C  
ATOM    707  CG  TYR A  88      14.249  19.712  11.996  1.00 12.39           C  
ATOM    708  CD1 TYR A  88      14.237  19.996  10.599  1.00 10.84           C  
ATOM    709  CD2 TYR A  88      14.033  18.424  12.397  1.00 11.56           C  
ATOM    710  CE1 TYR A  88      14.014  18.964   9.688  1.00 12.95           C  
ATOM    711  CE2 TYR A  88      13.816  17.375  11.493  1.00 14.11           C  
ATOM    712  CZ  TYR A  88      13.798  17.689  10.128  1.00 14.78           C  
ATOM    713  OH  TYR A  88      13.590  16.709   9.194  1.00 17.01           O  
ATOM    714  N   GLY A  89      17.134  22.438  14.766  1.00 13.50           N  
ATOM    715  CA  GLY A  89      17.303  23.556  15.696  1.00 12.57           C  
ATOM    716  C   GLY A  89      16.094  23.731  16.624  1.00 12.08           C  
ATOM    717  O   GLY A  89      15.867  24.873  17.038  1.00 15.47           O  
ATOM    718  N   MET A  90      15.355  22.686  16.935  1.00 13.64           N  
ATOM    719  CA  MET A  90      14.158  22.774  17.804  1.00 13.12           C  
ATOM    720  C   MET A  90      14.583  22.739  19.280  1.00 12.48           C  
ATOM    721  O   MET A  90      15.568  22.075  19.657  1.00 12.42           O  
ATOM    722  CB  MET A  90      13.203  21.611  17.464  1.00 12.63           C  
ATOM    723  CG  MET A  90      12.727  21.780  16.032  1.00 16.16           C  
ATOM    724  SD  MET A  90      11.510  20.429  15.723  1.00 21.49           S  
ATOM    725  CE  MET A  90      10.137  21.112  16.724  1.00 22.19           C  
ATOM    726  N   PRO A  91      13.820  23.441  20.105  1.00 12.56           N  
ATOM    727  CA  PRO A  91      14.096  23.484  21.559  1.00 12.79           C  
ATOM    728  C   PRO A  91      13.674  22.187  22.214  1.00  9.78           C  
ATOM    729  O   PRO A  91      12.771  21.454  21.742  1.00 11.15           O  
ATOM    730  CB  PRO A  91      13.337  24.708  22.051  1.00 12.39           C  
ATOM    731  CG  PRO A  91      12.236  24.926  21.043  1.00 15.49           C  
ATOM    732  CD  PRO A  91      12.631  24.243  19.758  1.00 14.60           C  
ATOM    733  N   LEU A  92      14.376  21.898  23.326  1.00  7.87           N  
ATOM    734  CA  LEU A  92      14.092  20.660  24.073  1.00  7.49           C  
ATOM    735  C   LEU A  92      13.226  21.010  25.310  1.00  5.92           C  
ATOM    736  O   LEU A  92      13.162  22.139  25.739  1.00  7.63           O  
ATOM    737  CB  LEU A  92      15.439  20.095  24.632  1.00 10.26           C  
ATOM    738  CG  LEU A  92      16.472  19.670  23.560  1.00 12.54           C  
ATOM    739  CD1 LEU A  92      17.741  19.200  24.269  1.00 11.16           C  
ATOM    740  CD2 LEU A  92      15.873  18.544  22.715  1.00 11.90           C  
ATOM    741  N   LEU A  93      12.655  19.950  25.799  1.00  8.37           N  
ATOM    742  CA  LEU A  93      11.897  19.959  27.053  1.00  7.78           C  
ATOM    743  C   LEU A  93      12.549  18.840  27.909  1.00  6.78           C  
ATOM    744  O   LEU A  93      12.493  17.659  27.601  1.00  7.97           O  
ATOM    745  CB  LEU A  93      10.404  19.815  26.826  1.00 10.32           C  
ATOM    746  CG  LEU A  93       9.546  19.720  28.088  1.00 14.04           C  
ATOM    747  CD1 LEU A  93       9.640  20.954  28.938  1.00 11.77           C  
ATOM    748  CD2 LEU A  93       8.106  19.405  27.666  1.00 15.36           C  
ATOM    749  N   PHE A  94      13.196  19.273  28.987  1.00 10.23           N  
ATOM    750  CA  PHE A  94      13.873  18.405  29.946  1.00 10.66           C  
ATOM    751  C   PHE A  94      12.896  17.901  31.043  1.00  8.50           C  
ATOM    752  O   PHE A  94      12.204  18.700  31.673  1.00 10.65           O  
ATOM    753  CB  PHE A  94      15.104  19.070  30.613  1.00 11.00           C  
ATOM    754  CG  PHE A  94      16.188  19.446  29.618  1.00 12.04           C  
ATOM    755  CD1 PHE A  94      17.063  18.446  29.153  1.00 14.34           C  
ATOM    756  CD2 PHE A  94      16.345  20.750  29.180  1.00 11.33           C  
ATOM    757  CE1 PHE A  94      18.089  18.786  28.240  1.00 13.85           C  
ATOM    758  CE2 PHE A  94      17.342  21.104  28.289  1.00 13.85           C  
ATOM    759  CZ  PHE A  94      18.202  20.098  27.804  1.00 12.82           C  
ATOM    760  N   LYS A  95      12.984  16.598  31.231  1.00 11.39           N  
ATOM    761  CA  LYS A  95      12.144  15.895  32.219  1.00 10.68           C  
ATOM    762  C   LYS A  95      12.573  16.172  33.642  1.00 11.06           C  
ATOM    763  O   LYS A  95      13.803  16.229  33.926  1.00 11.60           O  
ATOM    764  CB  LYS A  95      12.263  14.399  32.022  1.00 10.29           C  
ATOM    765  CG  LYS A  95      11.669  13.985  30.669  1.00 11.89           C  
ATOM    766  CD  LYS A  95      12.354  12.732  30.195  1.00 16.13           C  
ATOM    767  CE  LYS A  95      12.173  11.539  31.081  1.00 20.52           C  
ATOM    768  NZ  LYS A  95      12.080  10.398  30.094  1.00 29.47           N  
ATOM    769  N   TRP A  96      11.610  16.370  34.527  1.00  8.00           N  
ATOM    770  CA  TRP A  96      11.890  16.622  35.962  1.00  9.40           C  
ATOM    771  C   TRP A  96      12.407  15.353  36.623  1.00  9.05           C  
ATOM    772  O   TRP A  96      13.107  15.471  37.635  1.00 11.29           O  
ATOM    773  CB  TRP A  96      10.556  17.057  36.648  1.00  8.51           C  
ATOM    774  CG  TRP A  96       9.474  16.021  36.524  1.00 10.41           C  
ATOM    775  CD1 TRP A  96       8.541  15.924  35.508  1.00  9.93           C  
ATOM    776  CD2 TRP A  96       9.207  14.920  37.411  1.00 11.33           C  
ATOM    777  NE1 TRP A  96       7.736  14.838  35.729  1.00  9.97           N  
ATOM    778  CE2 TRP A  96       8.098  14.208  36.884  1.00 10.10           C  
ATOM    779  CE3 TRP A  96       9.747  14.538  38.620  1.00 10.52           C  
ATOM    780  CZ2 TRP A  96       7.557  13.111  37.524  1.00 11.14           C  
ATOM    781  CZ3 TRP A  96       9.221  13.417  39.252  1.00 11.92           C  
ATOM    782  CH2 TRP A  96       8.136  12.695  38.722  1.00 10.62           C  
ATOM    783  N   ASP A  97      12.099  14.189  36.077  1.00  9.63           N  
ATOM    784  CA  ASP A  97      12.412  12.881  36.585  1.00  8.87           C  
ATOM    785  C   ASP A  97      13.744  12.336  36.087  1.00 11.03           C  
ATOM    786  O   ASP A  97      14.088  11.200  36.434  1.00 15.13           O  
ATOM    787  CB  ASP A  97      11.281  11.850  36.656  1.00 10.95           C  
ATOM    788  CG  ASP A  97      10.591  11.629  35.304  1.00 14.48           C  
ATOM    789  OD1 ASP A  97      10.622  12.488  34.413  1.00 13.11           O  
ATOM    790  OD2 ASP A  97       9.992  10.523  35.188  1.00 19.93           O  
ATOM    791  N   ASP A  98      14.452  13.171  35.334  1.00 12.58           N  
ATOM    792  CA  ASP A  98      15.849  12.801  34.901  1.00 12.91           C  
ATOM    793  C   ASP A  98      16.741  13.531  35.942  1.00 10.18           C  
ATOM    794  O   ASP A  98      16.441  14.677  36.288  1.00 13.04           O  
ATOM    795  CB  ASP A  98      16.164  13.388  33.518  1.00 11.96           C  
ATOM    796  CG  ASP A  98      15.802  12.439  32.368  1.00 12.66           C  
ATOM    797  OD1 ASP A  98      15.365  11.297  32.634  1.00 15.28           O  
ATOM    798  OD2 ASP A  98      15.991  12.904  31.237  1.00 14.68           O  
ATOM    799  N   SER A  99      17.827  12.904  36.383  1.00 11.77           N  
ATOM    800  CA  SER A  99      18.745  13.604  37.333  1.00 10.82           C  
ATOM    801  C   SER A  99      19.369  14.797  36.614  1.00  8.74           C  
ATOM    802  O   SER A  99      19.422  14.835  35.344  1.00 10.37           O  
ATOM    803  CB  SER A  99      19.856  12.595  37.688  1.00 15.08           C  
ATOM    804  OG  SER A  99      20.799  12.532  36.599  1.00 17.40           O  
ATOM    805  N   GLN A 100      19.823  15.804  37.308  1.00  9.08           N  
ATOM    806  CA  GLN A 100      20.452  17.008  36.756  1.00 11.21           C  
ATOM    807  C   GLN A 100      21.652  16.595  35.858  1.00 11.99           C  
ATOM    808  O   GLN A 100      21.855  17.277  34.856  1.00 11.18           O  
ATOM    809  CB  GLN A 100      20.914  18.010  37.802  1.00 10.13           C  
ATOM    810  CG  GLN A 100      21.567  19.292  37.400  1.00 12.43           C  
ATOM    811  CD  GLN A 100      20.839  20.200  36.462  1.00 12.24           C  
ATOM    812  OE1 GLN A 100      19.673  19.931  36.102  1.00 12.67           O  
ATOM    813  NE2 GLN A 100      21.490  21.303  36.100  1.00  9.76           N  
ATOM    814  N   GLN A 101      22.348  15.571  36.285  1.00 14.16           N  
ATOM    815  CA  GLN A 101      23.547  15.058  35.584  1.00 15.19           C  
ATOM    816  C   GLN A 101      23.158  14.569  34.187  1.00 13.85           C  
ATOM    817  O   GLN A 101      23.858  14.890  33.226  1.00 13.97           O  
ATOM    818  CB  GLN A 101      24.157  13.946  36.456  1.00 23.58           C  
ATOM    819  CG  GLN A 101      25.643  13.956  36.672  1.00 40.68           C  
ATOM    820  CD  GLN A 101      26.389  12.789  36.043  1.00 49.06           C  
ATOM    821  OE1 GLN A 101      27.613  12.796  35.787  1.00 54.12           O  
ATOM    822  NE2 GLN A 101      25.661  11.699  35.731  1.00 51.66           N  
ATOM    823  N   LYS A 102      22.042  13.878  34.103  1.00 11.75           N  
ATOM    824  CA  LYS A 102      21.517  13.341  32.837  1.00  9.90           C  
ATOM    825  C   LYS A 102      21.075  14.486  31.948  1.00 10.82           C  
ATOM    826  O   LYS A 102      21.325  14.438  30.740  1.00 11.67           O  
ATOM    827  CB  LYS A 102      20.459  12.286  33.079  1.00 14.19           C  
ATOM    828  CG  LYS A 102      19.779  11.716  31.832  1.00 19.09           C  
ATOM    829  CD  LYS A 102      19.038  10.448  32.203  1.00 24.26           C  
ATOM    830  CE  LYS A 102      18.157   9.930  31.083  1.00 31.59           C  
ATOM    831  NZ  LYS A 102      17.060   9.054  31.624  1.00 32.93           N  
ATOM    832  N   ARG A 103      20.402  15.507  32.482  1.00  9.13           N  
ATOM    833  CA  ARG A 103      19.960  16.678  31.726  1.00  8.76           C  
ATOM    834  C   ARG A 103      21.168  17.367  31.066  1.00  8.89           C  
ATOM    835  O   ARG A 103      21.120  17.769  29.888  1.00 12.19           O  
ATOM    836  CB  ARG A 103      19.239  17.619  32.643  1.00  9.55           C  
ATOM    837  CG  ARG A 103      18.001  17.019  33.311  1.00  9.27           C  
ATOM    838  CD  ARG A 103      17.547  18.194  34.211  1.00 11.37           C  
ATOM    839  NE  ARG A 103      16.535  17.612  35.059  1.00 12.50           N  
ATOM    840  CZ  ARG A 103      16.303  18.036  36.308  1.00 10.40           C  
ATOM    841  NH1 ARG A 103      16.987  19.006  36.872  1.00 10.44           N  
ATOM    842  NH2 ARG A 103      15.285  17.418  36.943  1.00 12.28           N  
ATOM    843  N   ILE A 104      22.205  17.540  31.914  1.00  9.70           N  
ATOM    844  CA  ILE A 104      23.441  18.188  31.398  1.00 10.93           C  
ATOM    845  C   ILE A 104      24.045  17.317  30.278  1.00  8.91           C  
ATOM    846  O   ILE A 104      24.461  17.950  29.258  1.00 11.85           O  
ATOM    847  CB  ILE A 104      24.467  18.430  32.540  1.00 12.94           C  
ATOM    848  CG1 ILE A 104      23.925  19.520  33.502  1.00 10.88           C  
ATOM    849  CG2 ILE A 104      25.902  18.822  32.006  1.00 11.93           C  
ATOM    850  CD1 ILE A 104      24.799  19.599  34.811  1.00 13.74           C  
ATOM    851  N   GLU A 105      24.099  16.028  30.440  1.00 11.67           N  
ATOM    852  CA  GLU A 105      24.643  15.172  29.363  1.00 13.43           C  
ATOM    853  C   GLU A 105      23.849  15.380  28.056  1.00 14.99           C  
ATOM    854  O   GLU A 105      24.431  15.617  26.965  1.00 14.07           O  
ATOM    855  CB  GLU A 105      24.655  13.716  29.761  1.00 17.13           C  
ATOM    856  CG  GLU A 105      25.592  13.430  30.955  1.00 25.46           C  
ATOM    857  CD  GLU A 105      25.492  12.052  31.553  1.00 31.15           C  
ATOM    858  OE1 GLU A 105      24.691  11.189  31.203  1.00 36.06           O  
ATOM    859  OE2 GLU A 105      26.339  11.827  32.464  1.00 34.34           O  
ATOM    860  N   LEU A 106      22.523  15.347  28.202  1.00 12.93           N  
ATOM    861  CA  LEU A 106      21.609  15.540  27.054  1.00 12.05           C  
ATOM    862  C   LEU A 106      21.729  16.879  26.388  1.00 10.78           C  
ATOM    863  O   LEU A 106      21.772  16.940  25.110  1.00 11.72           O  
ATOM    864  CB  LEU A 106      20.179  15.176  27.505  1.00 10.10           C  
ATOM    865  CG  LEU A 106      19.847  13.737  27.763  1.00 10.96           C  
ATOM    866  CD1 LEU A 106      18.412  13.664  28.365  1.00 15.25           C  
ATOM    867  CD2 LEU A 106      19.896  12.905  26.495  1.00 14.28           C  
ATOM    868  N   LEU A 107      21.794  17.971  27.125  1.00  8.09           N  
ATOM    869  CA  LEU A 107      21.964  19.283  26.494  1.00 10.54           C  
ATOM    870  C   LEU A 107      23.273  19.365  25.664  1.00 11.50           C  
ATOM    871  O   LEU A 107      23.333  19.990  24.594  1.00  9.31           O  
ATOM    872  CB  LEU A 107      21.988  20.319  27.647  1.00 10.58           C  
ATOM    873  CG  LEU A 107      22.373  21.701  27.150  1.00 13.46           C  
ATOM    874  CD1 LEU A 107      21.267  22.220  26.208  1.00 13.67           C  
ATOM    875  CD2 LEU A 107      22.648  22.612  28.325  1.00 16.57           C  
ATOM    876  N   ASN A 108      24.349  18.805  26.246  1.00 11.65           N  
ATOM    877  CA  ASN A 108      25.676  18.852  25.564  1.00 11.43           C  
ATOM    878  C   ASN A 108      25.690  17.961  24.333  1.00 10.23           C  
ATOM    879  O   ASN A 108      26.375  18.332  23.347  1.00 12.64           O  
ATOM    880  CB  ASN A 108      26.826  18.647  26.554  1.00 12.25           C  
ATOM    881  CG  ASN A 108      27.000  19.881  27.423  1.00 13.47           C  
ATOM    882  OD1 ASN A 108      27.723  20.827  27.035  1.00 15.28           O  
ATOM    883  ND2 ASN A 108      26.343  19.958  28.598  1.00 13.86           N  
ATOM    884  N   HIS A 109      24.995  16.880  24.367  1.00 10.18           N  
ATOM    885  CA  HIS A 109      24.844  15.952  23.225  1.00  9.80           C  
ATOM    886  C   HIS A 109      24.100  16.683  22.096  1.00 13.54           C  
ATOM    887  O   HIS A 109      24.396  16.577  20.893  1.00 14.72           O  
ATOM    888  CB  HIS A 109      24.106  14.661  23.590  1.00 11.21           C  
ATOM    889  CG  HIS A 109      24.170  13.532  22.602  1.00 18.18           C  
ATOM    890  ND1 HIS A 109      25.285  12.740  22.352  1.00 19.21           N  
ATOM    891  CD2 HIS A 109      23.206  13.060  21.788  1.00 16.80           C  
ATOM    892  CE1 HIS A 109      24.973  11.830  21.425  1.00 17.56           C  
ATOM    893  NE2 HIS A 109      23.727  12.013  21.075  1.00 18.26           N  
ATOM    894  N   TYR A 110      23.084  17.465  22.501  1.00 11.94           N  
ATOM    895  CA  TYR A 110      22.299  18.291  21.564  1.00 10.56           C  
ATOM    896  C   TYR A 110      23.198  19.342  20.909  1.00 12.38           C  
ATOM    897  O   TYR A 110      23.190  19.583  19.676  1.00 14.18           O  
ATOM    898  CB  TYR A 110      21.124  18.980  22.289  1.00 11.79           C  
ATOM    899  CG  TYR A 110      20.325  19.996  21.511  1.00 10.78           C  
ATOM    900  CD1 TYR A 110      20.650  21.351  21.518  1.00 11.02           C  
ATOM    901  CD2 TYR A 110      19.162  19.615  20.806  1.00 11.45           C  
ATOM    902  CE1 TYR A 110      19.933  22.324  20.848  1.00 11.67           C  
ATOM    903  CE2 TYR A 110      18.418  20.574  20.097  1.00 10.21           C  
ATOM    904  CZ  TYR A 110      18.773  21.904  20.151  1.00 11.95           C  
ATOM    905  OH  TYR A 110      18.084  22.892  19.495  1.00 14.20           O  
ATOM    906  N   GLN A 111      23.996  20.025  21.758  1.00 10.88           N  
ATOM    907  CA  GLN A 111      24.944  21.038  21.310  1.00  9.88           C  
ATOM    908  C   GLN A 111      26.005  20.429  20.379  1.00  9.87           C  
ATOM    909  O   GLN A 111      26.296  21.158  19.385  1.00 12.38           O  
ATOM    910  CB  GLN A 111      25.521  21.927  22.403  1.00 10.25           C  
ATOM    911  CG  GLN A 111      24.395  22.711  23.096  1.00 12.88           C  
ATOM    912  CD  GLN A 111      24.753  23.606  24.223  1.00 19.03           C  
ATOM    913  OE1 GLN A 111      24.003  24.487  24.602  1.00 19.04           O  
ATOM    914  NE2 GLN A 111      25.967  23.437  24.770  1.00 23.16           N  
ATOM    915  N   ALA A 112      26.446  19.223  20.642  1.00 10.03           N  
ATOM    916  CA  ALA A 112      27.435  18.554  19.782  1.00 11.67           C  
ATOM    917  C   ALA A 112      26.813  18.289  18.395  1.00 12.66           C  
ATOM    918  O   ALA A 112      27.427  18.557  17.357  1.00 13.91           O  
ATOM    919  CB  ALA A 112      27.935  17.282  20.445  1.00 11.72           C  
ATOM    920  N   ALA A 113      25.564  17.795  18.390  1.00 11.78           N  
ATOM    921  CA  ALA A 113      24.805  17.489  17.168  1.00 12.10           C  
ATOM    922  C   ALA A 113      24.658  18.695  16.262  1.00 11.48           C  
ATOM    923  O   ALA A 113      24.998  18.600  15.061  1.00 12.83           O  
ATOM    924  CB  ALA A 113      23.495  16.816  17.553  1.00 10.18           C  
ATOM    925  N   ALA A 114      24.176  19.788  16.793  1.00 10.62           N  
ATOM    926  CA  ALA A 114      23.971  21.043  16.098  1.00 10.98           C  
ATOM    927  C   ALA A 114      25.305  21.495  15.468  1.00 13.42           C  
ATOM    928  O   ALA A 114      25.321  21.950  14.316  1.00 16.00           O  
ATOM    929  CB  ALA A 114      23.369  22.105  16.983  1.00 14.97           C  
ATOM    930  N   ALA A 115      26.373  21.358  16.253  1.00 12.02           N  
ATOM    931  CA  ALA A 115      27.708  21.820  15.764  1.00 11.91           C  
ATOM    932  C   ALA A 115      28.090  20.951  14.567  1.00 12.52           C  
ATOM    933  O   ALA A 115      28.563  21.534  13.568  1.00 16.57           O  
ATOM    934  CB  ALA A 115      28.691  21.707  16.914  1.00 12.67           C  
ATOM    935  N   LYS A 116      27.861  19.665  14.696  1.00 11.47           N  
ATOM    936  CA  LYS A 116      28.126  18.692  13.650  1.00 16.32           C  
ATOM    937  C   LYS A 116      27.281  18.972  12.394  1.00 20.53           C  
ATOM    938  O   LYS A 116      27.828  18.835  11.280  1.00 20.68           O  
ATOM    939  CB  LYS A 116      27.888  17.222  13.990  1.00 19.02           C  
ATOM    940  CG  LYS A 116      28.999  16.740  14.915  1.00 21.86           C  
ATOM    941  CD  LYS A 116      29.047  15.287  15.188  1.00 24.64           C  
ATOM    942  CE  LYS A 116      28.031  14.741  16.115  1.00 26.84           C  
ATOM    943  NZ  LYS A 116      28.474  13.383  16.569  1.00 30.59           N  
ATOM    944  N   PHE A 117      26.010  19.323  12.559  1.00 19.68           N  
ATOM    945  CA  PHE A 117      25.145  19.573  11.388  1.00 18.91           C  
ATOM    946  C   PHE A 117      25.246  20.999  10.868  1.00 19.03           C  
ATOM    947  O   PHE A 117      24.578  21.350   9.877  1.00 19.58           O  
ATOM    948  CB  PHE A 117      23.674  19.397  11.790  1.00 19.33           C  
ATOM    949  CG  PHE A 117      23.283  18.074  12.347  1.00 22.00           C  
ATOM    950  CD1 PHE A 117      23.893  16.900  11.913  1.00 26.41           C  
ATOM    951  CD2 PHE A 117      22.267  18.010  13.307  1.00 22.16           C  
ATOM    952  CE1 PHE A 117      23.495  15.665  12.436  1.00 28.10           C  
ATOM    953  CE2 PHE A 117      21.859  16.817  13.825  1.00 22.10           C  
ATOM    954  CZ  PHE A 117      22.462  15.634  13.403  1.00 27.71           C  
ATOM    955  N   ASN A 118      25.969  21.812  11.605  1.00 17.23           N  
ATOM    956  CA  ASN A 118      26.146  23.224  11.349  1.00 18.02           C  
ATOM    957  C   ASN A 118      24.804  23.972  11.428  1.00 18.10           C  
ATOM    958  O   ASN A 118      24.461  24.798  10.567  1.00 16.22           O  
ATOM    959  CB  ASN A 118      26.932  23.417  10.042  1.00 22.72           C  
ATOM    960  CG  ASN A 118      27.295  24.881   9.848  1.00 28.96           C  
ATOM    961  OD1 ASN A 118      27.516  25.647  10.817  1.00 32.65           O  
ATOM    962  ND2 ASN A 118      27.341  25.308   8.575  1.00 30.46           N  
ATOM    963  N   VAL A 119      24.073  23.706  12.508  1.00 19.36           N  
ATOM    964  CA  VAL A 119      22.788  24.359  12.780  1.00 16.33           C  
ATOM    965  C   VAL A 119      23.010  25.438  13.853  1.00 16.28           C  
ATOM    966  O   VAL A 119      23.501  25.116  14.938  1.00 18.05           O  
ATOM    967  CB  VAL A 119      21.748  23.275  13.189  1.00 14.23           C  
ATOM    968  CG1 VAL A 119      20.502  23.971  13.762  1.00 17.62           C  
ATOM    969  CG2 VAL A 119      21.350  22.428  12.003  1.00 15.80           C  
ATOM    970  N   ASP A 120      22.634  26.658  13.595  1.00 18.03           N  
ATOM    971  CA  ASP A 120      22.780  27.772  14.529  1.00 20.95           C  
ATOM    972  C   ASP A 120      21.652  27.674  15.583  1.00 23.19           C  
ATOM    973  O   ASP A 120      20.473  27.860  15.253  1.00 24.38           O  
ATOM    974  CB  ASP A 120      22.814  29.102  13.797  1.00 28.50           C  
ATOM    975  CG  ASP A 120      22.968  30.330  14.657  1.00 34.87           C  
ATOM    976  OD1 ASP A 120      23.338  30.148  15.835  1.00 37.73           O  
ATOM    977  OD2 ASP A 120      22.762  31.489  14.250  1.00 40.13           O  
ATOM    978  N   ILE A 121      22.028  27.419  16.817  1.00 23.07           N  
ATOM    979  CA  ILE A 121      21.093  27.321  17.944  1.00 23.57           C  
ATOM    980  C   ILE A 121      21.360  28.416  18.965  1.00 22.07           C  
ATOM    981  O   ILE A 121      20.968  28.293  20.126  1.00 21.08           O  
ATOM    982  CB  ILE A 121      21.156  25.881  18.568  1.00 21.02           C  
ATOM    983  CG1 ILE A 121      22.595  25.612  19.096  1.00 19.51           C  
ATOM    984  CG2 ILE A 121      20.632  24.826  17.568  1.00 19.49           C  
ATOM    985  CD1 ILE A 121      22.769  24.286  19.856  1.00 18.05           C  
ATOM    986  N   ALA A 122      22.035  29.463  18.513  1.00 23.63           N  
ATOM    987  CA  ALA A 122      22.427  30.581  19.373  1.00 25.97           C  
ATOM    988  C   ALA A 122      21.270  31.124  20.211  1.00 25.78           C  
ATOM    989  O   ALA A 122      21.436  31.422  21.406  1.00 26.50           O  
ATOM    990  CB  ALA A 122      23.056  31.726  18.581  1.00 26.91           C  
ATOM    991  N   ASN A 123      20.152  31.262  19.535  1.00 26.06           N  
ATOM    992  CA  ASN A 123      18.924  31.834  20.095  1.00 27.24           C  
ATOM    993  C   ASN A 123      17.973  30.832  20.753  1.00 24.94           C  
ATOM    994  O   ASN A 123      16.970  31.280  21.369  1.00 26.09           O  
ATOM    995  CB  ASN A 123      18.249  32.671  18.963  1.00 33.59           C  
ATOM    996  CG  ASN A 123      19.097  33.793  18.374  1.00 38.96           C  
ATOM    997  OD1 ASN A 123      19.699  34.635  19.098  1.00 44.30           O  
ATOM    998  ND2 ASN A 123      19.195  33.873  17.030  1.00 42.16           N  
ATOM    999  N   VAL A 124      18.208  29.535  20.626  1.00 21.54           N  
ATOM   1000  CA  VAL A 124      17.329  28.526  21.218  1.00 18.72           C  
ATOM   1001  C   VAL A 124      17.353  28.535  22.746  1.00 19.31           C  
ATOM   1002  O   VAL A 124      18.422  28.530  23.350  1.00 19.26           O  
ATOM   1003  CB  VAL A 124      17.643  27.129  20.639  1.00 17.45           C  
ATOM   1004  CG1 VAL A 124      16.793  26.023  21.241  1.00 16.49           C  
ATOM   1005  CG2 VAL A 124      17.581  27.186  19.125  1.00 17.86           C  
ATOM   1006  N   ARG A 125      16.136  28.518  23.304  1.00 14.30           N  
ATOM   1007  CA  ARG A 125      16.003  28.398  24.767  1.00 14.92           C  
ATOM   1008  C   ARG A 125      15.126  27.156  24.958  1.00 12.46           C  
ATOM   1009  O   ARG A 125      14.038  26.996  24.368  1.00 12.73           O  
ATOM   1010  CB  ARG A 125      15.397  29.642  25.419  1.00 13.00           C  
ATOM   1011  CG  ARG A 125      16.388  30.812  25.435  1.00 15.23           C  
ATOM   1012  CD  ARG A 125      15.886  31.953  26.256  1.00 15.24           C  
ATOM   1013  NE  ARG A 125      15.767  31.591  27.662  1.00 14.46           N  
ATOM   1014  CZ  ARG A 125      16.753  31.361  28.513  1.00 15.10           C  
ATOM   1015  NH1 ARG A 125      18.041  31.542  28.178  1.00 13.95           N  
ATOM   1016  NH2 ARG A 125      16.493  30.929  29.742  1.00 13.75           N  
ATOM   1017  N   HIS A 126      15.571  26.301  25.839  1.00  8.89           N  
ATOM   1018  CA  HIS A 126      14.878  25.059  26.206  1.00  8.77           C  
ATOM   1019  C   HIS A 126      13.987  25.315  27.435  1.00  7.36           C  
ATOM   1020  O   HIS A 126      14.006  26.434  27.971  1.00 11.08           O  
ATOM   1021  CB  HIS A 126      15.893  23.941  26.531  1.00 11.01           C  
ATOM   1022  CG  HIS A 126      16.969  23.901  25.488  1.00 10.99           C  
ATOM   1023  ND1 HIS A 126      16.737  23.337  24.244  1.00 10.15           N  
ATOM   1024  CD2 HIS A 126      18.276  24.338  25.508  1.00 11.76           C  
ATOM   1025  CE1 HIS A 126      17.895  23.414  23.552  1.00 13.92           C  
ATOM   1026  NE2 HIS A 126      18.792  24.024  24.287  1.00 13.03           N  
ATOM   1027  N   ARG A 127      13.241  24.244  27.768  1.00  7.87           N  
ATOM   1028  CA  ARG A 127      12.363  24.408  28.968  1.00  9.96           C  
ATOM   1029  C   ARG A 127      12.741  23.265  29.916  1.00  9.12           C  
ATOM   1030  O   ARG A 127      12.990  22.187  29.391  1.00  9.60           O  
ATOM   1031  CB  ARG A 127      10.873  24.267  28.642  1.00  8.27           C  
ATOM   1032  CG  ARG A 127      10.348  25.571  28.035  1.00 12.26           C  
ATOM   1033  CD  ARG A 127       9.706  26.391  29.127  1.00  8.72           C  
ATOM   1034  NE  ARG A 127       9.107  27.510  28.441  1.00 13.11           N  
ATOM   1035  CZ  ARG A 127       8.356  28.452  28.974  1.00 14.17           C  
ATOM   1036  NH1 ARG A 127       8.077  28.480  30.284  1.00 11.43           N  
ATOM   1037  NH2 ARG A 127       7.873  29.404  28.130  1.00 16.85           N  
ATOM   1038  N   LEU A 128      12.763  23.556  31.190  1.00  9.66           N  
ATOM   1039  CA  LEU A 128      13.101  22.527  32.182  1.00  8.99           C  
ATOM   1040  C   LEU A 128      11.899  22.380  33.123  1.00  7.45           C  
ATOM   1041  O   LEU A 128      11.450  23.396  33.640  1.00  9.02           O  
ATOM   1042  CB  LEU A 128      14.347  23.023  32.943  1.00  8.56           C  
ATOM   1043  CG  LEU A 128      14.655  22.265  34.252  1.00  7.81           C  
ATOM   1044  CD1 LEU A 128      15.054  20.814  33.989  1.00 10.13           C  
ATOM   1045  CD2 LEU A 128      15.818  23.005  34.934  1.00 12.73           C  
ATOM   1046  N   MET A 129      11.448  21.168  33.281  1.00 11.01           N  
ATOM   1047  CA  MET A 129      10.335  20.877  34.205  1.00 10.47           C  
ATOM   1048  C   MET A 129      10.952  20.622  35.610  1.00 10.44           C  
ATOM   1049  O   MET A 129      11.877  19.810  35.690  1.00  9.92           O  
ATOM   1050  CB  MET A 129       9.640  19.597  33.737  1.00 12.73           C  
ATOM   1051  CG  MET A 129       9.071  19.699  32.338  1.00 16.22           C  
ATOM   1052  SD  MET A 129       8.417  18.001  31.926  1.00 19.73           S  
ATOM   1053  CE  MET A 129       6.688  18.380  32.110  1.00 18.22           C  
ATOM   1054  N   LEU A 130      10.428  21.281  36.629  1.00 11.18           N  
ATOM   1055  CA  LEU A 130      10.895  21.036  37.985  1.00  8.47           C  
ATOM   1056  C   LEU A 130       9.686  20.980  38.940  1.00 10.01           C  
ATOM   1057  O   LEU A 130       8.792  21.827  38.761  1.00 10.72           O  
ATOM   1058  CB  LEU A 130      11.784  22.243  38.373  1.00 12.05           C  
ATOM   1059  CG  LEU A 130      13.159  22.395  37.742  1.00 13.47           C  
ATOM   1060  CD1 LEU A 130      13.889  23.651  38.210  1.00 13.90           C  
ATOM   1061  CD2 LEU A 130      14.062  21.217  38.132  1.00 11.47           C  
ATOM   1062  N   PHE A 131       9.767  20.066  39.882  1.00  9.91           N  
ATOM   1063  CA  PHE A 131       8.788  20.022  40.991  1.00 10.17           C  
ATOM   1064  C   PHE A 131       9.315  21.086  41.997  1.00 12.30           C  
ATOM   1065  O   PHE A 131      10.548  21.129  42.214  1.00 11.95           O  
ATOM   1066  CB  PHE A 131       8.719  18.677  41.702  1.00  6.79           C  
ATOM   1067  CG  PHE A 131       7.572  17.881  41.155  1.00 10.99           C  
ATOM   1068  CD1 PHE A 131       7.813  17.106  40.019  1.00  8.99           C  
ATOM   1069  CD2 PHE A 131       6.302  17.998  41.728  1.00  9.80           C  
ATOM   1070  CE1 PHE A 131       6.751  16.359  39.455  1.00 12.32           C  
ATOM   1071  CE2 PHE A 131       5.232  17.246  41.189  1.00  9.92           C  
ATOM   1072  CZ  PHE A 131       5.490  16.456  40.049  1.00  7.98           C  
ATOM   1073  N   VAL A 132       8.439  21.910  42.529  1.00  9.14           N  
ATOM   1074  CA  VAL A 132       8.790  22.931  43.503  1.00  9.01           C  
ATOM   1075  C   VAL A 132       7.920  22.740  44.778  1.00 11.80           C  
ATOM   1076  O   VAL A 132       6.685  22.739  44.664  1.00 11.05           O  
ATOM   1077  CB  VAL A 132       8.603  24.365  42.980  1.00  9.60           C  
ATOM   1078  CG1 VAL A 132       8.834  25.448  44.030  1.00 11.24           C  
ATOM   1079  CG2 VAL A 132       9.465  24.620  41.753  1.00 11.65           C  
ATOM   1080  N   ASN A 133       8.612  22.595  45.897  1.00  7.32           N  
ATOM   1081  CA  ASN A 133       7.859  22.514  47.192  1.00  9.85           C  
ATOM   1082  C   ASN A 133       8.619  23.504  48.120  1.00  9.56           C  
ATOM   1083  O   ASN A 133       9.760  23.122  48.496  1.00  9.87           O  
ATOM   1084  CB  ASN A 133       7.695  21.122  47.750  1.00  8.36           C  
ATOM   1085  CG  ASN A 133       6.743  21.079  48.955  1.00  9.21           C  
ATOM   1086  OD1 ASN A 133       6.952  21.965  49.789  1.00  9.96           O  
ATOM   1087  ND2 ASN A 133       5.801  20.163  49.011  1.00 11.28           N  
ATOM   1088  N   VAL A 134       8.059  24.630  48.420  1.00  9.61           N  
ATOM   1089  CA  VAL A 134       8.646  25.621  49.323  1.00 11.19           C  
ATOM   1090  C   VAL A 134       7.957  25.558  50.705  1.00 14.71           C  
ATOM   1091  O   VAL A 134       6.712  25.683  50.806  1.00 12.96           O  
ATOM   1092  CB  VAL A 134       8.565  27.054  48.777  1.00 13.90           C  
ATOM   1093  CG1 VAL A 134       9.029  28.119  49.786  1.00 10.54           C  
ATOM   1094  CG2 VAL A 134       9.342  27.151  47.472  1.00 11.22           C  
ATOM   1095  N   ASN A 135       8.788  25.403  51.732  1.00 14.78           N  
ATOM   1096  CA  ASN A 135       8.257  25.386  53.125  1.00 12.81           C  
ATOM   1097  C   ASN A 135       9.285  26.111  54.020  1.00 15.83           C  
ATOM   1098  O   ASN A 135      10.468  25.802  53.814  1.00 15.79           O  
ATOM   1099  CB  ASN A 135       7.949  23.992  53.610  1.00 13.06           C  
ATOM   1100  CG  ASN A 135       7.054  24.022  54.866  1.00 17.51           C  
ATOM   1101  OD1 ASN A 135       7.450  24.546  55.923  1.00 14.21           O  
ATOM   1102  ND2 ASN A 135       5.854  23.470  54.665  1.00 17.86           N  
ATOM   1103  N   ASP A 136       8.838  26.931  54.969  1.00 16.40           N  
ATOM   1104  CA  ASP A 136       9.800  27.601  55.881  1.00 16.70           C  
ATOM   1105  C   ASP A 136      10.659  26.563  56.610  1.00 15.52           C  
ATOM   1106  O   ASP A 136      11.803  26.900  56.970  1.00 17.37           O  
ATOM   1107  CB  ASP A 136       9.103  28.484  56.898  1.00 20.13           C  
ATOM   1108  CG  ASP A 136       8.561  29.743  56.238  1.00 24.25           C  
ATOM   1109  OD1 ASP A 136       9.205  30.174  55.255  1.00 26.55           O  
ATOM   1110  OD2 ASP A 136       7.548  30.235  56.712  1.00 27.51           O  
ATOM   1111  N   ASN A 137      10.056  25.393  56.821  1.00 15.11           N  
ATOM   1112  CA  ASN A 137      10.754  24.248  57.456  1.00 15.12           C  
ATOM   1113  C   ASN A 137      11.210  23.329  56.296  1.00 15.94           C  
ATOM   1114  O   ASN A 137      10.410  22.593  55.666  1.00 15.39           O  
ATOM   1115  CB  ASN A 137       9.862  23.569  58.480  1.00 17.79           C  
ATOM   1116  CG  ASN A 137      10.573  22.501  59.282  1.00 20.10           C  
ATOM   1117  OD1 ASN A 137      11.540  21.896  58.778  1.00 30.00           O  
ATOM   1118  ND2 ASN A 137      10.221  22.173  60.507  1.00 25.55           N  
ATOM   1119  N   PRO A 138      12.512  23.365  56.002  1.00 16.76           N  
ATOM   1120  CA  PRO A 138      13.086  22.615  54.876  1.00 15.56           C  
ATOM   1121  C   PRO A 138      12.754  21.151  54.821  1.00 16.84           C  
ATOM   1122  O   PRO A 138      12.438  20.544  53.752  1.00 19.15           O  
ATOM   1123  CB  PRO A 138      14.565  22.971  54.919  1.00 15.83           C  
ATOM   1124  CG  PRO A 138      14.651  24.289  55.665  1.00 17.16           C  
ATOM   1125  CD  PRO A 138      13.520  24.209  56.695  1.00 15.97           C  
ATOM   1126  N   THR A 139      12.834  20.489  55.965  1.00 16.53           N  
ATOM   1127  CA  THR A 139      12.512  19.094  56.176  1.00 17.95           C  
ATOM   1128  C   THR A 139      11.082  18.758  55.702  1.00 14.70           C  
ATOM   1129  O   THR A 139      10.954  17.703  55.074  1.00 17.29           O  
ATOM   1130  CB  THR A 139      12.542  18.752  57.756  1.00 21.70           C  
ATOM   1131  OG1 THR A 139      13.915  19.070  58.131  1.00 26.81           O  
ATOM   1132  CG2 THR A 139      12.161  17.312  58.064  1.00 26.84           C  
ATOM   1133  N   GLN A 140      10.145  19.588  56.043  1.00 15.59           N  
ATOM   1134  CA  GLN A 140       8.745  19.406  55.649  1.00 21.20           C  
ATOM   1135  C   GLN A 140       8.536  19.517  54.123  1.00 18.72           C  
ATOM   1136  O   GLN A 140       7.666  18.754  53.644  1.00 17.70           O  
ATOM   1137  CB  GLN A 140       7.737  20.195  56.412  1.00 29.05           C  
ATOM   1138  CG  GLN A 140       7.972  21.491  57.102  1.00 38.25           C  
ATOM   1139  CD  GLN A 140       7.157  21.574  58.388  1.00 42.74           C  
ATOM   1140  OE1 GLN A 140       7.513  20.932  59.367  1.00 45.36           O  
ATOM   1141  NE2 GLN A 140       6.077  22.343  58.380  1.00 45.16           N  
ATOM   1142  N   ALA A 141       9.247  20.407  53.447  1.00 15.57           N  
ATOM   1143  CA  ALA A 141       9.120  20.534  51.986  1.00 13.84           C  
ATOM   1144  C   ALA A 141       9.513  19.215  51.325  1.00 14.16           C  
ATOM   1145  O   ALA A 141       8.842  18.671  50.418  1.00 15.56           O  
ATOM   1146  CB  ALA A 141       9.979  21.682  51.504  1.00 12.08           C  
ATOM   1147  N   LYS A 142      10.644  18.679  51.809  1.00 13.42           N  
ATOM   1148  CA  LYS A 142      11.157  17.402  51.296  1.00 11.95           C  
ATOM   1149  C   LYS A 142      10.264  16.214  51.567  1.00 14.15           C  
ATOM   1150  O   LYS A 142      10.126  15.331  50.706  1.00 12.77           O  
ATOM   1151  CB  LYS A 142      12.568  17.043  51.784  1.00 16.21           C  
ATOM   1152  CG  LYS A 142      13.561  17.938  50.999  1.00 24.02           C  
ATOM   1153  CD  LYS A 142      14.805  18.173  51.847  1.00 30.02           C  
ATOM   1154  CE  LYS A 142      15.254  19.625  51.638  1.00 37.11           C  
ATOM   1155  NZ  LYS A 142      15.845  19.725  50.251  1.00 41.70           N  
ATOM   1156  N   ALA A 143       9.731  16.196  52.780  1.00 12.86           N  
ATOM   1157  CA  ALA A 143       8.856  15.052  53.144  1.00 14.84           C  
ATOM   1158  C   ALA A 143       7.624  15.091  52.207  1.00 14.59           C  
ATOM   1159  O   ALA A 143       7.231  14.038  51.676  1.00 13.82           O  
ATOM   1160  CB  ALA A 143       8.487  15.177  54.613  1.00 13.38           C  
ATOM   1161  N   GLU A 144       7.073  16.278  52.044  1.00 15.25           N  
ATOM   1162  CA  GLU A 144       5.870  16.417  51.190  1.00 15.45           C  
ATOM   1163  C   GLU A 144       6.108  15.972  49.753  1.00 16.31           C  
ATOM   1164  O   GLU A 144       5.232  15.249  49.214  1.00 15.69           O  
ATOM   1165  CB  GLU A 144       5.348  17.848  51.144  1.00 15.92           C  
ATOM   1166  CG  GLU A 144       4.620  18.194  52.418  1.00 15.73           C  
ATOM   1167  CD  GLU A 144       3.907  19.496  52.450  1.00 19.01           C  
ATOM   1168  OE1 GLU A 144       3.882  20.223  51.456  1.00 15.90           O  
ATOM   1169  OE2 GLU A 144       3.366  19.799  53.511  1.00 21.44           O  
ATOM   1170  N   LEU A 145       7.266  16.429  49.216  1.00 13.01           N  
ATOM   1171  CA  LEU A 145       7.567  16.031  47.832  1.00 12.15           C  
ATOM   1172  C   LEU A 145       7.730  14.526  47.719  1.00 12.52           C  
ATOM   1173  O   LEU A 145       7.290  13.845  46.745  1.00 10.21           O  
ATOM   1174  CB  LEU A 145       8.752  16.886  47.327  1.00 10.10           C  
ATOM   1175  CG  LEU A 145       9.202  16.488  45.901  1.00 10.68           C  
ATOM   1176  CD1 LEU A 145       8.054  16.776  44.907  1.00 12.18           C  
ATOM   1177  CD2 LEU A 145      10.357  17.428  45.511  1.00 11.55           C  
ATOM   1178  N   SER A 146       8.389  13.954  48.749  1.00 11.46           N  
ATOM   1179  CA  SER A 146       8.641  12.502  48.761  1.00 14.34           C  
ATOM   1180  C   SER A 146       7.368  11.673  48.791  1.00 14.28           C  
ATOM   1181  O   SER A 146       7.249  10.687  48.053  1.00 16.85           O  
ATOM   1182  CB  SER A 146       9.572  12.102  49.922  1.00 16.62           C  
ATOM   1183  OG  SER A 146      10.812  12.777  49.658  1.00 26.98           O  
ATOM   1184  N   ILE A 147       6.446  12.061  49.663  1.00 15.70           N  
ATOM   1185  CA  ILE A 147       5.170  11.342  49.814  1.00 18.74           C  
ATOM   1186  C   ILE A 147       4.349  11.484  48.513  1.00 14.66           C  
ATOM   1187  O   ILE A 147       3.739  10.507  48.066  1.00 15.75           O  
ATOM   1188  CB  ILE A 147       4.305  11.793  51.039  1.00 22.91           C  
ATOM   1189  CG1 ILE A 147       3.108  10.832  51.194  1.00 28.18           C  
ATOM   1190  CG2 ILE A 147       3.720  13.221  50.855  1.00 27.24           C  
ATOM   1191  CD1 ILE A 147       3.379   9.314  50.941  1.00 36.15           C  
ATOM   1192  N   TYR A 148       4.357  12.679  47.968  1.00 14.65           N  
ATOM   1193  CA  TYR A 148       3.623  12.914  46.715  1.00 14.04           C  
ATOM   1194  C   TYR A 148       4.038  11.975  45.581  1.00 14.19           C  
ATOM   1195  O   TYR A 148       3.192  11.403  44.873  1.00 13.73           O  
ATOM   1196  CB  TYR A 148       3.816  14.386  46.370  1.00 11.66           C  
ATOM   1197  CG  TYR A 148       3.091  14.779  45.094  1.00 12.74           C  
ATOM   1198  CD1 TYR A 148       3.723  14.557  43.861  1.00 14.69           C  
ATOM   1199  CD2 TYR A 148       1.812  15.341  45.090  1.00 12.94           C  
ATOM   1200  CE1 TYR A 148       3.113  14.933  42.662  1.00 13.78           C  
ATOM   1201  CE2 TYR A 148       1.194  15.738  43.907  1.00 13.51           C  
ATOM   1202  CZ  TYR A 148       1.846  15.523  42.688  1.00 16.70           C  
ATOM   1203  OH  TYR A 148       1.298  15.858  41.473  1.00 15.92           O  
ATOM   1204  N   LEU A 149       5.338  11.802  45.390  1.00 13.53           N  
ATOM   1205  CA  LEU A 149       5.913  10.999  44.333  1.00 13.77           C  
ATOM   1206  C   LEU A 149       6.063   9.518  44.496  1.00 15.58           C  
ATOM   1207  O   LEU A 149       6.401   8.840  43.495  1.00 15.40           O  
ATOM   1208  CB  LEU A 149       7.316  11.598  44.004  1.00 13.40           C  
ATOM   1209  CG  LEU A 149       7.345  13.003  43.442  1.00 11.96           C  
ATOM   1210  CD1 LEU A 149       8.790  13.457  43.246  1.00 11.42           C  
ATOM   1211  CD2 LEU A 149       6.584  13.085  42.142  1.00 14.02           C  
ATOM   1212  N   GLU A 150       5.866   8.996  45.703  1.00 15.96           N  
ATOM   1213  CA  GLU A 150       6.092   7.582  45.955  1.00 15.56           C  
ATOM   1214  C   GLU A 150       5.400   6.638  44.990  1.00 16.37           C  
ATOM   1215  O   GLU A 150       6.090   5.740  44.466  1.00 16.09           O  
ATOM   1216  CB  GLU A 150       5.840   7.270  47.433  1.00 18.49           C  
ATOM   1217  N   ASP A 151       4.094   6.773  44.766  1.00 15.39           N  
ATOM   1218  CA  ASP A 151       3.409   5.830  43.845  1.00 17.73           C  
ATOM   1219  C   ASP A 151       3.903   5.962  42.401  1.00 16.47           C  
ATOM   1220  O   ASP A 151       3.935   4.931  41.701  1.00 16.93           O  
ATOM   1221  CB  ASP A 151       1.896   5.887  43.979  1.00 23.94           C  
ATOM   1222  CG  ASP A 151       1.338   5.486  45.345  1.00 29.89           C  
ATOM   1223  OD1 ASP A 151       2.065   4.709  46.022  1.00 30.87           O  
ATOM   1224  OD2 ASP A 151       0.234   5.923  45.767  1.00 31.91           O  
ATOM   1225  N   TYR A 152       4.185   7.150  41.915  1.00 14.48           N  
ATOM   1226  CA  TYR A 152       4.653   7.371  40.557  1.00 15.74           C  
ATOM   1227  C   TYR A 152       6.012   6.716  40.337  1.00 17.63           C  
ATOM   1228  O   TYR A 152       6.230   6.087  39.271  1.00 19.29           O  
ATOM   1229  CB  TYR A 152       4.730   8.891  40.282  1.00 15.13           C  
ATOM   1230  CG  TYR A 152       5.347   9.219  38.938  1.00 16.07           C  
ATOM   1231  CD1 TYR A 152       6.715   9.361  38.778  1.00 16.36           C  
ATOM   1232  CD2 TYR A 152       4.530   9.349  37.798  1.00 15.71           C  
ATOM   1233  CE1 TYR A 152       7.279   9.673  37.538  1.00 15.57           C  
ATOM   1234  CE2 TYR A 152       5.087   9.638  36.549  1.00 15.92           C  
ATOM   1235  CZ  TYR A 152       6.468   9.807  36.414  1.00 16.23           C  
ATOM   1236  OH  TYR A 152       7.037  10.112  35.207  1.00 13.48           O  
ATOM   1237  N   LEU A 153       6.922   6.860  41.287  1.00 18.68           N  
ATOM   1238  CA  LEU A 153       8.290   6.280  41.155  1.00 20.07           C  
ATOM   1239  C   LEU A 153       8.207   4.757  41.153  1.00 20.06           C  
ATOM   1240  O   LEU A 153       8.908   4.002  40.445  1.00 22.34           O  
ATOM   1241  CB  LEU A 153       9.247   6.916  42.154  1.00 18.37           C  
ATOM   1242  CG  LEU A 153       9.483   8.407  42.027  1.00 18.81           C  
ATOM   1243  CD1 LEU A 153      10.114   8.963  43.311  1.00 20.37           C  
ATOM   1244  CD2 LEU A 153      10.269   8.744  40.777  1.00 19.98           C  
ATOM   1245  N   SER A 154       7.305   4.265  41.947  1.00 19.99           N  
ATOM   1246  CA  SER A 154       7.007   2.839  42.067  1.00 22.60           C  
ATOM   1247  C   SER A 154       6.403   2.309  40.766  1.00 22.97           C  
ATOM   1248  O   SER A 154       6.802   1.232  40.273  1.00 25.04           O  
ATOM   1249  CB  SER A 154       6.117   2.639  43.284  1.00 25.10           C  
ATOM   1250  OG  SER A 154       5.739   1.284  43.304  1.00 30.69           O  
ATOM   1251  N   TYR A 155       5.489   3.054  40.171  1.00 20.80           N  
ATOM   1252  CA  TYR A 155       4.826   2.700  38.917  1.00 20.14           C  
ATOM   1253  C   TYR A 155       5.833   2.669  37.763  1.00 18.96           C  
ATOM   1254  O   TYR A 155       5.843   1.781  36.879  1.00 20.10           O  
ATOM   1255  CB  TYR A 155       3.648   3.702  38.577  1.00 20.56           C  
ATOM   1256  CG  TYR A 155       2.981   3.352  37.252  1.00 19.53           C  
ATOM   1257  CD1 TYR A 155       2.059   2.303  37.249  1.00 21.73           C  
ATOM   1258  CD2 TYR A 155       3.250   3.981  36.027  1.00 20.96           C  
ATOM   1259  CE1 TYR A 155       1.418   1.882  36.080  1.00 21.20           C  
ATOM   1260  CE2 TYR A 155       2.638   3.574  34.843  1.00 20.07           C  
ATOM   1261  CZ  TYR A 155       1.723   2.518  34.877  1.00 21.18           C  
ATOM   1262  OH  TYR A 155       1.060   2.023  33.788  1.00 20.69           O  
ATOM   1263  N   THR A 156       6.667   3.683  37.729  1.00 18.35           N  
ATOM   1264  CA  THR A 156       7.652   3.824  36.667  1.00 21.69           C  
ATOM   1265  C   THR A 156       8.865   2.946  36.932  1.00 27.97           C  
ATOM   1266  O   THR A 156       9.720   2.895  36.033  1.00 28.37           O  
ATOM   1267  CB  THR A 156       7.984   5.318  36.361  1.00 21.70           C  
ATOM   1268  OG1 THR A 156       8.743   5.840  37.476  1.00 21.80           O  
ATOM   1269  CG2 THR A 156       6.762   6.193  36.004  1.00 17.80           C  
ATOM   1270  N   GLN A 157       8.933   2.306  38.084  1.00 33.78           N  
ATOM   1271  CA  GLN A 157      10.097   1.466  38.434  1.00 42.23           C  
ATOM   1272  C   GLN A 157      11.383   2.282  38.185  1.00 45.83           C  
ATOM   1273  O   GLN A 157      12.313   1.795  37.517  1.00 47.64           O  
ATOM   1274  CB  GLN A 157      10.218   0.146  37.700  1.00 44.65           C  
ATOM   1275  CG  GLN A 157       9.007  -0.754  37.730  1.00 53.14           C  
ATOM   1276  CD  GLN A 157       8.847  -1.448  36.384  1.00 59.52           C  
ATOM   1277  OE1 GLN A 157       8.755  -0.836  35.307  1.00 62.51           O  
ATOM   1278  NE2 GLN A 157       8.833  -2.780  36.480  1.00 61.30           N  
ATOM   1279  N   ALA A 158      11.400   3.492  38.704  1.00 49.41           N  
ATOM   1280  CA  ALA A 158      12.526   4.424  38.557  1.00 54.84           C  
ATOM   1281  C   ALA A 158      13.805   3.844  39.167  1.00 59.35           C  
ATOM   1282  O   ALA A 158      13.734   3.197  40.240  1.00 60.51           O  
ATOM   1283  CB  ALA A 158      12.148   5.753  39.223  1.00 51.61           C  
ATOM   1284  N   GLU A 159      14.932   4.075  38.492  1.00 63.78           N  
ATOM   1285  CA  GLU A 159      16.214   3.589  39.047  1.00 68.36           C  
ATOM   1286  C   GLU A 159      16.692   4.588  40.107  1.00 67.72           C  
ATOM   1287  O   GLU A 159      17.225   4.272  41.185  1.00 69.35           O  
ATOM   1288  CB  GLU A 159      17.307   3.348  38.028  1.00 75.71           C  
ATOM   1289  CG  GLU A 159      18.110   2.051  38.195  1.00 85.22           C  
ATOM   1290  CD  GLU A 159      17.342   0.766  38.343  1.00 90.49           C  
ATOM   1291  OE1 GLU A 159      16.409   0.425  37.621  1.00 93.66           O  
ATOM   1292  OE2 GLU A 159      17.747   0.049  39.297  1.00 92.59           O  
ATOM   1293  N   THR A 160      16.460   5.846  39.830  1.00 65.12           N  
ATOM   1294  CA  THR A 160      16.715   7.085  40.458  1.00 61.75           C  
ATOM   1295  C   THR A 160      17.152   7.342  41.885  1.00 57.67           C  
ATOM   1296  O   THR A 160      18.238   7.948  42.077  1.00 60.63           O  
ATOM   1297  CB  THR A 160      15.446   8.082  40.341  1.00 63.76           C  
ATOM   1298  OG1 THR A 160      14.465   7.389  41.191  1.00 63.71           O  
ATOM   1299  CG2 THR A 160      15.093   8.466  38.922  1.00 65.33           C  
ATOM   1300  N   SER A 161      16.303   7.011  42.832  1.00 49.85           N  
ATOM   1301  CA  SER A 161      16.569   7.341  44.253  1.00 43.29           C  
ATOM   1302  C   SER A 161      15.831   8.702  44.346  1.00 38.78           C  
ATOM   1303  O   SER A 161      16.026   9.656  43.584  1.00 35.18           O  
ATOM   1304  CB  SER A 161      17.965   7.332  44.754  1.00 42.50           C  
ATOM   1305  OG  SER A 161      18.537   8.504  45.273  1.00 42.65           O  
ATOM   1306  N   ILE A 162      14.892   8.668  45.266  1.00 36.22           N  
ATOM   1307  CA  ILE A 162      14.027   9.825  45.553  1.00 33.02           C  
ATOM   1308  C   ILE A 162      14.918  10.975  46.006  1.00 29.58           C  
ATOM   1309  O   ILE A 162      14.562  12.154  45.955  1.00 28.51           O  
ATOM   1310  CB  ILE A 162      12.917   9.362  46.578  1.00 32.14           C  
ATOM   1311  CG1 ILE A 162      12.062  10.568  47.012  1.00 30.48           C  
ATOM   1312  CG2 ILE A 162      13.579   8.638  47.789  1.00 34.15           C  
ATOM   1313  CD1 ILE A 162      10.890  10.975  46.084  1.00 33.69           C  
ATOM   1314  N   ASP A 163      16.099  10.598  46.484  1.00 27.29           N  
ATOM   1315  CA  ASP A 163      17.069  11.562  46.979  1.00 25.43           C  
ATOM   1316  C   ASP A 163      17.614  12.420  45.845  1.00 21.43           C  
ATOM   1317  O   ASP A 163      17.791  13.630  45.977  1.00 20.37           O  
ATOM   1318  CB  ASP A 163      18.276  10.820  47.626  1.00 33.42           C  
ATOM   1319  CG  ASP A 163      17.998  11.123  49.120  1.00 42.20           C  
ATOM   1320  OD1 ASP A 163      18.278  12.288  49.495  1.00 46.83           O  
ATOM   1321  OD2 ASP A 163      17.417  10.169  49.699  1.00 44.06           O  
ATOM   1322  N   GLU A 164      17.861  11.635  44.797  1.00 20.21           N  
ATOM   1323  CA  GLU A 164      18.413  12.262  43.579  1.00 20.79           C  
ATOM   1324  C   GLU A 164      17.333  13.121  42.914  1.00 18.08           C  
ATOM   1325  O   GLU A 164      17.583  14.206  42.365  1.00 16.39           O  
ATOM   1326  CB  GLU A 164      18.707  11.147  42.571  1.00 27.60           C  
ATOM   1327  CG  GLU A 164      19.202  11.727  41.229  1.00 38.52           C  
ATOM   1328  CD  GLU A 164      20.679  12.039  41.400  1.00 47.01           C  
ATOM   1329  OE1 GLU A 164      21.463  11.116  41.191  1.00 51.99           O  
ATOM   1330  OE2 GLU A 164      20.885  13.215  41.775  1.00 49.96           O  
ATOM   1331  N   ILE A 165      16.156  12.521  42.948  1.00 15.87           N  
ATOM   1332  CA  ILE A 165      15.006  13.215  42.342  1.00 15.39           C  
ATOM   1333  C   ILE A 165      14.869  14.530  43.064  1.00 12.13           C  
ATOM   1334  O   ILE A 165      14.731  15.622  42.498  1.00 12.37           O  
ATOM   1335  CB  ILE A 165      13.706  12.332  42.355  1.00 17.47           C  
ATOM   1336  CG1 ILE A 165      13.796  11.181  41.339  1.00 22.75           C  
ATOM   1337  CG2 ILE A 165      12.463  13.240  42.090  1.00 19.25           C  
ATOM   1338  CD1 ILE A 165      14.011  11.638  39.865  1.00 23.80           C  
ATOM   1339  N   ILE A 166      14.869  14.441  44.399  1.00 13.58           N  
ATOM   1340  CA  ILE A 166      14.737  15.643  45.236  1.00 13.83           C  
ATOM   1341  C   ILE A 166      15.835  16.645  44.913  1.00 12.98           C  
ATOM   1342  O   ILE A 166      15.553  17.820  44.667  1.00 11.26           O  
ATOM   1343  CB  ILE A 166      14.514  15.362  46.768  1.00 19.73           C  
ATOM   1344  CG1 ILE A 166      13.029  14.886  46.930  1.00 24.85           C  
ATOM   1345  CG2 ILE A 166      14.734  16.645  47.621  1.00 17.68           C  
ATOM   1346  CD1 ILE A 166      12.631  14.349  48.334  1.00 28.50           C  
ATOM   1347  N   ASN A 167      17.070  16.179  44.873  1.00 13.06           N  
ATOM   1348  CA  ASN A 167      18.211  17.061  44.596  1.00 14.61           C  
ATOM   1349  C   ASN A 167      18.144  17.739  43.215  1.00 12.29           C  
ATOM   1350  O   ASN A 167      18.637  18.848  42.983  1.00 13.89           O  
ATOM   1351  CB  ASN A 167      19.516  16.286  44.809  1.00 21.43           C  
ATOM   1352  CG  ASN A 167      19.749  15.887  46.258  1.00 25.75           C  
ATOM   1353  OD1 ASN A 167      19.366  16.598  47.195  1.00 28.52           O  
ATOM   1354  ND2 ASN A 167      20.391  14.736  46.439  1.00 27.55           N  
ATOM   1355  N   SER A 168      17.504  17.006  42.321  1.00 11.15           N  
ATOM   1356  CA  SER A 168      17.343  17.475  40.935  1.00 11.72           C  
ATOM   1357  C   SER A 168      16.098  18.318  40.754  1.00 13.11           C  
ATOM   1358  O   SER A 168      15.892  18.809  39.625  1.00 11.80           O  
ATOM   1359  CB  SER A 168      17.417  16.235  40.032  1.00 11.88           C  
ATOM   1360  OG  SER A 168      18.760  15.778  39.986  1.00 13.79           O  
ATOM   1361  N   ASN A 169      15.325  18.536  41.767  1.00 10.44           N  
ATOM   1362  CA  ASN A 169      14.087  19.368  41.753  1.00  9.66           C  
ATOM   1363  C   ASN A 169      14.329  20.440  42.792  1.00 11.52           C  
ATOM   1364  O   ASN A 169      15.510  20.748  43.114  1.00 11.95           O  
ATOM   1365  CB  ASN A 169      12.840  18.457  41.937  1.00  8.79           C  
ATOM   1366  CG  ASN A 169      12.527  17.754  40.632  1.00  9.56           C  
ATOM   1367  OD1 ASN A 169      11.821  18.324  39.776  1.00 12.05           O  
ATOM   1368  ND2 ASN A 169      13.080  16.583  40.367  1.00 10.37           N  
ATOM   1369  N   ALA A 170      13.297  21.042  43.347  1.00 11.62           N  
ATOM   1370  CA  ALA A 170      13.455  22.134  44.321  1.00 12.34           C  
ATOM   1371  C   ALA A 170      12.520  21.971  45.505  1.00 13.21           C  
ATOM   1372  O   ALA A 170      11.333  22.236  45.377  1.00 14.45           O  
ATOM   1373  CB  ALA A 170      13.293  23.455  43.605  1.00 12.04           C  
ATOM   1374  N   ALA A 171      13.035  21.522  46.623  1.00 13.60           N  
ATOM   1375  CA  ALA A 171      12.306  21.334  47.905  1.00 12.23           C  
ATOM   1376  C   ALA A 171      13.122  22.061  48.983  1.00 14.70           C  
ATOM   1377  O   ALA A 171      14.346  21.786  49.092  1.00 13.03           O  
ATOM   1378  CB  ALA A 171      12.037  19.888  48.306  1.00 10.84           C  
ATOM   1379  N   GLY A 172      12.502  22.952  49.719  1.00 12.82           N  
ATOM   1380  CA  GLY A 172      13.225  23.678  50.799  1.00 11.14           C  
ATOM   1381  C   GLY A 172      12.575  25.003  51.095  1.00 11.95           C  
ATOM   1382  O   GLY A 172      11.419  25.195  50.655  1.00 11.90           O  
ATOM   1383  N   ASN A 173      13.304  25.913  51.731  1.00  9.87           N  
ATOM   1384  CA  ASN A 173      12.733  27.240  52.017  1.00  8.17           C  
ATOM   1385  C   ASN A 173      12.892  28.048  50.720  1.00  9.16           C  
ATOM   1386  O   ASN A 173      13.530  27.558  49.770  1.00 10.70           O  
ATOM   1387  CB  ASN A 173      13.205  27.913  53.319  1.00 10.46           C  
ATOM   1388  CG  ASN A 173      14.702  28.169  53.319  1.00 15.13           C  
ATOM   1389  OD1 ASN A 173      15.298  28.242  52.216  1.00 14.53           O  
ATOM   1390  ND2 ASN A 173      15.358  28.339  54.451  1.00 15.68           N  
ATOM   1391  N   PHE A 174      12.254  29.173  50.634  1.00 10.17           N  
ATOM   1392  CA  PHE A 174      12.239  30.040  49.446  1.00 10.16           C  
ATOM   1393  C   PHE A 174      13.633  30.397  48.948  1.00 12.11           C  
ATOM   1394  O   PHE A 174      13.967  30.121  47.780  1.00 11.83           O  
ATOM   1395  CB  PHE A 174      11.386  31.275  49.647  1.00 12.32           C  
ATOM   1396  CG  PHE A 174      11.249  32.149  48.443  1.00 17.03           C  
ATOM   1397  CD1 PHE A 174      10.358  31.786  47.429  1.00 19.06           C  
ATOM   1398  CD2 PHE A 174      12.005  33.291  48.294  1.00 19.39           C  
ATOM   1399  CE1 PHE A 174      10.194  32.576  46.303  1.00 20.83           C  
ATOM   1400  CE2 PHE A 174      11.860  34.103  47.149  1.00 24.23           C  
ATOM   1401  CZ  PHE A 174      10.935  33.733  46.152  1.00 23.02           C  
ATOM   1402  N   ASP A 175      14.442  30.966  49.832  1.00 10.61           N  
ATOM   1403  CA  ASP A 175      15.799  31.372  49.420  1.00 12.09           C  
ATOM   1404  C   ASP A 175      16.638  30.215  48.911  1.00 12.33           C  
ATOM   1405  O   ASP A 175      17.448  30.415  47.981  1.00 14.42           O  
ATOM   1406  CB  ASP A 175      16.424  32.143  50.580  1.00 12.97           C  
ATOM   1407  CG  ASP A 175      15.722  33.435  50.862  1.00 17.01           C  
ATOM   1408  OD1 ASP A 175      15.275  34.173  49.984  1.00 21.52           O  
ATOM   1409  OD2 ASP A 175      15.619  33.834  52.044  1.00 19.28           O  
ATOM   1410  N   THR A 176      16.558  29.064  49.538  1.00 10.35           N  
ATOM   1411  CA  THR A 176      17.323  27.891  49.102  1.00 10.87           C  
ATOM   1412  C   THR A 176      16.927  27.473  47.665  1.00 12.86           C  
ATOM   1413  O   THR A 176      17.777  27.183  46.802  1.00 12.22           O  
ATOM   1414  CB  THR A 176      17.243  26.668  50.078  1.00 11.38           C  
ATOM   1415  OG1 THR A 176      17.738  27.192  51.333  1.00 12.60           O  
ATOM   1416  CG2 THR A 176      17.992  25.442  49.563  1.00 13.90           C  
ATOM   1417  N   CYS A 177      15.607  27.438  47.421  1.00 12.05           N  
ATOM   1418  CA  CYS A 177      15.040  27.048  46.129  1.00 12.35           C  
ATOM   1419  C   CYS A 177      15.453  28.029  45.029  1.00 12.67           C  
ATOM   1420  O   CYS A 177      15.803  27.525  43.948  1.00 12.97           O  
ATOM   1421  CB  CYS A 177      13.519  26.877  46.182  1.00 12.80           C  
ATOM   1422  SG  CYS A 177      12.956  25.459  47.147  1.00 14.66           S  
ATOM   1423  N   LEU A 178      15.424  29.324  45.271  1.00 11.94           N  
ATOM   1424  CA  LEU A 178      15.780  30.380  44.343  1.00 13.81           C  
ATOM   1425  C   LEU A 178      17.194  30.120  43.797  1.00 16.17           C  
ATOM   1426  O   LEU A 178      17.437  30.003  42.615  1.00 14.51           O  
ATOM   1427  CB  LEU A 178      15.680  31.725  45.041  1.00 18.52           C  
ATOM   1428  CG  LEU A 178      14.475  32.617  44.779  1.00 24.43           C  
ATOM   1429  CD1 LEU A 178      14.724  33.947  45.518  1.00 26.39           C  
ATOM   1430  CD2 LEU A 178      14.338  32.921  43.300  1.00 25.06           C  
ATOM   1431  N   HIS A 179      18.087  30.015  44.764  1.00 14.87           N  
ATOM   1432  CA  HIS A 179      19.512  29.718  44.511  1.00 15.48           C  
ATOM   1433  C   HIS A 179      19.740  28.369  43.873  1.00 14.55           C  
ATOM   1434  O   HIS A 179      20.552  28.265  42.917  1.00 13.25           O  
ATOM   1435  CB  HIS A 179      20.324  29.968  45.843  1.00 15.27           C  
ATOM   1436  CG  HIS A 179      20.207  31.491  45.952  1.00 20.45           C  
ATOM   1437  ND1 HIS A 179      20.944  32.340  45.151  1.00 21.52           N  
ATOM   1438  CD2 HIS A 179      19.398  32.268  46.714  1.00 20.55           C  
ATOM   1439  CE1 HIS A 179      20.595  33.591  45.405  1.00 20.24           C  
ATOM   1440  NE2 HIS A 179      19.688  33.563  46.352  1.00 23.00           N  
ATOM   1441  N   HIS A 180      19.103  27.303  44.340  1.00 10.74           N  
ATOM   1442  CA  HIS A 180      19.272  25.951  43.826  1.00 12.51           C  
ATOM   1443  C   HIS A 180      18.833  25.885  42.360  1.00 11.95           C  
ATOM   1444  O   HIS A 180      19.518  25.291  41.510  1.00 10.87           O  
ATOM   1445  CB  HIS A 180      18.559  24.923  44.686  1.00 12.38           C  
ATOM   1446  CG  HIS A 180      18.697  23.530  44.204  1.00 15.88           C  
ATOM   1447  ND1 HIS A 180      19.901  22.864  44.017  1.00 17.33           N  
ATOM   1448  CD2 HIS A 180      17.703  22.652  43.888  1.00 13.71           C  
ATOM   1449  CE1 HIS A 180      19.620  21.628  43.612  1.00 16.87           C  
ATOM   1450  NE2 HIS A 180      18.304  21.490  43.538  1.00 17.35           N  
ATOM   1451  N   VAL A 181      17.713  26.557  42.093  1.00 12.32           N  
ATOM   1452  CA  VAL A 181      17.219  26.585  40.707  1.00 11.59           C  
ATOM   1453  C   VAL A 181      18.183  27.374  39.823  1.00 10.26           C  
ATOM   1454  O   VAL A 181      18.483  26.885  38.715  1.00 11.85           O  
ATOM   1455  CB  VAL A 181      15.721  26.947  40.631  1.00 12.35           C  
ATOM   1456  CG1 VAL A 181      15.227  27.028  39.194  1.00 15.24           C  
ATOM   1457  CG2 VAL A 181      14.921  25.870  41.355  1.00 13.99           C  
ATOM   1458  N   ALA A 182      18.668  28.522  40.255  1.00  9.37           N  
ATOM   1459  CA  ALA A 182      19.628  29.330  39.493  1.00 11.54           C  
ATOM   1460  C   ALA A 182      20.887  28.502  39.194  1.00 12.15           C  
ATOM   1461  O   ALA A 182      21.447  28.530  38.068  1.00 13.62           O  
ATOM   1462  CB  ALA A 182      19.941  30.618  40.214  1.00 10.67           C  
ATOM   1463  N   GLU A 183      21.292  27.707  40.151  1.00 11.60           N  
ATOM   1464  CA  GLU A 183      22.449  26.812  40.030  1.00 14.99           C  
ATOM   1465  C   GLU A 183      22.244  25.790  38.911  1.00 13.74           C  
ATOM   1466  O   GLU A 183      23.135  25.520  38.040  1.00 14.59           O  
ATOM   1467  CB  GLU A 183      22.784  26.100  41.340  1.00 20.72           C  
ATOM   1468  CG  GLU A 183      23.816  26.715  42.288  1.00 37.68           C  
ATOM   1469  CD  GLU A 183      24.473  27.988  41.793  1.00 46.19           C  
ATOM   1470  OE1 GLU A 183      25.480  27.821  41.036  1.00 49.39           O  
ATOM   1471  OE2 GLU A 183      23.988  29.085  42.103  1.00 50.27           O  
ATOM   1472  N   MET A 184      21.055  25.153  38.954  1.00 10.97           N  
ATOM   1473  CA  MET A 184      20.698  24.167  37.938  1.00 12.07           C  
ATOM   1474  C   MET A 184      20.696  24.823  36.551  1.00 10.94           C  
ATOM   1475  O   MET A 184      21.179  24.139  35.638  1.00 12.44           O  
ATOM   1476  CB  MET A 184      19.409  23.414  38.261  1.00 11.72           C  
ATOM   1477  CG  MET A 184      19.746  22.447  39.395  1.00 11.58           C  
ATOM   1478  SD  MET A 184      18.337  21.311  39.689  1.00 16.68           S  
ATOM   1479  CE  MET A 184      17.122  22.455  40.322  1.00 11.48           C  
ATOM   1480  N   ALA A 185      20.156  25.996  36.419  1.00 10.30           N  
ATOM   1481  CA  ALA A 185      20.098  26.712  35.160  1.00 11.06           C  
ATOM   1482  C   ALA A 185      21.556  26.901  34.650  1.00 13.15           C  
ATOM   1483  O   ALA A 185      21.812  26.723  33.464  1.00 11.43           O  
ATOM   1484  CB  ALA A 185      19.471  28.087  35.321  1.00  9.77           C  
ATOM   1485  N   GLN A 186      22.423  27.274  35.577  1.00 13.17           N  
ATOM   1486  CA  GLN A 186      23.842  27.517  35.224  1.00 14.65           C  
ATOM   1487  C   GLN A 186      24.467  26.242  34.674  1.00 13.71           C  
ATOM   1488  O   GLN A 186      25.279  26.256  33.698  1.00 13.92           O  
ATOM   1489  CB  GLN A 186      24.585  28.129  36.398  1.00 18.02           C  
ATOM   1490  CG  GLN A 186      26.063  28.387  36.132  1.00 26.48           C  
ATOM   1491  CD  GLN A 186      26.328  29.527  35.163  1.00 34.32           C  
ATOM   1492  OE1 GLN A 186      26.983  29.299  34.125  1.00 40.89           O  
ATOM   1493  NE2 GLN A 186      25.876  30.762  35.422  1.00 33.18           N  
ATOM   1494  N   GLY A 187      24.149  25.139  35.228  1.00 11.15           N  
ATOM   1495  CA  GLY A 187      24.533  23.772  34.885  1.00 13.15           C  
ATOM   1496  C   GLY A 187      24.058  23.492  33.435  1.00 11.33           C  
ATOM   1497  O   GLY A 187      24.689  22.718  32.716  1.00 12.76           O  
ATOM   1498  N   LEU A 188      22.987  24.130  33.018  1.00 12.16           N  
ATOM   1499  CA  LEU A 188      22.432  23.997  31.689  1.00 12.50           C  
ATOM   1500  C   LEU A 188      22.691  25.220  30.813  1.00 12.01           C  
ATOM   1501  O   LEU A 188      21.897  25.644  29.952  1.00 11.27           O  
ATOM   1502  CB  LEU A 188      20.963  23.598  31.830  1.00 12.47           C  
ATOM   1503  CG  LEU A 188      20.745  22.229  32.458  1.00 12.68           C  
ATOM   1504  CD1 LEU A 188      19.290  22.084  32.940  1.00 15.88           C  
ATOM   1505  CD2 LEU A 188      21.090  21.152  31.430  1.00  9.96           C  
ATOM   1506  N   ASN A 189      23.829  25.828  31.064  1.00 11.57           N  
ATOM   1507  CA  ASN A 189      24.338  27.001  30.344  1.00 15.74           C  
ATOM   1508  C   ASN A 189      23.403  28.181  30.370  1.00 14.52           C  
ATOM   1509  O   ASN A 189      23.508  28.993  29.410  1.00 16.52           O  
ATOM   1510  CB  ASN A 189      24.669  26.595  28.889  1.00 22.57           C  
ATOM   1511  CG  ASN A 189      25.718  25.524  28.782  1.00 31.01           C  
ATOM   1512  OD1 ASN A 189      25.752  24.798  27.762  1.00 37.21           O  
ATOM   1513  ND2 ASN A 189      26.592  25.390  29.792  1.00 34.39           N  
ATOM   1514  N   ASN A 190      22.504  28.313  31.319  1.00 12.90           N  
ATOM   1515  CA  ASN A 190      21.557  29.444  31.326  1.00 11.52           C  
ATOM   1516  C   ASN A 190      20.691  29.491  30.053  1.00 12.14           C  
ATOM   1517  O   ASN A 190      20.237  30.588  29.654  1.00 12.11           O  
ATOM   1518  CB  ASN A 190      22.255  30.771  31.610  1.00 13.47           C  
ATOM   1519  CG  ASN A 190      22.890  30.792  32.986  1.00 18.08           C  
ATOM   1520  OD1 ASN A 190      24.072  31.126  33.082  1.00 21.21           O  
ATOM   1521  ND2 ASN A 190      22.171  30.386  34.006  1.00 13.34           N  
ATOM   1522  N   LYS A 191      20.472  28.319  29.483  1.00 13.33           N  
ATOM   1523  CA  LYS A 191      19.670  28.211  28.243  1.00 15.00           C  
ATOM   1524  C   LYS A 191      18.275  27.607  28.485  1.00 15.46           C  
ATOM   1525  O   LYS A 191      17.693  27.073  27.526  1.00 15.58           O  
ATOM   1526  CB  LYS A 191      20.385  27.261  27.274  1.00 15.90           C  
ATOM   1527  CG  LYS A 191      21.635  27.842  26.614  1.00 23.34           C  
ATOM   1528  CD  LYS A 191      21.319  29.161  25.916  1.00 27.55           C  
ATOM   1529  CE  LYS A 191      22.545  29.683  25.146  1.00 33.27           C  
ATOM   1530  NZ  LYS A 191      22.822  31.108  25.525  1.00 35.94           N  
ATOM   1531  N   VAL A 192      17.829  27.645  29.743  1.00 13.52           N  
ATOM   1532  CA  VAL A 192      16.533  27.041  30.074  1.00 10.54           C  
ATOM   1533  C   VAL A 192      15.524  27.994  30.726  1.00 12.50           C  
ATOM   1534  O   VAL A 192      15.777  28.752  31.680  1.00 11.60           O  
ATOM   1535  CB  VAL A 192      16.746  25.793  30.965  1.00 12.95           C  
ATOM   1536  CG1 VAL A 192      17.353  24.570  30.297  1.00 12.55           C  
ATOM   1537  CG2 VAL A 192      17.469  26.147  32.267  1.00 12.99           C  
ATOM   1538  N   ASP A 193      14.325  27.906  30.140  1.00 10.29           N  
ATOM   1539  CA  ASP A 193      13.122  28.546  30.695  1.00  9.39           C  
ATOM   1540  C   ASP A 193      12.545  27.404  31.586  1.00  8.80           C  
ATOM   1541  O   ASP A 193      13.117  26.293  31.600  1.00 11.12           O  
ATOM   1542  CB  ASP A 193      12.170  29.158  29.745  1.00  9.87           C  
ATOM   1543  CG  ASP A 193      12.792  30.349  29.028  1.00 13.72           C  
ATOM   1544  OD1 ASP A 193      13.462  31.161  29.672  1.00 13.60           O  
ATOM   1545  OD2 ASP A 193      12.571  30.405  27.801  1.00 13.28           O  
ATOM   1546  N   PHE A 194      11.467  27.716  32.326  1.00  7.98           N  
ATOM   1547  CA  PHE A 194      10.985  26.672  33.238  1.00  7.77           C  
ATOM   1548  C   PHE A 194       9.468  26.365  33.194  1.00  5.27           C  
ATOM   1549  O   PHE A 194       8.697  27.215  32.798  1.00 11.05           O  
ATOM   1550  CB  PHE A 194      11.217  27.263  34.689  1.00  7.67           C  
ATOM   1551  CG  PHE A 194      12.675  27.641  34.906  1.00  9.65           C  
ATOM   1552  CD1 PHE A 194      13.548  26.665  35.393  1.00 11.21           C  
ATOM   1553  CD2 PHE A 194      13.078  28.928  34.594  1.00 11.91           C  
ATOM   1554  CE1 PHE A 194      14.915  27.000  35.572  1.00 10.99           C  
ATOM   1555  CE2 PHE A 194      14.428  29.282  34.729  1.00 15.36           C  
ATOM   1556  CZ  PHE A 194      15.319  28.309  35.230  1.00 10.68           C  
ATOM   1557  N   LEU A 195       9.193  25.198  33.686  1.00  6.77           N  
ATOM   1558  CA  LEU A 195       7.804  24.752  33.951  1.00  7.71           C  
ATOM   1559  C   LEU A 195       7.884  24.203  35.403  1.00  8.57           C  
ATOM   1560  O   LEU A 195       8.623  23.238  35.574  1.00  8.30           O  
ATOM   1561  CB  LEU A 195       7.293  23.695  32.995  1.00  8.70           C  
ATOM   1562  CG  LEU A 195       7.201  24.104  31.517  1.00  9.87           C  
ATOM   1563  CD1 LEU A 195       6.844  22.845  30.752  1.00  8.55           C  
ATOM   1564  CD2 LEU A 195       6.273  25.272  31.262  1.00  9.06           C  
ATOM   1565  N   PHE A 196       7.094  24.803  36.275  1.00  8.31           N  
ATOM   1566  CA  PHE A 196       7.034  24.314  37.657  1.00  8.75           C  
ATOM   1567  C   PHE A 196       5.741  23.539  37.995  1.00  7.23           C  
ATOM   1568  O   PHE A 196       4.641  23.954  37.551  1.00  9.50           O  
ATOM   1569  CB  PHE A 196       7.076  25.493  38.617  1.00  9.36           C  
ATOM   1570  CG  PHE A 196       8.233  26.448  38.493  1.00 10.20           C  
ATOM   1571  CD1 PHE A 196       9.547  25.942  38.439  1.00 10.60           C  
ATOM   1572  CD2 PHE A 196       7.979  27.790  38.374  1.00 10.84           C  
ATOM   1573  CE1 PHE A 196      10.622  26.850  38.356  1.00  9.49           C  
ATOM   1574  CE2 PHE A 196       9.018  28.699  38.279  1.00 13.97           C  
ATOM   1575  CZ  PHE A 196      10.345  28.202  38.277  1.00 10.75           C  
ATOM   1576  N   CYS A 197       5.954  22.492  38.785  1.00  7.09           N  
ATOM   1577  CA  CYS A 197       4.804  21.722  39.289  1.00  5.17           C  
ATOM   1578  C   CYS A 197       4.747  21.963  40.841  1.00  8.99           C  
ATOM   1579  O   CYS A 197       5.674  21.589  41.578  1.00  9.82           O  
ATOM   1580  CB  CYS A 197       4.815  20.275  38.998  1.00  6.08           C  
ATOM   1581  SG  CYS A 197       3.294  19.465  39.593  1.00  9.43           S  
ATOM   1582  N   PHE A 198       3.690  22.637  41.255  1.00  6.93           N  
ATOM   1583  CA  PHE A 198       3.478  22.968  42.676  1.00  9.81           C  
ATOM   1584  C   PHE A 198       2.554  21.975  43.413  1.00  7.77           C  
ATOM   1585  O   PHE A 198       2.292  22.307  44.594  1.00 10.11           O  
ATOM   1586  CB  PHE A 198       2.829  24.359  42.798  1.00 10.47           C  
ATOM   1587  CG  PHE A 198       3.646  25.500  42.238  1.00 13.09           C  
ATOM   1588  CD1 PHE A 198       4.716  26.032  42.968  1.00 13.60           C  
ATOM   1589  CD2 PHE A 198       3.327  26.033  40.988  1.00  9.58           C  
ATOM   1590  CE1 PHE A 198       5.459  27.089  42.451  1.00 13.55           C  
ATOM   1591  CE2 PHE A 198       4.036  27.101  40.467  1.00 13.14           C  
ATOM   1592  CZ  PHE A 198       5.113  27.647  41.203  1.00 12.44           C  
ATOM   1593  N   GLU A 199       2.113  20.940  42.774  1.00  8.91           N  
ATOM   1594  CA  GLU A 199       1.093  20.059  43.333  1.00 10.02           C  
ATOM   1595  C   GLU A 199       1.420  19.311  44.575  1.00 11.29           C  
ATOM   1596  O   GLU A 199       0.494  18.764  45.207  1.00 11.69           O  
ATOM   1597  CB  GLU A 199       0.417  19.223  42.259  1.00  8.09           C  
ATOM   1598  CG  GLU A 199      -0.142  20.162  41.153  1.00  8.02           C  
ATOM   1599  CD  GLU A 199      -0.943  21.331  41.611  1.00  7.78           C  
ATOM   1600  OE1 GLU A 199      -1.918  21.103  42.381  1.00 11.62           O  
ATOM   1601  OE2 GLU A 199      -0.695  22.495  41.257  1.00  8.95           O  
ATOM   1602  N   SER A 200       2.707  19.216  44.943  1.00 11.32           N  
ATOM   1603  CA  SER A 200       3.120  18.536  46.153  1.00 10.16           C  
ATOM   1604  C   SER A 200       2.896  19.435  47.362  1.00  8.17           C  
ATOM   1605  O   SER A 200       2.971  18.855  48.461  1.00 11.21           O  
ATOM   1606  CB  SER A 200       4.558  17.992  46.111  1.00 11.36           C  
ATOM   1607  OG  SER A 200       5.498  19.031  46.266  1.00 10.41           O  
ATOM   1608  N   MET A 201       2.680  20.699  47.225  1.00  8.07           N  
ATOM   1609  CA  MET A 201       2.405  21.620  48.344  1.00 10.28           C  
ATOM   1610  C   MET A 201       0.980  21.302  48.851  1.00 13.26           C  
ATOM   1611  O   MET A 201       0.004  21.612  48.137  1.00 16.39           O  
ATOM   1612  CB  MET A 201       2.595  23.063  47.933  1.00 12.35           C  
ATOM   1613  CG  MET A 201       4.095  23.323  47.803  1.00 12.21           C  
ATOM   1614  SD  MET A 201       4.393  24.980  47.216  1.00 14.85           S  
ATOM   1615  CE  MET A 201       3.946  25.993  48.651  1.00 12.83           C  
ATOM   1616  N   LYS A 202       0.865  20.687  50.011  1.00 14.25           N  
ATOM   1617  CA  LYS A 202      -0.454  20.323  50.576  1.00 17.00           C  
ATOM   1618  C   LYS A 202      -1.298  21.528  50.910  1.00 16.52           C  
ATOM   1619  O   LYS A 202      -2.497  21.510  50.589  1.00 15.86           O  
ATOM   1620  CB  LYS A 202      -0.382  19.401  51.802  1.00 22.99           C  
ATOM   1621  CG  LYS A 202       0.288  18.068  51.473  1.00 31.23           C  
ATOM   1622  CD  LYS A 202       0.318  17.044  52.579  1.00 36.31           C  
ATOM   1623  CE  LYS A 202      -1.005  16.724  53.218  1.00 42.36           C  
ATOM   1624  NZ  LYS A 202      -1.509  15.361  52.884  1.00 47.81           N  
ATOM   1625  N   ASP A 203      -0.697  22.546  51.501  1.00 15.02           N  
ATOM   1626  CA  ASP A 203      -1.407  23.783  51.881  1.00 13.90           C  
ATOM   1627  C   ASP A 203      -1.599  24.729  50.700  1.00 14.07           C  
ATOM   1628  O   ASP A 203      -0.695  25.385  50.118  1.00 13.17           O  
ATOM   1629  CB  ASP A 203      -0.683  24.361  53.091  1.00 18.03           C  
ATOM   1630  CG  ASP A 203      -1.382  25.507  53.790  1.00 24.04           C  
ATOM   1631  OD1 ASP A 203      -2.005  26.365  53.151  1.00 21.19           O  
ATOM   1632  OD2 ASP A 203      -1.270  25.584  55.033  1.00 30.14           O  
ATOM   1633  N   GLN A 204      -2.895  24.856  50.356  1.00 14.25           N  
ATOM   1634  CA  GLN A 204      -3.312  25.694  49.213  1.00 14.08           C  
ATOM   1635  C   GLN A 204      -3.012  27.153  49.370  1.00 13.97           C  
ATOM   1636  O   GLN A 204      -2.819  27.869  48.373  1.00 12.34           O  
ATOM   1637  CB  GLN A 204      -4.759  25.398  48.766  1.00 11.26           C  
ATOM   1638  CG  GLN A 204      -4.992  23.922  48.523  1.00 11.91           C  
ATOM   1639  CD  GLN A 204      -4.013  23.369  47.458  1.00 12.78           C  
ATOM   1640  OE1 GLN A 204      -4.195  23.878  46.352  1.00 15.97           O  
ATOM   1641  NE2 GLN A 204      -3.159  22.441  47.849  1.00 13.17           N  
ATOM   1642  N   GLU A 205      -3.042  27.600  50.633  1.00 14.72           N  
ATOM   1643  CA  GLU A 205      -2.731  29.035  50.895  1.00 16.37           C  
ATOM   1644  C   GLU A 205      -1.248  29.326  50.724  1.00 14.12           C  
ATOM   1645  O   GLU A 205      -0.889  30.386  50.186  1.00 12.84           O  
ATOM   1646  CB  GLU A 205      -3.249  29.528  52.236  1.00 24.41           C  
ATOM   1647  CG  GLU A 205      -4.547  30.345  52.089  1.00 38.67           C  
ATOM   1648  CD  GLU A 205      -4.399  31.712  51.467  1.00 45.40           C  
ATOM   1649  OE1 GLU A 205      -3.378  32.333  51.850  1.00 50.19           O  
ATOM   1650  OE2 GLU A 205      -5.197  32.193  50.665  1.00 50.43           O  
ATOM   1651  N   ASN A 206      -0.440  28.378  51.175  1.00 14.66           N  
ATOM   1652  CA  ASN A 206       1.043  28.460  51.040  1.00 13.74           C  
ATOM   1653  C   ASN A 206       1.360  28.449  49.530  1.00 13.21           C  
ATOM   1654  O   ASN A 206       2.189  29.226  49.112  1.00 11.79           O  
ATOM   1655  CB  ASN A 206       1.680  27.252  51.721  1.00 15.36           C  
ATOM   1656  CG  ASN A 206       1.767  27.412  53.248  1.00 21.66           C  
ATOM   1657  OD1 ASN A 206       1.450  28.479  53.831  1.00 20.10           O  
ATOM   1658  ND2 ASN A 206       2.236  26.335  53.871  1.00 22.92           N  
ATOM   1659  N   LYS A 207       0.709  27.549  48.798  1.00 13.80           N  
ATOM   1660  CA  LYS A 207       0.928  27.474  47.337  1.00 12.93           C  
ATOM   1661  C   LYS A 207       0.621  28.827  46.709  1.00 12.77           C  
ATOM   1662  O   LYS A 207       1.374  29.416  45.937  1.00  9.51           O  
ATOM   1663  CB  LYS A 207       0.028  26.393  46.716  1.00 10.27           C  
ATOM   1664  CG  LYS A 207       0.265  26.148  45.238  1.00 16.10           C  
ATOM   1665  CD  LYS A 207      -0.984  25.610  44.523  1.00 13.00           C  
ATOM   1666  CE  LYS A 207      -1.021  24.147  44.702  1.00 14.55           C  
ATOM   1667  NZ  LYS A 207      -2.314  23.609  44.202  1.00 11.47           N  
ATOM   1668  N   LYS A 208      -0.541  29.394  47.041  1.00 14.18           N  
ATOM   1669  CA  LYS A 208      -1.018  30.693  46.542  1.00 15.28           C  
ATOM   1670  C   LYS A 208      -0.046  31.829  46.834  1.00 16.08           C  
ATOM   1671  O   LYS A 208       0.328  32.629  45.956  1.00 18.38           O  
ATOM   1672  CB  LYS A 208      -2.416  31.044  47.084  1.00 11.62           C  
ATOM   1673  CG  LYS A 208      -2.861  32.417  46.544  1.00 18.58           C  
ATOM   1674  CD  LYS A 208      -4.380  32.539  46.676  1.00 24.31           C  
ATOM   1675  CE  LYS A 208      -4.853  33.961  46.875  1.00 29.03           C  
ATOM   1676  NZ  LYS A 208      -4.310  34.477  48.183  1.00 35.67           N  
ATOM   1677  N   SER A 209       0.341  31.915  48.095  1.00 13.78           N  
ATOM   1678  CA  SER A 209       1.291  32.917  48.590  1.00 15.30           C  
ATOM   1679  C   SER A 209       2.637  32.800  47.874  1.00 12.05           C  
ATOM   1680  O   SER A 209       3.189  33.829  47.436  1.00 12.87           O  
ATOM   1681  CB  SER A 209       1.526  32.670  50.106  1.00 16.80           C  
ATOM   1682  OG ASER A 209       0.422  33.303  50.758  0.64 18.65           O  
ATOM   1683  OG BSER A 209       2.230  33.809  50.593  0.36 15.49           O  
ATOM   1684  N   LEU A 210       3.111  31.588  47.701  1.00 12.67           N  
ATOM   1685  CA  LEU A 210       4.390  31.364  46.998  1.00 12.82           C  
ATOM   1686  C   LEU A 210       4.300  31.880  45.539  1.00 13.73           C  
ATOM   1687  O   LEU A 210       5.163  32.648  45.080  1.00 13.98           O  
ATOM   1688  CB  LEU A 210       4.755  29.887  47.068  1.00 12.13           C  
ATOM   1689  CG  LEU A 210       5.885  29.507  46.122  1.00 13.68           C  
ATOM   1690  CD1 LEU A 210       7.188  30.134  46.651  1.00 13.50           C  
ATOM   1691  CD2 LEU A 210       5.992  28.012  45.990  1.00 13.32           C  
ATOM   1692  N   MET A 211       3.236  31.430  44.839  1.00 12.42           N  
ATOM   1693  CA  MET A 211       3.055  31.817  43.439  1.00 12.38           C  
ATOM   1694  C   MET A 211       2.946  33.303  43.222  1.00 10.90           C  
ATOM   1695  O   MET A 211       3.519  33.848  42.240  1.00 12.37           O  
ATOM   1696  CB  MET A 211       1.922  31.077  42.741  1.00 11.95           C  
ATOM   1697  CG  MET A 211       2.192  29.586  42.735  1.00 10.33           C  
ATOM   1698  SD  MET A 211       0.729  28.746  42.019  1.00 13.99           S  
ATOM   1699  CE  MET A 211       0.780  29.341  40.319  1.00 16.48           C  
ATOM   1700  N   ILE A 212       2.247  33.977  44.129  1.00 10.98           N  
ATOM   1701  CA  ILE A 212       2.112  35.432  44.057  1.00 12.19           C  
ATOM   1702  C   ILE A 212       3.428  36.129  44.442  1.00 12.72           C  
ATOM   1703  O   ILE A 212       3.759  37.131  43.792  1.00 14.79           O  
ATOM   1704  CB  ILE A 212       0.940  35.928  44.967  1.00 14.45           C  
ATOM   1705  CG1 ILE A 212      -0.396  35.416  44.409  1.00 14.17           C  
ATOM   1706  CG2 ILE A 212       0.968  37.465  45.077  1.00 15.36           C  
ATOM   1707  CD1 ILE A 212      -1.623  35.677  45.334  1.00 17.32           C  
ATOM   1708  N   ASN A 213       4.140  35.659  45.429  1.00 15.35           N  
ATOM   1709  CA  ASN A 213       5.396  36.327  45.849  1.00 17.77           C  
ATOM   1710  C   ASN A 213       6.446  36.268  44.730  1.00 18.56           C  
ATOM   1711  O   ASN A 213       7.157  37.250  44.490  1.00 18.62           O  
ATOM   1712  CB  ASN A 213       5.938  35.700  47.131  1.00 21.93           C  
ATOM   1713  CG  ASN A 213       5.083  36.163  48.314  1.00 30.40           C  
ATOM   1714  OD1 ASN A 213       4.298  37.143  48.227  1.00 34.56           O  
ATOM   1715  ND2 ASN A 213       5.215  35.411  49.408  1.00 31.83           N  
ATOM   1716  N   PHE A 214       6.493  35.096  44.131  1.00 16.18           N  
ATOM   1717  CA  PHE A 214       7.429  34.863  43.023  1.00 15.06           C  
ATOM   1718  C   PHE A 214       7.040  35.757  41.828  1.00 16.36           C  
ATOM   1719  O   PHE A 214       7.936  36.325  41.202  1.00 14.66           O  
ATOM   1720  CB  PHE A 214       7.551  33.397  42.628  1.00 14.89           C  
ATOM   1721  CG  PHE A 214       8.682  33.177  41.630  1.00 13.40           C  
ATOM   1722  CD1 PHE A 214       9.989  33.517  41.961  1.00 14.19           C  
ATOM   1723  CD2 PHE A 214       8.394  32.660  40.373  1.00 12.36           C  
ATOM   1724  CE1 PHE A 214      11.035  33.320  41.048  1.00 13.77           C  
ATOM   1725  CE2 PHE A 214       9.401  32.453  39.466  1.00 11.33           C  
ATOM   1726  CZ  PHE A 214      10.727  32.770  39.795  1.00 15.15           C  
ATOM   1727  N   ASP A 215       5.745  35.821  41.507  1.00 14.21           N  
ATOM   1728  CA  ASP A 215       5.257  36.648  40.396  1.00 16.13           C  
ATOM   1729  C   ASP A 215       5.765  38.081  40.540  1.00 16.29           C  
ATOM   1730  O   ASP A 215       6.303  38.658  39.580  1.00 16.70           O  
ATOM   1731  CB  ASP A 215       3.718  36.509  40.341  1.00 17.80           C  
ATOM   1732  CG  ASP A 215       3.087  37.368  39.252  1.00 18.19           C  
ATOM   1733  OD1 ASP A 215       2.990  36.861  38.128  1.00 18.37           O  
ATOM   1734  OD2 ASP A 215       2.710  38.516  39.532  1.00 19.63           O  
ATOM   1735  N   LYS A 216       5.583  38.674  41.708  1.00 17.10           N  
ATOM   1736  CA  LYS A 216       6.038  40.039  42.013  1.00 18.03           C  
ATOM   1737  C   LYS A 216       7.558  40.269  41.951  1.00 16.55           C  
ATOM   1738  O   LYS A 216       8.082  41.295  41.491  1.00 17.55           O  
ATOM   1739  CB  LYS A 216       5.617  40.315  43.463  1.00 21.14           C  
ATOM   1740  CG  LYS A 216       4.082  40.525  43.562  1.00 28.41           C  
ATOM   1741  CD  LYS A 216       3.757  40.781  45.049  1.00 36.85           C  
ATOM   1742  CE  LYS A 216       2.356  41.319  45.279  1.00 41.73           C  
ATOM   1743  NZ  LYS A 216       1.688  40.652  46.442  1.00 44.38           N  
ATOM   1744  N   ARG A 217       8.290  39.295  42.445  1.00 15.42           N  
ATOM   1745  CA  ARG A 217       9.752  39.336  42.440  1.00 18.08           C  
ATOM   1746  C   ARG A 217      10.297  39.329  41.014  1.00 18.45           C  
ATOM   1747  O   ARG A 217      11.249  40.052  40.668  1.00 18.44           O  
ATOM   1748  CB  ARG A 217      10.266  38.111  43.211  1.00 21.00           C  
ATOM   1749  CG  ARG A 217      11.776  38.175  43.246  1.00 26.46           C  
ATOM   1750  CD  ARG A 217      12.377  36.924  43.840  1.00 35.20           C  
ATOM   1751  NE  ARG A 217      13.654  37.473  44.361  1.00 44.60           N  
ATOM   1752  CZ  ARG A 217      13.724  37.819  45.656  1.00 48.99           C  
ATOM   1753  NH1 ARG A 217      14.322  38.981  45.942  1.00 53.74           N  
ATOM   1754  NH2 ARG A 217      13.313  37.016  46.624  1.00 48.08           N  
ATOM   1755  N   VAL A 218       9.712  38.492  40.155  1.00 15.89           N  
ATOM   1756  CA  VAL A 218      10.107  38.357  38.737  1.00 14.85           C  
ATOM   1757  C   VAL A 218       9.788  39.656  37.990  1.00 14.96           C  
ATOM   1758  O   VAL A 218      10.576  40.136  37.158  1.00 13.28           O  
ATOM   1759  CB  VAL A 218       9.449  37.129  38.105  1.00 11.54           C  
ATOM   1760  CG1 VAL A 218       9.525  37.165  36.566  1.00 11.83           C  
ATOM   1761  CG2 VAL A 218      10.017  35.823  38.616  1.00  9.66           C  
ATOM   1762  N   ILE A 219       8.617  40.213  38.293  1.00 15.52           N  
ATOM   1763  CA  ILE A 219       8.245  41.463  37.584  1.00 18.74           C  
ATOM   1764  C   ILE A 219       9.244  42.551  37.924  1.00 18.98           C  
ATOM   1765  O   ILE A 219       9.649  43.292  37.018  1.00 19.19           O  
ATOM   1766  CB  ILE A 219       6.767  41.834  37.810  1.00 21.31           C  
ATOM   1767  CG1 ILE A 219       5.909  40.812  36.970  1.00 21.77           C  
ATOM   1768  CG2 ILE A 219       6.466  43.310  37.480  1.00 20.17           C  
ATOM   1769  CD1 ILE A 219       4.472  40.693  37.574  1.00 22.99           C  
ATOM   1770  N   ASN A 220       9.617  42.579  39.190  1.00 20.36           N  
ATOM   1771  CA  ASN A 220      10.578  43.630  39.642  1.00 22.20           C  
ATOM   1772  C   ASN A 220      11.938  43.394  38.986  1.00 21.82           C  
ATOM   1773  O   ASN A 220      12.532  44.375  38.494  1.00 19.87           O  
ATOM   1774  CB  ASN A 220      10.655  43.767  41.161  1.00 29.40           C  
ATOM   1775  CG  ASN A 220       9.447  44.469  41.778  1.00 36.14           C  
ATOM   1776  OD1 ASN A 220       8.804  45.364  41.189  1.00 41.42           O  
ATOM   1777  ND2 ASN A 220       9.092  44.073  43.012  1.00 38.80           N  
ATOM   1778  N   TYR A 221      12.393  42.157  38.985  1.00 20.04           N  
ATOM   1779  CA  TYR A 221      13.689  41.796  38.409  1.00 19.10           C  
ATOM   1780  C   TYR A 221      13.776  42.192  36.940  1.00 19.33           C  
ATOM   1781  O   TYR A 221      14.795  42.752  36.492  1.00 19.00           O  
ATOM   1782  CB  TYR A 221      13.969  40.307  38.639  1.00 18.85           C  
ATOM   1783  CG  TYR A 221      15.304  39.813  38.146  1.00 20.94           C  
ATOM   1784  CD1 TYR A 221      15.517  39.394  36.833  1.00 21.59           C  
ATOM   1785  CD2 TYR A 221      16.394  39.762  39.049  1.00 22.28           C  
ATOM   1786  CE1 TYR A 221      16.754  38.932  36.389  1.00 20.63           C  
ATOM   1787  CE2 TYR A 221      17.635  39.294  38.621  1.00 21.53           C  
ATOM   1788  CZ  TYR A 221      17.809  38.895  37.293  1.00 22.32           C  
ATOM   1789  OH  TYR A 221      19.031  38.455  36.872  1.00 22.58           O  
ATOM   1790  N   ARG A 222      12.728  41.886  36.199  1.00 16.87           N  
ATOM   1791  CA  ARG A 222      12.672  42.184  34.769  1.00 16.78           C  
ATOM   1792  C   ARG A 222      12.817  43.683  34.570  1.00 20.10           C  
ATOM   1793  O   ARG A 222      13.550  44.091  33.675  1.00 20.61           O  
ATOM   1794  CB  ARG A 222      11.371  41.660  34.157  1.00 16.38           C  
ATOM   1795  CG  ARG A 222      11.433  40.129  33.982  1.00 14.90           C  
ATOM   1796  CD  ARG A 222      10.066  39.663  33.537  1.00 13.38           C  
ATOM   1797  NE  ARG A 222      10.156  38.231  33.236  1.00 14.59           N  
ATOM   1798  CZ  ARG A 222       9.027  37.523  32.954  1.00 16.32           C  
ATOM   1799  NH1 ARG A 222       7.841  38.109  32.861  1.00 13.21           N  
ATOM   1800  NH2 ARG A 222       9.121  36.233  32.804  1.00 12.76           N  
ATOM   1801  N   LYS A 223      12.115  44.438  35.373  1.00 19.45           N  
ATOM   1802  CA  LYS A 223      12.155  45.906  35.268  1.00 22.72           C  
ATOM   1803  C   LYS A 223      13.528  46.484  35.589  1.00 21.51           C  
ATOM   1804  O   LYS A 223      14.076  47.371  34.904  1.00 21.14           O  
ATOM   1805  CB  LYS A 223      11.069  46.474  36.193  1.00 25.97           C  
ATOM   1806  CG  LYS A 223       9.898  46.987  35.357  1.00 34.75           C  
ATOM   1807  CD  LYS A 223       8.630  46.187  35.609  1.00 41.90           C  
ATOM   1808  CE  LYS A 223       7.807  46.766  36.748  1.00 45.16           C  
ATOM   1809  NZ  LYS A 223       6.888  47.822  36.245  1.00 48.24           N  
ATOM   1810  N   GLU A 224      14.105  45.994  36.653  1.00 22.97           N  
ATOM   1811  CA  GLU A 224      15.407  46.417  37.178  1.00 25.69           C  
ATOM   1812  C   GLU A 224      16.522  46.164  36.169  1.00 26.30           C  
ATOM   1813  O   GLU A 224      17.435  47.004  35.965  1.00 25.50           O  
ATOM   1814  CB  GLU A 224      15.636  45.714  38.492  1.00 30.12           C  
ATOM   1815  CG  GLU A 224      16.507  46.358  39.567  1.00 41.99           C  
ATOM   1816  CD  GLU A 224      17.025  45.367  40.594  1.00 49.17           C  
ATOM   1817  OE1 GLU A 224      16.288  44.645  41.282  1.00 53.82           O  
ATOM   1818  OE2 GLU A 224      18.286  45.375  40.619  1.00 51.92           O  
ATOM   1819  N   HIS A 225      16.441  45.036  35.467  1.00 22.93           N  
ATOM   1820  CA  HIS A 225      17.394  44.615  34.463  1.00 22.16           C  
ATOM   1821  C   HIS A 225      17.035  44.914  33.023  1.00 21.99           C  
ATOM   1822  O   HIS A 225      17.818  44.457  32.154  1.00 20.68           O  
ATOM   1823  CB  HIS A 225      17.763  43.099  34.581  1.00 23.56           C  
ATOM   1824  CG  HIS A 225      18.396  43.019  35.941  1.00 24.99           C  
ATOM   1825  ND1 HIS A 225      19.648  43.501  36.227  1.00 27.94           N  
ATOM   1826  CD2 HIS A 225      17.856  42.605  37.106  1.00 26.20           C  
ATOM   1827  CE1 HIS A 225      19.870  43.355  37.524  1.00 26.06           C  
ATOM   1828  NE2 HIS A 225      18.804  42.809  38.082  1.00 26.50           N  
ATOM   1829  N   ASN A 226      15.927  45.625  32.805  1.00 22.71           N  
ATOM   1830  CA  ASN A 226      15.541  45.987  31.431  1.00 24.31           C  
ATOM   1831  C   ASN A 226      15.370  44.705  30.610  1.00 26.39           C  
ATOM   1832  O   ASN A 226      15.846  44.584  29.462  1.00 25.45           O  
ATOM   1833  CB  ASN A 226      16.549  46.988  30.787  1.00 21.85           C  
ATOM   1834  CG  ASN A 226      16.629  48.261  31.596  1.00 21.12           C  
ATOM   1835  OD1 ASN A 226      15.588  48.885  31.833  1.00 22.34           O  
ATOM   1836  ND2 ASN A 226      17.813  48.663  32.077  1.00 20.22           N  
ATOM   1837  N   LEU A 227      14.696  43.753  31.261  1.00 27.44           N  
ATOM   1838  CA  LEU A 227      14.434  42.472  30.604  1.00 33.88           C  
ATOM   1839  C   LEU A 227      13.079  42.499  29.898  1.00 42.14           C  
ATOM   1840  O   LEU A 227      13.001  41.728  28.898  1.00 45.08           O  
ATOM   1841  CB  LEU A 227      14.693  41.300  31.526  1.00 26.50           C  
ATOM   1842  CG  LEU A 227      16.041  41.138  32.190  1.00 26.35           C  
ATOM   1843  CD1 LEU A 227      16.037  39.956  33.136  1.00 23.37           C  
ATOM   1844  CD2 LEU A 227      17.127  40.987  31.127  1.00 24.26           C  
ATOM   1845  N   ASN A 228      12.129  43.321  30.327  1.00 49.83           N  
ATOM   1846  CA  ASN A 228      10.821  43.299  29.622  1.00 58.97           C  
ATOM   1847  C   ASN A 228      10.961  43.896  28.229  1.00 63.76           C  
ATOM   1848  O   ASN A 228      11.823  44.811  28.093  1.00 66.78           O  
ATOM   1849  CB  ASN A 228       9.572  43.359  30.423  1.00 62.06           C  
ATOM   1850  CG  ASN A 228       9.261  44.532  31.310  1.00 65.09           C  
ATOM   1851  OD1 ASN A 228       9.386  44.443  32.545  1.00 66.18           O  
ATOM   1852  ND2 ASN A 228       8.834  45.655  30.719  1.00 67.22           N  
ATOM   1853  OXT ASN A 228      10.273  43.336  27.332  1.00 68.28           O  
TER    1854      ASN A 228                                                      
MASTER      294    0    5    7    9    0    0    6 2144    1   99   18          
END                                                                             
