# Supplementary material for: Modeling of loops in proteins: a multi-method approach
Source: BMC Struct Biol. 2010 Feb 11;10:5. doi: 10.1186/1472-6807-10-5 (PMC2837870; doi:10.1186/1472-6807-10-5)
Supplement: Additional file 1 — Student t-test. Results from two sample paired t-test of Table 2. [file 1472-6807-10-5-S1.GZ › loop_test_data/1nls_131-139.pdb]

HEADER    AGGLUTININ                              28-JAN-97   1NLS              
TITLE     CONCANAVALIN A AND ITS BOUND SOLVENT AT 0.94A RESOLUTION              
COMPND    MOL_ID: 1;                                                            
COMPND   2 MOLECULE: CONCANAVALIN A;                                            
COMPND   3 CHAIN: A                                                             
SOURCE    MOL_ID: 1;                                                            
SOURCE   2 ORGANISM_SCIENTIFIC: CANAVALIA ENSIFORMIS;                           
SOURCE   3 ORGANISM_COMMON: JACK BEAN                                           
KEYWDS    CONCANAVALIN A, LECTIN, AGGLUTININ                                    
EXPDTA    X-RAY DIFFRACTION                                                     
AUTHOR    A.M.DEACON,T.GLEICHMANN,J.R.HELLIWELL,A.J.KALB(GILBOA)                
REVDAT   1   26-NOV-97 1NLS    0                                                
JRNL        AUTH   A.DEACON,T.GLEICHMANN,A.J.KALB(GILBOA),H.PRICE,              
JRNL        AUTH 2 J.RAFTERY,G.BRADBROOK,J.YARIV,J.R.HELLIWELL                  
JRNL        TITL   THE STRUCTURE OF CONCANAVALIN A AND ITS BOUND                
JRNL        TITL 2 SOLVENT DETERMINED WITH SMALL-MOLECULE ACCURACY AT           
JRNL        TITL 3 0.94 A RESOLUTION                                            
JRNL        REF    J.CHEM.SOC.,FARADAY TRANS.    V.  93  4305 1997              
JRNL        REFN   ASTM JCFTEV  UK ISSN 0956-5000                               
REMARK   1                                                                      
REMARK   1 REFERENCE 1                                                          
REMARK   1  AUTH   J.HABASH,J.RAFTERY,S.WEISGERBER,A.CASSETTA,                  
REMARK   1  AUTH 2 M.S.LEHMANN,P.HOGHOJ,C.WILKINSON,J.W.CAMPBELL,               
REMARK   1  AUTH 3 J.R.HELLIWELL                                                
REMARK   1  TITL   NEUTRON LAUE DIFFRACTION STUDY OF CONCANAVALIN A.            
REMARK   1  TITL 2 THE PROTON OF ASP28                                          
REMARK   1  REF    J.CHEM.SOC.,FARADAY TRANS.    V.  93  4313 1997              
REMARK   1  REFN   ASTM JCFTEV  UK ISSN 0956-5000                               
REMARK   1 REFERENCE 2                                                          
REMARK   1  AUTH   C.EMMERICH,J.R.HELLIWELL,M.REDSHAW,J.H.NAISMITH,             
REMARK   1  AUTH 2 S.J.HARROP,J.RAFTERY,A.J.KALB(GILBOA),J.YARIV,               
REMARK   1  AUTH 3 Z.DAUTER,K.S.WILSON                                          
REMARK   1  TITL   HIGH-RESOLUTION STRUCTURES OF                                
REMARK   1  TITL 2 SINGLE-METAL-SUBSTITUTED CONCANAVALIN A: THE                 
REMARK   1  TITL 3 CO,CA-PROTEIN AT 1.6 A AND THE NI,CA-PROTEIN AT              
REMARK   1  TITL 4 2.0 A                                                        
REMARK   1  REF    ACTA CRYSTALLOGR.,SECT.D      V.  50   749 1994              
REMARK   1  REFN   ASTM ABCRE6  DK ISSN 0907-4449                               
REMARK   1 REFERENCE 3                                                          
REMARK   1  AUTH   S.WEISGERBER,J.R.HELLIWELL                                   
REMARK   1  TITL   HIGH RESOLUTION CRYSTALLOGRAPHIC STUDIES OF NATIVE           
REMARK   1  TITL 2 CONCANAVALIN A USING RAPID LAUE DATA COLLECTION              
REMARK   1  TITL 3 METHODS AND THE INTRODUCTION OF A MONOCHROMATIC              
REMARK   1  TITL 4 LARGE-ANGLE OSCILLATION TECHNIQUE (LOT)                      
REMARK   1  REF    J.CHEM.SOC.,FARADAY TRANS.    V.  89  2667 1993              
REMARK   1  REFN   ASTM JCFTEV  UK ISSN 0956-5000                               
REMARK   2                                                                      
REMARK   2 RESOLUTION. 0.94 ANGSTROMS.                                          
REMARK   3                                                                      
REMARK   3 REFINEMENT.                                                          
REMARK   3   PROGRAM     : SHELXL-97                                            
REMARK   3   AUTHORS     : G.M.SHELDRICK                                        
REMARK   3                                                                      
REMARK   3  DATA USED IN REFINEMENT.                                            
REMARK   3   RESOLUTION RANGE HIGH (ANGSTROMS) : 0.94                           
REMARK   3   RESOLUTION RANGE LOW  (ANGSTROMS) : 8.00                           
REMARK   3   DATA CUTOFF            (SIGMA(F)) : NULL                           
REMARK   3   COMPLETENESS FOR RANGE        (%) : 75.0                           
REMARK   3   CROSS-VALIDATION METHOD           : NULL                           
REMARK   3   FREE R VALUE TEST SET SELECTION   : NULL                           
REMARK   3                                                                      
REMARK   3  FIT TO DATA USED IN REFINEMENT (NO CUTOFF).                         
REMARK   3   R VALUE   (WORKING + TEST SET, NO CUTOFF) : NULL                   
REMARK   3   R VALUE          (WORKING SET, NO CUTOFF) : 0.127                  
REMARK   3   FREE R VALUE                  (NO CUTOFF) : 0.154                  
REMARK   3   FREE R VALUE TEST SET SIZE (%, NO CUTOFF) : 1.000                  
REMARK   3   FREE R VALUE TEST SET COUNT   (NO CUTOFF) : 1167                   
REMARK   3   TOTAL NUMBER OF REFLECTIONS   (NO CUTOFF) : 116712                 
REMARK   3                                                                      
REMARK   3  FIT/AGREEMENT OF MODEL FOR DATA WITH F>4SIG(F).                     
REMARK   3   R VALUE   (WORKING + TEST SET, F>4SIG(F)) : NULL                   
REMARK   3   R VALUE          (WORKING SET, F>4SIG(F)) : 0.122                  
REMARK   3   FREE R VALUE                  (F>4SIG(F)) : 0.148                  
REMARK   3   FREE R VALUE TEST SET SIZE (%, F>4SIG(F)) : NULL                   
REMARK   3   FREE R VALUE TEST SET COUNT   (F>4SIG(F)) : NULL                   
REMARK   3   TOTAL NUMBER OF REFLECTIONS   (F>4SIG(F)) : NULL                   
REMARK   3                                                                      
REMARK   3  NUMBER OF NON-HYDROGEN ATOMS USED IN REFINEMENT.                    
REMARK   3   PROTEIN ATOMS      : 1809                                          
REMARK   3   NUCLEIC ACID ATOMS : 0                                             
REMARK   3   HETEROGEN ATOMS    : 2                                             
REMARK   3   SOLVENT ATOMS      : 323                                           
REMARK   3                                                                      
REMARK   3  MODEL REFINEMENT.                                                   
REMARK   3   OCCUPANCY SUM OF NON-HYDROGEN ATOMS      : NULL                    
REMARK   3   OCCUPANCY SUM OF HYDROGEN ATOMS          : NULL                    
REMARK   3   NUMBER OF DISCRETELY DISORDERED RESIDUES : NULL                    
REMARK   3   NUMBER OF LEAST-SQUARES PARAMETERS       : 19158                   
REMARK   3   NUMBER OF RESTRAINTS                     : 23649                   
REMARK   3                                                                      
REMARK   3  RMS DEVIATIONS FROM RESTRAINT TARGET VALUES.                        
REMARK   3   BOND LENGTHS                         (A) : NULL                    
REMARK   3   ANGLE DISTANCES                      (A) : NULL                    
REMARK   3   SIMILAR DISTANCES (NO TARGET VALUES) (A) : NULL                    
REMARK   3   DISTANCES FROM RESTRAINT PLANES      (A) : NULL                    
REMARK   3   ZERO CHIRAL VOLUMES               (A**3) : NULL                    
REMARK   3   NON-ZERO CHIRAL VOLUMES           (A**3) : NULL                    
REMARK   3   ANTI-BUMPING DISTANCE RESTRAINTS     (A) : NULL                    
REMARK   3   RIGID-BOND ADP COMPONENTS         (A**2) : NULL                    
REMARK   3   SIMILAR ADP COMPONENTS            (A**2) : NULL                    
REMARK   3   APPROXIMATELY ISOTROPIC ADPS      (A**2) : NULL                    
REMARK   3                                                                      
REMARK   3  BULK SOLVENT MODELING.                                              
REMARK   3   METHOD USED: SHELXL SWAT                                           
REMARK   3                                                                      
REMARK   3  STEREOCHEMISTRY TARGET VALUES : 0.02A BOND LENGTH ESDS              
REMARK   3                                  RESTRAINT                           
REMARK   3   SPECIAL CASE: NULL                                                 
REMARK   3                                                                      
REMARK   3  OTHER REFINEMENT REMARKS: RESIDUE THR 120 IS POORLY DEFINED IN      
REMARK   3  ELECTRON DENSITY. THE FOLLOWING RESIDUES HAVE SIDE CHAINS           
REMARK   3  MODELLED WITH TWO CONFORMATIONS AND WERE REFINED WITH               
REMARK   3  COMPLEMENTARY OCCUPANCIES: LEU 9, SER 21, ILE 25, ILE 27, LYS       
REMARK   3  39, MET 42, LYS 59, ARG 60, VAL 65, SER 72, ASP 78, LEU 107,        
REMARK   3  SER 110, SER 113, ASN 124, SER 164, SER 185, VAL 188, GLU 192,      
REMARK   3  THR 196, SER 204, SER 215, ASP 218, SER 220, SER 223. CIS           
REMARK   3  PEPTIDES 1 AND 2 ARE DUE TO POORLY DEFINED ELECTRON DENSITY.        
REMARK   4                                                                      
REMARK   4 1NLS COMPLIES WITH FORMAT V. 3.0, 1-DEC-2006                         
REMARK   4                                                                      
REMARK   4 THIS IS THE REMEDIATED VERSION OF THIS PDB ENTRY.                    
REMARK   4 REMEDIATED DATA FILE REVISION 3.100 (2007-03-17)                     
REMARK 200                                                                      
REMARK 200 EXPERIMENTAL DETAILS                                                 
REMARK 200  EXPERIMENT TYPE                : X-RAY DIFFRACTION                  
REMARK 200  DATE OF DATA COLLECTION        : 1994                               
REMARK 200  TEMPERATURE           (KELVIN) : 110.0                              
REMARK 200  PH                             : 6.80                               
REMARK 200  NUMBER OF CRYSTALS USED        : 4                                  
REMARK 200                                                                      
REMARK 200  SYNCHROTRON              (Y/N) : Y                                  
REMARK 200  RADIATION SOURCE               : CHESS                              
REMARK 200  BEAMLINE                       : A1                                 
REMARK 200  X-RAY GENERATOR MODEL          : NULL                               
REMARK 200  MONOCHROMATIC OR LAUE    (M/L) : M                                  
REMARK 200  WAVELENGTH OR RANGE        (A) : 0.92                               
REMARK 200  MONOCHROMATOR                  : SI(111)                            
REMARK 200  OPTICS                         : MIRROR + MONO POINT FOCUSSING      
REMARK 200                                                                      
REMARK 200  DETECTOR TYPE                  : CCD AREA DETECTOR                  
REMARK 200  DETECTOR MANUFACTURER          : NULL                               
REMARK 200  INTENSITY-INTEGRATION SOFTWARE : DENZO                              
REMARK 200  DATA SCALING SOFTWARE          : SCALEPACK                          
REMARK 200                                                                      
REMARK 200  NUMBER OF UNIQUE REFLECTIONS   : 116923                             
REMARK 200  RESOLUTION RANGE HIGH      (A) : NULL                               
REMARK 200  RESOLUTION RANGE LOW       (A) : NULL                               
REMARK 200  REJECTION CRITERIA  (SIGMA(I)) : NULL                               
REMARK 200                                                                      
REMARK 200 OVERALL.                                                             
REMARK 200  COMPLETENESS FOR RANGE     (%) : 75.4                               
REMARK 200  DATA REDUNDANCY                : 4.300                              
REMARK 200  R MERGE                    (I) : 0.09300                            
REMARK 200  R SYM                      (I) : NULL                               
REMARK 200  <I/SIGMA(I)> FOR THE DATA SET  : NULL                               
REMARK 200                                                                      
REMARK 200 IN THE HIGHEST RESOLUTION SHELL.                                     
REMARK 200  HIGHEST RESOLUTION SHELL, RANGE HIGH (A) : 0.94                     
REMARK 200  HIGHEST RESOLUTION SHELL, RANGE LOW  (A) : 1.01                     
REMARK 200  COMPLETENESS FOR SHELL     (%) : 30.4                               
REMARK 200  DATA REDUNDANCY IN SHELL       : NULL                               
REMARK 200  R MERGE FOR SHELL          (I) : 0.15000                            
REMARK 200  R SYM FOR SHELL            (I) : NULL                               
REMARK 200  <I/SIGMA(I)> FOR SHELL         : NULL                               
REMARK 200                                                                      
REMARK 200 DIFFRACTION PROTOCOL: NULL                                           
REMARK 200 METHOD USED TO DETERMINE THE STRUCTURE: NULL                         
REMARK 200 SOFTWARE USED: SHELXL-97                                             
REMARK 200 STARTING MODEL: NULL                                                 
REMARK 200                                                                      
REMARK 200 REMARK: NULL                                                         
REMARK 280                                                                      
REMARK 280 CRYSTAL                                                              
REMARK 280 SOLVENT CONTENT, VS   (%): 49.00                                     
REMARK 280 MATTHEWS COEFFICIENT, VM (ANGSTROMS**3/DA): 2.44                     
REMARK 280                                                                      
REMARK 280 CRYSTALLIZATION CONDITIONS: PH 6.8                                   
REMARK 290                                                                      
REMARK 290 CRYSTALLOGRAPHIC SYMMETRY                                            
REMARK 290 SYMMETRY OPERATORS FOR SPACE GROUP: I 2 2 2                          
REMARK 290                                                                      
REMARK 290      SYMOP   SYMMETRY                                                
REMARK 290     NNNMMM   OPERATOR                                                
REMARK 290       1555   X,Y,Z                                                   
REMARK 290       2555   -X,-Y,Z                                                 
REMARK 290       3555   -X,Y,-Z                                                 
REMARK 290       4555   X,-Y,-Z                                                 
REMARK 290       5555   1/2+X,1/2+Y,1/2+Z                                       
REMARK 290       6555   1/2-X,1/2-Y,1/2+Z                                       
REMARK 290       7555   1/2-X,1/2+Y,1/2-Z                                       
REMARK 290       8555   1/2+X,1/2-Y,1/2-Z                                       
REMARK 290                                                                      
REMARK 290     WHERE NNN -> OPERATOR NUMBER                                     
REMARK 290           MMM -> TRANSLATION VECTOR                                  
REMARK 290                                                                      
REMARK 290 CRYSTALLOGRAPHIC SYMMETRY TRANSFORMATIONS                            
REMARK 290 THE FOLLOWING TRANSFORMATIONS OPERATE ON THE ATOM/HETATM             
REMARK 290 RECORDS IN THIS ENTRY TO PRODUCE CRYSTALLOGRAPHICALLY                
REMARK 290 RELATED MOLECULES.                                                   
REMARK 290   SMTRY1   1  1.000000  0.000000  0.000000        0.00000            
REMARK 290   SMTRY2   1  0.000000  1.000000  0.000000        0.00000            
REMARK 290   SMTRY3   1  0.000000  0.000000  1.000000        0.00000            
REMARK 290   SMTRY1   2 -1.000000  0.000000  0.000000        0.00000            
REMARK 290   SMTRY2   2  0.000000 -1.000000  0.000000        0.00000            
REMARK 290   SMTRY3   2  0.000000  0.000000  1.000000        0.00000            
REMARK 290   SMTRY1   3 -1.000000  0.000000  0.000000        0.00000            
REMARK 290   SMTRY2   3  0.000000  1.000000  0.000000        0.00000            
REMARK 290   SMTRY3   3  0.000000  0.000000 -1.000000        0.00000            
REMARK 290   SMTRY1   4  1.000000  0.000000  0.000000        0.00000            
REMARK 290   SMTRY2   4  0.000000 -1.000000  0.000000        0.00000            
REMARK 290   SMTRY3   4  0.000000  0.000000 -1.000000        0.00000            
REMARK 290   SMTRY1   5  1.000000  0.000000  0.000000       44.77500            
REMARK 290   SMTRY2   5  0.000000  1.000000  0.000000       43.23000            
REMARK 290   SMTRY3   5  0.000000  0.000000  1.000000       31.05500            
REMARK 290   SMTRY1   6 -1.000000  0.000000  0.000000       44.77500            
REMARK 290   SMTRY2   6  0.000000 -1.000000  0.000000       43.23000            
REMARK 290   SMTRY3   6  0.000000  0.000000  1.000000       31.05500            
REMARK 290   SMTRY1   7 -1.000000  0.000000  0.000000       44.77500            
REMARK 290   SMTRY2   7  0.000000  1.000000  0.000000       43.23000            
REMARK 290   SMTRY3   7  0.000000  0.000000 -1.000000       31.05500            
REMARK 290   SMTRY1   8  1.000000  0.000000  0.000000       44.77500            
REMARK 290   SMTRY2   8  0.000000 -1.000000  0.000000       43.23000            
REMARK 290   SMTRY3   8  0.000000  0.000000 -1.000000       31.05500            
REMARK 290                                                                      
REMARK 290 REMARK: NULL                                                         
REMARK 300                                                                      
REMARK 300 BIOMOLECULE: 1                                                       
REMARK 300 THIS ENTRY CONTAINS THE CRYSTALLOGRAPHIC ASYMMETRIC UNIT             
REMARK 300 WHICH CONSISTS OF 1 CHAIN(S). SEE REMARK 350 FOR                     
REMARK 300 INFORMATION ON GENERATING THE BIOLOGICAL MOLECULE(S).                
REMARK 350                                                                      
REMARK 350 GENERATING THE BIOMOLECULE                                           
REMARK 350 COORDINATES FOR A COMPLETE MULTIMER REPRESENTING THE KNOWN           
REMARK 350 BIOLOGICALLY SIGNIFICANT OLIGOMERIZATION STATE OF THE                
REMARK 350 MOLECULE CAN BE GENERATED BY APPLYING BIOMT TRANSFORMATIONS          
REMARK 350 GIVEN BELOW.  BOTH NON-CRYSTALLOGRAPHIC AND                          
REMARK 350 CRYSTALLOGRAPHIC OPERATIONS ARE GIVEN.                               
REMARK 350                                                                      
REMARK 350 BIOMOLECULE: 1                                                       
REMARK 350 APPLY THE FOLLOWING TO CHAINS: A                                     
REMARK 350   BIOMT1   1  1.000000  0.000000  0.000000        0.00000            
REMARK 350   BIOMT2   1  0.000000  1.000000  0.000000        0.00000            
REMARK 350   BIOMT3   1  0.000000  0.000000  1.000000        0.00000            
REMARK 350   BIOMT1   2 -1.000000  0.000000  0.000000       89.55000            
REMARK 350   BIOMT2   2  0.000000 -1.000000  0.000000       86.46000            
REMARK 350   BIOMT3   2  0.000000  0.000000  1.000000        0.00000            
REMARK 350   BIOMT1   3 -1.000000  0.000000  0.000000       89.55000            
REMARK 350   BIOMT2   3  0.000000  1.000000  0.000000        0.00000            
REMARK 350   BIOMT3   3  0.000000  0.000000 -1.000000        0.00000            
REMARK 350   BIOMT1   4  1.000000  0.000000  0.000000        0.00000            
REMARK 350   BIOMT2   4  0.000000 -1.000000  0.000000       86.46000            
REMARK 350   BIOMT3   4  0.000000  0.000000 -1.000000        0.00000            
REMARK 375                                                                      
REMARK 375 SPECIAL POSITION                                                     
REMARK 375 THE FOLLOWING ATOMS ARE FOUND TO BE WITHIN 0.15 ANGSTROMS            
REMARK 375 OF A SYMMETRY RELATED ATOM AND ARE ASSUMED TO BE ON SPECIAL          
REMARK 375 POSITIONS.                                                           
REMARK 375                                                                      
REMARK 375 ATOM RES CSSEQI                                                      
REMARK 375      HOH   534   LIES ON A SPECIAL POSITION.                         
REMARK 375      HOH   544   LIES ON A SPECIAL POSITION.                         
REMARK 500                                                                      
REMARK 500 GEOMETRY AND STEREOCHEMISTRY                                         
REMARK 500 SUBTOPIC: COVALENT BOND ANGLES                                       
REMARK 500                                                                      
REMARK 500 THE STEREOCHEMICAL PARAMETERS OF THE FOLLOWING RESIDUES              
REMARK 500 HAVE VALUES WHICH DEVIATE FROM EXPECTED VALUES BY MORE               
REMARK 500 THAN 6*RMSD (M=MODEL NUMBER; RES=RESIDUE NAME; C=CHAIN               
REMARK 500 IDENTIFIER; SSEQ=SEQUENCE NUMBER; I=INSERTION CODE).                 
REMARK 500                                                                      
REMARK 500 STANDARD TABLE:                                                      
REMARK 500 FORMAT: (10X,I3,1X,A3,1X,A1,I4,A1,3(1X,A4,2X),12X,F5.1)              
REMARK 500                                                                      
REMARK 500 EXPECTED VALUES: ENGH AND HUBER, 1991                                
REMARK 500                                                                      
REMARK 500  M RES CSSEQI ATM1   ATM2   ATM3                                     
REMARK 500    ILE A  25   N   -  CA  -  CB  ANGL. DEV. = 18.3 DEGREES           
REMARK 500    ARG A  60   CD  -  NE  -  CZ  ANGL. DEV. = 31.5 DEGREES           
REMARK 500    HIS A 121   C   -  N   -  CA  ANGL. DEV. = 34.5 DEGREES           
REMARK 500    LYS A 135   CB  -  CG  -  CD  ANGL. DEV. = 27.2 DEGREES           
REMARK 525                                                                      
REMARK 525 SOLVENT                                                              
REMARK 525 THE FOLLOWING SOLVENT MOLECULES LIE FARTHER THAN EXPECTED            
REMARK 525 FROM THE PROTEIN OR NUCLEIC ACID MOLECULE AND MAY BE                 
REMARK 525 ASSOCIATED WITH A SYMMETRY RELATED MOLECULE (M=MODEL                 
REMARK 525 NUMBER; RES=RESIDUE NAME; C=CHAIN IDENTIFIER; SSEQ=SEQUENCE          
REMARK 525 NUMBER; I=INSERTION CODE):                                           
REMARK 525                                                                      
REMARK 525  M RES CSSEQI                                                        
REMARK 525    HOH   323        DISTANCE =  6.75 ANGSTROMS                       
DBREF  1NLS A  119   237  UNP    P02866   CONA_CANEN      30    148             
SEQADV 1NLS ASP A  151  UNP  P02866    GLU    62 CONFLICT                       
SEQADV 1NLS GLU A  155  UNP  P02866    ARG    66 CONFLICT                       
SEQRES   1 A  237  ALA ASP THR ILE VAL ALA VAL GLU LEU ASP THR TYR PRO          
SEQRES   2 A  237  ASN THR ASP ILE GLY ASP PRO SER TYR PRO HIS ILE GLY          
SEQRES   3 A  237  ILE ASP ILE LYS SER VAL ARG SER LYS LYS THR ALA LYS          
SEQRES   4 A  237  TRP ASN MET GLN ASN GLY LYS VAL GLY THR ALA HIS ILE          
SEQRES   5 A  237  ILE TYR ASN SER VAL ASP LYS ARG LEU SER ALA VAL VAL          
SEQRES   6 A  237  SER TYR PRO ASN ALA ASP SER ALA THR VAL SER TYR ASP          
SEQRES   7 A  237  VAL ASP LEU ASP ASN VAL LEU PRO GLU TRP VAL ARG VAL          
SEQRES   8 A  237  GLY LEU SER ALA SER THR GLY LEU TYR LYS GLU THR ASN          
SEQRES   9 A  237  THR ILE LEU SER TRP SER PHE THR SER LYS LEU LYS SER          
SEQRES  10 A  237  ASN SER THR HIS GLU THR ASN ALA LEU HIS PHE MET PHE          
SEQRES  11 A  237  ASN GLN PHE SER LYS ASP GLN LYS ASP LEU ILE LEU GLN          
SEQRES  12 A  237  GLY ASP ALA THR THR GLY THR ASP GLY ASN LEU GLU LEU          
SEQRES  13 A  237  THR ARG VAL SER SER ASN GLY SER PRO GLN GLY SER SER          
SEQRES  14 A  237  VAL GLY ARG ALA LEU PHE TYR ALA PRO VAL HIS ILE TRP          
SEQRES  15 A  237  GLU SER SER ALA VAL VAL ALA SER PHE GLU ALA THR PHE          
SEQRES  16 A  237  THR PHE LEU ILE LYS SER PRO ASP SER HIS PRO ALA ASP          
SEQRES  17 A  237  GLY ILE ALA PHE PHE ILE SER ASN ILE ASP SER SER ILE          
SEQRES  18 A  237  PRO SER GLY SER THR GLY ARG LEU LEU GLY LEU PHE PRO          
SEQRES  19 A  237  ASP ALA ASN                                                  
HET     MN    239       1                                                       
HET     CA    240       1                                                       
HETNAM      MN MANGANESE (II) ION                                               
HETNAM      CA CALCIUM ION                                                      
FORMUL   2   MN    MN 2+                                                        
FORMUL   3   CA    CA 2+                                                        
FORMUL   4  HOH   *319(H2 O)                                                    
HELIX    1   1 ASN A   14  GLY A   18  5                                   5    
HELIX    2   2 ASP A   80  VAL A   84  5                                   5    
HELIX    3   3 THR A  150  GLY A  152  5                                   3    
HELIX    4   4 THR A  226  LEU A  230  5                                   5    
SHEET    1   A 7 LYS A  36  LYS A  39  0                                        
SHEET    2   A 7 HIS A  24  ILE A  29 -1  N  ILE A  27   O  LYS A  36           
SHEET    3   A 7 ILE A   4  ASP A  10 -1  N  ASP A  10   O  HIS A  24           
SHEET    4   A 7 GLY A 209  SER A 215 -1  N  ILE A 214   O  VAL A   5           
SHEET    5   A 7 ARG A  90  SER A  96 -1  N  SER A  96   O  GLY A 209           
SHEET    6   A 7 VAL A 170  PHE A 175 -1  N  ALA A 173   O  LEU A  93           
SHEET    7   A 7 LEU A 140  GLY A 144 -1  N  GLN A 143   O  ARG A 172           
SHEET    1   B 6 ALA A  73  ASP A  78  0                                        
SHEET    2   B 6 ARG A  60  TYR A  67 -1  N  VAL A  65   O  ALA A  73           
SHEET    3   B 6 VAL A  47  ASN A  55 -1  N  ILE A  53   O  SER A  62           
SHEET    4   B 6 VAL A 188  LEU A 198 -1  N  PHE A 197   O  GLY A  48           
SHEET    5   B 6 THR A 105  LYS A 116 -1  N  LYS A 116   O  VAL A 188           
SHEET    6   B 6 THR A 123  PHE A 130 -1  N  PHE A 130   O  TRP A 109           
SHEET    1   C 2 THR A 147  THR A 150  0                                        
SHEET    2   C 2 ASN A 153  GLU A 155 -1  N  GLU A 155   O  THR A 147           
LINK        MN    MN   239                 OE2 GLU A   8                        
LINK        MN    MN   239                 OD2 ASP A  10                        
LINK        MN    MN   239                 OD1 ASP A  19                        
LINK        MN    MN   239                 NE2 HIS A  24                        
LINK        CA    CA   240                 O   TYR A  12                        
LINK        CA    CA   240                 OD1 ASN A  14                        
CISPEP   1 THR A  120    HIS A  121          0        -6.53                     
CISPEP   2 HIS A  121    GLU A  122          0         8.22                     
CISPEP   3 ALA A  207    ASP A  208          0         0.90                     
CRYST1   89.550   86.460   62.110  90.00  90.00  90.00 I 2 2 2       8          
ORIGX1      1.000000  0.000000  0.000000        0.00000                         
ORIGX2      0.000000  1.000000  0.000000        0.00000                         
ORIGX3      0.000000  0.000000  1.000000        0.00000                         
SCALE1      0.011167  0.000000  0.000000        0.00000                         
SCALE2      0.000000  0.011566  0.000000        0.00000                         
SCALE3      0.000000  0.000000  0.016100        0.00000                         
ATOM      1  N   ALA A   1      47.699  22.521  30.384  1.00 37.82           N  
ANISOU    1  N   ALA A   1     4790   4790   4790      0      0      0       N  
ATOM      2  CA  ALA A   1      48.661  22.866  29.347  1.00 27.31           C  
ANISOU    2  CA  ALA A   1     3459   3459   3459      0      0      0       C  
ATOM      3  C   ALA A   1      48.041  23.492  28.087  1.00 17.36           C  
ANISOU    3  C   ALA A   1     2199   2199   2199      0      0      0       C  
ATOM      4  O   ALA A   1      46.799  23.304  27.872  1.00 20.88           O  
ANISOU    4  O   ALA A   1     2644   2644   2644      0      0      0       O  
ATOM      5  CB  ALA A   1      49.485  21.642  28.972  1.00 37.46           C  
ANISOU    5  CB  ALA A   1     4744   4744   4744      0      0      0       C  
ATOM      6  N   ASP A   2      48.807  24.328  27.430  1.00 14.37           N  
ANISOU    6  N   ASP A   2     1531   2486   1308   -181     76    711       N  
ATOM      7  CA  ASP A   2      48.339  24.986  26.199  1.00 11.73           C  
ANISOU    7  CA  ASP A   2     1221   1853   1272    110     96    592       C  
ATOM      8  C   ASP A   2      48.019  23.911  25.143  1.00 11.22           C  
ANISOU    8  C   ASP A   2     1116   1714   1327    -46    145    666       C  
ATOM      9  O   ASP A   2      48.472  22.767  25.288  1.00 14.34           O  
ANISOU    9  O   ASP A   2     1578   1813   1921    244   -368    502       O  
ATOM     10  CB  ASP A   2      49.459  25.935  25.739  1.00 11.73           C  
ANISOU   10  CB  ASP A   2     1135   1771   1440    104    153    519       C  
ATOM     11  CG  ASP A   2      49.689  27.098  26.628  1.00 11.84           C  
ANISOU   11  CG  ASP A   2     1110   1846   1432    185    101    440       C  
ATOM     12  OD1 ASP A   2      48.780  27.470  27.431  1.00 13.27           O  
ANISOU   12  OD1 ASP A   2     1210   2307   1399    -46    110    309       O  
ATOM     13  OD2 ASP A   2      50.781  27.745  26.499  1.00 13.42           O  
ANISOU   13  OD2 ASP A   2     1009   2193   1771    159   -106    295       O  
ATOM     14  N   THR A   3      47.341  24.394  24.096  1.00 10.42           N  
ANISOU   14  N   THR A   3     1035   1552   1275    243    253    382       N  
ATOM     15  CA  THR A   3      47.152  23.618  22.861  1.00 10.52           C  
ANISOU   15  CA  THR A   3      993   1578   1327    -12    159    360       C  
ATOM     16  C   THR A   3      47.984  24.298  21.775  1.00  9.81           C  
ANISOU   16  C   THR A   3     1047   1453   1136    119     93    330       C  
ATOM     17  O   THR A   3      47.730  25.469  21.509  1.00 12.38           O  
ANISOU   17  O   THR A   3     1432   1460   1696    170    438    500       O  
ATOM     18  CB  THR A   3      45.680  23.535  22.464  1.00 12.74           C  
ANISOU   18  CB  THR A   3     1101   1869   1751     -8     86    433       C  
ATOM     19  OG1 THR A   3      44.921  23.005  23.547  1.00 17.15           O  
ANISOU   19  OG1 THR A   3     1265   2791   2298   -447    157    776       O  
ATOM     20  CG2 THR A   3      45.523  22.754  21.215  1.00 15.70           C  
ANISOU   20  CG2 THR A   3     1619   2001   2199   -492   -413    230       C  
ATOM     21  N   ILE A   4      48.877  23.541  21.145  1.00  9.08           N  
ANISOU   21  N   ILE A   4      995   1178   1192    -19    109    289       N  
ATOM     22  CA  ILE A   4      49.788  24.096  20.140  1.00  8.61           C  
ANISOU   22  CA  ILE A   4      786   1291   1113    -50     31    415       C  
ATOM     23  C   ILE A   4      49.718  23.366  18.824  1.00  7.82           C  
ANISOU   23  C   ILE A   4      610   1088   1200     19    -47    298       C  
ATOM     24  O   ILE A   4      49.820  22.117  18.783  1.00  9.22           O  
ANISOU   24  O   ILE A   4      906   1175   1335    140    170    422       O  
ATOM     25  CB  ILE A   4      51.275  24.014  20.650  1.00 10.85           C  
ANISOU   25  CB  ILE A   4      825   1939   1255    -51   -152    410       C  
ATOM     26  CG1 ILE A   4      51.454  24.825  21.950  1.00 12.62           C  
ANISOU   26  CG1 ILE A   4     1158   2047   1472   -113   -349    371       C  
ATOM     27  CG2 ILE A   4      52.273  24.428  19.584  1.00 11.90           C  
ANISOU   27  CG2 ILE A   4      690   2145   1575   -231   -158    658       C  
ATOM     28  CD1 ILE A   4      51.386  26.327  21.723  1.00 18.81           C  
ANISOU   28  CD1 ILE A   4     2400   1928   2643   -473  -1075    182       C  
ATOM     29  N   VAL A   5      49.616  24.128  17.736  1.00  6.90           N  
ANISOU   29  N   VAL A   5      567    895   1096     80     51    171       N  
ATOM     30  CA  VAL A   5      49.878  23.685  16.375  1.00  6.84           C  
ANISOU   30  CA  VAL A   5      615    783   1136     97     98     58       C  
ATOM     31  C   VAL A   5      51.049  24.523  15.847  1.00  6.43           C  
ANISOU   31  C   VAL A   5      551    751   1080     68     53     -1       C  
ATOM     32  O   VAL A   5      51.032  25.748  16.034  1.00  7.78           O  
ANISOU   32  O   VAL A   5      652    811   1419     87    244     35       O  
ATOM     33  CB  VAL A   5      48.622  23.886  15.483  1.00  7.72           C  
ANISOU   33  CB  VAL A   5      643   1024   1193    -38     27    191       C  
ATOM     34  CG1 VAL A   5      48.941  23.747  14.008  1.00  8.83           C  
ANISOU   34  CG1 VAL A   5      836   1251   1185   -107     16    166       C  
ATOM     35  CG2 VAL A   5      47.538  22.907  15.946  1.00  9.24           C  
ANISOU   35  CG2 VAL A   5      811   1259   1355   -239     49     78       C  
ATOM     36  N   ALA A   6      52.074  23.896  15.280  1.00  6.79           N  
ANISOU   36  N   ALA A   6      597    777   1144     82     86     50       N  
ATOM     37  CA  ALA A   6      53.224  24.682  14.851  1.00  6.34           C  
ANISOU   37  CA  ALA A   6      566    666   1118     55     52     90       C  
ATOM     38  C   ALA A   6      53.866  24.102  13.585  1.00  6.05           C  
ANISOU   38  C   ALA A   6      490    789    963    123    -30     69       C  
ATOM     39  O   ALA A   6      53.777  22.881  13.329  1.00  7.28           O  
ANISOU   39  O   ALA A   6      697    786   1216     91    206     29       O  
ATOM     40  CB  ALA A   6      54.291  24.716  15.959  1.00  7.16           C  
ANISOU   40  CB  ALA A   6      654    958   1041    -52     26     70       C  
ATOM     41  N   VAL A   7      54.559  24.982  12.870  1.00  6.11           N  
ANISOU   41  N   VAL A   7      480    722   1064     79     45     90       N  
ATOM     42  CA  VAL A   7      55.508  24.605  11.813  1.00  5.87           C  
ANISOU   42  CA  VAL A   7      520    783    873     66    -17    -66       C  
ATOM     43  C   VAL A   7      56.902  24.932  12.387  1.00  5.93           C  
ANISOU   43  C   VAL A   7      436    792    969     11      3     49       C  
ATOM     44  O   VAL A   7      57.175  26.100  12.699  1.00  6.21           O  
ANISOU   44  O   VAL A   7      545    727   1028     83    -68    -62       O  
ATOM     45  CB  VAL A   7      55.254  25.324  10.513  1.00  6.44           C  
ANISOU   45  CB  VAL A   7      588    837    962    -36    -81    -48       C  
ATOM     46  CG1 VAL A   7      56.364  25.047   9.484  1.00  8.16           C  
ANISOU   46  CG1 VAL A   7      724   1400    901    151     37     28       C  
ATOM     47  CG2 VAL A   7      53.872  24.922   9.934  1.00  8.29           C  
ANISOU   47  CG2 VAL A   7      684   1195   1192    -31   -222    -75       C  
ATOM     48  N   GLU A   8      57.733  23.897  12.551  1.00  5.80           N  
ANISOU   48  N   GLU A   8      444    677   1030     87    -43     21       N  
ATOM     49  CA  GLU A   8      59.089  24.088  13.099  1.00  6.06           C  
ANISOU   49  CA  GLU A   8      472    821    954    109   -108   -114       C  
ATOM     50  C   GLU A   8      60.135  24.096  11.995  1.00  5.39           C  
ANISOU   50  C   GLU A   8      523    628    847    106    -19     78       C  
ATOM     51  O   GLU A   8      60.108  23.277  11.072  1.00  6.36           O  
ANISOU   51  O   GLU A   8      601    786    968     46     52    -46       O  
ATOM     52  CB  GLU A   8      59.424  23.001  14.149  1.00  6.41           C  
ANISOU   52  CB  GLU A   8      564    848    965     78    -29    121       C  
ATOM     53  CG  GLU A   8      59.338  21.549  13.649  1.00  6.91           C  
ANISOU   53  CG  GLU A   8      636    883   1041    124   -124     38       C  
ATOM     54  CD  GLU A   8      59.921  20.541  14.621  1.00  6.73           C  
ANISOU   54  CD  GLU A   8      570    918   1005     41    -52    113       C  
ATOM     55  OE1 GLU A   8      59.449  20.470  15.799  1.00  7.37           O  
ANISOU   55  OE1 GLU A   8      652    998   1080    166    -35    122       O  
ATOM     56  OE2 GLU A   8      60.853  19.785  14.225  1.00  6.81           O  
ANISOU   56  OE2 GLU A   8      578    845   1101    148    -46     40       O  
ATOM     57  N   LEU A   9      61.094  25.003  12.154  1.00  5.89           N  
ANISOU   57  N   LEU A   9      498    783    903    127    -14    -35       N  
ATOM     58  CA  LEU A   9      62.379  25.046  11.403  1.00  6.02           C  
ANISOU   58  CA  LEU A   9      469    795    966    105     24    -12       C  
ATOM     59  C   LEU A   9      63.408  24.592  12.458  1.00  5.69           C  
ANISOU   59  C   LEU A   9      474    805    831    121    -41      7       C  
ATOM     60  O   LEU A   9      63.890  25.375  13.252  1.00  6.33           O  
ANISOU   60  O   LEU A   9      610    741    995    133   -115   -132       O  
ATOM     61  CB  LEU A   9      62.681  26.439  10.863  1.00  6.91           C  
ANISOU   61  CB  LEU A   9      604    840   1117    128     -4    170       C  
ATOM     62  CG ALEU A   9      61.772  26.928   9.734  0.69  6.80           C  
ANISOU   62  CG ALEU A   9      404   1076   1041    -23    -39    243       C  
ATOM     63  CG BLEU A   9      62.529  26.872   9.469  0.69 23.38           C  
ANISOU   63  CG BLEU A   9     5496   1142   2026   -805  -1981    684       C  
ATOM     64  CD1ALEU A   9      60.305  26.660   9.734  0.31  7.31           C  
ANISOU   64  CD1ALEU A   9      514   1134   1062    232      2    276       C  
ATOM     65  CD1BLEU A   9      61.538  26.133   8.627  0.69 13.39           C  
ANISOU   65  CD1BLEU A   9     2017   1411   1533   -279   -726    792       C  
ATOM     66  CD2 LEU A   9      62.209  28.342   9.363  1.00  9.76           C  
ANISOU   66  CD2 LEU A   9      920   1340   1358    -68   -139    582       C  
ATOM     67  N   ASP A  10      63.657  23.273  12.488  1.00  5.90           N  
ANISOU   67  N   ASP A  10      564    747    874    138   -109    -17       N  
ATOM     68  CA  ASP A  10      64.398  22.614  13.554  1.00  6.24           C  
ANISOU   68  CA  ASP A  10      533    869    908     83    -24    117       C  
ATOM     69  C   ASP A  10      65.857  22.421  13.111  1.00  6.09           C  
ANISOU   69  C   ASP A  10      484    796    977     89    -39     29       C  
ATOM     70  O   ASP A  10      66.151  21.677  12.167  1.00  6.75           O  
ANISOU   70  O   ASP A  10      587    866   1047    102    -49    -77       O  
ATOM     71  CB  ASP A  10      63.738  21.270  13.877  1.00  6.09           C  
ANISOU   71  CB  ASP A  10      517    806    933    110    -80     54       C  
ATOM     72  CG  ASP A  10      64.342  20.580  15.092  1.00  6.18           C  
ANISOU   72  CG  ASP A  10      650    645    995    171    -39     85       C  
ATOM     73  OD1 ASP A  10      65.474  20.936  15.495  1.00  7.10           O  
ANISOU   73  OD1 ASP A  10      564    976   1092     70   -102     68       O  
ATOM     74  OD2 ASP A  10      63.678  19.660  15.674  1.00  6.50           O  
ANISOU   74  OD2 ASP A  10      643    750   1015     63    -51    148       O  
ATOM     75  N   THR A  11      66.747  23.217  13.756  1.00  6.15           N  
ANISOU   75  N   THR A  11      547    768    964    147    -33    -63       N  
ATOM     76  CA  THR A  11      68.158  23.256  13.324  1.00  6.36           C  
ANISOU   76  CA  THR A  11      493    880    986      1     -5    126       C  
ATOM     77  C   THR A  11      69.026  22.161  13.940  1.00  6.43           C  
ANISOU   77  C   THR A  11      605    795    984    101    -42    -32       C  
ATOM     78  O   THR A  11      70.160  21.977  13.423  1.00  8.01           O  
ANISOU   78  O   THR A  11      609   1113   1247    233    103    217       O  
ATOM     79  CB  THR A  11      68.751  24.632  13.605  1.00  6.72           C  
ANISOU   79  CB  THR A  11      600    905    983     -1    -13      5       C  
ATOM     80  OG1 THR A  11      68.618  24.849  15.004  1.00  7.08           O  
ANISOU   80  OG1 THR A  11      748    853   1021    108    -55     65       O  
ATOM     81  CG2 THR A  11      68.087  25.730  12.815  1.00  8.17           C  
ANISOU   81  CG2 THR A  11      839    928   1260     76   -104    188       C  
ATOM     82  N   TYR A  12      68.562  21.439  14.959  1.00  6.76           N  
ANISOU   82  N   TYR A  12      561    788   1156    208     27    107       N  
ATOM     83  CA  TYR A  12      69.434  20.494  15.676  1.00  6.73           C  
ANISOU   83  CA  TYR A  12      600    790   1105    122      8     74       C  
ATOM     84  C   TYR A  12      68.738  19.147  15.764  1.00  7.01           C  
ANISOU   84  C   TYR A  12      522    874   1204    184    -27     27       C  
ATOM     85  O   TYR A  12      67.629  19.037  16.365  1.00  7.85           O  
ANISOU   85  O   TYR A  12      702    814   1392    136    123    224       O  
ATOM     86  CB  TYR A  12      69.793  21.032  17.076  1.00  7.17           C  
ANISOU   86  CB  TYR A  12      700    870   1086    199    -15     30       C  
ATOM     87  CG  TYR A  12      70.847  20.188  17.744  1.00  7.49           C  
ANISOU   87  CG  TYR A  12      766    877   1131    141    -75    -13       C  
ATOM     88  CD1 TYR A  12      70.545  18.967  18.350  1.00  7.89           C  
ANISOU   88  CD1 TYR A  12      889   1062    973    135     -3    143       C  
ATOM     89  CD2 TYR A  12      72.206  20.579  17.742  1.00  7.86           C  
ANISOU   89  CD2 TYR A  12      749   1037   1128    153      0     68       C  
ATOM     90  CE1 TYR A  12      71.488  18.144  18.904  1.00  8.04           C  
ANISOU   90  CE1 TYR A  12      950   1015   1016    109    -55    175       C  
ATOM     91  CE2 TYR A  12      73.184  19.766  18.349  1.00  8.29           C  
ANISOU   91  CE2 TYR A  12      744   1095   1234    243    142    192       C  
ATOM     92  CZ  TYR A  12      72.836  18.560  18.899  1.00  8.29           C  
ANISOU   92  CZ  TYR A  12      867    964   1239    193    -75     81       C  
ATOM     93  OH  TYR A  12      73.833  17.801  19.470  1.00  9.34           O  
ANISOU   93  OH  TYR A  12     1092   1066   1303    336   -159    255       O  
ATOM     94  N   PRO A  13      69.373  18.066  15.328  1.00  7.58           N  
ANISOU   94  N   PRO A  13      690    903   1217     99     22    -54       N  
ATOM     95  CA  PRO A  13      68.740  16.752  15.360  1.00  8.41           C  
ANISOU   95  CA  PRO A  13      706    966   1444     57   -107    -64       C  
ATOM     96  C   PRO A  13      68.803  16.086  16.737  1.00  8.73           C  
ANISOU   96  C   PRO A  13      625    891   1720    166    -79    130       C  
ATOM     97  O   PRO A  13      69.871  15.694  17.219  1.00 11.03           O  
ANISOU   97  O   PRO A  13      748   1426   1911    235    -10    563       O  
ATOM     98  CB  PRO A  13      69.559  15.960  14.316  1.00 11.07           C  
ANISOU   98  CB  PRO A  13     1336    967   1799    254      1   -370       C  
ATOM     99  CG  PRO A  13      70.917  16.565  14.406  1.00 11.74           C  
ANISOU   99  CG  PRO A  13     1275   1186   1890    174    403   -336       C  
ATOM    100  CD  PRO A  13      70.692  18.042  14.649  1.00  9.25           C  
ANISOU  100  CD  PRO A  13      809   1048   1569    248    305     59       C  
ATOM    101  N   ASN A  14      67.631  15.945  17.362  1.00  8.07           N  
ANISOU  101  N   ASN A  14      684    748   1557    120   -136     71       N  
ATOM    102  CA  ASN A  14      67.472  15.226  18.641  1.00  8.61           C  
ANISOU  102  CA  ASN A  14      718    864   1610     96   -244    199       C  
ATOM    103  C   ASN A  14      66.815  13.865  18.328  1.00  8.78           C  
ANISOU  103  C   ASN A  14      814    931   1509    117   -160    189       C  
ATOM    104  O   ASN A  14      65.592  13.714  18.262  1.00  8.99           O  
ANISOU  104  O   ASN A  14      871   1060   1400    -66   -294    264       O  
ATOM    105  CB  ASN A  14      66.599  16.016  19.611  1.00  8.78           C  
ANISOU  105  CB  ASN A  14      746   1056   1451     29   -249    184       C  
ATOM    106  CG  ASN A  14      67.071  17.442  19.813  1.00  7.58           C  
ANISOU  106  CG  ASN A  14      677    980   1151    126   -187    257       C  
ATOM    107  OD1 ASN A  14      66.520  18.395  19.272  1.00  7.89           O  
ANISOU  107  OD1 ASN A  14      759    924   1242    185   -191    123       O  
ATOM    108  ND2 ASN A  14      68.122  17.603  20.619  1.00  7.42           N  
ANISOU  108  ND2 ASN A  14      794    840   1114    143   -155    116       N  
ATOM    109  N   THR A  15      67.626  12.840  18.066  1.00 11.47           N  
ANISOU  109  N   THR A  15     1009    793   2447    101   -215    110       N  
ATOM    110  CA  THR A  15      67.102  11.626  17.465  1.00 11.62           C  
ANISOU  110  CA  THR A  15     1287    893   2127     59   -155     97       C  
ATOM    111  C   THR A  15      66.220  10.850  18.449  1.00 11.94           C  
ANISOU  111  C   THR A  15     1455   1080   1889   -206   -454    305       C  
ATOM    112  O   THR A  15      65.348  10.111  17.998  1.00 14.60           O  
ANISOU  112  O   THR A  15     2292   1397   1721   -655   -675    327       O  
ATOM    113  CB  THR A  15      68.199  10.791  16.766  1.00 16.59           C  
ANISOU  113  CB  THR A  15     1597   1218   3334     75    172   -356       C  
ATOM    114  OG1 THR A  15      69.150  10.480  17.761  1.00 23.48           O  
ANISOU  114  OG1 THR A  15     2118   1494   5087    828   -867   -296       O  
ATOM    115  CG2 THR A  15      68.844  11.542  15.621  1.00 19.69           C  
ANISOU  115  CG2 THR A  15     1764   1415   4117    -81   1122   -666       C  
ATOM    116  N   ASP A  16      66.429  10.976  19.778  1.00 12.22           N  
ANISOU  116  N   ASP A  16     1435   1211   1882   -129   -331    -32       N  
ATOM    117  CA  ASP A  16      65.542  10.311  20.759  1.00 12.98           C  
ANISOU  117  CA  ASP A  16     1707   1336   1768    -97   -409    292       C  
ATOM    118  C   ASP A  16      64.134  10.866  20.925  1.00 14.16           C  
ANISOU  118  C   ASP A  16     1393   2112   1744   -318   -363    612       C  
ATOM    119  O   ASP A  16      63.334  10.147  21.522  1.00 22.44           O  
ANISOU  119  O   ASP A  16     2111   2916   3288   -551     73   1654       O  
ATOM    120  CB  ASP A  16      66.217  10.162  22.145  1.00 15.02           C  
ANISOU  120  CB  ASP A  16     2104   1575   1885    505   -642     73       C  
ATOM    121  CG  ASP A  16      66.527  11.446  22.865  1.00 21.59           C  
ANISOU  121  CG  ASP A  16     2595   2142   3262   1147  -1817   -865       C  
ATOM    122  OD1 ASP A  16      66.296  12.518  22.229  1.00 29.40           O  
ANISOU  122  OD1 ASP A  16     4933   1632   4328   1021  -3137  -1131       O  
ATOM    123  OD2 ASP A  16      66.978  11.439  24.058  1.00 19.44           O  
ANISOU  123  OD2 ASP A  16     1620   3349   2235    139   -318   -727       O  
ATOM    124  N   ILE A  17      63.801  11.984  20.315  1.00 11.87           N  
ANISOU  124  N   ILE A  17     1429   1553   1417   -149    -60    270       N  
ATOM    125  CA  ILE A  17      62.449  12.474  20.238  1.00 11.95           C  
ANISOU  125  CA  ILE A  17     1158   1874   1397   -347    -15    187       C  
ATOM    126  C   ILE A  17      61.908  12.483  18.798  1.00 10.47           C  
ANISOU  126  C   ILE A  17     1220   1417   1242   -389     -2    105       C  
ATOM    127  O   ILE A  17      60.982  13.197  18.483  1.00 13.62           O  
ANISOU  127  O   ILE A  17     1137   2316   1594    -89    -99     -5       O  
ATOM    128  CB  ILE A  17      62.331  13.806  20.962  1.00 12.04           C  
ANISOU  128  CB  ILE A  17     1096   2055   1310   -297    -31    -75       C  
ATOM    129  CG1 ILE A  17      63.143  14.910  20.335  1.00 11.54           C  
ANISOU  129  CG1 ILE A  17      882   1868   1528   -113     14     41       C  
ATOM    130  CG2 ILE A  17      62.659  13.637  22.472  1.00 15.02           C  
ANISOU  130  CG2 ILE A  17     1872   2353   1341   -688     39     10       C  
ATOM    131  CD1 ILE A  17      62.600  16.308  20.644  1.00 13.09           C  
ANISOU  131  CD1 ILE A  17      998   1934   1921    131   -276    -70       C  
ATOM    132  N   GLY A  18      62.573  11.645  17.972  1.00 11.35           N  
ANISOU  132  N   GLY A  18     1375   1362   1470   -417    -45    115       N  
ATOM    133  CA  GLY A  18      62.042  11.352  16.622  1.00 11.92           C  
ANISOU  133  CA  GLY A  18     1335   1558   1524   -484    -19   -141       C  
ATOM    134  C   GLY A  18      62.562  12.288  15.577  1.00 10.09           C  
ANISOU  134  C   GLY A  18     1201   1237   1300   -203   -181   -121       C  
ATOM    135  O   GLY A  18      62.144  12.132  14.397  1.00 11.03           O  
ANISOU  135  O   GLY A  18     1289   1336   1464   -157   -395    -94       O  
ATOM    136  N   ASP A  19      63.452  13.227  15.882  1.00  8.47           N  
ANISOU  136  N   ASP A  19      927    979   1232    -42   -128    -41       N  
ATOM    137  CA  ASP A  19      63.987  14.045  14.809  1.00  8.19           C  
ANISOU  137  CA  ASP A  19     1020    887   1127    146   -215     19       C  
ATOM    138  C   ASP A  19      64.750  13.147  13.827  1.00  8.42           C  
ANISOU  138  C   ASP A  19      997    872   1252    101   -116     -8       C  
ATOM    139  O   ASP A  19      65.482  12.223  14.246  1.00  9.89           O  
ANISOU  139  O   ASP A  19     1278   1088   1298    330    -54    148       O  
ATOM    140  CB  ASP A  19      64.969  15.105  15.291  1.00  7.32           C  
ANISOU  140  CB  ASP A  19      733    822   1157    182   -135    165       C  
ATOM    141  CG  ASP A  19      64.387  16.311  16.004  1.00  7.06           C  
ANISOU  141  CG  ASP A  19      699    823   1094    107   -170    166       C  
ATOM    142  OD1 ASP A  19      63.128  16.511  15.937  1.00  7.33           O  
ANISOU  142  OD1 ASP A  19      718    852   1145    131    -29    186       O  
ATOM    143  OD2 ASP A  19      65.208  17.105  16.548  1.00  7.28           O  
ANISOU  143  OD2 ASP A  19      619    850   1230    134   -117     68       O  
ATOM    144  N   PRO A  20      64.713  13.448  12.544  1.00  9.29           N  
ANISOU  144  N   PRO A  20     1238    996   1210    218   -224     21       N  
ATOM    145  CA  PRO A  20      65.680  12.847  11.599  1.00 10.07           C  
ANISOU  145  CA  PRO A  20     1365   1111   1255    112     47     16       C  
ATOM    146  C   PRO A  20      67.069  13.355  11.931  1.00  9.45           C  
ANISOU  146  C   PRO A  20     1308   1072   1123    255     60     61       C  
ATOM    147  O   PRO A  20      67.248  14.328  12.654  1.00 10.21           O  
ANISOU  147  O   PRO A  20     1149   1126   1507    229    104   -122       O  
ATOM    148  CB  PRO A  20      65.140  13.258  10.228  1.00 12.02           C  
ANISOU  148  CB  PRO A  20     1771   1442   1241    286   -173   -153       C  
ATOM    149  CG  PRO A  20      64.562  14.614  10.527  1.00 12.48           C  
ANISOU  149  CG  PRO A  20     2022   1478   1125    585   -182     65       C  
ATOM    150  CD  PRO A  20      63.893  14.490  11.865  1.00  9.50           C  
ANISOU  150  CD  PRO A  20     1398    884   1238    180   -354   -128       C  
ATOM    151  N   SER A  21      68.089  12.692  11.335  1.00 11.45           N  
ANISOU  151  N   SER A  21     1478   1273   1493    519    -83    -64       N  
ATOM    152  CA  SER A  21      69.499  13.023  11.626  1.00 12.47           C  
ANISOU  152  CA  SER A  21     1266   1297   2060    575     36      3       C  
ATOM    153  C   SER A  21      70.050  14.225  10.840  1.00 12.50           C  
ANISOU  153  C   SER A  21     1402   1571   1659    778    385    106       C  
ATOM    154  O   SER A  21      71.191  14.181  10.391  1.00 20.26           O  
ANISOU  154  O   SER A  21     1447   2639   3421   1163    760   1022       O  
ATOM    155  CB ASER A  21      70.358  11.774  11.410  0.39 15.12           C  
ANISOU  155  CB ASER A  21     2064   1820   1719   1230    -87    196       C  
ATOM    156  CB BSER A  21      70.334  11.764  11.310  0.61 17.39           C  
ANISOU  156  CB BSER A  21     2167   1885   2393   1314    474    466       C  
ATOM    157  OG ASER A  21      70.021  10.933  12.502  0.39 17.76           O  
ANISOU  157  OG ASER A  21     2482   1749   2353   1243    192    460       O  
ATOM    158  OG BSER A  21      70.309  11.454   9.930  0.61 24.30           O  
ANISOU  158  OG BSER A  21     3274   2616   3114   1482   -235  -1192       O  
ATOM    159  N   TYR A  22      69.264  15.252  10.634  1.00 10.64           N  
ANISOU  159  N   TYR A  22     1043   1268   1630    475    161    -16       N  
ATOM    160  CA  TYR A  22      69.632  16.417   9.881  1.00 10.70           C  
ANISOU  160  CA  TYR A  22     1064   1429   1472    504    384    119       C  
ATOM    161  C   TYR A  22      68.665  17.567  10.238  1.00  8.94           C  
ANISOU  161  C   TYR A  22      788   1266   1258    381     23     44       C  
ATOM    162  O   TYR A  22      67.536  17.277  10.727  1.00  9.12           O  
ANISOU  162  O   TYR A  22      810   1210   1360    352     74     38       O  
ATOM    163  CB  TYR A  22      69.556  16.136   8.340  1.00 13.77           C  
ANISOU  163  CB  TYR A  22     1746   1739   1616    794    501    -39       C  
ATOM    164  CG  TYR A  22      68.377  15.284   7.885  1.00 13.57           C  
ANISOU  164  CG  TYR A  22     2153   1624   1252    580    417   -105       C  
ATOM    165  CD1 TYR A  22      67.089  15.824   7.772  1.00 13.88           C  
ANISOU  165  CD1 TYR A  22     2097   1633   1415    417    -46    -36       C  
ATOM    166  CD2 TYR A  22      68.524  13.943   7.491  1.00 17.52           C  
ANISOU  166  CD2 TYR A  22     2753   1647   2093    528    716    -95       C  
ATOM    167  CE1 TYR A  22      66.009  15.052   7.338  1.00 14.05           C  
ANISOU  167  CE1 TYR A  22     2501   1311   1395    406   -194     -4       C  
ATOM    168  CE2 TYR A  22      67.400  13.205   7.089  1.00 17.16           C  
ANISOU  168  CE2 TYR A  22     2942   1338   2078    544    873   -368       C  
ATOM    169  CZ  TYR A  22      66.125  13.759   6.995  1.00 16.56           C  
ANISOU  169  CZ  TYR A  22     3031   1603   1504    581    -65   -490       C  
ATOM    170  OH  TYR A  22      65.113  12.927   6.595  1.00 19.54           O  
ANISOU  170  OH  TYR A  22     3703   1526   2012    287   -635   -372       O  
ATOM    171  N   PRO A  23      69.033  18.809   9.986  1.00  8.68           N  
ANISOU  171  N   PRO A  23      716   1289   1211    260      3     64       N  
ATOM    172  CA  PRO A  23      68.054  19.932  10.103  1.00  7.81           C  
ANISOU  172  CA  PRO A  23      728   1176    992    144     79   -140       C  
ATOM    173  C   PRO A  23      66.838  19.612   9.216  1.00  6.92           C  
ANISOU  173  C   PRO A  23      671    942    951    149     18     45       C  
ATOM    174  O   PRO A  23      66.955  19.026   8.154  1.00  7.60           O  
ANISOU  174  O   PRO A  23      770   1065    981    224     -1    -12       O  
ATOM    175  CB  PRO A  23      68.842  21.151   9.612  1.00  8.51           C  
ANISOU  175  CB  PRO A  23      791   1262   1102      3     34    -73       C  
ATOM    176  CG  PRO A  23      70.287  20.784   9.964  1.00 10.48           C  
ANISOU  176  CG  PRO A  23      811   1811   1261     11    121    224       C  
ATOM    177  CD  PRO A  23      70.366  19.300   9.600  1.00 10.81           C  
ANISOU  177  CD  PRO A  23      749   1794   1465    202    120     68       C  
ATOM    178  N   HIS A  24      65.661  20.075   9.685  1.00  6.57           N  
ANISOU  178  N   HIS A  24      636    859    941    111     41    -19       N  
ATOM    179  CA  HIS A  24      64.415  19.632   9.035  1.00  6.76           C  
ANISOU  179  CA  HIS A  24      657    880    968     74     53     21       C  
ATOM    180  C   HIS A  24      63.309  20.663   9.325  1.00  6.14           C  
ANISOU  180  C   HIS A  24      713    687    875     65     32     32       C  
ATOM    181  O   HIS A  24      63.378  21.424  10.283  1.00  7.28           O  
ANISOU  181  O   HIS A  24      751    961    988    106    -49    -62       O  
ATOM    182  CB  HIS A  24      63.987  18.247   9.512  1.00  7.02           C  
ANISOU  182  CB  HIS A  24      809    808    986     89     -1    -20       C  
ATOM    183  CG  HIS A  24      63.909  18.105  10.988  1.00  6.65           C  
ANISOU  183  CG  HIS A  24      729    721   1013    209    -72     26       C  
ATOM    184  ND1 HIS A  24      65.034  17.959  11.790  1.00  7.04           N  
ANISOU  184  ND1 HIS A  24      666    876   1067    168    -24     15       N  
ATOM    185  CD2 HIS A  24      62.876  18.142  11.883  1.00  7.12           C  
ANISOU  185  CD2 HIS A  24      742    871   1026     -2    -33     86       C  
ATOM    186  CE1 HIS A  24      64.644  17.940  13.073  1.00  7.22           C  
ANISOU  186  CE1 HIS A  24      688    823   1163    207    -61    171       C  
ATOM    187  NE2 HIS A  24      63.318  18.047  13.185  1.00  6.72           N  
ANISOU  187  NE2 HIS A  24      666    739   1087    116    -51     78       N  
ATOM    188  N   ILE A  25      62.307  20.625   8.430  1.00  6.97           N  
ANISOU  188  N   ILE A  25      562   1031    991     81     22    -46       N  
ATOM    189  CA  ILE A  25      61.035  21.357   8.661  1.00  7.04           C  
ANISOU  189  CA  ILE A  25      593    887   1129    107     16   -205       C  
ATOM    190  C   ILE A  25      60.004  20.349   9.079  1.00  7.09           C  
ANISOU  190  C   ILE A  25      623    990   1014     91     14   -201       C  
ATOM    191  O   ILE A  25      60.009  19.175   8.607  1.00  9.69           O  
ANISOU  191  O   ILE A  25      983   1014   1593   -123    379   -308       O  
ATOM    192  CB AILE A  25      60.636  22.167   7.441  0.67  6.01           C  
ANISOU  192  CB AILE A  25      388    733   1105    221     -1   -293       C  
ATOM    193  CB BILE A  25      60.625  22.704   8.214  0.33 16.98           C  
ANISOU  193  CB BILE A  25      964   1995   3332    398   -217   1770       C  
ATOM    194  CG1AILE A  25      60.475  21.372   6.166  0.67  5.90           C  
ANISOU  194  CG1AILE A  25      431    639   1116     70     50     31       C  
ATOM    195  CG1BILE A  25      59.319  23.057   7.567  0.33  3.86           C  
ANISOU  195  CG1BILE A  25      549    381    501    167    160   -227       C  
ATOM    196  CG2 ILE A  25      61.679  23.191   7.299  1.00 13.33           C  
ANISOU  196  CG2 ILE A  25     1265   1319   2357   -323    -60    149       C  
ATOM    197  CD1AILE A  25      59.811  22.221   5.166  0.67 12.76           C  
ANISOU  197  CD1AILE A  25     1631   1917   1179    305   -101    390       C  
ATOM    198  CD1BILE A  25      59.039  24.029   6.445  0.33  4.15           C  
ANISOU  198  CD1BILE A  25      266    365    907     81    127    -25       C  
ATOM    199  N   GLY A  26      59.126  20.681  10.020  1.00  6.51           N  
ANISOU  199  N   GLY A  26      537    803   1074     85    -13     -1       N  
ATOM    200  CA  GLY A  26      58.174  19.696  10.559  1.00  7.44           C  
ANISOU  200  CA  GLY A  26      662    666   1429     46    121    -51       C  
ATOM    201  C   GLY A  26      56.834  20.372  10.868  1.00  6.44           C  
ANISOU  201  C   GLY A  26      583    783   1019     40     22    -73       C  
ATOM    202  O   GLY A  26      56.747  21.567  11.175  1.00  7.00           O  
ANISOU  202  O   GLY A  26      591    806   1199     53     38    -87       O  
ATOM    203  N   ILE A  27      55.795  19.519  10.900  1.00  7.13           N  
ANISOU  203  N   ILE A  27      614    711   1319     63     51     14       N  
ATOM    204  CA  ILE A  27      54.445  19.903  11.368  1.00  6.99           C  
ANISOU  204  CA  ILE A  27      593    762   1238     50     92     71       C  
ATOM    205  C   ILE A  27      54.189  19.262  12.706  1.00  7.04           C  
ANISOU  205  C   ILE A  27      586    821   1201      8    -35      4       C  
ATOM    206  O   ILE A  27      54.243  18.006  12.811  1.00  7.72           O  
ANISOU  206  O   ILE A  27      802    732   1328     53     29     40       O  
ATOM    207  CB  ILE A  27      53.373  19.521  10.317  1.00  8.37           C  
ANISOU  207  CB  ILE A  27      681   1278   1143    102     20     91       C  
ATOM    208  CG1AILE A  27      53.587  20.513   9.141  0.57  8.46           C  
ANISOU  208  CG1AILE A  27      845   1134   1156     13     31     -6       C  
ATOM    209  CG1BILE A  27      53.485  19.844   8.855  0.43  8.48           C  
ANISOU  209  CG1BILE A  27      732   1155   1256    166    -30    249       C  
ATOM    210  CG2 ILE A  27      51.983  19.734  10.922  1.00  8.10           C  
ANISOU  210  CG2 ILE A  27      572   1097   1332    -71    -54      3       C  
ATOM    211  CD1AILE A  27      52.864  20.156   7.902  0.57  8.75           C  
ANISOU  211  CD1AILE A  27      806   1156   1282   -132   -137    189       C  
ATOM    212  CD1BILE A  27      53.494  21.351   8.712  0.43  9.23           C  
ANISOU  212  CD1BILE A  27      700   1129   1592     68   -186    174       C  
ATOM    213  N   ASP A  28      53.923  20.091  13.708  1.00  6.68           N  
ANISOU  213  N   ASP A  28      596    732   1148     25     21     93       N  
ATOM    214  CA  ASP A  28      53.758  19.671  15.104  1.00  6.58           C  
ANISOU  214  CA  ASP A  28      534    713   1192     29     12     98       C  
ATOM    215  C   ASP A  28      52.302  19.881  15.530  1.00  7.06           C  
ANISOU  215  C   ASP A  28      641    890   1087      4     26     93       C  
ATOM    216  O   ASP A  28      51.810  21.026  15.530  1.00  7.81           O  
ANISOU  216  O   ASP A  28      662    821   1411     63    179     81       O  
ATOM    217  CB  ASP A  28      54.685  20.456  16.035  1.00  7.06           C  
ANISOU  217  CB  ASP A  28      649    836   1133     17     15    135       C  
ATOM    218  CG  ASP A  28      56.170  20.229  15.714  1.00  6.95           C  
ANISOU  218  CG  ASP A  28      625    624   1327     68    -32     54       C  
ATOM    219  OD1 ASP A  28      56.508  19.362  14.946  1.00  8.67           O  
ANISOU  219  OD1 ASP A  28      669    984   1562    108    -65   -107       O  
ATOM    220  OD2 ASP A  28      56.982  21.023  16.337  1.00  7.79           O  
ANISOU  220  OD2 ASP A  28      626   1026   1234     13     -2     -7       O  
ATOM    221  N   ILE A  29      51.617  18.806  15.877  1.00  7.37           N  
ANISOU  221  N   ILE A  29      563    818   1349     40      0    113       N  
ATOM    222  CA  ILE A  29      50.189  18.865  16.289  1.00  8.01           C  
ANISOU  222  CA  ILE A  29      577   1061   1330     25     98    186       C  
ATOM    223  C   ILE A  29      50.172  18.349  17.736  1.00  8.41           C  
ANISOU  223  C   ILE A  29      650    995   1470    -19    104    274       C  
ATOM    224  O   ILE A  29      50.188  17.135  17.995  1.00  9.43           O  
ANISOU  224  O   ILE A  29      864    989   1641      6     79    391       O  
ATOM    225  CB  ILE A  29      49.267  18.053  15.391  1.00  8.89           C  
ANISOU  225  CB  ILE A  29      630   1047   1616    -20     23    138       C  
ATOM    226  CG1 ILE A  29      49.394  18.399  13.901  1.00  9.37           C  
ANISOU  226  CG1 ILE A  29      762   1203   1507    -26   -221    113       C  
ATOM    227  CG2 ILE A  29      47.806  18.231  15.899  1.00  9.66           C  
ANISOU  227  CG2 ILE A  29      611   1164   1805    -68     50    117       C  
ATOM    228  CD1 ILE A  29      49.098  19.825  13.539  1.00  9.81           C  
ANISOU  228  CD1 ILE A  29      980   1172   1482     84   -213     12       C  
ATOM    229  N   LYS A  30      50.203  19.285  18.708  1.00  8.68           N  
ANISOU  229  N   LYS A  30      721   1132   1362    -26     92    246       N  
ATOM    230  CA  LYS A  30      50.100  18.984  20.117  1.00  9.49           C  
ANISOU  230  CA  LYS A  30      775   1316   1428    113    103    156       C  
ATOM    231  C   LYS A  30      51.280  18.180  20.701  1.00 10.50           C  
ANISOU  231  C   LYS A  30      994   1608   1288    250    142    302       C  
ATOM    232  O   LYS A  30      51.191  17.622  21.804  1.00 12.42           O  
ANISOU  232  O   LYS A  30     1093   1921   1588    365    258    658       O  
ATOM    233  CB  LYS A  30      48.770  18.321  20.517  1.00 11.63           C  
ANISOU  233  CB  LYS A  30      900   1757   1653    -19    230    613       C  
ATOM    234  CG  LYS A  30      47.581  19.246  20.176  1.00 14.64           C  
ANISOU  234  CG  LYS A  30      867   2672   1886    267    144    449       C  
ATOM    235  CD  LYS A  30      46.247  18.746  20.574  1.00 20.54           C  
ANISOU  235  CD  LYS A  30      948   3583   3082    335    427   1488       C  
ATOM    236  CE  LYS A  30      45.797  17.383  20.147  1.00 37.13           C  
ANISOU  236  CE  LYS A  30     1894   3615   8250   -733   1281   1442       C  
ATOM    237  NZ  LYS A  30      44.516  17.099  20.914  1.00 37.88           N  
ANISOU  237  NZ  LYS A  30     4798   4798   4798      0      0      0       N  
ATOM    238  N   SER A  31      52.402  18.112  19.958  1.00  9.70           N  
ANISOU  238  N   SER A  31      787   1340   1469     68     39    482       N  
ATOM    239  CA  SER A  31      53.585  17.372  20.423  1.00  9.55           C  
ANISOU  239  CA  SER A  31      798   1297   1445     93     -2    331       C  
ATOM    240  C   SER A  31      54.789  17.908  19.649  1.00  8.32           C  
ANISOU  240  C   SER A  31      829    963   1292     48      2    268       C  
ATOM    241  O   SER A  31      54.686  18.195  18.442  1.00  8.61           O  
ANISOU  241  O   SER A  31      877    995   1317     67    -39    234       O  
ATOM    242  CB  SER A  31      53.445  15.907  20.125  1.00 10.72           C  
ANISOU  242  CB  SER A  31      835   1296   1843      8     37    371       C  
ATOM    243  OG  SER A  31      54.579  15.121  20.394  1.00 11.96           O  
ANISOU  243  OG  SER A  31      934   1123   2374    -31    -35    492       O  
ATOM    244  N   VAL A  32      55.951  17.924  20.320  1.00  8.39           N  
ANISOU  244  N   VAL A  32      838    960   1310    -13     51    248       N  
ATOM    245  CA  VAL A  32      57.232  18.228  19.671  1.00  8.79           C  
ANISOU  245  CA  VAL A  32      752   1119   1388     16     20    149       C  
ATOM    246  C   VAL A  32      57.689  17.139  18.712  1.00  8.87           C  
ANISOU  246  C   VAL A  32      843   1018   1424   -143    -40     78       C  
ATOM    247  O   VAL A  32      58.584  17.335  17.888  1.00 10.24           O  
ANISOU  247  O   VAL A  32      942   1216   1638   -194    110    -19       O  
ATOM    248  CB  VAL A  32      58.309  18.517  20.750  1.00  9.26           C  
ANISOU  248  CB  VAL A  32      924   1189   1317    -62     20     17       C  
ATOM    249  CG1 VAL A  32      58.868  17.194  21.370  1.00 11.44           C  
ANISOU  249  CG1 VAL A  32     1011   1447   1780    188   -254     58       C  
ATOM    250  CG2 VAL A  32      59.481  19.382  20.250  1.00 12.67           C  
ANISOU  250  CG2 VAL A  32     1223   2010   1464   -638    330   -217       C  
ATOM    251  N   ARG A  33      57.145  15.941  18.802  1.00  9.34           N  
ANISOU  251  N   ARG A  33      800   1099   1563     -8    -30    121       N  
ATOM    252  CA  ARG A  33      57.397  14.797  17.943  1.00  9.37           C  
ANISOU  252  CA  ARG A  33      900    980   1592    106    -41    114       C  
ATOM    253  C   ARG A  33      56.557  14.978  16.709  1.00  9.36           C  
ANISOU  253  C   ARG A  33      752   1033   1685      9    -78     54       C  
ATOM    254  O   ARG A  33      55.359  14.632  16.659  1.00 10.02           O  
ANISOU  254  O   ARG A  33      815    984   1916     41   -146    107       O  
ATOM    255  CB  ARG A  33      57.125  13.473  18.644  1.00 11.76           C  
ANISOU  255  CB  ARG A  33     1122   1110   2124    -37   -361    386       C  
ATOM    256  CG  ARG A  33      57.965  13.277  19.937  1.00 12.16           C  
ANISOU  256  CG  ARG A  33     1200   1278   2027     53   -376    344       C  
ATOM    257  CD  ARG A  33      57.643  11.971  20.621  1.00 19.20           C  
ANISOU  257  CD  ARG A  33     2559   1437   3118   -124  -1302    928       C  
ATOM    258  NE  ARG A  33      58.499  11.699  21.761  1.00 15.67           N  
ANISOU  258  NE  ARG A  33     1922   1344   2539    189   -742    486       N  
ATOM    259  CZ  ARG A  33      59.449  10.799  21.903  1.00 21.47           C  
ANISOU  259  CZ  ARG A  33     1533   1362   5060   -111   -928   1222       C  
ATOM    260  NH1 ARG A  33      59.767   9.943  20.955  1.00 33.93           N  
ANISOU  260  NH1 ARG A  33     1893   1622   9060    531  -1246  -1057       N  
ATOM    261  NH2 ARG A  33      60.096  10.719  23.065  1.00 32.03           N  
ANISOU  261  NH2 ARG A  33     2328   2998   6543   -761  -2300   2724       N  
ATOM    262  N   SER A  34      57.152  15.584  15.685  1.00  9.04           N  
ANISOU  262  N   SER A  34      735    977   1637     58   -142      5       N  
ATOM    263  CA  SER A  34      56.417  16.032  14.500  1.00  8.25           C  
ANISOU  263  CA  SER A  34      690    749   1620     10   -109      8       C  
ATOM    264  C   SER A  34      55.632  14.888  13.900  1.00  8.52           C  
ANISOU  264  C   SER A  34      721    842   1595     60   -103     65       C  
ATOM    265  O   SER A  34      56.108  13.764  13.808  1.00 10.25           O  
ANISOU  265  O   SER A  34      907    837   2054    144   -301   -118       O  
ATOM    266  CB  SER A  34      57.380  16.578  13.441  1.00  8.86           C  
ANISOU  266  CB  SER A  34      656    939   1687     -1    -44    -35       C  
ATOM    267  OG  SER A  34      58.241  17.591  13.922  1.00  9.03           O  
ANISOU  267  OG  SER A  34      668    897   1782    -40    -15   -181       O  
ATOM    268  N   LYS A  35      54.457  15.239  13.372  1.00  8.51           N  
ANISOU  268  N   LYS A  35      683    801   1669    -36   -149     35       N  
ATOM    269  CA  LYS A  35      53.640  14.305  12.587  1.00  8.85           C  
ANISOU  269  CA  LYS A  35      776    788   1717    -62   -108     35       C  
ATOM    270  C   LYS A  35      54.219  14.049  11.202  1.00  9.26           C  
ANISOU  270  C   LYS A  35      770    956   1705   -100   -116     -8       C  
ATOM    271  O   LYS A  35      53.949  12.957  10.618  1.00 10.92           O  
ANISOU  271  O   LYS A  35     1164   1231   1651   -286     29   -164       O  
ATOM    272  CB  LYS A  35      52.200  14.800  12.470  1.00  9.39           C  
ANISOU  272  CB  LYS A  35      751   1213   1516    -77   -126    117       C  
ATOM    273  CG  LYS A  35      51.536  15.041  13.815  1.00  9.30           C  
ANISOU  273  CG  LYS A  35      858   1015   1575     18    -46     95       C  
ATOM    274  CD  LYS A  35      51.589  13.914  14.834  1.00 10.55           C  
ANISOU  274  CD  LYS A  35      966   1230   1712    -68   -141    233       C  
ATOM    275  CE  LYS A  35      50.820  14.267  16.109  1.00 11.95           C  
ANISOU  275  CE  LYS A  35     1035   1625   1768   -220     66    365       C  
ATOM    276  NZ  LYS A  35      50.868  13.185  17.097  1.00 13.83           N  
ANISOU  276  NZ  LYS A  35     1241   1760   2124   -342     63    471       N  
ATOM    277  N   LYS A  36      54.955  14.974  10.636  1.00  9.15           N  
ANISOU  277  N   LYS A  36      739    954   1698     -2    -16   -132       N  
ATOM    278  CA  LYS A  36      55.556  14.883   9.305  1.00 10.04           C  
ANISOU  278  CA  LYS A  36      925   1040   1754    -20     23    -51       C  
ATOM    279  C   LYS A  36      56.779  15.799   9.289  1.00  8.66           C  
ANISOU  279  C   LYS A  36      856    811   1540     83     44    -87       C  
ATOM    280  O   LYS A  36      56.728  16.883   9.873  1.00  8.51           O  
ANISOU  280  O   LYS A  36      757    923   1473     99     45    -60       O  
ATOM    281  CB  LYS A  36      54.599  15.320   8.212  1.00 11.42           C  
ANISOU  281  CB  LYS A  36      988   1444   1799   -270   -140    -39       C  
ATOM    282  CG  LYS A  36      54.945  15.004   6.787  1.00 15.61           C  
ANISOU  282  CG  LYS A  36     1625   2319   1840    -95   -196     24       C  
ATOM    283  CD  LYS A  36      54.753  13.577   6.327  1.00 32.81           C  
ANISOU  283  CD  LYS A  36     4328   3850   3979  -1240   1017  -2409       C  
ATOM    284  CE  LYS A  36      54.566  13.364   4.828  1.00 36.77           C  
ANISOU  284  CE  LYS A  36     6515   2907   4204    236  -1144  -1536       C  
ATOM    285  NZ  LYS A  36      53.357  14.121   4.299  1.00 30.50           N  
ANISOU  285  NZ  LYS A  36     3440   2666   5198   -707   1008  -1547       N  
ATOM    286  N   THR A  37      57.869  15.339   8.656  1.00  9.21           N  
ANISOU  286  N   THR A  37      905    775   1735     29    156   -138       N  
ATOM    287  CA  THR A  37      59.094  16.121   8.495  1.00  8.71           C  
ANISOU  287  CA  THR A  37      763    936   1527     36     64   -100       C  
ATOM    288  C   THR A  37      59.583  16.074   7.043  1.00  8.86           C  
ANISOU  288  C   THR A  37      777    991   1515     72    -23   -170       C  
ATOM    289  O   THR A  37      59.232  15.120   6.315  1.00 10.08           O  
ANISOU  289  O   THR A  37      957   1138   1641   -110     41   -359       O  
ATOM    290  CB  THR A  37      60.213  15.718   9.449  1.00 10.60           C  
ANISOU  290  CB  THR A  37      878   1360   1690    253     77     84       C  
ATOM    291  OG1 THR A  37      60.747  14.431   9.176  1.00 15.68           O  
ANISOU  291  OG1 THR A  37     1625   1706   2481    775      6   -116       O  
ATOM    292  CG2 THR A  37      59.821  15.779  10.887  1.00 12.76           C  
ANISOU  292  CG2 THR A  37     1054   2030   1643    478    -25    212       C  
ATOM    293  N   ALA A  38      60.440  17.008   6.680  1.00  8.29           N  
ANISOU  293  N   ALA A  38      881    805   1385     44     19   -239       N  
ATOM    294  CA  ALA A  38      61.207  16.982   5.439  1.00  8.50           C  
ANISOU  294  CA  ALA A  38      935   1004   1213     53    -27   -293       C  
ATOM    295  C   ALA A  38      62.611  17.560   5.707  1.00  7.19           C  
ANISOU  295  C   ALA A  38      890    716   1057    130    -14    -99       C  
ATOM    296  O   ALA A  38      62.787  18.432   6.542  1.00  7.74           O  
ANISOU  296  O   ALA A  38      774    993   1101    141     12   -218       O  
ATOM    297  CB  ALA A  38      60.522  17.811   4.341  1.00 10.06           C  
ANISOU  297  CB  ALA A  38      969   1399   1360     59   -198   -180       C  
ATOM    298  N   LYS A  39      63.591  17.020   4.974  1.00  8.53           N  
ANISOU  298  N   LYS A  39      913    921   1328    102     68   -285       N  
ATOM    299  CA  LYS A  39      64.954  17.526   5.084  1.00  7.91           C  
ANISOU  299  CA  LYS A  39      798    982   1152    153    -22   -215       C  
ATOM    300  C   LYS A  39      65.029  19.020   4.691  1.00  7.41           C  
ANISOU  300  C   LYS A  39      719   1040    987    106     88    -90       C  
ATOM    301  O   LYS A  39      64.428  19.466   3.705  1.00  8.72           O  
ANISOU  301  O   LYS A  39     1041   1068   1123     89   -150    -74       O  
ATOM    302  CB  LYS A  39      65.874  16.720   4.179  1.00  9.41           C  
ANISOU  302  CB  LYS A  39      949   1179   1360    316     29   -399       C  
ATOM    303  CG  LYS A  39      67.354  17.095   4.286  1.00 10.06           C  
ANISOU  303  CG  LYS A  39      933   1424   1372    222    120   -349       C  
ATOM    304  CD  LYS A  39      68.216  15.999   3.617  1.00 16.14           C  
ANISOU  304  CD  LYS A  39     1292   2731   1959    732    306   -913       C  
ATOM    305  CE ALYS A  39      69.634  15.901   4.150  0.56 15.35           C  
ANISOU  305  CE ALYS A  39     1484   1997   2208    859     96   -454       C  
ATOM    306  CE BLYS A  39      69.658  16.469   3.493  0.44 15.16           C  
ANISOU  306  CE BLYS A  39     1223   2183   2210    770    -56  -1154       C  
ATOM    307  NZ ALYS A  39      70.395  17.161   3.878  0.56 21.41           N  
ANISOU  307  NZ ALYS A  39     2291   2000   3644    239   -752   -721       N  
ATOM    308  NZ BLYS A  39      70.331  16.421   4.826  0.44 16.66           N  
ANISOU  308  NZ BLYS A  39     1591   2665   1919    368    163   -757       N  
ATOM    309  N   TRP A  40      65.799  19.772   5.471  1.00  7.54           N  
ANISOU  309  N   TRP A  40      700   1025   1068     63     87    -67       N  
ATOM    310  CA  TRP A  40      65.963  21.216   5.273  1.00  7.58           C  
ANISOU  310  CA  TRP A  40      705   1090   1015     62     41    -22       C  
ATOM    311  C   TRP A  40      67.493  21.517   5.224  1.00  7.83           C  
ANISOU  311  C   TRP A  40      700   1200   1003     -1      6     27       C  
ATOM    312  O   TRP A  40      68.196  21.323   6.226  1.00  8.99           O  
ANISOU  312  O   TRP A  40      870   1463    998     37    -31     82       O  
ATOM    313  CB  TRP A  40      65.269  21.969   6.394  1.00  8.09           C  
ANISOU  313  CB  TRP A  40      922    994   1083     66    150     14       C  
ATOM    314  CG  TRP A  40      65.497  23.463   6.369  1.00  7.96           C  
ANISOU  314  CG  TRP A  40      845    958   1148    168    160      4       C  
ATOM    315  CD1 TRP A  40      65.526  24.267   5.281  1.00  8.79           C  
ANISOU  315  CD1 TRP A  40      986   1048   1224    227    182     78       C  
ATOM    316  CD2 TRP A  40      65.683  24.312   7.523  1.00  7.77           C  
ANISOU  316  CD2 TRP A  40      642   1013   1224     95    142    -45       C  
ATOM    317  NE1 TRP A  40      65.786  25.575   5.641  1.00 10.20           N  
ANISOU  317  NE1 TRP A  40     1247    996   1538    130    439    101       N  
ATOM    318  CE2 TRP A  40      65.864  25.628   7.007  1.00  8.92           C  
ANISOU  318  CE2 TRP A  40      945    890   1470    163    401     44       C  
ATOM    319  CE3 TRP A  40      65.717  24.083   8.902  1.00  7.53           C  
ANISOU  319  CE3 TRP A  40      673    921   1196    122     54    -80       C  
ATOM    320  CZ2 TRP A  40      66.102  26.680   7.890  1.00 11.10           C  
ANISOU  320  CZ2 TRP A  40     1101   1116   1895     97    549   -235       C  
ATOM    321  CZ3 TRP A  40      65.960  25.143   9.761  1.00  9.34           C  
ANISOU  321  CZ3 TRP A  40      768   1266   1425    -65    165   -416       C  
ATOM    322  CH2 TRP A  40      66.144  26.439   9.228  1.00 10.69           C  
ANISOU  322  CH2 TRP A  40     1020   1093   1847   -145    384   -597       C  
ATOM    323  N   ASN A  41      67.951  22.002   4.071  1.00  7.55           N  
ANISOU  323  N   ASN A  41      663   1183    952     54      8      1       N  
ATOM    324  CA  ASN A  41      69.360  22.384   3.903  1.00  8.46           C  
ANISOU  324  CA  ASN A  41      674   1347   1115     61     15     40       C  
ATOM    325  C   ASN A  41      69.570  23.783   4.432  1.00  8.85           C  
ANISOU  325  C   ASN A  41      768   1488   1021   -107     -7     44       C  
ATOM    326  O   ASN A  41      69.755  24.785   3.723  1.00  9.80           O  
ANISOU  326  O   ASN A  41     1058   1455   1118   -204    -13     64       O  
ATOM    327  CB  ASN A  41      69.764  22.164   2.450  1.00  9.30           C  
ANISOU  327  CB  ASN A  41      797   1468   1180      8    160    -24       C  
ATOM    328  CG  ASN A  41      69.813  20.684   2.110  1.00  9.22           C  
ANISOU  328  CG  ASN A  41      798   1444   1175    208    157    -83       C  
ATOM    329  OD1 ASN A  41      70.412  19.865   2.820  1.00 13.47           O  
ANISOU  329  OD1 ASN A  41     1468   1707   1816    454   -118     -6       O  
ATOM    330  ND2 ASN A  41      69.175  20.294   1.013  1.00 11.17           N  
ANISOU  330  ND2 ASN A  41     1132   1709   1299    179    203   -314       N  
ATOM    331  N   MET A  42      69.573  23.891   5.773  1.00  9.30           N  
ANISOU  331  N   MET A  42     1029   1401   1017   -131   -137    154       N  
ATOM    332  CA  MET A  42      69.699  25.158   6.460  1.00  9.66           C  
ANISOU  332  CA  MET A  42      905   1607   1068   -194    -44     -3       C  
ATOM    333  C   MET A  42      71.070  25.782   6.148  1.00  9.64           C  
ANISOU  333  C   MET A  42      868   1557   1145   -125    -33    -20       C  
ATOM    334  O   MET A  42      72.088  25.079   6.101  1.00 12.03           O  
ANISOU  334  O   MET A  42      931   1762   1766    -88    137   -167       O  
ATOM    335  CB  MET A  42      69.493  24.949   7.952  1.00 11.14           C  
ANISOU  335  CB  MET A  42      793   2270   1065    -59    -44     -2       C  
ATOM    336  CG  MET A  42      69.658  26.068   8.892  1.00 15.45           C  
ANISOU  336  CG  MET A  42     1285   3076   1365    -84     64   -554       C  
ATOM    337  SD AMET A  42      71.423  26.172   9.445  0.46  9.38           S  
ANISOU  337  SD AMET A  42      991   1453   1033    317    -91     49       S  
ATOM    338  SD BMET A  42      71.294  26.556   9.405  0.55 29.48           S  
ANISOU  338  SD BMET A  42     2577   3964   4384  -1625   -525   -934       S  
ATOM    339  CE AMET A  42      71.276  27.582  10.490  0.46 17.19           C  
ANISOU  339  CE AMET A  42     2346   3065    960    825   -807  -1018       C  
ATOM    340  CE BMET A  42      70.729  28.258   9.407  0.55 26.59           C  
ANISOU  340  CE BMET A  42     1545   4034   4273  -1540    555    170       C  
ATOM    341  N   GLN A  43      71.102  27.072   5.951  1.00 10.04           N  
ANISOU  341  N   GLN A  43      717   1675   1330   -138     31     30       N  
ATOM    342  CA  GLN A  43      72.320  27.876   5.620  1.00 10.21           C  
ANISOU  342  CA  GLN A  43      787   1520   1476   -233     26   -188       C  
ATOM    343  C   GLN A  43      72.587  28.886   6.716  1.00 10.38           C  
ANISOU  343  C   GLN A  43      793   1730   1323    -85    -49   -180       C  
ATOM    344  O   GLN A  43      71.919  29.906   6.862  1.00 12.88           O  
ANISOU  344  O   GLN A  43      808   2043   1921     92   -208   -535       O  
ATOM    345  CB  GLN A  43      72.139  28.573   4.294  1.00 11.43           C  
ANISOU  345  CB  GLN A  43     1031   1898   1306   -433    111   -166       C  
ATOM    346  CG  GLN A  43      72.019  27.609   3.112  1.00 13.40           C  
ANISOU  346  CG  GLN A  43     1632   1925   1410   -536    190   -156       C  
ATOM    347  CD  GLN A  43      72.107  28.263   1.731  1.00 15.82           C  
ANISOU  347  CD  GLN A  43     1600   3025   1235   -950    325   -193       C  
ATOM    348  OE1 GLN A  43      71.296  27.983   0.786  1.00 13.73           O  
ANISOU  348  OE1 GLN A  43     1255   2303   1530   -177     45   -144       O  
ATOM    349  NE2 GLN A  43      73.144  28.996   1.553  1.00 18.78           N  
ANISOU  349  NE2 GLN A  43     2042   3477   1442  -1577     46    183       N  
ATOM    350  N   ASN A  44      73.658  28.622   7.473  1.00 11.80           N  
ANISOU  350  N   ASN A  44      867   1908   1597     16   -176   -254       N  
ATOM    351  CA  ASN A  44      74.093  29.472   8.579  1.00 10.91           C  
ANISOU  351  CA  ASN A  44      855   1775   1414     36    -97   -205       C  
ATOM    352  C   ASN A  44      74.440  30.827   8.030  1.00 10.98           C  
ANISOU  352  C   ASN A  44      689   1872   1508    -20    130   -291       C  
ATOM    353  O   ASN A  44      75.304  30.993   7.158  1.00 14.51           O  
ANISOU  353  O   ASN A  44     1077   2045   2254   -217    693   -402       O  
ATOM    354  CB  ASN A  44      75.291  28.774   9.232  1.00 14.40           C  
ANISOU  354  CB  ASN A  44     1063   2201   2072    425   -455   -363       C  
ATOM    355  CG  ASN A  44      75.792  29.460  10.489  1.00 14.18           C  
ANISOU  355  CG  ASN A  44      956   2577   1722    722   -193   -539       C  
ATOM    356  OD1 ASN A  44      75.526  30.631  10.772  1.00 14.32           O  
ANISOU  356  OD1 ASN A  44     1116   2524   1667    472   -173   -370       O  
ATOM    357  ND2 ASN A  44      76.604  28.795  11.288  1.00 16.53           N  
ANISOU  357  ND2 ASN A  44     1357   2744   2025    729   -413   -542       N  
ATOM    358  N   GLY A  45      73.788  31.874   8.536  1.00 10.18           N  
ANISOU  358  N   GLY A  45      635   1802   1335    -27     36   -224       N  
ATOM    359  CA  GLY A  45      74.134  33.258   8.199  1.00 11.79           C  
ANISOU  359  CA  GLY A  45      776   1797   1794    -82    -75   -241       C  
ATOM    360  C   GLY A  45      73.425  33.859   6.995  1.00 10.88           C  
ANISOU  360  C   GLY A  45      773   1614   1645   -141     38   -208       C  
ATOM    361  O   GLY A  45      73.689  35.040   6.664  1.00 14.46           O  
ANISOU  361  O   GLY A  45     1242   1708   2408   -302   -237     34       O  
ATOM    362  N   LYS A  46      72.510  33.108   6.376  1.00  9.86           N  
ANISOU  362  N   LYS A  46      705   1503   1444    -26    -13    -41       N  
ATOM    363  CA  LYS A  46      71.783  33.618   5.222  1.00 10.20           C  
ANISOU  363  CA  LYS A  46      734   1657   1388      5     97    129       C  
ATOM    364  C   LYS A  46      70.315  33.887   5.594  1.00  8.52           C  
ANISOU  364  C   LYS A  46      655   1151   1352   -209    114     49       C  
ATOM    365  O   LYS A  46      69.763  33.226   6.453  1.00 12.24           O  
ANISOU  365  O   LYS A  46      736   1861   1936     -3    101    726       O  
ATOM    366  CB  LYS A  46      71.815  32.621   4.084  1.00 11.83           C  
ANISOU  366  CB  LYS A  46      977   1957   1449    100      5   -201       C  
ATOM    367  CG  LYS A  46      73.151  32.430   3.441  1.00 20.63           C  
ANISOU  367  CG  LYS A  46     1436   3696   2511    606    581   -395       C  
ATOM    368  CD  LYS A  46      74.022  33.600   3.095  1.00 33.77           C  
ANISOU  368  CD  LYS A  46     2413   5934   4167   -381   1931   1008       C  
ATOM    369  CE  LYS A  46      75.379  33.109   2.549  1.00 38.13           C  
ANISOU  369  CE  LYS A  46     4829   4829   4829      0      0      0       C  
ATOM    370  NZ  LYS A  46      76.526  33.679   3.325  1.00 81.50           N  
ANISOU  370  NZ  LYS A  46    10322  10322  10322      0      0      0       N  
ATOM    371  N   VAL A  47      69.702  34.880   4.979  1.00 10.22           N  
ANISOU  371  N   VAL A  47      842   1319   1625    -13    390    240       N  
ATOM    372  CA  VAL A  47      68.285  35.195   5.209  1.00  9.01           C  
ANISOU  372  CA  VAL A  47      770   1192   1379    -62    148     67       C  
ATOM    373  C   VAL A  47      67.402  34.221   4.412  1.00  8.60           C  
ANISOU  373  C   VAL A  47     1004   1092   1093    156    143    -28       C  
ATOM    374  O   VAL A  47      67.543  34.129   3.186  1.00 12.70           O  
ANISOU  374  O   VAL A  47     2291   1383   1031    -54    321     38       O  
ATOM    375  CB  VAL A  47      68.003  36.655   4.841  1.00 11.09           C  
ANISOU  375  CB  VAL A  47     1179   1145   1785     37     91    134       C  
ATOM    376  CG1 VAL A  47      66.507  36.965   4.956  1.00 11.70           C  
ANISOU  376  CG1 VAL A  47     1258   1178   1899    230    -43   -312       C  
ATOM    377  CG2 VAL A  47      68.825  37.640   5.734  1.00 13.24           C  
ANISOU  377  CG2 VAL A  47     1092   1338   2476   -140    208   -177       C  
ATOM    378  N   GLY A  48      66.509  33.530   5.122  1.00  7.53           N  
ANISOU  378  N   GLY A  48      477   1132   1181    107     39   -116       N  
ATOM    379  CA  GLY A  48      65.550  32.638   4.484  1.00  9.29           C  
ANISOU  379  CA  GLY A  48      561   1406   1476    167    -33   -514       C  
ATOM    380  C   GLY A  48      64.107  33.114   4.689  1.00  6.39           C  
ANISOU  380  C   GLY A  48      592    738   1038     17     45    -92       C  
ATOM    381  O   GLY A  48      63.851  34.011   5.481  1.00  7.18           O  
ANISOU  381  O   GLY A  48      573    950   1136     89     28   -201       O  
ATOM    382  N   THR A  49      63.191  32.448   3.975  1.00  6.64           N  
ANISOU  382  N   THR A  49      522    905   1033     16     97   -156       N  
ATOM    383  CA  THR A  49      61.765  32.751   4.028  1.00  6.86           C  
ANISOU  383  CA  THR A  49      512    754   1278     57     93    -62       C  
ATOM    384  C   THR A  49      60.953  31.482   4.192  1.00  6.52           C  
ANISOU  384  C   THR A  49      496    866   1056    102     23   -132       C  
ATOM    385  O   THR A  49      61.178  30.533   3.424  1.00  8.19           O  
ANISOU  385  O   THR A  49      696    936   1401     -1    310   -277       O  
ATOM    386  CB  THR A  49      61.316  33.495   2.783  1.00  9.64           C  
ANISOU  386  CB  THR A  49      734   1250   1587     50    -47    330       C  
ATOM    387  OG1 THR A  49      62.064  34.720   2.706  1.00 17.13           O  
ANISOU  387  OG1 THR A  49     1014   1663   3669   -336   -596   1395       O  
ATOM    388  CG2 THR A  49      59.812  33.834   2.840  1.00 12.98           C  
ANISOU  388  CG2 THR A  49      797   1438   2576     52   -426    310       C  
ATOM    389  N   ALA A  50      59.987  31.507   5.099  1.00  6.70           N  
ANISOU  389  N   ALA A  50      485    836   1162     14     32   -276       N  
ATOM    390  CA  ALA A  50      59.044  30.430   5.305  1.00  6.53           C  
ANISOU  390  CA  ALA A  50      533    759   1128    107     86    -41       C  
ATOM    391  C   ALA A  50      57.610  30.921   4.986  1.00  6.68           C  
ANISOU  391  C   ALA A  50      508    832   1137     58     81    -75       C  
ATOM    392  O   ALA A  50      57.246  32.028   5.372  1.00  8.08           O  
ANISOU  392  O   ALA A  50      516    911   1568    140     40   -293       O  
ATOM    393  CB  ALA A  50      59.082  29.940   6.731  1.00  9.84           C  
ANISOU  393  CB  ALA A  50      698   1619   1329     69      9    322       C  
ATOM    394  N   HIS A  51      56.830  30.022   4.411  1.00  6.75           N  
ANISOU  394  N   HIS A  51      479    770   1252     94     85   -141       N  
ATOM    395  CA  HIS A  51      55.409  30.232   4.086  1.00  7.08           C  
ANISOU  395  CA  HIS A  51      502    833   1289    107     14   -287       C  
ATOM    396  C   HIS A  51      54.593  29.078   4.688  1.00  7.36           C  
ANISOU  396  C   HIS A  51      491    869   1366     59     81   -348       C  
ATOM    397  O   HIS A  51      54.995  27.921   4.564  1.00  9.56           O  
ANISOU  397  O   HIS A  51      591    802   2149      5    316   -348       O  
ATOM    398  CB  HIS A  51      55.170  30.277   2.583  1.00  9.75           C  
ANISOU  398  CB  HIS A  51      884   1345   1385    -69   -197   -106       C  
ATOM    399  CG  HIS A  51      55.896  31.314   1.847  1.00 10.67           C  
ANISOU  399  CG  HIS A  51      963   1704   1289   -101    -54    -92       C  
ATOM    400  ND1 HIS A  51      55.636  32.663   1.951  1.00 13.94           N  
ANISOU  400  ND1 HIS A  51     1529   1696   1940    286    301    607       N  
ATOM    401  CD2 HIS A  51      57.014  31.181   1.060  1.00 12.90           C  
ANISOU  401  CD2 HIS A  51     1283   2116   1381   -263    166   -291       C  
ATOM    402  CE1 HIS A  51      56.528  33.307   1.210  1.00 15.44           C  
ANISOU  402  CE1 HIS A  51     1741   2064   1917   -170    267    503       C  
ATOM    403  NE2 HIS A  51      57.319  32.452   0.634  1.00 14.34           N  
ANISOU  403  NE2 HIS A  51     1630   2474   1210   -561    103    -18       N  
ATOM    404  N   ILE A  52      53.448  29.414   5.300  1.00  6.95           N  
ANISOU  404  N   ILE A  52      464    759   1353     62     -1   -204       N  
ATOM    405  CA  ILE A  52      52.551  28.436   5.920  1.00  7.31           C  
ANISOU  405  CA  ILE A  52      449    845   1415     91     11   -158       C  
ATOM    406  C   ILE A  52      51.119  28.734   5.387  1.00  7.32           C  
ANISOU  406  C   ILE A  52      434    700   1580    100    -22    -95       C  
ATOM    407  O   ILE A  52      50.712  29.880   5.353  1.00  9.09           O  
ANISOU  407  O   ILE A  52      480    750   2138    108   -171   -276       O  
ATOM    408  CB  ILE A  52      52.582  28.552   7.454  1.00  7.92           C  
ANISOU  408  CB  ILE A  52      564    952   1420     24    -51   -155       C  
ATOM    409  CG1 ILE A  52      54.025  28.363   8.004  1.00  9.20           C  
ANISOU  409  CG1 ILE A  52      680   1093   1635     16    -87    -15       C  
ATOM    410  CG2 ILE A  52      51.627  27.526   8.072  1.00  8.93           C  
ANISOU  410  CG2 ILE A  52      659   1277   1374    -24     28    -43       C  
ATOM    411  CD1 ILE A  52      54.806  29.635   8.302  1.00 10.58           C  
ANISOU  411  CD1 ILE A  52      811   1607   1503   -154   -126   -473       C  
ATOM    412  N   ILE A  53      50.402  27.687   4.979  1.00  6.51           N  
ANISOU  412  N   ILE A  53      450    706   1258     93     25   -163       N  
ATOM    413  CA  ILE A  53      49.066  27.831   4.382  1.00  6.92           C  
ANISOU  413  CA  ILE A  53      461    871   1233    -22    -67   -171       C  
ATOM    414  C   ILE A  53      48.147  26.722   4.921  1.00  6.88           C  
ANISOU  414  C   ILE A  53      500    884   1167     49    -18   -252       C  
ATOM    415  O   ILE A  53      48.548  25.575   5.194  1.00  7.84           O  
ANISOU  415  O   ILE A  53      519    813   1574     83     -8    -79       O  
ATOM    416  CB  ILE A  53      49.109  27.851   2.871  1.00  8.51           C  
ANISOU  416  CB  ILE A  53      669   1258   1228   -101    -37   -165       C  
ATOM    417  CG1 ILE A  53      49.784  26.608   2.297  1.00 10.76           C  
ANISOU  417  CG1 ILE A  53     1163   1459   1366    116    -21   -330       C  
ATOM    418  CG2 ILE A  53      49.740  29.129   2.333  1.00 12.17           C  
ANISOU  418  CG2 ILE A  53     1445   1485   1579   -172     12    237       C  
ATOM    419  CD1 ILE A  53      49.762  26.549   0.775  1.00 15.39           C  
ANISOU  419  CD1 ILE A  53     1999   2367   1336    407    -19   -473       C  
ATOM    420  N   TYR A  54      46.835  27.078   5.025  1.00  7.10           N  
ANISOU  420  N   TYR A  54      495    742   1394     58    -15    -12       N  
ATOM    421  CA  TYR A  54      45.815  26.146   5.466  1.00  7.11           C  
ANISOU  421  CA  TYR A  54      447    848   1340     47   -101    -42       C  
ATOM    422  C   TYR A  54      44.430  26.663   5.023  1.00  7.04           C  
ANISOU  422  C   TYR A  54      514    795   1298    140    -46   -108       C  
ATOM    423  O   TYR A  54      44.184  27.863   5.120  1.00  7.44           O  
ANISOU  423  O   TYR A  54      485    761   1512     44    -32    -89       O  
ATOM    424  CB  TYR A  54      45.808  26.041   7.003  1.00  8.10           C  
ANISOU  424  CB  TYR A  54      581   1028   1391    -48    -13    -17       C  
ATOM    425  CG  TYR A  54      44.724  25.128   7.558  1.00  8.20           C  
ANISOU  425  CG  TYR A  54      621   1117   1302     59    -87     45       C  
ATOM    426  CD1 TYR A  54      44.901  23.758   7.652  1.00  7.87           C  
ANISOU  426  CD1 TYR A  54      658   1125   1136    -24    -39     35       C  
ATOM    427  CD2 TYR A  54      43.496  25.670   7.976  1.00  8.72           C  
ANISOU  427  CD2 TYR A  54      611   1313   1309      9     14    -92       C  
ATOM    428  CE1 TYR A  54      43.890  22.929   8.123  1.00  8.57           C  
ANISOU  428  CE1 TYR A  54      860   1133   1182   -126    -58    -72       C  
ATOM    429  CE2 TYR A  54      42.465  24.843   8.434  1.00  9.26           C  
ANISOU  429  CE2 TYR A  54      641   1529   1262     12    -59    -70       C  
ATOM    430  CZ  TYR A  54      42.671  23.508   8.509  1.00  8.78           C  
ANISOU  430  CZ  TYR A  54      764   1476   1013   -185    -48    135       C  
ATOM    431  OH  TYR A  54      41.706  22.621   8.985  1.00 10.84           O  
ANISOU  431  OH  TYR A  54      806   1816   1395   -338     16    130       O  
ATOM    432  N   ASN A  55      43.507  25.738   4.727  1.00  6.92           N  
ANISOU  432  N   ASN A  55      445    763   1356     14      9   -120       N  
ATOM    433  CA  ASN A  55      42.095  26.146   4.624  1.00  7.36           C  
ANISOU  433  CA  ASN A  55      556    900   1272     -2    -16     32       C  
ATOM    434  C   ASN A  55      41.225  24.988   5.146  1.00  7.21           C  
ANISOU  434  C   ASN A  55      561    834   1275     46    -27    -53       C  
ATOM    435  O   ASN A  55      41.600  23.828   5.148  1.00  7.53           O  
ANISOU  435  O   ASN A  55      628    947   1217    -48    -40     56       O  
ATOM    436  CB  ASN A  55      41.699  26.634   3.224  1.00  8.25           C  
ANISOU  436  CB  ASN A  55      589    958   1510     15   -115    180       C  
ATOM    437  CG  ASN A  55      41.574  25.523   2.247  1.00  8.52           C  
ANISOU  437  CG  ASN A  55      763   1219   1174    -30    -50    144       C  
ATOM    438  OD1 ASN A  55      40.582  24.755   2.296  1.00  9.20           O  
ANISOU  438  OD1 ASN A  55      870   1239   1299   -158   -179    144       O  
ATOM    439  ND2 ASN A  55      42.547  25.329   1.379  1.00 12.19           N  
ANISOU  439  ND2 ASN A  55      999   1934   1584   -262    242   -306       N  
ATOM    440  N   SER A  56      39.992  25.389   5.561  1.00  7.75           N  
ANISOU  440  N   SER A  56      582   1054   1234    -55    -18    -23       N  
ATOM    441  CA  SER A  56      39.075  24.431   6.195  1.00  7.97           C  
ANISOU  441  CA  SER A  56      666   1051   1237    -60    -11    115       C  
ATOM    442  C   SER A  56      38.357  23.504   5.219  1.00  8.04           C  
ANISOU  442  C   SER A  56      651   1009   1320    -46     64    130       C  
ATOM    443  O   SER A  56      37.705  22.540   5.691  1.00  9.80           O  
ANISOU  443  O   SER A  56      846   1153   1635   -228    116     73       O  
ATOM    444  CB  SER A  56      38.051  25.199   7.040  1.00  9.22           C  
ANISOU  444  CB  SER A  56      724   1426   1268    -52     89     31       C  
ATOM    445  OG  SER A  56      37.251  25.978   6.170  1.00  9.70           O  
ANISOU  445  OG  SER A  56      724   1178   1692     -6    146     26       O  
ATOM    446  N   VAL A  57      38.404  23.790   3.924  1.00  8.18           N  
ANISOU  446  N   VAL A  57      760    990   1282   -201   -163    130       N  
ATOM    447  CA  VAL A  57      37.827  22.871   2.928  1.00  9.05           C  
ANISOU  447  CA  VAL A  57      709   1237   1407   -151   -135     -2       C  
ATOM    448  C   VAL A  57      38.724  21.660   2.781  1.00  9.33           C  
ANISOU  448  C   VAL A  57      891   1263   1304    -91    -75     -7       C  
ATOM    449  O   VAL A  57      38.299  20.501   2.775  1.00 12.89           O  
ANISOU  449  O   VAL A  57     1051   1242   2482   -251   -142   -184       O  
ATOM    450  CB  VAL A  57      37.535  23.581   1.600  1.00  9.65           C  
ANISOU  450  CB  VAL A  57      882   1353   1343   -114   -127     45       C  
ATOM    451  CG1 VAL A  57      36.947  22.628   0.565  1.00 12.62           C  
ANISOU  451  CG1 VAL A  57     1057   2178   1441   -258   -215   -241       C  
ATOM    452  CG2 VAL A  57      36.519  24.697   1.856  1.00 13.59           C  
ANISOU  452  CG2 VAL A  57     1300   1820   1914    367   -524    -26       C  
ATOM    453  N   ASP A  58      40.022  21.943   2.517  1.00  9.16           N  
ANISOU  453  N   ASP A  58      817   1247   1330    -74   -195    -49       N  
ATOM    454  CA  ASP A  58      40.992  20.865   2.263  1.00  9.44           C  
ANISOU  454  CA  ASP A  58     1023   1322   1154     76   -111    -98       C  
ATOM    455  C   ASP A  58      41.576  20.242   3.497  1.00  8.67           C  
ANISOU  455  C   ASP A  58      953   1005   1254    -55   -143    -50       C  
ATOM    456  O   ASP A  58      42.020  19.070   3.461  1.00 10.90           O  
ANISOU  456  O   ASP A  58     1267   1149   1623    100   -305   -159       O  
ATOM    457  CB  ASP A  58      42.098  21.422   1.380  1.00 10.23           C  
ANISOU  457  CB  ASP A  58      926   1517   1348    205   -184    118       C  
ATOM    458  CG  ASP A  58      41.608  21.893   0.022  1.00 11.26           C  
ANISOU  458  CG  ASP A  58     1062   1822   1288    129   -105    131       C  
ATOM    459  OD1 ASP A  58      40.580  21.363  -0.460  1.00 13.46           O  
ANISOU  459  OD1 ASP A  58     1438   2064   1486   -126   -482    139       O  
ATOM    460  OD2 ASP A  58      42.321  22.761  -0.502  1.00 14.53           O  
ANISOU  460  OD2 ASP A  58     1270   2613   1500   -134    -41    504       O  
ATOM    461  N   LYS A  59      41.646  20.965   4.599  1.00  8.38           N  
ANISOU  461  N   LYS A  59      931    984   1189     -4   -202    -14       N  
ATOM    462  CA  LYS A  59      42.109  20.424   5.885  1.00  8.33           C  
ANISOU  462  CA  LYS A  59      810   1021   1257     48   -146    138       C  
ATOM    463  C   LYS A  59      43.525  19.826   5.720  1.00  8.26           C  
ANISOU  463  C   LYS A  59      774   1052   1235    -24    -85    -33       C  
ATOM    464  O   LYS A  59      43.819  18.703   6.169  1.00  9.86           O  
ANISOU  464  O   LYS A  59      835   1128   1692    -19    -57    263       O  
ATOM    465  CB  LYS A  59      41.094  19.415   6.480  1.00 10.39           C  
ANISOU  465  CB  LYS A  59      850   1471   1530    -52     12    270       C  
ATOM    466  CG  LYS A  59      39.704  20.061   6.620  1.00 12.64           C  
ANISOU  466  CG  LYS A  59      779   1889   2018    -44    -47    250       C  
ATOM    467  CD  LYS A  59      38.681  19.076   7.142  1.00 18.59           C  
ANISOU  467  CD  LYS A  59     1024   2631   3235    194    373   1655       C  
ATOM    468  CE ALYS A  59      37.252  19.639   7.202  0.66 20.72           C  
ANISOU  468  CE ALYS A  59      673   3780   3225     34   -119   1492       C  
ATOM    469  CE BLYS A  59      37.442  19.785   7.672  0.34 14.45           C  
ANISOU  469  CE BLYS A  59     1150   2678   1528   -454    102    -90       C  
ATOM    470  NZ ALYS A  59      37.229  20.945   7.941  0.66 24.41           N  
ANISOU  470  NZ ALYS A  59     2041   4042   2962    998   1120   1423       N  
ATOM    471  NZ BLYS A  59      36.614  20.240   6.515  0.34 17.15           N  
ANISOU  471  NZ BLYS A  59      933   1997   3426   -403   -103   1674       N  
ATOM    472  N   ARG A  60      44.416  20.646   5.176  1.00  8.86           N  
ANISOU  472  N   ARG A  60      773    903   1607    -25   -123    127       N  
ATOM    473  CA  ARG A  60      45.816  20.264   4.964  1.00  9.16           C  
ANISOU  473  CA  ARG A  60      786   1019   1589    -44    -41    -46       C  
ATOM    474  C   ARG A  60      46.701  21.450   5.353  1.00  8.23           C  
ANISOU  474  C   ARG A  60      781    974   1296    -30      2     32       C  
ATOM    475  O   ARG A  60      46.649  22.527   4.763  1.00  9.58           O  
ANISOU  475  O   ARG A  60     1165   1038   1345   -174   -255    112       O  
ATOM    476  CB  ARG A  60      46.070  19.827   3.538  1.00 11.59           C  
ANISOU  476  CB  ARG A  60     1171   1397   1727   -109     89   -359       C  
ATOM    477  CG  ARG A  60      47.448  19.241   3.324  1.00 12.43           C  
ANISOU  477  CG  ARG A  60     1307   1361   1939     61    138   -302       C  
ATOM    478  CD AARG A  60      47.545  18.783   1.860  0.55 21.39           C  
ANISOU  478  CD AARG A  60     3336   2360   2231   -324   1549   -572       C  
ATOM    479  CD BARG A  60      47.863  18.768   1.983  0.45 12.94           C  
ANISOU  479  CD BARG A  60     1462   1146   2189    -19    341   -429       C  
ATOM    480  NE AARG A  60      48.465  17.755   1.604  0.55 29.06           N  
ANISOU  480  NE AARG A  60     2295   4034   4440   -180   1462  -2061       N  
ATOM    481  NE BARG A  60      47.003  17.621   1.667  0.45 10.99           N  
ANISOU  481  NE BARG A  60     1705   1036   1332   -118    304      8       N  
ATOM    482  CZ AARG A  60      48.977  16.786   0.945  0.55 28.14           C  
ANISOU  482  CZ AARG A  60     2269   3141   5018   -186   -180  -2451       C  
ATOM    483  CZ BARG A  60      46.844  17.167   0.437  0.45 18.13           C  
ANISOU  483  CZ BARG A  60     2005   3089   1625  -1045    343   -639       C  
ATOM    484  NH1AARG A  60      50.026  16.082   1.374  0.55 39.08           N  
ANISOU  484  NH1AARG A  60     3190   4413   6879    716  -1634  -3559       N  
ATOM    485  NH1BARG A  60      47.413  17.767  -0.602  0.45 21.41           N  
ANISOU  485  NH1BARG A  60     1883   4732   1320    904     86    861       N  
ATOM    486  NH2AARG A  60      48.479  16.493  -0.259  0.55 31.71           N  
ANISOU  486  NH2AARG A  60     2400   4636   4713   -300    -46  -2354       N  
ATOM    487  NH2BARG A  60      46.095  16.102   0.257  0.45 34.27           N  
ANISOU  487  NH2BARG A  60     4340   4340   4340      0      0      0       N  
ATOM    488  N   LEU A  61      47.539  21.245   6.366  1.00  7.80           N  
ANISOU  488  N   LEU A  61      706    873   1311     19    146      5       N  
ATOM    489  CA  LEU A  61      48.498  22.277   6.809  1.00  7.23           C  
ANISOU  489  CA  LEU A  61      664    724   1292    -25    177   -130       C  
ATOM    490  C   LEU A  61      49.798  22.047   6.021  1.00  7.39           C  
ANISOU  490  C   LEU A  61      596    855   1286     22    121    -49       C  
ATOM    491  O   LEU A  61      50.369  20.954   6.094  1.00  9.27           O  
ANISOU  491  O   LEU A  61      817    828   1790    113    374    119       O  
ATOM    492  CB  LEU A  61      48.720  22.118   8.305  1.00  7.84           C  
ANISOU  492  CB  LEU A  61      668    971   1266     35    142     42       C  
ATOM    493  CG  LEU A  61      49.674  23.163   8.938  1.00  8.14           C  
ANISOU  493  CG  LEU A  61      709   1091   1215    110     81    -82       C  
ATOM    494  CD1 LEU A  61      49.267  24.590   8.655  1.00  8.70           C  
ANISOU  494  CD1 LEU A  61      921    963   1340    -56    -28   -100       C  
ATOM    495  CD2 LEU A  61      49.817  22.878  10.414  1.00 10.48           C  
ANISOU  495  CD2 LEU A  61     1115   1439   1329    151   -115     94       C  
ATOM    496  N   SER A  62      50.244  23.078   5.286  1.00  6.85           N  
ANISOU  496  N   SER A  62      560    729   1249     18    162   -106       N  
ATOM    497  CA  SER A  62      51.428  22.966   4.401  1.00  7.28           C  
ANISOU  497  CA  SER A  62      562    805   1331     -7    137    -91       C  
ATOM    498  C   SER A  62      52.380  24.115   4.681  1.00  7.03           C  
ANISOU  498  C   SER A  62      608    754   1243     84    112    -46       C  
ATOM    499  O   SER A  62      51.980  25.213   5.051  1.00  7.76           O  
ANISOU  499  O   SER A  62      526    775   1574     81    106   -166       O  
ATOM    500  CB  SER A  62      51.009  22.939   2.938  1.00  8.94           C  
ANISOU  500  CB  SER A  62      933   1107   1272   -115     86    -10       C  
ATOM    501  OG  SER A  62      50.313  21.709   2.695  1.00  9.33           O  
ANISOU  501  OG  SER A  62      875   1176   1407    -48    -63   -129       O  
ATOM    502  N   ALA A  63      53.682  23.833   4.443  1.00  6.78           N  
ANISOU  502  N   ALA A  63      557    740   1217    116    164   -100       N  
ATOM    503  CA  ALA A  63      54.699  24.843   4.616  1.00  6.53           C  
ANISOU  503  CA  ALA A  63      535    750   1133     11    156   -101       C  
ATOM    504  C   ALA A  63      55.804  24.656   3.571  1.00  6.32           C  
ANISOU  504  C   ALA A  63      518    709   1115     83    127   -102       C  
ATOM    505  O   ALA A  63      56.067  23.515   3.112  1.00  7.35           O  
ANISOU  505  O   ALA A  63      705    713   1304     51    240   -124       O  
ATOM    506  CB  ALA A  63      55.321  24.779   6.021  1.00  8.50           C  
ANISOU  506  CB  ALA A  63      834   1180   1136     12     59    -77       C  
ATOM    507  N   VAL A  64      56.455  25.759   3.212  1.00  6.63           N  
ANISOU  507  N   VAL A  64      529    716   1215     51    169   -238       N  
ATOM    508  CA  VAL A  64      57.577  25.793   2.276  1.00  6.84           C  
ANISOU  508  CA  VAL A  64      568    786   1180     59    207   -152       C  
ATOM    509  C   VAL A  64      58.640  26.749   2.859  1.00  7.43           C  
ANISOU  509  C   VAL A  64      615    944   1194     42    252   -146       C  
ATOM    510  O   VAL A  64      58.293  27.789   3.412  1.00  9.51           O  
ANISOU  510  O   VAL A  64      561    996   1967      6    301   -494       O  
ATOM    511  CB  VAL A  64      57.141  26.288   0.893  1.00  9.14           C  
ANISOU  511  CB  VAL A  64      807   1336   1244    146    162    109       C  
ATOM    512  CG1 VAL A  64      58.327  26.280  -0.095  1.00 13.70           C  
ANISOU  512  CG1 VAL A  64     1040   2774   1264     36    270    106       C  
ATOM    513  CG2 VAL A  64      56.082  25.419   0.291  1.00 11.66           C  
ANISOU  513  CG2 VAL A  64     1296   1685   1339   -163   -126     18       C  
ATOM    514  N   VAL A  65      59.925  26.364   2.770  1.00  7.16           N  
ANISOU  514  N   VAL A  65      507    863   1282    -12    197    -98       N  
ATOM    515  CA  VAL A  65      61.012  27.206   3.237  1.00  6.81           C  
ANISOU  515  CA  VAL A  65      587    761   1176    -30    150   -157       C  
ATOM    516  C   VAL A  65      62.065  27.237   2.082  1.00  6.97           C  
ANISOU  516  C   VAL A  65      529    918   1137     82    221    -97       C  
ATOM    517  O   VAL A  65      62.339  26.230   1.441  1.00  8.73           O  
ANISOU  517  O   VAL A  65      741    924   1570     60    475   -202       O  
ATOM    518  CB AVAL A  65      61.520  26.689   4.573  0.50  5.99           C  
ANISOU  518  CB AVAL A  65      339    664   1218     38    345     -4       C  
ATOM    519  CB BVAL A  65      61.847  26.853   4.429  0.50  8.35           C  
ANISOU  519  CB BVAL A  65      879   1167   1048    149    142   -344       C  
ATOM    520  CG1AVAL A  65      62.704  27.572   4.976  0.50  7.01           C  
ANISOU  520  CG1AVAL A  65      783   1093    721    100    305   -780       C  
ATOM    521  CG1BVAL A  65      62.217  25.354   4.508  0.50  7.11           C  
ANISOU  521  CG1BVAL A  65      491   1006   1140    -28     94    -84       C  
ATOM    522  CG2AVAL A  65      60.471  26.620   5.635  0.50 10.84           C  
ANISOU  522  CG2AVAL A  65     1196   1430   1391    280    503    299       C  
ATOM    523  CG2BVAL A  65      62.518  27.898   5.333  0.50  9.28           C  
ANISOU  523  CG2BVAL A  65      849   1423   1168     22    333   -713       C  
ATOM    524  N   SER A  66      62.681  28.398   1.907  1.00  7.22           N  
ANISOU  524  N   SER A  66      600    874   1200    -39     79   -125       N  
ATOM    525  CA  SER A  66      63.707  28.577   0.855  1.00  8.41           C  
ANISOU  525  CA  SER A  66      763   1269   1084   -156    217   -102       C  
ATOM    526  C   SER A  66      64.712  29.645   1.265  1.00  6.53           C  
ANISOU  526  C   SER A  66      685    743    993     97    156    139       C  
ATOM    527  O   SER A  66      64.500  30.430   2.178  1.00  8.25           O  
ANISOU  527  O   SER A  66      703   1176   1179    -71    278   -208       O  
ATOM    528  CB  SER A  66      63.105  28.917  -0.514  1.00 10.58           C  
ANISOU  528  CB  SER A  66      963   1650   1306   -265    -26     68       C  
ATOM    529  OG  SER A  66      62.618  30.202  -0.553  1.00 13.97           O  
ANISOU  529  OG  SER A  66     1226   1874   2079   -232   -259    334       O  
ATOM    530  N   TYR A  67      65.834  29.648   0.517  1.00  7.48           N  
ANISOU  530  N   TYR A  67      666    928   1177     12    171   -167       N  
ATOM    531  CA  TYR A  67      66.791  30.736   0.471  1.00  7.48           C  
ANISOU  531  CA  TYR A  67      651    985   1137    -51    197   -171       C  
ATOM    532  C   TYR A  67      66.943  31.223  -0.965  1.00  7.86           C  
ANISOU  532  C   TYR A  67      730    993   1189     55    130   -103       C  
ATOM    533  O   TYR A  67      66.764  30.419  -1.906  1.00  8.44           O  
ANISOU  533  O   TYR A  67      908   1047   1172     -7    205    -72       O  
ATOM    534  CB  TYR A  67      68.171  30.301   0.994  1.00  8.98           C  
ANISOU  534  CB  TYR A  67      624   1555   1149     30     72   -364       C  
ATOM    535  CG  TYR A  67      68.238  29.881   2.437  1.00  8.30           C  
ANISOU  535  CG  TYR A  67      512   1145   1418     25    -20   -118       C  
ATOM    536  CD1 TYR A  67      68.375  30.794   3.447  1.00  8.06           C  
ANISOU  536  CD1 TYR A  67      740   1141   1108    104    181     53       C  
ATOM    537  CD2 TYR A  67      68.203  28.540   2.824  1.00 14.82           C  
ANISOU  537  CD2 TYR A  67     1671   1156   2664     43   -924    128       C  
ATOM    538  CE1 TYR A  67      68.452  30.435   4.772  1.00  9.94           C  
ANISOU  538  CE1 TYR A  67      642   1894   1149    346     90     71       C  
ATOM    539  CE2 TYR A  67      68.275  28.145   4.138  1.00 17.55           C  
ANISOU  539  CE2 TYR A  67     1824   1442   3237   -358  -1100    960       C  
ATOM    540  CZ  TYR A  67      68.401  29.119   5.110  1.00 13.66           C  
ANISOU  540  CZ  TYR A  67      765   2338   1959     76   -145   1010       C  
ATOM    541  OH  TYR A  67      68.549  28.663   6.402  1.00 21.38           O  
ANISOU  541  OH  TYR A  67     1094   4434   2396    -88   -178   2029       O  
ATOM    542  N   PRO A  68      67.402  32.455  -1.173  1.00  9.40           N  
ANISOU  542  N   PRO A  68     1129   1043   1311   -189    348    -82       N  
ATOM    543  CA  PRO A  68      67.805  32.874  -2.524  1.00 10.83           C  
ANISOU  543  CA  PRO A  68     1615   1043   1356   -161    439   -117       C  
ATOM    544  C   PRO A  68      68.869  31.883  -3.083  1.00  8.83           C  
ANISOU  544  C   PRO A  68     1082   1043   1146   -209    194    -23       C  
ATOM    545  O   PRO A  68      69.742  31.418  -2.379  1.00 10.04           O  
ANISOU  545  O   PRO A  68     1084   1530   1107   -222    243   -184       O  
ATOM    546  CB  PRO A  68      68.343  34.304  -2.337  1.00 14.32           C  
ANISOU  546  CB  PRO A  68     2282   1157   1868   -435    930   -110       C  
ATOM    547  CG  PRO A  68      67.631  34.737  -1.086  1.00 15.68           C  
ANISOU  547  CG  PRO A  68     2863    993   1954   -501    945   -339       C  
ATOM    548  CD  PRO A  68      67.612  33.533  -0.178  1.00 11.10           C  
ANISOU  548  CD  PRO A  68     1448   1190   1474   -259    528   -329       C  
ATOM    549  N   ASN A  69      68.801  31.629  -4.387  1.00 10.10           N  
ANISOU  549  N   ASN A  69     1242   1316   1186    -95    145   -116       N  
ATOM    550  CA  ASN A  69      69.761  30.788  -5.110  1.00 10.07           C  
ANISOU  550  CA  ASN A  69     1342   1316   1073   -256    267   -168       C  
ATOM    551  C   ASN A  69      69.673  29.330  -4.751  1.00  9.49           C  
ANISOU  551  C   ASN A  69     1207   1225   1083   -239    294   -225       C  
ATOM    552  O   ASN A  69      70.498  28.541  -5.251  1.00 11.52           O  
ANISOU  552  O   ASN A  69     1463   1429   1377   -145    601   -165       O  
ATOM    553  CB  ASN A  69      71.199  31.305  -5.019  1.00 12.80           C  
ANISOU  553  CB  ASN A  69     1414   1617   1712   -428    673   -217       C  
ATOM    554  CG  ASN A  69      71.327  32.767  -5.341  1.00 13.70           C  
ANISOU  554  CG  ASN A  69     1443   1579   2054   -465    522    -90       C  
ATOM    555  OD1 ASN A  69      71.616  33.625  -4.495  1.00 29.87           O  
ANISOU  555  OD1 ASN A  69     6160   2152   2757  -2121  -1289    190       O  
ATOM    556  ND2 ASN A  69      71.014  33.200  -6.497  1.00 17.06           N  
ANISOU  556  ND2 ASN A  69     2869   1511   1942    -69    335   -217       N  
ATOM    557  N   ALA A  70      68.664  28.910  -3.963  1.00  8.89           N  
ANISOU  557  N   ALA A  70      895   1304   1096    -88    169     -9       N  
ATOM    558  CA  ALA A  70      68.573  27.519  -3.501  1.00  7.84           C  
ANISOU  558  CA  ALA A  70      703   1122   1080    -74    181   -214       C  
ATOM    559  C   ALA A  70      67.169  26.934  -3.768  1.00  7.58           C  
ANISOU  559  C   ALA A  70      763   1088    959     19    129   -134       C  
ATOM    560  O   ALA A  70      66.186  27.673  -3.852  1.00  8.47           O  
ANISOU  560  O   ALA A  70      783   1093   1260     87    115    -13       O  
ATOM    561  CB  ALA A  70      68.902  27.408  -2.032  1.00  9.40           C  
ANISOU  561  CB  ALA A  70      977   1260   1246   -147    -90    -53       C  
ATOM    562  N   ASP A  71      67.132  25.627  -3.868  1.00  7.37           N  
ANISOU  562  N   ASP A  71      674   1068    988     -2    163   -146       N  
ATOM    563  CA  ASP A  71      65.869  24.880  -3.894  1.00  7.38           C  
ANISOU  563  CA  ASP A  71      709   1070    956     65    128   -107       C  
ATOM    564  C   ASP A  71      65.145  25.031  -2.558  1.00  7.28           C  
ANISOU  564  C   ASP A  71      637   1088    972     87    107    -25       C  
ATOM    565  O   ASP A  71      65.688  25.339  -1.533  1.00 10.28           O  
ANISOU  565  O   ASP A  71      856   2000    955   -182     57   -214       O  
ATOM    566  CB  ASP A  71      66.159  23.396  -4.173  1.00  7.93           C  
ANISOU  566  CB  ASP A  71      769   1048   1122     42    190    -21       C  
ATOM    567  CG  ASP A  71      66.725  23.107  -5.564  1.00  8.35           C  
ANISOU  567  CG  ASP A  71      755   1273   1067    120    253   -128       C  
ATOM    568  OD1 ASP A  71      66.387  23.811  -6.563  1.00  9.33           O  
ANISOU  568  OD1 ASP A  71     1058   1300   1101    230    133   -148       O  
ATOM    569  OD2 ASP A  71      67.534  22.131  -5.615  1.00  9.66           O  
ANISOU  569  OD2 ASP A  71     1037   1318   1227    201    228   -204       O  
ATOM    570  N   SER A  72      63.842  24.763  -2.615  1.00  7.68           N  
ANISOU  570  N   SER A  72      714   1125   1006    -42    197   -171       N  
ATOM    571  CA  SER A  72      62.972  24.804  -1.441  1.00  7.62           C  
ANISOU  571  CA  SER A  72      790    997   1036     81    326   -121       C  
ATOM    572  C   SER A  72      62.872  23.433  -0.769  1.00  7.21           C  
ANISOU  572  C   SER A  72      608    973   1090     79    238   -127       C  
ATOM    573  O   SER A  72      63.210  22.381  -1.352  1.00  7.90           O  
ANISOU  573  O   SER A  72      790    997   1139    107    173   -181       O  
ATOM    574  CB ASER A  72      61.630  25.465  -1.678  0.29  9.39           C  
ANISOU  574  CB ASER A  72     1163   1200   1116    481    236   -143       C  
ATOM    575  CB BSER A  72      61.539  25.113  -1.937  0.71 10.04           C  
ANISOU  575  CB BSER A  72      935   1456   1330    533    478    259       C  
ATOM    576  OG ASER A  72      60.904  24.723  -2.637  0.29 11.41           O  
ANISOU  576  OG ASER A  72     1289   1631   1308    327   -114    -41       O  
ATOM    577  OG BSER A  72      61.492  26.281  -2.683  0.71 11.19           O  
ANISOU  577  OG BSER A  72      932   1342   1871    409    414    265       O  
ATOM    578  N   ALA A  73      62.338  23.449   0.471  1.00  7.37           N  
ANISOU  578  N   ALA A  73      696    764   1271     33    264   -165       N  
ATOM    579  CA  ALA A  73      61.887  22.270   1.201  1.00  7.47           C  
ANISOU  579  CA  ALA A  73      589    927   1254     92    186    -25       C  
ATOM    580  C   ALA A  73      60.406  22.479   1.510  1.00  6.80           C  
ANISOU  580  C   ALA A  73      620    888   1013     96    152     21       C  
ATOM    581  O   ALA A  73      59.977  23.604   1.797  1.00  7.91           O  
ANISOU  581  O   ALA A  73      611    796   1525     64    193   -213       O  
ATOM    582  CB  ALA A  73      62.650  22.047   2.477  1.00  9.40           C  
ANISOU  582  CB  ALA A  73      649   1301   1535    124    151    196       C  
ATOM    583  N   THR A  74      59.634  21.382   1.513  1.00  7.19           N  
ANISOU  583  N   THR A  74      617    774   1272    125    282   -119       N  
ATOM    584  CA  THR A  74      58.185  21.490   1.809  1.00  7.28           C  
ANISOU  584  CA  THR A  74      632    881   1185     41    174   -134       C  
ATOM    585  C   THR A  74      57.739  20.316   2.627  1.00  6.88           C  
ANISOU  585  C   THR A  74      584    793   1173     33    140   -229       C  
ATOM    586  O   THR A  74      58.266  19.195   2.549  1.00  8.23           O  
ANISOU  586  O   THR A  74      760    855   1435    165    266    -77       O  
ATOM    587  CB  THR A  74      57.392  21.584   0.509  1.00  8.61           C  
ANISOU  587  CB  THR A  74      855   1207   1130     31    126     -4       C  
ATOM    588  OG1 THR A  74      56.013  21.897   0.762  1.00  9.56           O  
ANISOU  588  OG1 THR A  74      804   1368   1369    111    -12     -1       O  
ATOM    589  CG2 THR A  74      57.435  20.344  -0.329  1.00 10.58           C  
ANISOU  589  CG2 THR A  74      955   1731   1237     -9     12   -429       C  
ATOM    590  N   VAL A  75      56.687  20.561   3.435  1.00  7.26           N  
ANISOU  590  N   VAL A  75      675    771   1243     49    212    -79       N  
ATOM    591  CA  VAL A  75      56.039  19.492   4.232  1.00  7.57           C  
ANISOU  591  CA  VAL A  75      643    800   1362    124    120    -16       C  
ATOM    592  C   VAL A  75      54.542  19.796   4.300  1.00  7.81           C  
ANISOU  592  C   VAL A  75      741    883   1269     41    217    -41       C  
ATOM    593  O   VAL A  75      54.122  20.951   4.334  1.00  8.36           O  
ANISOU  593  O   VAL A  75      693    804   1602    107    316      9       O  
ATOM    594  CB  VAL A  75      56.720  19.411   5.618  1.00  9.31           C  
ANISOU  594  CB  VAL A  75     1005   1187   1259    103     88    141       C  
ATOM    595  CG1 VAL A  75      56.549  20.635   6.480  1.00  9.91           C  
ANISOU  595  CG1 VAL A  75      929   1374   1370    -73    160    -73       C  
ATOM    596  CG2 VAL A  75      56.339  18.136   6.353  1.00 11.30           C  
ANISOU  596  CG2 VAL A  75     1359   1423   1404    -76     32    230       C  
ATOM    597  N   SER A  76      53.747  18.718   4.336  1.00  7.99           N  
ANISOU  597  N   SER A  76      610    825   1525    100    221    -41       N  
ATOM    598  CA  SER A  76      52.292  18.831   4.461  1.00  9.27           C  
ANISOU  598  CA  SER A  76      755   1041   1638     49    290      4       C  
ATOM    599  C   SER A  76      51.748  17.731   5.384  1.00  9.23           C  
ANISOU  599  C   SER A  76      716    965   1741     68    265     13       C  
ATOM    600  O   SER A  76      52.318  16.636   5.448  1.00 10.61           O  
ANISOU  600  O   SER A  76      894    909   2129    113    442    107       O  
ATOM    601  CB  SER A  76      51.612  18.662   3.088  1.00 10.00           C  
ANISOU  601  CB  SER A  76      914   1145   1646     60    145    -82       C  
ATOM    602  OG  SER A  76      51.914  19.676   2.153  1.00 10.83           O  
ANISOU  602  OG  SER A  76      961   1302   1752     60    174     40       O  
ATOM    603  N   TYR A  77      50.609  18.029   6.028  1.00  8.90           N  
ANISOU  603  N   TYR A  77      751    991   1555     -3    253     16       N  
ATOM    604  CA  TYR A  77      49.978  17.052   6.894  1.00  8.74           C  
ANISOU  604  CA  TYR A  77      688    943   1607    -49    160     68       C  
ATOM    605  C   TYR A  77      48.447  17.301   6.867  1.00  7.90           C  
ANISOU  605  C   TYR A  77      755    832   1342     -9    156     17       C  
ATOM    606  O   TYR A  77      47.997  18.433   7.060  1.00  8.95           O  
ANISOU  606  O   TYR A  77      807    883   1629    -18    171    -26       O  
ATOM    607  CB  TYR A  77      50.525  17.129   8.317  1.00  9.30           C  
ANISOU  607  CB  TYR A  77      832    997   1616    -80     31     10       C  
ATOM    608  CG  TYR A  77      49.971  16.076   9.279  1.00  9.72           C  
ANISOU  608  CG  TYR A  77      801   1274   1528   -148   -204    104       C  
ATOM    609  CD1 TYR A  77      50.232  14.733   9.053  1.00 11.75           C  
ANISOU  609  CD1 TYR A  77     1437   1189   1729   -186   -254    171       C  
ATOM    610  CD2 TYR A  77      49.218  16.442  10.390  1.00 10.79           C  
ANISOU  610  CD2 TYR A  77      754   1627   1619   -141   -137    198       C  
ATOM    611  CE1 TYR A  77      49.698  13.764   9.947  1.00 13.07           C  
ANISOU  611  CE1 TYR A  77     1762   1265   1817   -362   -316     67       C  
ATOM    612  CE2 TYR A  77      48.708  15.487  11.260  1.00 12.18           C  
ANISOU  612  CE2 TYR A  77      960   1934   1621   -110    -36    259       C  
ATOM    613  CZ  TYR A  77      48.952  14.142  11.036  1.00 13.17           C  
ANISOU  613  CZ  TYR A  77     1254   1794   1833   -355   -241    544       C  
ATOM    614  OH  TYR A  77      48.485  13.200  11.901  1.00 17.97           O  
ANISOU  614  OH  TYR A  77     2009   2286   2364   -507   -199    992       O  
ATOM    615  N   ASP A  78      47.693  16.217   6.658  1.00  8.49           N  
ANISOU  615  N   ASP A  78      742    906   1498    -45    104    112       N  
ATOM    616  CA  ASP A  78      46.215  16.264   6.681  1.00  8.95           C  
ANISOU  616  CA  ASP A  78      755   1079   1481   -110     25    115       C  
ATOM    617  C   ASP A  78      45.739  16.329   8.134  1.00  9.38           C  
ANISOU  617  C   ASP A  78      691   1212   1574   -125     23    293       C  
ATOM    618  O   ASP A  78      45.953  15.387   8.902  1.00 11.36           O  
ANISOU  618  O   ASP A  78     1036   1318   1855     79    248    476       O  
ATOM    619  CB  ASP A  78      45.673  15.075   5.894  1.00 11.48           C  
ANISOU  619  CB  ASP A  78     1118   1258   1879   -393    -82    186       C  
ATOM    620  CG AASP A  78      46.201  15.065   4.471  0.53 15.19           C  
ANISOU  620  CG AASP A  78     1746   2246   1637    307   -331   -330       C  
ATOM    621  CG BASP A  78      45.673  15.207   4.404  0.47 14.75           C  
ANISOU  621  CG BASP A  78     2004   1621   1841   -406   -653    -17       C  
ATOM    622  OD1AASP A  78      45.953  16.093   3.774  0.53 19.58           O  
ANISOU  622  OD1AASP A  78     3064   2481   1712    268    576    189       O  
ATOM    623  OD1BASP A  78      45.938  16.318   3.891  0.47 18.14           O  
ANISOU  623  OD1BASP A  78     2710   2281   1733  -1197   -798    447       O  
ATOM    624  OD2AASP A  78      46.981  14.187   4.014  0.53 23.37           O  
ANISOU  624  OD2AASP A  78     3153   2873   2634    843    127   -858       O  
ATOM    625  OD2BASP A  78      45.477  14.166   3.770  0.47 23.44           O  
ANISOU  625  OD2BASP A  78     3894   2271   2522  -1085  -1223   -453       O  
ATOM    626  N   VAL A  79      45.065  17.400   8.501  1.00  8.99           N  
ANISOU  626  N   VAL A  79      678   1245   1409    -12     57    202       N  
ATOM    627  CA  VAL A  79      44.591  17.624   9.857  1.00  9.97           C  
ANISOU  627  CA  VAL A  79      765   1561   1369     13     86    356       C  
ATOM    628  C   VAL A  79      43.444  18.662   9.798  1.00  9.07           C  
ANISOU  628  C   VAL A  79      691   1275   1393   -107    132     40       C  
ATOM    629  O   VAL A  79      43.533  19.695   9.115  1.00 10.25           O  
ANISOU  629  O   VAL A  79      789   1212   1798    -42    231    188       O  
ATOM    630  CB  VAL A  79      45.726  18.139  10.800  1.00 11.53           C  
ANISOU  630  CB  VAL A  79      824   2059   1389     89     41     91       C  
ATOM    631  CG1 VAL A  79      46.431  19.383  10.302  1.00 11.17           C  
ANISOU  631  CG1 VAL A  79      906   1743   1489    -20    -67   -334       C  
ATOM    632  CG2 VAL A  79      45.199  18.302  12.218  1.00 13.90           C  
ANISOU  632  CG2 VAL A  79     1353   2447   1350    323      3     75       C  
ATOM    633  N   ASP A  80      42.350  18.292  10.487  1.00  9.46           N  
ANISOU  633  N   ASP A  80      759   1212   1537    -27    116    158       N  
ATOM    634  CA  ASP A  80      41.222  19.256  10.653  1.00  9.19           C  
ANISOU  634  CA  ASP A  80      576   1231   1599    -60     42     25       C  
ATOM    635  C   ASP A  80      41.486  20.110  11.872  1.00  9.29           C  
ANISOU  635  C   ASP A  80      617   1477   1349    -26     57    105       C  
ATOM    636  O   ASP A  80      41.305  19.657  12.998  1.00 10.12           O  
ANISOU  636  O   ASP A  80      827   1432   1491     21    157    179       O  
ATOM    637  CB  ASP A  80      39.903  18.498  10.815  1.00 10.64           C  
ANISOU  637  CB  ASP A  80      773   1468   1701   -108     51     31       C  
ATOM    638  CG  ASP A  80      38.721  19.466  10.771  1.00 12.20           C  
ANISOU  638  CG  ASP A  80      661   1676   2185   -212     59    -41       C  
ATOM    639  OD1 ASP A  80      38.904  20.704  10.922  1.00 13.30           O  
ANISOU  639  OD1 ASP A  80      758   1646   2524    -47    -30   -150       O  
ATOM    640  OD2 ASP A  80      37.583  18.932  10.573  1.00 16.57           O  
ANISOU  640  OD2 ASP A  80      729   1960   3452   -166     -2   -392       O  
ATOM    641  N   LEU A  81      41.993  21.332  11.652  1.00  9.63           N  
ANISOU  641  N   LEU A  81      746   1514   1310   -278    -63    104       N  
ATOM    642  CA  LEU A  81      42.356  22.182  12.770  1.00 10.19           C  
ANISOU  642  CA  LEU A  81      956   1574   1247   -283    -65    173       C  
ATOM    643  C   LEU A  81      41.201  22.553  13.671  1.00 11.10           C  
ANISOU  643  C   LEU A  81     1138   1674   1302   -383    102    140       C  
ATOM    644  O   LEU A  81      41.419  22.883  14.841  1.00 11.40           O  
ANISOU  644  O   LEU A  81     1218   1647   1360   -299     91    114       O  
ATOM    645  CB  LEU A  81      43.161  23.397  12.297  1.00 10.64           C  
ANISOU  645  CB  LEU A  81     1067   1687   1190   -484     35     82       C  
ATOM    646  CG  LEU A  81      44.553  23.055  11.736  1.00 10.98           C  
ANISOU  646  CG  LEU A  81     1030   1840   1200   -502    -22    -36       C  
ATOM    647  CD1 LEU A  81      45.261  24.307  11.266  1.00 13.61           C  
ANISOU  647  CD1 LEU A  81     1318   2282   1445   -907     55     39       C  
ATOM    648  CD2 LEU A  81      45.450  22.301  12.730  1.00 13.16           C  
ANISOU  648  CD2 LEU A  81     1180   2246   1451   -303   -245   -111       C  
ATOM    649  N   ASP A  82      39.955  22.485  13.165  1.00 10.45           N  
ANISOU  649  N   ASP A  82     1086   1278   1509    -16    126     84       N  
ATOM    650  CA  ASP A  82      38.824  22.752  14.064  1.00 11.31           C  
ANISOU  650  CA  ASP A  82     1171   1286   1735     44    399     90       C  
ATOM    651  C   ASP A  82      38.624  21.660  15.090  1.00 10.52           C  
ANISOU  651  C   ASP A  82      877   1291   1730   -107    286    -26       C  
ATOM    652  O   ASP A  82      37.889  21.914  16.041  1.00 12.13           O  
ANISOU  652  O   ASP A  82     1204   1646   1645   -188    499      8       O  
ATOM    653  CB  ASP A  82      37.626  23.018  13.186  1.00 15.15           C  
ANISOU  653  CB  ASP A  82     1323   2203   2090    634    484    326       C  
ATOM    654  CG  ASP A  82      37.807  24.395  12.500  1.00 23.35           C  
ANISOU  654  CG  ASP A  82     1895   2637   4120   -624  -1449   1348       C  
ATOM    655  OD1 ASP A  82      38.497  25.304  13.034  1.00 23.64           O  
ANISOU  655  OD1 ASP A  82     2876   2343   3541    -14   -230   -237       O  
ATOM    656  OD2 ASP A  82      37.407  24.440  11.349  1.00 18.66           O  
ANISOU  656  OD2 ASP A  82     2064   1935   2914    -28    122    563       O  
ATOM    657  N   ASN A  83      39.255  20.507  14.902  1.00 10.27           N  
ANISOU  657  N   ASN A  83      890   1201   1714   -237    184     84       N  
ATOM    658  CA  ASN A  83      39.240  19.467  15.901  1.00 11.12           C  
ANISOU  658  CA  ASN A  83      933   1391   1797   -361    144    318       C  
ATOM    659  C   ASN A  83      40.443  19.496  16.850  1.00 10.67           C  
ANISOU  659  C   ASN A  83     1015   1309   1629   -277    188    205       C  
ATOM    660  O   ASN A  83      40.550  18.621  17.751  1.00 15.32           O  
ANISOU  660  O   ASN A  83     1466   2073   2138   -660   -144    785       O  
ATOM    661  CB  ASN A  83      39.195  18.085  15.230  1.00 12.13           C  
ANISOU  661  CB  ASN A  83     1217   1345   1934   -204   -126    286       C  
ATOM    662  CG  ASN A  83      37.919  17.809  14.503  1.00 12.00           C  
ANISOU  662  CG  ASN A  83     1071   1378   1999   -280    301    -48       C  
ATOM    663  OD1 ASN A  83      36.912  18.490  14.775  1.00 12.51           O  
ANISOU  663  OD1 ASN A  83      934   1628   2074   -280    154    113       O  
ATOM    664  ND2 ASN A  83      37.913  16.832  13.626  1.00 14.50           N  
ANISOU  664  ND2 ASN A  83     1324   1758   2293   -451    264   -319       N  
ATOM    665  N   VAL A  84      41.343  20.399  16.645  1.00  9.92           N  
ANISOU  665  N   VAL A  84      825   1064   1787   -109    122    145       N  
ATOM    666  CA  VAL A  84      42.550  20.553  17.454  1.00 10.05           C  
ANISOU  666  CA  VAL A  84      783   1187   1756     24    153    261       C  
ATOM    667  C   VAL A  84      42.538  21.831  18.261  1.00  9.39           C  
ANISOU  667  C   VAL A  84      823   1134   1522    -22     64    336       C  
ATOM    668  O   VAL A  84      42.771  21.854  19.478  1.00 11.84           O  
ANISOU  668  O   VAL A  84     1271   1454   1662     26    -61    334       O  
ATOM    669  CB  VAL A  84      43.807  20.478  16.568  1.00 11.72           C  
ANISOU  669  CB  VAL A  84      730   1454   2160    -17    238     22       C  
ATOM    670  CG1 VAL A  84      45.055  20.674  17.428  1.00 12.52           C  
ANISOU  670  CG1 VAL A  84      785   1722   2132     57     73    448       C  
ATOM    671  CG2 VAL A  84      43.854  19.224  15.728  1.00 13.04           C  
ANISOU  671  CG2 VAL A  84     1233   1719   1879    140    335     44       C  
ATOM    672  N   LEU A  85      42.261  22.955  17.590  1.00  9.67           N  
ANISOU  672  N   LEU A  85      716   1085   1783    -27     34    197       N  
ATOM    673  CA  LEU A  85      42.347  24.294  18.194  1.00  9.47           C  
ANISOU  673  CA  LEU A  85      767   1056   1685     45     55    224       C  
ATOM    674  C   LEU A  85      40.971  24.833  18.568  1.00  9.84           C  
ANISOU  674  C   LEU A  85      725   1187   1735    -57    125    172       C  
ATOM    675  O   LEU A  85      39.953  24.428  17.976  1.00 11.21           O  
ANISOU  675  O   LEU A  85      762   1353   2039     87     53     19       O  
ATOM    676  CB  LEU A  85      42.943  25.258  17.155  1.00  9.58           C  
ANISOU  676  CB  LEU A  85      753   1062   1734      7    105    224       C  
ATOM    677  CG  LEU A  85      44.455  25.057  16.854  1.00 10.25           C  
ANISOU  677  CG  LEU A  85      748   1112   1939     67    248    -21       C  
ATOM    678  CD1 LEU A  85      44.843  25.767  15.550  1.00 10.68           C  
ANISOU  678  CD1 LEU A  85     1047   1145   1765   -157    300   -260       C  
ATOM    679  CD2 LEU A  85      45.327  25.472  18.011  1.00 12.27           C  
ANISOU  679  CD2 LEU A  85      794   1640   2114    -40    -61    192       C  
ATOM    680  N   PRO A  86      40.949  25.731  19.561  1.00  9.62           N  
ANISOU  680  N   PRO A  86      811   1021   1733     63    150    243       N  
ATOM    681  CA  PRO A  86      39.690  26.450  19.873  1.00 10.66           C  
ANISOU  681  CA  PRO A  86      905   1327   1717     84    383    267       C  
ATOM    682  C   PRO A  86      39.316  27.426  18.769  1.00  9.56           C  
ANISOU  682  C   PRO A  86      774   1093   1677     29    176    105       C  
ATOM    683  O   PRO A  86      40.094  27.712  17.829  1.00 10.89           O  
ANISOU  683  O   PRO A  86     1014   1274   1748     86    377    289       O  
ATOM    684  CB  PRO A  86      40.034  27.149  21.196  1.00 12.38           C  
ANISOU  684  CB  PRO A  86     1360   1678   1551    273    409    357       C  
ATOM    685  CG  PRO A  86      41.546  27.390  21.097  1.00 11.32           C  
ANISOU  685  CG  PRO A  86     1247   1533   1414    125    171     76       C  
ATOM    686  CD  PRO A  86      42.084  26.194  20.350  1.00  9.94           C  
ANISOU  686  CD  PRO A  86     1046   1059   1577     62     65    260       C  
ATOM    687  N   GLU A  87      38.085  27.959  18.832  1.00  9.45           N  
ANISOU  687  N   GLU A  87      758   1190   1553    -27    150     79       N  
ATOM    688  CA  GLU A  87      37.549  28.854  17.836  1.00  9.89           C  
ANISOU  688  CA  GLU A  87      919   1050   1696   -104   -180     22       C  
ATOM    689  C   GLU A  87      38.293  30.183  17.737  1.00  7.95           C  
ANISOU  689  C   GLU A  87      470   1074   1402     36    -29    -18       C  
ATOM    690  O   GLU A  87      38.353  30.794  16.652  1.00  8.96           O  
ANISOU  690  O   GLU A  87      788   1181   1352     41    -10    -45       O  
ATOM    691  CB  GLU A  87      36.030  29.111  18.235  1.00 16.90           C  
ANISOU  691  CB  GLU A  87      693   1614   3957   -492   -540    698       C  
ATOM    692  CG  GLU A  87      35.318  30.230  17.634  1.00 15.19           C  
ANISOU  692  CG  GLU A  87      929   1546   3152    -54    292    126       C  
ATOM    693  CD  GLU A  87      33.849  30.408  17.942  1.00 15.37           C  
ANISOU  693  CD  GLU A  87      864   1747   3086    -96    358   -160       C  
ATOM    694  OE1 GLU A  87      33.258  29.603  18.742  1.00 16.25           O  
ANISOU  694  OE1 GLU A  87      791   2716   2514     39    287    198       O  
ATOM    695  OE2 GLU A  87      33.210  31.221  17.224  1.00 17.42           O  
ANISOU  695  OE2 GLU A  87     1146   2052   3258     64    631    209       O  
ATOM    696  N   TRP A  88      38.790  30.675  18.876  1.00  7.44           N  
ANISOU  696  N   TRP A  88      534    933   1292     25    102     67       N  
ATOM    697  CA  TRP A  88      39.633  31.871  18.963  1.00  7.50           C  
ANISOU  697  CA  TRP A  88      468    979   1334      9     46    111       C  
ATOM    698  C   TRP A  88      41.043  31.419  19.408  1.00  7.28           C  
ANISOU  698  C   TRP A  88      568    775   1355     15     -4    232       C  
ATOM    699  O   TRP A  88      41.181  30.612  20.305  1.00  8.05           O  
ANISOU  699  O   TRP A  88      590   1166   1228     33     39    241       O  
ATOM    700  CB  TRP A  88      39.090  32.863  19.973  1.00  8.02           C  
ANISOU  700  CB  TRP A  88      624   1119   1228     98    -15     63       C  
ATOM    701  CG  TRP A  88      37.850  33.584  19.514  1.00  8.10           C  
ANISOU  701  CG  TRP A  88      550   1173   1278     97    115     -7       C  
ATOM    702  CD1 TRP A  88      36.526  33.232  19.750  1.00  8.66           C  
ANISOU  702  CD1 TRP A  88      676   1176   1356     34     30     15       C  
ATOM    703  CD2 TRP A  88      37.805  34.782  18.733  1.00  7.93           C  
ANISOU  703  CD2 TRP A  88      602    931   1406    158    -61   -146       C  
ATOM    704  NE1 TRP A  88      35.678  34.156  19.165  1.00  9.47           N  
ANISOU  704  NE1 TRP A  88      607   1220   1682     98    106   -131       N  
ATOM    705  CE2 TRP A  88      36.432  35.124  18.543  1.00  8.33           C  
ANISOU  705  CE2 TRP A  88      679    976   1432    204    -49   -182       C  
ATOM    706  CE3 TRP A  88      38.771  35.618  18.190  1.00  8.04           C  
ANISOU  706  CE3 TRP A  88      672   1066   1242    149     56   -101       C  
ATOM    707  CZ2 TRP A  88      36.057  36.256  17.819  1.00  9.09           C  
ANISOU  707  CZ2 TRP A  88      792   1021   1557    270   -217   -191       C  
ATOM    708  CZ3 TRP A  88      38.405  36.751  17.503  1.00  9.47           C  
ANISOU  708  CZ3 TRP A  88      951    862   1696    155     52    -22       C  
ATOM    709  CH2 TRP A  88      37.067  37.080  17.321  1.00  9.67           C  
ANISOU  709  CH2 TRP A  88     1061    983   1540    273    -74   -106       C  
ATOM    710  N   VAL A  89      42.051  31.995  18.721  1.00  7.25           N  
ANISOU  710  N   VAL A  89      464    819   1403     34     21    217       N  
ATOM    711  CA  VAL A  89      43.465  31.648  18.955  1.00  6.87           C  
ANISOU  711  CA  VAL A  89      453    915   1178     83     20    107       C  
ATOM    712  C   VAL A  89      44.304  32.909  18.996  1.00  6.85           C  
ANISOU  712  C   VAL A  89      490    918   1131     63     47     39       C  
ATOM    713  O   VAL A  89      43.862  33.999  18.579  1.00  7.59           O  
ANISOU  713  O   VAL A  89      512    907   1395     23    -13     72       O  
ATOM    714  CB  VAL A  89      43.985  30.680  17.864  1.00  7.16           C  
ANISOU  714  CB  VAL A  89      437    948   1270    -12     17     54       C  
ATOM    715  CG1 VAL A  89      43.261  29.332  17.937  1.00  8.82           C  
ANISOU  715  CG1 VAL A  89      755    901   1613    -32    104     38       C  
ATOM    716  CG2 VAL A  89      43.900  31.320  16.503  1.00  7.93           C  
ANISOU  716  CG2 VAL A  89      599   1054   1288    136     25    272       C  
ATOM    717  N   ARG A  90      45.559  32.764  19.406  1.00  6.84           N  
ANISOU  717  N   ARG A  90      496    874   1165     45      5     91       N  
ATOM    718  CA  ARG A  90      46.601  33.751  19.064  1.00  6.60           C  
ANISOU  718  CA  ARG A  90      487    720   1237      6     42     94       C  
ATOM    719  C   ARG A  90      47.603  33.054  18.133  1.00  6.82           C  
ANISOU  719  C   ARG A  90      468    812   1248    183    -42     90       C  
ATOM    720  O   ARG A  90      47.758  31.836  18.167  1.00  8.00           O  
ANISOU  720  O   ARG A  90      608    822   1535    105    125      2       O  
ATOM    721  CB  ARG A  90      47.256  34.412  20.265  1.00  7.70           C  
ANISOU  721  CB  ARG A  90      505    983   1366     49     67    -31       C  
ATOM    722  CG  ARG A  90      46.420  35.571  20.855  1.00  7.49           C  
ANISOU  722  CG  ARG A  90      652    935   1188     83     89     21       C  
ATOM    723  CD  ARG A  90      47.204  36.458  21.778  1.00  8.79           C  
ANISOU  723  CD  ARG A  90      722   1138   1396     77     72   -119       C  
ATOM    724  NE  ARG A  90      46.489  37.686  22.120  1.00  9.14           N  
ANISOU  724  NE  ARG A  90      899   1144   1345     91    169    -56       N  
ATOM    725  CZ  ARG A  90      45.718  37.895  23.183  1.00 10.66           C  
ANISOU  725  CZ  ARG A  90     1589   1058   1305    152    284    -83       C  
ATOM    726  NH1 ARG A  90      45.490  36.912  24.030  1.00 14.87           N  
ANISOU  726  NH1 ARG A  90     2176   1872   1465    616    647    426       N  
ATOM    727  NH2 ARG A  90      45.101  39.060  23.340  1.00 15.32           N  
ANISOU  727  NH2 ARG A  90     2147   1401   2129    493    967     -3       N  
ATOM    728  N   VAL A  91      48.278  33.878  17.317  1.00  6.71           N  
ANISOU  728  N   VAL A  91      434    711   1340     62     64     19       N  
ATOM    729  CA  VAL A  91      49.327  33.399  16.408  1.00  6.37           C  
ANISOU  729  CA  VAL A  91      465    765   1132     57      3    -39       C  
ATOM    730  C   VAL A  91      50.671  34.049  16.844  1.00  6.05           C  
ANISOU  730  C   VAL A  91      453    822    967    106     28     12       C  
ATOM    731  O   VAL A  91      50.694  35.156  17.379  1.00  6.59           O  
ANISOU  731  O   VAL A  91      484    797   1159    150    -11    -33       O  
ATOM    732  CB  VAL A  91      48.997  33.700  14.949  1.00  7.36           C  
ANISOU  732  CB  VAL A  91      612    978   1135     56   -141      9       C  
ATOM    733  CG1 VAL A  91      47.700  32.969  14.573  1.00  9.86           C  
ANISOU  733  CG1 VAL A  91      963   1104   1586   -162   -521    163       C  
ATOM    734  CG2 VAL A  91      48.932  35.160  14.623  1.00  7.73           C  
ANISOU  734  CG2 VAL A  91      684   1006   1173     86    -64     90       C  
ATOM    735  N   GLY A  92      51.763  33.292  16.621  1.00  5.73           N  
ANISOU  735  N   GLY A  92      435    706    982    138    -28    -14       N  
ATOM    736  CA  GLY A  92      53.038  33.747  17.117  1.00  6.42           C  
ANISOU  736  CA  GLY A  92      386    863   1129     85     15    -45       C  
ATOM    737  C   GLY A  92      54.233  33.101  16.440  1.00  5.79           C  
ANISOU  737  C   GLY A  92      458    808    880    117    -54     34       C  
ATOM    738  O   GLY A  92      54.111  32.184  15.623  1.00  5.87           O  
ANISOU  738  O   GLY A  92      480    750    947     67    -49    -20       O  
ATOM    739  N   LEU A  93      55.392  33.632  16.834  1.00  5.73           N  
ANISOU  739  N   LEU A  93      427    781    914    155    -83   -110       N  
ATOM    740  CA  LEU A  93      56.709  33.056  16.498  1.00  5.55           C  
ANISOU  740  CA  LEU A  93      390    829    838    147    -52    -60       C  
ATOM    741  C   LEU A  93      57.419  32.683  17.802  1.00  5.57           C  
ANISOU  741  C   LEU A  93      445    730    888    150    -47    -28       C  
ATOM    742  O   LEU A  93      57.342  33.448  18.778  1.00  6.84           O  
ANISOU  742  O   LEU A  93      679    854   1003    257   -173    -81       O  
ATOM    743  CB  LEU A  93      57.545  34.050  15.678  1.00  6.00           C  
ANISOU  743  CB  LEU A  93      403    805   1016     34    -52     -2       C  
ATOM    744  CG  LEU A  93      56.939  34.504  14.356  1.00  6.88           C  
ANISOU  744  CG  LEU A  93      539   1030    980     44    -83    150       C  
ATOM    745  CD1 LEU A  93      57.742  35.626  13.732  1.00  7.78           C  
ANISOU  745  CD1 LEU A  93      689    946   1250    -10     -7    185       C  
ATOM    746  CD2 LEU A  93      56.813  33.358  13.369  1.00  9.50           C  
ANISOU  746  CD2 LEU A  93     1293   1223   1006   -339   -206     -5       C  
ATOM    747  N   SER A  94      58.129  31.588  17.814  1.00  5.80           N  
ANISOU  747  N   SER A  94      491    805    853    161    -94    -12       N  
ATOM    748  CA  SER A  94      58.864  31.102  19.011  1.00  6.28           C  
ANISOU  748  CA  SER A  94      516    946    864    251    -93     60       C  
ATOM    749  C   SER A  94      60.254  30.642  18.553  1.00  5.80           C  
ANISOU  749  C   SER A  94      481    819    850    184    -86    -38       C  
ATOM    750  O   SER A  94      60.444  30.175  17.440  1.00  6.80           O  
ANISOU  750  O   SER A  94      553   1131    836    246   -126   -116       O  
ATOM    751  CB  SER A  94      58.121  29.922  19.635  1.00  6.94           C  
ANISOU  751  CB  SER A  94      614   1010    947    268    -46    121       C  
ATOM    752  OG  SER A  94      58.659  29.573  20.906  1.00  7.72           O  
ANISOU  752  OG  SER A  94      904   1093    862    291      6    103       O  
ATOM    753  N   ALA A  95      61.220  30.714  19.484  1.00  6.37           N  
ANISOU  753  N   ALA A  95      563    989    807    286   -122     23       N  
ATOM    754  CA  ALA A  95      62.548  30.139  19.190  1.00  6.09           C  
ANISOU  754  CA  ALA A  95      477    871    909    182   -100    -26       C  
ATOM    755  C   ALA A  95      63.246  29.849  20.519  1.00  5.67           C  
ANISOU  755  C   ALA A  95      518    763    820    101    -49     11       C  
ATOM    756  O   ALA A  95      62.885  30.365  21.588  1.00  7.04           O  
ANISOU  756  O   ALA A  95      589   1127    893    218   -150     -2       O  
ATOM    757  CB  ALA A  95      63.405  31.077  18.371  1.00  7.07           C  
ANISOU  757  CB  ALA A  95      649    983    987    184    -34     89       C  
ATOM    758  N   SER A  96      64.283  29.022  20.433  1.00  6.08           N  
ANISOU  758  N   SER A  96      492    862    900    137   -122     79       N  
ATOM    759  CA  SER A  96      65.051  28.640  21.607  1.00  6.28           C  
ANISOU  759  CA  SER A  96      515    952    859    161   -111    -27       C  
ATOM    760  C   SER A  96      66.491  28.300  21.216  1.00  6.06           C  
ANISOU  760  C   SER A  96      555    745    947    111   -138     95       C  
ATOM    761  O   SER A  96      66.834  28.049  20.071  1.00  6.67           O  
ANISOU  761  O   SER A  96      530   1006    935    222   -103     13       O  
ATOM    762  CB  SER A  96      64.408  27.437  22.307  1.00  6.73           C  
ANISOU  762  CB  SER A  96      569   1053    871    189    -53     67       C  
ATOM    763  OG  SER A  96      64.440  26.335  21.418  1.00  7.85           O  
ANISOU  763  OG  SER A  96      818   1034   1057     11    -67     98       O  
ATOM    764  N   THR A  97      67.314  28.311  22.284  1.00  6.83           N  
ANISOU  764  N   THR A  97      491   1007   1034    222   -140    -18       N  
ATOM    765  CA  THR A  97      68.679  27.766  22.304  1.00  6.59           C  
ANISOU  765  CA  THR A  97      476    953   1013    168   -116     96       C  
ATOM    766  C   THR A  97      68.804  26.913  23.562  1.00  6.85           C  
ANISOU  766  C   THR A  97      505    963   1073     99   -152     64       C  
ATOM    767  O   THR A  97      67.982  26.972  24.486  1.00  7.86           O  
ANISOU  767  O   THR A  97      627   1187   1098     87    -53    255       O  
ATOM    768  CB  THR A  97      69.730  28.890  22.267  1.00  7.00           C  
ANISOU  768  CB  THR A  97      546    925   1123     74    -67     26       C  
ATOM    769  OG1 THR A  97      69.628  29.641  23.459  1.00  7.62           O  
ANISOU  769  OG1 THR A  97      669   1051   1103     75   -125    100       O  
ATOM    770  CG2 THR A  97      69.606  29.772  21.060  1.00  7.01           C  
ANISOU  770  CG2 THR A  97      668    800   1130    128   -128     62       C  
ATOM    771  N   GLY A  98      69.867  26.080  23.602  1.00  7.90           N  
ANISOU  771  N   GLY A  98      722   1033   1173    258   -103    283       N  
ATOM    772  CA  GLY A  98      70.165  25.269  24.774  1.00  9.05           C  
ANISOU  772  CA  GLY A  98      696   1285   1371    288    -66    292       C  
ATOM    773  C   GLY A  98      71.653  25.349  25.129  1.00  8.50           C  
ANISOU  773  C   GLY A  98      827   1250   1073    238   -116    215       C  
ATOM    774  O   GLY A  98      72.184  26.465  25.219  1.00  9.93           O  
ANISOU  774  O   GLY A  98      925   1310   1443    143   -236     72       O  
ATOM    775  N   LEU A  99      72.299  24.196  25.203  1.00  9.33           N  
ANISOU  775  N   LEU A  99      709   1334   1413    311   -119    459       N  
ATOM    776  CA  LEU A  99      73.773  24.255  25.340  1.00  9.45           C  
ANISOU  776  CA  LEU A  99      749   1458   1295    197   -145    207       C  
ATOM    777  C   LEU A  99      74.398  24.587  23.982  1.00  9.67           C  
ANISOU  777  C   LEU A  99      856   1418   1308    151   -107    232       C  
ATOM    778  O   LEU A  99      75.457  25.169  23.950  1.00 16.50           O  
ANISOU  778  O   LEU A  99      998   3765   1352   -629   -168    289       O  
ATOM    779  CB  LEU A  99      74.309  23.001  25.996  1.00 10.07           C  
ANISOU  779  CB  LEU A  99      849   1526   1355    288   -204    272       C  
ATOM    780  CG  LEU A  99      73.726  22.672  27.359  1.00 11.32           C  
ANISOU  780  CG  LEU A  99     1074   1825   1296    295   -183    245       C  
ATOM    781  CD1 LEU A  99      74.465  21.477  27.958  1.00 12.92           C  
ANISOU  781  CD1 LEU A  99     1283   1863   1643     91   -279    560       C  
ATOM    782  CD2 LEU A  99      73.726  23.805  28.392  1.00 14.87           C  
ANISOU  782  CD2 LEU A  99     1456   2420   1634    337   -131   -285       C  
ATOM    783  N   TYR A 100      73.752  24.215  22.879  1.00  8.77           N  
ANISOU  783  N   TYR A 100      720   1214   1317    114    -47    233       N  
ATOM    784  CA  TYR A 100      74.094  24.672  21.527  1.00  7.73           C  
ANISOU  784  CA  TYR A 100      562   1039   1264    138   -114     56       C  
ATOM    785  C   TYR A 100      73.215  25.890  21.224  1.00  7.54           C  
ANISOU  785  C   TYR A 100      588   1083   1123     82    -97     30       C  
ATOM    786  O   TYR A 100      72.152  26.086  21.852  1.00  8.86           O  
ANISOU  786  O   TYR A 100      628   1256   1401    262     13    205       O  
ATOM    787  CB  TYR A 100      73.897  23.559  20.505  1.00  8.22           C  
ANISOU  787  CB  TYR A 100      691   1020   1336    158   -192     96       C  
ATOM    788  CG  TYR A 100      74.803  22.354  20.631  1.00  8.03           C  
ANISOU  788  CG  TYR A 100      666   1042   1270    167   -193     18       C  
ATOM    789  CD1 TYR A 100      74.472  21.273  21.431  1.00  9.29           C  
ANISOU  789  CD1 TYR A 100      933   1040   1471    169     56    106       C  
ATOM    790  CD2 TYR A 100      76.019  22.281  19.951  1.00  9.14           C  
ANISOU  790  CD2 TYR A 100      869   1199   1320    256     -9    152       C  
ATOM    791  CE1 TYR A 100      75.292  20.140  21.530  1.00 11.50           C  
ANISOU  791  CE1 TYR A 100     1175   1216   1871    319    234    342       C  
ATOM    792  CE2 TYR A 100      76.848  21.182  20.068  1.00  9.91           C  
ANISOU  792  CE2 TYR A 100      900   1346   1427    357    262    109       C  
ATOM    793  CZ  TYR A 100      76.473  20.086  20.822  1.00 10.43           C  
ANISOU  793  CZ  TYR A 100     1152   1277   1434    439     69    190       C  
ATOM    794  OH  TYR A 100      77.332  19.035  20.873  1.00 13.19           O  
ANISOU  794  OH  TYR A 100     1689   1340   1858    832    364    270       O  
ATOM    795  N   LYS A 101      73.634  26.777  20.310  1.00  7.92           N  
ANISOU  795  N   LYS A 101      609   1036   1290    169   -105     44       N  
ATOM    796  CA  LYS A 101      73.022  28.093  20.188  1.00  7.94           C  
ANISOU  796  CA  LYS A 101      590   1029   1325    160    -44     77       C  
ATOM    797  C   LYS A 101      73.102  28.662  18.782  1.00  7.39           C  
ANISOU  797  C   LYS A 101      567    855   1319    118    -98     42       C  
ATOM    798  O   LYS A 101      73.856  28.212  17.918  1.00  8.76           O  
ANISOU  798  O   LYS A 101      799   1094   1353    186     55     35       O  
ATOM    799  CB  LYS A 101      73.621  29.026  21.222  1.00 10.30           C  
ANISOU  799  CB  LYS A 101     1140   1213   1465    165   -453    -20       C  
ATOM    800  CG  LYS A 101      75.048  29.364  20.980  1.00 15.95           C  
ANISOU  800  CG  LYS A 101     1578   2283   2050   -840   -719    680       C  
ATOM    801  CD  LYS A 101      75.956  29.896  22.027  1.00 20.30           C  
ANISOU  801  CD  LYS A 101     1229   3275   3017   -138   -720   -871       C  
ATOM    802  CE  LYS A 101      77.363  30.062  21.572  1.00 21.29           C  
ANISOU  802  CE  LYS A 101     1213   3801   2877    252   -480  -1061       C  
ATOM    803  NZ  LYS A 101      78.285  28.895  21.352  1.00 19.87           N  
ANISOU  803  NZ  LYS A 101     1390   2874   3101    -59   -237    -45       N  
ATOM    804  N   GLU A 102      72.322  29.733  18.545  1.00  7.48           N  
ANISOU  804  N   GLU A 102      568   1021   1184     85    -16      8       N  
ATOM    805  CA  GLU A 102      72.196  30.467  17.298  1.00  7.18           C  
ANISOU  805  CA  GLU A 102      515    894   1251     46    -26     78       C  
ATOM    806  C   GLU A 102      71.455  31.742  17.545  1.00  7.30           C  
ANISOU  806  C   GLU A 102      505    967   1232    -11    -30     58       C  
ATOM    807  O   GLU A 102      70.718  31.825  18.574  1.00  7.82           O  
ANISOU  807  O   GLU A 102      772    838   1287    118     69     70       O  
ATOM    808  CB  GLU A 102      71.454  29.644  16.242  1.00  7.13           C  
ANISOU  808  CB  GLU A 102      638    779   1227     77    -67    130       C  
ATOM    809  CG  GLU A 102      69.939  29.504  16.526  1.00  6.72           C  
ANISOU  809  CG  GLU A 102      552    857   1082    122    -66     99       C  
ATOM    810  CD  GLU A 102      69.269  28.336  15.866  1.00  6.95           C  
ANISOU  810  CD  GLU A 102      557    870   1151     40    -89    315       C  
ATOM    811  OE1 GLU A 102      69.863  27.359  15.466  1.00  7.55           O  
ANISOU  811  OE1 GLU A 102      694    758   1347     84   -119     76       O  
ATOM    812  OE2 GLU A 102      67.934  28.422  15.729  1.00  7.96           O  
ANISOU  812  OE2 GLU A 102      605   1018   1328     25   -170     57       O  
ATOM    813  N   THR A 103      71.585  32.748  16.678  1.00  7.50           N  
ANISOU  813  N   THR A 103      535    923   1322     81     17     90       N  
ATOM    814  CA  THR A 103      70.638  33.864  16.654  1.00  8.09           C  
ANISOU  814  CA  THR A 103      625    870   1503     22     -5     64       C  
ATOM    815  C   THR A 103      69.307  33.346  16.024  1.00  7.14           C  
ANISOU  815  C   THR A 103      801    764   1083    223    -78     71       C  
ATOM    816  O   THR A 103      69.291  32.499  15.149  1.00  8.61           O  
ANISOU  816  O   THR A 103      878   1083   1229    349    -96   -101       O  
ATOM    817  CB  THR A 103      71.098  35.043  15.805  1.00 10.58           C  
ANISOU  817  CB  THR A 103      929   1013   1977     76    187    240       C  
ATOM    818  OG1 THR A 103      71.156  34.677  14.390  1.00 11.85           O  
ANISOU  818  OG1 THR A 103     1012   1563   1817    110    192    461       O  
ATOM    819  CG2 THR A 103      72.447  35.536  16.186  1.00 11.95           C  
ANISOU  819  CG2 THR A 103      892   1021   2516    -50     93    431       C  
ATOM    820  N   ASN A 104      68.216  33.929  16.524  1.00  7.21           N  
ANISOU  820  N   ASN A 104      676    863   1132    215   -116    -24       N  
ATOM    821  CA  ASN A 104      66.886  33.610  15.987  1.00  7.22           C  
ANISOU  821  CA  ASN A 104      689    868   1119    177   -187   -143       C  
ATOM    822  C   ASN A 104      66.174  34.921  15.632  1.00  7.46           C  
ANISOU  822  C   ASN A 104      680    991   1093    219   -144     53       C  
ATOM    823  O   ASN A 104      65.223  35.390  16.270  1.00  8.26           O  
ANISOU  823  O   ASN A 104      880   1037   1146    314    -13     59       O  
ATOM    824  CB  ASN A 104      66.106  32.780  16.974  1.00  7.65           C  
ANISOU  824  CB  ASN A 104      672    903   1261    171   -171     -3       C  
ATOM    825  CG  ASN A 104      66.688  31.388  17.181  1.00  7.27           C  
ANISOU  825  CG  ASN A 104      488   1036   1170     94   -139    -28       C  
ATOM    826  OD1 ASN A 104      67.119  31.046  18.347  1.00  9.91           O  
ANISOU  826  OD1 ASN A 104     1048   1299   1324    337   -288    -58       O  
ATOM    827  ND2 ASN A 104      66.735  30.654  16.167  1.00  6.21           N  
ANISOU  827  ND2 ASN A 104      590    651   1059    227   -256     62       N  
ATOM    828  N   THR A 105      66.708  35.551  14.573  1.00  7.15           N  
ANISOU  828  N   THR A 105      605    871   1176    225   -117    -22       N  
ATOM    829  CA  THR A 105      66.356  36.899  14.197  1.00  7.22           C  
ANISOU  829  CA  THR A 105      551    972   1152    127    -81     37       C  
ATOM    830  C   THR A 105      65.246  36.890  13.144  1.00  6.65           C  
ANISOU  830  C   THR A 105      544    758   1161     92    -76     19       C  
ATOM    831  O   THR A 105      65.356  36.235  12.116  1.00  8.19           O  
ANISOU  831  O   THR A 105      677   1236   1121    355    -68   -163       O  
ATOM    832  CB  THR A 105      67.594  37.626  13.617  1.00  8.34           C  
ANISOU  832  CB  THR A 105      608   1088   1394      3    -62     -8       C  
ATOM    833  OG1 THR A 105      68.722  37.452  14.479  1.00 10.16           O  
ANISOU  833  OG1 THR A 105      636   1611   1519    -53   -102   -135       O  
ATOM    834  CG2 THR A 105      67.327  39.136  13.407  1.00 10.58           C  
ANISOU  834  CG2 THR A 105      949   1178   1793   -239    -68    258       C  
ATOM    835  N   ILE A 106      64.171  37.641  13.426  1.00  6.81           N  
ANISOU  835  N   ILE A 106      557    866   1101    135    -78   -110       N  
ATOM    836  CA  ILE A 106      63.042  37.799  12.479  1.00  6.75           C  
ANISOU  836  CA  ILE A 106      501    861   1139    100    -52      7       C  
ATOM    837  C   ILE A 106      63.115  39.187  11.847  1.00  6.28           C  
ANISOU  837  C   ILE A 106      451    736   1140     56    -39      5       C  
ATOM    838  O   ILE A 106      63.147  40.215  12.568  1.00  7.02           O  
ANISOU  838  O   ILE A 106      669    804   1130     67      1    -81       O  
ATOM    839  CB  ILE A 106      61.705  37.585  13.236  1.00  6.66           C  
ANISOU  839  CB  ILE A 106      555    856   1057     97     29     18       C  
ATOM    840  CG1 ILE A 106      61.640  36.228  13.925  1.00  7.22           C  
ANISOU  840  CG1 ILE A 106      640    900   1137     70     33     41       C  
ATOM    841  CG2 ILE A 106      60.527  37.793  12.275  1.00  7.06           C  
ANISOU  841  CG2 ILE A 106      601    859   1155     -8    -63    125       C  
ATOM    842  CD1 ILE A 106      61.738  35.030  13.018  1.00  8.52           C  
ANISOU  842  CD1 ILE A 106      991    805   1359     46     77     -4       C  
ATOM    843  N   LEU A 107      63.163  39.186  10.520  1.00  6.39           N  
ANISOU  843  N   LEU A 107      521    747   1100     63    -65    -42       N  
ATOM    844  CA  LEU A 107      63.270  40.430   9.761  1.00  6.91           C  
ANISOU  844  CA  LEU A 107      581    826   1153     36    -36     13       C  
ATOM    845  C   LEU A 107      61.889  40.901   9.236  1.00  6.99           C  
ANISOU  845  C   LEU A 107      516    805   1269     80     19     -2       C  
ATOM    846  O   LEU A 107      61.700  42.107   9.018  1.00  8.84           O  
ANISOU  846  O   LEU A 107      708    870   1699     25    -71    123       O  
ATOM    847  CB  LEU A 107      64.206  40.236   8.549  1.00  8.67           C  
ANISOU  847  CB  LEU A 107      638   1132   1443     47    163    172       C  
ATOM    848  CG ALEU A 107      65.661  39.995   8.867  0.77 10.36           C  
ANISOU  848  CG ALEU A 107      509   1482   1850      7    120    -67       C  
ATOM    849  CG BLEU A 107      65.632  40.727   8.556  0.23 17.22           C  
ANISOU  849  CG BLEU A 107      728   3771   1883   -356    252   -699       C  
ATOM    850  CD1ALEU A 107      66.015  38.719   9.480  0.77 24.74           C  
ANISOU  850  CD1ALEU A 107      965   2638   5566    752    406   1606       C  
ATOM    851  CD1BLEU A 107      66.290  40.768   9.907  0.23  8.99           C  
ANISOU  851  CD1BLEU A 107      181   1305   1845    239    276    411       C  
ATOM    852  CD2 LEU A 107      66.481  39.974   7.533  1.00 20.87           C  
ANISOU  852  CD2 LEU A 107     1040   4347   2345     94    567   -682       C  
ATOM    853  N   SER A 108      60.934  39.984   9.112  1.00  6.75           N  
ANISOU  853  N   SER A 108      440    818   1244     59     33     58       N  
ATOM    854  CA  SER A 108      59.585  40.361   8.631  1.00  7.11           C  
ANISOU  854  CA  SER A 108      468    783   1382    120    -18    239       C  
ATOM    855  C   SER A 108      58.630  39.211   9.044  1.00  6.64           C  
ANISOU  855  C   SER A 108      414    779   1268    119    -90    -37       C  
ATOM    856  O   SER A 108      59.043  38.061   9.172  1.00  7.06           O  
ANISOU  856  O   SER A 108      512    760   1343    141    -27     40       O  
ATOM    857  CB  SER A 108      59.540  40.564   7.138  1.00  9.62           C  
ANISOU  857  CB  SER A 108      666   1536   1362    197   -101    223       C  
ATOM    858  OG  SER A 108      59.714  39.391   6.419  1.00 14.29           O  
ANISOU  858  OG  SER A 108     1639   2027   1628    786   -182   -133       O  
ATOM    859  N   TRP A 109      57.343  39.594   9.209  1.00  6.44           N  
ANISOU  859  N   TRP A 109      467    670   1248     81    -27      2       N  
ATOM    860  CA  TRP A 109      56.313  38.598   9.529  1.00  6.46           C  
ANISOU  860  CA  TRP A 109      499    618   1277    105     -6    -38       C  
ATOM    861  C   TRP A 109      54.975  39.159   9.013  1.00  6.45           C  
ANISOU  861  C   TRP A 109      468    670   1251     78    -23    -36       C  
ATOM    862  O   TRP A 109      54.603  40.282   9.389  1.00  7.24           O  
ANISOU  862  O   TRP A 109      559    730   1395    123    -20    -95       O  
ATOM    863  CB  TRP A 109      56.225  38.379  11.029  1.00  7.15           C  
ANISOU  863  CB  TRP A 109      602    841   1207     84    -61    -86       C  
ATOM    864  CG  TRP A 109      55.225  37.372  11.512  1.00  6.76           C  
ANISOU  864  CG  TRP A 109      491    877   1138     79     10    -29       C  
ATOM    865  CD1 TRP A 109      54.723  36.293  10.850  1.00  7.23           C  
ANISOU  865  CD1 TRP A 109      615    837   1229      5     87     23       C  
ATOM    866  CD2 TRP A 109      54.594  37.317  12.813  1.00  7.21           C  
ANISOU  866  CD2 TRP A 109      752    811   1107    188    -55    -44       C  
ATOM    867  NE1 TRP A 109      53.829  35.583  11.623  1.00  7.60           N  
ANISOU  867  NE1 TRP A 109      673    891   1252    -54     95    -44       N  
ATOM    868  CE2 TRP A 109      53.729  36.218  12.833  1.00  7.58           C  
ANISOU  868  CE2 TRP A 109      668    877   1265    159    122    120       C  
ATOM    869  CE3 TRP A 109      54.640  38.141  13.928  1.00  9.27           C  
ANISOU  869  CE3 TRP A 109     1032   1225   1178      1    100   -139       C  
ATOM    870  CZ2 TRP A 109      52.967  35.921  13.977  1.00  8.53           C  
ANISOU  870  CZ2 TRP A 109      993    884   1282    168    182     29       C  
ATOM    871  CZ3 TRP A 109      53.861  37.844  15.054  1.00 10.77           C  
ANISOU  871  CZ3 TRP A 109     1659   1208   1125    -64    159    -13       C  
ATOM    872  CH2 TRP A 109      53.028  36.739  15.047  1.00 10.22           C  
ANISOU  872  CH2 TRP A 109     1348   1035   1405    104    280    -51       C  
ATOM    873  N   SER A 110      54.258  38.370   8.238  1.00  6.74           N  
ANISOU  873  N   SER A 110      418    701   1377    145    -43   -108       N  
ATOM    874  CA  SER A 110      52.913  38.714   7.768  1.00  7.46           C  
ANISOU  874  CA  SER A 110      447    765   1552    172   -127    -96       C  
ATOM    875  C   SER A 110      51.968  37.529   8.014  1.00  6.96           C  
ANISOU  875  C   SER A 110      501    711   1366    211   -107   -174       C  
ATOM    876  O   SER A 110      52.368  36.392   8.075  1.00  7.52           O  
ANISOU  876  O   SER A 110      509    727   1551    135      4   -224       O  
ATOM    877  CB ASER A 110      52.912  39.185   6.354  0.69  9.99           C  
ANISOU  877  CB ASER A 110      761   1175   1765    334   -169    317       C  
ATOM    878  CB BSER A 110      53.014  38.837   6.231  0.31 11.21           C  
ANISOU  878  CB BSER A 110      960   1668   1527   -698   -529    117       C  
ATOM    879  OG ASER A 110      53.191  38.119   5.488  0.69 12.17           O  
ANISOU  879  OG ASER A 110     1404   1689   1419    306    -42    165       O  
ATOM    880  OG BSER A 110      53.736  39.980   5.822  0.31 12.52           O  
ANISOU  880  OG BSER A 110     1360   1272   2009   -189    113    225       O  
ATOM    881  N   PHE A 111      50.682  37.883   8.166  1.00  7.58           N  
ANISOU  881  N   PHE A 111      396    730   1684    130    -65   -237       N  
ATOM    882  CA  PHE A 111      49.655  36.892   8.440  1.00  7.36           C  
ANISOU  882  CA  PHE A 111      457    799   1472    174    -56   -138       C  
ATOM    883  C   PHE A 111      48.319  37.454   7.859  1.00  7.77           C  
ANISOU  883  C   PHE A 111      430    888   1561    185    -24   -234       C  
ATOM    884  O   PHE A 111      47.999  38.606   8.020  1.00  8.35           O  
ANISOU  884  O   PHE A 111      469    846   1778    209   -146   -344       O  
ATOM    885  CB  PHE A 111      49.505  36.730   9.927  1.00  8.20           C  
ANISOU  885  CB  PHE A 111      573    994   1471     73    -16   -291       C  
ATOM    886  CG  PHE A 111      48.422  35.762  10.356  1.00  7.84           C  
ANISOU  886  CG  PHE A 111      604    955   1348    148     -6   -223       C  
ATOM    887  CD1 PHE A 111      48.591  34.398  10.365  1.00  9.01           C  
ANISOU  887  CD1 PHE A 111      664   1084   1593    194   -103      4       C  
ATOM    888  CD2 PHE A 111      47.157  36.247  10.762  1.00  8.60           C  
ANISOU  888  CD2 PHE A 111      666   1013   1509    145    100   -119       C  
ATOM    889  CE1 PHE A 111      47.584  33.520  10.701  1.00  8.37           C  
ANISOU  889  CE1 PHE A 111      860   1023   1220    153   -109     14       C  
ATOM    890  CE2 PHE A 111      46.155  35.379  11.151  1.00  8.89           C  
ANISOU  890  CE2 PHE A 111      836   1063   1394    162    120   -132       C  
ATOM    891  CZ  PHE A 111      46.339  34.014  11.131  1.00  8.74           C  
ANISOU  891  CZ  PHE A 111      804   1082   1354     66     -2    -78       C  
ATOM    892  N   THR A 112      47.552  36.527   7.274  1.00  8.10           N  
ANISOU  892  N   THR A 112      446    810   1745    163    -70   -334       N  
ATOM    893  CA  THR A 112      46.184  36.842   6.796  1.00  8.48           C  
ANISOU  893  CA  THR A 112      513    777   1853    194   -141   -262       C  
ATOM    894  C   THR A 112      45.265  35.705   7.169  1.00  9.26           C  
ANISOU  894  C   THR A 112      484    866   2080    187   -147   -380       C  
ATOM    895  O   THR A 112      45.553  34.542   6.817  1.00 11.18           O  
ANISOU  895  O   THR A 112      639    827   2678     93    116   -465       O  
ATOM    896  CB  THR A 112      46.120  37.049   5.299  1.00 11.02           C  
ANISOU  896  CB  THR A 112      986   1292   1803    -14   -348   -326       C  
ATOM    897  OG1 THR A 112      47.050  38.038   4.920  1.00 12.81           O  
ANISOU  897  OG1 THR A 112     1530   1431   1786   -241   -235    -75       O  
ATOM    898  CG2 THR A 112      44.696  37.455   4.850  1.00 15.70           C  
ANISOU  898  CG2 THR A 112     1421   1677   2718    359   -935   -185       C  
ATOM    899  N   SER A 113      44.132  35.992   7.835  1.00  8.99           N  
ANISOU  899  N   SER A 113      501    760   2069    141   -182   -290       N  
ATOM    900  CA  SER A 113      43.082  35.047   8.128  1.00  9.58           C  
ANISOU  900  CA  SER A 113      559    717   2275    125   -217   -244       C  
ATOM    901  C   SER A 113      41.774  35.528   7.541  1.00  8.54           C  
ANISOU  901  C   SER A 113      505    885   1772     89    -35   -260       C  
ATOM    902  O   SER A 113      41.475  36.712   7.605  1.00 11.16           O  
ANISOU  902  O   SER A 113      567    891   2679    188   -222   -323       O  
ATOM    903  CB ASER A 113      42.817  34.981   9.645  0.55 13.37           C  
ANISOU  903  CB ASER A 113      846   1770   2337    -72   -418    609       C  
ATOM    904  CB BSER A 113      42.982  34.676   9.586  0.45 10.52           C  
ANISOU  904  CB BSER A 113      781    640   2477     83   -373    171       C  
ATOM    905  OG ASER A 113      41.857  33.983   9.971  0.55 20.08           O  
ANISOU  905  OG ASER A 113     1896   2453   3094   -889    112    332       O  
ATOM    906  OG BSER A 113      42.681  35.800  10.392  0.45 11.87           O  
ANISOU  906  OG BSER A 113      963   1139   2296   -262    -26   -244       O  
ATOM    907  N   LYS A 114      41.002  34.620   6.960  1.00  9.89           N  
ANISOU  907  N   LYS A 114      566    815   2285    143   -268   -305       N  
ATOM    908  CA  LYS A 114      39.708  34.980   6.353  1.00 10.90           C  
ANISOU  908  CA  LYS A 114      662   1040   2336    198   -429   -124       C  
ATOM    909  C   LYS A 114      38.655  33.952   6.764  1.00 10.29           C  
ANISOU  909  C   LYS A 114      598    980   2237    170   -374   -425       C  
ATOM    910  O   LYS A 114      38.904  32.749   6.850  1.00 15.55           O  
ANISOU  910  O   LYS A 114      725    953   4084    227   -386   -417       O  
ATOM    911  CB  LYS A 114      39.804  34.934   4.833  1.00 13.75           C  
ANISOU  911  CB  LYS A 114      936   1810   2350    101   -285    -10       C  
ATOM    912  CG  LYS A 114      40.804  35.877   4.252  1.00 17.58           C  
ANISOU  912  CG  LYS A 114     1513   2270   2730   -259     37    -76       C  
ATOM    913  CD  LYS A 114      40.503  36.391   2.878  1.00 32.26           C  
ANISOU  913  CD  LYS A 114     3539   5575   2839  -2246    -84   1034       C  
ATOM    914  CE  LYS A 114      41.704  37.154   2.337  1.00 39.89           C  
ANISOU  914  CE  LYS A 114     5052   5052   5052      0      0      0       C  
ATOM    915  NZ  LYS A 114      42.100  36.748   0.960  1.00107.14           N  
ANISOU  915  NZ  LYS A 114    13569  13569  13569      0      0      0       N  
ATOM    916  N   LEU A 115      37.452  34.460   6.981  1.00  9.75           N  
ANISOU  916  N   LEU A 115      730    847   2037     46   -335   -217       N  
ATOM    917  CA  LEU A 115      36.234  33.662   7.263  1.00  9.64           C  
ANISOU  917  CA  LEU A 115      813    854   1904     87   -142    -68       C  
ATOM    918  C   LEU A 115      35.194  34.159   6.253  1.00  9.64           C  
ANISOU  918  C   LEU A 115      727    917   1929     -7   -182     33       C  
ATOM    919  O   LEU A 115      34.778  35.316   6.382  1.00 12.95           O  
ANISOU  919  O   LEU A 115      929   1006   2864    283   -443   -246       O  
ATOM    920  CB  LEU A 115      35.625  33.846   8.654  1.00 12.54           C  
ANISOU  920  CB  LEU A 115     1267   1495   1884   -235   -187   -111       C  
ATOM    921  CG  LEU A 115      36.497  33.444   9.811  1.00 12.97           C  
ANISOU  921  CG  LEU A 115      914   1982   1909   -166   -127   -306       C  
ATOM    922  CD1 LEU A 115      35.842  33.942  11.123  1.00 17.99           C  
ANISOU  922  CD1 LEU A 115     2927   1900   1839   -109    292   -346       C  
ATOM    923  CD2 LEU A 115      36.626  31.917   9.796  1.00 20.33           C  
ANISOU  923  CD2 LEU A 115     3290   2252   1992   1102   -700   -405       C  
ATOM    924  N   LYS A 116      34.761  33.312   5.358  1.00  9.63           N  
ANISOU  924  N   LYS A 116     1069    796   1704   -124   -207    156       N  
ATOM    925  CA  LYS A 116      33.721  33.638   4.348  1.00 11.54           C  
ANISOU  925  CA  LYS A 116     1067   1244   1966   -277   -466    254       C  
ATOM    926  C   LYS A 116      32.416  32.998   4.782  1.00 10.54           C  
ANISOU  926  C   LYS A 116     1109   1008   1789   -166   -296     47       C  
ATOM    927  O   LYS A 116      32.411  31.768   4.920  1.00 12.86           O  
ANISOU  927  O   LYS A 116     1278   1048   2438   -199     30    274       O  
ATOM    928  CB  LYS A 116      34.182  33.169   2.994  1.00 14.13           C  
ANISOU  928  CB  LYS A 116     1460   2100   1675   -324   -278    573       C  
ATOM    929  CG  LYS A 116      35.441  33.770   2.426  1.00 21.02           C  
ANISOU  929  CG  LYS A 116     1904   3303   2582   -407    172   1187       C  
ATOM    930  CD  LYS A 116      35.988  33.267   1.106  1.00 29.44           C  
ANISOU  930  CD  LYS A 116     2510   5864   2537   -928    570    765       C  
ATOM    931  CE  LYS A 116      37.285  33.990   0.761  1.00 42.00           C  
ANISOU  931  CE  LYS A 116     3085   5695   6785     31   2604   3067       C  
ATOM    932  NZ  LYS A 116      37.672  33.771  -0.655  1.00 53.56           N  
ANISOU  932  NZ  LYS A 116     6783   6783   6783      0      0      0       N  
ATOM    933  N   SER A 117      31.372  33.793   5.050  1.00 11.74           N  
ANISOU  933  N   SER A 117     1081   1012   2259   -125   -325    278       N  
ATOM    934  CA  SER A 117      30.079  33.220   5.454  1.00 12.09           C  
ANISOU  934  CA  SER A 117     1105   1620   1753   -167   -204    179       C  
ATOM    935  C   SER A 117      29.174  32.952   4.253  1.00 10.62           C  
ANISOU  935  C   SER A 117      931   1425   1580   -141     -8    366       C  
ATOM    936  O   SER A 117      29.528  33.245   3.120  1.00 15.26           O  
ANISOU  936  O   SER A 117     1387   2643   1623   -742    -57    171       O  
ATOM    937  CB  SER A 117      29.372  34.140   6.448  1.00 14.54           C  
ANISOU  937  CB  SER A 117     1463   2018   1909      0   -216   -146       C  
ATOM    938  OG  SER A 117      29.105  35.374   5.859  1.00 21.51           O  
ANISOU  938  OG  SER A 117     2803   2558   2609    894    338    357       O  
ATOM    939  N   ASN A 118      28.041  32.421   4.440  1.00 10.56           N  
ANISOU  939  N   ASN A 118     1071   1194   1649   -150    -53    113       N  
ATOM    940  CA  ASN A 118      26.941  32.305   3.497  1.00 11.53           C  
ANISOU  940  CA  ASN A 118      975   1642   1654    -24     24    142       C  
ATOM    941  C   ASN A 118      26.058  33.534   3.365  1.00 12.69           C  
ANISOU  941  C   ASN A 118     1271   1628   1803     74    -35    161       C  
ATOM    942  O   ASN A 118      25.131  33.572   2.562  1.00 15.43           O  
ANISOU  942  O   ASN A 118     1424   2265   2030    406   -211     62       O  
ATOM    943  CB  ASN A 118      26.068  31.075   3.708  1.00 11.49           C  
ANISOU  943  CB  ASN A 118     1103   1512   1641   -110     38   -243       C  
ATOM    944  CG  ASN A 118      25.245  31.111   4.955  1.00 11.57           C  
ANISOU  944  CG  ASN A 118     1052   1810   1425   -196   -120   -106       C  
ATOM    945  OD1 ASN A 118      24.030  30.622   4.966  1.00 13.89           O  
ANISOU  945  OD1 ASN A 118     1203   2010   1935   -315     13      2       O  
ATOM    946  ND2 ASN A 118      25.623  31.682   6.069  1.00 15.72           N  
ANISOU  946  ND2 ASN A 118     1546   2888   1389  -1069    247   -149       N  
ATOM    947  N   SER A 119      26.261  34.589   4.118  1.00 15.64           N  
ANISOU  947  N   SER A 119     1715   1723   2358    299    -95    -98       N  
ATOM    948  CA  SER A 119      25.546  35.832   3.848  1.00 20.37           C  
ANISOU  948  CA  SER A 119     2282   1617   3650    268   -669   -194       C  
ATOM    949  C   SER A 119      26.149  36.524   2.627  1.00 24.85           C  
ANISOU  949  C   SER A 119     2952   2155   4102    256  -1154    895       C  
ATOM    950  O   SER A 119      27.323  36.341   2.301  1.00 36.92           O  
ANISOU  950  O   SER A 119     2706   4819   6156   -892   -330   2422       O  
ATOM    951  CB  SER A 119      25.675  36.601   5.184  1.00 28.58           C  
ANISOU  951  CB  SER A 119     3970   2438   4183   1656  -1198   -957       C  
ATOM    952  OG  SER A 119      25.012  35.799   6.162  1.00 59.30           O  
ANISOU  952  OG  SER A 119     7510   7510   7510      0      0      0       O  
ATOM    953  N   THR A 120      25.385  37.206   1.771  1.00 26.76           N  
ANISOU  953  N   THR A 120     3389   3389   3389      0      0      0       N  
ATOM    954  CA  THR A 120      25.961  37.834   0.565  1.00 69.81           C  
ANISOU  954  CA  THR A 120     8842   8842   8842      0      0      0       C  
ATOM    955  C   THR A 120      27.256  38.645   0.762  1.00 52.32           C  
ANISOU  955  C   THR A 120     6626   6626   6626      0      0      0       C  
ATOM    956  O   THR A 120      27.017  39.720   1.345  1.00 42.20           O  
ANISOU  956  O   THR A 120     5345   5345   5345      0      0      0       O  
ATOM    957  CB  THR A 120      25.023  38.931  -0.009  1.00 90.59           C  
ANISOU  957  CB  THR A 120    11473  11473  11473      0      0      0       C  
ATOM    958  OG1 THR A 120      23.681  38.763   0.476  1.00 89.82           O  
ANISOU  958  OG1 THR A 120    11376  11376  11376      0      0      0       O  
ATOM    959  CG2 THR A 120      25.013  38.899  -1.538  1.00 58.98           C  
ANISOU  959  CG2 THR A 120     7470   7470   7470      0      0      0       C  
ATOM    960  N   HIS A 121      28.456  38.261   0.504  1.00 71.28           N  
ANISOU  960  N   HIS A 121     9028   9028   9028      0      0      0       N  
ATOM    961  CA  HIS A 121      29.474  37.347   0.127  1.00 87.66           C  
ANISOU  961  CA  HIS A 121    11102  11102  11102      0      0      0       C  
ATOM    962  C   HIS A 121      29.853  36.193   1.067  1.00 95.45           C  
ANISOU  962  C   HIS A 121    12089  12089  12089      0      0      0       C  
ATOM    963  O   HIS A 121      29.891  35.065   0.566  1.00101.89           O  
ANISOU  963  O   HIS A 121    12905  12905  12905      0      0      0       O  
ATOM    964  CB  HIS A 121      30.843  37.974  -0.194  1.00 40.39           C  
ANISOU  964  CB  HIS A 121     5115   5115   5115      0      0      0       C  
ATOM    965  CG  HIS A 121      30.829  39.451  -0.430  1.00 91.95           C  
ANISOU  965  CG  HIS A 121    11646  11646  11646      0      0      0       C  
ATOM    966  ND1 HIS A 121      30.596  40.360   0.586  1.00123.03           N  
ANISOU  966  ND1 HIS A 121    15582  15582  15582      0      0      0       N  
ATOM    967  CD2 HIS A 121      31.075  40.194  -1.543  1.00 57.84           C  
ANISOU  967  CD2 HIS A 121     7326   7326   7326      0      0      0       C  
ATOM    968  CE1 HIS A 121      30.664  41.586   0.106  1.00122.19           C  
ANISOU  968  CE1 HIS A 121    15476  15476  15476      0      0      0       C  
ATOM    969  NE2 HIS A 121      30.953  41.519  -1.186  1.00 93.81           N  
ANISOU  969  NE2 HIS A 121    11881  11881  11881      0      0      0       N  
ATOM    970  N   GLU A 122      30.314  36.365   2.283  1.00 56.14           N  
ANISOU  970  N   GLU A 122     7110   7110   7110      0      0      0       N  
ATOM    971  CA  GLU A 122      30.408  37.602   3.045  1.00 30.84           C  
ANISOU  971  CA  GLU A 122     3906   3906   3906      0      0      0       C  
ATOM    972  C   GLU A 122      31.673  37.526   3.891  1.00 18.74           C  
ANISOU  972  C   GLU A 122     2012   1860   3074   -711   -966    286       C  
ATOM    973  O   GLU A 122      31.982  36.552   4.543  1.00 21.50           O  
ANISOU  973  O   GLU A 122     3842   1392   2732   -347     85     11       O  
ATOM    974  CB  GLU A 122      29.135  37.909   3.806  1.00 80.45           C  
ANISOU  974  CB  GLU A 122    10189  10189  10189      0      0      0       C  
ATOM    975  CG  GLU A 122      29.075  39.225   4.506  1.00 22.39           C  
ANISOU  975  CG  GLU A 122     2836   2836   2836      0      0      0       C  
ATOM    976  CD  GLU A 122      27.910  40.141   4.400  1.00 54.22           C  
ANISOU  976  CD  GLU A 122     6867   6867   6867      0      0      0       C  
ATOM    977  OE1 GLU A 122      27.721  40.706   3.292  1.00 71.09           O  
ANISOU  977  OE1 GLU A 122     9004   9004   9004      0      0      0       O  
ATOM    978  OE2 GLU A 122      27.246  40.346   5.456  1.00 65.64           O  
ANISOU  978  OE2 GLU A 122     8313   8313   8313      0      0      0       O  
ATOM    979  N   THR A 123      32.531  38.501   3.601  1.00 23.08           N  
ANISOU  979  N   THR A 123     2604   2622   3326  -1312   -866    818       N  
ATOM    980  CA  THR A 123      33.905  38.386   4.022  1.00 24.22           C  
ANISOU  980  CA  THR A 123     2265   2616   4096  -1017   -533   -718       C  
ATOM    981  C   THR A 123      34.293  39.033   5.342  1.00 19.02           C  
ANISOU  981  C   THR A 123     1412   1460   4175    146   -675   -578       C  
ATOM    982  O   THR A 123      33.965  40.182   5.735  1.00 19.17           O  
ANISOU  982  O   THR A 123     1809   1282   4011    153   -163   -124       O  
ATOM    983  CB  THR A 123      34.930  38.821   2.952  1.00 39.31           C  
ANISOU  983  CB  THR A 123     4979   4979   4979      0      0      0       C  
ATOM    984  OG1 THR A 123      34.372  38.657   1.644  1.00 40.20           O  
ANISOU  984  OG1 THR A 123     5091   5091   5091      0      0      0       O  
ATOM    985  CG2 THR A 123      36.163  37.914   3.028  1.00113.78           C  
ANISOU  985  CG2 THR A 123    14410  14410  14410      0      0      0       C  
ATOM    986  N   ASN A 124      35.027  38.228   6.127  1.00 19.01           N  
ANISOU  986  N   ASN A 124      881   1297   4867    115   -880   -683       N  
ATOM    987  CA AASN A 124      35.595  38.743   7.398  0.26 21.85           C  
ANISOU  987  CA AASN A 124     2767   2767   2767      0      0      0       C  
ATOM    988  CA BASN A 124      35.625  38.753   7.359  0.74 14.74           C  
ANISOU  988  CA BASN A 124      520    664   4278     38   -379   -250       C  
ATOM    989  C   ASN A 124      37.109  38.461   7.302  1.00 12.42           C  
ANISOU  989  C   ASN A 124      659    847   3096    195   -345   -461       C  
ATOM    990  O   ASN A 124      37.509  37.376   6.839  1.00 16.95           O  
ANISOU  990  O   ASN A 124      805   1194   4281    211   -587  -1035       O  
ATOM    991  CB AASN A 124      35.078  38.227   8.723  0.26 16.99           C  
ANISOU  991  CB AASN A 124      826    604   4864    557    274    428       C  
ATOM    992  CB BASN A 124      35.023  37.954   8.499  0.74 17.80           C  
ANISOU  992  CB BASN A 124      795    818   4984    122    310   -171       C  
ATOM    993  CG AASN A 124      33.867  38.757   9.472  0.26 21.99           C  
ANISOU  993  CG AASN A 124     1197   1409   5544   -320   1436    293       C  
ATOM    994  CG BASN A 124      33.467  38.135   8.376  0.74 11.74           C  
ANISOU  994  CG BASN A 124      951   1115   2286    192   -148   -177       C  
ATOM    995  OD1AASN A 124      33.009  39.459   8.947  0.26 12.65           O  
ANISOU  995  OD1AASN A 124     1602   1602   1602      0      0      0       O  
ATOM    996  OD1BASN A 124      32.958  39.070   8.994  0.74 11.20           O  
ANISOU  996  OD1BASN A 124      744    784   2624    260     96     54       O  
ATOM    997  ND2AASN A 124      33.638  38.542  10.769  0.26 17.78           N  
ANISOU  997  ND2AASN A 124      584   1410   4596    320   -276   -701       N  
ATOM    998  ND2BASN A 124      32.814  37.228   7.741  0.74 16.47           N  
ANISOU  998  ND2BASN A 124     1133   1294   3677    -17    133   -710       N  
ATOM    999  N   ALA A 125      37.972  39.373   7.731  1.00  9.51           N  
ANISOU  999  N   ALA A 125      552    724   2249    122    -94   -151       N  
ATOM   1000  CA  ALA A 125      39.427  39.155   7.591  1.00  9.04           C  
ANISOU 1000  CA  ALA A 125      533    836   1982    127   -113    -83       C  
ATOM   1001  C   ALA A 125      40.195  39.918   8.630  1.00  7.73           C  
ANISOU 1001  C   ALA A 125      498    758   1609    137     85     16       C  
ATOM   1002  O   ALA A 125      39.792  40.973   9.131  1.00  8.53           O  
ANISOU 1002  O   ALA A 125      515    872   1776    185    -16    -84       O  
ATOM   1003  CB  ALA A 125      39.859  39.713   6.221  1.00 12.33           C  
ANISOU 1003  CB  ALA A 125     1054   1918   1597     -7    -98   -278       C  
ATOM   1004  N   LEU A 126      41.404  39.370   8.926  1.00  7.96           N  
ANISOU 1004  N   LEU A 126      507    646   1796     84    -27    -66       N  
ATOM   1005  CA  LEU A 126      42.455  40.037   9.674  1.00  7.65           C  
ANISOU 1005  CA  LEU A 126      577    803   1455     79     41    -87       C  
ATOM   1006  C   LEU A 126      43.751  39.900   8.862  1.00  7.71           C  
ANISOU 1006  C   LEU A 126      456    713   1687    189    -23    -99       C  
ATOM   1007  O   LEU A 126      44.073  38.796   8.397  1.00  9.28           O  
ANISOU 1007  O   LEU A 126      547    797   2095     97     99   -328       O  
ATOM   1008  CB  LEU A 126      42.699  39.363  11.037  1.00  9.31           C  
ANISOU 1008  CB  LEU A 126      832   1056   1563    156     -8    -26       C  
ATOM   1009  CG  LEU A 126      43.922  39.977  11.793  1.00 10.16           C  
ANISOU 1009  CG  LEU A 126     1086   1122   1558    190   -156   -100       C  
ATOM   1010  CD1 LEU A 126      43.610  41.377  12.259  1.00 11.39           C  
ANISOU 1010  CD1 LEU A 126     1431   1192   1600    297   -257   -171       C  
ATOM   1011  CD2 LEU A 126      44.268  39.020  12.922  1.00 12.41           C  
ANISOU 1011  CD2 LEU A 126     1185   1486   1927    452   -264    153       C  
ATOM   1012  N   HIS A 127      44.490  40.990   8.718  1.00  7.51           N  
ANISOU 1012  N   HIS A 127      480    708   1595    156    -48   -184       N  
ATOM   1013  CA  HIS A 127      45.824  40.973   8.094  1.00  7.31           C  
ANISOU 1013  CA  HIS A 127      473    845   1389    111    -26   -135       C  
ATOM   1014  C   HIS A 127      46.749  41.871   8.867  1.00  6.52           C  
ANISOU 1014  C   HIS A 127      511    682   1222    135     39     88       C  
ATOM   1015  O   HIS A 127      46.399  42.993   9.241  1.00  7.78           O  
ANISOU 1015  O   HIS A 127      514    789   1581    193    -58    -61       O  
ATOM   1016  CB  HIS A 127      45.749  41.434   6.642  1.00  8.83           C  
ANISOU 1016  CB  HIS A 127      815   1012   1446    167   -166      3       C  
ATOM   1017  CG  HIS A 127      47.080  41.703   5.999  1.00  9.64           C  
ANISOU 1017  CG  HIS A 127      780   1234   1559     80   -118     45       C  
ATOM   1018  ND1 HIS A 127      47.929  40.725   5.587  1.00 10.33           N  
ANISOU 1018  ND1 HIS A 127     1052   1310   1464    188    154    161       N  
ATOM   1019  CD2 HIS A 127      47.744  42.863   5.800  1.00 11.70           C  
ANISOU 1019  CD2 HIS A 127     1198   1324   1813    -10    113    207       C  
ATOM   1020  CE1 HIS A 127      49.045  41.331   5.074  1.00 10.72           C  
ANISOU 1020  CE1 HIS A 127      980   1572   1420     42     54     82       C  
ATOM   1021  NE2 HIS A 127      48.958  42.635   5.158  1.00 12.37           N  
ANISOU 1021  NE2 HIS A 127     1276   1678   1631    -85    110    138       N  
ATOM   1022  N   PHE A 128      47.996  41.391   9.081  1.00  6.76           N  
ANISOU 1022  N   PHE A 128      437    704   1365    123    -33    -57       N  
ATOM   1023  CA  PHE A 128      49.046  42.278   9.544  1.00  6.51           C  
ANISOU 1023  CA  PHE A 128      510    595   1308     99     -5    -61       C  
ATOM   1024  C   PHE A 128      50.328  41.971   8.766  1.00  6.68           C  
ANISOU 1024  C   PHE A 128      482    710   1284    146    -49    -37       C  
ATOM   1025  O   PHE A 128      50.561  40.847   8.316  1.00  7.27           O  
ANISOU 1025  O   PHE A 128      489    708   1496     98      7    -50       O  
ATOM   1026  CB  PHE A 128      49.250  42.191  11.041  1.00  7.62           C  
ANISOU 1026  CB  PHE A 128      726    809   1287    155    -27   -102       C  
ATOM   1027  CG  PHE A 128      49.629  40.851  11.638  1.00  8.16           C  
ANISOU 1027  CG  PHE A 128      944    885   1195    115   -207    -80       C  
ATOM   1028  CD1 PHE A 128      50.956  40.360  11.570  1.00  9.60           C  
ANISOU 1028  CD1 PHE A 128      903    974   1681    115   -492    110       C  
ATOM   1029  CD2 PHE A 128      48.706  39.992  12.222  1.00  9.01           C  
ANISOU 1029  CD2 PHE A 128     1211    974   1152     -7    -63    -73       C  
ATOM   1030  CE1 PHE A 128      51.306  39.164  12.116  1.00 10.89           C  
ANISOU 1030  CE1 PHE A 128     1387    717   1933    197   -852   -245       C  
ATOM   1031  CE2 PHE A 128      49.060  38.808  12.811  1.00 10.81           C  
ANISOU 1031  CE2 PHE A 128     1967   1094    946     -6   -130    -11       C  
ATOM   1032  CZ  PHE A 128      50.372  38.364  12.741  1.00 11.38           C  
ANISOU 1032  CZ  PHE A 128     2073    731   1415    174   -663    -79       C  
ATOM   1033  N   MET A 129      51.176  42.997   8.702  1.00  7.48           N  
ANISOU 1033  N   MET A 129      475    747   1549    115     46    -92       N  
ATOM   1034  CA  MET A 129      52.507  42.881   8.038  1.00  7.37           C  
ANISOU 1034  CA  MET A 129      496    756   1480     81     68   -105       C  
ATOM   1035  C   MET A 129      53.471  43.756   8.800  1.00  7.48           C  
ANISOU 1035  C   MET A 129      501    777   1494     78     65     26       C  
ATOM   1036  O   MET A 129      53.297  44.976   8.921  1.00  9.16           O  
ANISOU 1036  O   MET A 129      590    718   2089    158   -111    -37       O  
ATOM   1037  CB  MET A 129      52.440  43.286   6.571  1.00  9.37           C  
ANISOU 1037  CB  MET A 129      846   1159   1467    -87     17    -45       C  
ATOM   1038  CG  MET A 129      53.794  43.313   5.888  1.00 12.14           C  
ANISOU 1038  CG  MET A 129     1310   1225   1965     11    646    -74       C  
ATOM   1039  SD  MET A 129      53.688  43.583   4.119  1.00 18.02           S  
ANISOU 1039  SD  MET A 129     1996   2652   2030   -275    412    155       S  
ATOM   1040  CE  MET A 129      52.949  42.064   3.587  1.00 23.27           C  
ANISOU 1040  CE  MET A 129     3243   3490   1891  -1162   -161    116       C  
ATOM   1041  N   PHE A 130      54.554  43.086   9.301  1.00  7.56           N  
ANISOU 1041  N   PHE A 130      573    696   1533    106     -7    -53       N  
ATOM   1042  CA  PHE A 130      55.688  43.759   9.914  1.00  7.65           C  
ANISOU 1042  CA  PHE A 130      601    792   1443    179    -34   -206       C  
ATOM   1043  C   PHE A 130      56.893  43.600   8.964  1.00  8.42           C  
ANISOU 1043  C   PHE A 130      552    912   1656    111     32    -46       C  
ATOM   1044  O   PHE A 130      57.323  42.470   8.677  1.00  9.70           O  
ANISOU 1044  O   PHE A 130      643    868   2083    156    221     85       O  
ATOM   1045  CB  PHE A 130      56.088  43.126  11.223  1.00  8.39           C  
ANISOU 1045  CB  PHE A 130      692    897   1522    159   -105   -118       C  
ATOM   1046  CG  PHE A 130      55.060  43.159  12.349  1.00  8.56           C  
ANISOU 1046  CG  PHE A 130      795    853   1523    137   -107   -161       C  
ATOM   1047  CD1 PHE A 130      54.104  42.164  12.486  1.00  9.38           C  
ANISOU 1047  CD1 PHE A 130     1049    988   1439    -62     13   -180       C  
ATOM   1048  CD2 PHE A 130      55.118  44.111  13.341  1.00 11.26           C  
ANISOU 1048  CD2 PHE A 130     1233   1258   1683   -259    210   -331       C  
ATOM   1049  CE1 PHE A 130      53.185  42.177  13.483  1.00 10.40           C  
ANISOU 1049  CE1 PHE A 130     1161   1190   1502   -138     33   -220       C  
ATOM   1050  CE2 PHE A 130      54.218  44.131  14.370  1.00 13.56           C  
ANISOU 1050  CE2 PHE A 130     1968   1307   1752   -525    500   -493       C  
ATOM   1051  CZ  PHE A 130      53.190  43.188  14.413  1.00 10.16           C  
ANISOU 1051  CZ  PHE A 130     1166   1161   1438    -62     82   -148       C  
ATOM   1052  N   ASN A 131      57.505  44.707   8.579  1.00  9.92           N  
ANISOU 1052  N   ASN A 131      837    862   1977    118    179    -57       N  
ATOM   1053  CA  ASN A 131      58.829  44.691   7.899  1.00 10.85           C  
ANISOU 1053  CA  ASN A 131      943    989   2087    130    407    123       C  
ATOM   1054  C   ASN A 131      59.848  45.438   8.735  1.00 11.34           C  
ANISOU 1054  C   ASN A 131      948   1031   2222     84    309    325       C  
ATOM   1055  O   ASN A 131      61.017  45.555   8.338  1.00 16.62           O  
ANISOU 1055  O   ASN A 131      919   2128   3112    -26    330    173       O  
ATOM   1056  CB  ASN A 131      58.756  45.226   6.494  1.00 14.79           C  
ANISOU 1056  CB  ASN A 131     1591   1829   2061      5    281    249       C  
ATOM   1057  CG  ASN A 131      58.438  44.086   5.558  1.00 16.49           C  
ANISOU 1057  CG  ASN A 131     2012   1948   2152    290    167      6       C  
ATOM   1058  OD1 ASN A 131      59.261  43.199   5.376  1.00 19.00           O  
ANISOU 1058  OD1 ASN A 131     2166   2150   2727    497    583    206       O  
ATOM   1059  ND2 ASN A 131      57.309  44.229   4.930  1.00 19.01           N  
ANISOU 1059  ND2 ASN A 131     2128   2157   2758    345   -147   -246       N  
ATOM   1060  N   GLN A 132      59.521  45.828   9.902  1.00 13.61           N  
ANISOU 1060  N   GLN A 132      914   1735   2395   -328    152   -170       N  
ATOM   1061  CA  GLN A 132      60.433  46.383  10.882  1.00 14.94           C  
ANISOU 1061  CA  GLN A 132     1071   2203   2261   -516   -105    383       C  
ATOM   1062  C   GLN A 132      59.732  46.268  12.198  1.00 14.27           C  
ANISOU 1062  C   GLN A 132      892   2121   2273   -202      5    126       C  
ATOM   1063  O   GLN A 132      58.508  46.011  12.329  1.00 15.19           O  
ANISOU 1063  O   GLN A 132      749   1973   2908   -107    -56    213       O  
ATOM   1064  CB  GLN A 132      60.695  47.812  10.538  1.00 17.03           C  
ANISOU 1064  CB  GLN A 132     1729   2069   2511   -830   -205    -24       C  
ATOM   1065  CG  GLN A 132      59.555  48.789  10.680  1.00 19.75           C  
ANISOU 1065  CG  GLN A 132     2564   2256   2498    -51   -994     -6       C  
ATOM   1066  CD  GLN A 132      59.901  50.236  10.384  1.00 37.52           C  
ANISOU 1066  CD  GLN A 132     4097   2262   7545   -224   -697    293       C  
ATOM   1067  OE1 GLN A 132      59.334  51.124  11.020  1.00 36.37           O  
ANISOU 1067  OE1 GLN A 132     4606   4606   4606      0      0      0       O  
ATOM   1068  NE2 GLN A 132      60.888  50.534   9.540  1.00 71.26           N  
ANISOU 1068  NE2 GLN A 132     9025   9025   9025      0      0      0       N  
ATOM   1069  N   PHE A 133      60.521  46.349  13.238  1.00 12.31           N  
ANISOU 1069  N   PHE A 133      700   1551   2309    -56     34     46       N  
ATOM   1070  CA  PHE A 133      60.072  46.213  14.590  1.00 11.83           C  
ANISOU 1070  CA  PHE A 133      628   1500   2256      6     -7   -102       C  
ATOM   1071  C   PHE A 133      60.751  47.281  15.446  1.00 14.37           C  
ANISOU 1071  C   PHE A 133      949   1772   2605   -196     52   -362       C  
ATOM   1072  O   PHE A 133      61.957  47.498  15.393  1.00 20.97           O  
ANISOU 1072  O   PHE A 133     1046   3169   3556   -630    357  -1383       O  
ATOM   1073  CB  PHE A 133      60.430  44.852  15.100  1.00 12.14           C  
ANISOU 1073  CB  PHE A 133      741   1585   2174     62   -196   -105       C  
ATOM   1074  CG  PHE A 133      59.872  43.656  14.351  1.00  9.78           C  
ANISOU 1074  CG  PHE A 133      695   1307   1624    186    -37    129       C  
ATOM   1075  CD1 PHE A 133      60.542  43.105  13.241  1.00 10.30           C  
ANISOU 1075  CD1 PHE A 133      691   1325   1802    279    105    145       C  
ATOM   1076  CD2 PHE A 133      58.674  43.067  14.692  1.00  9.90           C  
ANISOU 1076  CD2 PHE A 133      744   1250   1675     69     39     -6       C  
ATOM   1077  CE1 PHE A 133      60.021  42.054  12.526  1.00 10.54           C  
ANISOU 1077  CE1 PHE A 133      832   1421   1652    406     82     53       C  
ATOM   1078  CE2 PHE A 133      58.159  42.009  13.972  1.00  9.81           C  
ANISOU 1078  CE2 PHE A 133      765   1142   1728    200     28    -28       C  
ATOM   1079  CZ  PHE A 133      58.824  41.488  12.890  1.00  9.96           C  
ANISOU 1079  CZ  PHE A 133      761   1223   1707    403    -91     -4       C  
ATOM   1080  N   SER A 134      59.992  48.073  16.114  1.00 15.35           N  
ANISOU 1080  N   SER A 134     1191   1297   3202   -234    205   -345       N  
ATOM   1081  CA  SER A 134      60.611  49.133  16.866  1.00 19.09           C  
ANISOU 1081  CA  SER A 134     1617   1509   3948   -288   -134   -612       C  
ATOM   1082  C   SER A 134      60.751  48.732  18.316  1.00 15.92           C  
ANISOU 1082  C   SER A 134      837   1314   3749   -109     -4   -965       C  
ATOM   1083  O   SER A 134      60.195  47.725  18.762  1.00 17.50           O  
ANISOU 1083  O   SER A 134     1310   1277   3898    -82   -358   -617       O  
ATOM   1084  CB  SER A 134      59.813  50.410  16.533  1.00 25.65           C  
ANISOU 1084  CB  SER A 134     2887   1348   5271   -161  -1285   -623       C  
ATOM   1085  OG  SER A 134      58.723  50.227  17.419  1.00 37.48           O  
ANISOU 1085  OG  SER A 134     1581   3298   9009    324   -148  -2187       O  
ATOM   1086  N   LYS A 135      61.438  49.476  19.176  1.00 18.89           N  
ANISOU 1086  N   LYS A 135     1028   1748   4223   -207   -247   -950       N  
ATOM   1087  CA  LYS A 135      61.686  49.326  20.534  1.00 20.24           C  
ANISOU 1087  CA  LYS A 135     1376   2005   4121    246   -389  -1424       C  
ATOM   1088  C   LYS A 135      60.515  49.006  21.401  1.00 23.87           C  
ANISOU 1088  C   LYS A 135     1792   3417   3637     15   -172  -1953       C  
ATOM   1089  O   LYS A 135      60.618  48.245  22.371  1.00 40.24           O  
ANISOU 1089  O   LYS A 135     2542   7993   4379   -878   -511    336       O  
ATOM   1090  CB  LYS A 135      62.512  50.614  20.850  1.00 28.37           C  
ANISOU 1090  CB  LYS A 135     2301   2591   5622   -246   -793  -1914       C  
ATOM   1091  CG  LYS A 135      63.478  51.084  19.778  1.00 50.31           C  
ANISOU 1091  CG  LYS A 135     4625   5026   8993  -3110   1569  -2894       C  
ATOM   1092  CD  LYS A 135      63.434  51.548  18.336  1.00 39.89           C  
ANISOU 1092  CD  LYS A 135     5052   5052   5052      0      0      0       C  
ATOM   1093  CE  LYS A 135      62.217  52.504  18.049  1.00 54.70           C  
ANISOU 1093  CE  LYS A 135     6928   6928   6928      0      0      0       C  
ATOM   1094  NZ  LYS A 135      62.335  52.807  16.588  1.00 97.89           N  
ANISOU 1094  NZ  LYS A 135    12398  12398  12398      0      0      0       N  
ATOM   1095  N   ASP A 136      59.381  49.725  21.123  1.00 26.66           N  
ANISOU 1095  N   ASP A 136     1087   3033   5759    -49   -336  -3355       N  
ATOM   1096  CA  ASP A 136      58.073  49.589  21.830  1.00 18.58           C  
ANISOU 1096  CA  ASP A 136     1627   2079   3180    162   -836  -1313       C  
ATOM   1097  C   ASP A 136      56.980  49.227  20.837  1.00 12.73           C  
ANISOU 1097  C   ASP A 136     1162   1304   2251     -4   -346   -430       C  
ATOM   1098  O   ASP A 136      56.169  50.034  20.439  1.00 16.20           O  
ANISOU 1098  O   ASP A 136     1552   1187   3264    170   -523   -419       O  
ATOM   1099  CB  ASP A 136      57.773  50.864  22.617  1.00 22.86           C  
ANISOU 1099  CB  ASP A 136     1460   3198   3811     88   -256  -2212       C  
ATOM   1100  CG  ASP A 136      56.464  50.704  23.410  1.00 19.43           C  
ANISOU 1100  CG  ASP A 136     2023   2390   2789    -31   -384  -1054       C  
ATOM   1101  OD1 ASP A 136      56.116  49.590  23.911  1.00 31.92           O  
ANISOU 1101  OD1 ASP A 136     5435   3220   3172  -1038   -547   -295       O  
ATOM   1102  OD2 ASP A 136      55.774  51.708  23.519  1.00 24.62           O  
ANISOU 1102  OD2 ASP A 136     1930   3594   3601    863    -28  -1028       O  
ATOM   1103  N   GLN A 137      56.947  47.932  20.507  1.00 10.80           N  
ANISOU 1103  N   GLN A 137      947   1206   1848    131   -153   -429       N  
ATOM   1104  CA  GLN A 137      56.075  47.408  19.456  1.00 10.03           C  
ANISOU 1104  CA  GLN A 137      757   1104   1857    102    -98   -344       C  
ATOM   1105  C   GLN A 137      54.788  46.904  20.116  1.00  9.75           C  
ANISOU 1105  C   GLN A 137      943   1020   1652    136   -193   -278       C  
ATOM   1106  O   GLN A 137      54.613  45.755  20.477  1.00 10.28           O  
ANISOU 1106  O   GLN A 137      864    969   1976    110   -255    -72       O  
ATOM   1107  CB  GLN A 137      56.824  46.286  18.678  1.00 10.51           C  
ANISOU 1107  CB  GLN A 137      783   1191   1919    207   -179   -369       C  
ATOM   1108  CG  GLN A 137      56.090  45.868  17.434  1.00 10.90           C  
ANISOU 1108  CG  GLN A 137      838   1343   1859      0    -67   -366       C  
ATOM   1109  CD  GLN A 137      56.111  46.950  16.375  1.00 10.40           C  
ANISOU 1109  CD  GLN A 137      867   1158   1830     17     63   -349       C  
ATOM   1110  OE1 GLN A 137      57.154  47.543  16.021  1.00 13.64           O  
ANISOU 1110  OE1 GLN A 137      834   1933   2286   -185    169   -328       O  
ATOM   1111  NE2 GLN A 137      54.934  47.270  15.839  1.00 10.58           N  
ANISOU 1111  NE2 GLN A 137      804   1020   2097    125    103   -228       N  
ATOM   1112  N   LYS A 138      53.852  47.866  20.322  1.00  8.71           N  
ANISOU 1112  N   LYS A 138      922   1019   1286    131    -33   -116       N  
ATOM   1113  CA  LYS A 138      52.709  47.669  21.201  1.00  9.11           C  
ANISOU 1113  CA  LYS A 138      990   1053   1334    112    -93    -98       C  
ATOM   1114  C   LYS A 138      51.728  46.618  20.717  1.00  9.07           C  
ANISOU 1114  C   LYS A 138      882   1021   1458     94      9    -89       C  
ATOM   1115  O   LYS A 138      50.943  46.128  21.546  1.00 11.22           O  
ANISOU 1115  O   LYS A 138     1431   1144   1585    -80    223    -68       O  
ATOM   1116  CB  LYS A 138      51.946  48.985  21.466  1.00  9.24           C  
ANISOU 1116  CB  LYS A 138     1026   1086   1311    168     60      6       C  
ATOM   1117  CG  LYS A 138      52.781  50.044  22.212  1.00 10.10           C  
ANISOU 1117  CG  LYS A 138     1133   1296   1313    129    -66   -250       C  
ATOM   1118  CD  LYS A 138      51.857  51.166  22.717  1.00 11.09           C  
ANISOU 1118  CD  LYS A 138     1332   1317   1460    328     73   -135       C  
ATOM   1119  CE  LYS A 138      52.530  52.326  23.368  1.00 15.25           C  
ANISOU 1119  CE  LYS A 138     1826   1646   2178    230    223   -652       C  
ATOM   1120  NZ  LYS A 138      53.283  51.885  24.573  1.00 19.90           N  
ANISOU 1120  NZ  LYS A 138     1941   2866   2567    317   -523  -1208       N  
ATOM   1121  N   ASP A 139      51.687  46.292  19.429  1.00  8.60           N  
ANISOU 1121  N   ASP A 139      728   1037   1421    115    -84   -163       N  
ATOM   1122  CA  ASP A 139      50.862  45.260  18.891  1.00  8.44           C  
ANISOU 1122  CA  ASP A 139      728    990   1408     84     54    -53       C  
ATOM   1123  C   ASP A 139      51.465  43.872  18.896  1.00  7.91           C  
ANISOU 1123  C   ASP A 139      655    981   1294     16    -33    -48       C  
ATOM   1124  O   ASP A 139      50.861  42.938  18.316  1.00  8.30           O  
ANISOU 1124  O   ASP A 139      697    920   1460     58    -72     27       O  
ATOM   1125  CB  ASP A 139      50.306  45.641  17.507  1.00  8.69           C  
ANISOU 1125  CB  ASP A 139      749   1019   1453    154    -94   -113       C  
ATOM   1126  CG  ASP A 139      51.390  45.942  16.523  1.00  8.62           C  
ANISOU 1126  CG  ASP A 139      712    921   1563    163    -87    210       C  
ATOM   1127  OD1 ASP A 139      52.594  45.951  16.877  1.00  9.55           O  
ANISOU 1127  OD1 ASP A 139      678   1292   1567    111     -2   -103       O  
ATOM   1128  OD2 ASP A 139      51.002  46.164  15.336  1.00  9.67           O  
ANISOU 1128  OD2 ASP A 139      805   1339   1440    259      3    -53       O  
ATOM   1129  N   LEU A 140      52.599  43.669  19.604  1.00  8.58           N  
ANISOU 1129  N   LEU A 140      853    817   1510     95   -140   -105       N  
ATOM   1130  CA  LEU A 140      53.162  42.375  19.882  1.00  7.95           C  
ANISOU 1130  CA  LEU A 140      816    867   1265    111    -83   -221       C  
ATOM   1131  C   LEU A 140      53.206  42.142  21.373  1.00  8.21           C  
ANISOU 1131  C   LEU A 140      855    893   1297    131   -191   -214       C  
ATOM   1132  O   LEU A 140      53.588  43.033  22.146  1.00 11.21           O  
ANISOU 1132  O   LEU A 140     1611   1158   1387   -145   -279   -320       O  
ATOM   1133  CB  LEU A 140      54.573  42.207  19.296  1.00  8.94           C  
ANISOU 1133  CB  LEU A 140      765   1048   1500     20   -109   -205       C  
ATOM   1134  CG  LEU A 140      54.683  42.175  17.785  1.00  8.75           C  
ANISOU 1134  CG  LEU A 140      854   1002   1387     57     91    -87       C  
ATOM   1135  CD1 LEU A 140      56.170  42.045  17.381  1.00 11.28           C  
ANISOU 1135  CD1 LEU A 140     1014   1320   1845     -2    243   -125       C  
ATOM   1136  CD2 LEU A 140      53.879  41.037  17.197  1.00 10.28           C  
ANISOU 1136  CD2 LEU A 140     1237   1195   1380    -70     42   -190       C  
ATOM   1137  N   ILE A 141      52.862  40.933  21.788  1.00  8.08           N  
ANISOU 1137  N   ILE A 141      746   1021   1226    158   -116   -137       N  
ATOM   1138  CA  ILE A 141      53.059  40.426  23.122  1.00  7.98           C  
ANISOU 1138  CA  ILE A 141      702   1053   1205    231    -62   -173       C  
ATOM   1139  C   ILE A 141      54.378  39.644  23.127  1.00  7.79           C  
ANISOU 1139  C   ILE A 141      677   1224    986    199      9   -307       C  
ATOM   1140  O   ILE A 141      54.489  38.585  22.529  1.00  8.79           O  
ANISOU 1140  O   ILE A 141      772   1263   1222    255   -124   -351       O  
ATOM   1141  CB  ILE A 141      51.909  39.482  23.541  1.00  9.36           C  
ANISOU 1141  CB  ILE A 141      828   1242   1400     83     68     33       C  
ATOM   1142  CG1 ILE A 141      50.549  40.210  23.471  1.00 11.34           C  
ANISOU 1142  CG1 ILE A 141      671   1906   1624     66    -19   -177       C  
ATOM   1143  CG2 ILE A 141      52.173  38.923  24.914  1.00 11.90           C  
ANISOU 1143  CG2 ILE A 141      944   1913   1553     43    112    178       C  
ATOM   1144  CD1 ILE A 141      49.371  39.263  23.490  1.00 13.79           C  
ANISOU 1144  CD1 ILE A 141      799   2031   2279    -65    114    127       C  
ATOM   1145  N   LEU A 142      55.401  40.207  23.802  1.00  8.47           N  
ANISOU 1145  N   LEU A 142      697   1224   1217    239   -115   -308       N  
ATOM   1146  CA  LEU A 142      56.714  39.549  23.869  1.00  8.21           C  
ANISOU 1146  CA  LEU A 142      777    982   1285    238   -141   -123       C  
ATOM   1147  C   LEU A 142      56.785  38.706  25.119  1.00  8.30           C  
ANISOU 1147  C   LEU A 142      710   1260   1107    220    -26   -268       C  
ATOM   1148  O   LEU A 142      56.367  39.152  26.204  1.00 10.60           O  
ANISOU 1148  O   LEU A 142     1273   1481   1175    444     30   -361       O  
ATOM   1149  CB  LEU A 142      57.864  40.577  23.834  1.00  9.35           C  
ANISOU 1149  CB  LEU A 142      760   1165   1540     83   -173   -241       C  
ATOM   1150  CG  LEU A 142      57.904  41.504  22.616  1.00  9.60           C  
ANISOU 1150  CG  LEU A 142      825   1042   1691    134    -42   -188       C  
ATOM   1151  CD1 LEU A 142      59.075  42.463  22.724  1.00 12.29           C  
ANISOU 1151  CD1 LEU A 142     1170   1478   1905   -175   -185     27       C  
ATOM   1152  CD2 LEU A 142      57.921  40.723  21.287  1.00 10.38           C  
ANISOU 1152  CD2 LEU A 142     1049   1277   1520    123    -20   -105       C  
ATOM   1153  N   GLN A 143      57.313  37.518  24.996  1.00  7.52           N  
ANISOU 1153  N   GLN A 143      661   1106   1020    191   -105   -171       N  
ATOM   1154  CA  GLN A 143      57.433  36.558  26.098  1.00  8.13           C  
ANISOU 1154  CA  GLN A 143      770   1328    915    221   -122   -236       C  
ATOM   1155  C   GLN A 143      58.900  36.108  26.199  1.00  7.46           C  
ANISOU 1155  C   GLN A 143      826   1079    858    250    -90    -85       C  
ATOM   1156  O   GLN A 143      59.615  35.968  25.205  1.00  8.17           O  
ANISOU 1156  O   GLN A 143      754   1233   1041    275   -118   -151       O  
ATOM   1157  CB  GLN A 143      56.510  35.348  25.925  1.00  8.51           C  
ANISOU 1157  CB  GLN A 143      786   1283   1083    310    -81     -2       C  
ATOM   1158  CG  GLN A 143      55.037  35.780  25.836  1.00  9.52           C  
ANISOU 1158  CG  GLN A 143      735   1350   1442    276    -22   -164       C  
ATOM   1159  CD  GLN A 143      54.079  34.634  25.686  1.00  8.74           C  
ANISOU 1159  CD  GLN A 143      703   1443   1094    252     57   -184       C  
ATOM   1160  OE1 GLN A 143      54.379  33.597  25.099  1.00  9.55           O  
ANISOU 1160  OE1 GLN A 143      766   1339   1434    209     43   -118       O  
ATOM   1161  NE2 GLN A 143      52.845  34.797  26.219  1.00  9.91           N  
ANISOU 1161  NE2 GLN A 143      810   1385   1475    245     49   -155       N  
ATOM   1162  N   GLY A 144      59.321  35.865  27.436  1.00  9.25           N  
ANISOU 1162  N   GLY A 144      831   1594   1001    329   -105   -156       N  
ATOM   1163  CA  GLY A 144      60.683  35.285  27.633  1.00  9.92           C  
ANISOU 1163  CA  GLY A 144      784   1683   1208    259   -221     -6       C  
ATOM   1164  C   GLY A 144      61.727  36.336  27.254  1.00  9.07           C  
ANISOU 1164  C   GLY A 144      910   1496    956    242   -116   -215       C  
ATOM   1165  O   GLY A 144      61.683  37.518  27.660  1.00 10.82           O  
ANISOU 1165  O   GLY A 144     1058   1689   1263    285   -173   -496       O  
ATOM   1166  N   ASP A 145      62.722  35.881  26.483  1.00  8.87           N  
ANISOU 1166  N   ASP A 145      809   1350   1129    256   -212   -250       N  
ATOM   1167  CA  ASP A 145      63.867  36.709  26.139  1.00  9.25           C  
ANISOU 1167  CA  ASP A 145      811   1383   1234    225   -217   -218       C  
ATOM   1168  C   ASP A 145      63.683  37.556  24.869  1.00  9.21           C  
ANISOU 1168  C   ASP A 145      788   1255   1372    153   -226   -183       C  
ATOM   1169  O   ASP A 145      64.595  38.246  24.455  1.00  9.90           O  
ANISOU 1169  O   ASP A 145      818   1511   1339     30   -242   -232       O  
ATOM   1170  CB  ASP A 145      65.095  35.771  25.945  1.00  9.78           C  
ANISOU 1170  CB  ASP A 145      775   1457   1393    293   -264   -201       C  
ATOM   1171  CG  ASP A 145      65.585  35.130  27.210  1.00 11.27           C  
ANISOU 1171  CG  ASP A 145      944   1941   1290    433   -199   -209       C  
ATOM   1172  OD1 ASP A 145      65.381  35.731  28.297  1.00 16.47           O  
ANISOU 1172  OD1 ASP A 145     1748   2988   1367   1170   -498   -409       O  
ATOM   1173  OD2 ASP A 145      66.194  34.035  27.120  1.00 11.61           O  
ANISOU 1173  OD2 ASP A 145     1149   1830   1321    445   -242     20       O  
ATOM   1174  N   ALA A 146      62.478  37.512  24.247  1.00  8.61           N  
ANISOU 1174  N   ALA A 146      761   1286   1145    185   -175   -221       N  
ATOM   1175  CA  ALA A 146      62.288  38.217  22.979  1.00  8.52           C  
ANISOU 1175  CA  ALA A 146      756   1242   1160    135   -168   -241       C  
ATOM   1176  C   ALA A 146      62.381  39.703  23.166  1.00  8.84           C  
ANISOU 1176  C   ALA A 146      809   1198   1268    228   -189   -258       C  
ATOM   1177  O   ALA A 146      61.797  40.233  24.142  1.00 10.21           O  
ANISOU 1177  O   ALA A 146     1110   1391   1282    242    -40   -330       O  
ATOM   1178  CB  ALA A 146      60.915  37.797  22.394  1.00  9.46           C  
ANISOU 1178  CB  ALA A 146      818   1426   1262    145   -305   -145       C  
ATOM   1179  N   THR A 147      62.997  40.395  22.220  1.00  8.92           N  
ANISOU 1179  N   THR A 147      840   1151   1313    105   -103   -273       N  
ATOM   1180  CA  THR A 147      63.100  41.854  22.191  1.00  9.68           C  
ANISOU 1180  CA  THR A 147     1005   1120   1461     67   -139   -306       C  
ATOM   1181  C   THR A 147      62.869  42.344  20.768  1.00  9.24           C  
ANISOU 1181  C   THR A 147      905   1115   1403    216    -80   -363       C  
ATOM   1182  O   THR A 147      63.066  41.643  19.786  1.00 10.43           O  
ANISOU 1182  O   THR A 147     1130   1228   1507    305    -86   -416       O  
ATOM   1183  CB  THR A 147      64.468  42.341  22.707  1.00 11.86           C  
ANISOU 1183  CB  THR A 147     1232   1206   1956     82   -411   -371       C  
ATOM   1184  OG1 THR A 147      65.499  41.858  21.831  1.00 13.63           O  
ANISOU 1184  OG1 THR A 147      974   1664   2411     33   -218   -373       O  
ATOM   1185  CG2 THR A 147      64.707  41.938  24.142  1.00 15.05           C  
ANISOU 1185  CG2 THR A 147     1550   2000   2028    161   -705   -463       C  
ATOM   1186  N   THR A 148      62.443  43.629  20.662  1.00 10.73           N  
ANISOU 1186  N   THR A 148     1141   1186   1650    271   -230   -375       N  
ATOM   1187  CA  THR A 148      62.279  44.291  19.403  1.00 10.46           C  
ANISOU 1187  CA  THR A 148     1145   1134   1599    205   -161   -392       C  
ATOM   1188  C   THR A 148      63.092  45.537  19.335  1.00 11.91           C  
ANISOU 1188  C   THR A 148     1056   1240   2120    176   -103   -425       C  
ATOM   1189  O   THR A 148      63.318  46.202  20.375  1.00 14.73           O  
ANISOU 1189  O   THR A 148     1547   1510   2400   -144    -99   -641       O  
ATOM   1190  CB  THR A 148      60.778  44.648  19.095  1.00 10.91           C  
ANISOU 1190  CB  THR A 148     1137   1296   1608    156   -240   -190       C  
ATOM   1191  OG1 THR A 148      60.232  45.390  20.178  1.00 12.34           O  
ANISOU 1191  OG1 THR A 148     1161   1415   1995    243   -177   -429       O  
ATOM   1192  CG2 THR A 148      59.948  43.400  18.858  1.00 11.30           C  
ANISOU 1192  CG2 THR A 148     1108   1350   1729     46   -131   -308       C  
ATOM   1193  N   GLY A 149      63.510  45.950  18.150  1.00 13.53           N  
ANISOU 1193  N   GLY A 149     1097   1541   2375    -92     75   -317       N  
ATOM   1194  CA  GLY A 149      64.113  47.219  17.906  1.00 16.32           C  
ANISOU 1194  CA  GLY A 149     1188   1688   3172   -133    -76    -44       C  
ATOM   1195  C   GLY A 149      65.616  47.167  17.668  1.00 19.18           C  
ANISOU 1195  C   GLY A 149     1247   1450   4412   -169    209   -441       C  
ATOM   1196  O   GLY A 149      66.142  48.159  17.138  1.00 25.26           O  
ANISOU 1196  O   GLY A 149     1460   1883   6017    -94    812    112       O  
ATOM   1197  N   THR A 150      66.300  46.098  18.014  1.00 17.43           N  
ANISOU 1197  N   THR A 150     1098   1794   3568     53   -148   -681       N  
ATOM   1198  CA  THR A 150      67.761  46.063  17.722  1.00 19.78           C  
ANISOU 1198  CA  THR A 150     1048   2156   4126   -185    -50   -839       C  
ATOM   1199  C   THR A 150      67.946  45.857  16.204  1.00 18.14           C  
ANISOU 1199  C   THR A 150      848   1781   4092   -195     49   -533       C  
ATOM   1200  O   THR A 150      67.479  44.865  15.637  1.00 17.32           O  
ANISOU 1200  O   THR A 150     1034   1708   3675   -148    -92   -383       O  
ATOM   1201  CB  THR A 150      68.423  44.933  18.529  1.00 25.14           C  
ANISOU 1201  CB  THR A 150     1132   3820   4364    278   -846   -326       C  
ATOM   1202  OG1 THR A 150      68.236  45.257  19.914  1.00 31.69           O  
ANISOU 1202  OG1 THR A 150     1698   5779   4266   -488   -947   -398       O  
ATOM   1203  CG2 THR A 150      69.900  44.826  18.216  1.00 28.58           C  
ANISOU 1203  CG2 THR A 150     1135   3580   5875    -92   -346    246       C  
ATOM   1204  N   ASP A 151      68.563  46.867  15.578  1.00 21.39           N  
ANISOU 1204  N   ASP A 151     1061   2020   4847   -399    289   -438       N  
ATOM   1205  CA  ASP A 151      68.686  46.962  14.137  1.00 21.13           C  
ANISOU 1205  CA  ASP A 151     1143   1709   4979   -364    611   -123       C  
ATOM   1206  C   ASP A 151      67.291  46.883  13.515  1.00 21.14           C  
ANISOU 1206  C   ASP A 151     1230   2146   4457   -199    579     72       C  
ATOM   1207  O   ASP A 151      67.102  46.464  12.385  1.00 20.78           O  
ANISOU 1207  O   ASP A 151     1425   2288   3987   -327    806    639       O  
ATOM   1208  CB  ASP A 151      69.562  45.809  13.583  1.00 27.89           C  
ANISOU 1208  CB  ASP A 151     1681   3196   5459    658   1365     94       C  
ATOM   1209  CG  ASP A 151      70.778  46.558  13.022  1.00 44.03           C  
ANISOU 1209  CG  ASP A 151     5576   5576   5576      0      0      0       C  
ATOM   1210  OD1 ASP A 151      70.628  47.201  11.959  1.00 44.47           O  
ANISOU 1210  OD1 ASP A 151     5632   5632   5632      0      0      0       O  
ATOM   1211  OD2 ASP A 151      71.695  46.669  13.860  1.00 68.57           O  
ANISOU 1211  OD2 ASP A 151     8684   8684   8684      0      0      0       O  
ATOM   1212  N   GLY A 152      66.237  47.317  14.196  1.00 20.16           N  
ANISOU 1212  N   GLY A 152     1281   1078   5112   -248    677   -231       N  
ATOM   1213  CA  GLY A 152      64.900  47.252  13.647  1.00 16.36           C  
ANISOU 1213  CA  GLY A 152     1498   1225   3340     26    700    212       C  
ATOM   1214  C   GLY A 152      64.285  45.839  13.559  1.00 13.03           C  
ANISOU 1214  C   GLY A 152      818   1212   2800    135    309    423       C  
ATOM   1215  O   GLY A 152      63.306  45.643  12.815  1.00 14.35           O  
ANISOU 1215  O   GLY A 152      949   1552   2816    296    155    486       O  
ATOM   1216  N   ASN A 153      64.864  44.841  14.185  1.00 12.07           N  
ANISOU 1216  N   ASN A 153      859    985   2627      9      7    -28       N  
ATOM   1217  CA  ASN A 153      64.430  43.433  14.027  1.00 10.05           C  
ANISOU 1217  CA  ASN A 153      724    979   2019   -157      7    174       C  
ATOM   1218  C   ASN A 153      63.797  42.901  15.293  1.00  9.06           C  
ANISOU 1218  C   ASN A 153      698    933   1726     50   -122    -61       C  
ATOM   1219  O   ASN A 153      63.885  43.533  16.367  1.00 10.99           O  
ANISOU 1219  O   ASN A 153      963   1158   1951   -110     62   -290       O  
ATOM   1220  CB  ASN A 153      65.640  42.571  13.643  1.00 10.46           C  
ANISOU 1220  CB  ASN A 153      926   1093   1859    -59     93     26       C  
ATOM   1221  CG  ASN A 153      66.279  42.991  12.341  1.00 12.96           C  
ANISOU 1221  CG  ASN A 153      920   1702   2182    -88    159    323       C  
ATOM   1222  OD1 ASN A 153      65.556  43.342  11.399  1.00 15.76           O  
ANISOU 1222  OD1 ASN A 153     1210   2522   2107    -26    212    598       O  
ATOM   1223  ND2 ASN A 153      67.584  42.801  12.250  1.00 14.91           N  
ANISOU 1223  ND2 ASN A 153     1051   2027   2448    134    421    455       N  
ATOM   1224  N   LEU A 154      63.183  41.721  15.194  1.00  8.13           N  
ANISOU 1224  N   LEU A 154      754    984   1275    -74    -30     39       N  
ATOM   1225  CA  LEU A 154      62.685  40.976  16.336  1.00  7.51           C  
ANISOU 1225  CA  LEU A 154      785    747   1251     44    -16   -182       C  
ATOM   1226  C   LEU A 154      63.709  39.869  16.631  1.00  7.59           C  
ANISOU 1226  C   LEU A 154      707    922   1183     44     15    -47       C  
ATOM   1227  O   LEU A 154      63.958  38.976  15.821  1.00  9.74           O  
ANISOU 1227  O   LEU A 154     1138   1173   1300    466   -236   -343       O  
ATOM   1228  CB  LEU A 154      61.292  40.392  15.962  1.00  7.55           C  
ANISOU 1228  CB  LEU A 154      700    840   1260    101    -66    -52       C  
ATOM   1229  CG  LEU A 154      60.752  39.273  16.850  1.00  8.16           C  
ANISOU 1229  CG  LEU A 154      802    979   1243    -12     93   -111       C  
ATOM   1230  CD1 LEU A 154      60.555  39.607  18.298  1.00 10.02           C  
ANISOU 1230  CD1 LEU A 154      938   1557   1217    -37    -17   -118       C  
ATOM   1231  CD2 LEU A 154      59.422  38.762  16.249  1.00  9.11           C  
ANISOU 1231  CD2 LEU A 154      789   1197   1388    -72    -19    -89       C  
ATOM   1232  N   GLU A 155      64.346  39.956  17.814  1.00  8.13           N  
ANISOU 1232  N   GLU A 155      735    881   1396    111   -112   -331       N  
ATOM   1233  CA  GLU A 155      65.337  38.938  18.257  1.00  8.07           C  
ANISOU 1233  CA  GLU A 155      665    903   1423     68   -130   -190       C  
ATOM   1234  C   GLU A 155      64.599  38.021  19.208  1.00  7.81           C  
ANISOU 1234  C   GLU A 155      681   1029   1186    203    -12   -264       C  
ATOM   1235  O   GLU A 155      64.316  38.399  20.338  1.00  8.87           O  
ANISOU 1235  O   GLU A 155      977    986   1324    107    -42   -226       O  
ATOM   1236  CB  GLU A 155      66.535  39.615  18.944  1.00  8.98           C  
ANISOU 1236  CB  GLU A 155      843   1117   1368     88   -160   -295       C  
ATOM   1237  CG  GLU A 155      67.420  40.411  18.017  1.00 10.73           C  
ANISOU 1237  CG  GLU A 155      856   1282   1840   -139   -123   -174       C  
ATOM   1238  CD  GLU A 155      68.303  39.619  17.070  1.00 10.28           C  
ANISOU 1238  CD  GLU A 155      811   1318   1681     -8    -88     69       C  
ATOM   1239  OE1 GLU A 155      68.100  38.367  16.926  1.00  9.67           O  
ANISOU 1239  OE1 GLU A 155      822   1316   1446     -7    -11     20       O  
ATOM   1240  OE2 GLU A 155      69.216  40.245  16.508  1.00 12.89           O  
ANISOU 1240  OE2 GLU A 155     1114   1269   2392    -95    209    -17       O  
ATOM   1241  N   LEU A 156      64.240  36.804  18.810  1.00  7.04           N  
ANISOU 1241  N   LEU A 156      652    904   1053    164   -103    -98       N  
ATOM   1242  CA  LEU A 156      63.455  35.932  19.642  1.00  7.50           C  
ANISOU 1242  CA  LEU A 156      675   1038   1068    278    -93    -71       C  
ATOM   1243  C   LEU A 156      64.227  35.416  20.865  1.00  7.93           C  
ANISOU 1243  C   LEU A 156      732   1188   1017    115    -27   -120       C  
ATOM   1244  O   LEU A 156      63.650  35.247  21.934  1.00  9.93           O  
ANISOU 1244  O   LEU A 156      861   1687   1130    332    -58    -41       O  
ATOM   1245  CB  LEU A 156      62.869  34.791  18.857  1.00  7.12           C  
ANISOU 1245  CB  LEU A 156      593    893   1155    164   -139     66       C  
ATOM   1246  CG  LEU A 156      61.766  35.164  17.849  1.00  7.46           C  
ANISOU 1246  CG  LEU A 156      689   1039   1037    162   -104     78       C  
ATOM   1247  CD1 LEU A 156      61.505  34.043  16.870  1.00  8.34           C  
ANISOU 1247  CD1 LEU A 156      742   1214   1135     56   -202    -78       C  
ATOM   1248  CD2 LEU A 156      60.460  35.529  18.593  1.00  8.84           C  
ANISOU 1248  CD2 LEU A 156      671   1199   1405    264   -105    -54       C  
ATOM   1249  N   THR A 157      65.529  35.161  20.679  1.00  7.53           N  
ANISOU 1249  N   THR A 157      696   1090   1006    212   -153    -35       N  
ATOM   1250  CA  THR A 157      66.379  34.700  21.770  1.00  7.65           C  
ANISOU 1250  CA  THR A 157      758   1050   1028    117   -124     71       C  
ATOM   1251  C   THR A 157      67.493  35.730  22.019  1.00  8.49           C  
ANISOU 1251  C   THR A 157      823   1153   1168     63   -188    -94       C  
ATOM   1252  O   THR A 157      67.779  36.631  21.231  1.00  9.32           O  
ANISOU 1252  O   THR A 157     1044   1083   1327    -73   -246     -6       O  
ATOM   1253  CB  THR A 157      66.905  33.291  21.493  1.00  8.15           C  
ANISOU 1253  CB  THR A 157      860   1026   1136    129   -304    -60       C  
ATOM   1254  OG1 THR A 157      67.496  33.230  20.199  1.00  9.27           O  
ANISOU 1254  OG1 THR A 157     1020   1235   1179    299    -74    -91       O  
ATOM   1255  CG2 THR A 157      65.819  32.265  21.586  1.00  9.07           C  
ANISOU 1255  CG2 THR A 157      998   1118   1246      2   -188    -49       C  
ATOM   1256  N   ARG A 158      68.134  35.570  23.202  1.00  9.06           N  
ANISOU 1256  N   ARG A 158      834   1270   1253    -43   -270    -39       N  
ATOM   1257  CA  ARG A 158      69.076  36.597  23.671  1.00 10.59           C  
ANISOU 1257  CA  ARG A 158      980   1513   1432   -139   -323   -132       C  
ATOM   1258  C   ARG A 158      70.349  36.624  22.838  1.00 10.45           C  
ANISOU 1258  C   ARG A 158      972   1290   1612    -68   -315   -206       C  
ATOM   1259  O   ARG A 158      70.944  35.587  22.519  1.00 11.09           O  
ANISOU 1259  O   ARG A 158      862   1312   1937     18   -289    -98       O  
ATOM   1260  CB  ARG A 158      69.359  36.360  25.145  1.00 16.92           C  
ANISOU 1260  CB  ARG A 158     1403   3351   1518   -836   -637   -150       C  
ATOM   1261  CG  ARG A 158      69.983  37.511  25.870  1.00 18.86           C  
ANISOU 1261  CG  ARG A 158     2062   3028   1898   -208   -457   -906       C  
ATOM   1262  CD  ARG A 158      69.078  38.685  26.138  1.00 23.79           C  
ANISOU 1262  CD  ARG A 158     3326   3394   2096    703    321    287       C  
ATOM   1263  NE  ARG A 158      68.002  38.384  27.076  1.00 19.41           N  
ANISOU 1263  NE  ARG A 158     2320   2402   2473    334   -165    103       N  
ATOM   1264  CZ  ARG A 158      66.926  39.158  27.299  1.00 21.24           C  
ANISOU 1264  CZ  ARG A 158     2630   2407   2835    600   -289   -455       C  
ATOM   1265  NH1 ARG A 158      66.671  40.268  26.681  1.00 29.20           N  
ANISOU 1265  NH1 ARG A 158     5485   3024   2311   1860   -943   -564       N  
ATOM   1266  NH2 ARG A 158      66.082  38.743  28.225  1.00 24.70           N  
ANISOU 1266  NH2 ARG A 158     1956   3983   3211    137   -315   -827       N  
ATOM   1267  N   VAL A 159      70.791  37.843  22.556  1.00 12.18           N  
ANISOU 1267  N   VAL A 159      970   1423   2120   -237   -299    -44       N  
ATOM   1268  CA  VAL A 159      72.012  38.154  21.809  1.00 12.79           C  
ANISOU 1268  CA  VAL A 159      869   1609   2260   -169   -240    -75       C  
ATOM   1269  C   VAL A 159      72.795  39.141  22.660  1.00 15.31           C  
ANISOU 1269  C   VAL A 159     1021   1639   3016   -332    -73   -428       C  
ATOM   1270  O   VAL A 159      72.225  40.110  23.141  1.00 18.96           O  
ANISOU 1270  O   VAL A 159     1428   1850   3750   -368     98   -893       O  
ATOM   1271  CB  VAL A 159      71.742  38.629  20.388  1.00 14.52           C  
ANISOU 1271  CB  VAL A 159     1151   1697   2534    -97   -180    430       C  
ATOM   1272  CG1 VAL A 159      73.038  38.731  19.573  1.00 20.61           C  
ANISOU 1272  CG1 VAL A 159     1569   2895   3172   -107    292   1049       C  
ATOM   1273  CG2 VAL A 159      70.828  37.741  19.570  1.00 15.48           C  
ANISOU 1273  CG2 VAL A 159     1651   2008   2076   -136   -231    116       C  
ATOM   1274  N   SER A 160      74.067  38.903  22.843  1.00 17.27           N  
ANISOU 1274  N   SER A 160     1034   2319   3046   -379   -253   -856       N  
ATOM   1275  CA  SER A 160      74.926  39.702  23.653  1.00 24.22           C  
ANISOU 1275  CA  SER A 160     1613   2669   4693   -654   -939  -1084       C  
ATOM   1276  C   SER A 160      75.148  41.005  22.902  1.00 29.07           C  
ANISOU 1276  C   SER A 160     2868   3200   4703  -1686   -515  -1091       C  
ATOM   1277  O   SER A 160      74.891  41.216  21.727  1.00 26.87           O  
ANISOU 1277  O   SER A 160     2410   3217   4332  -1439    475   -995       O  
ATOM   1278  CB  SER A 160      76.211  38.892  23.986  1.00 26.95           C  
ANISOU 1278  CB  SER A 160     1319   4991   3676    205   -732  -2042       C  
ATOM   1279  OG  SER A 160      77.071  39.111  22.894  1.00 34.81           O  
ANISOU 1279  OG  SER A 160     2870   4643   5388   -902    812  -2401       O  
ATOM   1280  N   SER A 161      75.653  41.977  23.662  1.00 31.68           N  
ANISOU 1280  N   SER A 161     4012   4012   4012      0      0      0       N  
ATOM   1281  CA  SER A 161      75.844  43.341  23.224  1.00 45.50           C  
ANISOU 1281  CA  SER A 161     5763   5763   5763      0      0      0       C  
ATOM   1282  C   SER A 161      76.744  43.428  22.006  1.00 36.62           C  
ANISOU 1282  C   SER A 161     4638   4638   4638      0      0      0       C  
ATOM   1283  O   SER A 161      76.561  44.218  21.087  1.00 40.80           O  
ANISOU 1283  O   SER A 161     5167   5167   5167      0      0      0       O  
ATOM   1284  CB  SER A 161      76.448  44.174  24.361  1.00 42.95           C  
ANISOU 1284  CB  SER A 161     5440   5440   5440      0      0      0       C  
ATOM   1285  OG  SER A 161      75.866  45.462  24.388  1.00 43.89           O  
ANISOU 1285  OG  SER A 161     5559   5559   5559      0      0      0       O  
ATOM   1286  N   ASN A 162      77.616  42.441  21.893  1.00 33.11           N  
ANISOU 1286  N   ASN A 162     4193   4193   4193      0      0      0       N  
ATOM   1287  CA  ASN A 162      78.471  42.260  20.736  1.00 71.32           C  
ANISOU 1287  CA  ASN A 162     9033   9033   9033      0      0      0       C  
ATOM   1288  C   ASN A 162      77.909  41.494  19.544  1.00 52.40           C  
ANISOU 1288  C   ASN A 162     6637   6637   6637      0      0      0       C  
ATOM   1289  O   ASN A 162      78.609  41.209  18.557  1.00 36.54           O  
ANISOU 1289  O   ASN A 162     4628   4628   4628      0      0      0       O  
ATOM   1290  CB  ASN A 162      79.724  41.494  21.243  1.00 71.44           C  
ANISOU 1290  CB  ASN A 162     9048   9048   9048      0      0      0       C  
ATOM   1291  CG  ASN A 162      79.506  40.035  20.826  1.00 47.69           C  
ANISOU 1291  CG  ASN A 162     6040   6040   6040      0      0      0       C  
ATOM   1292  OD1 ASN A 162      79.386  39.263  21.766  1.00 44.41           O  
ANISOU 1292  OD1 ASN A 162     5625   5625   5625      0      0      0       O  
ATOM   1293  ND2 ASN A 162      79.451  39.921  19.502  1.00 45.83           N  
ANISOU 1293  ND2 ASN A 162     5804   5804   5804      0      0      0       N  
ATOM   1294  N   GLY A 163      76.660  41.066  19.639  1.00 34.34           N  
ANISOU 1294  N   GLY A 163     3651   2644   6430  -1645   2188   -517       N  
ATOM   1295  CA  GLY A 163      76.012  40.245  18.652  1.00 31.91           C  
ANISOU 1295  CA  GLY A 163     4560   2026   5238   -764   1078    504       C  
ATOM   1296  C   GLY A 163      76.233  38.744  18.797  1.00 25.30           C  
ANISOU 1296  C   GLY A 163     2821   2058   4497   -392   1019    242       C  
ATOM   1297  O   GLY A 163      75.656  38.016  17.971  1.00 27.34           O  
ANISOU 1297  O   GLY A 163     4329   2187   3614   -246    805    349       O  
ATOM   1298  N   SER A 164      76.824  38.193  19.848  1.00 24.04           N  
ANISOU 1298  N   SER A 164     2339   2180   4391   -918    850     76       N  
ATOM   1299  CA  SER A 164      76.969  36.722  19.923  1.00 21.27           C  
ANISOU 1299  CA  SER A 164     1344   2267   4271   -686    251    175       C  
ATOM   1300  C   SER A 164      75.701  36.084  20.456  1.00 14.47           C  
ANISOU 1300  C   SER A 164     1129   1551   2683   -335    -89   -120       C  
ATOM   1301  O   SER A 164      75.182  36.634  21.455  1.00 16.98           O  
ANISOU 1301  O   SER A 164     1406   1725   3163   -398   -117   -661       O  
ATOM   1302  CB ASER A 164      78.045  36.323  20.941  0.53 26.30           C  
ANISOU 1302  CB ASER A 164     1292   3285   5169   -962   -426    -15       C  
ATOM   1303  CB BSER A 164      78.299  36.342  20.532  0.47 26.93           C  
ANISOU 1303  CB BSER A 164     1251   3444   5285  -1058   -122    499       C  
ATOM   1304  OG ASER A 164      79.285  36.878  20.624  0.53 36.28           O  
ANISOU 1304  OG ASER A 164     1198   6519   5728  -1691    700  -2507       O  
ATOM   1305  OG BSER A 164      78.307  36.209  21.937  0.47 31.29           O  
ANISOU 1305  OG BSER A 164     1920   4681   4992    742   -778  -1421       O  
ATOM   1306  N   PRO A 165      75.143  35.052  19.839  1.00 12.30           N  
ANISOU 1306  N   PRO A 165      945   1570   2042   -218    -21     25       N  
ATOM   1307  CA  PRO A 165      74.001  34.418  20.486  1.00 11.16           C  
ANISOU 1307  CA  PRO A 165      878   1378   1880   -129   -185    -10       C  
ATOM   1308  C   PRO A 165      74.342  33.792  21.798  1.00 11.13           C  
ANISOU 1308  C   PRO A 165      892   1331   1901    -21   -179    -28       C  
ATOM   1309  O   PRO A 165      75.430  33.267  21.994  1.00 14.50           O  
ANISOU 1309  O   PRO A 165     1090   2190   2094    444   -204      5       O  
ATOM   1310  CB  PRO A 165      73.544  33.434  19.414  1.00 13.01           C  
ANISOU 1310  CB  PRO A 165     1173   1717   1930   -354    -93   -169       C  
ATOM   1311  CG  PRO A 165      74.816  33.068  18.653  1.00 14.34           C  
ANISOU 1311  CG  PRO A 165     1180   2013   2121   -247     85   -198       C  
ATOM   1312  CD  PRO A 165      75.526  34.378  18.607  1.00 14.53           C  
ANISOU 1312  CD  PRO A 165     1297   1977   2111   -213    145    -34       C  
ATOM   1313  N   GLN A 166      73.338  33.756  22.707  1.00 10.88           N  
ANISOU 1313  N   GLN A 166      810   1367   1853   -166   -371    111       N  
ATOM   1314  CA  GLN A 166      73.506  33.080  23.976  1.00 11.27           C  
ANISOU 1314  CA  GLN A 166      858   1595   1722    -58   -418     41       C  
ATOM   1315  C   GLN A 166      72.761  31.764  24.034  1.00 10.11           C  
ANISOU 1315  C   GLN A 166      676   1599   1472     58   -113    110       C  
ATOM   1316  O   GLN A 166      71.670  31.581  23.420  1.00 10.69           O  
ANISOU 1316  O   GLN A 166      823   1612   1525    -17   -314    -59       O  
ATOM   1317  CB  GLN A 166      72.986  33.957  25.108  1.00 14.25           C  
ANISOU 1317  CB  GLN A 166     1608   1794   1878   -151   -352   -214       C  
ATOM   1318  CG  GLN A 166      73.764  35.297  25.059  1.00 24.10           C  
ANISOU 1318  CG  GLN A 166     2447   1862   4622   -535   -808   -696       C  
ATOM   1319  CD  GLN A 166      75.252  35.191  25.199  1.00 29.67           C  
ANISOU 1319  CD  GLN A 166     2340   5778   2876  -1597  -1034   -314       C  
ATOM   1320  OE1 GLN A 166      75.784  34.775  26.233  1.00 37.95           O  
ANISOU 1320  OE1 GLN A 166     3969   6690   3404    307  -1671   -776       O  
ATOM   1321  NE2 GLN A 166      75.956  35.464  24.083  1.00 62.01           N  
ANISOU 1321  NE2 GLN A 166     7854   7854   7854      0      0      0       N  
ATOM   1322  N   GLY A 167      73.297  30.827  24.779  1.00 11.16           N  
ANISOU 1322  N   GLY A 167      714   1546   1874     25   -291    154       N  
ATOM   1323  CA  GLY A 167      72.655  29.649  25.155  1.00 10.79           C  
ANISOU 1323  CA  GLY A 167      857   1429   1711     86   -214     13       C  
ATOM   1324  C   GLY A 167      71.525  29.758  26.152  1.00 10.38           C  
ANISOU 1324  C   GLY A 167      783   1569   1495    147   -303    103       C  
ATOM   1325  O   GLY A 167      71.333  30.824  26.752  1.00 11.12           O  
ANISOU 1325  O   GLY A 167     1031   1487   1601     88   -225     49       O  
ATOM   1326  N   SER A 168      70.802  28.664  26.363  1.00  9.35           N  
ANISOU 1326  N   SER A 168      842   1464   1160    201   -297     20       N  
ATOM   1327  CA  SER A 168      69.765  28.555  27.394  1.00 10.03           C  
ANISOU 1327  CA  SER A 168      996   1567   1154    347   -162    304       C  
ATOM   1328  C   SER A 168      68.769  29.681  27.354  1.00  8.95           C  
ANISOU 1328  C   SER A 168      968   1200   1148    155   -206     47       C  
ATOM   1329  O   SER A 168      68.383  30.264  28.395  1.00 12.91           O  
ANISOU 1329  O   SER A 168     1768   1934   1083    736   -315    -12       O  
ATOM   1330  CB  SER A 168      70.452  28.444  28.784  1.00 11.80           C  
ANISOU 1330  CB  SER A 168     1418   1763   1190    381   -263    117       C  
ATOM   1331  OG  SER A 168      71.350  27.344  28.820  1.00 14.42           O  
ANISOU 1331  OG  SER A 168     1420   2283   1640    674   -358    485       O  
ATOM   1332  N   SER A 169      68.257  29.993  26.151  1.00  8.65           N  
ANISOU 1332  N   SER A 169      766   1364   1078    254   -205      2       N  
ATOM   1333  CA  SER A 169      67.374  31.132  25.933  1.00  8.21           C  
ANISOU 1333  CA  SER A 169      840   1124   1080    156   -251      3       C  
ATOM   1334  C   SER A 169      66.091  30.624  25.268  1.00  7.87           C  
ANISOU 1334  C   SER A 169      741   1272    904    235   -159   -102       C  
ATOM   1335  O   SER A 169      66.073  29.686  24.474  1.00  8.53           O  
ANISOU 1335  O   SER A 169      731   1294   1137    209   -130   -122       O  
ATOM   1336  CB  SER A 169      68.093  32.170  25.058  1.00  8.71           C  
ANISOU 1336  CB  SER A 169      774   1226   1229    143   -140     -6       C  
ATOM   1337  OG  SER A 169      67.258  33.332  24.798  1.00  9.08           O  
ANISOU 1337  OG  SER A 169      915   1152   1298    167   -185     75       O  
ATOM   1338  N   VAL A 170      64.977  31.324  25.572  1.00  8.26           N  
ANISOU 1338  N   VAL A 170      773   1260   1028    285   -274   -197       N  
ATOM   1339  CA  VAL A 170      63.672  31.037  24.912  1.00  7.83           C  
ANISOU 1339  CA  VAL A 170      564   1315   1022    127   -140   -182       C  
ATOM   1340  C   VAL A 170      62.940  32.349  24.807  1.00  7.83           C  
ANISOU 1340  C   VAL A 170      648   1301    954     79    -99   -195       C  
ATOM   1341  O   VAL A 170      62.950  33.153  25.766  1.00  8.61           O  
ANISOU 1341  O   VAL A 170      750   1466    974    217   -182   -307       O  
ATOM   1342  CB  VAL A 170      62.958  29.894  25.687  1.00 10.43           C  
ANISOU 1342  CB  VAL A 170      939   1782   1142     43    -27    185       C  
ATOM   1343  CG1 VAL A 170      62.698  30.260  27.148  1.00 11.71           C  
ANISOU 1343  CG1 VAL A 170      981   2013   1344     36     22    148       C  
ATOM   1344  CG2 VAL A 170      61.713  29.388  24.973  1.00 10.57           C  
ANISOU 1344  CG2 VAL A 170      919   1464   1533     94    -99    111       C  
ATOM   1345  N   GLY A 171      62.239  32.609  23.715  1.00  8.35           N  
ANISOU 1345  N   GLY A 171      656   1437   1002    390   -215   -185       N  
ATOM   1346  CA  GLY A 171      61.436  33.794  23.566  1.00  8.58           C  
ANISOU 1346  CA  GLY A 171      754   1353   1071    314   -273   -317       C  
ATOM   1347  C   GLY A 171      60.392  33.617  22.477  1.00  7.19           C  
ANISOU 1347  C   GLY A 171      607   1167    891    234    -92    -18       C  
ATOM   1348  O   GLY A 171      60.566  32.833  21.545  1.00  7.49           O  
ANISOU 1348  O   GLY A 171      675   1105    994    316   -132   -181       O  
ATOM   1349  N   ARG A 172      59.295  34.396  22.622  1.00  6.81           N  
ANISOU 1349  N   ARG A 172      682    976    867    210   -153   -105       N  
ATOM   1350  CA  ARG A 172      58.179  34.334  21.693  1.00  6.38           C  
ANISOU 1350  CA  ARG A 172      552    984    829    181   -139    -80       C  
ATOM   1351  C   ARG A 172      57.611  35.723  21.447  1.00  6.36           C  
ANISOU 1351  C   ARG A 172      624    933    799    164    -64    -60       C  
ATOM   1352  O   ARG A 172      57.746  36.619  22.286  1.00  7.43           O  
ANISOU 1352  O   ARG A 172      707   1080    967    230   -113   -145       O  
ATOM   1353  CB  ARG A 172      57.063  33.400  22.154  1.00  6.65           C  
ANISOU 1353  CB  ARG A 172      634    965    867    240    -73   -135       C  
ATOM   1354  CG  ARG A 172      57.567  32.109  22.750  1.00  7.84           C  
ANISOU 1354  CG  ARG A 172      827   1083    996    198     80     35       C  
ATOM   1355  CD  ARG A 172      56.596  30.955  22.865  1.00  8.04           C  
ANISOU 1355  CD  ARG A 172      773   1073   1134    252    114     26       C  
ATOM   1356  NE  ARG A 172      55.413  31.326  23.615  1.00  8.19           N  
ANISOU 1356  NE  ARG A 172      716   1263   1056    221     56     69       N  
ATOM   1357  CZ  ARG A 172      54.397  30.496  23.891  1.00  8.26           C  
ANISOU 1357  CZ  ARG A 172      711   1280   1069    271     29    194       C  
ATOM   1358  NH1 ARG A 172      54.520  29.212  23.645  1.00  9.06           N  
ANISOU 1358  NH1 ARG A 172      747   1249   1362    281    104    192       N  
ATOM   1359  NH2 ARG A 172      53.330  31.092  24.370  1.00  9.01           N  
ANISOU 1359  NH2 ARG A 172      805   1348   1184    328     52      4       N  
ATOM   1360  N   ALA A 173      56.928  35.896  20.300  1.00  6.59           N  
ANISOU 1360  N   ALA A 173      526    980    938    160   -108    -99       N  
ATOM   1361  CA  ALA A 173      56.168  37.093  20.003  1.00  6.56           C  
ANISOU 1361  CA  ALA A 173      497    952    984    169   -107   -151       C  
ATOM   1362  C   ALA A 173      54.803  36.645  19.468  1.00  6.50           C  
ANISOU 1362  C   ALA A 173      540    892    977    101    -46    -95       C  
ATOM   1363  O   ALA A 173      54.737  35.877  18.519  1.00  7.42           O  
ANISOU 1363  O   ALA A 173      520   1084   1146    175   -106   -285       O  
ATOM   1364  CB  ALA A 173      56.878  37.940  18.945  1.00  8.11           C  
ANISOU 1364  CB  ALA A 173      649    987   1368     32    -29     37       C  
ATOM   1365  N   LEU A 174      53.732  37.167  20.095  1.00  6.48           N  
ANISOU 1365  N   LEU A 174      513    869   1019    147    -44   -137       N  
ATOM   1366  CA  LEU A 174      52.361  36.854  19.677  1.00  6.49           C  
ANISOU 1366  CA  LEU A 174      526    836   1042     83    -75   -125       C  
ATOM   1367  C   LEU A 174      51.683  38.133  19.196  1.00  6.65           C  
ANISOU 1367  C   LEU A 174      601    837   1025    160     -1    -16       C  
ATOM   1368  O   LEU A 174      51.840  39.217  19.801  1.00  7.46           O  
ANISOU 1368  O   LEU A 174      734   1004   1026    170   -139    -90       O  
ATOM   1369  CB  LEU A 174      51.503  36.211  20.765  1.00  7.68           C  
ANISOU 1369  CB  LEU A 174      635    962   1247     65    -58      0       C  
ATOM   1370  CG  LEU A 174      52.000  34.860  21.300  1.00  9.05           C  
ANISOU 1370  CG  LEU A 174      742   1372   1242    111    -43    294       C  
ATOM   1371  CD1 LEU A 174      53.147  34.917  22.252  1.00 13.52           C  
ANISOU 1371  CD1 LEU A 174     1742   1513   1756   -373   -861    509       C  
ATOM   1372  CD2 LEU A 174      50.869  34.076  21.937  1.00 17.27           C  
ANISOU 1372  CD2 LEU A 174      926   1960   3515     74      0   1592       C  
ATOM   1373  N   PHE A 175      50.857  38.029  18.127  1.00  6.93           N  
ANISOU 1373  N   PHE A 175      559    898   1111    108    -85   -101       N  
ATOM   1374  CA  PHE A 175      50.120  39.216  17.710  1.00  6.64           C  
ANISOU 1374  CA  PHE A 175      530    801   1131     99    -24     -1       C  
ATOM   1375  C   PHE A 175      49.085  39.578  18.814  1.00  6.87           C  
ANISOU 1375  C   PHE A 175      536    827   1184    100    -82    -42       C  
ATOM   1376  O   PHE A 175      48.448  38.693  19.409  1.00  7.49           O  
ANISOU 1376  O   PHE A 175      634    869   1272    114     79     32       O  
ATOM   1377  CB  PHE A 175      49.479  39.043  16.326  1.00  7.20           C  
ANISOU 1377  CB  PHE A 175      646    906   1117     71    -89    -75       C  
ATOM   1378  CG  PHE A 175      48.876  40.358  15.808  1.00  7.91           C  
ANISOU 1378  CG  PHE A 175      827   1052   1052    111   -162    -31       C  
ATOM   1379  CD1 PHE A 175      49.724  41.406  15.449  1.00  8.71           C  
ANISOU 1379  CD1 PHE A 175      985   1012   1229     66   -121     44       C  
ATOM   1380  CD2 PHE A 175      47.504  40.534  15.690  1.00  8.94           C  
ANISOU 1380  CD2 PHE A 175      841   1330   1141    290   -104     22       C  
ATOM   1381  CE1 PHE A 175      49.227  42.626  15.028  1.00 10.72           C  
ANISOU 1381  CE1 PHE A 175     1267   1251   1453    282    -85    266       C  
ATOM   1382  CE2 PHE A 175      47.020  41.751  15.231  1.00 10.56           C  
ANISOU 1382  CE2 PHE A 175      995   1538   1381    442   -173    116       C  
ATOM   1383  CZ  PHE A 175      47.859  42.800  14.916  1.00 11.71           C  
ANISOU 1383  CZ  PHE A 175     1345   1268   1727    379   -138     13       C  
ATOM   1384  N   TYR A 176      48.885  40.870  19.037  1.00  7.33           N  
ANISOU 1384  N   TYR A 176      555    847   1316     55    103    -41       N  
ATOM   1385  CA  TYR A 176      48.077  41.293  20.171  1.00  8.50           C  
ANISOU 1385  CA  TYR A 176      739   1100   1311    -10     71   -217       C  
ATOM   1386  C   TYR A 176      46.601  40.875  20.066  1.00  8.30           C  
ANISOU 1386  C   TYR A 176      653    814   1608    176    158      9       C  
ATOM   1387  O   TYR A 176      46.003  40.494  21.077  1.00  9.97           O  
ANISOU 1387  O   TYR A 176      899   1125   1671     69    305    -63       O  
ATOM   1388  CB  TYR A 176      48.172  42.826  20.326  1.00 10.62           C  
ANISOU 1388  CB  TYR A 176      980   1138   1818   -115    332   -491       C  
ATOM   1389  CG  TYR A 176      47.770  43.380  21.621  1.00 10.66           C  
ANISOU 1389  CG  TYR A 176      886   1406   1658    137     50   -426       C  
ATOM   1390  CD1 TYR A 176      46.467  43.796  21.856  1.00 12.29           C  
ANISOU 1390  CD1 TYR A 176     1391   1470   1693    729    292    156       C  
ATOM   1391  CD2 TYR A 176      48.667  43.697  22.618  1.00 18.68           C  
ANISOU 1391  CD2 TYR A 176     1683   2870   2369    556   -433  -1384       C  
ATOM   1392  CE1 TYR A 176      46.016  44.328  23.010  1.00 16.69           C  
ANISOU 1392  CE1 TYR A 176     2226   1543   2415    434    950   -276       C  
ATOM   1393  CE2 TYR A 176      48.208  44.292  23.781  1.00 23.30           C  
ANISOU 1393  CE2 TYR A 176     2755   3473   2408   -105     84  -1634       C  
ATOM   1394  CZ  TYR A 176      46.894  44.594  24.019  1.00 24.66           C  
ANISOU 1394  CZ  TYR A 176     3366   3441   2331    719    692  -1424       C  
ATOM   1395  OH  TYR A 176      46.381  45.196  25.135  1.00 36.37           O  
ANISOU 1395  OH  TYR A 176     4932   4929   3618   -132   1758  -2751       O  
ATOM   1396  N   ALA A 177      46.021  41.011  18.868  1.00  8.45           N  
ANISOU 1396  N   ALA A 177      508    955   1667     -8    105     25       N  
ATOM   1397  CA  ALA A 177      44.572  40.679  18.753  1.00  9.64           C  
ANISOU 1397  CA  ALA A 177      485    835   2251     46    -36    -60       C  
ATOM   1398  C   ALA A 177      44.388  39.158  18.691  1.00  9.56           C  
ANISOU 1398  C   ALA A 177      467    903   2171     91      8    -92       C  
ATOM   1399  O   ALA A 177      45.079  38.445  17.947  1.00 10.18           O  
ANISOU 1399  O   ALA A 177      724    974   2073    193    -75   -265       O  
ATOM   1400  CB  ALA A 177      43.988  41.305  17.518  1.00 11.68           C  
ANISOU 1400  CB  ALA A 177      687   1019   2624    147   -214    124       C  
ATOM   1401  N   PRO A 178      43.329  38.629  19.353  1.00  9.29           N  
ANISOU 1401  N   PRO A 178      647    868   1926     71   -113     22       N  
ATOM   1402  CA  PRO A 178      42.864  37.264  19.099  1.00  9.88           C  
ANISOU 1402  CA  PRO A 178      890    913   1858    -85   -357     76       C  
ATOM   1403  C   PRO A 178      42.395  37.151  17.660  1.00  8.27           C  
ANISOU 1403  C   PRO A 178      570    820   1673     29    -90    240       C  
ATOM   1404  O   PRO A 178      41.898  38.117  17.054  1.00  9.47           O  
ANISOU 1404  O   PRO A 178      783    891   1835     74   -117    171       O  
ATOM   1405  CB  PRO A 178      41.710  37.113  20.048  1.00 13.36           C  
ANISOU 1405  CB  PRO A 178     1762   1593   1597   -750   -160    100       C  
ATOM   1406  CG  PRO A 178      41.544  38.293  20.860  1.00 21.75           C  
ANISOU 1406  CG  PRO A 178     2113   1436   4511   -465   1849   -436       C  
ATOM   1407  CD  PRO A 178      42.436  39.361  20.276  1.00 11.64           C  
ANISOU 1407  CD  PRO A 178      847   1174   2293     -3    265    -87       C  
ATOM   1408  N   VAL A 179      42.467  35.947  17.098  1.00  8.13           N  
ANISOU 1408  N   VAL A 179      660    876   1476      5    -82    280       N  
ATOM   1409  CA  VAL A 179      42.173  35.606  15.726  1.00  8.02           C  
ANISOU 1409  CA  VAL A 179      686    888   1399     83     67    360       C  
ATOM   1410  C   VAL A 179      41.033  34.558  15.693  1.00  7.90           C  
ANISOU 1410  C   VAL A 179      644    946   1337    171     20    109       C  
ATOM   1411  O   VAL A 179      41.079  33.545  16.425  1.00  7.63           O  
ANISOU 1411  O   VAL A 179      632    860   1336     73    -10    114       O  
ATOM   1412  CB  VAL A 179      43.444  35.046  15.036  1.00  9.55           C  
ANISOU 1412  CB  VAL A 179      778   1039   1723     98    255    243       C  
ATOM   1413  CG1 VAL A 179      43.118  34.713  13.589  1.00 12.28           C  
ANISOU 1413  CG1 VAL A 179     1023   1773   1755   -233    363     23       C  
ATOM   1414  CG2 VAL A 179      44.599  36.024  15.145  1.00 10.82           C  
ANISOU 1414  CG2 VAL A 179      722   1429   1860    -91    134    218       C  
ATOM   1415  N   HIS A 180      40.019  34.834  14.878  1.00  8.46           N  
ANISOU 1415  N   HIS A 180      699    923   1512     10    -56    172       N  
ATOM   1416  CA  HIS A 180      38.860  33.957  14.784  1.00  8.49           C  
ANISOU 1416  CA  HIS A 180      800    882   1466    122   -114     54       C  
ATOM   1417  C   HIS A 180      39.039  32.974  13.624  1.00  8.89           C  
ANISOU 1417  C   HIS A 180      881   1068   1346    112    -62    -39       C  
ATOM   1418  O   HIS A 180      39.044  33.360  12.486  1.00 12.60           O  
ANISOU 1418  O   HIS A 180     1892   1293   1482    173    -91     49       O  
ATOM   1419  CB  HIS A 180      37.633  34.870  14.527  1.00  9.57           C  
ANISOU 1419  CB  HIS A 180      731    989   1827    107   -210    -31       C  
ATOM   1420  CG  HIS A 180      36.340  34.244  14.977  1.00  9.43           C  
ANISOU 1420  CG  HIS A 180      729   1089   1678      3   -178   -317       C  
ATOM   1421  ND1 HIS A 180      35.146  34.923  14.751  1.00 11.09           N  
ANISOU 1421  ND1 HIS A 180      704   1179   2226    135   -276   -363       N  
ATOM   1422  CD2 HIS A 180      36.065  33.127  15.644  1.00 10.20           C  
ANISOU 1422  CD2 HIS A 180      621   1319   1840     20    -19   -140       C  
ATOM   1423  CE1 HIS A 180      34.216  34.210  15.355  1.00 11.25           C  
ANISOU 1423  CE1 HIS A 180      820   1317   2032     97   -299   -474       C  
ATOM   1424  NE2 HIS A 180      34.675  33.118  15.896  1.00 10.97           N  
ANISOU 1424  NE2 HIS A 180      716   1427   1920     75     -7   -427       N  
ATOM   1425  N   ILE A 181      39.267  31.675  13.927  1.00  9.39           N  
ANISOU 1425  N   ILE A 181      919   1098   1461     63    128   -128       N  
ATOM   1426  CA  ILE A 181      39.592  30.678  12.928  1.00  9.56           C  
ANISOU 1426  CA  ILE A 181     1012   1142   1387    162    170    -24       C  
ATOM   1427  C   ILE A 181      38.457  29.739  12.590  1.00 10.26           C  
ANISOU 1427  C   ILE A 181     1194   1204   1404     79    136   -189       C  
ATOM   1428  O   ILE A 181      38.513  29.000  11.595  1.00 12.45           O  
ANISOU 1428  O   ILE A 181     1669   1384   1562     10    210   -285       O  
ATOM   1429  CB  ILE A 181      40.910  29.917  13.230  1.00 11.68           C  
ANISOU 1429  CB  ILE A 181      998   1219   2112    233    292    114       C  
ATOM   1430  CG1 ILE A 181      40.811  29.105  14.498  1.00 10.84           C  
ANISOU 1430  CG1 ILE A 181     1026   1285   1705    216     21    -37       C  
ATOM   1431  CG2 ILE A 181      42.072  30.887  13.158  1.00 12.13           C  
ANISOU 1431  CG2 ILE A 181      998   1556   1942     54     81     57       C  
ATOM   1432  CD1 ILE A 181      41.887  28.051  14.624  1.00 13.96           C  
ANISOU 1432  CD1 ILE A 181     1626   1643   1905    534   -249   -254       C  
ATOM   1433  N   TRP A 182      37.370  29.779  13.329  1.00 10.98           N  
ANISOU 1433  N   TRP A 182     1086   1472   1511   -244     88   -257       N  
ATOM   1434  CA  TRP A 182      36.170  29.008  13.063  1.00 11.27           C  
ANISOU 1434  CA  TRP A 182     1291   1403   1484   -310    -20    -76       C  
ATOM   1435  C   TRP A 182      34.991  29.862  13.431  1.00 10.86           C  
ANISOU 1435  C   TRP A 182     1100   1268   1655   -383   -222    -80       C  
ATOM   1436  O   TRP A 182      35.030  30.575  14.455  1.00 11.99           O  
ANISOU 1436  O   TRP A 182     1220   1471   1753    -68   -296   -262       O  
ATOM   1437  CB  TRP A 182      36.112  27.690  13.825  1.00 11.99           C  
ANISOU 1437  CB  TRP A 182     1403   1316   1724   -211    -99   -129       C  
ATOM   1438  CG  TRP A 182      34.816  26.911  13.583  1.00 12.92           C  
ANISOU 1438  CG  TRP A 182     1797   1250   1741   -447   -241     59       C  
ATOM   1439  CD1 TRP A 182      34.533  26.077  12.551  1.00 17.54           C  
ANISOU 1439  CD1 TRP A 182     2640   1768   2090  -1053   -106   -226       C  
ATOM   1440  CD2 TRP A 182      33.597  27.020  14.318  1.00 12.70           C  
ANISOU 1440  CD2 TRP A 182     1401   1133   2172   -482   -309    248       C  
ATOM   1441  NE1 TRP A 182      33.244  25.592  12.642  1.00 18.06           N  
ANISOU 1441  NE1 TRP A 182     2736   1958   2000  -1241   -612    213       N  
ATOM   1442  CE2 TRP A 182      32.652  26.149  13.733  1.00 15.31           C  
ANISOU 1442  CE2 TRP A 182     1895   1703   2075   -806   -737    534       C  
ATOM   1443  CE3 TRP A 182      33.196  27.684  15.489  1.00 13.13           C  
ANISOU 1443  CE3 TRP A 182     1188   1400   2278   -220   -237    181       C  
ATOM   1444  CZ2 TRP A 182      31.350  25.986  14.216  1.00 17.24           C  
ANISOU 1444  CZ2 TRP A 182     1639   1943   2805   -910   -905    763       C  
ATOM   1445  CZ3 TRP A 182      31.940  27.531  16.026  1.00 14.78           C  
ANISOU 1445  CZ3 TRP A 182     1295   1919   2262   -289   -186    617       C  
ATOM   1446  CH2 TRP A 182      31.035  26.678  15.384  1.00 17.35           C  
ANISOU 1446  CH2 TRP A 182     1467   2191   2772   -637   -505    966       C  
ATOM   1447  N   GLU A 183      33.906  29.830  12.679  1.00 10.73           N  
ANISOU 1447  N   GLU A 183     1194   1337   1445   -343   -136    -18       N  
ATOM   1448  CA  GLU A 183      32.660  30.463  13.067  1.00 10.66           C  
ANISOU 1448  CA  GLU A 183     1177   1242   1533   -269   -221    -36       C  
ATOM   1449  C   GLU A 183      31.556  29.629  12.462  1.00  9.74           C  
ANISOU 1449  C   GLU A 183     1151   1096   1364   -252    -86    101       C  
ATOM   1450  O   GLU A 183      31.689  29.035  11.388  1.00  9.87           O  
ANISOU 1450  O   GLU A 183     1184   1201   1273   -143   -104    -27       O  
ATOM   1451  CB  GLU A 183      32.643  31.916  12.618  1.00 14.54           C  
ANISOU 1451  CB  GLU A 183     1782   1203   2403   -403   -462    145       C  
ATOM   1452  CG  GLU A 183      31.624  32.816  13.293  1.00 17.26           C  
ANISOU 1452  CG  GLU A 183     2286   1391   2718    -45   -576   -166       C  
ATOM   1453  CD  GLU A 183      30.293  32.798  12.631  1.00 18.02           C  
ANISOU 1453  CD  GLU A 183     1985   1850   2844    -77   -159    193       C  
ATOM   1454  OE1 GLU A 183      30.188  32.531  11.422  1.00 24.15           O  
ANISOU 1454  OE1 GLU A 183     2865   2519   3564    391  -1285   -998       O  
ATOM   1455  OE2 GLU A 183      29.304  33.033  13.336  1.00 29.00           O  
ANISOU 1455  OE2 GLU A 183     2185   3597   4965     84    713   -100       O  
ATOM   1456  N   SER A 184      30.411  29.561  13.146  1.00 10.91           N  
ANISOU 1456  N   SER A 184     1189   1296   1558   -241     19   -226       N  
ATOM   1457  CA  SER A 184      29.361  28.637  12.733  1.00  9.69           C  
ANISOU 1457  CA  SER A 184     1061   1134   1397   -184   -168     82       C  
ATOM   1458  C   SER A 184      28.787  28.891  11.341  1.00  9.59           C  
ANISOU 1458  C   SER A 184     1102   1097   1355   -435      0    100       C  
ATOM   1459  O   SER A 184      28.271  27.927  10.709  1.00  9.99           O  
ANISOU 1459  O   SER A 184     1429    960   1315   -311   -175    148       O  
ATOM   1460  CB  SER A 184      28.254  28.613  13.803  1.00 11.78           C  
ANISOU 1460  CB  SER A 184     1299   1690   1377   -200     57    -40       C  
ATOM   1461  OG  SER A 184      27.573  29.868  13.867  1.00 13.32           O  
ANISOU 1461  OG  SER A 184     1243   1887   1808   -107    -12   -223       O  
ATOM   1462  N   SER A 185      28.803  30.117  10.859  1.00  9.12           N  
ANISOU 1462  N   SER A 185      956    909   1515   -230     54     72       N  
ATOM   1463  CA  SER A 185      28.291  30.463   9.531  1.00 10.38           C  
ANISOU 1463  CA  SER A 185      921   1228   1698   -151    -11    224       C  
ATOM   1464  C   SER A 185      29.355  30.385   8.435  1.00  9.76           C  
ANISOU 1464  C   SER A 185      995   1136   1487   -155   -124    273       C  
ATOM   1465  O   SER A 185      29.033  30.590   7.254  1.00 10.51           O  
ANISOU 1465  O   SER A 185     1057   1314   1523   -125   -175    101       O  
ATOM   1466  CB ASER A 185      27.572  31.811   9.477  0.59 12.18           C  
ANISOU 1466  CB ASER A 185     1121   1285   2107    -25    -73    204       C  
ATOM   1467  CB BSER A 185      27.768  31.921   9.612  0.41 14.39           C  
ANISOU 1467  CB BSER A 185     1053   1454   2826    254    455    710       C  
ATOM   1468  OG ASER A 185      28.473  32.874   9.356  0.59 19.44           O  
ANISOU 1468  OG ASER A 185     2190   1214   3801   -489   1085   -364       O  
ATOM   1469  OG BSER A 185      26.594  31.988  10.430  0.41 16.62           O  
ANISOU 1469  OG BSER A 185     1962   1454   2742     88   1067    480       O  
ATOM   1470  N   ALA A 186      30.638  30.144   8.795  1.00  9.89           N  
ANISOU 1470  N   ALA A 186      940   1226   1498   -105   -132   -145       N  
ATOM   1471  CA  ALA A 186      31.668  30.168   7.780  1.00 10.06           C  
ANISOU 1471  CA  ALA A 186     1062   1195   1472   -117    -48   -106       C  
ATOM   1472  C   ALA A 186      31.493  28.973   6.829  1.00  9.85           C  
ANISOU 1472  C   ALA A 186     1369    954   1328    -46   -121     29       C  
ATOM   1473  O   ALA A 186      31.279  27.841   7.293  1.00 14.09           O  
ANISOU 1473  O   ALA A 186     2374   1195   1654   -231     11    197       O  
ATOM   1474  CB  ALA A 186      33.052  30.171   8.456  1.00 14.36           C  
ANISOU 1474  CB  ALA A 186      916   2676   1730   -106     77   -744       C  
ATOM   1475  N   VAL A 187      31.621  29.237   5.548  1.00  8.45           N  
ANISOU 1475  N   VAL A 187      773    987   1371    -76     50      1       N  
ATOM   1476  CA  VAL A 187      31.646  28.227   4.520  1.00  9.43           C  
ANISOU 1476  CA  VAL A 187      818   1274   1402   -164     23    -73       C  
ATOM   1477  C   VAL A 187      33.068  27.896   4.064  1.00  9.00           C  
ANISOU 1477  C   VAL A 187      865   1090   1381    -60     92   -170       C  
ATOM   1478  O   VAL A 187      33.323  26.797   3.561  1.00 11.00           O  
ANISOU 1478  O   VAL A 187      986   1278   1810   -167    123   -305       O  
ATOM   1479  CB  VAL A 187      30.733  28.549   3.325  1.00 11.06           C  
ANISOU 1479  CB  VAL A 187      930   1758   1410    159    -40   -309       C  
ATOM   1480  CG1 VAL A 187      29.320  28.906   3.820  1.00 14.18           C  
ANISOU 1480  CG1 VAL A 187      859   2658   1738    177   -133   -477       C  
ATOM   1481  CG2 VAL A 187      31.315  29.652   2.473  1.00 15.05           C  
ANISOU 1481  CG2 VAL A 187     1357   2545   1676    153   -140    462       C  
ATOM   1482  N   VAL A 188      34.014  28.824   4.248  1.00 10.25           N  
ANISOU 1482  N   VAL A 188      813   1169   1816   -154      6   -130       N  
ATOM   1483  CA  VAL A 188      35.442  28.574   4.068  1.00 12.31           C  
ANISOU 1483  CA  VAL A 188      756   1840   1965    -66     44   -759       C  
ATOM   1484  C   VAL A 188      36.201  29.475   5.045  1.00  9.50           C  
ANISOU 1484  C   VAL A 188      806   1090   1624   -128    108   -166       C  
ATOM   1485  O   VAL A 188      35.846  30.639   5.226  1.00 12.03           O  
ANISOU 1485  O   VAL A 188     1343   1101   2015     70   -376    -34       O  
ATOM   1486  CB AVAL A 188      35.976  28.859   2.665  0.68 16.10           C  
ANISOU 1486  CB AVAL A 188     1080   2943   1942   -281    259  -1078       C  
ATOM   1487  CB BVAL A 188      35.988  28.173   2.732  0.32 23.47           C  
ANISOU 1487  CB BVAL A 188     1378   5325   1996    -70    119  -1603       C  
ATOM   1488  CG1AVAL A 188      35.577  30.146   2.095  0.68 20.86           C  
ANISOU 1488  CG1AVAL A 188     1581   3646   2501   -593    438    148       C  
ATOM   1489  CG1BVAL A 188      35.182  28.463   1.463  0.32 12.14           C  
ANISOU 1489  CG1BVAL A 188      900   1790   1810   -595    731   -757       C  
ATOM   1490  CG2 VAL A 188      37.471  28.536   2.531  1.00 23.96           C  
ANISOU 1490  CG2 VAL A 188     1217   5572   2090    273    337  -1215       C  
ATOM   1491  N   ALA A 189      37.197  28.906   5.704  1.00 10.43           N  
ANISOU 1491  N   ALA A 189      550    993   2320    -54     72   -383       N  
ATOM   1492  CA  ALA A 189      38.095  29.645   6.580  1.00 10.04           C  
ANISOU 1492  CA  ALA A 189      610   1110   2002     -6    100   -465       C  
ATOM   1493  C   ALA A 189      39.527  29.324   6.074  1.00  9.95           C  
ANISOU 1493  C   ALA A 189      535   1069   2083     35      6   -474       C  
ATOM   1494  O   ALA A 189      39.827  28.207   5.707  1.00 12.36           O  
ANISOU 1494  O   ALA A 189      679   1017   2883    -85    357   -575       O  
ATOM   1495  CB  ALA A 189      37.971  29.150   8.000  1.00 13.47           C  
ANISOU 1495  CB  ALA A 189     1131   1757   2102     90    265   -344       C  
ATOM   1496  N   SER A 190      40.390  30.309   6.061  1.00  9.40           N  
ANISOU 1496  N   SER A 190      571    851   2064     51    -10   -370       N  
ATOM   1497  CA  SER A 190      41.772  30.090   5.628  1.00  9.46           C  
ANISOU 1497  CA  SER A 190      514    922   2071     37     13   -236       C  
ATOM   1498  C   SER A 190      42.711  30.973   6.390  1.00 10.54           C  
ANISOU 1498  C   SER A 190      536    890   2482     79   -112   -281       C  
ATOM   1499  O   SER A 190      42.346  32.023   6.925  1.00 11.00           O  
ANISOU 1499  O   SER A 190      589    874   2613    190   -122   -418       O  
ATOM   1500  CB  SER A 190      41.866  30.420   4.137  1.00 11.66           C  
ANISOU 1500  CB  SER A 190      854   1390   2076    186    170   -217       C  
ATOM   1501  OG  SER A 190      41.602  31.799   3.920  1.00 14.93           O  
ANISOU 1501  OG  SER A 190     1475   1617   2442    118    -48    265       O  
ATOM   1502  N   PHE A 191      44.000  30.554   6.402  1.00 10.00           N  
ANISOU 1502  N   PHE A 191      491    946   2269    112    -47   -567       N  
ATOM   1503  CA  PHE A 191      45.039  31.441   6.911  1.00 10.69           C  
ANISOU 1503  CA  PHE A 191      517    900   2543     35    -33   -440       C  
ATOM   1504  C   PHE A 191      46.305  31.188   6.063  1.00 10.62           C  
ANISOU 1504  C   PHE A 191      449   1003   2483    198   -101   -505       C  
ATOM   1505  O   PHE A 191      46.547  30.114   5.474  1.00 10.65           O  
ANISOU 1505  O   PHE A 191      572    868   2506    142   -124   -407       O  
ATOM   1506  CB  PHE A 191      45.290  31.377   8.408  1.00 12.68           C  
ANISOU 1506  CB  PHE A 191      768   1413   2517    161   -117   -913       C  
ATOM   1507  CG  PHE A 191      45.770  30.037   8.984  1.00 13.45           C  
ANISOU 1507  CG  PHE A 191      980   1912   2091    283   -335   -642       C  
ATOM   1508  CD1 PHE A 191      47.135  29.695   8.902  1.00 15.51           C  
ANISOU 1508  CD1 PHE A 191     1072   1864   2811    457   -363   -443       C  
ATOM   1509  CD2 PHE A 191      44.894  29.142   9.602  1.00 14.05           C  
ANISOU 1509  CD2 PHE A 191     1297   1564   2344    185   -230   -771       C  
ATOM   1510  CE1 PHE A 191      47.590  28.469   9.406  1.00 14.22           C  
ANISOU 1510  CE1 PHE A 191     1373   1769   2128    312   -415   -395       C  
ATOM   1511  CE2 PHE A 191      45.324  27.959  10.174  1.00 15.28           C  
ANISOU 1511  CE2 PHE A 191     1584   2164   1914    455   -147   -463       C  
ATOM   1512  CZ  PHE A 191      46.648  27.614   9.995  1.00 14.63           C  
ANISOU 1512  CZ  PHE A 191     1353   1880   2188    167   -138   -708       C  
ATOM   1513  N   GLU A 192      47.120  32.220   6.066  1.00 10.50           N  
ANISOU 1513  N   GLU A 192      437    939   2514    130    -50   -563       N  
ATOM   1514  CA  GLU A 192      48.475  32.173   5.461  1.00 12.00           C  
ANISOU 1514  CA  GLU A 192      443   1166   2837     82     11   -935       C  
ATOM   1515  C   GLU A 192      49.410  33.032   6.317  1.00  9.71           C  
ANISOU 1515  C   GLU A 192      506    782   2312    147    -29   -343       C  
ATOM   1516  O   GLU A 192      49.009  34.019   6.892  1.00 12.00           O  
ANISOU 1516  O   GLU A 192      509   1211   2728    259   -177   -961       O  
ATOM   1517  CB AGLU A 192      48.483  32.608   4.030  0.70 17.24           C  
ANISOU 1517  CB AGLU A 192     1014   2886   2490   -670     91  -1106       C  
ATOM   1518  CB BGLU A 192      48.457  32.533   3.992  0.30 27.37           C  
ANISOU 1518  CB BGLU A 192     3466   3466   3466      0      0      0       C  
ATOM   1519  CG AGLU A 192      48.264  34.012   3.591  0.70 27.39           C  
ANISOU 1519  CG AGLU A 192     1803   4669   3680   1073   -279    996       C  
ATOM   1520  CG BGLU A 192      47.984  33.963   3.827  0.30 13.82           C  
ANISOU 1520  CG BGLU A 192      921   2239   1960     80    -54   -709       C  
ATOM   1521  CD AGLU A 192      48.451  34.176   2.081  0.70 32.99           C  
ANISOU 1521  CD AGLU A 192     3253   4905   4068   -649   1500    708       C  
ATOM   1522  CD BGLU A 192      48.413  34.558   2.492  0.30 18.59           C  
ANISOU 1522  CD BGLU A 192     1410   3662   1818   -626   -554   -377       C  
ATOM   1523  OE1AGLU A 192      47.538  33.795   1.310  0.70 35.46           O  
ANISOU 1523  OE1AGLU A 192     4184   5747   3211   1673     94    595       O  
ATOM   1524  OE1BGLU A 192      49.562  34.297   2.089  0.30 25.32           O  
ANISOU 1524  OE1BGLU A 192     2777   3806   2799    507   1056    450       O  
ATOM   1525  OE2AGLU A 192      49.507  34.658   1.610  0.70 41.62           O  
ANISOU 1525  OE2AGLU A 192     5271   5271   5271      0      0      0       O  
ATOM   1526  OE2BGLU A 192      47.649  35.324   1.893  0.30 24.57           O  
ANISOU 1526  OE2BGLU A 192     2390   5014   1701    223   -595    -10       O  
ATOM   1527  N   ALA A 193      50.649  32.542   6.466  1.00  8.58           N  
ANISOU 1527  N   ALA A 193      483    864   1831     30    143   -358       N  
ATOM   1528  CA  ALA A 193      51.647  33.304   7.162  1.00  7.89           C  
ANISOU 1528  CA  ALA A 193      437    892   1596     48     87   -267       C  
ATOM   1529  C   ALA A 193      52.967  33.224   6.386  1.00  7.36           C  
ANISOU 1529  C   ALA A 193      412    712   1604    151     59   -156       C  
ATOM   1530  O   ALA A 193      53.263  32.213   5.736  1.00  8.09           O  
ANISOU 1530  O   ALA A 193      536    828   1635     39    107   -311       O  
ATOM   1531  CB  ALA A 193      51.885  32.763   8.565  1.00 10.13           C  
ANISOU 1531  CB  ALA A 193      948   1349   1457    226    298   -190       C  
ATOM   1532  N   THR A 194      53.748  34.257   6.527  1.00  7.39           N  
ANISOU 1532  N   THR A 194      451    847   1441     82     72   -255       N  
ATOM   1533  CA  THR A 194      55.114  34.308   5.927  1.00  6.98           C  
ANISOU 1533  CA  THR A 194      412    914   1262     54     56   -271       C  
ATOM   1534  C   THR A 194      56.026  34.955   6.953  1.00  7.07           C  
ANISOU 1534  C   THR A 194      531    816   1272     55     44   -242       C  
ATOM   1535  O   THR A 194      55.658  35.955   7.598  1.00  8.57           O  
ANISOU 1535  O   THR A 194      603    968   1605    176    -52   -496       O  
ATOM   1536  CB  THR A 194      55.131  35.122   4.611  1.00  9.65           C  
ANISOU 1536  CB  THR A 194      850   1442   1283    -71    -33    -87       C  
ATOM   1537  OG1 THR A 194      54.257  34.596   3.657  1.00 12.98           O  
ANISOU 1537  OG1 THR A 194     1362   1904   1546     23   -414    -68       O  
ATOM   1538  CG2 THR A 194      56.561  35.222   4.076  1.00 13.86           C  
ANISOU 1538  CG2 THR A 194     1129   2143   1864   -139    323    243       C  
ATOM   1539  N   PHE A 195      57.256  34.457   7.122  1.00  7.06           N  
ANISOU 1539  N   PHE A 195      426    863   1326    116     33   -337       N  
ATOM   1540  CA  PHE A 195      58.229  35.187   7.888  1.00  7.25           C  
ANISOU 1540  CA  PHE A 195      462    923   1301     58     45   -256       C  
ATOM   1541  C   PHE A 195      59.613  35.013   7.249  1.00  6.73           C  
ANISOU 1541  C   PHE A 195      450    887   1158    153     25   -275       C  
ATOM   1542  O   PHE A 195      59.904  33.999   6.593  1.00  8.03           O  
ANISOU 1542  O   PHE A 195      519   1016   1443     62     98   -340       O  
ATOM   1543  CB  PHE A 195      58.239  34.818   9.374  1.00  7.96           C  
ANISOU 1543  CB  PHE A 195      570   1081   1297     46    104   -400       C  
ATOM   1544  CG  PHE A 195      58.623  33.411   9.718  1.00  7.62           C  
ANISOU 1544  CG  PHE A 195      625   1129   1067     55     48   -203       C  
ATOM   1545  CD1 PHE A 195      57.713  32.360   9.766  1.00  8.75           C  
ANISOU 1545  CD1 PHE A 195      585   1245   1412     31    163   -215       C  
ATOM   1546  CD2 PHE A 195      59.967  33.085  10.069  1.00  8.54           C  
ANISOU 1546  CD2 PHE A 195      598   1285   1282     32     15    -67       C  
ATOM   1547  CE1 PHE A 195      58.085  31.073  10.134  1.00  9.38           C  
ANISOU 1547  CE1 PHE A 195      931   1292   1254    -50    226    -39       C  
ATOM   1548  CE2 PHE A 195      60.342  31.821  10.395  1.00  9.01           C  
ANISOU 1548  CE2 PHE A 195      751   1317   1272    102     22    -81       C  
ATOM   1549  CZ  PHE A 195      59.416  30.813  10.471  1.00  9.67           C  
ANISOU 1549  CZ  PHE A 195      846   1426   1310    105    190    144       C  
ATOM   1550  N   THR A 196      60.460  36.026   7.431  1.00  7.09           N  
ANISOU 1550  N   THR A 196      434    973   1221     96     52   -257       N  
ATOM   1551  CA  THR A 196      61.849  36.006   6.979  1.00  6.64           C  
ANISOU 1551  CA  THR A 196      471    894   1097     84     58   -159       C  
ATOM   1552  C   THR A 196      62.732  36.010   8.222  1.00  6.10           C  
ANISOU 1552  C   THR A 196      487    704   1070     19    127    -62       C  
ATOM   1553  O   THR A 196      62.442  36.708   9.191  1.00  7.62           O  
ANISOU 1553  O   THR A 196      553   1058   1211     91     26   -226       O  
ATOM   1554  CB ATHR A 196      62.185  37.147   6.036  0.68  7.28           C  
ANISOU 1554  CB ATHR A 196      738    968    990    129    105    -97       C  
ATOM   1555  CB BTHR A 196      62.379  36.448   5.672  0.32 16.77           C  
ANISOU 1555  CB BTHR A 196     1213   3537   1462   -956    -80    958       C  
ATOM   1556  OG1ATHR A 196      62.211  38.377   6.605  0.68 10.85           O  
ANISOU 1556  OG1ATHR A 196     1252   1069   1701     65     99   -123       O  
ATOM   1557  OG1BTHR A 196      63.460  37.387   5.605  0.32  8.62           O  
ANISOU 1557  OG1BTHR A 196      774   1254   1165     95    233     13       O  
ATOM   1558  CG2ATHR A 196      61.247  37.066   4.848  0.68 10.31           C  
ANISOU 1558  CG2ATHR A 196     1240   1274   1305    187   -351    232       C  
ATOM   1559  CG2BTHR A 196      61.336  36.972   4.697  0.32 14.12           C  
ANISOU 1559  CG2BTHR A 196     2085   2173    975   -976   -761    -99       C  
ATOM   1560  N   PHE A 197      63.793  35.187   8.159  1.00  6.65           N  
ANISOU 1560  N   PHE A 197      567    859   1039    140     36    -54       N  
ATOM   1561  CA  PHE A 197      64.579  34.914   9.343  1.00  6.78           C  
ANISOU 1561  CA  PHE A 197      500    978   1035    131     77    -41       C  
ATOM   1562  C   PHE A 197      66.091  34.876   8.964  1.00  6.62           C  
ANISOU 1562  C   PHE A 197      520    899   1035      2     29      9       C  
ATOM   1563  O   PHE A 197      66.461  34.549   7.865  1.00  8.28           O  
ANISOU 1563  O   PHE A 197      551   1315   1201     20    165   -293       O  
ATOM   1564  CB  PHE A 197      64.146  33.573   9.989  1.00  7.83           C  
ANISOU 1564  CB  PHE A 197      615   1092   1195    -19     78     82       C  
ATOM   1565  CG  PHE A 197      64.268  32.398   9.035  1.00  7.35           C  
ANISOU 1565  CG  PHE A 197      666    936   1122    -29     40    145       C  
ATOM   1566  CD1 PHE A 197      63.231  32.040   8.172  1.00  7.46           C  
ANISOU 1566  CD1 PHE A 197      615   1096   1052    -30    -16    190       C  
ATOM   1567  CD2 PHE A 197      65.423  31.647   9.002  1.00  8.71           C  
ANISOU 1567  CD2 PHE A 197      725   1016   1485     86   -171     26       C  
ATOM   1568  CE1 PHE A 197      63.376  31.009   7.287  1.00  8.34           C  
ANISOU 1568  CE1 PHE A 197     1018    824   1250    -84   -217    267       C  
ATOM   1569  CE2 PHE A 197      65.572  30.601   8.130  1.00  9.80           C  
ANISOU 1569  CE2 PHE A 197      954    867   1812    164   -270    -91       C  
ATOM   1570  CZ  PHE A 197      64.535  30.277   7.244  1.00 10.09           C  
ANISOU 1570  CZ  PHE A 197     1107   1036   1598     45   -249    -64       C  
ATOM   1571  N   LEU A 198      66.891  35.105  10.015  1.00  7.33           N  
ANISOU 1571  N   LEU A 198      537   1047   1132    123     -1     43       N  
ATOM   1572  CA  LEU A 198      68.360  35.014   9.906  1.00  7.85           C  
ANISOU 1572  CA  LEU A 198      445   1116   1347     87     38     86       C  
ATOM   1573  C   LEU A 198      68.838  34.211  11.125  1.00  8.16           C  
ANISOU 1573  C   LEU A 198      512   1210   1302    149      8      6       C  
ATOM   1574  O   LEU A 198      68.803  34.717  12.252  1.00  8.99           O  
ANISOU 1574  O   LEU A 198      887   1056   1388    166    -39     18       O  
ATOM   1575  CB  LEU A 198      68.998  36.391   9.842  1.00  9.92           C  
ANISOU 1575  CB  LEU A 198      691   1264   1720    -68     53    106       C  
ATOM   1576  CG  LEU A 198      70.423  36.543   9.333  1.00 22.40           C  
ANISOU 1576  CG  LEU A 198      911   1898   5494   -611    413    340       C  
ATOM   1577  CD1 LEU A 198      70.929  37.959   9.581  1.00 22.75           C  
ANISOU 1577  CD1 LEU A 198     1367   1742   5321   -602    209    711       C  
ATOM   1578  CD2 LEU A 198      71.312  35.417   9.307  1.00 29.12           C  
ANISOU 1578  CD2 LEU A 198     1130   2423   7238   -337   1955  -1783       C  
ATOM   1579  N   ILE A 199      69.270  32.984  10.859  1.00  8.07           N  
ANISOU 1579  N   ILE A 199      627   1230   1134    223    -91     70       N  
ATOM   1580  CA  ILE A 199      69.811  32.078  11.879  1.00  8.23           C  
ANISOU 1580  CA  ILE A 199      592   1274   1185    185     -3    117       C  
ATOM   1581  C   ILE A 199      71.349  32.051  11.625  1.00  8.55           C  
ANISOU 1581  C   ILE A 199      632   1312   1225    287     35    161       C  
ATOM   1582  O   ILE A 199      71.780  31.595  10.554  1.00  9.63           O  
ANISOU 1582  O   ILE A 199      801   1386   1381    326    175     70       O  
ATOM   1583  CB  ILE A 199      69.229  30.685  11.845  1.00  8.27           C  
ANISOU 1583  CB  ILE A 199      787   1170   1107    238    -61    106       C  
ATOM   1584  CG1 ILE A 199      67.700  30.731  12.213  1.00  8.77           C  
ANISOU 1584  CG1 ILE A 199      785   1193   1272    143    -54     95       C  
ATOM   1585  CG2 ILE A 199      69.975  29.757  12.808  1.00  9.95           C  
ANISOU 1585  CG2 ILE A 199      966   1311   1412    230   -224    242       C  
ATOM   1586  CD1 ILE A 199      66.953  29.474  11.886  1.00 10.45           C  
ANISOU 1586  CD1 ILE A 199     1168    977   1727     84   -330    115       C  
ATOM   1587  N   LYS A 200      72.089  32.534  12.608  1.00 10.09           N  
ANISOU 1587  N   LYS A 200      628   1851   1258    306   -104    161       N  
ATOM   1588  CA  LYS A 200      73.572  32.589  12.506  1.00 12.86           C  
ANISOU 1588  CA  LYS A 200      577   2762   1427    259      4    495       C  
ATOM   1589  C   LYS A 200      74.141  31.994  13.783  1.00  9.57           C  
ANISOU 1589  C   LYS A 200      547   1672   1328    100    -26     77       C  
ATOM   1590  O   LYS A 200      73.645  32.193  14.885  1.00  9.93           O  
ANISOU 1590  O   LYS A 200      772   1542   1367    249     84    193       O  
ATOM   1591  CB  LYS A 200      74.067  34.044  12.465  1.00 19.49           C  
ANISOU 1591  CB  LYS A 200      980   3038   3204   -129     96   1743       C  
ATOM   1592  CG  LYS A 200      75.511  34.275  12.206  1.00 33.11           C  
ANISOU 1592  CG  LYS A 200     1274   4772   6225   -767    406    619       C  
ATOM   1593  CD  LYS A 200      76.271  33.441  11.187  1.00 59.59           C  
ANISOU 1593  CD  LYS A 200     7547   7547   7547      0      0      0       C  
ATOM   1594  CE  LYS A 200      77.677  33.981  10.898  1.00 75.31           C  
ANISOU 1594  CE  LYS A 200     9538   9538   9538      0      0      0       C  
ATOM   1595  NZ  LYS A 200      78.590  32.879  10.483  1.00 71.71           N  
ANISOU 1595  NZ  LYS A 200     9082   9082   9082      0      0      0       N  
ATOM   1596  N   SER A 201      75.254  31.318  13.633  1.00 10.90           N  
ANISOU 1596  N   SER A 201      700   1876   1463    330    -34     50       N  
ATOM   1597  CA  SER A 201      75.940  30.785  14.788  1.00 10.42           C  
ANISOU 1597  CA  SER A 201      714   1632   1515    173    -74     63       C  
ATOM   1598  C   SER A 201      77.414  30.794  14.532  1.00 10.70           C  
ANISOU 1598  C   SER A 201      749   1669   1549    263   -181     62       C  
ATOM   1599  O   SER A 201      77.823  30.468  13.411  1.00 11.74           O  
ANISOU 1599  O   SER A 201      770   2034   1544     82    -94     16       O  
ATOM   1600  CB  SER A 201      75.469  29.385  15.018  1.00 11.86           C  
ANISOU 1600  CB  SER A 201      775   1622   1998    108   -119     69       C  
ATOM   1601  OG  SER A 201      76.002  28.778  16.212  1.00 15.98           O  
ANISOU 1601  OG  SER A 201     1121   2261   2540    328    190    810       O  
ATOM   1602  N   PRO A 202      78.236  30.979  15.582  1.00 12.46           N  
ANISOU 1602  N   PRO A 202      890   1916   1813    211   -219   -314       N  
ATOM   1603  CA  PRO A 202      79.700  30.757  15.429  1.00 13.49           C  
ANISOU 1603  CA  PRO A 202      755   2127   2118    101   -334   -122       C  
ATOM   1604  C   PRO A 202      80.052  29.314  15.302  1.00 13.55           C  
ANISOU 1604  C   PRO A 202      756   2048   2216    176   -117    386       C  
ATOM   1605  O   PRO A 202      81.241  29.055  15.085  1.00 17.75           O  
ANISOU 1605  O   PRO A 202      983   2542   3052    335    292    307       O  
ATOM   1606  CB  PRO A 202      80.292  31.477  16.649  1.00 18.83           C  
ANISOU 1606  CB  PRO A 202     1388   3292   2298     60   -639   -503       C  
ATOM   1607  CG  PRO A 202      79.194  31.318  17.680  1.00 20.57           C  
ANISOU 1607  CG  PRO A 202     1447   3927   2249    407   -556   -967       C  
ATOM   1608  CD  PRO A 202      77.916  31.452  16.928  1.00 13.74           C  
ANISOU 1608  CD  PRO A 202     1530   1851   1709    369   -276   -136       C  
ATOM   1609  N   ASP A 203      79.178  28.349  15.472  1.00 14.38           N  
ANISOU 1609  N   ASP A 203      930   1940   2460    367   -171    512       N  
ATOM   1610  CA  ASP A 203      79.392  26.976  15.701  1.00 13.05           C  
ANISOU 1610  CA  ASP A 203     1148   1925   1764    268   -185    318       C  
ATOM   1611  C   ASP A 203      78.927  26.120  14.505  1.00 13.60           C  
ANISOU 1611  C   ASP A 203      953   2318   1768    404   -101    183       C  
ATOM   1612  O   ASP A 203      77.990  26.442  13.775  1.00 14.20           O  
ANISOU 1612  O   ASP A 203     1179   2278   1804    288   -191    344       O  
ATOM   1613  CB  ASP A 203      78.645  26.496  16.978  1.00 14.84           C  
ANISOU 1613  CB  ASP A 203     1441   2196   1863    -18     70    222       C  
ATOM   1614  CG  ASP A 203      78.986  27.281  18.220  1.00 15.81           C  
ANISOU 1614  CG  ASP A 203     1240   2707   1913    168     39     -9       C  
ATOM   1615  OD1 ASP A 203      80.208  27.537  18.478  1.00 16.41           O  
ANISOU 1615  OD1 ASP A 203     1217   2167   2695    220    -84   -204       O  
ATOM   1616  OD2 ASP A 203      78.005  27.716  18.916  1.00 17.81           O  
ANISOU 1616  OD2 ASP A 203     1685   2261   2655   -313    658   -273       O  
ATOM   1617  N   SER A 204      79.626  25.015  14.344  1.00 13.15           N  
ANISOU 1617  N   SER A 204      877   2229   1768    287     49    110       N  
ATOM   1618  CA  SER A 204      79.235  24.019  13.313  1.00 13.39           C  
ANISOU 1618  CA  SER A 204      728   2829   1404    306     99   -116       C  
ATOM   1619  C   SER A 204      77.878  23.356  13.598  1.00 12.36           C  
ANISOU 1619  C   SER A 204      827   2491   1262    336      4    161       C  
ATOM   1620  O   SER A 204      77.269  22.787  12.687  1.00 16.66           O  
ANISOU 1620  O   SER A 204      877   3805   1491    242     68   -545       O  
ATOM   1621  CB ASER A 204      80.283  22.881  13.311  0.69 12.18           C  
ANISOU 1621  CB ASER A 204      855   2249   1409     88     64     62       C  
ATOM   1622  CB BSER A 204      80.330  23.022  12.979  0.31 15.91           C  
ANISOU 1622  CB BSER A 204      996   2926   1973    582    201   -192       C  
ATOM   1623  OG ASER A 204      81.524  23.319  12.783  0.69 15.05           O  
ANISOU 1623  OG ASER A 204      718   3290   1570    384    279    -43       O  
ATOM   1624  OG BSER A 204      80.834  22.384  14.131  0.31 33.36           O  
ANISOU 1624  OG BSER A 204     3277   5377   3706   2263    796   2257       O  
ATOM   1625  N   HIS A 205      77.391  23.412  14.785  1.00 10.35           N  
ANISOU 1625  N   HIS A 205      884   1475   1478    196    226   -123       N  
ATOM   1626  CA  HIS A 205      76.161  22.801  15.264  1.00  8.80           C  
ANISOU 1626  CA  HIS A 205      705   1207   1349    196      7    -47       C  
ATOM   1627  C   HIS A 205      75.269  23.891  15.879  1.00  8.68           C  
ANISOU 1627  C   HIS A 205      714   1298   1203    158     55     12       C  
ATOM   1628  O   HIS A 205      75.203  24.023  17.118  1.00 10.20           O  
ANISOU 1628  O   HIS A 205     1069   1539   1173    293     17    -98       O  
ATOM   1629  CB  HIS A 205      76.462  21.687  16.259  1.00 10.52           C  
ANISOU 1629  CB  HIS A 205      954   1655   1289    443    162    137       C  
ATOM   1630  CG  HIS A 205      77.338  20.622  15.678  1.00 10.38           C  
ANISOU 1630  CG  HIS A 205     1075   1388   1383    400     67    145       C  
ATOM   1631  ND1 HIS A 205      76.885  19.674  14.773  1.00 12.19           N  
ANISOU 1631  ND1 HIS A 205     1052   1371   2094    257     58    -52       N  
ATOM   1632  CD2 HIS A 205      78.629  20.331  15.873  1.00 12.60           C  
ANISOU 1632  CD2 HIS A 205     1157   1729   1784    560    -64   -238       C  
ATOM   1633  CE1 HIS A 205      77.917  18.919  14.410  1.00 12.81           C  
ANISOU 1633  CE1 HIS A 205     1063   1291   2393    167    259   -241       C  
ATOM   1634  NE2 HIS A 205      78.995  19.313  15.097  1.00 12.43           N  
ANISOU 1634  NE2 HIS A 205     1177   1373   2054    374    138    -35       N  
ATOM   1635  N   PRO A 206      74.507  24.626  15.062  1.00  8.45           N  
ANISOU 1635  N   PRO A 206      634   1215   1281    176    149     39       N  
ATOM   1636  CA  PRO A 206      73.528  25.571  15.628  1.00  8.65           C  
ANISOU 1636  CA  PRO A 206      753   1025   1428     95    234    121       C  
ATOM   1637  C   PRO A 206      72.400  24.800  16.323  1.00  7.48           C  
ANISOU 1637  C   PRO A 206      640    979   1153    175      9     48       C  
ATOM   1638  O   PRO A 206      72.095  23.654  16.022  1.00  8.00           O  
ANISOU 1638  O   PRO A 206      711    999   1253    124    136      0       O  
ATOM   1639  CB  PRO A 206      72.981  26.294  14.384  1.00 11.40           C  
ANISOU 1639  CB  PRO A 206     1137   1309   1778    312    392    475       C  
ATOM   1640  CG  PRO A 206      73.234  25.347  13.285  1.00 17.25           C  
ANISOU 1640  CG  PRO A 206     2347   2557   1488   1565    -48    226       C  
ATOM   1641  CD  PRO A 206      74.503  24.612  13.615  1.00 10.19           C  
ANISOU 1641  CD  PRO A 206      896   1579   1300    398    254    265       C  
ATOM   1642  N   ALA A 207      71.721  25.501  17.252  1.00  6.79           N  
ANISOU 1642  N   ALA A 207      529    814   1175    106     30     40       N  
ATOM   1643  CA  ALA A 207      70.463  24.970  17.844  1.00  6.31           C  
ANISOU 1643  CA  ALA A 207      480    900    958    165    -45     60       C  
ATOM   1644  C   ALA A 207      69.708  26.155  18.391  1.00  6.43           C  
ANISOU 1644  C   ALA A 207      453    834   1098    114    -37    139       C  
ATOM   1645  O   ALA A 207      70.302  27.193  18.734  1.00  6.74           O  
ANISOU 1645  O   ALA A 207      519    873   1104     99    -43     67       O  
ATOM   1646  CB  ALA A 207      70.762  23.968  18.960  1.00  7.04           C  
ANISOU 1646  CB  ALA A 207      561    912   1136    151    -64     58       C  
ATOM   1647  N   ASP A 208      68.357  26.022  18.614  1.00  6.32           N  
ANISOU 1647  N   ASP A 208      503    789   1052    118   -110     56       N  
ATOM   1648  CA  ASP A 208      67.536  24.838  18.399  1.00  6.27           C  
ANISOU 1648  CA  ASP A 208      474    846   1002     84    -49    176       C  
ATOM   1649  C   ASP A 208      66.515  24.971  17.267  1.00  6.20           C  
ANISOU 1649  C   ASP A 208      520    852    926    119    -52     30       C  
ATOM   1650  O   ASP A 208      66.061  23.942  16.717  1.00  6.86           O  
ANISOU 1650  O   ASP A 208      627    868   1047    139    -84     86       O  
ATOM   1651  CB  ASP A 208      66.794  24.453  19.708  1.00  6.84           C  
ANISOU 1651  CB  ASP A 208      590   1000    943     17    -70      1       C  
ATOM   1652  CG  ASP A 208      67.736  23.575  20.558  1.00  8.13           C  
ANISOU 1652  CG  ASP A 208      791   1162   1061    -21    -83    216       C  
ATOM   1653  OD1 ASP A 208      67.693  22.309  20.369  1.00  9.05           O  
ANISOU 1653  OD1 ASP A 208      867   1207   1281     51    -77    192       O  
ATOM   1654  OD2 ASP A 208      68.480  24.127  21.395  1.00  8.96           O  
ANISOU 1654  OD2 ASP A 208      840   1396   1083    155   -120     24       O  
ATOM   1655  N   GLY A 209      66.117  26.199  16.931  1.00  6.33           N  
ANISOU 1655  N   GLY A 209      597    822    925    212   -121    -30       N  
ATOM   1656  CA  GLY A 209      65.212  26.426  15.809  1.00  6.64           C  
ANISOU 1656  CA  GLY A 209      588    879    992    247   -185    -10       C  
ATOM   1657  C   GLY A 209      64.208  27.569  16.103  1.00  5.73           C  
ANISOU 1657  C   GLY A 209      509    689    927     93    -68      7       C  
ATOM   1658  O   GLY A 209      64.232  28.207  17.134  1.00  6.53           O  
ANISOU 1658  O   GLY A 209      654    857    911    224   -169    -37       O  
ATOM   1659  N   ILE A 210      63.362  27.756  15.080  1.00  5.75           N  
ANISOU 1659  N   ILE A 210      494    758    880    155    -72      9       N  
ATOM   1660  CA  ILE A 210      62.299  28.785  15.080  1.00  5.75           C  
ANISOU 1660  CA  ILE A 210      498    757    876    133    -63    -31       C  
ATOM   1661  C   ILE A 210      61.001  28.087  14.687  1.00  5.79           C  
ANISOU 1661  C   ILE A 210      465    829    851    134    -62    -52       C  
ATOM   1662  O   ILE A 210      61.020  27.219  13.814  1.00  7.27           O  
ANISOU 1662  O   ILE A 210      508    955   1233    103    -59   -299       O  
ATOM   1663  CB  ILE A 210      62.595  29.922  14.067  1.00  6.17           C  
ANISOU 1663  CB  ILE A 210      623    728    936     55    -18      3       C  
ATOM   1664  CG1 ILE A 210      63.914  30.641  14.396  1.00  7.29           C  
ANISOU 1664  CG1 ILE A 210      629   1096    975    -40    -69     73       C  
ATOM   1665  CG2 ILE A 210      61.446  30.966  13.990  1.00  7.46           C  
ANISOU 1665  CG2 ILE A 210      640    849   1276    109    -33    140       C  
ATOM   1666  CD1 ILE A 210      64.328  31.737  13.434  1.00  8.28           C  
ANISOU 1666  CD1 ILE A 210      702   1091   1274    -37     -7    233       C  
ATOM   1667  N   ALA A 211      59.875  28.505  15.246  1.00  5.77           N  
ANISOU 1667  N   ALA A 211      426    770    943    137    -75    -90       N  
ATOM   1668  CA  ALA A 211      58.573  27.950  14.841  1.00  5.95           C  
ANISOU 1668  CA  ALA A 211      513    731    961     56    -57   -123       C  
ATOM   1669  C   ALA A 211      57.557  29.104  14.682  1.00  5.73           C  
ANISOU 1669  C   ALA A 211      489    765    872     91    -74    -42       C  
ATOM   1670  O   ALA A 211      57.541  30.079  15.434  1.00  7.21           O  
ANISOU 1670  O   ALA A 211      605    988   1080    230   -194   -259       O  
ATOM   1671  CB  ALA A 211      58.043  26.964  15.877  1.00  7.47           C  
ANISOU 1671  CB  ALA A 211      660    922   1184     49     42    102       C  
ATOM   1672  N   PHE A 212      56.660  28.923  13.702  1.00  5.51           N  
ANISOU 1672  N   PHE A 212      464    738    840    131    -43    -24       N  
ATOM   1673  CA  PHE A 212      55.371  29.670  13.644  1.00  5.54           C  
ANISOU 1673  CA  PHE A 212      391    760    901     73      5      0       C  
ATOM   1674  C   PHE A 212      54.337  28.797  14.341  1.00  5.68           C  
ANISOU 1674  C   PHE A 212      500    690    914    112    -39    -19       C  
ATOM   1675  O   PHE A 212      54.255  27.582  14.074  1.00  6.96           O  
ANISOU 1675  O   PHE A 212      644    827   1110    110    134     22       O  
ATOM   1676  CB  PHE A 212      54.971  29.899  12.177  1.00  6.18           C  
ANISOU 1676  CB  PHE A 212      496    840    953     60    -43    108       C  
ATOM   1677  CG  PHE A 212      53.520  30.439  12.083  1.00  6.65           C  
ANISOU 1677  CG  PHE A 212      593    974    895    167   -136     -7       C  
ATOM   1678  CD1 PHE A 212      53.203  31.745  12.411  1.00  7.84           C  
ANISOU 1678  CD1 PHE A 212      667   1002   1235    197    -58     88       C  
ATOM   1679  CD2 PHE A 212      52.490  29.579  11.696  1.00  7.85           C  
ANISOU 1679  CD2 PHE A 212      600   1066   1244     42   -220     -8       C  
ATOM   1680  CE1 PHE A 212      51.883  32.212  12.330  1.00  8.36           C  
ANISOU 1680  CE1 PHE A 212      790    943   1365    274    -35     85       C  
ATOM   1681  CE2 PHE A 212      51.183  30.034  11.650  1.00  9.17           C  
ANISOU 1681  CE2 PHE A 212      684   1278   1437     10   -139    -95       C  
ATOM   1682  CZ  PHE A 212      50.875  31.333  11.952  1.00  8.85           C  
ANISOU 1682  CZ  PHE A 212      615   1336   1327    203   -130     81       C  
ATOM   1683  N   PHE A 213      53.561  29.383  15.248  1.00  5.67           N  
ANISOU 1683  N   PHE A 213      445    689    969     58     54     87       N  
ATOM   1684  CA  PHE A 213      52.593  28.566  16.013  1.00  6.12           C  
ANISOU 1684  CA  PHE A 213      461    792   1016     97     17    126       C  
ATOM   1685  C   PHE A 213      51.260  29.318  16.149  1.00  5.83           C  
ANISOU 1685  C   PHE A 213      523    695    943     62    126     69       C  
ATOM   1686  O   PHE A 213      51.133  30.521  16.019  1.00  6.55           O  
ANISOU 1686  O   PHE A 213      451    830   1149     89     35     49       O  
ATOM   1687  CB  PHE A 213      53.167  28.178  17.388  1.00  6.45           C  
ANISOU 1687  CB  PHE A 213      591    818    980     76     92    182       C  
ATOM   1688  CG  PHE A 213      53.278  29.301  18.385  1.00  6.79           C  
ANISOU 1688  CG  PHE A 213      616   1006    895    154    -13    152       C  
ATOM   1689  CD1 PHE A 213      54.340  30.180  18.438  1.00  6.59           C  
ANISOU 1689  CD1 PHE A 213      581    926    934    151     10    126       C  
ATOM   1690  CD2 PHE A 213      52.285  29.459  19.349  1.00  8.91           C  
ANISOU 1690  CD2 PHE A 213      854   1270   1177    -84    166    -95       C  
ATOM   1691  CE1 PHE A 213      54.425  31.190  19.375  1.00  6.98           C  
ANISOU 1691  CE1 PHE A 213      710   1049    827     69    -55    115       C  
ATOM   1692  CE2 PHE A 213      52.362  30.449  20.297  1.00 11.50           C  
ANISOU 1692  CE2 PHE A 213      985   2040   1235   -262    381   -553       C  
ATOM   1693  CZ  PHE A 213      53.450  31.339  20.332  1.00  8.91           C  
ANISOU 1693  CZ  PHE A 213      799   1442   1062     92     18   -149       C  
ATOM   1694  N   ILE A 214      50.255  28.460  16.460  1.00  6.22           N  
ANISOU 1694  N   ILE A 214      478    736   1092     83     98     26       N  
ATOM   1695  CA  ILE A 214      48.874  28.900  16.743  1.00  6.40           C  
ANISOU 1695  CA  ILE A 214      463    768   1141     78     76     36       C  
ATOM   1696  C   ILE A 214      48.491  28.202  18.032  1.00  6.95           C  
ANISOU 1696  C   ILE A 214      491    850   1236    140    100     28       C  
ATOM   1697  O   ILE A 214      48.757  27.007  18.251  1.00  7.79           O  
ANISOU 1697  O   ILE A 214      718    881   1286    181    227    160       O  
ATOM   1698  CB  ILE A 214      47.929  28.446  15.590  1.00  7.03           C  
ANISOU 1698  CB  ILE A 214      579    802   1224     41    -15     63       C  
ATOM   1699  CG1 ILE A 214      48.468  28.830  14.216  1.00  8.70           C  
ANISOU 1699  CG1 ILE A 214      793   1275   1158    -58     10    204       C  
ATOM   1700  CG2 ILE A 214      46.527  29.032  15.870  1.00  8.37           C  
ANISOU 1700  CG2 ILE A 214      591   1056   1455     -1    -41     60       C  
ATOM   1701  CD1 ILE A 214      47.630  28.465  13.049  1.00 17.60           C  
ANISOU 1701  CD1 ILE A 214     1111   4141   1271   -543    -93    -88       C  
ATOM   1702  N   SER A 215      47.898  28.969  18.968  1.00  7.14           N  
ANISOU 1702  N   SER A 215      609    910   1127    152    120    133       N  
ATOM   1703  CA  SER A 215      47.676  28.521  20.299  1.00  8.38           C  
ANISOU 1703  CA  SER A 215      702   1279   1125    351    122     90       C  
ATOM   1704  C   SER A 215      46.365  29.070  20.886  1.00  7.35           C  
ANISOU 1704  C   SER A 215      647    996   1081    155    105    256       C  
ATOM   1705  O   SER A 215      45.767  30.005  20.373  1.00  7.29           O  
ANISOU 1705  O   SER A 215      606    914   1183    183    195    180       O  
ATOM   1706  CB ASER A 215      48.800  29.099  21.213  0.71  9.18           C  
ANISOU 1706  CB ASER A 215      751   1491   1162    136    187     60       C  
ATOM   1707  CB BSER A 215      48.841  28.615  21.275  0.29  9.37           C  
ANISOU 1707  CB BSER A 215      782   1453   1238    434    -25    169       C  
ATOM   1708  OG ASER A 215      48.801  30.512  21.347  0.71  9.56           O  
ANISOU 1708  OG ASER A 215      770   1431   1343    109     15    132       O  
ATOM   1709  OG BSER A 215      48.754  27.797  22.447  0.29  9.95           O  
ANISOU 1709  OG BSER A 215      764   1964    959    178      4     94       O  
ATOM   1710  N   ASN A 216      45.956  28.493  22.014  1.00  8.37           N  
ANISOU 1710  N   ASN A 216      806   1042   1252    244    250    313       N  
ATOM   1711  CA  ASN A 216      44.976  29.182  22.856  1.00  8.38           C  
ANISOU 1711  CA  ASN A 216      647   1310   1149    104    179    156       C  
ATOM   1712  C   ASN A 216      45.403  30.613  23.113  1.00  8.47           C  
ANISOU 1712  C   ASN A 216      695   1316   1126    115     80      4       C  
ATOM   1713  O   ASN A 216      46.606  30.924  23.188  1.00  8.99           O  
ANISOU 1713  O   ASN A 216      642   1542   1146    142     86     93       O  
ATOM   1714  CB  ASN A 216      44.765  28.382  24.153  1.00 10.70           C  
ANISOU 1714  CB  ASN A 216      948   1807   1209    179    332    355       C  
ATOM   1715  CG  ASN A 216      46.025  27.963  24.835  1.00 11.91           C  
ANISOU 1715  CG  ASN A 216     1301   1824   1290    318    180    368       C  
ATOM   1716  OD1 ASN A 216      46.817  27.195  24.296  1.00 14.26           O  
ANISOU 1716  OD1 ASN A 216     1707   2090   1487    941     48    449       O  
ATOM   1717  ND2 ASN A 216      46.225  28.412  26.066  1.00 13.14           N  
ANISOU 1717  ND2 ASN A 216     1249   2328   1293    129    203    287       N  
ATOM   1718  N   ILE A 217      44.420  31.518  23.294  1.00  8.51           N  
ANISOU 1718  N   ILE A 217      606   1352   1198    112    147    114       N  
ATOM   1719  CA  ILE A 217      44.724  32.955  23.368  1.00  8.77           C  
ANISOU 1719  CA  ILE A 217      753   1278   1221     30     73    225       C  
ATOM   1720  C   ILE A 217      45.629  33.304  24.519  1.00  8.86           C  
ANISOU 1720  C   ILE A 217      837   1194   1252    219    133     47       C  
ATOM   1721  O   ILE A 217      46.403  34.266  24.446  1.00 10.16           O  
ANISOU 1721  O   ILE A 217      939   1352   1475     37    -64     28       O  
ATOM   1722  CB  ILE A 217      43.425  33.802  23.371  1.00 10.00           C  
ANISOU 1722  CB  ILE A 217      915   1437   1354    262     86      2       C  
ATOM   1723  CG1 ILE A 217      42.522  33.548  24.589  1.00 11.67           C  
ANISOU 1723  CG1 ILE A 217      980   2036   1308    424     33     45       C  
ATOM   1724  CG2 ILE A 217      42.681  33.668  22.052  1.00 10.38           C  
ANISOU 1724  CG2 ILE A 217      890   1527   1430    159    -45    288       C  
ATOM   1725  CD1 ILE A 217      41.325  34.509  24.619  1.00 14.58           C  
ANISOU 1725  CD1 ILE A 217     1318   2526   1559    791    162   -239       C  
ATOM   1726  N   ASP A 218      45.545  32.552  25.626  1.00  9.65           N  
ANISOU 1726  N   ASP A 218      721   1677   1175    285     31     80       N  
ATOM   1727  CA  ASP A 218      46.299  32.820  26.843  1.00 10.06           C  
ANISOU 1727  CA  ASP A 218      850   1676   1203    304    107    -55       C  
ATOM   1728  C   ASP A 218      47.610  31.988  26.900  1.00  9.88           C  
ANISOU 1728  C   ASP A 218      870   1689   1101    272     -8     30       C  
ATOM   1729  O   ASP A 218      48.190  31.862  27.995  1.00 12.19           O  
ANISOU 1729  O   ASP A 218     1154   2229   1133    436     -5     18       O  
ATOM   1730  CB  ASP A 218      45.427  32.537  28.066  1.00 12.95           C  
ANISOU 1730  CB  ASP A 218     1043   2572   1182    379    156    -92       C  
ATOM   1731  CG AASP A 218      44.976  31.100  28.163  0.65 15.97           C  
ANISOU 1731  CG AASP A 218     1343   3169   1406   -345    621    256       C  
ATOM   1732  CG BASP A 218      44.619  31.276  28.124  0.35 16.05           C  
ANISOU 1732  CG BASP A 218     1535   3817    597   -720   -203    417       C  
ATOM   1733  OD1 ASP A 218      44.556  30.502  27.136  1.00 14.55           O  
ANISOU 1733  OD1 ASP A 218     1611   2077   1705     55    539    282       O  
ATOM   1734  OD2AASP A 218      44.967  30.353  29.141  0.65 20.62           O  
ANISOU 1734  OD2AASP A 218     2162   3579   1900  -1201   -266    675       O  
ATOM   1735  OD2BASP A 218      43.845  31.299  29.108  0.35 17.12           O  
ANISOU 1735  OD2BASP A 218     2171   2361   1811    360    786    374       O  
ATOM   1736  N   SER A 219      48.106  31.481  25.807  1.00  9.06           N  
ANISOU 1736  N   SER A 219      684   1464   1210    206     87     29       N  
ATOM   1737  CA  SER A 219      49.339  30.669  25.812  1.00 10.08           C  
ANISOU 1737  CA  SER A 219      667   1536   1535    170    149    123       C  
ATOM   1738  C   SER A 219      50.521  31.464  26.385  1.00  9.56           C  
ANISOU 1738  C   SER A 219      714   1565   1264    189     93    242       C  
ATOM   1739  O   SER A 219      50.740  32.638  26.058  1.00  9.92           O  
ANISOU 1739  O   SER A 219      799   1513   1363    156    -54     98       O  
ATOM   1740  CB  SER A 219      49.608  30.245  24.378  1.00 12.58           C  
ANISOU 1740  CB  SER A 219      788   1934   1938    214    249   -598       C  
ATOM   1741  OG  SER A 219      50.718  29.342  24.257  1.00 14.03           O  
ANISOU 1741  OG  SER A 219      964   1847   2389    278    173   -416       O  
ATOM   1742  N   SER A 220      51.364  30.719  27.086  1.00  9.71           N  
ANISOU 1742  N   SER A 220      750   1343   1507    203     26    206       N  
ATOM   1743  CA  SER A 220      52.594  31.244  27.697  1.00 10.12           C  
ANISOU 1743  CA  SER A 220      857   1573   1318    258    -19    119       C  
ATOM   1744  C   SER A 220      53.719  30.210  27.508  1.00  9.11           C  
ANISOU 1744  C   SER A 220      859   1465   1054    166     68    355       C  
ATOM   1745  O   SER A 220      53.455  29.033  27.279  1.00 10.33           O  
ANISOU 1745  O   SER A 220      828   1488   1514    199     -7    179       O  
ATOM   1746  CB ASER A 220      52.353  31.558  29.158  0.72 12.22           C  
ANISOU 1746  CB ASER A 220     1153   1928   1449    587   -148    -37       C  
ATOM   1747  CB BSER A 220      52.333  31.274  29.220  0.28 11.86           C  
ANISOU 1747  CB BSER A 220      707   2178   1509   -280    291   -204       C  
ATOM   1748  OG ASER A 220      51.946  30.376  29.836  0.72 14.45           O  
ANISOU 1748  OG ASER A 220     1239   2866   1249    297    306    448       O  
ATOM   1749  OG BSER A 220      51.417  32.224  29.713  0.28 14.47           O  
ANISOU 1749  OG BSER A 220     1130   2641   1591    228    193   -240       O  
ATOM   1750  N   ILE A 221      54.957  30.670  27.666  1.00  9.12           N  
ANISOU 1750  N   ILE A 221      771   1392   1215    260    -26    146       N  
ATOM   1751  CA  ILE A 221      56.104  29.742  27.502  1.00  8.62           C  
ANISOU 1751  CA  ILE A 221      865   1336    995    274     46    152       C  
ATOM   1752  C   ILE A 221      56.018  28.690  28.585  1.00  9.33           C  
ANISOU 1752  C   ILE A 221      815   1597   1046    342     80    224       C  
ATOM   1753  O   ILE A 221      55.997  29.004  29.799  1.00 10.57           O  
ANISOU 1753  O   ILE A 221     1136   1774   1009    362    111    200       O  
ATOM   1754  CB  ILE A 221      57.443  30.537  27.636  1.00  9.53           C  
ANISOU 1754  CB  ILE A 221      769   1564   1201    259    -22    218       C  
ATOM   1755  CG1 ILE A 221      57.602  31.523  26.480  1.00  8.65           C  
ANISOU 1755  CG1 ILE A 221      852   1273   1081    299     20    162       C  
ATOM   1756  CG2 ILE A 221      58.615  29.542  27.661  1.00  9.55           C  
ANISOU 1756  CG2 ILE A 221      828   1265   1447    189    -84    221       C  
ATOM   1757  CD1 ILE A 221      58.753  32.480  26.616  1.00 10.25           C  
ANISOU 1757  CD1 ILE A 221      841   1463   1496    239     20    133       C  
ATOM   1758  N   PRO A 222      56.052  27.391  28.253  1.00  9.34           N  
ANISOU 1758  N   PRO A 222      889   1531   1040    337    129    317       N  
ATOM   1759  CA  PRO A 222      56.043  26.356  29.274  1.00  9.86           C  
ANISOU 1759  CA  PRO A 222      898   1612   1142    272    109    312       C  
ATOM   1760  C   PRO A 222      57.360  26.369  30.071  1.00  9.83           C  
ANISOU 1760  C   PRO A 222     1040   1601   1002    253    109    422       C  
ATOM   1761  O   PRO A 222      58.455  26.604  29.540  1.00 10.07           O  
ANISOU 1761  O   PRO A 222      986   1645   1100    334     61    324       O  
ATOM   1762  CB  PRO A 222      55.887  25.041  28.532  1.00 11.25           C  
ANISOU 1762  CB  PRO A 222     1106   1600   1461    146     67    277       C  
ATOM   1763  CG  PRO A 222      55.272  25.465  27.222  1.00 11.96           C  
ANISOU 1763  CG  PRO A 222     1318   1797   1315    118     48    173       C  
ATOM   1764  CD  PRO A 222      55.882  26.802  26.936  1.00  9.98           C  
ANISOU 1764  CD  PRO A 222      949   1648   1100    204     93    154       C  
ATOM   1765  N   SER A 223      57.301  26.060  31.359  1.00 11.51           N  
ANISOU 1765  N   SER A 223     1160   2087   1018    433    169    241       N  
ATOM   1766  CA  SER A 223      58.488  25.905  32.157  1.00 13.02           C  
ANISOU 1766  CA  SER A 223     1422   2473    931    679    117    214       C  
ATOM   1767  C   SER A 223      59.439  24.868  31.495  1.00 11.05           C  
ANISOU 1767  C   SER A 223     1244   1771   1078    411     66    485       C  
ATOM   1768  O   SER A 223      59.051  23.781  31.060  1.00 12.93           O  
ANISOU 1768  O   SER A 223     1296   1835   1661    253    164    483       O  
ATOM   1769  CB ASER A 223      58.143  25.315  33.538  0.32 18.13           C  
ANISOU 1769  CB ASER A 223     2123   3571   1024   1128    233    599       C  
ATOM   1770  CB BSER A 223      58.111  25.357  33.559  0.68 17.14           C  
ANISOU 1770  CB BSER A 223     1842   3379   1129   1386    188    646       C  
ATOM   1771  OG ASER A 223      57.218  26.116  34.225  0.32 18.70           O  
ANISOU 1771  OG ASER A 223     1182   4414   1334    175    202   -595       O  
ATOM   1772  OG BSER A 223      59.276  25.328  34.385  0.68 20.30           O  
ANISOU 1772  OG BSER A 223     2175   4257   1091    973    -57    376       O  
ATOM   1773  N   GLY A 224      60.745  25.182  31.492  1.00 11.87           N  
ANISOU 1773  N   GLY A 224     1077   2145   1176    419     70    292       N  
ATOM   1774  CA  GLY A 224      61.718  24.263  31.016  1.00 11.34           C  
ANISOU 1774  CA  GLY A 224     1194   1880   1128    305   -114    290       C  
ATOM   1775  C   GLY A 224      61.729  23.993  29.539  1.00 10.62           C  
ANISOU 1775  C   GLY A 224      971   1941   1023    558     93    412       C  
ATOM   1776  O   GLY A 224      62.203  22.905  29.124  1.00 14.23           O  
ANISOU 1776  O   GLY A 224     1697   2264   1313   1137     27    252       O  
ATOM   1777  N   SER A 225      61.216  24.875  28.702  1.00  9.66           N  
ANISOU 1777  N   SER A 225      970   1550   1059    288     -8    347       N  
ATOM   1778  CA  SER A 225      61.068  24.661  27.282  1.00  8.57           C  
ANISOU 1778  CA  SER A 225      899   1246   1032    272    -45    253       C  
ATOM   1779  C   SER A 225      62.158  25.286  26.435  1.00  7.78           C  
ANISOU 1779  C   SER A 225      728   1187    970    301      0    129       C  
ATOM   1780  O   SER A 225      61.984  25.532  25.216  1.00  8.96           O  
ANISOU 1780  O   SER A 225      761   1560    999    212    -65    277       O  
ATOM   1781  CB  SER A 225      59.664  25.104  26.795  1.00  9.12           C  
ANISOU 1781  CB  SER A 225      760   1467   1154    243    -16     89       C  
ATOM   1782  OG  SER A 225      59.469  26.490  26.966  1.00  9.72           O  
ANISOU 1782  OG  SER A 225      948   1494   1159    403    -12    240       O  
ATOM   1783  N   THR A 226      63.321  25.539  27.051  1.00  8.28           N  
ANISOU 1783  N   THR A 226      784   1304    979    270    -29    112       N  
ATOM   1784  CA  THR A 226      64.520  25.871  26.279  1.00  7.74           C  
ANISOU 1784  CA  THR A 226      835   1103    930     91    -83     47       C  
ATOM   1785  C   THR A 226      64.908  24.695  25.391  1.00  7.10           C  
ANISOU 1785  C   THR A 226      618   1074    938    141    -67    211       C  
ATOM   1786  O   THR A 226      64.337  23.614  25.430  1.00  7.27           O  
ANISOU 1786  O   THR A 226      688   1004   1001    125     16    123       O  
ATOM   1787  CB  THR A 226      65.659  26.203  27.287  1.00  8.46           C  
ANISOU 1787  CB  THR A 226      917   1134   1084     77   -122     31       C  
ATOM   1788  OG1 THR A 226      65.733  25.195  28.279  1.00  9.21           O  
ANISOU 1788  OG1 THR A 226     1008   1346   1057     80   -230     55       O  
ATOM   1789  CG2 THR A 226      65.477  27.563  27.951  1.00 10.04           C  
ANISOU 1789  CG2 THR A 226     1393   1261   1066   -139    -99     -4       C  
ATOM   1790  N   GLY A 227      65.906  24.922  24.532  1.00  7.30           N  
ANISOU 1790  N   GLY A 227      806    935    963     92    -22    130       N  
ATOM   1791  CA  GLY A 227      66.520  23.833  23.811  1.00  7.22           C  
ANISOU 1791  CA  GLY A 227      707    956   1014    119    -32     59       C  
ATOM   1792  C   GLY A 227      65.520  23.118  22.891  1.00  6.57           C  
ANISOU 1792  C   GLY A 227      660    880    897     45    -17    225       C  
ATOM   1793  O   GLY A 227      64.807  23.773  22.090  1.00  7.06           O  
ANISOU 1793  O   GLY A 227      684    935    999     86    -48    195       O  
ATOM   1794  N   ARG A 228      65.501  21.812  22.945  1.00  6.81           N  
ANISOU 1794  N   ARG A 228      596    971    959    174    -49    150       N  
ATOM   1795  CA  ARG A 228      64.788  20.994  21.970  1.00  6.94           C  
ANISOU 1795  CA  ARG A 228      571    993   1008    190    -53     51       C  
ATOM   1796  C   ARG A 228      63.257  21.226  21.976  1.00  6.48           C  
ANISOU 1796  C   ARG A 228      566    877    958    136    -26    204       C  
ATOM   1797  O   ARG A 228      62.593  20.792  21.025  1.00  7.54           O  
ANISOU 1797  O   ARG A 228      635   1083   1076    123    -50    -84       O  
ATOM   1798  CB  ARG A 228      65.055  19.504  22.212  1.00  7.86           C  
ANISOU 1798  CB  ARG A 228      618   1014   1279    179    -35    134       C  
ATOM   1799  CG  ARG A 228      64.495  18.938  23.525  1.00  8.69           C  
ANISOU 1799  CG  ARG A 228      772    999   1448     77     20    318       C  
ATOM   1800  CD  ARG A 228      64.738  17.480  23.739  1.00  9.24           C  
ANISOU 1800  CD  ARG A 228      985   1178   1261     97   -258    232       C  
ATOM   1801  NE  ARG A 228      66.188  17.214  23.896  1.00  8.64           N  
ANISOU 1801  NE  ARG A 228     1068   1077   1056    343   -163     97       N  
ATOM   1802  CZ  ARG A 228      66.741  16.027  23.709  1.00 10.83           C  
ANISOU 1802  CZ  ARG A 228     1669   1418    927    655   -119    -31       C  
ATOM   1803  NH1 ARG A 228      65.956  14.983  23.458  1.00 13.21           N  
ANISOU 1803  NH1 ARG A 228     2294   1087   1512    495    -66    338       N  
ATOM   1804  NH2 ARG A 228      68.057  15.911  23.774  1.00 13.83           N  
ANISOU 1804  NH2 ARG A 228     1767   1937   1421   1080     10    171       N  
ATOM   1805  N   LEU A 229      62.717  21.810  23.030  1.00  6.23           N  
ANISOU 1805  N   LEU A 229      557    848    904    142    -36    177       N  
ATOM   1806  CA  LEU A 229      61.241  22.046  23.150  1.00  7.63           C  
ANISOU 1806  CA  LEU A 229      554   1164   1110    141    -13    298       C  
ATOM   1807  C   LEU A 229      60.757  23.313  22.493  1.00  6.95           C  
ANISOU 1807  C   LEU A 229      589   1029    956    140    -37    153       C  
ATOM   1808  O   LEU A 229      59.511  23.527  22.452  1.00  7.41           O  
ANISOU 1808  O   LEU A 229      553   1035   1160    161    -14    256       O  
ATOM   1809  CB  LEU A 229      60.845  21.853  24.603  1.00  7.91           C  
ANISOU 1809  CB  LEU A 229      689   1069   1172    184     73    338       C  
ATOM   1810  CG  LEU A 229      61.153  20.500  25.237  1.00  8.52           C  
ANISOU 1810  CG  LEU A 229      700   1177   1280    156    -35    386       C  
ATOM   1811  CD1 LEU A 229      60.667  20.455  26.694  1.00 10.36           C  
ANISOU 1811  CD1 LEU A 229     1044   1491   1304    122     65    587       C  
ATOM   1812  CD2 LEU A 229      60.585  19.391  24.434  1.00  9.47           C  
ANISOU 1812  CD2 LEU A 229      894   1204   1412     -1    -49    449       C  
ATOM   1813  N   LEU A 230      61.656  24.171  21.986  1.00  6.75           N  
ANISOU 1813  N   LEU A 230      574    876   1049     61    -55    171       N  
ATOM   1814  CA  LEU A 230      61.351  25.246  21.053  1.00  6.60           C  
ANISOU 1814  CA  LEU A 230      580    883    984     62    -65    161       C  
ATOM   1815  C   LEU A 230      60.477  26.326  21.645  1.00  6.82           C  
ANISOU 1815  C   LEU A 230      609    986    931     64   -102    190       C  
ATOM   1816  O   LEU A 230      59.864  27.131  20.905  1.00  7.67           O  
ANISOU 1816  O   LEU A 230      746   1089   1007    237   -145    137       O  
ATOM   1817  CB  LEU A 230      60.750  24.709  19.722  1.00  7.46           C  
ANISOU 1817  CB  LEU A 230      673   1114    979     65   -147     67       C  
ATOM   1818  CG  LEU A 230      61.685  23.829  18.930  1.00  8.96           C  
ANISOU 1818  CG  LEU A 230     1011   1348    963    312    -66     98       C  
ATOM   1819  CD1 LEU A 230      60.948  23.189  17.760  1.00 12.30           C  
ANISOU 1819  CD1 LEU A 230     1472   1652   1435    -90    -31   -349       C  
ATOM   1820  CD2 LEU A 230      62.912  24.620  18.406  1.00 12.96           C  
ANISOU 1820  CD2 LEU A 230      913   2414   1474    -77    223   -396       C  
ATOM   1821  N   GLY A 231      60.394  26.420  22.992  1.00  6.46           N  
ANISOU 1821  N   GLY A 231      630    799    964    105    -94    173       N  
ATOM   1822  CA  GLY A 231      59.491  27.372  23.663  1.00  7.69           C  
ANISOU 1822  CA  GLY A 231      708   1081   1060    193     -5    121       C  
ATOM   1823  C   GLY A 231      57.998  27.007  23.531  1.00  7.36           C  
ANISOU 1823  C   GLY A 231      721   1020    987     88      0    268       C  
ATOM   1824  O   GLY A 231      57.179  27.852  23.902  1.00  8.46           O  
ANISOU 1824  O   GLY A 231      786   1122   1229    247     95    203       O  
ATOM   1825  N   LEU A 232      57.697  25.814  23.034  1.00  7.82           N  
ANISOU 1825  N   LEU A 232      638   1129   1132    197    -53    114       N  
ATOM   1826  CA  LEU A 232      56.323  25.424  22.709  1.00  8.21           C  
ANISOU 1826  CA  LEU A 232      654    962   1425    110    -45    287       C  
ATOM   1827  C   LEU A 232      55.693  24.384  23.631  1.00  8.35           C  
ANISOU 1827  C   LEU A 232      678   1208   1209    209     14    320       C  
ATOM   1828  O   LEU A 232      54.483  24.447  23.863  1.00  9.56           O  
ANISOU 1828  O   LEU A 232      730   1429   1385    176     53    461       O  
ATOM   1829  CB  LEU A 232      56.272  24.891  21.270  1.00  9.26           C  
ANISOU 1829  CB  LEU A 232      782   1511   1139    -61   -179    522       C  
ATOM   1830  CG  LEU A 232      56.632  25.841  20.144  1.00 11.73           C  
ANISOU 1830  CG  LEU A 232      982   1970   1394   -574   -463    830       C  
ATOM   1831  CD1 LEU A 232      56.605  25.067  18.809  1.00 15.85           C  
ANISOU 1831  CD1 LEU A 232     1263   3425   1184   -990   -247    500       C  
ATOM   1832  CD2 LEU A 232      55.709  27.035  20.112  1.00 15.43           C  
ANISOU 1832  CD2 LEU A 232     1343   1996   2379   -404   -592   1437       C  
ATOM   1833  N   PHE A 233      56.493  23.421  24.094  1.00  8.07           N  
ANISOU 1833  N   PHE A 233      696   1080   1215    121     -7    303       N  
ATOM   1834  CA  PHE A 233      55.966  22.252  24.783  1.00  8.98           C  
ANISOU 1834  CA  PHE A 233      789   1226   1314     67    -27    350       C  
ATOM   1835  C   PHE A 233      56.595  22.047  26.130  1.00  9.10           C  
ANISOU 1835  C   PHE A 233      930   1118   1323    178    172    480       C  
ATOM   1836  O   PHE A 233      57.776  22.416  26.345  1.00  9.96           O  
ANISOU 1836  O   PHE A 233      847   1599   1246    181    -52    437       O  
ATOM   1837  CB  PHE A 233      56.219  20.986  23.934  1.00  9.59           C  
ANISOU 1837  CB  PHE A 233      922   1154   1478    147      2    384       C  
ATOM   1838  CG  PHE A 233      55.528  21.043  22.590  1.00 10.68           C  
ANISOU 1838  CG  PHE A 233     1405    987   1565    202   -269    192       C  
ATOM   1839  CD1 PHE A 233      54.105  20.856  22.581  1.00 12.81           C  
ANISOU 1839  CD1 PHE A 233     1389   1320   2038    229   -524      9       C  
ATOM   1840  CD2 PHE A 233      56.176  21.343  21.409  1.00 12.93           C  
ANISOU 1840  CD2 PHE A 233     1859   1445   1487    415   -141    193       C  
ATOM   1841  CE1 PHE A 233      53.411  21.025  21.375  1.00 14.40           C  
ANISOU 1841  CE1 PHE A 233     1681   1248   2407    416   -812   -174       C  
ATOM   1842  CE2 PHE A 233      55.452  21.458  20.178  1.00 14.30           C  
ANISOU 1842  CE2 PHE A 233     2450   1377   1471    658   -338   -158       C  
ATOM   1843  CZ  PHE A 233      54.081  21.284  20.212  1.00 16.63           C  
ANISOU 1843  CZ  PHE A 233     2360   1821   1984   1017   -707   -228       C  
ATOM   1844  N   PRO A 234      55.846  21.500  27.084  1.00 10.87           N  
ANISOU 1844  N   PRO A 234     1117   1527   1386     69     86    595       N  
ATOM   1845  CA  PRO A 234      56.410  21.294  28.457  1.00 12.57           C  
ANISOU 1845  CA  PRO A 234     1640   1760   1259     32    207    613       C  
ATOM   1846  C   PRO A 234      57.266  20.067  28.563  1.00 12.10           C  
ANISOU 1846  C   PRO A 234     1380   1793   1309    -58   -203    502       C  
ATOM   1847  O   PRO A 234      57.945  19.849  29.576  1.00 14.11           O  
ANISOU 1847  O   PRO A 234     1910   1849   1471   -118   -313    618       O  
ATOM   1848  CB  PRO A 234      55.154  21.181  29.349  1.00 15.72           C  
ANISOU 1848  CB  PRO A 234     2044   2113   1667   -104    690    397       C  
ATOM   1849  CG  PRO A 234      54.114  20.616  28.409  1.00 15.51           C  
ANISOU 1849  CG  PRO A 234     1496   2195   2056     37    591    603       C  
ATOM   1850  CD  PRO A 234      54.401  21.174  27.023  1.00 13.83           C  
ANISOU 1850  CD  PRO A 234     1070   1937   2117     13    364    832       C  
ATOM   1851  N   ASP A 235      57.156  19.119  27.628  1.00 11.50           N  
ANISOU 1851  N   ASP A 235     1250   1728   1285    107    -94    649       N  
ATOM   1852  CA  ASP A 235      57.870  17.857  27.654  1.00 11.80           C  
ANISOU 1852  CA  ASP A 235     1116   1751   1504    107   -154    672       C  
ATOM   1853  C   ASP A 235      57.942  17.353  26.210  1.00 10.59           C  
ANISOU 1853  C   ASP A 235      892   1342   1690   -117   -233    565       C  
ATOM   1854  O   ASP A 235      57.428  17.990  25.294  1.00 10.33           O  
ANISOU 1854  O   ASP A 235      901   1434   1493     21   -184    384       O  
ATOM   1855  CB  ASP A 235      57.234  16.870  28.631  1.00 14.37           C  
ANISOU 1855  CB  ASP A 235     1568   1903   1853   -136   -162    912       C  
ATOM   1856  CG  ASP A 235      55.793  16.637  28.250  1.00 16.59           C  
ANISOU 1856  CG  ASP A 235     1493   2614   2041   -248     63   1135       C  
ATOM   1857  OD1 ASP A 235      55.477  16.379  27.060  1.00 15.12           O  
ANISOU 1857  OD1 ASP A 235     1218   2130   2255   -150    -85    882       O  
ATOM   1858  OD2 ASP A 235      54.925  16.679  29.166  1.00 22.70           O  
ANISOU 1858  OD2 ASP A 235     1932   3782   2696   -381    585    337       O  
ATOM   1859  N   ALA A 236      58.608  16.205  26.062  1.00 12.64           N  
ANISOU 1859  N   ALA A 236     1077   1680   1926    224     -9    567       N  
ATOM   1860  CA  ALA A 236      58.797  15.618  24.745  1.00 13.27           C  
ANISOU 1860  CA  ALA A 236     1149   1959   1808    296    -21    579       C  
ATOM   1861  C   ALA A 236      57.815  14.525  24.407  1.00 15.95           C  
ANISOU 1861  C   ALA A 236     1417   2230   2265    298   -434    225       C  
ATOM   1862  O   ALA A 236      58.070  13.700  23.525  1.00 18.73           O  
ANISOU 1862  O   ALA A 236     2313   2420   2207    394   -368    119       O  
ATOM   1863  CB  ALA A 236      60.219  15.084  24.576  1.00 18.85           C  
ANISOU 1863  CB  ALA A 236     1389   2489   3106    564     90   -187       C  
ATOM   1864  N   ASN A 237      56.686  14.475  25.136  1.00 14.14           N  
ANISOU 1864  N   ASN A 237     1494   1547   2199    -82   -436    626       N  
ATOM   1865  CA  ASN A 237      55.705  13.457  24.856  1.00 16.73           C  
ANISOU 1865  CA  ASN A 237     2150   1620   2429   -420   -822    875       C  
ATOM   1866  C   ASN A 237      55.134  13.625  23.463  1.00 15.98           C  
ANISOU 1866  C   ASN A 237     1962   1566   2394      6   -677    378       C  
ATOM   1867  O   ASN A 237      54.932  14.731  22.975  1.00 15.50           O  
ANISOU 1867  O   ASN A 237     1853   1607   2284   -261   -662    722       O  
ATOM   1868  CB  ASN A 237      54.660  13.413  25.939  1.00 23.13           C  
ANISOU 1868  CB  ASN A 237     2438   3506   2628  -1594   -528    828       C  
ATOM   1869  CG  ASN A 237      55.080  12.973  27.327  1.00 31.32           C  
ANISOU 1869  CG  ASN A 237     3119   5519   2969   -877   -167   1743       C  
ATOM   1870  OD1 ASN A 237      54.209  13.123  28.215  1.00 37.27           O  
ANISOU 1870  OD1 ASN A 237     4720   4720   4720      0      0      0       O  
ATOM   1871  ND2 ASN A 237      56.281  12.460  27.504  1.00 33.14           N  
ANISOU 1871  ND2 ASN A 237     3743   5252   3286   -325   -237   2343       N  
ATOM   1872  OXT ASN A 237      54.754  12.556  22.898  1.00 21.61           O  
ANISOU 1872  OXT ASN A 237     3812   1638   2559   -389  -1265    527       O  
TER    1873      ASN A 237                                                      
ANISOU 1874 MN    MN   239      566    800   1023     82    -75     95      MN  
ANISOU 1875 CA    CA   240      574    779   1009    135    -68    112      CA  
ANISOU 1876  O   HOH   241      849   1291   1267    191    201   -151       O  
ANISOU 1877  O   HOH   242      822   1484   1373    -18      9    126       O  
ANISOU 1878  O   HOH   243      787   1541   1452    198     33    -81       O  
ANISOU 1879  O   HOH   244     1001   1350   1632      4   -137    421       O  
ANISOU 1880  O   HOH   245      854   1516   1698    239     40     59       O  
ANISOU 1881  O   HOH   246     1193   1369   1439    284    229    393       O  
ANISOU 1882  O   HOH   247      781    977   1570     91    -75    275       O  
ANISOU 1883  O   HOH   248     1124   1304   1076    -11     26   -149       O  
ANISOU 1884  O   HOH   249      861   1211   1380    133   -155   -112       O  
ANISOU 1885  O   HOH   250      659    845   1535    108     97     12       O  
ANISOU 1886  O   HOH   251     1314   1355   1760     38   -130    416       O  
ANISOU 1887  O   HOH   252      957   1184   1308     56    -39     78       O  
ANISOU 1888  O   HOH   253      876   1466   1018     90    -54    -70       O  
ANISOU 1889  O   HOH   254     1026   1846   1518   -176   -212   -279       O  
ANISOU 1890  O   HOH   255      896   1214   1705     93    -96    -92       O  
ANISOU 1891  O   HOH   256      904   1519   1827     41    179    -79       O  
ANISOU 1892  O   HOH   257      853   1632   2061    -26    -69    316       O  
ANISOU 1893  O   HOH   258     2458   1491   1911    724    501   -464       O  
ANISOU 1894  O   HOH   259     1223   1758   2141     54    332    179       O  
ANISOU 1895  O   HOH   260      972   1681   2617     90    481   -235       O  
ANISOU 1896  O   HOH   261     1114   1510   1789    297   -242   -167       O  
ANISOU 1897  O   HOH   262     1273   1842   1398    378     81   -278       O  
ANISOU 1898  O   HOH   263      940   2622   1883    441    106    216       O  
ANISOU 1899  O   HOH   264     1048   1263   1514    109   -198    128       O  
ANISOU 1900  O   HOH   265     1209   1402   1828    117    252   -159       O  
ANISOU 1901  O   HOH   266     1323   1285   2313     74    356     18       O  
ANISOU 1902  O   HOH   267      988   1505   1729    107      4    -27       O  
ANISOU 1903  O   HOH   268     1054   1513   1535    351    235     38       O  
ANISOU 1904  O   HOH   269     1208   1604   1336     61    -26    -52       O  
ANISOU 1905  O   HOH   270     1533   1780   2581    124   -251   -275       O  
ANISOU 1906  O   HOH   271     1502   1642   1642    -34     42    404       O  
ANISOU 1907  O   HOH   272     1858   2051   2206    845   -699   -366       O  
ANISOU 1908  O   HOH   273     1245   1682   2505   -249   -167    557       O  
ANISOU 1909  O   HOH   274     1608   2559   2317    505    213    746       O  
ANISOU 1910  O   HOH   275     1357   1872   1462     47    115     15       O  
ANISOU 1911  O   HOH   276     2045   2787   1809   -628   -197   -492       O  
ANISOU 1912  O   HOH   277     1138   1522   1559    120     60   -199       O  
ANISOU 1913  O   HOH   278     2442   1628   2644   -657   -755     84       O  
ANISOU 1914  O   HOH   279     1523   2120   1645   1008    -34    196       O  
ANISOU 1915  O   HOH   280     1681   2448   1755   -505    155    141       O  
ANISOU 1916  O   HOH   281     2504   2568   1698    959    294   -662       O  
ANISOU 1917  O   HOH   282     1437   2610   2012    488    159    498       O  
ANISOU 1918  O   HOH   283     3364   2989   1825   1611    537    757       O  
ANISOU 1919  O   HOH   284     1287   1875   2063    166    271    103       O  
ANISOU 1920  O   HOH   285     1160   1569   1913     39    104    -96       O  
ANISOU 1921  O   HOH   286     1409   1684   1352    345    214   -319       O  
ANISOU 1922  O   HOH   287     1359   1838   2221    399    -86   -334       O  
ANISOU 1923  O   HOH   288     1166   1714   1377    289   -136   -149       O  
ANISOU 1924  O   HOH   289     1047   1744   3136    102   -172   -515       O  
ANISOU 1925  O   HOH   290     1763   1767   3731   -147   -929    287       O  
ANISOU 1926  O   HOH   291     1078   1551   3155     79   -397    -44       O  
ANISOU 1927  O   HOH   292     1098   2120   2428   -529    196   -134       O  
ANISOU 1928  O   HOH   293     1486   2726   1866    554   -117   -592       O  
ANISOU 1929  O   HOH   294     1490   2519   1793    482    -73    561       O  
ANISOU 1930  O   HOH   295     2598   1584   3651   -206   1201    417       O  
ANISOU 1931  O   HOH   296     1901   2229   1955    315   -143     11       O  
ANISOU 1932  O   HOH   297     2433   2246   2279    266    -34  -1054       O  
ANISOU 1933  O   HOH   298     2499   2498   2586    793      7   -398       O  
ANISOU 1934  O   HOH   299     1365   2161   1697    -66    -91   -315       O  
ANISOU 1935  O   HOH   300     1579   5165   2353   1471    756   1395       O  
ANISOU 1936  O   HOH   301     1134   1639   2898    140   -199   -117       O  
ANISOU 1937  O   HOH   302     1321   1591   2948    -36   -193   -474       O  
ANISOU 1938  O   HOH   303     1808   2080   1865    246   -196    552       O  
ANISOU 1939  O   HOH   304     1689   2215   2269   -612   -472    708       O  
ANISOU 1940  O   HOH   305     1742   1621   2150    275   -719   -306       O  
ANISOU 1941  O   HOH   306     2948   2773   2853  -1197  -1015   1252       O  
ANISOU 1942  O   HOH   307     1958   2352   2793    569   -489   -466       O  
ANISOU 1943  O   HOH   308     1600   1303   2989    237    268   -339       O  
ANISOU 1944  O   HOH   309     1505   3301   2707   -907   -168   -608       O  
ANISOU 1945  O   HOH   310     1412   2359   2480     14     90    161       O  
ANISOU 1946  O   HOH   311     2490   3139   2528    600    190    877       O  
ANISOU 1947  O   HOH   312     2260   1383   2999    207   -756    -79       O  
ANISOU 1948  O   HOH   313     3482   1855   1352    582   -217    183       O  
ANISOU 1949  O   HOH   314     1267   1798   1989    306     45    185       O  
ANISOU 1950  O   HOH   315      917   2171   2251   -114     12    117       O  
ANISOU 1951  O   HOH   316     2058   4537   2032    425    400   -798       O  
ANISOU 1952  O   HOH   317     1834   2166   2213    -45    191   -425       O  
ANISOU 1953  O   HOH   318     1783   1649   2038    264     89   -602       O  
ANISOU 1954  O   HOH   319     2186   2206   2192    207   -130  -1146       O  
ANISOU 1955  O   HOH   320     2306   4926   2601  -1700    750   -354       O  
ANISOU 1956  O   HOH   321     1377   2239   2371   -345    418    592       O  
ANISOU 1957  O   HOH   322     1931   1426   3298    291   -394   -482       O  
ANISOU 1958  O   HOH   323     4342   1918   2853   -502      3    769       O  
ANISOU 1959  O   HOH   324     2314   3513   2889    194     -7  -1133       O  
ANISOU 1960  O   HOH   325     1423   2856   3016    616   -333    174       O  
ANISOU 1961  O   HOH   326     2049   2752   2945    411    273    338       O  
ANISOU 1962  O   HOH   327     1347   1905   2633    182    302    187       O  
ANISOU 1963  O   HOH   328     2277   2830   2547    722    291   -321       O  
ANISOU 1964  O   HOH   329     3920   1349   2026    -38    475    237       O  
ANISOU 1965  O   HOH   330     2855   2014   1670   -291    -58   -482       O  
ANISOU 1966  O   HOH   331     1129   2951   2155    428    365    506       O  
ANISOU 1967  O   HOH   332     2886   4317   2320   1519    -30   -438       O  
ANISOU 1968  O   HOH   333     1871   2885   2836   -394   -193   -141       O  
ANISOU 1969  O   HOH   334     1801   3058   3992   -110  -1575    271       O  
ANISOU 1970  O   HOH   335     2671   4457   1839    399   -448   -239       O  
ANISOU 1971  O   HOH   336     2212   3859   1957   -900    181   -129       O  
ANISOU 1972  O   HOH   337     1684   2729   1972   -579    369   -535       O  
ANISOU 1973  O   HOH   338     1892   2204   2609   -536   -226   -126       O  
ANISOU 1974  O   HOH   339     3581   2502   3676   1132  -1018  -1129       O  
ANISOU 1975  O   HOH   340     1369   2744   2687    259   -226   -312       O  
ANISOU 1976  O   HOH   341     4718   5366   2686  -3004    132    359       O  
ANISOU 1977  O   HOH   342     2653   3817   2351    950  -1193   -430       O  
ANISOU 1978  O   HOH   343     3396   7029   1800  -1642   -910    453       O  
ANISOU 1979  O   HOH   344     3916   3298   2022   1565  -1029  -1278       O  
ANISOU 1980  O   HOH   345     1932   2585   4838    204   -312   -672       O  
ANISOU 1981  O   HOH   346     2477   2971   4167    495   1045   2154       O  
ANISOU 1982  O   HOH   347     2786   2900   2495   -874    517    353       O  
ANISOU 1983  O   HOH   348     1529   2088   2133    103    303    -14       O  
ANISOU 1984  O   HOH   349     2575   1531   5322   -292   1151  -1181       O  
ANISOU 1985  O   HOH   350     3917   2369   2246    222   -859     54       O  
ANISOU 1986  O   HOH   351     2238   5159   2152   -399    627  -1687       O  
ANISOU 1987  O   HOH   352     2308   6340   2065   1679   1051   1626       O  
ANISOU 1988  O   HOH   353     1689   1521   3775    474  -1039    -89       O  
ANISOU 1989  O   HOH   354     1620   2770   3537    397   -300    250       O  
ANISOU 1990  O   HOH   355     2992   2979   2554    198   -365    228       O  
ANISOU 1991  O   HOH   356     2394   6488   2856   1861   -140   -844       O  
ANISOU 1992  O   HOH   357     1822   2576   3535    464    193    514       O  
ANISOU 1993  O   HOH   358     4675   4663   2346  -2373    810   -430       O  
ANISOU 1994  O   HOH   359     2544   3316   3379   -400   -643    144       O  
ANISOU 1995  O   HOH   360     1273   1892   4884    357   -585   -765       O  
ANISOU 1996  O   HOH   361     1199   3050   3737     77     99   -481       O  
ANISOU 1997  O   HOH   362     1896   2009   6339   -426   1728      4       O  
ANISOU 1998  O   HOH   363     2668   4980   1933  -1122    701   -276       O  
ANISOU 1999  O   HOH   364     2004   2372   3004    415   -529   -597       O  
ANISOU 2000  O   HOH   365     2554   3916   3366    315   -585   1817       O  
ANISOU 2001  O   HOH   366     2715   2849   3353   -124   -523   -867       O  
ANISOU 2002  O   HOH   367     2453   3103   3760   -151    654   -245       O  
ANISOU 2003  O   HOH   368     3728   2704   3654  -1503   1334  -1454       O  
ANISOU 2004  O   HOH   369     2131   2342   5020    -33   1396   -990       O  
ANISOU 2005  O   HOH   370     1855   6352   3277    967   1116   2569       O  
ANISOU 2006  O   HOH   371     2081   2795   3086   -436    813   -597       O  
ANISOU 2007  O   HOH   372     1902   3407   3059    -58    456   -570       O  
ANISOU 2008  O   HOH   373     4499   2582   4126    -32   -123    206       O  
ANISOU 2009  O   HOH   374     3410   3329   2246   -558    933    437       O  
ANISOU 2010  O   HOH   375      993   1816   1726     82     27   -326       O  
ANISOU 2011  O   HOH   376     1909   2164   1772   -220    378    525       O  
ANISOU 2012  O   HOH   377     1548   1942   2147    377    333     47       O  
ANISOU 2013  O   HOH   378     1463   2832   3746     45   -134    782       O  
ANISOU 2014  O   HOH   379     1461   2908   3411     53    620    652       O  
ANISOU 2015  O   HOH   380     1510   2171   1987     12    -59     85       O  
ANISOU 2016  O   HOH   381     2382   2216   3353    215    215   -312       O  
ANISOU 2017  O   HOH   382     2418   2457   4293    676    308    578       O  
ANISOU 2018  O   HOH   383     2116   4933   3665    568   -230  -2512       O  
ANISOU 2019  O   HOH   384     3052   3145   3143   -612   -674    201       O  
ANISOU 2020  O   HOH   385     3959   2570   5242    355    597   -438       O  
ANISOU 2021  O   HOH   386     2632   2637   5762    474   2022    166       O  
ANISOU 2022  O   HOH   387     2930   2850   5502  -1319   -848    -87       O  
ANISOU 2023  O   HOH   388     1782   4035   3102    809    -84   -856       O  
ANISOU 2024  O   HOH   389     2334   4701   2927    890   -445  -1481       O  
ANISOU 2025  O   HOH   390     2409   3348   3126    745   1048    676       O  
ANISOU 2026  O   HOH   391     3688   4013   3420  -2179    385   -822       O  
ANISOU 2027  O   HOH   392     2781   2796   3767   -365    754   -285       O  
ANISOU 2028  O   HOH   393     3466   3898   3612  -1643   1324  -1507       O  
ANISOU 2029  O   HOH   394     1475   2106   6097   -123   -585    649       O  
ANISOU 2030  O   HOH   395     3995   7558   2726   2469    687   -362       O  
ANISOU 2031  O   HOH   396     2933   4095   3251  -1179    261    -88       O  
ANISOU 2032  O   HOH   397     3354   3781   2706   1019   -457   1297       O  
ANISOU 2033  O   HOH   398     3101   5933   4516   1328    969   -846       O  
ANISOU 2034  O   HOH   399     3862   4696   4669   1828   1354   1902       O  
ANISOU 2035  O   HOH   400     1916   3024   5942    781   -387   -765       O  
ANISOU 2036  O   HOH   401     3876   2093   5121   -969   -503    -22       O  
ANISOU 2037  O   HOH   402     3004   7032   2105   -321   -535    679       O  
ANISOU 2038  O   HOH   403     2436   6374   1822    271    247   -109       O  
ANISOU 2039  O   HOH   404     2767   4557   4081    462   1116   1913       O  
ANISOU 2040  O   HOH   405     1058   4556   5887   -198   -962    331       O  
ANISOU 2041  O   HOH   406     2407   2281   4894   -503   -874    638       O  
ANISOU 2042  O   HOH   407     3057   6335   2470  -1409   -488    960       O  
ANISOU 2043  O   HOH   408     3564   3292   3431   -662     89   -685       O  
ANISOU 2044  O   HOH   409     3451   4737   2638   1235  -1028  -1565       O  
ANISOU 2045  O   HOH   410      766    949   1134    133     25     -7       O  
ANISOU 2046  O   HOH   411      610   1396   1044     74    -81    177       O  
ANISOU 2047  O   HOH   412      662    996   1089     75    -74    257       O  
ANISOU 2048  O   HOH   413      756   1073   1385     19   -185    -45       O  
ANISOU 2049  O   HOH   414     1539   2194   2142     68   -107    280       O  
ANISOU 2050  O   HOH   415     2870   4451   2071   1583    -25     64       O  
ANISOU 2051  O   HOH   416     1887   3097   3477     79    849   1416       O  
ANISOU 2052  O   HOH   417     3147   1545   4932     94  -1191   -197       O  
ANISOU 2053  O   HOH   418     2257   3425   3354   -775   -168   -576       O  
ANISOU 2054  O   HOH   419     2149   3624   2908    276    232    601       O  
ANISOU 2055  O   HOH   420     3716   4679   4414   -746   -472    995       O  
ANISOU 2056  O   HOH   421     3491   5636   3654   1202    342    217       O  
ANISOU 2057  O   HOH   422     1837   9287   1829    685     67   -535       O  
ANISOU 2058  O   HOH   423     2590   5701   5727  -1154  -1524    688       O  
ANISOU 2059  O   HOH   424     3075   1940   2983      1   -401     70       O  
ANISOU 2060  O   HOH   425     2220   4136   6259    951   1216   1928       O  
ANISOU 2061  O   HOH   426     3081   2218   5652    303    671    303       O  
ANISOU 2062  O   HOH   427     2288   5010   2386   1454    690   1157       O  
ANISOU 2063  O   HOH   428     2522   4431   4607    377  -1202    -39       O  
ANISOU 2064  O   HOH   429     2768   3870   3704  -1461    724   -446       O  
ANISOU 2065  O   HOH   430     2482   3472   4613  -1459   -524   1081       O  
ANISOU 2066  O   HOH   431     1184   2478   4104   -262    803  -1212       O  
ANISOU 2067  O   HOH   432     3396   4672   3267    825    812   1078       O  
ANISOU 2068  O   HOH   433     2008   2656   5600    -91    810   -301       O  
ANISOU 2069  O   HOH   434     4905   2262   4783    341    463   -187       O  
ANISOU 2070  O   HOH   435     5856   5856   5856      0      0      0       O  
ANISOU 2071  O   HOH   436     3763   3343   4576    974  -1379  -1832       O  
ANISOU 2072  O   HOH   437     5151   5151   5151      0      0      0       O  
ANISOU 2073  O   HOH   438     2816   4718   2487   -378    445   -586       O  
ANISOU 2074  O   HOH   439     2730   4047   3977   -544     10  -1812       O  
ANISOU 2075  O   HOH   440     4856   4856   4856      0      0      0       O  
ANISOU 2076  O   HOH   441     2790   5432   2923   1255   -258    424       O  
ANISOU 2077  O   HOH   442     3514   4272   2778    256    752    795       O  
ANISOU 2078  O   HOH   443     1748   1899   1711    556    119    442       O  
ANISOU 2079  O   HOH   444     1265   2229   2915   -278   -208      0       O  
ANISOU 2080  O   HOH   445     2993   2711   2285    651   -445    -72       O  
ANISOU 2081  O   HOH   446     2373   4230   1335    663     97   -364       O  
ANISOU 2082  O   HOH   447     2446   2971   3327     89    122   -754       O  
ANISOU 2083  O   HOH   448     4066   3169   4097   1672  -1729  -1051       O  
ANISOU 2084  O   HOH   449     4572   3436   3790     30    281  -1506       O  
ANISOU 2085  O   HOH   450     4371   2307   4735    125  -1437    346       O  
ANISOU 2086  O   HOH   451     3303   3967   7468  -1943   -191    131       O  
ANISOU 2087  O   HOH   452     3885   5648   4315    311   1315   1249       O  
ANISOU 2088  O   HOH   453     2726   3741   3941  -1302    558    219       O  
ANISOU 2089  O   HOH   454     5207   5207   5207      0      0      0       O  
ANISOU 2090  O   HOH   455     4701   4701   4701      0      0      0       O  
ANISOU 2091  O   HOH   456     4776   4776   4776      0      0      0       O  
ANISOU 2092  O   HOH   457     4015   6301   3319  -1316   -162   1152       O  
ANISOU 2093  O   HOH   458     3371   4264   4746    211    769   1488       O  
ANISOU 2094  O   HOH   459     2500   5179   4997   -443  -1360   1914       O  
ANISOU 2095  O   HOH   460     5829   5829   5829      0      0      0       O  
ANISOU 2096  O   HOH   461     4756   4756   4756      0      0      0       O  
ANISOU 2097  O   HOH   462     5844   4354   3128   -880   -609  -1015       O  
ANISOU 2098  O   HOH   463     5788   3518   4314  -2520   -171    779       O  
ANISOU 2099  O   HOH   464     3003   4602   4897   -186    634    380       O  
ANISOU 2100  O   HOH   465     5946   5946   5946      0      0      0       O  
ANISOU 2101  O   HOH   466     2999   3603   3626   -291   -509  -1107       O  
ANISOU 2102  O   HOH   467     5646   5646   5646      0      0      0       O  
ANISOU 2103  O   HOH   468     5278   5278   5278      0      0      0       O  
ANISOU 2104  O   HOH   469     2882   3641   3577   -677   -775    562       O  
ANISOU 2105  O   HOH   470     5090   5090   5090      0      0      0       O  
ANISOU 2106  O   HOH   471     5471   5471   5471      0      0      0       O  
ANISOU 2107  O   HOH   472     2984   2402   5651    233   1953    605       O  
ANISOU 2108  O   HOH   473     3720   4462   4944   -403    586    138       O  
ANISOU 2109  O   HOH   474     4821   4432   3332   -159   1827    917       O  
ANISOU 2110  O   HOH   475     4250   4250   4250      0      0      0       O  
ANISOU 2111  O   HOH   476     2949   4895   4822   -168   -817  -1001       O  
ANISOU 2112  O   HOH   477     2593   4302   4604    152   1450  -1083       O  
ANISOU 2113  O   HOH   478     4359   2055   4990  -1404    986   -130       O  
ANISOU 2114  O   HOH   479     1886   4435   4854    213    915   1922       O  
ANISOU 2115  O   HOH   480     3433   4207   5069   -161    825   1388       O  
ANISOU 2116  O   HOH   481     3154   6402   4500   1838     78   -285       O  
ANISOU 2117  O   HOH   482     2626   3272   3561   -557   -328   -615       O  
ANISOU 2118  O   HOH   483     4206   3857   4559    706  -1631  -1758       O  
ANISOU 2119  O   HOH   484     3757   3673   4575    787   -942   1029       O  
ANISOU 2120  O   HOH   485     3183   6829   3186   2735   -993   -733       O  
ANISOU 2121  O   HOH   486     3826   4971   2509   -919    586    340       O  
ANISOU 2122  O   HOH   487     4184   3289   6112  -1011    926  -1485       O  
ANISOU 2123  O   HOH   488     2712   5894   4138  -1525    893   -877       O  
ANISOU 2124  O   HOH   489     4483   4483   4483      0      0      0       O  
ANISOU 2125  O   HOH   490     3491   3179   3548   -972  -1006    -18       O  
ANISOU 2126  O   HOH   491     3771   5224   4138    787  -1303  -1818       O  
ANISOU 2127  O   HOH   492     3316   6259   3628   1101    792    697       O  
ANISOU 2128  O   HOH   493     2050   5539   5833     34   -580  -2456       O  
ANISOU 2129  O   HOH   494     4865   4865   4865      0      0      0       O  
ANISOU 2130  O   HOH   495     3657   5303   3377   -878   1252    931       O  
ANISOU 2131  O   HOH   496     3475   3601   5683   -309  -1084   1226       O  
ANISOU 2132  O   HOH   497     5663   5663   5663      0      0      0       O  
ANISOU 2133  O   HOH   498     4865   4865   4865      0      0      0       O  
ANISOU 2134  O   HOH   499     4877   4877   4877      0      0      0       O  
ANISOU 2135  O   HOH   500     4817   4817   4817      0      0      0       O  
ANISOU 2136  O   HOH   501     4629   2553   4195  -1070   -230   -237       O  
ANISOU 2137  O   HOH   502     4556   3542   4919   -353     11     52       O  
ANISOU 2138  O   HOH   503     5235   5235   5235      0      0      0       O  
ANISOU 2139  O   HOH   504     4751   4751   4751      0      0      0       O  
ANISOU 2140  O   HOH   505     5020   2966   4090    384    306    238       O  
ANISOU 2141  O   HOH   506     3447   4697   4122   1159   -951   -119       O  
ANISOU 2142  O   HOH   507     3332   4107   4235    383    486    236       O  
ANISOU 2143  O   HOH   508     5146   5146   5146      0      0      0       O  
ANISOU 2144  O   HOH   509     4803   4803   4803      0      0      0       O  
ANISOU 2145  O   HOH   510     4468   4468   4468      0      0      0       O  
ANISOU 2146  O   HOH   511     4756   4756   4756      0      0      0       O  
ANISOU 2147  O   HOH   512     5182   6422   2739    -26    959    -46       O  
ANISOU 2148  O   HOH   513     4559   4559   4559      0      0      0       O  
ANISOU 2149  O   HOH   514     4426   5188   3293   -203    601   1117       O  
ANISOU 2150  O   HOH   515     7170   7170   7170      0      0      0       O  
ANISOU 2151  O   HOH   516     5956   3690   4053    292   1106    645       O  
ANISOU 2152  O   HOH   517     5668   5668   5668      0      0      0       O  
ANISOU 2153  O   HOH   518     5689   5689   5689      0      0      0       O  
ANISOU 2154  O   HOH   519     5452   5452   5452      0      0      0       O  
ANISOU 2155  O   HOH   520     5299   5299   5299      0      0      0       O  
ANISOU 2156  O   HOH   521     4054   4704   4063   -179   2148  -1023       O  
ANISOU 2157  O   HOH   522     5312   5312   5312      0      0      0       O  
ANISOU 2158  O   HOH   523     5419   5419   5419      0      0      0       O  
ANISOU 2159  O   HOH   524     4501   4501   4501      0      0      0       O  
ANISOU 2160  O   HOH   525     4584   4584   4584      0      0      0       O  
ANISOU 2161  O   HOH   526     5696   5696   5696      0      0      0       O  
ANISOU 2162  O   HOH   527     4573   4573   4573      0      0      0       O  
ANISOU 2163  O   HOH   528     5875   5875   5875      0      0      0       O  
ANISOU 2164  O   HOH   529     3660   4492   3776   1240  -1372  -1216       O  
ANISOU 2165  O   HOH   530     5984   5984   5984      0      0      0       O  
ANISOU 2166  O   HOH   531     5489   5489   5489      0      0      0       O  
ANISOU 2167  O   HOH   532     5556   5556   5556      0      0      0       O  
ANISOU 2168  O   HOH   533     6083   6083   6083      0      0      0       O  
ANISOU 2169  O   HOH   534     6899   6899   6899      0      0      0       O  
ANISOU 2170  O   HOH   535     2696   7443   4078   -839   -470    804       O  
ANISOU 2171  O   HOH   536     5480   5480   5480      0      0      0       O  
ANISOU 2172  O   HOH   537     4453   4453   4453      0      0      0       O  
ANISOU 2173  O   HOH   538     5288   5288   5288      0      0      0       O  
ANISOU 2174  O   HOH   539     6770   6770   6770      0      0      0       O  
ANISOU 2175  O   HOH   540     4757   4757   4757      0      0      0       O  
ANISOU 2176  O   HOH   541     5295   5295   5295      0      0      0       O  
ANISOU 2177  O   HOH   542     5735   5735   5735      0      0      0       O  
ANISOU 2178  O   HOH   543     5366   5366   5366      0      0      0       O  
ANISOU 2179  O   HOH   544     1389   3327   5728      0   -137      0       O  
ANISOU 2180  O   HOH   545     5885   5885   5885      0      0      0       O  
ANISOU 2181  O   HOH   546     6236   6236   6236      0      0      0       O  
ANISOU 2182  O   HOH   547     4423   4423   4423      0      0      0       O  
ANISOU 2183  O   HOH   548     4754   4754   4754      0      0      0       O  
ANISOU 2184  O   HOH   549     5046   5046   5046      0      0      0       O  
ANISOU 2185  O   HOH   550     4653   4653   4653      0      0      0       O  
ANISOU 2186  O   HOH   551     5189   5189   5189      0      0      0       O  
ANISOU 2187  O   HOH   552     4868   4868   4868      0      0      0       O  
ANISOU 2188  O   HOH   553     5180   5180   5180      0      0      0       O  
ANISOU 2189  O   HOH   554     4896   4896   4896      0      0      0       O  
ANISOU 2190  O   HOH   555     5699   5699   5699      0      0      0       O  
ANISOU 2191  O   HOH   556     4635   4635   4635      0      0      0       O  
ANISOU 2192  O   HOH   557     5484   5484   5484      0      0      0       O  
ANISOU 2193  O   HOH   558     6827   6827   6827      0      0      0       O  
ANISOU 2194  O   HOH   559     6307   6307   6307      0      0      0       O  
MASTER      271    0    2    4   15    0    0    6 2193    1    8   19          
END                                                                             
