# Supplementary material for: Modeling of loops in proteins: a multi-method approach
Source: BMC Struct Biol. 2010 Feb 11;10:5. doi: 10.1186/1472-6807-10-5 (PMC2837870; doi:10.1186/1472-6807-10-5)
Supplement: Additional file 1 — Student t-test. Results from two sample paired t-test of Table 2. [file 1472-6807-10-5-S1.GZ › loop_test_data/1noa_88-92.pdb]

HEADER    ANTIBACTERIAL PROTEIN                   11-DEC-92   1NOA              
TITLE     CRYSTAL STRUCTURE OF APO-NEOCARZINOSTATIN AT 0.15 NM                  
TITLE    2 RESOLUTION                                                           
COMPND    MOL_ID: 1;                                                            
COMPND   2 MOLECULE: NEOCARZINOSTATIN;                                          
COMPND   3 CHAIN: A;                                                            
COMPND   4 ENGINEERED: YES                                                      
SOURCE    MOL_ID: 1;                                                            
SOURCE   2 ORGANISM_SCIENTIFIC: STREPTOMYCES CARZINOSTATICUS                    
KEYWDS    ANTIBACTERIAL PROTEIN                                                 
EXPDTA    X-RAY DIFFRACTION                                                     
AUTHOR    A.TEPLYAKOV                                                           
REVDAT   2   01-APR-03 1NOA    1       JRNL                                     
REVDAT   1   31-OCT-93 1NOA    0                                                
JRNL        AUTH   A.TEPLYAKOV,G.OBMOLOVA,K.WILSON,K.KUROMIZU                   
JRNL        TITL   CRYSTAL STRUCTURE OF APO-NEOCARZINOSTATIN AT                 
JRNL        TITL 2 0.15-NM RESOLUTION.                                          
JRNL        REF    EUR.J.BIOCHEM.                V. 213   737 1993              
JRNL        REFN   ASTM EJBCAI  IX ISSN 0014-2956                               
REMARK   1                                                                      
REMARK   2                                                                      
REMARK   2 RESOLUTION. 1.50 ANGSTROMS.                                          
REMARK   3                                                                      
REMARK   3 REFINEMENT.                                                          
REMARK   3   PROGRAM     : PROLSQ                                               
REMARK   3   AUTHORS     : KONNERT,HENDRICKSON                                  
REMARK   3                                                                      
REMARK   3  DATA USED IN REFINEMENT.                                            
REMARK   3   RESOLUTION RANGE HIGH (ANGSTROMS) : 1.50                           
REMARK   3   RESOLUTION RANGE LOW  (ANGSTROMS) : 8.00                           
REMARK   3   DATA CUTOFF            (SIGMA(F)) : 0.000                          
REMARK   3   COMPLETENESS FOR RANGE        (%) : NULL                           
REMARK   3   NUMBER OF REFLECTIONS             : 15074                          
REMARK   3                                                                      
REMARK   3  FIT TO DATA USED IN REFINEMENT.                                     
REMARK   3   CROSS-VALIDATION METHOD          : NULL                            
REMARK   3   FREE R VALUE TEST SET SELECTION  : NULL                            
REMARK   3   R VALUE     (WORKING + TEST SET) : 0.172                           
REMARK   3   R VALUE            (WORKING SET) : NULL                            
REMARK   3   FREE R VALUE                     : NULL                            
REMARK   3   FREE R VALUE TEST SET SIZE   (%) : NULL                            
REMARK   3   FREE R VALUE TEST SET COUNT      : NULL                            
REMARK   3                                                                      
REMARK   3  FIT/AGREEMENT OF MODEL WITH ALL DATA.                               
REMARK   3   R VALUE   (WORKING + TEST SET, NO CUTOFF) : NULL                   
REMARK   3   R VALUE          (WORKING SET, NO CUTOFF) : NULL                   
REMARK   3   FREE R VALUE                  (NO CUTOFF) : NULL                   
REMARK   3   FREE R VALUE TEST SET SIZE (%, NO CUTOFF) : NULL                   
REMARK   3   FREE R VALUE TEST SET COUNT   (NO CUTOFF) : NULL                   
REMARK   3   TOTAL NUMBER OF REFLECTIONS   (NO CUTOFF) : NULL                   
REMARK   3                                                                      
REMARK   3  NUMBER OF NON-HYDROGEN ATOMS USED IN REFINEMENT.                    
REMARK   3   PROTEIN ATOMS            : 778                                     
REMARK   3   NUCLEIC ACID ATOMS       : 0                                       
REMARK   3   HETEROGEN ATOMS          : 0                                       
REMARK   3   SOLVENT ATOMS            : 99                                      
REMARK   3                                                                      
REMARK   3  B VALUES.                                                           
REMARK   3   FROM WILSON PLOT           (A**2) : NULL                           
REMARK   3   MEAN B VALUE      (OVERALL, A**2) : NULL                           
REMARK   3   OVERALL ANISOTROPIC B VALUE.                                       
REMARK   3    B11 (A**2) : NULL                                                 
REMARK   3    B22 (A**2) : NULL                                                 
REMARK   3    B33 (A**2) : NULL                                                 
REMARK   3    B12 (A**2) : NULL                                                 
REMARK   3    B13 (A**2) : NULL                                                 
REMARK   3    B23 (A**2) : NULL                                                 
REMARK   3                                                                      
REMARK   3  ESTIMATED COORDINATE ERROR.                                         
REMARK   3   ESD FROM LUZZATI PLOT        (A) : NULL                            
REMARK   3   ESD FROM SIGMAA              (A) : NULL                            
REMARK   3   LOW RESOLUTION CUTOFF        (A) : NULL                            
REMARK   3                                                                      
REMARK   3  RMS DEVIATIONS FROM IDEAL VALUES.                                   
REMARK   3   DISTANCE RESTRAINTS.                    RMS    SIGMA               
REMARK   3    BOND LENGTH                     (A) : 0.018 ; NULL                
REMARK   3    ANGLE DISTANCE                  (A) : 0.041 ; NULL                
REMARK   3    INTRAPLANAR 1-4 DISTANCE        (A) : 0.045 ; NULL                
REMARK   3    H-BOND OR METAL COORDINATION    (A) : NULL  ; NULL                
REMARK   3                                                                      
REMARK   3   PLANE RESTRAINT                  (A) : 0.012 ; NULL                
REMARK   3   CHIRAL-CENTER RESTRAINT       (A**3) : 0.175 ; NULL                
REMARK   3                                                                      
REMARK   3   NON-BONDED CONTACT RESTRAINTS.                                     
REMARK   3    SINGLE TORSION                  (A) : 0.132 ; NULL                
REMARK   3    MULTIPLE TORSION                (A) : 0.221 ; NULL                
REMARK   3    H-BOND (X...Y)                  (A) : NULL  ; NULL                
REMARK   3    H-BOND (X-H...Y)                (A) : NULL  ; NULL                
REMARK   3                                                                      
REMARK   3   CONFORMATIONAL TORSION ANGLE RESTRAINTS.                           
REMARK   3    SPECIFIED                 (DEGREES) : NULL  ; NULL                
REMARK   3    PLANAR                    (DEGREES) : NULL  ; NULL                
REMARK   3    STAGGERED                 (DEGREES) : NULL  ; NULL                
REMARK   3    TRANSVERSE                (DEGREES) : NULL  ; NULL                
REMARK   3                                                                      
REMARK   3  ISOTROPIC THERMAL FACTOR RESTRAINTS.    RMS    SIGMA                
REMARK   3   MAIN-CHAIN BOND              (A**2) : 2.500 ; NULL                 
REMARK   3   MAIN-CHAIN ANGLE             (A**2) : NULL  ; NULL                 
REMARK   3   SIDE-CHAIN BOND              (A**2) : 7.700 ; NULL                 
REMARK   3   SIDE-CHAIN ANGLE             (A**2) : NULL  ; NULL                 
REMARK   3                                                                      
REMARK   3  OTHER REFINEMENT REMARKS: NULL                                      
REMARK   4                                                                      
REMARK   4 1NOA COMPLIES WITH FORMAT V. 3.0, 1-DEC-2006                         
REMARK   4                                                                      
REMARK   4 THIS IS THE REMEDIATED VERSION OF THIS PDB ENTRY.                    
REMARK   4 REMEDIATED DATA FILE REVISION 3.100 (2007-03-17)                     
REMARK 200                                                                      
REMARK 200 EXPERIMENTAL DETAILS                                                 
REMARK 200  EXPERIMENT TYPE                : X-RAY DIFFRACTION                  
REMARK 200  DATE OF DATA COLLECTION        : NULL                               
REMARK 200  TEMPERATURE           (KELVIN) : NULL                               
REMARK 200  PH                             : NULL                               
REMARK 200  NUMBER OF CRYSTALS USED        : NULL                               
REMARK 200                                                                      
REMARK 200  SYNCHROTRON              (Y/N) : NULL                               
REMARK 200  RADIATION SOURCE               : NULL                               
REMARK 200  BEAMLINE                       : NULL                               
REMARK 200  X-RAY GENERATOR MODEL          : NULL                               
REMARK 200  MONOCHROMATIC OR LAUE    (M/L) : NULL                               
REMARK 200  WAVELENGTH OR RANGE        (A) : NULL                               
REMARK 200  MONOCHROMATOR                  : NULL                               
REMARK 200  OPTICS                         : NULL                               
REMARK 200                                                                      
REMARK 200  DETECTOR TYPE                  : NULL                               
REMARK 200  DETECTOR MANUFACTURER          : NULL                               
REMARK 200  INTENSITY-INTEGRATION SOFTWARE : NULL                               
REMARK 200  DATA SCALING SOFTWARE          : NULL                               
REMARK 200                                                                      
REMARK 200  NUMBER OF UNIQUE REFLECTIONS   : NULL                               
REMARK 200  RESOLUTION RANGE HIGH      (A) : NULL                               
REMARK 200  RESOLUTION RANGE LOW       (A) : NULL                               
REMARK 200  REJECTION CRITERIA  (SIGMA(I)) : NULL                               
REMARK 200                                                                      
REMARK 200 OVERALL.                                                             
REMARK 200  COMPLETENESS FOR RANGE     (%) : NULL                               
REMARK 200  DATA REDUNDANCY                : NULL                               
REMARK 200  R MERGE                    (I) : NULL                               
REMARK 200  R SYM                      (I) : NULL                               
REMARK 200  <I/SIGMA(I)> FOR THE DATA SET  : NULL                               
REMARK 200                                                                      
REMARK 200 IN THE HIGHEST RESOLUTION SHELL.                                     
REMARK 200  HIGHEST RESOLUTION SHELL, RANGE HIGH (A) : NULL                     
REMARK 200  HIGHEST RESOLUTION SHELL, RANGE LOW  (A) : NULL                     
REMARK 200  COMPLETENESS FOR SHELL     (%) : NULL                               
REMARK 200  DATA REDUNDANCY IN SHELL       : NULL                               
REMARK 200  R MERGE FOR SHELL          (I) : NULL                               
REMARK 200  R SYM FOR SHELL            (I) : NULL                               
REMARK 200  <I/SIGMA(I)> FOR SHELL         : NULL                               
REMARK 200                                                                      
REMARK 200 DIFFRACTION PROTOCOL: NULL                                           
REMARK 200 METHOD USED TO DETERMINE THE STRUCTURE: NULL                         
REMARK 200 SOFTWARE USED: NULL                                                  
REMARK 200 STARTING MODEL: NULL                                                 
REMARK 200                                                                      
REMARK 200 REMARK: NULL                                                         
REMARK 280                                                                      
REMARK 280 CRYSTAL                                                              
REMARK 280 SOLVENT CONTENT, VS   (%): 42.94                                     
REMARK 280 MATTHEWS COEFFICIENT, VM (ANGSTROMS**3/DA): 2.16                     
REMARK 280                                                                      
REMARK 280 CRYSTALLIZATION CONDITIONS: NULL                                     
REMARK 290                                                                      
REMARK 290 CRYSTALLOGRAPHIC SYMMETRY                                            
REMARK 290 SYMMETRY OPERATORS FOR SPACE GROUP: P 21 21 21                       
REMARK 290                                                                      
REMARK 290      SYMOP   SYMMETRY                                                
REMARK 290     NNNMMM   OPERATOR                                                
REMARK 290       1555   X,Y,Z                                                   
REMARK 290       2555   1/2-X,-Y,1/2+Z                                          
REMARK 290       3555   -X,1/2+Y,1/2-Z                                          
REMARK 290       4555   1/2+X,1/2-Y,-Z                                          
REMARK 290                                                                      
REMARK 290     WHERE NNN -> OPERATOR NUMBER                                     
REMARK 290           MMM -> TRANSLATION VECTOR                                  
REMARK 290                                                                      
REMARK 290 CRYSTALLOGRAPHIC SYMMETRY TRANSFORMATIONS                            
REMARK 290 THE FOLLOWING TRANSFORMATIONS OPERATE ON THE ATOM/HETATM             
REMARK 290 RECORDS IN THIS ENTRY TO PRODUCE CRYSTALLOGRAPHICALLY                
REMARK 290 RELATED MOLECULES.                                                   
REMARK 290   SMTRY1   1  1.000000  0.000000  0.000000        0.00000            
REMARK 290   SMTRY2   1  0.000000  1.000000  0.000000        0.00000            
REMARK 290   SMTRY3   1  0.000000  0.000000  1.000000        0.00000            
REMARK 290   SMTRY1   2 -1.000000  0.000000  0.000000       13.71500            
REMARK 290   SMTRY2   2  0.000000 -1.000000  0.000000        0.00000            
REMARK 290   SMTRY3   2  0.000000  0.000000  1.000000       51.21000            
REMARK 290   SMTRY1   3 -1.000000  0.000000  0.000000        0.00000            
REMARK 290   SMTRY2   3  0.000000  1.000000  0.000000       17.04000            
REMARK 290   SMTRY3   3  0.000000  0.000000 -1.000000       51.21000            
REMARK 290   SMTRY1   4  1.000000  0.000000  0.000000       13.71500            
REMARK 290   SMTRY2   4  0.000000 -1.000000  0.000000       17.04000            
REMARK 290   SMTRY3   4  0.000000  0.000000 -1.000000        0.00000            
REMARK 290                                                                      
REMARK 290 REMARK: NULL                                                         
REMARK 300                                                                      
REMARK 300 BIOMOLECULE: 1                                                       
REMARK 300 THIS ENTRY CONTAINS THE CRYSTALLOGRAPHIC ASYMMETRIC UNIT             
REMARK 300 WHICH CONSISTS OF 1 CHAIN(S). SEE REMARK 350 FOR                     
REMARK 300 INFORMATION ON GENERATING THE BIOLOGICAL MOLECULE(S).                
REMARK 350                                                                      
REMARK 350 GENERATING THE BIOMOLECULE                                           
REMARK 350 COORDINATES FOR A COMPLETE MULTIMER REPRESENTING THE KNOWN           
REMARK 350 BIOLOGICALLY SIGNIFICANT OLIGOMERIZATION STATE OF THE                
REMARK 350 MOLECULE CAN BE GENERATED BY APPLYING BIOMT TRANSFORMATIONS          
REMARK 350 GIVEN BELOW.  BOTH NON-CRYSTALLOGRAPHIC AND                          
REMARK 350 CRYSTALLOGRAPHIC OPERATIONS ARE GIVEN.                               
REMARK 350                                                                      
REMARK 350 BIOMOLECULE: 1                                                       
REMARK 350 APPLY THE FOLLOWING TO CHAINS: A                                     
REMARK 350   BIOMT1   1  1.000000  0.000000  0.000000        0.00000            
REMARK 350   BIOMT2   1  0.000000  1.000000  0.000000        0.00000            
REMARK 350   BIOMT3   1  0.000000  0.000000  1.000000        0.00000            
DBREF  1NOA A    1   113  UNP    P0A3R9   NCZS_STRCZ      35    147             
SEQRES   1 A  113  ALA ALA PRO THR ALA THR VAL THR PRO SER SER GLY LEU          
SEQRES   2 A  113  SER ASP GLY THR VAL VAL LYS VAL ALA GLY ALA GLY LEU          
SEQRES   3 A  113  GLN ALA GLY THR ALA TYR ASP VAL GLY GLN CYS ALA TRP          
SEQRES   4 A  113  VAL ASP THR GLY VAL LEU ALA CYS ASN PRO ALA ASP PHE          
SEQRES   5 A  113  SER SER VAL THR ALA ASP ALA ASN GLY SER ALA SER THR          
SEQRES   6 A  113  SER LEU THR VAL ARG ARG SER PHE GLU GLY PHE LEU PHE          
SEQRES   7 A  113  ASP GLY THR ARG TRP GLY THR VAL ASP CYS THR THR ALA          
SEQRES   8 A  113  ALA CYS GLN VAL GLY LEU SER ASP ALA ALA GLY ASN GLY          
SEQRES   9 A  113  PRO GLU GLY VAL ALA ILE SER PHE ASN                          
FTNOTE   1 RESIDUE 9 IS A CIS PROLINE.                                          
FORMUL   2  HOH   *99(H2 O)                                                     
HELIX    1   1 PRO A   49  PHE A   52  5                                   4    
SHEET    1  S1 3 THR A   4  THR A   8  0                                        
SHEET    2  S1 3 THR A  17  ALA A  24 -1  O  ALA A  24   N  THR A   4           
SHEET    3  S1 3 ALA A  63  VAL A  69 -1  N  ALA A  63   O  GLY A  23           
SHEET    1  S2 4 SER A  53  ALA A  57  0                                        
SHEET    2  S2 4 THR A  30  TRP A  39 -1  O  THR A  30   N  ALA A  57           
SHEET    3  S2 4 ALA A  92  SER A  98 -1  O  ALA A  92   N  TRP A  39           
SHEET    4  S2 4 VAL A 108  ILE A 110 -1  N  VAL A 108   O  VAL A  95           
SHEET    1  S3 4 GLN A  36  VAL A  40  0                                        
SHEET    2  S3 4 VAL A  44  ASN A  48 -1  N  ASN A  48   O  GLN A  36           
SHEET    3  S3 4 ARG A  71  PHE A  76 -1  O  PHE A  76   N  CYS A  47           
SHEET    4  S3 4 GLY A  84  CYS A  88 -1  N  CYS A  88   O  ARG A  71           
TURN     1  T1 SER A  14  THR A  17     TYPE II                                 
TURN     2  T2 GLN A  27  THR A  30     TYPE II                                 
TURN     3  T3 ASP A  41  VAL A  44     TYPE II                                 
TURN     4  T4 ASN A  48  ASP A  51     TYPE III                                
TURN     5  T5 PRO A  49  PHE A  52     TYPE I                                  
TURN     6  T6 ASP A  58  GLY A  61     TYPE I                                  
TURN     7  T7 LEU A  77  GLY A  80     TYPE III                                
TURN     8  T8 ASP A  87  THR A  90     TYPE I                                  
TURN     9  T9 ASP A  99  GLY A 102     TYPE I                                  
SSBOND   1 CYS A   37    CYS A   47                                             
SSBOND   2 CYS A   88    CYS A   93                                             
CISPEP   1 THR A    8    PRO A    9          0        -3.42                     
CRYST1   27.430   34.080  102.420  90.00  90.00  90.00 P 21 21 21    4          
ORIGX1      1.000000  0.000000  0.000000        0.00000                         
ORIGX2      0.000000  1.000000  0.000000        0.00000                         
ORIGX3      0.000000  0.000000  1.000000        0.00000                         
SCALE1      0.036456  0.000000  0.000000        0.00000                         
SCALE2      0.000000  0.029343  0.000000        0.00000                         
SCALE3      0.000000  0.000000  0.009764        0.00000                         
ATOM      1  N   ALA A   1       7.672 -12.002  34.411  1.00 22.81           N  
ATOM      2  CA  ALA A   1       8.930 -11.492  34.954  1.00 18.15           C  
ATOM      3  C   ALA A   1       8.683 -10.305  35.889  1.00 17.83           C  
ATOM      4  O   ALA A   1       7.654  -9.622  35.730  1.00 19.93           O  
ATOM      5  CB  ALA A   1       9.760 -10.929  33.812  1.00 17.63           C  
ATOM      6  N   ALA A   2       9.672 -10.135  36.738  1.00 13.74           N  
ATOM      7  CA  ALA A   2       9.593  -8.959  37.657  1.00 14.15           C  
ATOM      8  C   ALA A   2       9.769  -7.644  36.858  1.00 14.68           C  
ATOM      9  O   ALA A   2      10.411  -7.615  35.793  1.00 13.90           O  
ATOM     10  CB  ALA A   2      10.717  -9.150  38.659  1.00 21.00           C  
ATOM     11  N   PRO A   3       9.181  -6.548  37.380  1.00 13.38           N  
ATOM     12  CA  PRO A   3       9.305  -5.269  36.676  1.00 13.45           C  
ATOM     13  C   PRO A   3      10.735  -4.751  36.675  1.00 14.90           C  
ATOM     14  O   PRO A   3      11.492  -4.851  37.669  1.00 13.18           O  
ATOM     15  CB  PRO A   3       8.385  -4.315  37.459  1.00 15.98           C  
ATOM     16  CG  PRO A   3       8.436  -4.904  38.843  1.00 19.64           C  
ATOM     17  CD  PRO A   3       8.387  -6.430  38.590  1.00 15.79           C  
ATOM     18  N   THR A   4      11.066  -4.113  35.525  1.00 10.73           N  
ATOM     19  CA  THR A   4      12.403  -3.530  35.365  1.00 11.23           C  
ATOM     20  C   THR A   4      12.297  -2.165  34.690  1.00  9.29           C  
ATOM     21  O   THR A   4      11.286  -1.927  34.010  1.00 12.64           O  
ATOM     22  CB  THR A   4      13.333  -4.366  34.437  1.00 18.87           C  
ATOM     23  OG1 THR A   4      12.639  -4.712  33.229  1.00 19.12           O  
ATOM     24  CG2 THR A   4      13.682  -5.688  35.137  1.00 24.86           C  
ATOM     25  N   ALA A   5      13.314  -1.333  34.825  1.00 10.12           N  
ATOM     26  CA  ALA A   5      13.322  -0.030  34.154  1.00  9.21           C  
ATOM     27  C   ALA A   5      14.721   0.192  33.564  1.00 11.61           C  
ATOM     28  O   ALA A   5      15.765  -0.267  34.077  1.00 12.64           O  
ATOM     29  CB  ALA A   5      13.069   1.061  35.208  1.00 14.27           C  
ATOM     30  N   THR A   6      14.748   0.984  32.497  1.00 10.03           N  
ATOM     31  CA  THR A   6      15.994   1.396  31.866  1.00  9.19           C  
ATOM     32  C   THR A   6      15.888   2.898  31.603  1.00 12.37           C  
ATOM     33  O   THR A   6      14.783   3.402  31.380  1.00 14.60           O  
ATOM     34  CB  THR A   6      16.383   0.698  30.551  1.00 14.40           C  
ATOM     35  OG1 THR A   6      15.357   1.040  29.629  1.00 22.13           O  
ATOM     36  CG2 THR A   6      16.388  -0.812  30.719  1.00 14.84           C  
ATOM     37  N   VAL A   7      17.024   3.600  31.666  1.00 10.64           N  
ATOM     38  CA  VAL A   7      17.024   5.043  31.378  1.00  9.30           C  
ATOM     39  C   VAL A   7      18.142   5.251  30.357  1.00  8.68           C  
ATOM     40  O   VAL A   7      19.284   4.803  30.624  1.00 11.39           O  
ATOM     41  CB  VAL A   7      17.319   5.838  32.666  1.00 10.17           C  
ATOM     42  CG1 VAL A   7      17.394   7.308  32.246  1.00 13.18           C  
ATOM     43  CG2 VAL A   7      16.248   5.556  33.669  1.00  9.68           C  
ATOM     44  N   THR A   8      17.781   5.886  29.232  1.00  8.99           N  
ATOM     45  CA  THR A   8      18.792   6.119  28.194  1.00 10.57           C  
ATOM     46  C   THR A   8      18.764   7.534  27.650  1.00 10.25           C  
ATOM     47  O   THR A   8      17.663   7.957  27.217  1.00 11.19           O  
ATOM     48  CB  THR A   8      18.509   5.155  27.000  1.00 15.97           C  
ATOM     49  OG1 THR A   8      18.582   3.791  27.473  1.00 21.94           O  
ATOM     50  CG2 THR A   8      19.650   5.255  25.984  1.00 18.76           C  
ATOM     51  N   PRO A   9      19.856   8.300  27.672  1.00  9.46           N  
ATOM     52  CA  PRO A   9      21.140   7.952  28.248  1.00  8.83           C  
ATOM     53  C   PRO A   9      21.035   8.032  29.784  1.00  9.84           C  
ATOM     54  O   PRO A   9      20.069   8.667  30.294  1.00 10.60           O  
ATOM     55  CB  PRO A   9      22.057   9.101  27.712  1.00 11.12           C  
ATOM     56  CG  PRO A   9      21.179  10.291  27.489  1.00 12.22           C  
ATOM     57  CD  PRO A   9      19.818   9.683  27.137  1.00 10.91           C  
ATOM     58  N   SER A  10      22.012   7.488  30.501  1.00  7.79           N  
ATOM     59  CA  SER A  10      22.028   7.558  31.965  1.00  7.96           C  
ATOM     60  C   SER A  10      23.307   8.231  32.507  1.00  9.17           C  
ATOM     61  O   SER A  10      23.407   8.378  33.762  1.00 11.96           O  
ATOM     62  CB  SER A  10      21.840   6.161  32.590  1.00  8.91           C  
ATOM     63  OG  SER A  10      22.926   5.323  32.129  1.00 10.56           O  
ATOM     64  N   SER A  11      24.233   8.671  31.688  1.00  8.04           N  
ATOM     65  CA  SER A  11      25.475   9.338  32.164  1.00  7.55           C  
ATOM     66  C   SER A  11      25.834  10.473  31.193  1.00 10.05           C  
ATOM     67  O   SER A  11      25.161  10.595  30.122  1.00 10.39           O  
ATOM     68  CB  SER A  11      26.662   8.399  32.372  1.00  9.79           C  
ATOM     69  OG  SER A  11      26.956   7.837  31.060  1.00 12.74           O  
ATOM     70  N   GLY A  12      26.815  11.298  31.537  1.00  8.88           N  
ATOM     71  CA  GLY A  12      27.132  12.417  30.622  1.00  9.41           C  
ATOM     72  C   GLY A  12      25.969  13.402  30.512  1.00 11.25           C  
ATOM     73  O   GLY A  12      25.918  14.143  29.504  1.00 12.64           O  
ATOM     74  N   LEU A  13      25.048  13.411  31.483  1.00  8.09           N  
ATOM     75  CA  LEU A  13      23.857  14.268  31.411  1.00 10.34           C  
ATOM     76  C   LEU A  13      24.125  15.741  31.726  1.00 13.43           C  
ATOM     77  O   LEU A  13      25.112  16.008  32.407  1.00 13.04           O  
ATOM     78  CB  LEU A  13      22.712  13.742  32.317  1.00  9.59           C  
ATOM     79  CG  LEU A  13      22.379  12.257  32.056  1.00  9.97           C  
ATOM     80  CD1 LEU A  13      21.394  11.838  33.156  1.00 12.40           C  
ATOM     81  CD2 LEU A  13      21.829  12.058  30.636  1.00  9.97           C  
ATOM     82  N   SER A  14      23.217  16.604  31.254  1.00 15.56           N  
ATOM     83  CA  SER A  14      23.308  18.051  31.517  1.00 12.57           C  
ATOM     84  C   SER A  14      21.979  18.468  32.125  1.00 12.69           C  
ATOM     85  O   SER A  14      21.015  17.698  31.968  1.00 13.11           O  
ATOM     86  CB  SER A  14      23.372  18.760  30.145  1.00 19.37           C  
ATOM     87  OG  SER A  14      24.709  18.658  29.734  1.00 33.98           O  
ATOM     88  N   ASP A  15      21.974  19.627  32.787  1.00 11.97           N  
ATOM     89  CA  ASP A  15      20.710  20.099  33.344  1.00 12.56           C  
ATOM     90  C   ASP A  15      19.764  20.318  32.155  1.00 12.50           C  
ATOM     91  O   ASP A  15      20.154  20.973  31.130  1.00 12.60           O  
ATOM     92  CB  ASP A  15      21.033  21.453  34.064  1.00 14.07           C  
ATOM     93  CG  ASP A  15      19.748  21.830  34.767  1.00 31.08           C  
ATOM     94  OD1 ASP A  15      19.476  21.163  35.795  1.00 19.40           O  
ATOM     95  OD2 ASP A  15      18.884  22.672  34.392  1.00 42.15           O  
ATOM     96  N   GLY A  16      18.554  19.807  32.165  1.00 10.48           N  
ATOM     97  CA  GLY A  16      17.603  19.994  31.087  1.00 11.92           C  
ATOM     98  C   GLY A  16      17.614  19.028  29.929  1.00 11.99           C  
ATOM     99  O   GLY A  16      16.821  19.128  28.962  1.00 12.39           O  
ATOM    100  N   THR A  17      18.519  18.050  30.043  1.00 10.55           N  
ATOM    101  CA  THR A  17      18.610  16.981  29.039  1.00  8.97           C  
ATOM    102  C   THR A  17      17.326  16.132  29.163  1.00  9.55           C  
ATOM    103  O   THR A  17      16.760  15.924  30.264  1.00 10.80           O  
ATOM    104  CB  THR A  17      19.807  16.037  29.354  1.00 11.51           C  
ATOM    105  OG1 THR A  17      20.936  16.856  29.112  1.00 17.69           O  
ATOM    106  CG2 THR A  17      19.879  14.834  28.420  1.00 17.16           C  
ATOM    107  N   VAL A  18      16.846  15.606  28.030  1.00  9.86           N  
ATOM    108  CA  VAL A  18      15.673  14.735  27.964  1.00 10.42           C  
ATOM    109  C   VAL A  18      16.149  13.272  27.820  1.00 14.75           C  
ATOM    110  O   VAL A  18      16.964  12.982  26.895  1.00 15.21           O  
ATOM    111  CB  VAL A  18      14.715  15.132  26.823  1.00 14.66           C  
ATOM    112  CG1 VAL A  18      13.568  14.134  26.727  1.00 18.95           C  
ATOM    113  CG2 VAL A  18      14.173  16.529  27.100  1.00 16.75           C  
ATOM    114  N   VAL A  19      15.690  12.409  28.712  1.00  8.82           N  
ATOM    115  CA  VAL A  19      16.075  10.993  28.670  1.00  8.32           C  
ATOM    116  C   VAL A  19      14.812  10.138  28.384  1.00 11.77           C  
ATOM    117  O   VAL A  19      13.697  10.581  28.700  1.00 12.48           O  
ATOM    118  CB  VAL A  19      16.695  10.524  29.995  1.00 10.74           C  
ATOM    119  CG1 VAL A  19      17.919  11.400  30.315  1.00 12.31           C  
ATOM    120  CG2 VAL A  19      15.733  10.528  31.197  1.00 11.77           C  
ATOM    121  N   LYS A  20      15.113   8.967  27.835  1.00  8.97           N  
ATOM    122  CA  LYS A  20      14.035   8.012  27.554  1.00  8.65           C  
ATOM    123  C   LYS A  20      13.967   7.049  28.714  1.00 10.82           C  
ATOM    124  O   LYS A  20      14.988   6.445  29.070  1.00 11.39           O  
ATOM    125  CB  LYS A  20      14.294   7.280  26.227  1.00 10.42           C  
ATOM    126  CG  LYS A  20      13.104   6.294  25.961  1.00 20.69           C  
ATOM    127  CD  LYS A  20      13.367   5.453  24.724  1.00 33.42           C  
ATOM    128  CE  LYS A  20      12.412   4.353  24.254  1.00 23.08           C  
ATOM    129  NZ  LYS A  20      12.629   4.016  22.789  1.00 19.09           N  
ATOM    130  N   VAL A  21      12.770   6.911  29.277  1.00 10.35           N  
ATOM    131  CA  VAL A  21      12.573   5.937  30.393  1.00 10.96           C  
ATOM    132  C   VAL A  21      11.693   4.789  29.896  1.00 12.12           C  
ATOM    133  O   VAL A  21      10.591   5.057  29.358  1.00 14.14           O  
ATOM    134  CB  VAL A  21      11.929   6.645  31.603  1.00 11.22           C  
ATOM    135  CG1 VAL A  21      11.891   5.627  32.753  1.00 14.82           C  
ATOM    136  CG2 VAL A  21      12.718   7.876  32.027  1.00 11.89           C  
ATOM    137  N   ALA A  22      12.125   3.549  30.024  1.00 11.23           N  
ATOM    138  CA  ALA A  22      11.332   2.389  29.576  1.00 12.61           C  
ATOM    139  C   ALA A  22      11.204   1.422  30.762  1.00 12.99           C  
ATOM    140  O   ALA A  22      12.074   1.253  31.605  1.00 15.83           O  
ATOM    141  CB  ALA A  22      11.959   1.685  28.397  1.00 14.09           C  
ATOM    142  N   GLY A  23      10.020   0.832  30.777  1.00 11.54           N  
ATOM    143  CA  GLY A  23       9.710  -0.152  31.819  1.00  9.02           C  
ATOM    144  C   GLY A  23       9.127  -1.387  31.142  1.00 10.01           C  
ATOM    145  O   GLY A  23       8.502  -1.335  30.075  1.00  9.98           O  
ATOM    146  N   ALA A  24       9.420  -2.503  31.805  1.00 11.23           N  
ATOM    147  CA  ALA A  24       8.864  -3.809  31.363  1.00 13.25           C  
ATOM    148  C   ALA A  24       8.417  -4.547  32.635  1.00 10.18           C  
ATOM    149  O   ALA A  24       8.811  -4.289  33.760  1.00 10.01           O  
ATOM    150  CB  ALA A  24       9.873  -4.539  30.502  1.00 13.00           C  
ATOM    151  N   GLY A  25       7.493  -5.519  32.398  1.00 13.95           N  
ATOM    152  CA  GLY A  25       6.961  -6.368  33.477  1.00 10.50           C  
ATOM    153  C   GLY A  25       6.055  -5.555  34.389  1.00 11.32           C  
ATOM    154  O   GLY A  25       5.902  -5.950  35.560  1.00 12.19           O  
ATOM    155  N   LEU A  26       5.539  -4.428  33.878  1.00  9.93           N  
ATOM    156  CA  LEU A  26       4.639  -3.563  34.714  1.00  8.42           C  
ATOM    157  C   LEU A  26       3.216  -4.113  34.691  1.00 10.61           C  
ATOM    158  O   LEU A  26       2.967  -5.081  33.951  1.00 14.00           O  
ATOM    159  CB  LEU A  26       4.624  -2.164  34.120  1.00  8.33           C  
ATOM    160  CG  LEU A  26       5.977  -1.473  33.942  1.00 10.16           C  
ATOM    161  CD1 LEU A  26       5.767  -0.193  33.161  1.00 12.52           C  
ATOM    162  CD2 LEU A  26       6.592  -1.335  35.318  1.00 10.71           C  
ATOM    163  N   GLN A  27       2.326  -3.516  35.456  1.00  9.91           N  
ATOM    164  CA  GLN A  27       0.919  -4.005  35.400  1.00 13.86           C  
ATOM    165  C   GLN A  27       0.240  -3.433  34.127  1.00 13.00           C  
ATOM    166  O   GLN A  27       0.118  -2.214  33.953  1.00 11.68           O  
ATOM    167  CB  GLN A  27       0.108  -3.596  36.613  1.00 16.05           C  
ATOM    168  CG  GLN A  27       0.483  -4.261  37.937  1.00 63.57           C  
ATOM    169  CD  GLN A  27      -0.634  -3.800  38.891  1.00 80.25           C  
ATOM    170  OE1 GLN A  27      -1.585  -4.578  38.976  1.00 90.71           O  
ATOM    171  NE2 GLN A  27      -0.468  -2.600  39.445  1.00 87.38           N  
ATOM    172  N   ALA A  28      -0.231  -4.352  33.287  1.00 10.22           N  
ATOM    173  CA  ALA A  28      -0.860  -3.914  32.064  1.00 10.76           C  
ATOM    174  C   ALA A  28      -2.023  -2.977  32.301  1.00 14.27           C  
ATOM    175  O   ALA A  28      -2.856  -3.207  33.205  1.00 14.71           O  
ATOM    176  CB  ALA A  28      -1.381  -5.151  31.302  1.00 12.78           C  
ATOM    177  N   GLY A  29      -2.057  -1.914  31.480  1.00 13.81           N  
ATOM    178  CA  GLY A  29      -3.141  -0.930  31.577  1.00 14.11           C  
ATOM    179  C   GLY A  29      -3.153   0.019  32.748  1.00 17.30           C  
ATOM    180  O   GLY A  29      -4.141   0.776  32.906  1.00 24.68           O  
ATOM    181  N   THR A  30      -2.096   0.041  33.545  1.00 12.34           N  
ATOM    182  CA  THR A  30      -2.024   0.891  34.722  1.00 13.53           C  
ATOM    183  C   THR A  30      -1.175   2.168  34.517  1.00 13.02           C  
ATOM    184  O   THR A  30      -0.137   2.069  33.819  1.00  9.78           O  
ATOM    185  CB  THR A  30      -1.359   0.003  35.840  1.00 14.26           C  
ATOM    186  OG1 THR A  30      -2.293  -1.087  35.958  1.00 26.84           O  
ATOM    187  CG2 THR A  30      -1.219   0.696  37.169  1.00 18.13           C  
ATOM    188  N   ALA A  31      -1.598   3.280  35.158  1.00  9.89           N  
ATOM    189  CA  ALA A  31      -0.886   4.541  35.050  1.00  8.90           C  
ATOM    190  C   ALA A  31       0.321   4.529  35.981  1.00 11.46           C  
ATOM    191  O   ALA A  31       0.195   4.143  37.162  1.00 12.70           O  
ATOM    192  CB  ALA A  31      -1.789   5.688  35.495  1.00  9.03           C  
ATOM    193  N   TYR A  32       1.487   4.968  35.512  1.00  7.03           N  
ATOM    194  CA  TYR A  32       2.709   5.057  36.316  1.00  6.75           C  
ATOM    195  C   TYR A  32       3.244   6.496  36.251  1.00  8.77           C  
ATOM    196  O   TYR A  32       3.193   7.081  35.167  1.00  9.42           O  
ATOM    197  CB  TYR A  32       3.902   4.162  35.823  1.00  6.73           C  
ATOM    198  CG  TYR A  32       3.624   2.707  36.124  1.00  9.16           C  
ATOM    199  CD1 TYR A  32       2.755   1.932  35.329  1.00  8.67           C  
ATOM    200  CD2 TYR A  32       4.236   2.119  37.244  1.00  9.92           C  
ATOM    201  CE1 TYR A  32       2.506   0.597  35.693  1.00 10.36           C  
ATOM    202  CE2 TYR A  32       4.003   0.765  37.564  1.00 10.55           C  
ATOM    203  CZ  TYR A  32       3.092   0.017  36.796  1.00 11.09           C  
ATOM    204  OH  TYR A  32       2.870  -1.299  37.127  1.00 11.63           O  
ATOM    205  N   ASP A  33       3.750   6.993  37.361  1.00  6.41           N  
ATOM    206  CA  ASP A  33       4.416   8.306  37.419  1.00  5.42           C  
ATOM    207  C   ASP A  33       5.917   7.998  37.283  1.00  9.18           C  
ATOM    208  O   ASP A  33       6.446   6.970  37.755  1.00 11.29           O  
ATOM    209  CB  ASP A  33       4.182   9.049  38.736  1.00  7.91           C  
ATOM    210  CG  ASP A  33       2.675   9.391  38.819  1.00 19.05           C  
ATOM    211  OD1 ASP A  33       2.249  10.113  37.867  1.00 14.43           O  
ATOM    212  OD2 ASP A  33       2.050   8.869  39.805  1.00 19.38           O  
ATOM    213  N   VAL A  34       6.603   8.937  36.610  1.00  7.84           N  
ATOM    214  CA  VAL A  34       8.025   8.817  36.333  1.00  9.02           C  
ATOM    215  C   VAL A  34       8.711  10.041  36.955  1.00  8.41           C  
ATOM    216  O   VAL A  34       8.213  11.153  36.720  1.00  9.99           O  
ATOM    217  CB  VAL A  34       8.217   8.720  34.805  1.00 13.32           C  
ATOM    218  CG1 VAL A  34       9.702   8.536  34.525  1.00 11.59           C  
ATOM    219  CG2 VAL A  34       7.452   7.547  34.161  1.00 14.70           C  
ATOM    220  N   GLY A  35       9.770   9.819  37.741  1.00  8.75           N  
ATOM    221  CA  GLY A  35      10.391  11.007  38.362  1.00  8.18           C  
ATOM    222  C   GLY A  35      11.830  10.786  38.772  1.00 10.15           C  
ATOM    223  O   GLY A  35      12.338   9.654  38.794  1.00 11.58           O  
ATOM    224  N   GLN A  36      12.452  11.937  39.106  1.00  8.14           N  
ATOM    225  CA  GLN A  36      13.855  11.983  39.541  1.00  6.03           C  
ATOM    226  C   GLN A  36      13.864  12.274  41.045  1.00  7.11           C  
ATOM    227  O   GLN A  36      13.201  13.233  41.498  1.00  8.47           O  
ATOM    228  CB  GLN A  36      14.551  13.126  38.754  1.00  8.32           C  
ATOM    229  CG  GLN A  36      16.042  13.221  39.141  1.00  9.09           C  
ATOM    230  CD  GLN A  36      16.733  14.369  38.406  1.00 11.88           C  
ATOM    231  OE1 GLN A  36      16.138  15.045  37.530  1.00 11.26           O  
ATOM    232  NE2 GLN A  36      17.993  14.674  38.687  1.00  9.06           N  
ATOM    233  N   CYS A  37      14.592  11.450  41.753  1.00  7.25           N  
ATOM    234  CA  CYS A  37      14.689  11.592  43.228  1.00  9.21           C  
ATOM    235  C   CYS A  37      16.095  11.303  43.721  1.00 11.85           C  
ATOM    236  O   CYS A  37      16.920  10.777  42.961  1.00 11.90           O  
ATOM    237  CB  CYS A  37      13.769  10.543  43.906  1.00  8.25           C  
ATOM    238  SG  CYS A  37      12.036  10.615  43.414  1.00 11.61           S  
ATOM    239  N   ALA A  38      16.366  11.608  44.985  1.00  9.87           N  
ATOM    240  CA  ALA A  38      17.672  11.327  45.590  1.00 11.40           C  
ATOM    241  C   ALA A  38      17.374  10.769  47.015  1.00  9.85           C  
ATOM    242  O   ALA A  38      16.392  11.177  47.660  1.00 10.91           O  
ATOM    243  CB  ALA A  38      18.553  12.574  45.645  1.00 13.33           C  
ATOM    244  N   TRP A  39      18.185   9.817  47.456  1.00 12.51           N  
ATOM    245  CA  TRP A  39      18.064   9.234  48.817  1.00 15.91           C  
ATOM    246  C   TRP A  39      18.699  10.243  49.792  1.00 16.89           C  
ATOM    247  O   TRP A  39      19.897  10.496  49.573  1.00 21.19           O  
ATOM    248  CB  TRP A  39      18.824   7.900  48.874  1.00 22.32           C  
ATOM    249  CG  TRP A  39      18.070   6.885  48.066  1.00 17.06           C  
ATOM    250  CD1 TRP A  39      18.339   6.483  46.780  1.00 18.06           C  
ATOM    251  CD2 TRP A  39      16.907   6.197  48.519  1.00 20.43           C  
ATOM    252  NE1 TRP A  39      17.370   5.535  46.397  1.00 20.70           N  
ATOM    253  CE2 TRP A  39      16.498   5.343  47.423  1.00 22.98           C  
ATOM    254  CE3 TRP A  39      16.201   6.188  49.739  1.00 19.01           C  
ATOM    255  CZ2 TRP A  39      15.383   4.538  47.545  1.00 20.42           C  
ATOM    256  CZ3 TRP A  39      15.070   5.382  49.847  1.00 24.79           C  
ATOM    257  CH2 TRP A  39      14.708   4.564  48.756  1.00 23.97           C  
ATOM    258  N   VAL A  40      17.928  10.774  50.725  1.00 15.53           N  
ATOM    259  CA  VAL A  40      18.509  11.787  51.634  1.00 19.40           C  
ATOM    260  C   VAL A  40      18.732  11.249  53.065  1.00 22.62           C  
ATOM    261  O   VAL A  40      19.421  11.895  53.899  1.00 21.99           O  
ATOM    262  CB  VAL A  40      17.726  13.128  51.570  1.00 16.59           C  
ATOM    263  CG1 VAL A  40      17.896  13.746  50.167  1.00 15.45           C  
ATOM    264  CG2 VAL A  40      16.272  12.970  52.018  1.00 15.25           C  
ATOM    265  N   ASP A  41      18.167  10.087  53.301  1.00 15.08           N  
ATOM    266  CA  ASP A  41      18.320   9.454  54.611  1.00 17.25           C  
ATOM    267  C   ASP A  41      17.899   8.025  54.416  1.00 19.23           C  
ATOM    268  O   ASP A  41      17.350   7.696  53.337  1.00 16.89           O  
ATOM    269  CB  ASP A  41      17.484  10.182  55.655  1.00 23.01           C  
ATOM    270  CG  ASP A  41      17.819   9.839  57.109  1.00 32.63           C  
ATOM    271  OD1 ASP A  41      19.009   9.637  57.454  1.00 30.13           O  
ATOM    272  OD2 ASP A  41      16.828   9.761  57.904  1.00 35.08           O  
ATOM    273  N   THR A  42      18.182   7.260  55.478  1.00 15.60           N  
ATOM    274  CA  THR A  42      17.794   5.842  55.426  1.00 20.13           C  
ATOM    275  C   THR A  42      16.296   5.746  55.084  1.00 23.89           C  
ATOM    276  O   THR A  42      15.398   6.135  55.852  1.00 23.44           O  
ATOM    277  CB  THR A  42      18.176   5.122  56.759  1.00 17.89           C  
ATOM    278  OG1 THR A  42      19.595   5.014  56.816  1.00 28.73           O  
ATOM    279  CG2 THR A  42      17.522   3.745  56.762  1.00 21.13           C  
ATOM    280  N   GLY A  43      16.005   5.239  53.862  1.00 20.79           N  
ATOM    281  CA  GLY A  43      14.651   5.078  53.380  1.00 22.08           C  
ATOM    282  C   GLY A  43      13.813   6.317  53.085  1.00 19.45           C  
ATOM    283  O   GLY A  43      12.566   6.276  52.975  1.00 25.48           O  
ATOM    284  N   VAL A  44      14.511   7.422  52.918  1.00 17.41           N  
ATOM    285  CA  VAL A  44      13.809   8.709  52.593  1.00 17.38           C  
ATOM    286  C   VAL A  44      14.314   9.302  51.251  1.00 11.69           C  
ATOM    287  O   VAL A  44      15.511   9.540  51.133  1.00 14.35           O  
ATOM    288  CB  VAL A  44      14.028   9.742  53.709  1.00 20.70           C  
ATOM    289  CG1 VAL A  44      13.467  11.117  53.372  1.00 18.12           C  
ATOM    290  CG2 VAL A  44      13.405   9.183  55.004  1.00 22.47           C  
ATOM    291  N   LEU A  45      13.357   9.471  50.351  1.00 13.87           N  
ATOM    292  CA  LEU A  45      13.657  10.071  49.037  1.00 13.30           C  
ATOM    293  C   LEU A  45      13.196  11.528  48.963  1.00 12.10           C  
ATOM    294  O   LEU A  45      12.107  11.823  49.512  1.00 13.15           O  
ATOM    295  CB  LEU A  45      12.732   9.314  48.042  1.00 15.84           C  
ATOM    296  CG  LEU A  45      13.387   8.034  47.498  1.00 17.02           C  
ATOM    297  CD1 LEU A  45      12.335   7.417  46.619  1.00 16.62           C  
ATOM    298  CD2 LEU A  45      14.665   8.282  46.693  1.00 14.08           C  
ATOM    299  N   ALA A  46      13.984  12.382  48.337  1.00 10.31           N  
ATOM    300  CA  ALA A  46      13.614  13.779  48.107  1.00 10.83           C  
ATOM    301  C   ALA A  46      13.475  13.780  46.559  1.00 10.31           C  
ATOM    302  O   ALA A  46      14.457  13.337  45.935  1.00 12.58           O  
ATOM    303  CB  ALA A  46      14.612  14.764  48.657  1.00 12.20           C  
ATOM    304  N   CYS A  47      12.345  14.222  46.029  1.00  8.34           N  
ATOM    305  CA  CYS A  47      12.115  14.202  44.557  1.00  8.50           C  
ATOM    306  C   CYS A  47      11.898  15.584  43.953  1.00 10.40           C  
ATOM    307  O   CYS A  47      11.755  16.612  44.628  1.00  9.63           O  
ATOM    308  CB  CYS A  47      10.882  13.326  44.261  1.00  8.11           C  
ATOM    309  SG  CYS A  47      11.082  11.638  44.950  1.00 11.93           S  
ATOM    310  N   ASN A  48      11.817  15.573  42.609  1.00  8.39           N  
ATOM    311  CA  ASN A  48      11.611  16.834  41.847  1.00  7.42           C  
ATOM    312  C   ASN A  48      10.258  16.761  41.148  1.00  8.13           C  
ATOM    313  O   ASN A  48      10.149  16.460  39.926  1.00  8.35           O  
ATOM    314  CB  ASN A  48      12.739  16.894  40.793  1.00  9.21           C  
ATOM    315  CG  ASN A  48      12.575  18.103  39.857  1.00  9.97           C  
ATOM    316  OD1 ASN A  48      12.003  19.103  40.291  1.00 12.05           O  
ATOM    317  ND2 ASN A  48      13.076  17.959  38.634  1.00 11.29           N  
ATOM    318  N   PRO A  49       9.186  17.050  41.889  1.00  9.58           N  
ATOM    319  CA  PRO A  49       7.839  16.987  41.298  1.00 11.62           C  
ATOM    320  C   PRO A  49       7.581  17.923  40.095  1.00 11.60           C  
ATOM    321  O   PRO A  49       6.710  17.559  39.281  1.00 11.38           O  
ATOM    322  CB  PRO A  49       6.904  17.183  42.505  1.00 14.65           C  
ATOM    323  CG  PRO A  49       7.782  17.867  43.563  1.00 15.62           C  
ATOM    324  CD  PRO A  49       9.211  17.434  43.330  1.00  9.88           C  
ATOM    325  N   ALA A  50       8.321  19.043  40.040  1.00  9.93           N  
ATOM    326  CA  ALA A  50       8.117  19.984  38.925  1.00 12.50           C  
ATOM    327  C   ALA A  50       8.303  19.340  37.546  1.00 17.38           C  
ATOM    328  O   ALA A  50       7.708  19.851  36.566  1.00 14.85           O  
ATOM    329  CB  ALA A  50       9.147  21.131  39.017  1.00 11.55           C  
ATOM    330  N   ASP A  51       9.124  18.270  37.440  1.00  7.73           N  
ATOM    331  CA  ASP A  51       9.382  17.639  36.135  1.00  7.65           C  
ATOM    332  C   ASP A  51       8.863  16.198  36.023  1.00  7.94           C  
ATOM    333  O   ASP A  51       9.265  15.458  35.085  1.00 10.04           O  
ATOM    334  CB  ASP A  51      10.888  17.687  35.878  1.00  7.51           C  
ATOM    335  CG  ASP A  51      11.321  19.112  35.608  1.00 10.85           C  
ATOM    336  OD1 ASP A  51      10.886  19.762  34.638  1.00 12.82           O  
ATOM    337  OD2 ASP A  51      12.126  19.643  36.418  1.00 11.06           O  
ATOM    338  N   PHE A  52       8.010  15.773  36.981  1.00  7.04           N  
ATOM    339  CA  PHE A  52       7.505  14.407  36.871  1.00  6.80           C  
ATOM    340  C   PHE A  52       6.733  14.289  35.539  1.00 11.55           C  
ATOM    341  O   PHE A  52       6.158  15.265  35.035  1.00 12.19           O  
ATOM    342  CB  PHE A  52       6.418  14.116  37.942  1.00  7.40           C  
ATOM    343  CG  PHE A  52       6.982  13.817  39.303  1.00  8.14           C  
ATOM    344  CD1 PHE A  52       8.329  13.629  39.528  1.00  7.43           C  
ATOM    345  CD2 PHE A  52       6.093  13.677  40.362  1.00 14.07           C  
ATOM    346  CE1 PHE A  52       8.854  13.328  40.794  1.00 11.50           C  
ATOM    347  CE2 PHE A  52       6.584  13.377  41.639  1.00 15.89           C  
ATOM    348  CZ  PHE A  52       7.978  13.202  41.878  1.00 16.82           C  
ATOM    349  N   SER A  53       6.757  13.045  35.052  1.00  9.60           N  
ATOM    350  CA  SER A  53       5.980  12.651  33.845  1.00 12.16           C  
ATOM    351  C   SER A  53       5.056  11.449  34.187  1.00  9.23           C  
ATOM    352  O   SER A  53       5.107  11.001  35.373  1.00  8.16           O  
ATOM    353  CB  SER A  53       6.957  12.303  32.710  1.00 16.57           C  
ATOM    354  OG  SER A  53       6.138  12.536  31.527  1.00 32.53           O  
ATOM    355  N   SER A  54       4.235  10.942  33.254  1.00  8.48           N  
ATOM    356  CA  SER A  54       3.406   9.755  33.593  1.00  7.15           C  
ATOM    357  C   SER A  54       3.226   9.028  32.259  1.00 10.50           C  
ATOM    358  O   SER A  54       3.375   9.625  31.162  1.00 11.82           O  
ATOM    359  CB  SER A  54       2.123  10.086  34.353  1.00  6.89           C  
ATOM    360  OG  SER A  54       1.370  11.013  33.549  1.00 10.46           O  
ATOM    361  N   VAL A  55       2.878   7.749  32.372  1.00  7.05           N  
ATOM    362  CA  VAL A  55       2.669   6.908  31.175  1.00  8.49           C  
ATOM    363  C   VAL A  55       1.749   5.756  31.574  1.00 10.00           C  
ATOM    364  O   VAL A  55       1.698   5.445  32.782  1.00 10.16           O  
ATOM    365  CB  VAL A  55       4.023   6.424  30.574  1.00 16.02           C  
ATOM    366  CG1 VAL A  55       4.809   5.538  31.551  1.00 14.08           C  
ATOM    367  CG2 VAL A  55       3.828   5.694  29.234  1.00 11.90           C  
ATOM    368  N   THR A  56       1.003   5.158  30.644  1.00  8.53           N  
ATOM    369  CA  THR A  56       0.131   3.985  31.038  1.00  9.05           C  
ATOM    370  C   THR A  56       0.762   2.719  30.429  1.00  7.94           C  
ATOM    371  O   THR A  56       1.065   2.790  29.213  1.00 10.26           O  
ATOM    372  CB  THR A  56      -1.330   4.182  30.575  1.00 11.09           C  
ATOM    373  OG1 THR A  56      -1.755   5.403  31.251  1.00 11.85           O  
ATOM    374  CG2 THR A  56      -2.243   2.994  30.975  1.00  8.97           C  
ATOM    375  N   ALA A  57       1.022   1.681  31.203  1.00  7.56           N  
ATOM    376  CA  ALA A  57       1.612   0.463  30.632  1.00  6.70           C  
ATOM    377  C   ALA A  57       0.600  -0.119  29.624  1.00  9.96           C  
ATOM    378  O   ALA A  57      -0.651  -0.051  29.787  1.00  8.81           O  
ATOM    379  CB  ALA A  57       1.883  -0.536  31.735  1.00  8.87           C  
ATOM    380  N   ASP A  58       1.190  -0.695  28.572  1.00  9.16           N  
ATOM    381  CA  ASP A  58       0.382  -1.306  27.482  1.00 11.25           C  
ATOM    382  C   ASP A  58      -0.060  -2.711  27.867  1.00 10.52           C  
ATOM    383  O   ASP A  58       0.131  -3.182  28.989  1.00  8.87           O  
ATOM    384  CB  ASP A  58       1.126  -1.171  26.132  1.00 11.85           C  
ATOM    385  CG  ASP A  58       2.390  -1.990  26.041  1.00 11.60           C  
ATOM    386  OD1 ASP A  58       2.536  -2.986  26.778  1.00 10.38           O  
ATOM    387  OD2 ASP A  58       3.234  -1.636  25.193  1.00 16.09           O  
ATOM    388  N   ALA A  59      -0.685  -3.390  26.880  1.00  9.63           N  
ATOM    389  CA  ALA A  59      -1.218  -4.721  27.151  1.00 10.40           C  
ATOM    390  C   ALA A  59      -0.093  -5.689  27.423  1.00  9.81           C  
ATOM    391  O   ALA A  59      -0.442  -6.749  28.011  1.00 14.57           O  
ATOM    392  CB  ALA A  59      -2.112  -5.251  25.986  1.00 12.28           C  
ATOM    393  N   ASN A  60       1.134  -5.381  27.035  1.00  7.51           N  
ATOM    394  CA  ASN A  60       2.208  -6.333  27.323  1.00  8.68           C  
ATOM    395  C   ASN A  60       2.939  -5.941  28.604  1.00 10.57           C  
ATOM    396  O   ASN A  60       4.003  -6.556  28.907  1.00 12.92           O  
ATOM    397  CB  ASN A  60       3.231  -6.296  26.179  1.00  9.71           C  
ATOM    398  CG  ASN A  60       2.517  -6.513  24.833  1.00 15.16           C  
ATOM    399  OD1 ASN A  60       1.825  -7.536  24.787  1.00 15.21           O  
ATOM    400  ND2 ASN A  60       2.665  -5.625  23.850  1.00 12.70           N  
ATOM    401  N   GLY A  61       2.500  -4.946  29.338  1.00  8.40           N  
ATOM    402  CA  GLY A  61       3.171  -4.464  30.585  1.00  9.50           C  
ATOM    403  C   GLY A  61       4.418  -3.634  30.288  1.00 10.24           C  
ATOM    404  O   GLY A  61       5.330  -3.570  31.152  1.00 12.55           O  
ATOM    405  N   SER A  62       4.510  -3.031  29.087  1.00  8.89           N  
ATOM    406  CA  SER A  62       5.634  -2.203  28.690  1.00 10.01           C  
ATOM    407  C   SER A  62       5.195  -0.737  28.625  1.00 11.22           C  
ATOM    408  O   SER A  62       4.032  -0.415  28.409  1.00 11.44           O  
ATOM    409  CB  SER A  62       6.169  -2.590  27.260  1.00 13.52           C  
ATOM    410  OG  SER A  62       6.776  -3.855  27.490  1.00 21.73           O  
ATOM    411  N   ALA A  63       6.156   0.172  28.781  1.00 12.31           N  
ATOM    412  CA  ALA A  63       5.886   1.607  28.721  1.00 13.43           C  
ATOM    413  C   ALA A  63       7.231   2.307  28.367  1.00 14.11           C  
ATOM    414  O   ALA A  63       8.330   1.859  28.674  1.00 14.54           O  
ATOM    415  CB  ALA A  63       5.356   2.108  30.067  1.00 14.79           C  
ATOM    416  N   SER A  64       7.082   3.410  27.657  1.00 13.87           N  
ATOM    417  CA  SER A  64       8.227   4.248  27.235  1.00 18.63           C  
ATOM    418  C   SER A  64       7.772   5.727  27.352  1.00 20.60           C  
ATOM    419  O   SER A  64       6.662   6.032  26.842  1.00 17.80           O  
ATOM    420  CB  SER A  64       8.782   4.059  25.827  1.00 21.44           C  
ATOM    421  OG  SER A  64       9.373   2.787  25.597  1.00 49.52           O  
ATOM    422  N   THR A  65       8.560   6.584  27.991  1.00 12.30           N  
ATOM    423  CA  THR A  65       8.226   7.988  28.089  1.00 12.38           C  
ATOM    424  C   THR A  65       9.555   8.792  28.164  1.00 11.02           C  
ATOM    425  O   THR A  65      10.647   8.193  28.234  1.00 16.96           O  
ATOM    426  CB  THR A  65       7.208   8.349  29.190  1.00 14.33           C  
ATOM    427  OG1 THR A  65       6.786   9.719  28.942  1.00 23.40           O  
ATOM    428  CG2 THR A  65       7.780   8.198  30.572  1.00 16.72           C  
ATOM    429  N   SER A  66       9.411  10.094  28.035  1.00 11.16           N  
ATOM    430  CA  SER A  66      10.541  11.020  28.110  1.00 11.16           C  
ATOM    431  C   SER A  66      10.482  11.710  29.490  1.00 16.06           C  
ATOM    432  O   SER A  66       9.354  11.818  30.024  1.00 15.61           O  
ATOM    433  CB  SER A  66      10.429  12.168  27.092  1.00 17.77           C  
ATOM    434  OG  SER A  66      10.642  11.647  25.777  1.00 30.25           O  
ATOM    435  N   LEU A  67      11.670  12.093  29.961  1.00  9.62           N  
ATOM    436  CA  LEU A  67      11.752  12.796  31.244  1.00  8.97           C  
ATOM    437  C   LEU A  67      12.826  13.883  31.125  1.00  8.76           C  
ATOM    438  O   LEU A  67      13.880  13.584  30.598  1.00  9.65           O  
ATOM    439  CB  LEU A  67      12.084  11.857  32.425  1.00  9.59           C  
ATOM    440  CG  LEU A  67      12.147  12.527  33.834  1.00 12.39           C  
ATOM    441  CD1 LEU A  67      10.764  12.839  34.367  1.00 12.75           C  
ATOM    442  CD2 LEU A  67      12.877  11.603  34.814  1.00 17.23           C  
ATOM    443  N   THR A  68      12.564  15.088  31.604  1.00  8.67           N  
ATOM    444  CA  THR A  68      13.583  16.134  31.574  1.00  8.81           C  
ATOM    445  C   THR A  68      14.289  16.035  32.949  1.00  9.53           C  
ATOM    446  O   THR A  68      13.564  16.073  33.972  1.00 10.54           O  
ATOM    447  CB  THR A  68      12.988  17.559  31.403  1.00  9.41           C  
ATOM    448  OG1 THR A  68      12.297  17.540  30.152  1.00 12.27           O  
ATOM    449  CG2 THR A  68      14.107  18.594  31.455  1.00 10.83           C  
ATOM    450  N   VAL A  69      15.605  15.831  32.882  1.00  7.74           N  
ATOM    451  CA  VAL A  69      16.376  15.702  34.154  1.00  9.37           C  
ATOM    452  C   VAL A  69      17.035  17.032  34.499  1.00  8.89           C  
ATOM    453  O   VAL A  69      17.344  17.879  33.669  1.00  9.90           O  
ATOM    454  CB  VAL A  69      17.348  14.516  34.102  1.00  8.95           C  
ATOM    455  CG1 VAL A  69      16.596  13.185  33.987  1.00 10.34           C  
ATOM    456  CG2 VAL A  69      18.379  14.639  32.968  1.00 12.98           C  
ATOM    457  N   ARG A  70      17.276  17.200  35.809  1.00  9.34           N  
ATOM    458  CA  ARG A  70      17.899  18.417  36.349  1.00  9.48           C  
ATOM    459  C   ARG A  70      19.182  18.084  37.105  1.00  9.60           C  
ATOM    460  O   ARG A  70      19.161  17.121  37.902  1.00 11.15           O  
ATOM    461  CB  ARG A  70      16.941  19.152  37.370  1.00  9.77           C  
ATOM    462  CG  ARG A  70      15.592  19.510  36.706  1.00 10.51           C  
ATOM    463  CD  ARG A  70      15.768  20.482  35.512  1.00 10.09           C  
ATOM    464  NE  ARG A  70      14.419  20.644  34.930  1.00 12.11           N  
ATOM    465  CZ  ARG A  70      14.189  21.371  33.814  1.00 16.59           C  
ATOM    466  NH1 ARG A  70      15.199  21.998  33.222  1.00 13.28           N  
ATOM    467  NH2 ARG A  70      12.949  21.454  33.317  1.00 13.63           N  
ATOM    468  N   ARG A  71      20.248  18.858  36.952  1.00  8.90           N  
ATOM    469  CA  ARG A  71      21.476  18.629  37.722  1.00 10.01           C  
ATOM    470  C   ARG A  71      21.231  18.937  39.224  1.00 12.39           C  
ATOM    471  O   ARG A  71      21.778  18.264  40.136  1.00 12.78           O  
ATOM    472  CB  ARG A  71      22.570  19.491  37.127  1.00 11.88           C  
ATOM    473  CG  ARG A  71      23.958  19.227  37.781  1.00 22.65           C  
ATOM    474  CD  ARG A  71      25.003  19.525  36.713  1.00 47.27           C  
ATOM    475  NE  ARG A  71      26.373  19.686  37.112  1.00 82.29           N  
ATOM    476  CZ  ARG A  71      27.592  19.370  36.671  1.00 89.27           C  
ATOM    477  NH1 ARG A  71      27.937  18.688  35.567  1.00 71.03           N  
ATOM    478  NH2 ARG A  71      28.626  19.801  37.440  1.00 96.44           N  
ATOM    479  N   SER A  72      20.407  19.983  39.428  1.00 10.52           N  
ATOM    480  CA  SER A  72      20.073  20.285  40.859  1.00 13.89           C  
ATOM    481  C   SER A  72      18.614  20.702  40.839  1.00 11.96           C  
ATOM    482  O   SER A  72      18.139  21.163  39.782  1.00 13.34           O  
ATOM    483  CB  SER A  72      21.088  21.201  41.529  1.00 19.94           C  
ATOM    484  OG  SER A  72      20.941  22.492  41.056  1.00 25.54           O  
ATOM    485  N   PHE A  73      17.959  20.486  41.986  1.00  9.75           N  
ATOM    486  CA  PHE A  73      16.549  20.837  42.063  1.00  8.91           C  
ATOM    487  C   PHE A  73      16.149  21.011  43.548  1.00 11.11           C  
ATOM    488  O   PHE A  73      16.852  20.512  44.484  1.00 13.51           O  
ATOM    489  CB  PHE A  73      15.696  19.704  41.363  1.00  9.62           C  
ATOM    490  CG  PHE A  73      15.855  18.333  41.974  1.00 10.38           C  
ATOM    491  CD1 PHE A  73      15.073  17.934  43.062  1.00  8.74           C  
ATOM    492  CD2 PHE A  73      16.818  17.439  41.445  1.00 12.50           C  
ATOM    493  CE1 PHE A  73      15.286  16.652  43.604  1.00 11.15           C  
ATOM    494  CE2 PHE A  73      17.021  16.184  41.980  1.00 10.87           C  
ATOM    495  CZ  PHE A  73      16.257  15.764  43.094  1.00 13.07           C  
ATOM    496  N   GLU A  74      15.014  21.705  43.688  1.00 12.52           N  
ATOM    497  CA  GLU A  74      14.479  21.853  45.071  1.00 14.18           C  
ATOM    498  C   GLU A  74      13.737  20.513  45.355  1.00 13.07           C  
ATOM    499  O   GLU A  74      12.727  20.223  44.715  1.00 13.83           O  
ATOM    500  CB  GLU A  74      13.576  23.049  45.094  1.00 22.48           C  
ATOM    501  CG  GLU A  74      13.015  23.427  46.455  1.00 44.37           C  
ATOM    502  CD  GLU A  74      12.222  24.729  46.268  1.00 62.01           C  
ATOM    503  OE1 GLU A  74      11.317  24.852  45.396  1.00 62.79           O  
ATOM    504  OE2 GLU A  74      12.526  25.687  47.019  1.00 75.44           O  
ATOM    505  N   GLY A  75      14.273  19.767  46.316  1.00 12.10           N  
ATOM    506  CA  GLY A  75      13.730  18.457  46.687  1.00 11.65           C  
ATOM    507  C   GLY A  75      12.537  18.570  47.651  1.00 14.88           C  
ATOM    508  O   GLY A  75      12.537  19.411  48.566  1.00 15.05           O  
ATOM    509  N   PHE A  76      11.555  17.694  47.389  1.00 12.18           N  
ATOM    510  CA  PHE A  76      10.339  17.614  48.217  1.00 12.21           C  
ATOM    511  C   PHE A  76      10.177  16.177  48.735  1.00 13.02           C  
ATOM    512  O   PHE A  76      10.435  15.255  47.940  1.00 10.27           O  
ATOM    513  CB  PHE A  76       9.049  18.004  47.452  1.00 10.32           C  
ATOM    514  CG  PHE A  76       9.036  19.467  47.179  1.00 15.07           C  
ATOM    515  CD1 PHE A  76       9.819  20.008  46.144  1.00 15.88           C  
ATOM    516  CD2 PHE A  76       8.291  20.290  48.007  1.00 24.49           C  
ATOM    517  CE1 PHE A  76       9.835  21.377  45.911  1.00 19.38           C  
ATOM    518  CE2 PHE A  76       8.325  21.674  47.780  1.00 26.01           C  
ATOM    519  CZ  PHE A  76       9.074  22.199  46.754  1.00 18.95           C  
ATOM    520  N   LEU A  77       9.761  16.034  50.012  1.00 11.80           N  
ATOM    521  CA  LEU A  77       9.509  14.703  50.569  1.00 11.21           C  
ATOM    522  C   LEU A  77       8.092  14.259  50.186  1.00 11.95           C  
ATOM    523  O   LEU A  77       7.276  15.057  49.671  1.00 13.01           O  
ATOM    524  CB  LEU A  77       9.625  14.770  52.118  1.00 12.45           C  
ATOM    525  CG  LEU A  77      11.019  15.232  52.561  1.00 15.98           C  
ATOM    526  CD1 LEU A  77      11.035  15.113  54.077  1.00 22.62           C  
ATOM    527  CD2 LEU A  77      12.155  14.379  52.009  1.00 16.55           C  
ATOM    528  N   PHE A  78       7.816  12.965  50.428  1.00 11.39           N  
ATOM    529  CA  PHE A  78       6.469  12.420  50.083  1.00 13.96           C  
ATOM    530  C   PHE A  78       5.298  13.165  50.724  1.00 15.31           C  
ATOM    531  O   PHE A  78       4.205  13.243  50.152  1.00 16.05           O  
ATOM    532  CB  PHE A  78       6.330  10.934  50.490  1.00 12.54           C  
ATOM    533  CG  PHE A  78       7.112   9.973  49.639  1.00 13.06           C  
ATOM    534  CD1 PHE A  78       7.627  10.346  48.391  1.00 14.48           C  
ATOM    535  CD2 PHE A  78       7.370   8.698  50.116  1.00 19.52           C  
ATOM    536  CE1 PHE A  78       8.365   9.455  47.648  1.00 14.69           C  
ATOM    537  CE2 PHE A  78       8.085   7.779  49.350  1.00 17.46           C  
ATOM    538  CZ  PHE A  78       8.597   8.177  48.110  1.00 15.97           C  
ATOM    539  N   ASP A  79       5.580  13.657  51.947  1.00 16.19           N  
ATOM    540  CA  ASP A  79       4.542  14.399  52.679  1.00 19.93           C  
ATOM    541  C   ASP A  79       4.408  15.821  52.162  1.00 26.99           C  
ATOM    542  O   ASP A  79       3.571  16.560  52.700  1.00 30.03           O  
ATOM    543  CB  ASP A  79       4.815  14.360  54.179  1.00 14.56           C  
ATOM    544  CG  ASP A  79       5.952  15.309  54.511  1.00 25.98           C  
ATOM    545  OD1 ASP A  79       6.580  15.952  53.639  1.00 22.75           O  
ATOM    546  OD2 ASP A  79       6.230  15.381  55.739  1.00 38.74           O  
ATOM    547  N   GLY A  80       5.211  16.230  51.171  1.00 24.36           N  
ATOM    548  CA  GLY A  80       5.085  17.575  50.611  1.00 24.00           C  
ATOM    549  C   GLY A  80       5.972  18.646  51.243  1.00 21.31           C  
ATOM    550  O   GLY A  80       5.918  19.794  50.759  1.00 24.95           O  
ATOM    551  N   THR A  81       6.726  18.220  52.236  1.00 18.31           N  
ATOM    552  CA  THR A  81       7.679  19.133  52.871  1.00 23.66           C  
ATOM    553  C   THR A  81       8.835  19.442  51.917  1.00 23.16           C  
ATOM    554  O   THR A  81       9.381  18.561  51.244  1.00 17.69           O  
ATOM    555  CB  THR A  81       8.313  18.361  54.056  1.00 26.70           C  
ATOM    556  OG1 THR A  81       7.357  18.427  55.106  1.00 35.88           O  
ATOM    557  CG2 THR A  81       9.653  18.911  54.529  1.00 35.41           C  
ATOM    558  N   ARG A  82       9.223  20.710  51.897  1.00 23.16           N  
ATOM    559  CA  ARG A  82      10.363  21.166  51.058  1.00 22.25           C  
ATOM    560  C   ARG A  82      11.599  20.734  51.832  1.00 23.77           C  
ATOM    561  O   ARG A  82      11.787  21.147  53.001  1.00 32.21           O  
ATOM    562  CB  ARG A  82      10.397  22.674  50.768  1.00 21.00           C  
ATOM    563  CG  ARG A  82      11.767  23.061  50.196  1.00 33.69           C  
ATOM    564  CD  ARG A  82      11.869  24.591  50.120  1.00 48.25           C  
ATOM    565  NE  ARG A  82      13.118  24.970  49.462  1.00 56.79           N  
ATOM    566  CZ  ARG A  82      14.351  25.018  49.952  1.00 76.35           C  
ATOM    567  NH1 ARG A  82      14.549  24.693  51.234  1.00 83.10           N  
ATOM    568  NH2 ARG A  82      15.393  25.389  49.194  1.00 76.39           N  
ATOM    569  N   TRP A  83      12.457  19.909  51.265  1.00 18.91           N  
ATOM    570  CA  TRP A  83      13.654  19.405  51.907  1.00 13.04           C  
ATOM    571  C   TRP A  83      14.864  20.332  51.711  1.00 22.07           C  
ATOM    572  O   TRP A  83      15.663  20.473  52.651  1.00 21.99           O  
ATOM    573  CB  TRP A  83      14.053  18.036  51.378  1.00 16.70           C  
ATOM    574  CG  TRP A  83      15.223  17.415  52.040  1.00 14.29           C  
ATOM    575  CD1 TRP A  83      15.197  16.749  53.262  1.00 18.16           C  
ATOM    576  CD2 TRP A  83      16.586  17.422  51.607  1.00 13.64           C  
ATOM    577  NE1 TRP A  83      16.468  16.325  53.559  1.00 18.45           N  
ATOM    578  CE2 TRP A  83      17.337  16.734  52.594  1.00 16.47           C  
ATOM    579  CE3 TRP A  83      17.212  17.997  50.482  1.00 13.08           C  
ATOM    580  CZ2 TRP A  83      18.709  16.542  52.473  1.00 20.70           C  
ATOM    581  CZ3 TRP A  83      18.568  17.797  50.379  1.00 20.95           C  
ATOM    582  CH2 TRP A  83      19.294  17.082  51.355  1.00 24.36           C  
ATOM    583  N   GLY A  84      14.964  20.911  50.526  1.00 16.20           N  
ATOM    584  CA  GLY A  84      16.110  21.771  50.238  1.00 16.71           C  
ATOM    585  C   GLY A  84      16.615  21.383  48.838  1.00 18.19           C  
ATOM    586  O   GLY A  84      16.041  20.527  48.163  1.00 17.08           O  
ATOM    587  N   THR A  85      17.727  22.056  48.560  1.00 16.07           N  
ATOM    588  CA  THR A  85      18.380  21.844  47.244  1.00 19.25           C  
ATOM    589  C   THR A  85      19.181  20.545  47.182  1.00 17.17           C  
ATOM    590  O   THR A  85      20.008  20.200  48.035  1.00 16.98           O  
ATOM    591  CB  THR A  85      19.263  23.071  46.842  1.00 26.82           C  
ATOM    592  OG1 THR A  85      18.446  24.277  46.843  1.00 27.63           O  
ATOM    593  CG2 THR A  85      19.843  22.876  45.450  1.00 25.86           C  
ATOM    594  N   VAL A  86      18.841  19.795  46.111  1.00 15.22           N  
ATOM    595  CA  VAL A  86      19.558  18.544  45.866  1.00 14.15           C  
ATOM    596  C   VAL A  86      20.507  18.768  44.664  1.00 14.96           C  
ATOM    597  O   VAL A  86      19.985  19.243  43.641  1.00 15.65           O  
ATOM    598  CB  VAL A  86      18.621  17.356  45.512  1.00 17.70           C  
ATOM    599  CG1 VAL A  86      19.443  16.133  45.104  1.00 16.36           C  
ATOM    600  CG2 VAL A  86      17.712  17.050  46.698  1.00 16.04           C  
ATOM    601  N   ASP A  87      21.768  18.430  44.900  1.00 11.40           N  
ATOM    602  CA  ASP A  87      22.780  18.527  43.833  1.00 12.91           C  
ATOM    603  C   ASP A  87      23.165  17.104  43.443  1.00 10.10           C  
ATOM    604  O   ASP A  87      23.804  16.416  44.221  1.00 11.63           O  
ATOM    605  CB  ASP A  87      24.048  19.240  44.305  1.00 16.32           C  
ATOM    606  CG  ASP A  87      25.056  19.456  43.181  1.00 21.38           C  
ATOM    607  OD1 ASP A  87      25.178  18.688  42.214  1.00 18.25           O  
ATOM    608  OD2 ASP A  87      25.805  20.493  43.219  1.00 27.62           O  
ATOM    609  N   CYS A  88      22.804  16.668  42.240  1.00 10.88           N  
ATOM    610  CA  CYS A  88      23.087  15.308  41.758  1.00  9.13           C  
ATOM    611  C   CYS A  88      24.540  15.030  41.513  1.00 12.56           C  
ATOM    612  O   CYS A  88      24.808  13.889  41.115  1.00 17.01           O  
ATOM    613  CB  CYS A  88      22.193  14.948  40.529  1.00  8.83           C  
ATOM    614  SG  CYS A  88      20.432  14.969  41.015  1.00 11.61           S  
ATOM    615  N   THR A  89      25.430  16.001  41.687  1.00 14.11           N  
ATOM    616  CA  THR A  89      26.865  15.668  41.509  1.00 18.38           C  
ATOM    617  C   THR A  89      27.376  15.287  42.905  1.00 21.63           C  
ATOM    618  O   THR A  89      28.432  14.677  43.009  1.00 22.35           O  
ATOM    619  CB  THR A  89      27.684  16.742  40.802  1.00 24.41           C  
ATOM    620  OG1 THR A  89      27.809  17.955  41.598  1.00 20.84           O  
ATOM    621  CG2 THR A  89      27.083  17.067  39.439  1.00 16.84           C  
ATOM    622  N   THR A  90      26.621  15.590  43.983  1.00 16.26           N  
ATOM    623  CA  THR A  90      27.123  15.195  45.298  1.00 21.65           C  
ATOM    624  C   THR A  90      26.128  14.380  46.090  1.00 27.30           C  
ATOM    625  O   THR A  90      26.238  14.340  47.342  1.00 33.83           O  
ATOM    626  CB  THR A  90      27.421  16.452  46.160  1.00 24.23           C  
ATOM    627  OG1 THR A  90      26.227  17.254  46.379  1.00 24.88           O  
ATOM    628  CG2 THR A  90      28.379  17.395  45.464  1.00 38.26           C  
ATOM    629  N   ALA A  91      25.112  13.884  45.475  1.00 19.16           N  
ATOM    630  CA  ALA A  91      24.005  13.106  46.005  1.00 18.31           C  
ATOM    631  C   ALA A  91      23.751  12.032  44.919  1.00 19.04           C  
ATOM    632  O   ALA A  91      24.063  12.333  43.753  1.00 19.87           O  
ATOM    633  CB  ALA A  91      22.729  13.912  46.216  1.00 15.51           C  
ATOM    634  N   ALA A  92      23.231  10.895  45.365  1.00 20.82           N  
ATOM    635  CA  ALA A  92      22.928   9.795  44.438  1.00 24.12           C  
ATOM    636  C   ALA A  92      21.472   9.939  43.938  1.00 19.16           C  
ATOM    637  O   ALA A  92      20.500   9.573  44.627  1.00 23.11           O  
ATOM    638  CB  ALA A  92      23.072   8.487  45.191  1.00 21.86           C  
ATOM    639  N   CYS A  93      21.421  10.496  42.714  1.00 14.16           N  
ATOM    640  CA  CYS A  93      20.106  10.698  42.069  1.00 11.89           C  
ATOM    641  C   CYS A  93      19.733   9.497  41.199  1.00 11.40           C  
ATOM    642  O   CYS A  93      20.625   8.785  40.686  1.00 13.04           O  
ATOM    643  CB  CYS A  93      20.104  11.988  41.208  1.00  7.55           C  
ATOM    644  SG  CYS A  93      20.273  13.399  42.344  1.00 10.85           S  
ATOM    645  N   GLN A  94      18.423   9.311  41.100  1.00 10.24           N  
ATOM    646  CA  GLN A  94      17.939   8.171  40.303  1.00  8.11           C  
ATOM    647  C   GLN A  94      16.608   8.571  39.653  1.00 12.90           C  
ATOM    648  O   GLN A  94      16.000   9.571  40.031  1.00 10.68           O  
ATOM    649  CB  GLN A  94      17.693   6.947  41.174  1.00 12.33           C  
ATOM    650  CG  GLN A  94      16.669   7.326  42.256  1.00 21.22           C  
ATOM    651  CD  GLN A  94      16.196   6.045  42.968  1.00 49.87           C  
ATOM    652  OE1 GLN A  94      17.080   5.202  43.289  1.00 32.17           O  
ATOM    653  NE2 GLN A  94      14.861   5.962  43.139  1.00 31.34           N  
ATOM    654  N   VAL A  95      16.267   7.749  38.651  1.00 10.03           N  
ATOM    655  CA  VAL A  95      14.996   7.939  37.922  1.00  7.83           C  
ATOM    656  C   VAL A  95      14.225   6.632  38.136  1.00 12.07           C  
ATOM    657  O   VAL A  95      14.793   5.505  38.100  1.00 13.33           O  
ATOM    658  CB  VAL A  95      15.278   8.215  36.445  1.00  8.96           C  
ATOM    659  CG1 VAL A  95      13.930   8.183  35.716  1.00 14.50           C  
ATOM    660  CG2 VAL A  95      15.881   9.606  36.286  1.00 14.28           C  
ATOM    661  N   GLY A  96      12.959   6.776  38.418  1.00 11.57           N  
ATOM    662  CA  GLY A  96      12.115   5.589  38.685  1.00 18.23           C  
ATOM    663  C   GLY A  96      10.655   5.800  38.248  1.00 15.79           C  
ATOM    664  O   GLY A  96      10.220   6.894  37.904  1.00 12.79           O  
ATOM    665  N   LEU A  97       9.915   4.692  38.242  1.00 12.74           N  
ATOM    666  CA  LEU A  97       8.511   4.668  37.874  1.00 13.10           C  
ATOM    667  C   LEU A  97       7.761   4.013  39.057  1.00 11.99           C  
ATOM    668  O   LEU A  97       8.336   3.046  39.606  1.00 13.48           O  
ATOM    669  CB  LEU A  97       8.171   3.740  36.709  1.00 19.31           C  
ATOM    670  CG  LEU A  97       8.713   3.991  35.319  1.00 25.60           C  
ATOM    671  CD1 LEU A  97       9.856   3.000  35.065  1.00 30.42           C  
ATOM    672  CD2 LEU A  97       7.610   3.882  34.291  1.00 22.11           C  
ATOM    673  N   SER A  98       6.575   4.557  39.305  1.00  9.32           N  
ATOM    674  CA  SER A  98       5.791   3.902  40.367  1.00 11.11           C  
ATOM    675  C   SER A  98       4.315   4.130  40.068  1.00 10.20           C  
ATOM    676  O   SER A  98       3.982   5.185  39.517  1.00 12.48           O  
ATOM    677  CB  SER A  98       6.187   4.360  41.748  1.00 17.76           C  
ATOM    678  OG  SER A  98       5.963   5.733  41.878  1.00 20.81           O  
ATOM    679  N   ASP A  99       3.551   3.159  40.509  1.00  9.64           N  
ATOM    680  CA  ASP A  99       2.088   3.217  40.328  1.00 11.80           C  
ATOM    681  C   ASP A  99       1.457   4.081  41.419  1.00 10.98           C  
ATOM    682  O   ASP A  99       2.164   4.666  42.266  1.00 12.02           O  
ATOM    683  CB  ASP A  99       1.540   1.807  40.165  1.00 10.24           C  
ATOM    684  CG  ASP A  99       1.634   1.008  41.473  1.00 19.53           C  
ATOM    685  OD1 ASP A  99       1.908   1.525  42.579  1.00 13.38           O  
ATOM    686  OD2 ASP A  99       1.398  -0.221  41.339  1.00 22.07           O  
ATOM    687  N   ALA A 100       0.110   4.117  41.410  1.00 12.13           N  
ATOM    688  CA  ALA A 100      -0.604   4.974  42.388  1.00 19.23           C  
ATOM    689  C   ALA A 100      -0.350   4.648  43.854  1.00 20.46           C  
ATOM    690  O   ALA A 100      -0.614   5.485  44.738  1.00 19.93           O  
ATOM    691  CB  ALA A 100      -2.122   5.029  42.100  1.00 14.98           C  
ATOM    692  N   ALA A 101       0.126   3.431  44.110  1.00 21.03           N  
ATOM    693  CA  ALA A 101       0.440   2.891  45.439  1.00 23.41           C  
ATOM    694  C   ALA A 101       1.929   2.972  45.777  1.00 26.71           C  
ATOM    695  O   ALA A 101       2.347   2.485  46.844  1.00 24.31           O  
ATOM    696  CB  ALA A 101      -0.046   1.435  45.488  1.00 21.03           C  
ATOM    697  N   GLY A 102       2.720   3.551  44.890  1.00 17.84           N  
ATOM    698  CA  GLY A 102       4.148   3.672  45.110  1.00 16.23           C  
ATOM    699  C   GLY A 102       4.925   2.411  44.751  1.00 22.01           C  
ATOM    700  O   GLY A 102       6.137   2.377  45.070  1.00 23.96           O  
ATOM    701  N   ASN A 103       4.326   1.410  44.120  1.00 16.57           N  
ATOM    702  CA  ASN A 103       5.065   0.202  43.719  1.00 14.33           C  
ATOM    703  C   ASN A 103       5.593   0.323  42.290  1.00 14.36           C  
ATOM    704  O   ASN A 103       5.054   1.001  41.435  1.00 15.98           O  
ATOM    705  CB  ASN A 103       4.163  -1.015  43.829  1.00 20.65           C  
ATOM    706  CG  ASN A 103       3.788  -1.223  45.306  1.00 33.49           C  
ATOM    707  OD1 ASN A 103       4.530  -0.853  46.224  1.00 34.11           O  
ATOM    708  ND2 ASN A 103       2.598  -1.805  45.445  1.00 37.59           N  
ATOM    709  N   GLY A 104       6.670  -0.390  42.009  1.00 15.08           N  
ATOM    710  CA  GLY A 104       7.367  -0.425  40.686  1.00 17.18           C  
ATOM    711  C   GLY A 104       8.782  -0.999  40.745  1.00 12.93           C  
ATOM    712  O   GLY A 104       9.273  -1.436  41.800  1.00 15.78           O  
ATOM    713  N   PRO A 105       9.457  -0.965  39.597  1.00 11.35           N  
ATOM    714  CA  PRO A 105      10.841  -1.453  39.515  1.00 12.98           C  
ATOM    715  C   PRO A 105      11.761  -0.606  40.377  1.00 13.44           C  
ATOM    716  O   PRO A 105      11.432   0.515  40.827  1.00 14.18           O  
ATOM    717  CB  PRO A 105      11.209  -1.307  38.030  1.00 13.24           C  
ATOM    718  CG  PRO A 105      10.194  -0.400  37.436  1.00 12.22           C  
ATOM    719  CD  PRO A 105       8.955  -0.430  38.334  1.00 11.72           C  
ATOM    720  N   GLU A 106      12.959  -1.138  40.579  1.00 14.39           N  
ATOM    721  CA  GLU A 106      14.014  -0.389  41.291  1.00 16.09           C  
ATOM    722  C   GLU A 106      14.425   0.818  40.412  1.00 12.66           C  
ATOM    723  O   GLU A 106      14.340   0.744  39.166  1.00 13.74           O  
ATOM    724  CB  GLU A 106      15.223  -1.328  41.385  1.00 22.42           C  
ATOM    725  CG  GLU A 106      14.844  -2.474  42.336  1.00 79.59           C  
ATOM    726  CD  GLU A 106      16.034  -3.433  42.435  1.00 98.43           C  
ATOM    727  OE1 GLU A 106      17.112  -2.954  42.894  1.00 99.89           O  
ATOM    728  OE2 GLU A 106      15.819  -4.611  42.035  1.00 99.89           O  
ATOM    729  N   GLY A 107      14.815   1.910  41.051  1.00 12.89           N  
ATOM    730  CA  GLY A 107      15.233   3.124  40.284  1.00 12.14           C  
ATOM    731  C   GLY A 107      16.596   2.881  39.643  1.00 11.65           C  
ATOM    732  O   GLY A 107      17.376   1.968  40.034  1.00 12.64           O  
ATOM    733  N   VAL A 108      16.871   3.736  38.664  1.00  9.49           N  
ATOM    734  CA  VAL A 108      18.131   3.698  37.912  1.00  7.93           C  
ATOM    735  C   VAL A 108      19.005   4.908  38.244  1.00 10.18           C  
ATOM    736  O   VAL A 108      18.574   6.068  38.133  1.00  9.60           O  
ATOM    737  CB  VAL A 108      17.780   3.731  36.388  1.00  9.18           C  
ATOM    738  CG1 VAL A 108      19.024   3.712  35.527  1.00 11.16           C  
ATOM    739  CG2 VAL A 108      16.827   2.589  36.073  1.00 14.11           C  
ATOM    740  N   ALA A 109      20.247   4.655  38.667  1.00  9.83           N  
ATOM    741  CA  ALA A 109      21.254   5.676  38.994  1.00  9.82           C  
ATOM    742  C   ALA A 109      21.651   6.430  37.697  1.00  8.77           C  
ATOM    743  O   ALA A 109      21.853   5.803  36.652  1.00 11.44           O  
ATOM    744  CB  ALA A 109      22.569   5.052  39.531  1.00 11.74           C  
ATOM    745  N   ILE A 110      21.725   7.740  37.857  1.00  7.05           N  
ATOM    746  CA  ILE A 110      22.135   8.588  36.706  1.00  8.14           C  
ATOM    747  C   ILE A 110      23.300   9.491  37.182  1.00 10.45           C  
ATOM    748  O   ILE A 110      23.518   9.761  38.382  1.00 11.68           O  
ATOM    749  CB  ILE A 110      20.989   9.455  36.169  1.00  9.05           C  
ATOM    750  CG1 ILE A 110      20.422  10.365  37.280  1.00 10.62           C  
ATOM    751  CG2 ILE A 110      19.855   8.560  35.607  1.00 11.25           C  
ATOM    752  CD1 ILE A 110      19.452  11.448  36.800  1.00 15.83           C  
ATOM    753  N   SER A 111      24.057   9.988  36.191  1.00  9.75           N  
ATOM    754  CA  SER A 111      25.203  10.878  36.485  1.00  8.83           C  
ATOM    755  C   SER A 111      25.238  12.061  35.510  1.00  9.22           C  
ATOM    756  O   SER A 111      24.970  11.872  34.321  1.00  9.67           O  
ATOM    757  CB  SER A 111      26.513  10.063  36.352  1.00 12.35           C  
ATOM    758  OG  SER A 111      27.583  10.988  36.724  1.00 13.22           O  
ATOM    759  N   PHE A 112      25.606  13.214  36.071  1.00 10.53           N  
ATOM    760  CA  PHE A 112      25.713  14.511  35.372  1.00  9.40           C  
ATOM    761  C   PHE A 112      27.168  14.950  35.224  1.00 16.72           C  
ATOM    762  O   PHE A 112      27.415  16.113  34.815  1.00 17.49           O  
ATOM    763  CB  PHE A 112      24.949  15.563  36.208  1.00 10.59           C  
ATOM    764  CG  PHE A 112      23.461  15.388  36.174  1.00  9.92           C  
ATOM    765  CD1 PHE A 112      22.844  14.584  37.140  1.00  8.54           C  
ATOM    766  CD2 PHE A 112      22.721  16.049  35.193  1.00 10.35           C  
ATOM    767  CE1 PHE A 112      21.470  14.420  37.078  1.00 12.10           C  
ATOM    768  CE2 PHE A 112      21.313  15.894  35.179  1.00 12.55           C  
ATOM    769  CZ  PHE A 112      20.710  15.056  36.101  1.00 12.24           C  
ATOM    770  N   ASN A 113      28.125  14.081  35.597  1.00 15.35           N  
ATOM    771  CA  ASN A 113      29.548  14.476  35.456  1.00 13.57           C  
ATOM    772  C   ASN A 113      29.856  14.493  33.979  1.00 17.33           C  
ATOM    773  O   ASN A 113      30.511  15.511  33.552  1.00 21.14           O  
ATOM    774  CB  ASN A 113      30.445  13.577  36.330  1.00 14.30           C  
ATOM    775  CG  ASN A 113      30.268  14.009  37.796  1.00 19.75           C  
ATOM    776  OD1 ASN A 113      30.319  15.221  38.111  1.00 19.20           O  
ATOM    777  ND2 ASN A 113      29.993  13.072  38.700  1.00 15.16           N  
ATOM    778  OXT ASN A 113      29.487  13.549  33.264  1.00 14.82           O  
TER     779      ASN A 113                                                      
MASTER      192    1    0    1   11    9    0    6  877    1    4    9          
END                                                                             
