# Supplementary material for: Modeling of loops in proteins: a multi-method approach
Source: BMC Struct Biol. 2010 Feb 11;10:5. doi: 10.1186/1472-6807-10-5 (PMC2837870; doi:10.1186/1472-6807-10-5)
Supplement: Additional file 1 — Student t-test. Results from two sample paired t-test of Table 2. [file 1472-6807-10-5-S1.GZ › loop_test_data/1nwp_84-91.pdb]

HEADER    ELECTRON TRANSPORT                      06-SEP-97   1NWP              
TITLE     CRYSTALLOGRAPHIC STUDY OF AZURIN FROM PSEUDOMONAS PUTIDA              
COMPND    MOL_ID: 1;                                                            
COMPND   2 MOLECULE: AZURIN;                                                    
COMPND   3 CHAIN: A, B                                                          
SOURCE    MOL_ID: 1;                                                            
SOURCE   2 ORGANISM_SCIENTIFIC: PSEUDOMONAS PUTIDA;                             
SOURCE   3 STRAIN: NCIB 9869                                                    
KEYWDS    ELECTRON TRANSPORT, CUPREDOXIN, ELECTRON TRANSFER                     
EXPDTA    X-RAY DIFFRACTION                                                     
AUTHOR    F.S.MATHEWS,Z.-W.CHEN                                                 
REVDAT   2   01-APR-03 1NWP    1       JRNL                                     
REVDAT   1   28-JAN-98 1NWP    0                                                
JRNL        AUTH   Z.W.CHEN,M.J.BARBER,W.S.MCINTIRE,F.S.MATHEWS                 
JRNL        TITL   CRYSTALLOGRAPHIC STUDY OF AZURIN FROM PSEUDOMONAS            
JRNL        TITL 2 PUTIDA.                                                      
JRNL        REF    ACTA CRYSTALLOGR.,SECT.D      V.  54   253 1998              
JRNL        REFN   ASTM ABCRE6  DK ISSN 0907-4449                               
REMARK   1                                                                      
REMARK   1 REFERENCE 1                                                          
REMARK   1  AUTH   M.J.BARBER,A.J.TRIMBOLI,W.S.MCINTIRE                         
REMARK   1  TITL   THE AMINO ACID SEQUENCE OF PSEUDOMONAS PUTIDA                
REMARK   1  TITL 2 AZURIN                                                       
REMARK   1  REF    ARCH.BIOCHEM.BIOPHYS.         V. 303    22 1993              
REMARK   1  REFN   ASTM ABBIA4  US ISSN 0003-9861                               
REMARK   2                                                                      
REMARK   2 RESOLUTION. 1.60 ANGSTROMS.                                          
REMARK   3                                                                      
REMARK   3 REFINEMENT.                                                          
REMARK   3   PROGRAM     : X-PLOR 3.1                                           
REMARK   3   AUTHORS     : BRUNGER                                              
REMARK   3                                                                      
REMARK   3  DATA USED IN REFINEMENT.                                            
REMARK   3   RESOLUTION RANGE HIGH (ANGSTROMS) : 1.60                           
REMARK   3   RESOLUTION RANGE LOW  (ANGSTROMS) : 10.00                          
REMARK   3   DATA CUTOFF            (SIGMA(F)) : 1.500                          
REMARK   3   DATA CUTOFF HIGH         (ABS(F)) : NULL                           
REMARK   3   DATA CUTOFF LOW          (ABS(F)) : NULL                           
REMARK   3   COMPLETENESS (WORKING+TEST)   (%) : 93.5                           
REMARK   3   NUMBER OF REFLECTIONS             : 26978                          
REMARK   3                                                                      
REMARK   3  FIT TO DATA USED IN REFINEMENT.                                     
REMARK   3   CROSS-VALIDATION METHOD          : NULL                            
REMARK   3   FREE R VALUE TEST SET SELECTION  : NULL                            
REMARK   3   R VALUE            (WORKING SET) : 0.181                           
REMARK   3   FREE R VALUE                     : 0.248                           
REMARK   3   FREE R VALUE TEST SET SIZE   (%) : 9.300                           
REMARK   3   FREE R VALUE TEST SET COUNT      : NULL                            
REMARK   3   ESTIMATED ERROR OF FREE R VALUE  : NULL                            
REMARK   3                                                                      
REMARK   3  FIT IN THE HIGHEST RESOLUTION BIN.                                  
REMARK   3   TOTAL NUMBER OF BINS USED           : 8                            
REMARK   3   BIN RESOLUTION RANGE HIGH       (A) : 1.60                         
REMARK   3   BIN RESOLUTION RANGE LOW        (A) : 1.67                         
REMARK   3   BIN COMPLETENESS (WORKING+TEST) (%) : 57.76                        
REMARK   3   REFLECTIONS IN BIN    (WORKING SET) : 1768                         
REMARK   3   BIN R VALUE           (WORKING SET) : 0.2720                       
REMARK   3   BIN FREE R VALUE                    : 0.3360                       
REMARK   3   BIN FREE R VALUE TEST SET SIZE  (%) : 5.80                         
REMARK   3   BIN FREE R VALUE TEST SET COUNT     : NULL                         
REMARK   3   ESTIMATED ERROR OF BIN FREE R VALUE : NULL                         
REMARK   3                                                                      
REMARK   3  NUMBER OF NON-HYDROGEN ATOMS USED IN REFINEMENT.                    
REMARK   3   PROTEIN ATOMS            : 1918                                    
REMARK   3   NUCLEIC ACID ATOMS       : 0                                       
REMARK   3   HETEROGEN ATOMS          : 6                                       
REMARK   3   SOLVENT ATOMS            : 222                                     
REMARK   3                                                                      
REMARK   3  B VALUES.                                                           
REMARK   3   FROM WILSON PLOT           (A**2) : 14.00                          
REMARK   3   MEAN B VALUE      (OVERALL, A**2) : 18.00                          
REMARK   3   OVERALL ANISOTROPIC B VALUE.                                       
REMARK   3    B11 (A**2) : NULL                                                 
REMARK   3    B22 (A**2) : NULL                                                 
REMARK   3    B33 (A**2) : NULL                                                 
REMARK   3    B12 (A**2) : NULL                                                 
REMARK   3    B13 (A**2) : NULL                                                 
REMARK   3    B23 (A**2) : NULL                                                 
REMARK   3                                                                      
REMARK   3  ESTIMATED COORDINATE ERROR.                                         
REMARK   3   ESD FROM LUZZATI PLOT        (A) : NULL                            
REMARK   3   ESD FROM SIGMAA              (A) : NULL                            
REMARK   3   LOW RESOLUTION CUTOFF        (A) : NULL                            
REMARK   3                                                                      
REMARK   3  CROSS-VALIDATED ESTIMATED COORDINATE ERROR.                         
REMARK   3   ESD FROM C-V LUZZATI PLOT    (A) : NULL                            
REMARK   3   ESD FROM C-V SIGMAA          (A) : NULL                            
REMARK   3                                                                      
REMARK   3  RMS DEVIATIONS FROM IDEAL VALUES.                                   
REMARK   3   BOND LENGTHS                 (A) : 0.007                           
REMARK   3   BOND ANGLES            (DEGREES) : 0.97                            
REMARK   3   DIHEDRAL ANGLES        (DEGREES) : 26.90                           
REMARK   3   IMPROPER ANGLES        (DEGREES) : 1.57                            
REMARK   3                                                                      
REMARK   3  ISOTROPIC THERMAL MODEL : NULL                                      
REMARK   3                                                                      
REMARK   3  ISOTROPIC THERMAL FACTOR RESTRAINTS.    RMS    SIGMA                
REMARK   3   MAIN-CHAIN BOND              (A**2) : 1.030 ; NULL                 
REMARK   3   MAIN-CHAIN ANGLE             (A**2) : NULL  ; NULL                 
REMARK   3   SIDE-CHAIN BOND              (A**2) : 2.180 ; NULL                 
REMARK   3   SIDE-CHAIN ANGLE             (A**2) : NULL  ; NULL                 
REMARK   3                                                                      
REMARK   3  NCS MODEL : NULL                                                    
REMARK   3                                                                      
REMARK   3  NCS RESTRAINTS.                         RMS   SIGMA/WEIGHT          
REMARK   3   GROUP  1  POSITIONAL            (A) : NULL  ; NULL                 
REMARK   3   GROUP  1  B-FACTOR           (A**2) : NULL  ; NULL                 
REMARK   3                                                                      
REMARK   3  PARAMETER FILE  1  : NULL                                           
REMARK   3  TOPOLOGY FILE  1   : NULL                                           
REMARK   3                                                                      
REMARK   3  OTHER REFINEMENT REMARKS: NULL                                      
REMARK   4                                                                      
REMARK   4 1NWP COMPLIES WITH FORMAT V. 3.0, 1-DEC-2006                         
REMARK   4                                                                      
REMARK   4 THIS IS THE REMEDIATED VERSION OF THIS PDB ENTRY.                    
REMARK   4 REMEDIATED DATA FILE REVISION 3.101 (2007-05-29)                     
REMARK 200                                                                      
REMARK 200 EXPERIMENTAL DETAILS                                                 
REMARK 200  EXPERIMENT TYPE                : X-RAY DIFFRACTION                  
REMARK 200  DATE OF DATA COLLECTION        : APR-1992                           
REMARK 200  TEMPERATURE           (KELVIN) : 298.0                              
REMARK 200  PH                             : 6.50                               
REMARK 200  NUMBER OF CRYSTALS USED        : 1                                  
REMARK 200                                                                      
REMARK 200  SYNCHROTRON              (Y/N) : N                                  
REMARK 200  RADIATION SOURCE               : ROTATING ANODE                     
REMARK 200  BEAMLINE                       : NULL                               
REMARK 200  X-RAY GENERATOR MODEL          : RIGAKU/MSC RU-H2R                  
REMARK 200  MONOCHROMATIC OR LAUE    (M/L) : M                                  
REMARK 200  WAVELENGTH OR RANGE        (A) : 1.5418                             
REMARK 200  MONOCHROMATOR                  : GRAPHITE(002)                      
REMARK 200  OPTICS                         : CU KA RADIATION                    
REMARK 200                                                                      
REMARK 200  DETECTOR TYPE                  : MULTIWIRE AREA DETECTOR            
REMARK 200  DETECTOR MANUFACTURER          : XUONG-HAMLIN MULTIWIRE             
REMARK 200  INTENSITY-INTEGRATION SOFTWARE : HAMLIN                             
REMARK 200  DATA SCALING SOFTWARE          : HAMLIN                             
REMARK 200                                                                      
REMARK 200  NUMBER OF UNIQUE REFLECTIONS   : 27846                              
REMARK 200  RESOLUTION RANGE HIGH      (A) : 1.600                              
REMARK 200  RESOLUTION RANGE LOW       (A) : 20.000                             
REMARK 200  REJECTION CRITERIA  (SIGMA(I)) : 0.000                              
REMARK 200                                                                      
REMARK 200 OVERALL.                                                             
REMARK 200  COMPLETENESS FOR RANGE     (%) : 95.4                               
REMARK 200  DATA REDUNDANCY                : 8.700                              
REMARK 200  R MERGE                    (I) : 0.05500                            
REMARK 200  R SYM                      (I) : NULL                               
REMARK 200  <I/SIGMA(I)> FOR THE DATA SET  : 10.7000                            
REMARK 200                                                                      
REMARK 200 IN THE HIGHEST RESOLUTION SHELL.                                     
REMARK 200  HIGHEST RESOLUTION SHELL, RANGE HIGH (A) : 1.60                     
REMARK 200  HIGHEST RESOLUTION SHELL, RANGE LOW  (A) : 1.72                     
REMARK 200  COMPLETENESS FOR SHELL     (%) : 78.0                               
REMARK 200  DATA REDUNDANCY IN SHELL       : 3.20                               
REMARK 200  R MERGE FOR SHELL          (I) : 0.21800                            
REMARK 200  R SYM FOR SHELL            (I) : NULL                               
REMARK 200  <I/SIGMA(I)> FOR SHELL         : 1.900                              
REMARK 200                                                                      
REMARK 200 DIFFRACTION PROTOCOL: NULL                                           
REMARK 200 METHOD USED TO DETERMINE THE STRUCTURE: MOLECULAR REPLACEMENT        
REMARK 200 SOFTWARE USED: X-PLOR 3.1                                            
REMARK 200 STARTING MODEL: AZURIN FROM ALCALIGENES DENITRIFICANS (ENTRY         
REMARK 200  NO. 2AZA)                                                           
REMARK 200                                                                      
REMARK 200 REMARK: NULL                                                         
REMARK 280                                                                      
REMARK 280 CRYSTAL                                                              
REMARK 280 SOLVENT CONTENT, VS   (%): 38.50                                     
REMARK 280 MATTHEWS COEFFICIENT, VM (ANGSTROMS**3/DA): 2.00                     
REMARK 280                                                                      
REMARK 280 CRYSTALLIZATION CONDITIONS: HANGING DROP METHOD AT 4 C BY            
REMARK 280  MIXING 5 MICROLITER PROTEIN AT 10- 15MG PER ML WITH PEG8000         
REMARK 280  SOLUTION CONTAINING 5MM TRIS-HCL BUFFER, PH 5 MICROLITER 30-        
REMARK 280  36% 6.5-7.5 ,100MM NACL AND 180MM ZINC ACETATE., PH 7.0, VAPOR      
REMARK 280  DIFFUSION - HANGING DROP, TEMPERATURE 277K                          
REMARK 290                                                                      
REMARK 290 CRYSTALLOGRAPHIC SYMMETRY                                            
REMARK 290 SYMMETRY OPERATORS FOR SPACE GROUP: P 1 21 1                         
REMARK 290                                                                      
REMARK 290      SYMOP   SYMMETRY                                                
REMARK 290     NNNMMM   OPERATOR                                                
REMARK 290       1555   X,Y,Z                                                   
REMARK 290       2555   -X,1/2+Y,-Z                                             
REMARK 290                                                                      
REMARK 290     WHERE NNN -> OPERATOR NUMBER                                     
REMARK 290           MMM -> TRANSLATION VECTOR                                  
REMARK 290                                                                      
REMARK 290 CRYSTALLOGRAPHIC SYMMETRY TRANSFORMATIONS                            
REMARK 290 THE FOLLOWING TRANSFORMATIONS OPERATE ON THE ATOM/HETATM             
REMARK 290 RECORDS IN THIS ENTRY TO PRODUCE CRYSTALLOGRAPHICALLY                
REMARK 290 RELATED MOLECULES.                                                   
REMARK 290   SMTRY1   1  1.000000  0.000000  0.000000        0.00000            
REMARK 290   SMTRY2   1  0.000000  1.000000  0.000000        0.00000            
REMARK 290   SMTRY3   1  0.000000  0.000000  1.000000        0.00000            
REMARK 290   SMTRY1   2 -1.000000  0.000000  0.000000        0.00000            
REMARK 290   SMTRY2   2  0.000000  1.000000  0.000000       25.61000            
REMARK 290   SMTRY3   2  0.000000  0.000000 -1.000000        0.00000            
REMARK 290                                                                      
REMARK 290 REMARK: NULL                                                         
REMARK 300                                                                      
REMARK 300 BIOMOLECULE: 1                                                       
REMARK 300 THIS ENTRY CONTAINS THE CRYSTALLOGRAPHIC ASYMMETRIC UNIT             
REMARK 300 WHICH CONSISTS OF 2 CHAIN(S). SEE REMARK 350 FOR                     
REMARK 300 INFORMATION ON GENERATING THE BIOLOGICAL MOLECULE(S).                
REMARK 350                                                                      
REMARK 350 GENERATING THE BIOMOLECULE                                           
REMARK 350 COORDINATES FOR A COMPLETE MULTIMER REPRESENTING THE KNOWN           
REMARK 350 BIOLOGICALLY SIGNIFICANT OLIGOMERIZATION STATE OF THE                
REMARK 350 MOLECULE CAN BE GENERATED BY APPLYING BIOMT TRANSFORMATIONS          
REMARK 350 GIVEN BELOW.  BOTH NON-CRYSTALLOGRAPHIC AND                          
REMARK 350 CRYSTALLOGRAPHIC OPERATIONS ARE GIVEN.                               
REMARK 350                                                                      
REMARK 350 BIOMOLECULE: 1                                                       
REMARK 350 APPLY THE FOLLOWING TO CHAINS: A, B                                  
REMARK 350   BIOMT1   1  1.000000  0.000000  0.000000        0.00000            
REMARK 350   BIOMT2   1  0.000000  1.000000  0.000000        0.00000            
REMARK 350   BIOMT3   1  0.000000  0.000000  1.000000        0.00000            
REMARK 500                                                                      
REMARK 500 GEOMETRY AND STEREOCHEMISTRY                                         
REMARK 500 SUBTOPIC: COVALENT BOND LENGTHS                                      
REMARK 500                                                                      
REMARK 500 THE STEREOCHEMICAL PARAMETERS OF THE FOLLOWING RESIDUES              
REMARK 500 HAVE VALUES WHICH DEVIATE FROM EXPECTED VALUES BY MORE               
REMARK 500 THAN 6*RMSD (M=MODEL NUMBER; RES=RESIDUE NAME; C=CHAIN               
REMARK 500 IDENTIFIER; SSEQ=SEQUENCE NUMBER; I=INSERTION CODE).                 
REMARK 500                                                                      
REMARK 500 STANDARD TABLE:                                                      
REMARK 500 FORMAT: (10X,I3,1X,2(A3,1X,A1,I4,A1,1X,A4,3X),F6.3)                  
REMARK 500                                                                      
REMARK 500 EXPECTED VALUES: ENGH AND HUBER, 1991                                
REMARK 500                                                                      
REMARK 500  M RES CSSEQI ATM1   RES CSSEQI ATM2   DEVIATION                     
REMARK 500    HIS A  46   NE2   HIS A  46   CD2   -0.054                        
REMARK 500    GLN A  57   CD    GLN A  57   OE1    0.100                        
REMARK 500    GLN A  57   CD    GLN A  57   NE2   -0.094                        
REMARK 500    GLN B  57   CD    GLN B  57   OE1    0.099                        
REMARK 500    GLN B  57   CD    GLN B  57   NE2   -0.095                        
REMARK 500                                                                      
REMARK 500 GEOMETRY AND STEREOCHEMISTRY                                         
REMARK 500 SUBTOPIC: COVALENT BOND ANGLES                                       
REMARK 500                                                                      
REMARK 500 THE STEREOCHEMICAL PARAMETERS OF THE FOLLOWING RESIDUES              
REMARK 500 HAVE VALUES WHICH DEVIATE FROM EXPECTED VALUES BY MORE               
REMARK 500 THAN 6*RMSD (M=MODEL NUMBER; RES=RESIDUE NAME; C=CHAIN               
REMARK 500 IDENTIFIER; SSEQ=SEQUENCE NUMBER; I=INSERTION CODE).                 
REMARK 500                                                                      
REMARK 500 STANDARD TABLE:                                                      
REMARK 500 FORMAT: (10X,I3,1X,A3,1X,A1,I4,A1,3(1X,A4,2X),12X,F5.1)              
REMARK 500                                                                      
REMARK 500 EXPECTED VALUES: ENGH AND HUBER, 1991                                
REMARK 500                                                                      
REMARK 500  M RES CSSEQI ATM1   ATM2   ATM3                                     
REMARK 500    LEU A  73   CA  -  CB  -  CG  ANGL. DEV. =  7.3 DEGREES           
REMARK 525                                                                      
REMARK 525 SOLVENT                                                              
REMARK 525 THE FOLLOWING SOLVENT MOLECULES LIE FARTHER THAN EXPECTED            
REMARK 525 FROM THE PROTEIN OR NUCLEIC ACID MOLECULE AND MAY BE                 
REMARK 525 ASSOCIATED WITH A SYMMETRY RELATED MOLECULE (M=MODEL                 
REMARK 525 NUMBER; RES=RESIDUE NAME; C=CHAIN IDENTIFIER; SSEQ=SEQUENCE          
REMARK 525 NUMBER; I=INSERTION CODE):                                           
REMARK 525                                                                      
REMARK 525  M RES CSSEQI                                                        
REMARK 525    HOH   693        DISTANCE =  5.25 ANGSTROMS                       
DBREF  1NWP A    1   128  UNP    P34097   AZUR_PSEPU       1    128             
DBREF  1NWP B    1   128  UNP    P34097   AZUR_PSEPU       1    128             
SEQRES   1 A  128  ALA GLU CYS LYS VAL THR VAL ASP SER THR ASP GLN MET          
SEQRES   2 A  128  SER PHE ASN THR LYS ASP ILE ALA ILE ASP LYS SER CYS          
SEQRES   3 A  128  LYS THR PHE THR VAL GLU LEU THR HIS SER GLY SER LEU          
SEQRES   4 A  128  PRO LYS ASN VAL MET GLY HIS ASN LEU VAL ILE SER LYS          
SEQRES   5 A  128  GLU ALA ASP MET GLN PRO ILE ALA THR ASP GLY LEU SER          
SEQRES   6 A  128  ALA GLY ILE ASP LYS GLN TYR LEU LYS ASP GLY ASP ALA          
SEQRES   7 A  128  ARG VAL ILE ALA HIS THR LYS VAL ILE GLY ALA GLY GLU          
SEQRES   8 A  128  LYS ASP SER VAL THR PHE ASP VAL SER LYS LEU ALA ALA          
SEQRES   9 A  128  GLY GLU LYS TYR GLY PHE PHE CYS SER PHE PRO GLY HIS          
SEQRES  10 A  128  ILE SER MET MET LYS GLY THR VAL THR LEU LYS                  
SEQRES   1 B  128  ALA GLU CYS LYS VAL THR VAL ASP SER THR ASP GLN MET          
SEQRES   2 B  128  SER PHE ASN THR LYS ASP ILE ALA ILE ASP LYS SER CYS          
SEQRES   3 B  128  LYS THR PHE THR VAL GLU LEU THR HIS SER GLY SER LEU          
SEQRES   4 B  128  PRO LYS ASN VAL MET GLY HIS ASN LEU VAL ILE SER LYS          
SEQRES   5 B  128  GLU ALA ASP MET GLN PRO ILE ALA THR ASP GLY LEU SER          
SEQRES   6 B  128  ALA GLY ILE ASP LYS GLN TYR LEU LYS ASP GLY ASP ALA          
SEQRES   7 B  128  ARG VAL ILE ALA HIS THR LYS VAL ILE GLY ALA GLY GLU          
SEQRES   8 B  128  LYS ASP SER VAL THR PHE ASP VAL SER LYS LEU ALA ALA          
SEQRES   9 B  128  GLY GLU LYS TYR GLY PHE PHE CYS SER PHE PRO GLY HIS          
SEQRES  10 B  128  ILE SER MET MET LYS GLY THR VAL THR LEU LYS                  
HET     CU  A 199       1                                                       
HET     ZN  A 401       1                                                       
HET     ZN  A 402       1                                                       
HET     CU  B 199       1                                                       
HET     ZN  B 403       1                                                       
HET     ZN  B 404       1                                                       
HETNAM      CU COPPER (II) ION                                                  
HETNAM      ZN ZINC ION                                                         
FORMUL   3   CU    2(CU 2+)                                                     
FORMUL   4   ZN    4(ZN 2+)                                                     
FORMUL   9  HOH   *222(H2 O)                                                    
HELIX    1  A1 GLU A   53  ALA A   66  1                                  14    
HELIX    2  A2 ASP A   98  LEU A  102  5                                   5    
HELIX    3  B1 GLU B   53  SER B   65  1                                  13    
HELIX    4  B2 ASP B   98  LEU B  102  5                                   5    
SHEET    1  A1 4 SER A  14  ASN A  16  0                                        
SHEET    2  A1 4 CYS A   3  THR A  10 -1                                        
SHEET    3  A1 4 LYS A  27  SER A  36  1                                        
SHEET    4  A1 4 GLY A  90  VAL A  99 -1                                        
SHEET    1  A2 5 LYS A  18  LYS A  24  0                                        
SHEET    2  A2 5 MET A 121  LYS A 128  1                                        
SHEET    3  A2 5 LYS A 107  CYS A 112 -1                                        
SHEET    4  A2 5 HIS A  46  GLU A  53 -1                                        
SHEET    5  A2 5 ILE A  81  ILE A  87 -1                                        
SHEET    1  B1 4 SER B  14  ASN B  16  0                                        
SHEET    2  B1 4 CYS B   3  THR B  10 -1                                        
SHEET    3  B1 4 LYS B  27  SER B  36  1                                        
SHEET    4  B1 4 GLY B  90  VAL B  99 -1                                        
SHEET    1  B2 5 LYS B  18  LYS B  24  0                                        
SHEET    2  B2 5 MET B 121  LYS B 128  1                                        
SHEET    3  B2 5 LYS B 107  CYS B 112 -1                                        
SHEET    4  B2 5 HIS B  46  GLU B  53 -1                                        
SHEET    5  B2 5 ILE B  81  ILE B  87 -1                                        
SSBOND   1 CYS A    3    CYS A   26                                             
SSBOND   2 CYS B    3    CYS B   26                                             
LINK        CU    CU A 199                 ND1 HIS A  46                        
LINK        CU    CU A 199                 SG  CYS A 112                        
LINK        CU    CU A 199                 ND1 HIS A 117                        
LINK        CU    CU B 199                 ND1 HIS B  46                        
LINK        CU    CU B 199                 SG  CYS B 112                        
LINK        CU    CU B 199                 ND1 HIS B 117                        
LINK        ZN    ZN A 401                 OD1 ASP A  23                        
LINK        ZN    ZN A 401                 OG  SER A  25                        
LINK        ZN    ZN A 401                 OD1 ASP B  23          1654          
LINK        ZN    ZN A 401                 OG  SER B  25          1654          
LINK        ZN    ZN A 402                 NE2 HIS A  83                        
LINK        ZN    ZN B 403                 NE2 HIS B  83                        
LINK        ZN    ZN B 404                 OD2 ASP B  62                        
CRYST1   40.760   51.220   54.960  90.00 103.12  90.00 P 1 21 1      4          
ORIGX1      1.000000  0.000000  0.000000        0.00000                         
ORIGX2      0.000000  1.000000  0.000000        0.00000                         
ORIGX3      0.000000  0.000000  1.000000        0.00000                         
SCALE1      0.024534  0.000000  0.005718        0.00000                         
SCALE2      0.000000  0.019524  0.000000        0.00000                         
SCALE3      0.000000  0.000000  0.018683        0.00000                         
ATOM      1  N   ALA A   1      33.717  29.116 -14.372  1.00 32.95           N  
ATOM      2  CA  ALA A   1      32.995  28.066 -13.604  1.00 31.36           C  
ATOM      3  C   ALA A   1      31.682  28.662 -13.112  1.00 30.39           C  
ATOM      4  O   ALA A   1      31.506  29.882 -13.150  1.00 30.75           O  
ATOM      5  CB  ALA A   1      33.853  27.603 -12.415  1.00 30.72           C  
ATOM      6  N   GLU A   2      30.733  27.797 -12.758  1.00 28.97           N  
ATOM      7  CA  GLU A   2      29.515  28.208 -12.053  1.00 27.82           C  
ATOM      8  C   GLU A   2      29.726  28.070 -10.552  1.00 24.15           C  
ATOM      9  O   GLU A   2      29.932  26.969 -10.040  1.00 22.53           O  
ATOM     10  CB  GLU A   2      28.321  27.343 -12.465  1.00 31.61           C  
ATOM     11  CG  GLU A   2      27.706  27.720 -13.797  1.00 36.47           C  
ATOM     12  CD  GLU A   2      28.660  27.509 -14.952  1.00 40.94           C  
ATOM     13  OE1 GLU A   2      29.166  26.376 -15.104  1.00 41.66           O  
ATOM     14  OE2 GLU A   2      28.928  28.486 -15.686  1.00 44.25           O  
ATOM     15  N   CYS A   3      29.631  29.186  -9.844  1.00 19.61           N  
ATOM     16  CA  CYS A   3      29.998  29.212  -8.440  1.00 17.62           C  
ATOM     17  C   CYS A   3      28.853  29.734  -7.586  1.00 15.46           C  
ATOM     18  O   CYS A   3      29.073  30.368  -6.557  1.00 14.12           O  
ATOM     19  CB  CYS A   3      31.254  30.066  -8.254  1.00 16.55           C  
ATOM     20  SG  CYS A   3      32.646  29.537  -9.305  1.00 16.10           S  
ATOM     21  N   LYS A   4      27.632  29.403  -7.991  1.00 15.34           N  
ATOM     22  CA  LYS A   4      26.431  29.815  -7.278  1.00 17.56           C  
ATOM     23  C   LYS A   4      25.356  28.753  -7.455  1.00 16.53           C  
ATOM     24  O   LYS A   4      25.313  28.060  -8.480  1.00 18.12           O  
ATOM     25  CB  LYS A   4      25.926  31.153  -7.818  1.00 20.74           C  
ATOM     26  CG  LYS A   4      25.082  31.948  -6.836  1.00 29.34           C  
ATOM     27  CD  LYS A   4      23.602  31.880  -7.174  1.00 34.33           C  
ATOM     28  CE  LYS A   4      22.787  32.734  -6.215  1.00 37.46           C  
ATOM     29  NZ  LYS A   4      21.337  32.720  -6.548  1.00 39.18           N  
ATOM     30  N   VAL A   5      24.536  28.577  -6.429  1.00 13.20           N  
ATOM     31  CA  VAL A   5      23.415  27.654  -6.507  1.00 13.97           C  
ATOM     32  C   VAL A   5      22.286  28.222  -5.663  1.00 13.28           C  
ATOM     33  O   VAL A   5      22.537  29.018  -4.759  1.00 12.88           O  
ATOM     34  CB  VAL A   5      23.805  26.241  -5.984  1.00 15.72           C  
ATOM     35  CG1 VAL A   5      23.958  26.244  -4.456  1.00 15.27           C  
ATOM     36  CG2 VAL A   5      22.760  25.218  -6.420  1.00 18.61           C  
ATOM     37  N   THR A   6      21.052  27.917  -6.049  1.00 12.68           N  
ATOM     38  CA  THR A   6      19.876  28.319  -5.288  1.00 12.24           C  
ATOM     39  C   THR A   6      19.223  27.063  -4.730  1.00 11.79           C  
ATOM     40  O   THR A   6      19.045  26.081  -5.454  1.00 11.41           O  
ATOM     41  CB  THR A   6      18.851  29.056  -6.190  1.00 14.85           C  
ATOM     42  OG1 THR A   6      19.471  30.197  -6.797  1.00 17.54           O  
ATOM     43  CG2 THR A   6      17.640  29.512  -5.375  1.00 16.57           C  
ATOM     44  N   VAL A   7      18.880  27.099  -3.446  1.00  9.85           N  
ATOM     45  CA  VAL A   7      18.215  25.992  -2.763  1.00 10.30           C  
ATOM     46  C   VAL A   7      16.911  26.517  -2.145  1.00 10.68           C  
ATOM     47  O   VAL A   7      16.893  27.610  -1.577  1.00 10.54           O  
ATOM     48  CB  VAL A   7      19.112  25.420  -1.632  1.00 11.34           C  
ATOM     49  CG1 VAL A   7      18.360  24.328  -0.849  1.00  8.77           C  
ATOM     50  CG2 VAL A   7      20.418  24.877  -2.222  1.00 14.05           C  
ATOM     51  N   ASP A   8      15.814  25.791  -2.345  1.00 12.05           N  
ATOM     52  CA  ASP A   8      14.520  26.181  -1.789  1.00 12.75           C  
ATOM     53  C   ASP A   8      14.245  25.343  -0.543  1.00 12.94           C  
ATOM     54  O   ASP A   8      14.729  24.208  -0.431  1.00 13.95           O  
ATOM     55  CB  ASP A   8      13.408  25.964  -2.823  1.00 13.81           C  
ATOM     56  CG  ASP A   8      12.054  26.476  -2.356  1.00 14.73           C  
ATOM     57  OD1 ASP A   8      11.962  27.638  -1.908  1.00 17.43           O  
ATOM     58  OD2 ASP A   8      11.070  25.716  -2.450  1.00 17.11           O  
ATOM     59  N   SER A   9      13.488  25.910   0.390  1.00 11.80           N  
ATOM     60  CA  SER A   9      13.072  25.195   1.589  1.00 11.97           C  
ATOM     61  C   SER A   9      11.580  25.417   1.781  1.00 13.81           C  
ATOM     62  O   SER A   9      11.029  26.411   1.290  1.00 16.42           O  
ATOM     63  CB  SER A   9      13.850  25.695   2.803  1.00  9.90           C  
ATOM     64  OG  SER A   9      13.606  27.069   3.045  1.00 11.05           O  
ATOM     65  N   THR A  10      10.916  24.447   2.405  1.00 13.48           N  
ATOM     66  CA  THR A  10       9.466  24.311   2.267  1.00 14.44           C  
ATOM     67  C   THR A  10       8.732  24.295   3.614  1.00 14.10           C  
ATOM     68  O   THR A  10       9.342  24.102   4.664  1.00 12.21           O  
ATOM     69  CB  THR A  10       9.104  23.014   1.504  1.00 13.46           C  
ATOM     70  OG1 THR A  10       9.369  21.882   2.340  1.00 14.19           O  
ATOM     71  CG2 THR A  10       9.928  22.886   0.222  1.00 14.10           C  
ATOM     72  N   ASP A  11       7.407  24.425   3.559  1.00 14.70           N  
ATOM     73  CA  ASP A  11       6.550  24.197   4.720  1.00 15.32           C  
ATOM     74  C   ASP A  11       6.570  22.729   5.152  1.00 16.53           C  
ATOM     75  O   ASP A  11       6.145  22.389   6.267  1.00 16.20           O  
ATOM     76  CB  ASP A  11       5.113  24.608   4.393  1.00 16.14           C  
ATOM     77  CG  ASP A  11       4.906  26.112   4.422  1.00 18.42           C  
ATOM     78  OD1 ASP A  11       5.755  26.844   4.983  1.00 19.08           O  
ATOM     79  OD2 ASP A  11       3.854  26.558   3.915  1.00 18.19           O  
ATOM     80  N   GLN A  12       7.017  21.861   4.245  1.00 16.31           N  
ATOM     81  CA  GLN A  12       7.057  20.422   4.476  1.00 16.98           C  
ATOM     82  C   GLN A  12       8.378  19.995   5.123  1.00 15.58           C  
ATOM     83  O   GLN A  12       8.688  18.808   5.185  1.00 16.60           O  
ATOM     84  CB  GLN A  12       6.870  19.675   3.152  1.00 20.28           C  
ATOM     85  CG  GLN A  12       5.444  19.676   2.616  1.00 27.51           C  
ATOM     86  CD  GLN A  12       5.007  21.034   2.095  1.00 31.70           C  
ATOM     87  OE1 GLN A  12       5.750  21.708   1.379  1.00 34.73           O  
ATOM     88  NE2 GLN A  12       3.790  21.440   2.447  1.00 34.56           N  
ATOM     89  N   MET A  13       9.160  20.970   5.571  1.00 13.98           N  
ATOM     90  CA  MET A  13      10.437  20.712   6.229  1.00 13.76           C  
ATOM     91  C   MET A  13      11.403  19.930   5.341  1.00 13.52           C  
ATOM     92  O   MET A  13      11.935  18.888   5.733  1.00 13.46           O  
ATOM     93  CB  MET A  13      10.213  19.965   7.543  1.00 16.74           C  
ATOM     94  CG  MET A  13      11.296  20.233   8.560  1.00 18.07           C  
ATOM     95  SD  MET A  13      10.992  19.382  10.079  1.00 20.82           S  
ATOM     96  CE  MET A  13       9.505  20.210  10.651  1.00 18.31           C  
ATOM     97  N   SER A  14      11.700  20.490   4.178  1.00 12.63           N  
ATOM     98  CA  SER A  14      12.584  19.828   3.241  1.00 12.30           C  
ATOM     99  C   SER A  14      13.328  20.886   2.463  1.00 11.92           C  
ATOM    100  O   SER A  14      12.856  22.018   2.348  1.00 14.11           O  
ATOM    101  CB  SER A  14      11.771  18.974   2.277  1.00 12.28           C  
ATOM    102  OG  SER A  14      10.969  19.805   1.453  1.00 18.11           O  
ATOM    103  N   PHE A  15      14.542  20.550   2.055  1.00 10.04           N  
ATOM    104  CA  PHE A  15      15.247  21.286   1.015  1.00 11.45           C  
ATOM    105  C   PHE A  15      14.877  20.624  -0.302  1.00 12.53           C  
ATOM    106  O   PHE A  15      14.464  19.462  -0.305  1.00 14.27           O  
ATOM    107  CB  PHE A  15      16.757  21.182   1.240  1.00 10.32           C  
ATOM    108  CG  PHE A  15      17.247  21.929   2.445  1.00  7.51           C  
ATOM    109  CD1 PHE A  15      17.021  23.295   2.568  1.00  7.46           C  
ATOM    110  CD2 PHE A  15      18.018  21.289   3.408  1.00  6.80           C  
ATOM    111  CE1 PHE A  15      17.558  24.014   3.635  1.00  7.50           C  
ATOM    112  CE2 PHE A  15      18.565  22.001   4.472  1.00  7.81           C  
ATOM    113  CZ  PHE A  15      18.339  23.362   4.585  1.00  7.52           C  
ATOM    114  N   ASN A  16      14.982  21.349  -1.413  1.00 12.72           N  
ATOM    115  CA  ASN A  16      14.637  20.763  -2.710  1.00 13.67           C  
ATOM    116  C   ASN A  16      15.860  20.190  -3.428  1.00 14.75           C  
ATOM    117  O   ASN A  16      15.830  19.973  -4.641  1.00 15.64           O  
ATOM    118  CB  ASN A  16      13.936  21.790  -3.607  1.00 12.70           C  
ATOM    119  CG  ASN A  16      14.891  22.805  -4.208  1.00 14.41           C  
ATOM    120  OD1 ASN A  16      15.969  23.063  -3.668  1.00 13.21           O  
ATOM    121  ND2 ASN A  16      14.468  23.436  -5.303  1.00 15.24           N  
ATOM    122  N   THR A  17      16.952  20.012  -2.689  1.00 14.75           N  
ATOM    123  CA  THR A  17      18.075  19.214  -3.164  1.00 14.88           C  
ATOM    124  C   THR A  17      18.680  18.431  -2.014  1.00 14.32           C  
ATOM    125  O   THR A  17      18.522  18.802  -0.847  1.00 12.80           O  
ATOM    126  CB  THR A  17      19.178  20.088  -3.814  1.00 17.05           C  
ATOM    127  OG1 THR A  17      20.181  19.235  -4.393  1.00 17.38           O  
ATOM    128  CG2 THR A  17      19.841  20.996  -2.777  1.00 17.15           C  
ATOM    129  N   LYS A  18      19.365  17.343  -2.351  1.00 13.11           N  
ATOM    130  CA  LYS A  18      20.094  16.546  -1.367  1.00 13.39           C  
ATOM    131  C   LYS A  18      21.608  16.678  -1.517  1.00 11.59           C  
ATOM    132  O   LYS A  18      22.361  16.154  -0.700  1.00 10.94           O  
ATOM    133  CB  LYS A  18      19.696  15.079  -1.483  1.00 16.29           C  
ATOM    134  CG  LYS A  18      18.245  14.843  -1.159  1.00 22.06           C  
ATOM    135  CD  LYS A  18      17.763  13.502  -1.672  1.00 27.05           C  
ATOM    136  CE  LYS A  18      16.378  13.201  -1.129  1.00 30.79           C  
ATOM    137  NZ  LYS A  18      16.356  13.285   0.363  1.00 34.73           N  
ATOM    138  N   ASP A  19      22.051  17.391  -2.550  1.00 11.60           N  
ATOM    139  CA  ASP A  19      23.477  17.563  -2.800  1.00 11.97           C  
ATOM    140  C   ASP A  19      23.796  18.925  -3.401  1.00 13.01           C  
ATOM    141  O   ASP A  19      23.064  19.421  -4.261  1.00 13.11           O  
ATOM    142  CB  ASP A  19      23.989  16.449  -3.722  1.00 13.45           C  
ATOM    143  CG  ASP A  19      25.480  16.579  -4.034  1.00 16.80           C  
ATOM    144  OD1 ASP A  19      26.305  16.496  -3.094  1.00 13.92           O  
ATOM    145  OD2 ASP A  19      25.818  16.795  -5.223  1.00 18.63           O  
ATOM    146  N   ILE A  20      24.864  19.545  -2.906  1.00 13.25           N  
ATOM    147  CA  ILE A  20      25.359  20.803  -3.458  1.00 11.95           C  
ATOM    148  C   ILE A  20      26.751  20.559  -4.009  1.00 11.56           C  
ATOM    149  O   ILE A  20      27.686  20.268  -3.253  1.00 10.68           O  
ATOM    150  CB  ILE A  20      25.440  21.912  -2.376  1.00 11.88           C  
ATOM    151  CG1 ILE A  20      24.033  22.379  -1.990  1.00 12.88           C  
ATOM    152  CG2 ILE A  20      26.262  23.096  -2.893  1.00 12.09           C  
ATOM    153  CD1 ILE A  20      24.025  23.342  -0.819  1.00 12.80           C  
ATOM    154  N   ALA A  21      26.881  20.667  -5.326  1.00 11.93           N  
ATOM    155  CA  ALA A  21      28.149  20.399  -5.989  1.00 12.35           C  
ATOM    156  C   ALA A  21      28.914  21.693  -6.219  1.00 10.29           C  
ATOM    157  O   ALA A  21      28.403  22.639  -6.817  1.00 12.01           O  
ATOM    158  CB  ALA A  21      27.912  19.676  -7.304  1.00 11.96           C  
ATOM    159  N   ILE A  22      30.107  21.759  -5.646  1.00 10.88           N  
ATOM    160  CA  ILE A  22      30.920  22.961  -5.681  1.00 11.56           C  
ATOM    161  C   ILE A  22      32.148  22.699  -6.553  1.00 13.68           C  
ATOM    162  O   ILE A  22      32.904  21.756  -6.301  1.00 15.24           O  
ATOM    163  CB  ILE A  22      31.372  23.335  -4.251  1.00 10.97           C  
ATOM    164  CG1 ILE A  22      30.140  23.633  -3.395  1.00 12.93           C  
ATOM    165  CG2 ILE A  22      32.327  24.514  -4.278  1.00 11.17           C  
ATOM    166  CD1 ILE A  22      30.471  23.992  -1.974  1.00 14.24           C  
ATOM    167  N   ASP A  23      32.324  23.518  -7.585  1.00 13.35           N  
ATOM    168  CA  ASP A  23      33.500  23.434  -8.439  1.00 12.86           C  
ATOM    169  C   ASP A  23      34.728  23.917  -7.670  1.00 12.96           C  
ATOM    170  O   ASP A  23      34.780  25.061  -7.227  1.00 10.78           O  
ATOM    171  CB  ASP A  23      33.292  24.292  -9.685  1.00 14.04           C  
ATOM    172  CG  ASP A  23      34.295  23.984 -10.782  1.00 14.37           C  
ATOM    173  OD1 ASP A  23      35.403  23.500 -10.481  1.00 10.69           O  
ATOM    174  OD2 ASP A  23      33.966  24.241 -11.953  1.00 15.76           O  
ATOM    175  N   LYS A  24      35.736  23.060  -7.576  1.00 14.23           N  
ATOM    176  CA  LYS A  24      36.984  23.381  -6.888  1.00 18.44           C  
ATOM    177  C   LYS A  24      37.711  24.577  -7.521  1.00 17.85           C  
ATOM    178  O   LYS A  24      38.506  25.253  -6.864  1.00 16.44           O  
ATOM    179  CB  LYS A  24      37.907  22.155  -6.880  1.00 22.22           C  
ATOM    180  CG  LYS A  24      37.956  21.424  -5.548  1.00 28.93           C  
ATOM    181  CD  LYS A  24      38.523  20.014  -5.693  1.00 34.66           C  
ATOM    182  CE  LYS A  24      40.026  20.030  -5.954  1.00 37.86           C  
ATOM    183  NZ  LYS A  24      40.571  18.647  -6.105  1.00 40.59           N  
ATOM    184  N   SER A  25      37.434  24.820  -8.798  1.00 18.73           N  
ATOM    185  CA  SER A  25      38.019  25.946  -9.520  1.00 17.65           C  
ATOM    186  C   SER A  25      37.516  27.303  -9.018  1.00 18.62           C  
ATOM    187  O   SER A  25      38.166  28.327  -9.228  1.00 19.38           O  
ATOM    188  CB  SER A  25      37.732  25.804 -11.018  1.00 16.72           C  
ATOM    189  OG  SER A  25      38.083  24.508 -11.486  1.00 15.56           O  
ATOM    190  N   CYS A  26      36.356  27.306  -8.369  1.00 16.72           N  
ATOM    191  CA  CYS A  26      35.774  28.526  -7.824  1.00 15.78           C  
ATOM    192  C   CYS A  26      36.651  29.075  -6.714  1.00 17.59           C  
ATOM    193  O   CYS A  26      37.100  28.329  -5.844  1.00 17.91           O  
ATOM    194  CB  CYS A  26      34.383  28.237  -7.258  1.00 13.33           C  
ATOM    195  SG  CYS A  26      33.159  27.755  -8.507  1.00 15.31           S  
ATOM    196  N   LYS A  27      36.890  30.381  -6.728  1.00 18.91           N  
ATOM    197  CA  LYS A  27      37.538  31.022  -5.589  1.00 21.73           C  
ATOM    198  C   LYS A  27      36.534  31.148  -4.434  1.00 19.75           C  
ATOM    199  O   LYS A  27      36.849  30.822  -3.290  1.00 19.91           O  
ATOM    200  CB  LYS A  27      38.078  32.401  -5.979  1.00 24.44           C  
ATOM    201  CG  LYS A  27      39.457  32.718  -5.402  1.00 32.24           C  
ATOM    202  CD  LYS A  27      39.456  32.733  -3.870  1.00 35.90           C  
ATOM    203  CE  LYS A  27      40.867  32.613  -3.303  1.00 37.36           C  
ATOM    204  NZ  LYS A  27      40.852  32.432  -1.822  1.00 39.58           N  
ATOM    205  N   THR A  28      35.331  31.611  -4.743  1.00 17.36           N  
ATOM    206  CA  THR A  28      34.269  31.704  -3.753  1.00 18.03           C  
ATOM    207  C   THR A  28      33.056  30.939  -4.266  1.00 16.91           C  
ATOM    208  O   THR A  28      32.929  30.717  -5.472  1.00 15.62           O  
ATOM    209  CB  THR A  28      33.856  33.162  -3.523  1.00 18.01           C  
ATOM    210  OG1 THR A  28      33.460  33.744  -4.770  1.00 19.36           O  
ATOM    211  CG2 THR A  28      35.008  33.955  -2.940  1.00 17.92           C  
ATOM    212  N   PHE A  29      32.186  30.517  -3.353  1.00 15.08           N  
ATOM    213  CA  PHE A  29      30.925  29.891  -3.724  1.00 13.34           C  
ATOM    214  C   PHE A  29      29.783  30.606  -3.011  1.00 12.67           C  
ATOM    215  O   PHE A  29      29.933  31.013  -1.858  1.00 11.45           O  
ATOM    216  CB  PHE A  29      30.919  28.409  -3.349  1.00 12.17           C  
ATOM    217  CG  PHE A  29      29.842  27.613  -4.043  1.00 13.07           C  
ATOM    218  CD1 PHE A  29      29.997  27.220  -5.371  1.00 13.23           C  
ATOM    219  CD2 PHE A  29      28.655  27.294  -3.388  1.00 12.03           C  
ATOM    220  CE1 PHE A  29      28.988  26.526  -6.031  1.00 13.72           C  
ATOM    221  CE2 PHE A  29      27.639  26.598  -4.044  1.00  9.91           C  
ATOM    222  CZ  PHE A  29      27.804  26.216  -5.360  1.00 15.09           C  
ATOM    223  N   THR A  30      28.677  30.798  -3.724  1.00 10.65           N  
ATOM    224  CA  THR A  30      27.514  31.470  -3.173  1.00 13.55           C  
ATOM    225  C   THR A  30      26.287  30.561  -3.146  1.00 14.15           C  
ATOM    226  O   THR A  30      25.873  30.026  -4.175  1.00 14.65           O  
ATOM    227  CB  THR A  30      27.178  32.748  -3.968  1.00 13.18           C  
ATOM    228  OG1 THR A  30      28.304  33.637  -3.937  1.00 11.04           O  
ATOM    229  CG2 THR A  30      25.953  33.451  -3.366  1.00 13.12           C  
ATOM    230  N   VAL A  31      25.705  30.404  -1.958  1.00 13.77           N  
ATOM    231  CA  VAL A  31      24.472  29.643  -1.783  1.00 12.81           C  
ATOM    232  C   VAL A  31      23.349  30.609  -1.447  1.00 12.99           C  
ATOM    233  O   VAL A  31      23.447  31.368  -0.482  1.00 12.90           O  
ATOM    234  CB  VAL A  31      24.587  28.613  -0.624  1.00 12.31           C  
ATOM    235  CG1 VAL A  31      23.246  27.906  -0.407  1.00 14.25           C  
ATOM    236  CG2 VAL A  31      25.680  27.606  -0.920  1.00 13.82           C  
ATOM    237  N   GLU A  32      22.322  30.632  -2.285  1.00 12.22           N  
ATOM    238  CA  GLU A  32      21.116  31.377  -1.983  1.00 15.65           C  
ATOM    239  C   GLU A  32      20.046  30.404  -1.508  1.00 14.45           C  
ATOM    240  O   GLU A  32      19.925  29.304  -2.046  1.00 15.60           O  
ATOM    241  CB  GLU A  32      20.630  32.131  -3.217  1.00 18.38           C  
ATOM    242  CG  GLU A  32      19.236  32.715  -3.062  1.00 24.33           C  
ATOM    243  CD  GLU A  32      18.763  33.420  -4.311  1.00 30.25           C  
ATOM    244  OE1 GLU A  32      18.535  32.738  -5.336  1.00 33.61           O  
ATOM    245  OE2 GLU A  32      18.622  34.664  -4.267  1.00 35.98           O  
ATOM    246  N   LEU A  33      19.334  30.789  -0.453  1.00 12.42           N  
ATOM    247  CA  LEU A  33      18.264  29.986   0.116  1.00 10.32           C  
ATOM    248  C   LEU A  33      16.951  30.741   0.011  1.00 10.31           C  
ATOM    249  O   LEU A  33      16.868  31.913   0.367  1.00 11.80           O  
ATOM    250  CB  LEU A  33      18.562  29.676   1.591  1.00 10.75           C  
ATOM    251  CG  LEU A  33      17.467  28.951   2.381  1.00 11.35           C  
ATOM    252  CD1 LEU A  33      17.380  27.489   1.942  1.00 12.79           C  
ATOM    253  CD2 LEU A  33      17.770  29.044   3.875  1.00 10.06           C  
ATOM    254  N   THR A  34      15.925  30.063  -0.469  1.00 11.60           N  
ATOM    255  CA  THR A  34      14.591  30.634  -0.514  1.00 10.67           C  
ATOM    256  C   THR A  34      13.654  29.793   0.348  1.00 11.65           C  
ATOM    257  O   THR A  34      14.009  28.688   0.769  1.00  8.93           O  
ATOM    258  CB  THR A  34      14.059  30.693  -1.966  1.00 12.28           C  
ATOM    259  OG1 THR A  34      13.934  29.370  -2.501  1.00 15.12           O  
ATOM    260  CG2 THR A  34      15.014  31.496  -2.846  1.00 12.73           C  
ATOM    261  N   HIS A  35      12.485  30.344   0.655  1.00 11.39           N  
ATOM    262  CA  HIS A  35      11.482  29.646   1.448  1.00 13.27           C  
ATOM    263  C   HIS A  35      10.137  29.821   0.765  1.00 14.32           C  
ATOM    264  O   HIS A  35       9.569  30.918   0.754  1.00 16.64           O  
ATOM    265  CB  HIS A  35      11.430  30.226   2.869  1.00 12.68           C  
ATOM    266  CG  HIS A  35      10.651  29.393   3.842  1.00 11.13           C  
ATOM    267  ND1 HIS A  35       9.387  28.925   3.562  1.00 12.18           N  
ATOM    268  CD2 HIS A  35      10.964  28.969   5.101  1.00 12.18           C  
ATOM    269  CE1 HIS A  35       8.973  28.235   4.638  1.00 10.33           C  
ATOM    270  NE2 HIS A  35       9.947  28.266   5.589  1.00 11.69           N  
ATOM    271  N   SER A  36       9.653  28.757   0.146  1.00 16.48           N  
ATOM    272  CA  SER A  36       8.333  28.777  -0.468  1.00 20.21           C  
ATOM    273  C   SER A  36       7.278  28.442   0.591  1.00 22.23           C  
ATOM    274  O   SER A  36       7.616  28.138   1.736  1.00 22.40           O  
ATOM    275  CB  SER A  36       8.288  27.767  -1.620  1.00 21.18           C  
ATOM    276  OG  SER A  36       8.811  26.505  -1.227  1.00 22.14           O  
ATOM    277  N   GLY A  37       6.003  28.534   0.234  1.00 24.31           N  
ATOM    278  CA  GLY A  37       4.963  28.246   1.213  1.00 25.32           C  
ATOM    279  C   GLY A  37       4.608  29.472   2.033  1.00 24.65           C  
ATOM    280  O   GLY A  37       4.962  30.589   1.650  1.00 24.80           O  
ATOM    281  N   SER A  38       3.974  29.269   3.187  1.00 23.42           N  
ATOM    282  CA  SER A  38       3.308  30.364   3.888  1.00 24.43           C  
ATOM    283  C   SER A  38       3.530  30.432   5.402  1.00 23.78           C  
ATOM    284  O   SER A  38       3.085  31.380   6.049  1.00 23.02           O  
ATOM    285  CB  SER A  38       1.810  30.315   3.594  1.00 24.80           C  
ATOM    286  OG  SER A  38       1.313  29.004   3.797  1.00 29.69           O  
ATOM    287  N   LEU A  39       4.268  29.478   5.957  1.00 20.96           N  
ATOM    288  CA  LEU A  39       4.518  29.460   7.393  1.00 20.60           C  
ATOM    289  C   LEU A  39       5.605  30.457   7.803  1.00 19.03           C  
ATOM    290  O   LEU A  39       6.661  30.529   7.176  1.00 18.36           O  
ATOM    291  CB  LEU A  39       4.902  28.049   7.834  1.00 21.12           C  
ATOM    292  CG  LEU A  39       3.822  27.157   8.446  1.00 23.27           C  
ATOM    293  CD1 LEU A  39       2.485  27.398   7.775  1.00 26.39           C  
ATOM    294  CD2 LEU A  39       4.238  25.699   8.318  1.00 23.07           C  
ATOM    295  N   PRO A  40       5.369  31.214   8.889  1.00 19.71           N  
ATOM    296  CA  PRO A  40       6.316  32.189   9.443  1.00 18.88           C  
ATOM    297  C   PRO A  40       7.539  31.535  10.086  1.00 17.46           C  
ATOM    298  O   PRO A  40       7.464  30.403  10.575  1.00 16.35           O  
ATOM    299  CB  PRO A  40       5.486  32.933  10.480  1.00 18.45           C  
ATOM    300  CG  PRO A  40       4.559  31.900  10.980  1.00 19.65           C  
ATOM    301  CD  PRO A  40       4.185  31.076   9.759  1.00 19.07           C  
ATOM    302  N   LYS A  41       8.601  32.317  10.239  1.00 16.17           N  
ATOM    303  CA  LYS A  41       9.885  31.773  10.651  1.00 18.73           C  
ATOM    304  C   LYS A  41       9.893  31.168  12.048  1.00 17.70           C  
ATOM    305  O   LYS A  41      10.685  30.273  12.320  1.00 17.65           O  
ATOM    306  CB  LYS A  41      10.984  32.836  10.539  1.00 20.72           C  
ATOM    307  CG  LYS A  41      10.718  34.082  11.347  1.00 25.71           C  
ATOM    308  CD  LYS A  41      11.723  35.167  11.049  1.00 29.66           C  
ATOM    309  CE  LYS A  41      13.033  34.909  11.751  1.00 31.19           C  
ATOM    310  NZ  LYS A  41      13.797  36.181  11.860  1.00 36.20           N  
ATOM    311  N   ASN A  42       9.016  31.629  12.935  1.00 16.15           N  
ATOM    312  CA  ASN A  42       8.998  31.075  14.288  1.00 17.44           C  
ATOM    313  C   ASN A  42       8.297  29.712  14.331  1.00 15.03           C  
ATOM    314  O   ASN A  42       8.442  28.961  15.296  1.00 14.55           O  
ATOM    315  CB  ASN A  42       8.341  32.051  15.269  1.00 21.10           C  
ATOM    316  CG  ASN A  42       6.894  32.307  14.946  1.00 26.39           C  
ATOM    317  OD1 ASN A  42       6.564  32.754  13.846  1.00 30.49           O  
ATOM    318  ND2 ASN A  42       6.011  31.980  15.881  1.00 31.10           N  
ATOM    319  N   VAL A  43       7.630  29.352  13.237  1.00 12.13           N  
ATOM    320  CA  VAL A  43       6.980  28.048  13.130  1.00 11.85           C  
ATOM    321  C   VAL A  43       7.777  27.092  12.248  1.00 10.85           C  
ATOM    322  O   VAL A  43       7.929  25.915  12.571  1.00 10.82           O  
ATOM    323  CB  VAL A  43       5.543  28.179  12.560  1.00 11.43           C  
ATOM    324  CG1 VAL A  43       4.940  26.806  12.324  1.00 14.30           C  
ATOM    325  CG2 VAL A  43       4.675  28.961  13.531  1.00 14.59           C  
ATOM    326  N   MET A  44       8.252  27.597  11.115  1.00 10.01           N  
ATOM    327  CA  MET A  44       8.858  26.750  10.091  1.00 10.81           C  
ATOM    328  C   MET A  44      10.005  27.501   9.431  1.00 10.79           C  
ATOM    329  O   MET A  44      10.154  27.490   8.211  1.00 13.33           O  
ATOM    330  CB  MET A  44       7.792  26.351   9.052  1.00 12.45           C  
ATOM    331  CG  MET A  44       8.153  25.179   8.133  1.00 15.11           C  
ATOM    332  SD  MET A  44       8.802  23.740   8.991  1.00 14.91           S  
ATOM    333  CE  MET A  44       7.300  23.006   9.630  1.00 16.83           C  
ATOM    334  N   GLY A  45      10.834  28.132  10.253  1.00  9.88           N  
ATOM    335  CA  GLY A  45      11.984  28.847   9.738  1.00  9.10           C  
ATOM    336  C   GLY A  45      13.067  27.873   9.320  1.00  8.93           C  
ATOM    337  O   GLY A  45      13.179  26.786   9.896  1.00  8.71           O  
ATOM    338  N   HIS A  46      13.843  28.237   8.304  1.00  7.86           N  
ATOM    339  CA  HIS A  46      14.955  27.410   7.855  1.00  7.62           C  
ATOM    340  C   HIS A  46      16.185  28.278   7.634  1.00  5.45           C  
ATOM    341  O   HIS A  46      16.080  29.416   7.177  1.00  7.87           O  
ATOM    342  CB  HIS A  46      14.605  26.708   6.537  1.00  6.91           C  
ATOM    343  CG  HIS A  46      13.353  25.890   6.588  1.00  6.69           C  
ATOM    344  ND1 HIS A  46      13.217  24.831   7.472  1.00  3.68           N  
ATOM    345  CD2 HIS A  46      12.257  25.900   5.779  1.00  5.26           C  
ATOM    346  CE1 HIS A  46      12.042  24.231   7.138  1.00  4.03           C  
ATOM    347  NE2 HIS A  46      11.472  24.887   6.097  1.00  5.71           N  
ATOM    348  N   ASN A  47      17.349  27.754   7.983  1.00  6.96           N  
ATOM    349  CA  ASN A  47      18.595  28.302   7.471  1.00  4.12           C  
ATOM    350  C   ASN A  47      19.320  27.195   6.719  1.00  6.22           C  
ATOM    351  O   ASN A  47      18.806  26.075   6.604  1.00  5.37           O  
ATOM    352  CB  ASN A  47      19.474  28.841   8.617  1.00  5.25           C  
ATOM    353  CG  ASN A  47      19.861  27.769   9.622  1.00  6.25           C  
ATOM    354  OD1 ASN A  47      19.464  26.621   9.497  1.00  6.93           O  
ATOM    355  ND2 ASN A  47      20.568  28.166  10.669  1.00  6.50           N  
ATOM    356  N   LEU A  48      20.478  27.521   6.159  1.00  5.05           N  
ATOM    357  CA  LEU A  48      21.333  26.513   5.543  1.00  5.90           C  
ATOM    358  C   LEU A  48      22.750  26.693   6.090  1.00  4.40           C  
ATOM    359  O   LEU A  48      23.287  27.794   6.081  1.00  7.29           O  
ATOM    360  CB  LEU A  48      21.302  26.652   4.013  1.00  7.15           C  
ATOM    361  CG  LEU A  48      21.983  25.538   3.205  1.00  9.57           C  
ATOM    362  CD1 LEU A  48      21.232  25.248   1.905  1.00  9.24           C  
ATOM    363  CD2 LEU A  48      23.426  25.946   2.936  1.00 10.87           C  
ATOM    364  N   VAL A  49      23.288  25.638   6.683  1.00  4.42           N  
ATOM    365  CA  VAL A  49      24.589  25.685   7.325  1.00  4.75           C  
ATOM    366  C   VAL A  49      25.482  24.632   6.688  1.00  6.09           C  
ATOM    367  O   VAL A  49      25.046  23.514   6.441  1.00  6.62           O  
ATOM    368  CB  VAL A  49      24.482  25.379   8.829  1.00  5.95           C  
ATOM    369  CG1 VAL A  49      25.824  25.642   9.526  1.00  5.01           C  
ATOM    370  CG2 VAL A  49      23.379  26.217   9.444  1.00  7.64           C  
ATOM    371  N   ILE A  50      26.738  24.985   6.456  1.00  6.95           N  
ATOM    372  CA  ILE A  50      27.707  24.063   5.886  1.00  6.46           C  
ATOM    373  C   ILE A  50      28.774  23.728   6.926  1.00  7.84           C  
ATOM    374  O   ILE A  50      29.288  24.616   7.607  1.00  9.06           O  
ATOM    375  CB  ILE A  50      28.353  24.687   4.624  1.00  7.45           C  
ATOM    376  CG1 ILE A  50      27.311  24.777   3.509  1.00  6.94           C  
ATOM    377  CG2 ILE A  50      29.538  23.863   4.169  1.00  8.48           C  
ATOM    378  CD1 ILE A  50      27.770  25.539   2.282  1.00 13.46           C  
ATOM    379  N   SER A  51      29.054  22.442   7.099  1.00  7.62           N  
ATOM    380  CA  SER A  51      30.119  22.013   8.002  1.00  8.60           C  
ATOM    381  C   SER A  51      30.645  20.653   7.586  1.00  7.19           C  
ATOM    382  O   SER A  51      30.149  20.052   6.636  1.00  7.71           O  
ATOM    383  CB  SER A  51      29.597  21.938   9.435  1.00  8.82           C  
ATOM    384  OG  SER A  51      28.672  20.875   9.583  1.00  9.28           O  
ATOM    385  N   LYS A  52      31.656  20.167   8.293  1.00  8.99           N  
ATOM    386  CA  LYS A  52      32.041  18.770   8.167  1.00 10.94           C  
ATOM    387  C   LYS A  52      30.841  17.916   8.537  1.00 10.17           C  
ATOM    388  O   LYS A  52      30.102  18.241   9.470  1.00 11.28           O  
ATOM    389  CB  LYS A  52      33.216  18.449   9.091  1.00 12.81           C  
ATOM    390  CG  LYS A  52      34.567  18.750   8.479  1.00 18.37           C  
ATOM    391  CD  LYS A  52      35.688  18.193   9.328  1.00 23.31           C  
ATOM    392  CE  LYS A  52      36.330  19.289  10.148  1.00 26.38           C  
ATOM    393  NZ  LYS A  52      37.593  18.841  10.802  1.00 30.51           N  
ATOM    394  N   GLU A  53      30.677  16.802   7.836  1.00 12.03           N  
ATOM    395  CA  GLU A  53      29.529  15.920   8.026  1.00 14.25           C  
ATOM    396  C   GLU A  53      29.376  15.506   9.489  1.00 13.40           C  
ATOM    397  O   GLU A  53      28.275  15.538  10.045  1.00 14.81           O  
ATOM    398  CB  GLU A  53      29.683  14.677   7.147  1.00 18.21           C  
ATOM    399  CG  GLU A  53      28.378  14.050   6.702  1.00 24.34           C  
ATOM    400  CD  GLU A  53      28.572  13.088   5.544  1.00 28.63           C  
ATOM    401  OE1 GLU A  53      29.313  12.095   5.716  1.00 31.93           O  
ATOM    402  OE2 GLU A  53      28.028  13.355   4.448  1.00 31.76           O  
ATOM    403  N   ALA A  54      30.501  15.222  10.136  1.00 11.84           N  
ATOM    404  CA  ALA A  54      30.497  14.729  11.507  1.00 12.96           C  
ATOM    405  C   ALA A  54      30.076  15.809  12.496  1.00 13.95           C  
ATOM    406  O   ALA A  54      29.724  15.510  13.638  1.00 15.47           O  
ATOM    407  CB  ALA A  54      31.875  14.198  11.873  1.00 14.05           C  
ATOM    408  N   ASP A  55      30.122  17.062  12.060  1.00 12.10           N  
ATOM    409  CA  ASP A  55      29.915  18.184  12.964  1.00 11.31           C  
ATOM    410  C   ASP A  55      28.483  18.681  12.959  1.00 10.65           C  
ATOM    411  O   ASP A  55      28.103  19.495  13.805  1.00  9.89           O  
ATOM    412  CB  ASP A  55      30.853  19.335  12.596  1.00 11.97           C  
ATOM    413  CG  ASP A  55      32.283  19.093  13.049  1.00 13.02           C  
ATOM    414  OD1 ASP A  55      32.503  18.221  13.926  1.00 16.16           O  
ATOM    415  OD2 ASP A  55      33.180  19.815  12.566  1.00 12.15           O  
ATOM    416  N   MET A  56      27.679  18.178  12.035  1.00  8.99           N  
ATOM    417  CA  MET A  56      26.366  18.758  11.806  1.00 10.44           C  
ATOM    418  C   MET A  56      25.487  18.697  13.054  1.00 10.09           C  
ATOM    419  O   MET A  56      24.991  19.728  13.517  1.00 12.75           O  
ATOM    420  CB  MET A  56      25.676  18.075  10.625  1.00 11.71           C  
ATOM    421  CG  MET A  56      26.422  18.243   9.315  1.00 11.01           C  
ATOM    422  SD  MET A  56      25.424  17.789   7.891  1.00 14.95           S  
ATOM    423  CE  MET A  56      25.081  16.094   8.277  1.00 16.15           C  
ATOM    424  N   GLN A  57      25.360  17.516  13.653  1.00  9.82           N  
ATOM    425  CA  GLN A  57      24.521  17.378  14.842  1.00 10.05           C  
ATOM    426  C   GLN A  57      25.043  18.118  16.080  1.00  9.74           C  
ATOM    427  O   GLN A  57      24.270  18.781  16.767  1.00 10.47           O  
ATOM    428  CB  GLN A  57      24.288  15.903  15.171  1.00 14.14           C  
ATOM    429  CG  GLN A  57      23.376  15.673  16.384  1.00 17.31           C  
ATOM    430  CD  GLN A  57      21.965  16.195  16.166  1.00 21.35           C  
ATOM    431  OE1 GLN A  57      21.626  17.299  16.828  1.00 21.17           O  
ATOM    432  NE2 GLN A  57      21.189  15.611  15.405  1.00 22.21           N  
ATOM    433  N   PRO A  58      26.350  18.011  16.395  1.00 10.11           N  
ATOM    434  CA  PRO A  58      26.873  18.821  17.505  1.00  8.80           C  
ATOM    435  C   PRO A  58      26.613  20.326  17.346  1.00  9.45           C  
ATOM    436  O   PRO A  58      26.256  21.005  18.306  1.00  9.46           O  
ATOM    437  CB  PRO A  58      28.368  18.505  17.509  1.00 11.00           C  
ATOM    438  CG  PRO A  58      28.457  17.142  16.923  1.00 11.14           C  
ATOM    439  CD  PRO A  58      27.352  17.045  15.901  1.00 10.05           C  
ATOM    440  N   ILE A  59      26.808  20.845  16.139  1.00  9.93           N  
ATOM    441  CA  ILE A  59      26.540  22.251  15.873  1.00  9.09           C  
ATOM    442  C   ILE A  59      25.066  22.560  16.136  1.00  9.38           C  
ATOM    443  O   ILE A  59      24.737  23.565  16.760  1.00  8.95           O  
ATOM    444  CB  ILE A  59      26.885  22.621  14.413  1.00  7.29           C  
ATOM    445  CG1 ILE A  59      28.399  22.645  14.214  1.00  7.87           C  
ATOM    446  CG2 ILE A  59      26.305  23.981  14.056  1.00  7.31           C  
ATOM    447  CD1 ILE A  59      28.793  22.698  12.749  1.00  7.65           C  
ATOM    448  N   ALA A  60      24.181  21.692  15.656  1.00  9.76           N  
ATOM    449  CA  ALA A  60      22.745  21.902  15.811  1.00  8.31           C  
ATOM    450  C   ALA A  60      22.344  21.873  17.288  1.00 10.40           C  
ATOM    451  O   ALA A  60      21.536  22.686  17.734  1.00 10.26           O  
ATOM    452  CB  ALA A  60      21.972  20.843  15.030  1.00  8.54           C  
ATOM    453  N   THR A  61      22.921  20.950  18.048  1.00  9.99           N  
ATOM    454  CA  THR A  61      22.607  20.842  19.464  1.00 11.07           C  
ATOM    455  C   THR A  61      23.096  22.074  20.218  1.00 13.34           C  
ATOM    456  O   THR A  61      22.369  22.637  21.038  1.00 12.70           O  
ATOM    457  CB  THR A  61      23.231  19.567  20.058  1.00 11.95           C  
ATOM    458  OG1 THR A  61      22.738  18.430  19.335  1.00 11.79           O  
ATOM    459  CG2 THR A  61      22.867  19.416  21.530  1.00  9.17           C  
ATOM    460  N   ASP A  62      24.291  22.547  19.879  1.00 13.38           N  
ATOM    461  CA  ASP A  62      24.820  23.758  20.495  1.00 14.75           C  
ATOM    462  C   ASP A  62      24.018  24.994  20.114  1.00 14.02           C  
ATOM    463  O   ASP A  62      23.900  25.935  20.900  1.00 13.45           O  
ATOM    464  CB  ASP A  62      26.283  23.957  20.105  1.00 16.63           C  
ATOM    465  CG  ASP A  62      27.228  23.095  20.920  1.00 19.23           C  
ATOM    466  OD1 ASP A  62      26.753  22.229  21.693  1.00 21.50           O  
ATOM    467  OD2 ASP A  62      28.454  23.292  20.795  1.00 21.69           O  
ATOM    468  N   GLY A  63      23.380  24.933  18.952  1.00 12.10           N  
ATOM    469  CA  GLY A  63      22.643  26.075  18.446  1.00 11.82           C  
ATOM    470  C   GLY A  63      21.315  26.308  19.137  1.00 12.15           C  
ATOM    471  O   GLY A  63      20.792  27.418  19.101  1.00 11.60           O  
ATOM    472  N   LEU A  64      20.789  25.278  19.798  1.00 13.42           N  
ATOM    473  CA  LEU A  64      19.500  25.351  20.481  1.00 13.66           C  
ATOM    474  C   LEU A  64      19.449  26.496  21.482  1.00 14.82           C  
ATOM    475  O   LEU A  64      18.478  27.244  21.524  1.00 17.28           O  
ATOM    476  CB  LEU A  64      19.199  24.028  21.198  1.00 13.02           C  
ATOM    477  CG  LEU A  64      18.939  22.794  20.335  1.00 13.48           C  
ATOM    478  CD1 LEU A  64      18.839  21.576  21.217  1.00 16.85           C  
ATOM    479  CD2 LEU A  64      17.669  22.970  19.523  1.00 15.43           C  
ATOM    480  N   SER A  65      20.517  26.668  22.251  1.00 16.89           N  
ATOM    481  CA  SER A  65      20.537  27.695  23.280  1.00 17.97           C  
ATOM    482  C   SER A  65      20.792  29.087  22.731  1.00 16.50           C  
ATOM    483  O   SER A  65      20.519  30.068  23.413  1.00 19.92           O  
ATOM    484  CB  SER A  65      21.574  27.366  24.347  1.00 20.18           C  
ATOM    485  OG  SER A  65      22.662  26.655  23.793  1.00 25.48           O  
ATOM    486  N   ALA A  66      21.254  29.181  21.487  1.00 14.83           N  
ATOM    487  CA  ALA A  66      21.551  30.481  20.889  1.00 13.35           C  
ATOM    488  C   ALA A  66      20.277  31.240  20.530  1.00 13.04           C  
ATOM    489  O   ALA A  66      20.235  32.470  20.589  1.00 15.18           O  
ATOM    490  CB  ALA A  66      22.428  30.312  19.654  1.00 11.24           C  
ATOM    491  N   GLY A  67      19.250  30.512  20.120  1.00 12.69           N  
ATOM    492  CA  GLY A  67      17.982  31.154  19.834  1.00 12.44           C  
ATOM    493  C   GLY A  67      17.864  31.678  18.418  1.00 12.22           C  
ATOM    494  O   GLY A  67      18.864  31.792  17.694  1.00 12.24           O  
ATOM    495  N   ILE A  68      16.635  31.991  18.015  1.00 11.29           N  
ATOM    496  CA  ILE A  68      16.341  32.381  16.636  1.00 13.25           C  
ATOM    497  C   ILE A  68      17.005  33.712  16.260  1.00 16.38           C  
ATOM    498  O   ILE A  68      17.392  33.919  15.106  1.00 16.33           O  
ATOM    499  CB  ILE A  68      14.815  32.465  16.404  1.00 12.96           C  
ATOM    500  CG1 ILE A  68      14.502  32.414  14.908  1.00 13.77           C  
ATOM    501  CG2 ILE A  68      14.259  33.729  17.038  1.00 14.55           C  
ATOM    502  CD1 ILE A  68      13.035  32.195  14.593  1.00 14.07           C  
ATOM    503  N   ASP A  69      17.258  34.547  17.266  1.00 17.25           N  
ATOM    504  CA  ASP A  69      17.903  35.837  17.052  1.00 19.54           C  
ATOM    505  C   ASP A  69      19.375  35.692  16.649  1.00 17.48           C  
ATOM    506  O   ASP A  69      19.946  36.591  16.030  1.00 16.36           O  
ATOM    507  CB  ASP A  69      17.779  36.689  18.323  1.00 24.25           C  
ATOM    508  CG  ASP A  69      18.121  38.150  18.087  1.00 29.26           C  
ATOM    509  OD1 ASP A  69      17.417  38.813  17.295  1.00 31.64           O  
ATOM    510  OD2 ASP A  69      19.095  38.633  18.699  1.00 33.61           O  
ATOM    511  N   LYS A  70      19.988  34.569  17.016  1.00 16.47           N  
ATOM    512  CA  LYS A  70      21.362  34.266  16.612  1.00 15.30           C  
ATOM    513  C   LYS A  70      21.410  33.199  15.513  1.00 12.92           C  
ATOM    514  O   LYS A  70      22.432  32.538  15.328  1.00 10.43           O  
ATOM    515  CB  LYS A  70      22.182  33.794  17.820  1.00 15.55           C  
ATOM    516  CG  LYS A  70      22.723  34.908  18.713  1.00 20.65           C  
ATOM    517  CD  LYS A  70      23.456  34.306  19.910  1.00 24.06           C  
ATOM    518  CE  LYS A  70      24.099  35.362  20.800  1.00 27.13           C  
ATOM    519  NZ  LYS A  70      25.065  34.729  21.755  1.00 26.85           N  
ATOM    520  N   GLN A  71      20.291  33.025  14.811  1.00 10.75           N  
ATOM    521  CA  GLN A  71      20.155  32.060  13.717  1.00 10.18           C  
ATOM    522  C   GLN A  71      20.353  30.605  14.158  1.00 10.54           C  
ATOM    523  O   GLN A  71      20.692  29.738  13.343  1.00  8.89           O  
ATOM    524  CB  GLN A  71      21.120  32.403  12.560  1.00 10.85           C  
ATOM    525  CG  GLN A  71      21.259  33.896  12.221  1.00  9.42           C  
ATOM    526  CD  GLN A  71      19.929  34.640  12.118  1.00  8.36           C  
ATOM    527  OE1 GLN A  71      18.921  34.099  11.667  1.00  9.60           O  
ATOM    528  NE2 GLN A  71      19.931  35.897  12.527  1.00 12.14           N  
ATOM    529  N   TYR A  72      20.084  30.333  15.434  1.00  8.86           N  
ATOM    530  CA  TYR A  72      20.228  28.996  16.006  1.00  8.12           C  
ATOM    531  C   TYR A  72      21.611  28.397  15.771  1.00  9.19           C  
ATOM    532  O   TYR A  72      21.755  27.211  15.457  1.00  8.03           O  
ATOM    533  CB  TYR A  72      19.129  28.064  15.477  1.00  9.45           C  
ATOM    534  CG  TYR A  72      17.824  28.206  16.232  1.00  6.68           C  
ATOM    535  CD1 TYR A  72      17.751  27.895  17.592  1.00  9.78           C  
ATOM    536  CD2 TYR A  72      16.682  28.711  15.606  1.00  7.41           C  
ATOM    537  CE1 TYR A  72      16.574  28.092  18.315  1.00  8.36           C  
ATOM    538  CE2 TYR A  72      15.503  28.909  16.316  1.00  8.12           C  
ATOM    539  CZ  TYR A  72      15.455  28.595  17.666  1.00  9.11           C  
ATOM    540  OH  TYR A  72      14.285  28.757  18.369  1.00 12.26           O  
ATOM    541  N   LEU A  73      22.624  29.227  16.002  1.00  9.58           N  
ATOM    542  CA  LEU A  73      24.029  28.851  15.880  1.00 10.95           C  
ATOM    543  C   LEU A  73      24.756  29.531  17.035  1.00 11.16           C  
ATOM    544  O   LEU A  73      24.552  30.721  17.280  1.00 11.47           O  
ATOM    545  CB  LEU A  73      24.605  29.390  14.564  1.00 12.01           C  
ATOM    546  CG  LEU A  73      24.841  28.524  13.327  1.00 16.55           C  
ATOM    547  CD1 LEU A  73      24.314  27.112  13.501  1.00 15.00           C  
ATOM    548  CD2 LEU A  73      24.207  29.211  12.144  1.00 17.97           C  
ATOM    549  N   LYS A  74      25.608  28.790  17.732  1.00 12.17           N  
ATOM    550  CA  LYS A  74      26.407  29.373  18.799  1.00 14.50           C  
ATOM    551  C   LYS A  74      27.357  30.390  18.173  1.00 16.16           C  
ATOM    552  O   LYS A  74      27.941  30.135  17.122  1.00 15.42           O  
ATOM    553  CB  LYS A  74      27.191  28.272  19.520  1.00 18.26           C  
ATOM    554  CG  LYS A  74      28.112  28.759  20.630  1.00 22.76           C  
ATOM    555  CD  LYS A  74      29.015  27.637  21.140  1.00 27.89           C  
ATOM    556  CE  LYS A  74      30.087  27.253  20.117  1.00 28.81           C  
ATOM    557  NZ  LYS A  74      30.817  26.022  20.539  1.00 30.29           N  
ATOM    558  N   ASP A  75      27.449  31.574  18.769  1.00 18.18           N  
ATOM    559  CA  ASP A  75      28.325  32.610  18.229  1.00 20.28           C  
ATOM    560  C   ASP A  75      29.777  32.136  18.228  1.00 20.13           C  
ATOM    561  O   ASP A  75      30.233  31.514  19.189  1.00 20.10           O  
ATOM    562  CB  ASP A  75      28.201  33.902  19.042  1.00 22.10           C  
ATOM    563  CG  ASP A  75      28.960  35.063  18.410  1.00 25.21           C  
ATOM    564  OD1 ASP A  75      28.421  35.678  17.456  1.00 24.97           O  
ATOM    565  OD2 ASP A  75      30.096  35.345  18.860  1.00 20.05           O  
ATOM    566  N   GLY A  76      30.446  32.310  17.095  1.00 19.66           N  
ATOM    567  CA  GLY A  76      31.847  31.942  16.996  1.00 21.04           C  
ATOM    568  C   GLY A  76      32.113  30.445  16.999  1.00 20.52           C  
ATOM    569  O   GLY A  76      33.238  30.010  17.247  1.00 20.52           O  
ATOM    570  N   ASP A  77      31.096  29.648  16.695  1.00 18.20           N  
ATOM    571  CA  ASP A  77      31.300  28.220  16.495  1.00 17.82           C  
ATOM    572  C   ASP A  77      32.274  28.025  15.332  1.00 17.20           C  
ATOM    573  O   ASP A  77      31.936  28.275  14.185  1.00 15.81           O  
ATOM    574  CB  ASP A  77      29.973  27.533  16.177  1.00 14.46           C  
ATOM    575  CG  ASP A  77      30.048  26.026  16.303  1.00 14.53           C  
ATOM    576  OD1 ASP A  77      31.116  25.436  16.043  1.00 12.98           O  
ATOM    577  OD2 ASP A  77      29.030  25.423  16.673  1.00 13.70           O  
ATOM    578  N   ALA A  78      33.477  27.555  15.638  1.00 18.68           N  
ATOM    579  CA  ALA A  78      34.513  27.405  14.623  1.00 18.88           C  
ATOM    580  C   ALA A  78      34.245  26.251  13.656  1.00 18.17           C  
ATOM    581  O   ALA A  78      34.907  26.139  12.632  1.00 19.75           O  
ATOM    582  CB  ALA A  78      35.867  27.222  15.292  1.00 19.51           C  
ATOM    583  N   ARG A  79      33.306  25.373  13.991  1.00 16.29           N  
ATOM    584  CA  ARG A  79      32.989  24.234  13.125  1.00 13.39           C  
ATOM    585  C   ARG A  79      32.109  24.622  11.934  1.00 12.66           C  
ATOM    586  O   ARG A  79      31.891  23.812  11.033  1.00 11.50           O  
ATOM    587  CB  ARG A  79      32.302  23.127  13.930  1.00 12.69           C  
ATOM    588  CG  ARG A  79      33.114  22.603  15.106  1.00 11.79           C  
ATOM    589  CD  ARG A  79      32.251  21.750  16.020  1.00 12.07           C  
ATOM    590  NE  ARG A  79      31.150  22.526  16.583  1.00  9.83           N  
ATOM    591  CZ  ARG A  79      30.448  22.177  17.654  1.00  9.71           C  
ATOM    592  NH1 ARG A  79      30.646  21.006  18.241  1.00 12.82           N  
ATOM    593  NH2 ARG A  79      29.514  22.993  18.117  1.00 11.90           N  
ATOM    594  N   VAL A  80      31.545  25.825  11.973  1.00 10.69           N  
ATOM    595  CA  VAL A  80      30.651  26.300  10.918  1.00  9.96           C  
ATOM    596  C   VAL A  80      31.492  26.949   9.824  1.00 12.32           C  
ATOM    597  O   VAL A  80      32.308  27.820  10.107  1.00 13.20           O  
ATOM    598  CB  VAL A  80      29.634  27.338  11.474  1.00 10.42           C  
ATOM    599  CG1 VAL A  80      28.827  27.958  10.355  1.00 10.06           C  
ATOM    600  CG2 VAL A  80      28.701  26.675  12.476  1.00 11.30           C  
ATOM    601  N   ILE A  81      31.366  26.443   8.600  1.00  9.91           N  
ATOM    602  CA  ILE A  81      32.091  26.995   7.462  1.00 12.25           C  
ATOM    603  C   ILE A  81      31.352  28.202   6.910  1.00 12.04           C  
ATOM    604  O   ILE A  81      31.941  29.259   6.699  1.00 13.98           O  
ATOM    605  CB  ILE A  81      32.269  25.948   6.341  1.00 13.87           C  
ATOM    606  CG1 ILE A  81      33.280  24.897   6.785  1.00 17.85           C  
ATOM    607  CG2 ILE A  81      32.745  26.612   5.054  1.00 14.24           C  
ATOM    608  CD1 ILE A  81      33.287  23.704   5.905  1.00 21.50           C  
ATOM    609  N   ALA A  82      30.056  28.040   6.683  1.00 12.12           N  
ATOM    610  CA  ALA A  82      29.218  29.112   6.162  1.00 10.73           C  
ATOM    611  C   ALA A  82      27.772  28.856   6.573  1.00 10.30           C  
ATOM    612  O   ALA A  82      27.399  27.717   6.834  1.00  9.74           O  
ATOM    613  CB  ALA A  82      29.330  29.176   4.640  1.00 11.69           C  
ATOM    614  N   HIS A  83      26.967  29.913   6.634  1.00  9.62           N  
ATOM    615  CA  HIS A  83      25.549  29.777   6.953  1.00  8.14           C  
ATOM    616  C   HIS A  83      24.731  31.001   6.536  1.00  7.77           C  
ATOM    617  O   HIS A  83      25.268  32.104   6.364  1.00  7.72           O  
ATOM    618  CB  HIS A  83      25.365  29.505   8.451  1.00  8.18           C  
ATOM    619  CG  HIS A  83      25.623  30.697   9.323  1.00  7.45           C  
ATOM    620  ND1 HIS A  83      24.623  31.588   9.660  1.00 10.44           N  
ATOM    621  CD2 HIS A  83      26.759  31.112   9.950  1.00  9.07           C  
ATOM    622  CE1 HIS A  83      25.164  32.498  10.467  1.00  8.64           C  
ATOM    623  NE2 HIS A  83      26.483  32.208  10.646  1.00 10.99           N  
ATOM    624  N   THR A  84      23.449  30.772   6.281  1.00  8.82           N  
ATOM    625  CA  THR A  84      22.502  31.849   6.045  1.00  8.20           C  
ATOM    626  C   THR A  84      21.814  32.217   7.366  1.00 10.62           C  
ATOM    627  O   THR A  84      22.029  31.571   8.396  1.00  9.87           O  
ATOM    628  CB  THR A  84      21.415  31.422   5.026  1.00  8.90           C  
ATOM    629  OG1 THR A  84      20.598  30.390   5.602  1.00  9.70           O  
ATOM    630  CG2 THR A  84      22.066  30.898   3.731  1.00 11.11           C  
ATOM    631  N   LYS A  85      21.008  33.274   7.330  1.00  9.84           N  
ATOM    632  CA  LYS A  85      20.075  33.573   8.411  1.00 11.45           C  
ATOM    633  C   LYS A  85      18.932  32.555   8.398  1.00 10.16           C  
ATOM    634  O   LYS A  85      18.728  31.864   7.402  1.00  9.40           O  
ATOM    635  CB  LYS A  85      19.477  34.965   8.215  1.00 15.02           C  
ATOM    636  CG  LYS A  85      20.471  36.107   8.236  1.00 22.21           C  
ATOM    637  CD  LYS A  85      19.770  37.390   7.791  1.00 28.55           C  
ATOM    638  CE  LYS A  85      19.395  38.271   8.976  1.00 31.53           C  
ATOM    639  NZ  LYS A  85      18.514  39.432   8.594  1.00 35.38           N  
ATOM    640  N   VAL A  86      18.162  32.503   9.483  1.00  9.84           N  
ATOM    641  CA  VAL A  86      16.903  31.765   9.502  1.00  9.57           C  
ATOM    642  C   VAL A  86      15.862  32.618   8.781  1.00  8.86           C  
ATOM    643  O   VAL A  86      15.693  33.800   9.099  1.00 11.23           O  
ATOM    644  CB  VAL A  86      16.421  31.493  10.950  1.00  8.45           C  
ATOM    645  CG1 VAL A  86      15.066  30.841  10.928  1.00 10.57           C  
ATOM    646  CG2 VAL A  86      17.418  30.599  11.694  1.00  9.88           C  
ATOM    647  N   ILE A  87      15.232  32.054   7.760  1.00  9.27           N  
ATOM    648  CA  ILE A  87      14.217  32.777   7.014  1.00 10.56           C  
ATOM    649  C   ILE A  87      12.858  32.087   7.107  1.00 11.21           C  
ATOM    650  O   ILE A  87      12.774  30.881   7.387  1.00  8.68           O  
ATOM    651  CB  ILE A  87      14.614  32.949   5.502  1.00 12.36           C  
ATOM    652  CG1 ILE A  87      14.764  31.582   4.822  1.00 12.28           C  
ATOM    653  CG2 ILE A  87      15.892  33.778   5.378  1.00  9.58           C  
ATOM    654  CD1 ILE A  87      14.989  31.672   3.326  1.00 13.39           C  
ATOM    655  N   GLY A  88      11.800  32.865   6.892  1.00 10.38           N  
ATOM    656  CA  GLY A  88      10.465  32.306   6.864  1.00 11.11           C  
ATOM    657  C   GLY A  88       9.912  32.444   5.468  1.00 12.26           C  
ATOM    658  O   GLY A  88      10.590  32.976   4.579  1.00 12.70           O  
ATOM    659  N   ALA A  89       8.659  32.047   5.288  1.00 12.81           N  
ATOM    660  CA  ALA A  89       8.047  32.026   3.960  1.00 15.06           C  
ATOM    661  C   ALA A  89       8.147  33.364   3.237  1.00 15.80           C  
ATOM    662  O   ALA A  89       8.005  34.427   3.844  1.00 15.99           O  
ATOM    663  CB  ALA A  89       6.603  31.591   4.054  1.00 13.99           C  
ATOM    664  N   GLY A  90       8.556  33.299   1.974  1.00 18.22           N  
ATOM    665  CA  GLY A  90       8.628  34.487   1.145  1.00 16.38           C  
ATOM    666  C   GLY A  90       9.911  35.279   1.298  1.00 17.48           C  
ATOM    667  O   GLY A  90      10.102  36.288   0.616  1.00 20.42           O  
ATOM    668  N   GLU A  91      10.757  34.888   2.246  1.00 14.72           N  
ATOM    669  CA  GLU A  91      12.035  35.554   2.428  1.00 13.95           C  
ATOM    670  C   GLU A  91      13.126  34.800   1.674  1.00 14.02           C  
ATOM    671  O   GLU A  91      12.900  33.684   1.192  1.00 16.24           O  
ATOM    672  CB  GLU A  91      12.382  35.626   3.908  1.00 14.33           C  
ATOM    673  CG  GLU A  91      11.293  36.266   4.751  1.00 18.49           C  
ATOM    674  CD  GLU A  91      11.762  36.600   6.149  1.00 22.38           C  
ATOM    675  OE1 GLU A  91      12.088  35.663   6.907  1.00 20.64           O  
ATOM    676  OE2 GLU A  91      11.818  37.804   6.487  1.00 25.89           O  
ATOM    677  N   LYS A  92      14.283  35.430   1.512  1.00 13.25           N  
ATOM    678  CA  LYS A  92      15.448  34.727   0.998  1.00 14.27           C  
ATOM    679  C   LYS A  92      16.720  35.346   1.540  1.00 13.19           C  
ATOM    680  O   LYS A  92      16.678  36.377   2.201  1.00 13.26           O  
ATOM    681  CB  LYS A  92      15.455  34.715  -0.530  1.00 17.46           C  
ATOM    682  CG  LYS A  92      15.461  36.073  -1.169  1.00 21.86           C  
ATOM    683  CD  LYS A  92      15.610  35.968  -2.675  1.00 24.91           C  
ATOM    684  CE  LYS A  92      14.275  35.762  -3.368  1.00 28.42           C  
ATOM    685  NZ  LYS A  92      14.413  35.907  -4.851  1.00 30.71           N  
ATOM    686  N   ASP A  93      17.824  34.632   1.396  1.00 11.92           N  
ATOM    687  CA  ASP A  93      19.099  35.091   1.906  1.00 10.55           C  
ATOM    688  C   ASP A  93      20.181  34.337   1.155  1.00 10.92           C  
ATOM    689  O   ASP A  93      19.908  33.298   0.571  1.00 11.50           O  
ATOM    690  CB  ASP A  93      19.194  34.805   3.405  1.00 10.61           C  
ATOM    691  CG  ASP A  93      20.405  35.450   4.044  1.00 12.56           C  
ATOM    692  OD1 ASP A  93      20.799  36.554   3.614  1.00 14.06           O  
ATOM    693  OD2 ASP A  93      20.971  34.855   4.975  1.00 12.47           O  
ATOM    694  N   SER A  94      21.404  34.847   1.174  1.00 13.68           N  
ATOM    695  CA  SER A  94      22.507  34.178   0.495  1.00 15.05           C  
ATOM    696  C   SER A  94      23.795  34.362   1.280  1.00 15.38           C  
ATOM    697  O   SER A  94      23.936  35.327   2.035  1.00 16.70           O  
ATOM    698  CB  SER A  94      22.671  34.741  -0.910  1.00 17.11           C  
ATOM    699  OG  SER A  94      23.016  36.113  -0.864  1.00 22.19           O  
ATOM    700  N   VAL A  95      24.725  33.426   1.114  1.00 14.96           N  
ATOM    701  CA  VAL A  95      26.025  33.501   1.767  1.00 13.49           C  
ATOM    702  C   VAL A  95      27.109  33.118   0.762  1.00 14.39           C  
ATOM    703  O   VAL A  95      26.886  32.280  -0.112  1.00 12.45           O  
ATOM    704  CB  VAL A  95      26.096  32.567   3.011  1.00 13.83           C  
ATOM    705  CG1 VAL A  95      25.892  31.107   2.608  1.00 13.43           C  
ATOM    706  CG2 VAL A  95      27.425  32.744   3.740  1.00 12.98           C  
ATOM    707  N   THR A  96      28.193  33.880   0.776  1.00 13.82           N  
ATOM    708  CA  THR A  96      29.332  33.626  -0.080  1.00 13.62           C  
ATOM    709  C   THR A  96      30.502  33.294   0.817  1.00 14.40           C  
ATOM    710  O   THR A  96      30.681  33.919   1.874  1.00 14.43           O  
ATOM    711  CB  THR A  96      29.668  34.876  -0.936  1.00 15.65           C  
ATOM    712  OG1 THR A  96      28.514  35.260  -1.692  1.00 16.08           O  
ATOM    713  CG2 THR A  96      30.814  34.590  -1.893  1.00 16.80           C  
ATOM    714  N   PHE A  97      31.222  32.232   0.479  1.00 13.14           N  
ATOM    715  CA  PHE A  97      32.369  31.845   1.281  1.00 15.38           C  
ATOM    716  C   PHE A  97      33.530  31.389   0.398  1.00 16.88           C  
ATOM    717  O   PHE A  97      33.355  31.156  -0.797  1.00 15.32           O  
ATOM    718  CB  PHE A  97      31.971  30.748   2.280  1.00 15.44           C  
ATOM    719  CG  PHE A  97      31.507  29.477   1.633  1.00 15.81           C  
ATOM    720  CD1 PHE A  97      30.228  29.384   1.094  1.00 16.50           C  
ATOM    721  CD2 PHE A  97      32.374  28.394   1.502  1.00 18.14           C  
ATOM    722  CE1 PHE A  97      29.818  28.238   0.421  1.00 16.71           C  
ATOM    723  CE2 PHE A  97      31.972  27.238   0.831  1.00 18.48           C  
ATOM    724  CZ  PHE A  97      30.693  27.162   0.286  1.00 16.50           C  
ATOM    725  N   ASP A  98      34.719  31.329   0.987  1.00 18.78           N  
ATOM    726  CA  ASP A  98      35.928  30.940   0.269  1.00 20.96           C  
ATOM    727  C   ASP A  98      36.027  29.427   0.140  1.00 20.30           C  
ATOM    728  O   ASP A  98      36.031  28.706   1.136  1.00 18.25           O  
ATOM    729  CB  ASP A  98      37.169  31.480   0.986  1.00 27.61           C  
ATOM    730  CG  ASP A  98      37.350  32.987   0.804  1.00 36.42           C  
ATOM    731  OD1 ASP A  98      36.346  33.699   0.555  1.00 40.10           O  
ATOM    732  OD2 ASP A  98      38.506  33.461   0.918  1.00 41.01           O  
ATOM    733  N   VAL A  99      36.183  28.952  -1.085  1.00 18.83           N  
ATOM    734  CA  VAL A  99      36.167  27.522  -1.339  1.00 20.09           C  
ATOM    735  C   VAL A  99      37.410  26.838  -0.765  1.00 21.04           C  
ATOM    736  O   VAL A  99      37.376  25.649  -0.460  1.00 21.99           O  
ATOM    737  CB  VAL A  99      36.017  27.235  -2.859  1.00 19.07           C  
ATOM    738  CG1 VAL A  99      36.177  25.756  -3.153  1.00 17.48           C  
ATOM    739  CG2 VAL A  99      34.652  27.705  -3.332  1.00 19.44           C  
ATOM    740  N   SER A 100      38.443  27.616  -0.456  1.00 23.66           N  
ATOM    741  CA  SER A 100      39.653  27.059   0.147  1.00 26.37           C  
ATOM    742  C   SER A 100      39.419  26.468   1.539  1.00 27.16           C  
ATOM    743  O   SER A 100      40.249  25.706   2.042  1.00 27.45           O  
ATOM    744  CB  SER A 100      40.760  28.118   0.217  1.00 26.69           C  
ATOM    745  OG  SER A 100      40.464  29.114   1.181  1.00 30.06           O  
ATOM    746  N   LYS A 101      38.309  26.852   2.171  1.00 28.04           N  
ATOM    747  CA  LYS A 101      37.965  26.354   3.500  1.00 29.33           C  
ATOM    748  C   LYS A 101      37.563  24.891   3.441  1.00 29.77           C  
ATOM    749  O   LYS A 101      37.570  24.197   4.460  1.00 29.41           O  
ATOM    750  CB  LYS A 101      36.823  27.176   4.102  1.00 29.99           C  
ATOM    751  CG  LYS A 101      37.175  28.631   4.350  1.00 32.29           C  
ATOM    752  CD  LYS A 101      35.972  29.412   4.864  1.00 36.34           C  
ATOM    753  CE  LYS A 101      36.072  29.668   6.362  1.00 38.55           C  
ATOM    754  NZ  LYS A 101      34.851  30.337   6.901  1.00 40.53           N  
ATOM    755  N   LEU A 102      37.176  24.440   2.251  1.00 30.88           N  
ATOM    756  CA  LEU A 102      36.870  23.038   2.019  1.00 33.05           C  
ATOM    757  C   LEU A 102      38.163  22.289   1.713  1.00 35.60           C  
ATOM    758  O   LEU A 102      38.910  22.665   0.804  1.00 37.26           O  
ATOM    759  CB  LEU A 102      35.895  22.892   0.847  1.00 32.51           C  
ATOM    760  CG  LEU A 102      34.394  23.141   1.052  1.00 32.94           C  
ATOM    761  CD1 LEU A 102      34.076  23.572   2.471  1.00 32.07           C  
ATOM    762  CD2 LEU A 102      33.940  24.192   0.067  1.00 33.46           C  
ATOM    763  N   ALA A 103      38.478  21.306   2.550  1.00 38.18           N  
ATOM    764  CA  ALA A 103      39.617  20.424   2.319  1.00 39.71           C  
ATOM    765  C   ALA A 103      39.169  19.212   1.502  1.00 40.10           C  
ATOM    766  O   ALA A 103      38.254  18.490   1.900  1.00 39.96           O  
ATOM    767  CB  ALA A 103      40.210  19.976   3.652  1.00 38.19           C  
ATOM    768  N   ALA A 104      39.725  19.069   0.303  1.00 41.41           N  
ATOM    769  CA  ALA A 104      39.444  17.913  -0.540  1.00 40.99           C  
ATOM    770  C   ALA A 104      39.853  16.655   0.215  1.00 40.84           C  
ATOM    771  O   ALA A 104      40.904  16.628   0.864  1.00 42.18           O  
ATOM    772  CB  ALA A 104      40.218  18.018  -1.851  1.00 41.49           C  
ATOM    773  N   GLY A 105      38.954  15.682   0.265  1.00 39.57           N  
ATOM    774  CA  GLY A 105      39.215  14.495   1.055  1.00 38.68           C  
ATOM    775  C   GLY A 105      38.442  14.488   2.362  1.00 38.05           C  
ATOM    776  O   GLY A 105      38.200  13.421   2.935  1.00 39.68           O  
ATOM    777  N   GLU A 106      38.056  15.667   2.842  1.00 34.08           N  
ATOM    778  CA  GLU A 106      37.161  15.757   3.987  1.00 28.49           C  
ATOM    779  C   GLU A 106      35.724  15.722   3.482  1.00 24.67           C  
ATOM    780  O   GLU A 106      35.462  16.068   2.328  1.00 22.38           O  
ATOM    781  CB  GLU A 106      37.420  17.046   4.761  1.00 31.15           C  
ATOM    782  CG  GLU A 106      37.288  16.904   6.274  1.00 37.02           C  
ATOM    783  CD  GLU A 106      38.442  16.137   6.913  1.00 39.50           C  
ATOM    784  OE1 GLU A 106      39.585  16.227   6.408  1.00 43.30           O  
ATOM    785  OE2 GLU A 106      38.209  15.461   7.940  1.00 40.77           O  
ATOM    786  N   LYS A 107      34.818  15.210   4.311  1.00 21.27           N  
ATOM    787  CA  LYS A 107      33.412  15.080   3.936  1.00 18.76           C  
ATOM    788  C   LYS A 107      32.598  16.205   4.562  1.00 16.11           C  
ATOM    789  O   LYS A 107      32.661  16.439   5.771  1.00 14.94           O  
ATOM    790  CB  LYS A 107      32.855  13.725   4.387  1.00 23.31           C  
ATOM    791  CG  LYS A 107      33.399  12.520   3.611  1.00 29.53           C  
ATOM    792  CD  LYS A 107      32.459  12.083   2.485  1.00 36.78           C  
ATOM    793  CE  LYS A 107      33.124  12.197   1.110  1.00 41.94           C  
ATOM    794  NZ  LYS A 107      34.357  11.356   0.990  1.00 46.39           N  
ATOM    795  N   TYR A 108      31.882  16.935   3.719  1.00 13.42           N  
ATOM    796  CA  TYR A 108      31.104  18.087   4.150  1.00 12.70           C  
ATOM    797  C   TYR A 108      29.621  17.873   3.864  1.00 11.61           C  
ATOM    798  O   TYR A 108      29.247  17.079   2.995  1.00 10.54           O  
ATOM    799  CB  TYR A 108      31.589  19.339   3.426  1.00 10.85           C  
ATOM    800  CG  TYR A 108      32.986  19.731   3.806  1.00 13.58           C  
ATOM    801  CD1 TYR A 108      33.243  20.343   5.031  1.00 14.07           C  
ATOM    802  CD2 TYR A 108      34.066  19.461   2.958  1.00 14.77           C  
ATOM    803  CE1 TYR A 108      34.537  20.679   5.410  1.00 15.97           C  
ATOM    804  CE2 TYR A 108      35.368  19.795   3.326  1.00 16.41           C  
ATOM    805  CZ  TYR A 108      35.593  20.409   4.548  1.00 16.83           C  
ATOM    806  OH  TYR A 108      36.857  20.823   4.890  1.00 21.95           O  
ATOM    807  N   GLY A 109      28.783  18.564   4.625  1.00  9.16           N  
ATOM    808  CA  GLY A 109      27.352  18.426   4.466  1.00  9.17           C  
ATOM    809  C   GLY A 109      26.675  19.750   4.744  1.00  9.30           C  
ATOM    810  O   GLY A 109      27.324  20.697   5.182  1.00 11.16           O  
ATOM    811  N   PHE A 110      25.419  19.870   4.333  1.00  7.71           N  
ATOM    812  CA  PHE A 110      24.630  21.049   4.662  1.00  6.71           C  
ATOM    813  C   PHE A 110      23.389  20.615   5.423  1.00  6.71           C  
ATOM    814  O   PHE A 110      22.904  19.494   5.248  1.00  5.98           O  
ATOM    815  CB  PHE A 110      24.249  21.848   3.393  1.00  7.58           C  
ATOM    816  CG  PHE A 110      23.287  21.137   2.460  1.00  7.45           C  
ATOM    817  CD1 PHE A 110      23.765  20.326   1.425  1.00  6.70           C  
ATOM    818  CD2 PHE A 110      21.918  21.359   2.550  1.00  8.22           C  
ATOM    819  CE1 PHE A 110      22.887  19.753   0.496  1.00  5.53           C  
ATOM    820  CE2 PHE A 110      21.035  20.786   1.629  1.00  8.77           C  
ATOM    821  CZ  PHE A 110      21.521  19.983   0.604  1.00  8.42           C  
ATOM    822  N   PHE A 111      22.883  21.499   6.275  1.00  6.10           N  
ATOM    823  CA  PHE A 111      21.714  21.188   7.090  1.00  6.59           C  
ATOM    824  C   PHE A 111      21.014  22.459   7.548  1.00  5.90           C  
ATOM    825  O   PHE A 111      21.535  23.560   7.375  1.00  7.98           O  
ATOM    826  CB  PHE A 111      22.111  20.347   8.312  1.00  7.42           C  
ATOM    827  CG  PHE A 111      23.016  21.064   9.286  1.00  6.75           C  
ATOM    828  CD1 PHE A 111      24.360  21.259   8.990  1.00  5.61           C  
ATOM    829  CD2 PHE A 111      22.530  21.499  10.522  1.00  6.56           C  
ATOM    830  CE1 PHE A 111      25.212  21.866   9.897  1.00  4.19           C  
ATOM    831  CE2 PHE A 111      23.380  22.106  11.444  1.00  6.25           C  
ATOM    832  CZ  PHE A 111      24.726  22.292  11.127  1.00  8.51           C  
ATOM    833  N   CYS A 112      19.845  22.291   8.154  1.00  5.35           N  
ATOM    834  CA  CYS A 112      19.112  23.392   8.769  1.00  4.57           C  
ATOM    835  C   CYS A 112      19.217  23.222  10.276  1.00  5.72           C  
ATOM    836  O   CYS A 112      19.002  22.120  10.778  1.00  6.07           O  
ATOM    837  CB  CYS A 112      17.651  23.331   8.338  1.00  5.02           C  
ATOM    838  SG  CYS A 112      16.579  24.525   9.198  1.00  4.30           S  
ATOM    839  N   SER A 113      19.580  24.281  10.999  1.00  6.80           N  
ATOM    840  CA  SER A 113      19.806  24.167  12.441  1.00  6.06           C  
ATOM    841  C   SER A 113      18.627  24.632  13.293  1.00  7.68           C  
ATOM    842  O   SER A 113      18.724  24.660  14.516  1.00  8.84           O  
ATOM    843  CB  SER A 113      21.075  24.924  12.856  1.00  5.35           C  
ATOM    844  OG  SER A 113      20.893  26.326  12.810  1.00  6.07           O  
ATOM    845  N   PHE A 114      17.523  25.009  12.650  1.00  6.95           N  
ATOM    846  CA  PHE A 114      16.288  25.315  13.378  1.00  6.17           C  
ATOM    847  C   PHE A 114      15.877  24.044  14.137  1.00  6.47           C  
ATOM    848  O   PHE A 114      16.031  22.939  13.617  1.00  6.67           O  
ATOM    849  CB  PHE A 114      15.195  25.719  12.377  1.00  6.56           C  
ATOM    850  CG  PHE A 114      14.031  26.471  12.991  1.00 10.09           C  
ATOM    851  CD1 PHE A 114      12.946  25.782  13.541  1.00 10.54           C  
ATOM    852  CD2 PHE A 114      13.993  27.866  12.957  1.00  9.46           C  
ATOM    853  CE1 PHE A 114      11.842  26.474  14.044  1.00 11.20           C  
ATOM    854  CE2 PHE A 114      12.895  28.560  13.458  1.00 11.39           C  
ATOM    855  CZ  PHE A 114      11.819  27.864  13.998  1.00  8.81           C  
ATOM    856  N   PRO A 115      15.484  24.179  15.420  1.00  7.94           N  
ATOM    857  CA  PRO A 115      15.279  23.036  16.321  1.00  7.32           C  
ATOM    858  C   PRO A 115      14.471  21.898  15.699  1.00  8.71           C  
ATOM    859  O   PRO A 115      13.362  22.109  15.181  1.00  9.73           O  
ATOM    860  CB  PRO A 115      14.545  23.651  17.507  1.00  6.90           C  
ATOM    861  CG  PRO A 115      15.012  25.060  17.537  1.00  8.59           C  
ATOM    862  CD  PRO A 115      15.231  25.461  16.102  1.00  5.96           C  
ATOM    863  N   GLY A 116      15.078  20.716  15.660  1.00 10.10           N  
ATOM    864  CA  GLY A 116      14.367  19.538  15.198  1.00  9.33           C  
ATOM    865  C   GLY A 116      14.394  19.300  13.701  1.00  9.07           C  
ATOM    866  O   GLY A 116      14.043  18.220  13.247  1.00  9.41           O  
ATOM    867  N   HIS A 117      14.901  20.251  12.929  1.00  6.61           N  
ATOM    868  CA  HIS A 117      14.831  20.117  11.479  1.00  7.53           C  
ATOM    869  C   HIS A 117      15.897  19.207  10.881  1.00  7.99           C  
ATOM    870  O   HIS A 117      15.694  18.646   9.802  1.00  8.49           O  
ATOM    871  CB  HIS A 117      14.904  21.490  10.807  1.00  7.28           C  
ATOM    872  CG  HIS A 117      13.645  22.289  10.919  1.00  6.05           C  
ATOM    873  ND1 HIS A 117      13.444  23.422  10.174  1.00  5.25           N  
ATOM    874  CD2 HIS A 117      12.546  22.133  11.714  1.00  6.26           C  
ATOM    875  CE1 HIS A 117      12.283  23.921  10.522  1.00  5.97           C  
ATOM    876  NE2 HIS A 117      11.714  23.134  11.482  1.00  5.81           N  
ATOM    877  N   ILE A 118      17.017  19.050  11.584  1.00  7.79           N  
ATOM    878  CA  ILE A 118      18.234  18.500  10.981  1.00  6.91           C  
ATOM    879  C   ILE A 118      18.060  17.100  10.387  1.00 10.61           C  
ATOM    880  O   ILE A 118      18.548  16.827   9.287  1.00 10.70           O  
ATOM    881  CB  ILE A 118      19.435  18.498  11.988  1.00  4.97           C  
ATOM    882  CG1 ILE A 118      20.662  17.850  11.335  1.00  5.05           C  
ATOM    883  CG2 ILE A 118      19.054  17.762  13.276  1.00  7.41           C  
ATOM    884  CD1 ILE A 118      21.917  17.939  12.164  1.00  6.29           C  
ATOM    885  N   SER A 119      17.306  16.236  11.059  1.00 10.26           N  
ATOM    886  CA  SER A 119      17.147  14.869  10.575  1.00 13.47           C  
ATOM    887  C   SER A 119      16.381  14.800   9.249  1.00 12.23           C  
ATOM    888  O   SER A 119      16.527  13.844   8.487  1.00 13.96           O  
ATOM    889  CB  SER A 119      16.465  13.994  11.637  1.00 16.16           C  
ATOM    890  OG  SER A 119      15.113  14.357  11.820  1.00 18.68           O  
ATOM    891  N   MET A 120      15.600  15.833   8.960  1.00 11.41           N  
ATOM    892  CA  MET A 120      14.799  15.878   7.741  1.00 12.03           C  
ATOM    893  C   MET A 120      15.400  16.807   6.699  1.00 12.03           C  
ATOM    894  O   MET A 120      14.907  16.881   5.571  1.00 12.33           O  
ATOM    895  CB  MET A 120      13.386  16.354   8.059  1.00 16.87           C  
ATOM    896  CG  MET A 120      12.709  15.556   9.146  1.00 25.39           C  
ATOM    897  SD  MET A 120      11.361  14.584   8.506  1.00 30.51           S  
ATOM    898  CE  MET A 120      10.591  15.773   7.364  1.00 29.95           C  
ATOM    899  N   MET A 121      16.342  17.634   7.133  1.00  7.60           N  
ATOM    900  CA  MET A 121      16.843  18.704   6.293  1.00  7.02           C  
ATOM    901  C   MET A 121      18.351  18.714   6.325  1.00  8.45           C  
ATOM    902  O   MET A 121      18.962  19.492   7.057  1.00  7.83           O  
ATOM    903  CB  MET A 121      16.299  20.048   6.771  1.00  6.30           C  
ATOM    904  CG  MET A 121      14.795  20.141   6.699  1.00  9.78           C  
ATOM    905  SD  MET A 121      14.195  21.812   6.939  1.00  9.79           S  
ATOM    906  CE  MET A 121      14.681  22.524   5.353  1.00  8.93           C  
ATOM    907  N   LYS A 122      18.950  17.804   5.569  1.00  7.72           N  
ATOM    908  CA  LYS A 122      20.390  17.787   5.418  1.00  8.45           C  
ATOM    909  C   LYS A 122      20.772  17.136   4.101  1.00  8.43           C  
ATOM    910  O   LYS A 122      19.924  16.571   3.403  1.00 10.18           O  
ATOM    911  CB  LYS A 122      21.037  17.049   6.587  1.00 11.13           C  
ATOM    912  CG  LYS A 122      20.660  15.580   6.690  1.00 16.82           C  
ATOM    913  CD  LYS A 122      21.259  14.952   7.942  1.00 20.37           C  
ATOM    914  CE  LYS A 122      21.173  13.438   7.885  1.00 26.66           C  
ATOM    915  NZ  LYS A 122      19.785  12.937   7.645  1.00 31.82           N  
ATOM    916  N   GLY A 123      22.026  17.301   3.717  1.00  8.96           N  
ATOM    917  CA  GLY A 123      22.499  16.722   2.479  1.00  8.92           C  
ATOM    918  C   GLY A 123      24.005  16.803   2.413  1.00  9.15           C  
ATOM    919  O   GLY A 123      24.659  17.157   3.395  1.00  9.11           O  
ATOM    920  N   THR A 124      24.562  16.455   1.260  1.00  8.35           N  
ATOM    921  CA  THR A 124      26.000  16.378   1.107  1.00  7.33           C  
ATOM    922  C   THR A 124      26.491  17.591   0.342  1.00  7.44           C  
ATOM    923  O   THR A 124      25.737  18.226  -0.390  1.00  8.39           O  
ATOM    924  CB  THR A 124      26.395  15.112   0.318  1.00  7.49           C  
ATOM    925  OG1 THR A 124      25.542  14.979  -0.823  1.00  9.02           O  
ATOM    926  CG2 THR A 124      26.246  13.876   1.185  1.00 12.50           C  
ATOM    927  N   VAL A 125      27.761  17.905   0.528  1.00  9.80           N  
ATOM    928  CA  VAL A 125      28.450  18.890  -0.288  1.00 12.28           C  
ATOM    929  C   VAL A 125      29.545  18.134  -1.036  1.00 14.00           C  
ATOM    930  O   VAL A 125      30.377  17.462  -0.420  1.00 16.45           O  
ATOM    931  CB  VAL A 125      29.086  19.979   0.590  1.00 12.80           C  
ATOM    932  CG1 VAL A 125      29.896  20.943  -0.251  1.00 13.10           C  
ATOM    933  CG2 VAL A 125      28.005  20.708   1.356  1.00 14.08           C  
ATOM    934  N   THR A 126      29.493  18.171  -2.359  1.00 12.83           N  
ATOM    935  CA  THR A 126      30.427  17.408  -3.179  1.00 16.13           C  
ATOM    936  C   THR A 126      31.303  18.360  -4.002  1.00 15.60           C  
ATOM    937  O   THR A 126      30.793  19.237  -4.688  1.00 17.82           O  
ATOM    938  CB  THR A 126      29.663  16.454  -4.133  1.00 16.50           C  
ATOM    939  OG1 THR A 126      28.791  15.605  -3.370  1.00 19.44           O  
ATOM    940  CG2 THR A 126      30.633  15.588  -4.930  1.00 19.29           C  
ATOM    941  N   LEU A 127      32.617  18.218  -3.889  1.00 16.40           N  
ATOM    942  CA  LEU A 127      33.540  19.027  -4.678  1.00 18.79           C  
ATOM    943  C   LEU A 127      33.722  18.410  -6.070  1.00 20.09           C  
ATOM    944  O   LEU A 127      33.789  17.181  -6.211  1.00 20.32           O  
ATOM    945  CB  LEU A 127      34.889  19.139  -3.957  1.00 20.50           C  
ATOM    946  CG  LEU A 127      35.109  20.338  -3.026  1.00 23.69           C  
ATOM    947  CD1 LEU A 127      33.840  20.683  -2.253  1.00 23.18           C  
ATOM    948  CD2 LEU A 127      36.240  20.002  -2.072  1.00 25.27           C  
ATOM    949  N   LYS A 128      33.719  19.253  -7.097  1.00 18.41           N  
ATOM    950  CA  LYS A 128      33.828  18.774  -8.463  1.00 20.20           C  
ATOM    951  C   LYS A 128      34.797  19.632  -9.277  1.00 19.64           C  
ATOM    952  O   LYS A 128      35.581  20.379  -8.660  1.00 16.90           O  
ATOM    953  CB  LYS A 128      32.445  18.733  -9.124  1.00 21.04           C  
ATOM    954  CG  LYS A 128      31.786  20.084  -9.342  1.00 24.18           C  
ATOM    955  CD  LYS A 128      30.604  19.944 -10.297  1.00 27.79           C  
ATOM    956  CE  LYS A 128      29.730  21.195 -10.340  1.00 30.17           C  
ATOM    957  NZ  LYS A 128      30.417  22.357 -10.985  1.00 34.08           N  
ATOM    958  OXT LYS A 128      34.855  19.460 -10.507  1.00 19.15           O  
TER     959      LYS A 128                                                      
ATOM    960  N   ALA B   1     -17.559  15.712  39.810  1.00 35.25           N  
ATOM    961  CA  ALA B   1     -16.770  16.672  38.995  1.00 34.58           C  
ATOM    962  C   ALA B   1     -16.162  15.921  37.815  1.00 34.10           C  
ATOM    963  O   ALA B   1     -16.274  14.694  37.732  1.00 34.64           O  
ATOM    964  CB  ALA B   1     -15.671  17.313  39.847  1.00 33.68           C  
ATOM    965  N   GLU B   2     -15.673  16.678  36.837  1.00 34.65           N  
ATOM    966  CA  GLU B   2     -14.966  16.120  35.683  1.00 34.60           C  
ATOM    967  C   GLU B   2     -13.513  16.585  35.743  1.00 30.77           C  
ATOM    968  O   GLU B   2     -13.216  17.768  35.556  1.00 31.01           O  
ATOM    969  CB  GLU B   2     -15.614  16.586  34.373  1.00 37.34           C  
ATOM    970  CG  GLU B   2     -16.754  15.695  33.865  1.00 43.83           C  
ATOM    971  CD  GLU B   2     -17.962  15.661  34.802  1.00 48.47           C  
ATOM    972  OE1 GLU B   2     -18.685  16.682  34.898  1.00 50.92           O  
ATOM    973  OE2 GLU B   2     -18.204  14.595  35.417  1.00 51.60           O  
ATOM    974  N   CYS B   3     -12.619  15.645  36.012  1.00 26.51           N  
ATOM    975  CA  CYS B   3     -11.275  15.962  36.464  1.00 21.56           C  
ATOM    976  C   CYS B   3     -10.228  15.433  35.490  1.00 20.11           C  
ATOM    977  O   CYS B   3      -9.115  15.080  35.885  1.00 17.91           O  
ATOM    978  CB  CYS B   3     -11.071  15.373  37.859  1.00 19.12           C  
ATOM    979  SG  CYS B   3     -12.363  15.925  39.025  1.00 20.68           S  
ATOM    980  N   LYS B   4     -10.553  15.510  34.206  1.00 19.64           N  
ATOM    981  CA  LYS B   4      -9.676  15.034  33.152  1.00 21.45           C  
ATOM    982  C   LYS B   4      -9.910  15.887  31.914  1.00 19.92           C  
ATOM    983  O   LYS B   4     -11.005  16.410  31.714  1.00 20.53           O  
ATOM    984  CB  LYS B   4      -9.983  13.568  32.842  1.00 23.89           C  
ATOM    985  CG  LYS B   4      -8.861  12.833  32.144  1.00 31.54           C  
ATOM    986  CD  LYS B   4      -9.190  12.561  30.685  1.00 36.04           C  
ATOM    987  CE  LYS B   4      -8.150  11.638  30.060  1.00 39.57           C  
ATOM    988  NZ  LYS B   4      -8.624  11.052  28.777  1.00 40.97           N  
ATOM    989  N   VAL B   5      -8.852  16.100  31.140  1.00 19.53           N  
ATOM    990  CA  VAL B   5      -8.949  16.799  29.866  1.00 17.64           C  
ATOM    991  C   VAL B   5      -7.905  16.207  28.917  1.00 16.78           C  
ATOM    992  O   VAL B   5      -6.897  15.659  29.370  1.00 13.09           O  
ATOM    993  CB  VAL B   5      -8.705  18.329  30.044  1.00 18.78           C  
ATOM    994  CG1 VAL B   5      -7.251  18.605  30.437  1.00 19.58           C  
ATOM    995  CG2 VAL B   5      -9.069  19.075  28.768  1.00 18.17           C  
ATOM    996  N   THR B   6      -8.241  16.160  27.629  1.00 15.39           N  
ATOM    997  CA  THR B   6      -7.308  15.718  26.594  1.00 16.02           C  
ATOM    998  C   THR B   6      -6.987  16.867  25.645  1.00 13.97           C  
ATOM    999  O   THR B   6      -7.877  17.529  25.120  1.00 13.97           O  
ATOM   1000  CB  THR B   6      -7.881  14.537  25.779  1.00 16.48           C  
ATOM   1001  OG1 THR B   6      -8.281  13.493  26.677  1.00 19.53           O  
ATOM   1002  CG2 THR B   6      -6.832  13.992  24.815  1.00 14.83           C  
ATOM   1003  N   VAL B   7      -5.700  17.100  25.443  1.00 12.01           N  
ATOM   1004  CA  VAL B   7      -5.215  18.193  24.621  1.00  9.70           C  
ATOM   1005  C   VAL B   7      -4.479  17.539  23.446  1.00  9.05           C  
ATOM   1006  O   VAL B   7      -3.809  16.524  23.629  1.00  9.69           O  
ATOM   1007  CB  VAL B   7      -4.235  19.084  25.444  1.00 10.05           C  
ATOM   1008  CG1 VAL B   7      -3.603  20.140  24.558  1.00  9.71           C  
ATOM   1009  CG2 VAL B   7      -4.969  19.750  26.620  1.00 10.16           C  
ATOM   1010  N   ASP B   8      -4.737  18.010  22.230  1.00  8.90           N  
ATOM   1011  CA  ASP B   8      -4.025  17.505  21.057  1.00  9.44           C  
ATOM   1012  C   ASP B   8      -2.921  18.478  20.683  1.00  8.76           C  
ATOM   1013  O   ASP B   8      -3.021  19.672  20.942  1.00  8.79           O  
ATOM   1014  CB  ASP B   8      -4.981  17.316  19.867  1.00 11.43           C  
ATOM   1015  CG  ASP B   8      -4.316  16.632  18.670  1.00 14.31           C  
ATOM   1016  OD1 ASP B   8      -3.681  15.573  18.850  1.00 13.86           O  
ATOM   1017  OD2 ASP B   8      -4.439  17.156  17.543  1.00 14.75           O  
ATOM   1018  N   SER B   9      -1.859  17.952  20.091  1.00 10.84           N  
ATOM   1019  CA  SER B   9      -0.771  18.767  19.585  1.00  9.15           C  
ATOM   1020  C   SER B   9      -0.428  18.294  18.171  1.00 10.28           C  
ATOM   1021  O   SER B   9      -0.685  17.140  17.814  1.00 10.19           O  
ATOM   1022  CB  SER B   9       0.434  18.645  20.507  1.00  7.75           C  
ATOM   1023  OG  SER B   9       0.929  17.324  20.500  1.00 11.83           O  
ATOM   1024  N   THR B  10       0.093  19.200  17.356  1.00 10.78           N  
ATOM   1025  CA  THR B  10       0.067  19.006  15.911  1.00 13.32           C  
ATOM   1026  C   THR B  10       1.453  19.161  15.284  1.00 13.41           C  
ATOM   1027  O   THR B  10       2.390  19.642  15.929  1.00 12.14           O  
ATOM   1028  CB  THR B  10      -0.889  20.015  15.247  1.00 13.50           C  
ATOM   1029  OG1 THR B  10      -0.371  21.341  15.407  1.00 13.24           O  
ATOM   1030  CG2 THR B  10      -2.273  19.938  15.885  1.00 14.56           C  
ATOM   1031  N   ASP B  11       1.548  18.866  13.989  1.00 13.94           N  
ATOM   1032  CA  ASP B  11       2.790  19.078  13.247  1.00 14.18           C  
ATOM   1033  C   ASP B  11       3.063  20.556  12.967  1.00 15.45           C  
ATOM   1034  O   ASP B  11       4.146  20.917  12.503  1.00 16.42           O  
ATOM   1035  CB  ASP B  11       2.756  18.329  11.921  1.00 14.58           C  
ATOM   1036  CG  ASP B  11       2.956  16.838  12.077  1.00 15.27           C  
ATOM   1037  OD1 ASP B  11       3.465  16.371  13.120  1.00 14.41           O  
ATOM   1038  OD2 ASP B  11       2.620  16.131  11.114  1.00 16.83           O  
ATOM   1039  N   GLN B  12       2.048  21.393  13.159  1.00 16.26           N  
ATOM   1040  CA  GLN B  12       2.164  22.812  12.867  1.00 16.39           C  
ATOM   1041  C   GLN B  12       2.440  23.608  14.142  1.00 15.69           C  
ATOM   1042  O   GLN B  12       2.214  24.815  14.190  1.00 14.04           O  
ATOM   1043  CB  GLN B  12       0.887  23.319  12.184  1.00 22.48           C  
ATOM   1044  CG  GLN B  12       0.650  22.771  10.756  1.00 26.78           C  
ATOM   1045  CD  GLN B  12       0.096  21.345  10.737  1.00 29.50           C  
ATOM   1046  OE1 GLN B  12      -0.962  21.069  11.288  1.00 30.96           O  
ATOM   1047  NE2 GLN B  12       0.821  20.438  10.099  1.00 31.20           N  
ATOM   1048  N   MET B  13       2.931  22.918  15.169  1.00 13.92           N  
ATOM   1049  CA  MET B  13       3.401  23.549  16.398  1.00 12.43           C  
ATOM   1050  C   MET B  13       2.277  24.284  17.133  1.00 12.76           C  
ATOM   1051  O   MET B  13       2.431  25.442  17.526  1.00 11.26           O  
ATOM   1052  CB  MET B  13       4.560  24.515  16.094  1.00 12.98           C  
ATOM   1053  CG  MET B  13       5.417  24.885  17.304  1.00 11.48           C  
ATOM   1054  SD  MET B  13       6.671  26.139  16.924  1.00 16.58           S  
ATOM   1055  CE  MET B  13       7.730  25.186  15.776  1.00 12.61           C  
ATOM   1056  N   SER B  14       1.150  23.606  17.331  1.00 11.96           N  
ATOM   1057  CA  SER B  14       0.058  24.185  18.101  1.00 11.91           C  
ATOM   1058  C   SER B  14      -0.590  23.148  18.991  1.00 10.44           C  
ATOM   1059  O   SER B  14      -0.412  21.948  18.786  1.00 11.31           O  
ATOM   1060  CB  SER B  14      -0.981  24.785  17.165  1.00 13.00           C  
ATOM   1061  OG  SER B  14      -1.564  23.778  16.348  1.00 20.25           O  
ATOM   1062  N   PHE B  15      -1.209  23.623  20.065  1.00  9.76           N  
ATOM   1063  CA  PHE B  15      -2.153  22.831  20.854  1.00 10.32           C  
ATOM   1064  C   PHE B  15      -3.554  23.129  20.297  1.00 10.87           C  
ATOM   1065  O   PHE B  15      -3.752  24.158  19.649  1.00 13.28           O  
ATOM   1066  CB  PHE B  15      -2.087  23.243  22.337  1.00  9.02           C  
ATOM   1067  CG  PHE B  15      -0.805  22.851  23.045  1.00  6.81           C  
ATOM   1068  CD1 PHE B  15      -0.462  21.516  23.211  1.00  6.65           C  
ATOM   1069  CD2 PHE B  15      -0.007  23.819  23.650  1.00  6.63           C  
ATOM   1070  CE1 PHE B  15       0.642  21.148  23.985  1.00  5.32           C  
ATOM   1071  CE2 PHE B  15       1.100  23.456  24.426  1.00  5.22           C  
ATOM   1072  CZ  PHE B  15       1.417  22.117  24.591  1.00  6.28           C  
ATOM   1073  N   ASN B  16      -4.532  22.268  20.567  1.00 10.80           N  
ATOM   1074  CA  ASN B  16      -5.900  22.544  20.119  1.00 13.20           C  
ATOM   1075  C   ASN B  16      -6.727  23.358  21.115  1.00 14.89           C  
ATOM   1076  O   ASN B  16      -7.908  23.614  20.884  1.00 18.84           O  
ATOM   1077  CB  ASN B  16      -6.646  21.249  19.726  1.00 13.35           C  
ATOM   1078  CG  ASN B  16      -6.951  20.337  20.915  1.00 15.17           C  
ATOM   1079  OD1 ASN B  16      -6.400  20.496  22.008  1.00 14.78           O  
ATOM   1080  ND2 ASN B  16      -7.759  19.309  20.668  1.00 15.70           N  
ATOM   1081  N   THR B  17      -6.081  23.862  22.158  1.00 13.37           N  
ATOM   1082  CA  THR B  17      -6.753  24.725  23.116  1.00 12.99           C  
ATOM   1083  C   THR B  17      -5.788  25.744  23.671  1.00 14.25           C  
ATOM   1084  O   THR B  17      -4.577  25.517  23.679  1.00 14.99           O  
ATOM   1085  CB  THR B  17      -7.336  23.928  24.297  1.00 13.96           C  
ATOM   1086  OG1 THR B  17      -8.078  24.818  25.146  1.00 14.94           O  
ATOM   1087  CG2 THR B  17      -6.228  23.283  25.111  1.00 12.21           C  
ATOM   1088  N   LYS B  18      -6.332  26.833  24.207  1.00 14.46           N  
ATOM   1089  CA  LYS B  18      -5.514  27.891  24.781  1.00 15.78           C  
ATOM   1090  C   LYS B  18      -5.772  28.078  26.271  1.00 14.42           C  
ATOM   1091  O   LYS B  18      -5.072  28.836  26.936  1.00 14.97           O  
ATOM   1092  CB  LYS B  18      -5.758  29.205  24.032  1.00 19.60           C  
ATOM   1093  CG  LYS B  18      -5.129  29.231  22.640  1.00 24.96           C  
ATOM   1094  CD  LYS B  18      -5.863  30.199  21.709  1.00 31.13           C  
ATOM   1095  CE  LYS B  18      -5.422  30.034  20.252  1.00 35.78           C  
ATOM   1096  NZ  LYS B  18      -3.963  30.309  20.040  1.00 37.83           N  
ATOM   1097  N   ASP B  19      -6.696  27.295  26.813  1.00 13.26           N  
ATOM   1098  CA  ASP B  19      -6.993  27.348  28.232  1.00 13.07           C  
ATOM   1099  C   ASP B  19      -7.446  25.984  28.711  1.00 11.89           C  
ATOM   1100  O   ASP B  19      -8.217  25.300  28.038  1.00 15.04           O  
ATOM   1101  CB  ASP B  19      -8.086  28.388  28.512  1.00 15.50           C  
ATOM   1102  CG  ASP B  19      -8.544  28.385  29.971  1.00 19.08           C  
ATOM   1103  OD1 ASP B  19      -7.741  28.759  30.847  1.00 19.55           O  
ATOM   1104  OD2 ASP B  19      -9.694  27.972  30.248  1.00 21.72           O  
ATOM   1105  N   ILE B  20      -6.927  25.574  29.857  1.00 12.09           N  
ATOM   1106  CA  ILE B  20      -7.360  24.346  30.495  1.00 13.67           C  
ATOM   1107  C   ILE B  20      -8.097  24.755  31.767  1.00 14.67           C  
ATOM   1108  O   ILE B  20      -7.582  25.536  32.562  1.00 14.50           O  
ATOM   1109  CB  ILE B  20      -6.140  23.432  30.834  1.00 14.65           C  
ATOM   1110  CG1 ILE B  20      -5.522  22.893  29.536  1.00 17.28           C  
ATOM   1111  CG2 ILE B  20      -6.567  22.256  31.712  1.00 14.87           C  
ATOM   1112  CD1 ILE B  20      -4.274  22.060  29.751  1.00 17.58           C  
ATOM   1113  N   ALA B  21      -9.348  24.323  31.883  1.00 16.02           N  
ATOM   1114  CA  ALA B  21     -10.167  24.637  33.043  1.00 15.14           C  
ATOM   1115  C   ALA B  21     -10.150  23.462  34.021  1.00 14.80           C  
ATOM   1116  O   ALA B  21     -10.395  22.319  33.635  1.00 15.57           O  
ATOM   1117  CB  ALA B  21     -11.579  24.934  32.604  1.00 15.80           C  
ATOM   1118  N   ILE B  22      -9.726  23.742  35.246  1.00 14.35           N  
ATOM   1119  CA  ILE B  22      -9.633  22.733  36.297  1.00 15.28           C  
ATOM   1120  C   ILE B  22     -10.616  23.033  37.437  1.00 15.39           C  
ATOM   1121  O   ILE B  22     -10.522  24.070  38.094  1.00 14.86           O  
ATOM   1122  CB  ILE B  22      -8.199  22.672  36.858  1.00 15.35           C  
ATOM   1123  CG1 ILE B  22      -7.241  22.221  35.750  1.00 16.09           C  
ATOM   1124  CG2 ILE B  22      -8.128  21.734  38.071  1.00 15.10           C  
ATOM   1125  CD1 ILE B  22      -5.788  22.205  36.164  1.00 17.38           C  
ATOM   1126  N   ASP B  23     -11.617  22.171  37.587  1.00 15.87           N  
ATOM   1127  CA  ASP B  23     -12.555  22.253  38.701  1.00 15.51           C  
ATOM   1128  C   ASP B  23     -11.812  22.153  40.029  1.00 15.21           C  
ATOM   1129  O   ASP B  23     -11.164  21.145  40.318  1.00 17.17           O  
ATOM   1130  CB  ASP B  23     -13.580  21.126  38.601  1.00 13.81           C  
ATOM   1131  CG  ASP B  23     -14.819  21.388  39.421  1.00 15.36           C  
ATOM   1132  OD1 ASP B  23     -14.746  22.205  40.369  1.00 14.76           O  
ATOM   1133  OD2 ASP B  23     -15.873  20.800  39.095  1.00 16.45           O  
ATOM   1134  N   LYS B  24     -11.964  23.179  40.857  1.00 17.49           N  
ATOM   1135  CA  LYS B  24     -11.365  23.222  42.188  1.00 20.44           C  
ATOM   1136  C   LYS B  24     -11.889  22.089  43.087  1.00 19.46           C  
ATOM   1137  O   LYS B  24     -11.220  21.674  44.025  1.00 21.50           O  
ATOM   1138  CB  LYS B  24     -11.656  24.583  42.836  1.00 23.94           C  
ATOM   1139  CG  LYS B  24     -10.601  25.064  43.823  1.00 31.77           C  
ATOM   1140  CD  LYS B  24     -10.201  26.518  43.548  1.00 37.68           C  
ATOM   1141  CE  LYS B  24     -11.407  27.468  43.559  1.00 40.98           C  
ATOM   1142  NZ  LYS B  24     -11.089  28.824  43.001  1.00 42.50           N  
ATOM   1143  N   SER B  25     -13.074  21.579  42.779  1.00 18.72           N  
ATOM   1144  CA  SER B  25     -13.646  20.452  43.518  1.00 18.70           C  
ATOM   1145  C   SER B  25     -12.856  19.157  43.343  1.00 19.30           C  
ATOM   1146  O   SER B  25     -13.016  18.216  44.122  1.00 19.98           O  
ATOM   1147  CB  SER B  25     -15.087  20.217  43.070  1.00 19.05           C  
ATOM   1148  OG  SER B  25     -15.834  21.422  43.091  1.00 17.62           O  
ATOM   1149  N   CYS B  26     -12.070  19.077  42.272  1.00 19.90           N  
ATOM   1150  CA  CYS B  26     -11.298  17.875  41.986  1.00 18.43           C  
ATOM   1151  C   CYS B  26     -10.178  17.655  42.994  1.00 18.91           C  
ATOM   1152  O   CYS B  26      -9.446  18.577  43.355  1.00 20.21           O  
ATOM   1153  CB  CYS B  26     -10.712  17.938  40.570  1.00 18.33           C  
ATOM   1154  SG  CYS B  26     -11.945  17.896  39.240  1.00 19.76           S  
ATOM   1155  N   LYS B  27     -10.067  16.424  43.469  1.00 20.37           N  
ATOM   1156  CA  LYS B  27      -8.931  16.011  44.273  1.00 21.76           C  
ATOM   1157  C   LYS B  27      -7.675  15.973  43.399  1.00 20.33           C  
ATOM   1158  O   LYS B  27      -6.637  16.539  43.750  1.00 20.51           O  
ATOM   1159  CB  LYS B  27      -9.203  14.625  44.850  1.00 24.41           C  
ATOM   1160  CG  LYS B  27      -9.084  14.557  46.346  1.00 31.23           C  
ATOM   1161  CD  LYS B  27      -7.648  14.296  46.758  1.00 36.11           C  
ATOM   1162  CE  LYS B  27      -7.504  14.263  48.274  1.00 39.79           C  
ATOM   1163  NZ  LYS B  27      -6.172  13.731  48.680  1.00 43.56           N  
ATOM   1164  N   THR B  28      -7.766  15.255  42.285  1.00 20.34           N  
ATOM   1165  CA  THR B  28      -6.663  15.155  41.337  1.00 18.91           C  
ATOM   1166  C   THR B  28      -7.150  15.556  39.955  1.00 16.95           C  
ATOM   1167  O   THR B  28      -8.354  15.514  39.671  1.00 17.81           O  
ATOM   1168  CB  THR B  28      -6.108  13.715  41.270  1.00 19.89           C  
ATOM   1169  OG1 THR B  28      -7.181  12.797  41.019  1.00 20.19           O  
ATOM   1170  CG2 THR B  28      -5.415  13.347  42.574  1.00 17.94           C  
ATOM   1171  N   PHE B  29      -6.230  15.989  39.104  1.00 15.83           N  
ATOM   1172  CA  PHE B  29      -6.592  16.329  37.740  1.00 14.06           C  
ATOM   1173  C   PHE B  29      -5.630  15.614  36.806  1.00 11.29           C  
ATOM   1174  O   PHE B  29      -4.452  15.462  37.124  1.00  9.83           O  
ATOM   1175  CB  PHE B  29      -6.526  17.848  37.524  1.00 12.95           C  
ATOM   1176  CG  PHE B  29      -7.255  18.318  36.300  1.00 13.68           C  
ATOM   1177  CD1 PHE B  29      -8.640  18.414  36.296  1.00 12.67           C  
ATOM   1178  CD2 PHE B  29      -6.567  18.585  35.122  1.00 13.96           C  
ATOM   1179  CE1 PHE B  29      -9.334  18.759  35.140  1.00 15.32           C  
ATOM   1180  CE2 PHE B  29      -7.255  18.930  33.956  1.00 15.16           C  
ATOM   1181  CZ  PHE B  29      -8.641  19.014  33.966  1.00 13.87           C  
ATOM   1182  N   THR B  30      -6.174  15.081  35.718  1.00 12.90           N  
ATOM   1183  CA  THR B  30      -5.396  14.338  34.733  1.00 13.18           C  
ATOM   1184  C   THR B  30      -5.404  15.042  33.378  1.00 11.96           C  
ATOM   1185  O   THR B  30      -6.462  15.347  32.832  1.00 13.52           O  
ATOM   1186  CB  THR B  30      -5.954  12.906  34.579  1.00 13.88           C  
ATOM   1187  OG1 THR B  30      -5.877  12.235  35.846  1.00 14.64           O  
ATOM   1188  CG2 THR B  30      -5.160  12.120  33.535  1.00 13.26           C  
ATOM   1189  N   VAL B  31      -4.218  15.342  32.864  1.00 13.01           N  
ATOM   1190  CA  VAL B  31      -4.085  15.887  31.519  1.00 13.48           C  
ATOM   1191  C   VAL B  31      -3.582  14.779  30.611  1.00 12.91           C  
ATOM   1192  O   VAL B  31      -2.579  14.137  30.920  1.00 12.69           O  
ATOM   1193  CB  VAL B  31      -3.070  17.055  31.472  1.00 16.05           C  
ATOM   1194  CG1 VAL B  31      -2.976  17.616  30.050  1.00 16.70           C  
ATOM   1195  CG2 VAL B  31      -3.489  18.154  32.439  1.00 18.14           C  
ATOM   1196  N   GLU B  32      -4.320  14.507  29.541  1.00 12.63           N  
ATOM   1197  CA  GLU B  32      -3.851  13.596  28.507  1.00 13.45           C  
ATOM   1198  C   GLU B  32      -3.474  14.399  27.265  1.00 12.40           C  
ATOM   1199  O   GLU B  32      -4.201  15.296  26.863  1.00 11.61           O  
ATOM   1200  CB  GLU B  32      -4.934  12.577  28.165  1.00 17.62           C  
ATOM   1201  CG  GLU B  32      -4.419  11.367  27.402  1.00 25.13           C  
ATOM   1202  CD  GLU B  32      -5.527  10.566  26.738  1.00 29.73           C  
ATOM   1203  OE1 GLU B  32      -6.707  10.969  26.827  1.00 34.42           O  
ATOM   1204  OE2 GLU B  32      -5.215   9.545  26.085  1.00 34.40           O  
ATOM   1205  N   LEU B  33      -2.297  14.119  26.717  1.00 11.52           N  
ATOM   1206  CA  LEU B  33      -1.771  14.819  25.547  1.00 10.39           C  
ATOM   1207  C   LEU B  33      -1.643  13.825  24.394  1.00 10.54           C  
ATOM   1208  O   LEU B  33      -1.108  12.735  24.567  1.00 11.16           O  
ATOM   1209  CB  LEU B  33      -0.392  15.426  25.869  1.00 10.19           C  
ATOM   1210  CG  LEU B  33       0.323  16.130  24.709  1.00 10.52           C  
ATOM   1211  CD1 LEU B  33      -0.421  17.395  24.329  1.00 11.70           C  
ATOM   1212  CD2 LEU B  33       1.760  16.456  25.086  1.00 10.85           C  
ATOM   1213  N   THR B  34      -2.216  14.161  23.245  1.00  9.03           N  
ATOM   1214  CA  THR B  34      -2.044  13.347  22.053  1.00 10.02           C  
ATOM   1215  C   THR B  34      -1.294  14.155  20.995  1.00  8.15           C  
ATOM   1216  O   THR B  34      -1.140  15.365  21.137  1.00  7.47           O  
ATOM   1217  CB  THR B  34      -3.404  12.901  21.512  1.00  9.90           C  
ATOM   1218  OG1 THR B  34      -4.188  14.056  21.203  1.00 13.98           O  
ATOM   1219  CG2 THR B  34      -4.142  12.063  22.557  1.00 12.10           C  
ATOM   1220  N   HIS B  35      -0.703  13.469  20.020  1.00  9.78           N  
ATOM   1221  CA  HIS B  35       0.016  14.138  18.934  1.00 12.66           C  
ATOM   1222  C   HIS B  35      -0.538  13.649  17.591  1.00 13.49           C  
ATOM   1223  O   HIS B  35      -0.318  12.501  17.198  1.00 14.24           O  
ATOM   1224  CB  HIS B  35       1.522  13.822  19.043  1.00 10.49           C  
ATOM   1225  CG  HIS B  35       2.401  14.682  18.184  1.00 10.60           C  
ATOM   1226  ND1 HIS B  35       2.152  14.892  16.846  1.00 12.24           N  
ATOM   1227  CD2 HIS B  35       3.563  15.335  18.480  1.00 10.13           C  
ATOM   1228  CE1 HIS B  35       3.146  15.654  16.369  1.00 11.70           C  
ATOM   1229  NE2 HIS B  35       4.018  15.923  17.378  1.00  9.55           N  
ATOM   1230  N   SER B  36      -1.320  14.490  16.928  1.00 15.50           N  
ATOM   1231  CA  SER B  36      -1.793  14.178  15.583  1.00 17.47           C  
ATOM   1232  C   SER B  36      -0.676  14.442  14.568  1.00 19.44           C  
ATOM   1233  O   SER B  36       0.368  14.980  14.915  1.00 19.26           O  
ATOM   1234  CB  SER B  36      -3.025  15.021  15.253  1.00 16.24           C  
ATOM   1235  OG  SER B  36      -2.786  16.392  15.505  1.00 18.94           O  
ATOM   1236  N   GLY B  37      -0.882  14.038  13.322  1.00 20.61           N  
ATOM   1237  CA  GLY B  37       0.135  14.263  12.314  1.00 23.53           C  
ATOM   1238  C   GLY B  37       1.121  13.115  12.186  1.00 22.95           C  
ATOM   1239  O   GLY B  37       0.838  12.004  12.630  1.00 24.59           O  
ATOM   1240  N   SER B  38       2.277  13.379  11.581  1.00 22.87           N  
ATOM   1241  CA  SER B  38       3.206  12.318  11.206  1.00 22.66           C  
ATOM   1242  C   SER B  38       4.665  12.523  11.630  1.00 21.84           C  
ATOM   1243  O   SER B  38       5.504  11.647  11.406  1.00 21.13           O  
ATOM   1244  CB  SER B  38       3.142  12.093   9.692  1.00 23.71           C  
ATOM   1245  OG  SER B  38       2.920  13.310   9.000  1.00 26.67           O  
ATOM   1246  N   LEU B  39       4.969  13.654  12.260  1.00 19.78           N  
ATOM   1247  CA  LEU B  39       6.355  13.971  12.588  1.00 19.13           C  
ATOM   1248  C   LEU B  39       6.754  13.303  13.902  1.00 17.72           C  
ATOM   1249  O   LEU B  39       5.974  13.264  14.845  1.00 16.30           O  
ATOM   1250  CB  LEU B  39       6.538  15.491  12.678  1.00 21.23           C  
ATOM   1251  CG  LEU B  39       7.066  16.288  11.470  1.00 24.47           C  
ATOM   1252  CD1 LEU B  39       6.810  15.560  10.163  1.00 24.19           C  
ATOM   1253  CD2 LEU B  39       6.427  17.664  11.444  1.00 18.92           C  
ATOM   1254  N   PRO B  40       7.948  12.690  13.946  1.00 17.04           N  
ATOM   1255  CA  PRO B  40       8.429  12.032  15.164  1.00 15.70           C  
ATOM   1256  C   PRO B  40       8.903  13.029  16.217  1.00 15.20           C  
ATOM   1257  O   PRO B  40       9.163  14.196  15.912  1.00 15.30           O  
ATOM   1258  CB  PRO B  40       9.573  11.155  14.659  1.00 16.94           C  
ATOM   1259  CG  PRO B  40      10.114  11.923  13.501  1.00 16.94           C  
ATOM   1260  CD  PRO B  40       8.898  12.527  12.832  1.00 16.75           C  
ATOM   1261  N   LYS B  41       9.189  12.515  17.407  1.00 15.60           N  
ATOM   1262  CA  LYS B  41       9.407  13.355  18.579  1.00 15.91           C  
ATOM   1263  C   LYS B  41      10.681  14.194  18.529  1.00 15.77           C  
ATOM   1264  O   LYS B  41      10.743  15.258  19.142  1.00 13.71           O  
ATOM   1265  CB  LYS B  41       9.383  12.507  19.859  1.00 19.79           C  
ATOM   1266  CG  LYS B  41      10.497  11.472  19.974  1.00 23.24           C  
ATOM   1267  CD  LYS B  41      10.304  10.605  21.208  1.00 28.28           C  
ATOM   1268  CE  LYS B  41      11.564  10.566  22.059  1.00 32.54           C  
ATOM   1269  NZ  LYS B  41      11.393   9.729  23.290  1.00 36.77           N  
ATOM   1270  N   ASN B  42      11.693  13.735  17.800  1.00 14.72           N  
ATOM   1271  CA  ASN B  42      12.938  14.494  17.719  1.00 14.14           C  
ATOM   1272  C   ASN B  42      12.894  15.580  16.640  1.00 12.92           C  
ATOM   1273  O   ASN B  42      13.797  16.411  16.559  1.00 12.69           O  
ATOM   1274  CB  ASN B  42      14.136  13.556  17.510  1.00 19.74           C  
ATOM   1275  CG  ASN B  42      14.142  12.898  16.141  1.00 25.27           C  
ATOM   1276  OD1 ASN B  42      13.210  12.170  15.772  1.00 28.79           O  
ATOM   1277  ND2 ASN B  42      15.237  13.077  15.413  1.00 31.08           N  
ATOM   1278  N   VAL B  43      11.810  15.603  15.864  1.00 10.11           N  
ATOM   1279  CA  VAL B  43      11.587  16.626  14.838  1.00 10.50           C  
ATOM   1280  C   VAL B  43      10.558  17.644  15.328  1.00  9.42           C  
ATOM   1281  O   VAL B  43      10.823  18.835  15.353  1.00  9.46           O  
ATOM   1282  CB  VAL B  43      11.064  15.994  13.521  1.00 10.49           C  
ATOM   1283  CG1 VAL B  43      10.696  17.071  12.521  1.00  9.58           C  
ATOM   1284  CG2 VAL B  43      12.119  15.058  12.934  1.00 11.99           C  
ATOM   1285  N   MET B  44       9.437  17.141  15.828  1.00  9.70           N  
ATOM   1286  CA  MET B  44       8.317  17.974  16.255  1.00  9.44           C  
ATOM   1287  C   MET B  44       7.653  17.361  17.499  1.00  8.41           C  
ATOM   1288  O   MET B  44       6.456  17.122  17.527  1.00 10.61           O  
ATOM   1289  CB  MET B  44       7.318  18.097  15.098  1.00  9.65           C  
ATOM   1290  CG  MET B  44       6.130  19.018  15.327  1.00 12.38           C  
ATOM   1291  SD  MET B  44       6.526  20.727  15.616  1.00 13.56           S  
ATOM   1292  CE  MET B  44       7.217  21.202  14.030  1.00 15.46           C  
ATOM   1293  N   GLY B  45       8.453  17.090  18.522  1.00  9.31           N  
ATOM   1294  CA  GLY B  45       7.922  16.528  19.751  1.00  7.78           C  
ATOM   1295  C   GLY B  45       7.282  17.591  20.618  1.00  6.32           C  
ATOM   1296  O   GLY B  45       7.657  18.762  20.548  1.00  8.39           O  
ATOM   1297  N   HIS B  46       6.248  17.206  21.364  1.00  7.05           N  
ATOM   1298  CA  HIS B  46       5.563  18.120  22.270  1.00  6.33           C  
ATOM   1299  C   HIS B  46       5.401  17.461  23.620  1.00  7.45           C  
ATOM   1300  O   HIS B  46       5.164  16.259  23.695  1.00  8.11           O  
ATOM   1301  CB  HIS B  46       4.174  18.462  21.732  1.00  6.63           C  
ATOM   1302  CG  HIS B  46       4.191  19.072  20.369  1.00  5.76           C  
ATOM   1303  ND1 HIS B  46       4.909  20.226  20.109  1.00  6.48           N  
ATOM   1304  CD2 HIS B  46       3.536  18.712  19.225  1.00  5.69           C  
ATOM   1305  CE1 HIS B  46       4.647  20.524  18.805  1.00  4.51           C  
ATOM   1306  NE2 HIS B  46       3.800  19.599  18.280  1.00  6.86           N  
ATOM   1307  N   ASN B  47       5.577  18.236  24.681  1.00  6.36           N  
ATOM   1308  CA  ASN B  47       5.076  17.843  25.991  1.00  5.45           C  
ATOM   1309  C   ASN B  47       4.115  18.942  26.449  1.00  7.60           C  
ATOM   1310  O   ASN B  47       3.826  19.866  25.683  1.00  6.75           O  
ATOM   1311  CB  ASN B  47       6.233  17.671  26.987  1.00  4.84           C  
ATOM   1312  CG  ASN B  47       7.055  18.935  27.164  1.00  5.47           C  
ATOM   1313  OD1 ASN B  47       6.708  19.991  26.650  1.00  7.16           O  
ATOM   1314  ND2 ASN B  47       8.153  18.830  27.894  1.00  6.87           N  
ATOM   1315  N   LEU B  48       3.453  18.720  27.576  1.00  6.52           N  
ATOM   1316  CA  LEU B  48       2.640  19.759  28.192  1.00  7.01           C  
ATOM   1317  C   LEU B  48       3.127  19.919  29.620  1.00  7.63           C  
ATOM   1318  O   LEU B  48       3.220  18.938  30.357  1.00  7.33           O  
ATOM   1319  CB  LEU B  48       1.162  19.367  28.171  1.00  9.61           C  
ATOM   1320  CG  LEU B  48       0.166  20.448  28.617  1.00 11.83           C  
ATOM   1321  CD1 LEU B  48      -1.131  20.326  27.806  1.00 12.77           C  
ATOM   1322  CD2 LEU B  48      -0.099  20.341  30.113  1.00 10.36           C  
ATOM   1323  N   VAL B  49       3.515  21.139  29.976  1.00  6.42           N  
ATOM   1324  CA  VAL B  49       4.086  21.443  31.289  1.00  7.60           C  
ATOM   1325  C   VAL B  49       3.246  22.523  31.979  1.00  8.27           C  
ATOM   1326  O   VAL B  49       2.874  23.513  31.355  1.00  8.34           O  
ATOM   1327  CB  VAL B  49       5.547  21.962  31.164  1.00  6.54           C  
ATOM   1328  CG1 VAL B  49       6.196  22.053  32.535  1.00  7.82           C  
ATOM   1329  CG2 VAL B  49       6.360  21.047  30.249  1.00  5.87           C  
ATOM   1330  N   ILE B  50       2.906  22.297  33.244  1.00  8.37           N  
ATOM   1331  CA  ILE B  50       2.154  23.277  34.022  1.00  8.90           C  
ATOM   1332  C   ILE B  50       3.034  23.943  35.080  1.00 10.68           C  
ATOM   1333  O   ILE B  50       3.819  23.274  35.770  1.00  8.84           O  
ATOM   1334  CB  ILE B  50       0.938  22.615  34.686  1.00 10.67           C  
ATOM   1335  CG1 ILE B  50      -0.018  22.130  33.595  1.00  9.78           C  
ATOM   1336  CG2 ILE B  50       0.244  23.602  35.625  1.00 11.99           C  
ATOM   1337  CD1 ILE B  50      -1.157  21.250  34.073  1.00 12.58           C  
ATOM   1338  N   SER B  51       2.959  25.269  35.149  1.00 10.39           N  
ATOM   1339  CA  SER B  51       3.758  26.045  36.086  1.00  9.45           C  
ATOM   1340  C   SER B  51       3.056  27.365  36.342  1.00  9.27           C  
ATOM   1341  O   SER B  51       2.032  27.668  35.721  1.00  8.77           O  
ATOM   1342  CB  SER B  51       5.140  26.326  35.487  1.00 11.48           C  
ATOM   1343  OG  SER B  51       5.031  27.133  34.322  1.00 10.66           O  
ATOM   1344  N   LYS B  52       3.632  28.168  37.226  1.00 12.17           N  
ATOM   1345  CA  LYS B  52       3.235  29.561  37.340  1.00 16.18           C  
ATOM   1346  C   LYS B  52       3.491  30.245  36.010  1.00 16.40           C  
ATOM   1347  O   LYS B  52       4.488  29.959  35.336  1.00 15.19           O  
ATOM   1348  CB  LYS B  52       4.028  30.264  38.443  1.00 18.78           C  
ATOM   1349  CG  LYS B  52       3.427  30.083  39.828  1.00 22.36           C  
ATOM   1350  CD  LYS B  52       3.966  31.114  40.809  1.00 26.53           C  
ATOM   1351  CE  LYS B  52       5.162  30.582  41.597  1.00 30.68           C  
ATOM   1352  NZ  LYS B  52       5.587  31.506  42.704  1.00 30.69           N  
ATOM   1353  N   GLU B  53       2.565  31.116  35.617  1.00 17.63           N  
ATOM   1354  CA  GLU B  53       2.673  31.844  34.362  1.00 17.28           C  
ATOM   1355  C   GLU B  53       4.034  32.537  34.236  1.00 16.34           C  
ATOM   1356  O   GLU B  53       4.714  32.403  33.218  1.00 16.78           O  
ATOM   1357  CB  GLU B  53       1.542  32.867  34.264  1.00 19.17           C  
ATOM   1358  CG  GLU B  53       1.086  33.141  32.843  1.00 25.35           C  
ATOM   1359  CD  GLU B  53      -0.368  33.570  32.765  1.00 29.58           C  
ATOM   1360  OE1 GLU B  53      -0.674  34.709  33.174  1.00 34.48           O  
ATOM   1361  OE2 GLU B  53      -1.212  32.771  32.299  1.00 33.50           O  
ATOM   1362  N   ALA B  54       4.520  33.091  35.340  1.00 15.31           N  
ATOM   1363  CA  ALA B  54       5.786  33.807  35.332  1.00 15.75           C  
ATOM   1364  C   ALA B  54       7.007  32.888  35.236  1.00 16.82           C  
ATOM   1365  O   ALA B  54       8.119  33.357  34.966  1.00 16.95           O  
ATOM   1366  CB  ALA B  54       5.884  34.689  36.569  1.00 18.81           C  
ATOM   1367  N   ASP B  55       6.802  31.587  35.435  1.00 16.37           N  
ATOM   1368  CA  ASP B  55       7.904  30.622  35.430  1.00 15.28           C  
ATOM   1369  C   ASP B  55       8.080  29.875  34.101  1.00 12.41           C  
ATOM   1370  O   ASP B  55       9.028  29.108  33.942  1.00 13.20           O  
ATOM   1371  CB  ASP B  55       7.716  29.590  36.550  1.00 16.76           C  
ATOM   1372  CG  ASP B  55       8.180  30.091  37.908  1.00 18.11           C  
ATOM   1373  OD1 ASP B  55       8.981  31.045  37.972  1.00 19.65           O  
ATOM   1374  OD2 ASP B  55       7.790  29.478  38.920  1.00 19.33           O  
ATOM   1375  N   MET B  56       7.153  30.052  33.168  1.00 12.24           N  
ATOM   1376  CA  MET B  56       7.158  29.249  31.949  1.00 12.75           C  
ATOM   1377  C   MET B  56       8.449  29.385  31.129  1.00 14.36           C  
ATOM   1378  O   MET B  56       9.153  28.396  30.890  1.00 15.29           O  
ATOM   1379  CB  MET B  56       5.936  29.594  31.097  1.00 12.98           C  
ATOM   1380  CG  MET B  56       4.609  29.326  31.796  1.00 13.38           C  
ATOM   1381  SD  MET B  56       3.223  29.204  30.654  1.00 18.26           S  
ATOM   1382  CE  MET B  56       3.252  30.819  29.894  1.00 19.10           C  
ATOM   1383  N   GLN B  57       8.830  30.619  30.820  1.00 14.99           N  
ATOM   1384  CA  GLN B  57      10.043  30.865  30.048  1.00 15.14           C  
ATOM   1385  C   GLN B  57      11.330  30.457  30.773  1.00 14.48           C  
ATOM   1386  O   GLN B  57      12.181  29.799  30.184  1.00 14.20           O  
ATOM   1387  CB  GLN B  57      10.118  32.340  29.623  1.00 17.12           C  
ATOM   1388  CG  GLN B  57      11.287  32.663  28.707  1.00 19.75           C  
ATOM   1389  CD  GLN B  57      11.229  31.886  27.407  1.00 21.74           C  
ATOM   1390  OE1 GLN B  57      12.185  30.983  27.210  1.00 22.69           O  
ATOM   1391  NE2 GLN B  57      10.324  32.085  26.594  1.00 22.77           N  
ATOM   1392  N   PRO B  58      11.474  30.795  32.073  1.00 14.31           N  
ATOM   1393  CA  PRO B  58      12.653  30.295  32.805  1.00 14.39           C  
ATOM   1394  C   PRO B  58      12.813  28.767  32.827  1.00 12.56           C  
ATOM   1395  O   PRO B  58      13.920  28.248  32.671  1.00 11.76           O  
ATOM   1396  CB  PRO B  58      12.469  30.871  34.209  1.00 14.42           C  
ATOM   1397  CG  PRO B  58      11.725  32.150  33.964  1.00 15.30           C  
ATOM   1398  CD  PRO B  58      10.760  31.831  32.844  1.00 13.91           C  
ATOM   1399  N   ILE B  59      11.701  28.052  32.981  1.00 12.38           N  
ATOM   1400  CA  ILE B  59      11.703  26.596  32.914  1.00  9.66           C  
ATOM   1401  C   ILE B  59      12.148  26.145  31.519  1.00 11.10           C  
ATOM   1402  O   ILE B  59      13.003  25.264  31.390  1.00 10.60           O  
ATOM   1403  CB  ILE B  59      10.287  26.022  33.221  1.00 10.02           C  
ATOM   1404  CG1 ILE B  59       9.964  26.211  34.705  1.00 10.99           C  
ATOM   1405  CG2 ILE B  59      10.204  24.538  32.849  1.00  5.31           C  
ATOM   1406  CD1 ILE B  59       8.524  25.926  35.038  1.00 11.58           C  
ATOM   1407  N   ALA B  60      11.544  26.738  30.491  1.00 10.85           N  
ATOM   1408  CA  ALA B  60      11.829  26.377  29.105  1.00 10.77           C  
ATOM   1409  C   ALA B  60      13.304  26.602  28.760  1.00 12.55           C  
ATOM   1410  O   ALA B  60      13.962  25.721  28.207  1.00 14.20           O  
ATOM   1411  CB  ALA B  60      10.934  27.173  28.167  1.00  7.60           C  
ATOM   1412  N   THR B  61      13.852  27.727  29.197  1.00 13.88           N  
ATOM   1413  CA  THR B  61      15.265  28.018  28.985  1.00 14.85           C  
ATOM   1414  C   THR B  61      16.161  27.002  29.690  1.00 14.48           C  
ATOM   1415  O   THR B  61      17.096  26.478  29.089  1.00 14.52           O  
ATOM   1416  CB  THR B  61      15.608  29.446  29.464  1.00 16.14           C  
ATOM   1417  OG1 THR B  61      14.848  30.391  28.699  1.00 19.26           O  
ATOM   1418  CG2 THR B  61      17.096  29.740  29.289  1.00 17.72           C  
ATOM   1419  N   ASP B  62      15.805  26.631  30.914  1.00 13.40           N  
ATOM   1420  CA  ASP B  62      16.589  25.647  31.655  1.00 16.41           C  
ATOM   1421  C   ASP B  62      16.454  24.244  31.088  1.00 15.51           C  
ATOM   1422  O   ASP B  62      17.326  23.397  31.295  1.00 16.22           O  
ATOM   1423  CB  ASP B  62      16.193  25.643  33.127  1.00 15.81           C  
ATOM   1424  CG  ASP B  62      17.014  26.611  33.943  1.00 18.54           C  
ATOM   1425  OD1 ASP B  62      18.116  26.990  33.494  1.00 22.25           O  
ATOM   1426  OD2 ASP B  62      16.547  27.019  35.020  1.00 20.29           O  
ATOM   1427  N   GLY B  63      15.370  24.022  30.350  1.00 15.13           N  
ATOM   1428  CA  GLY B  63      15.128  22.733  29.736  1.00 15.64           C  
ATOM   1429  C   GLY B  63      15.921  22.479  28.463  1.00 16.09           C  
ATOM   1430  O   GLY B  63      16.159  21.319  28.123  1.00 18.17           O  
ATOM   1431  N   LEU B  64      16.315  23.538  27.754  1.00 17.89           N  
ATOM   1432  CA  LEU B  64      17.034  23.413  26.480  1.00 20.85           C  
ATOM   1433  C   LEU B  64      18.203  22.432  26.563  1.00 21.65           C  
ATOM   1434  O   LEU B  64      18.373  21.585  25.687  1.00 22.64           O  
ATOM   1435  CB  LEU B  64      17.568  24.773  26.014  1.00 19.63           C  
ATOM   1436  CG  LEU B  64      16.615  25.861  25.513  1.00 22.51           C  
ATOM   1437  CD1 LEU B  64      17.275  27.223  25.694  1.00 23.21           C  
ATOM   1438  CD2 LEU B  64      16.258  25.638  24.054  1.00 21.77           C  
ATOM   1439  N   SER B  65      18.999  22.548  27.621  1.00 22.22           N  
ATOM   1440  CA  SER B  65      20.234  21.783  27.748  1.00 22.55           C  
ATOM   1441  C   SER B  65      20.006  20.414  28.377  1.00 21.46           C  
ATOM   1442  O   SER B  65      20.919  19.594  28.428  1.00 22.29           O  
ATOM   1443  CB  SER B  65      21.247  22.568  28.585  1.00 24.17           C  
ATOM   1444  OG  SER B  65      20.646  23.045  29.778  1.00 28.61           O  
ATOM   1445  N   ALA B  66      18.792  20.173  28.865  1.00 20.49           N  
ATOM   1446  CA  ALA B  66      18.462  18.906  29.509  1.00 17.11           C  
ATOM   1447  C   ALA B  66      18.336  17.773  28.490  1.00 15.66           C  
ATOM   1448  O   ALA B  66      18.668  16.623  28.798  1.00 16.62           O  
ATOM   1449  CB  ALA B  66      17.171  19.048  30.313  1.00 16.83           C  
ATOM   1450  N   GLY B  67      17.894  18.104  27.275  1.00 13.77           N  
ATOM   1451  CA  GLY B  67      17.766  17.111  26.216  1.00 15.42           C  
ATOM   1452  C   GLY B  67      16.444  16.355  26.210  1.00 14.63           C  
ATOM   1453  O   GLY B  67      15.711  16.348  27.203  1.00 14.56           O  
ATOM   1454  N   ILE B  68      16.159  15.652  25.120  1.00 14.80           N  
ATOM   1455  CA  ILE B  68      14.858  15.003  24.942  1.00 14.98           C  
ATOM   1456  C   ILE B  68      14.700  13.791  25.869  1.00 15.90           C  
ATOM   1457  O   ILE B  68      13.588  13.457  26.283  1.00 14.71           O  
ATOM   1458  CB  ILE B  68      14.653  14.592  23.459  1.00 16.36           C  
ATOM   1459  CG1 ILE B  68      13.168  14.376  23.160  1.00 15.57           C  
ATOM   1460  CG2 ILE B  68      15.481  13.345  23.127  1.00 18.05           C  
ATOM   1461  CD1 ILE B  68      12.839  14.466  21.677  1.00 15.99           C  
ATOM   1462  N   ASP B  69      15.836  13.306  26.359  1.00 16.60           N  
ATOM   1463  CA  ASP B  69      15.926  12.182  27.299  1.00 21.45           C  
ATOM   1464  C   ASP B  69      15.316  12.534  28.665  1.00 19.90           C  
ATOM   1465  O   ASP B  69      14.940  11.654  29.443  1.00 17.91           O  
ATOM   1466  CB  ASP B  69      17.411  11.812  27.473  1.00 27.73           C  
ATOM   1467  CG  ASP B  69      17.623  10.533  28.260  1.00 35.54           C  
ATOM   1468  OD1 ASP B  69      17.187   9.462  27.781  1.00 40.68           O  
ATOM   1469  OD2 ASP B  69      18.317  10.583  29.306  1.00 39.61           O  
ATOM   1470  N   LYS B  70      15.315  13.823  28.985  1.00 17.97           N  
ATOM   1471  CA  LYS B  70      14.757  14.310  30.236  1.00 15.71           C  
ATOM   1472  C   LYS B  70      13.524  15.167  29.967  1.00 12.84           C  
ATOM   1473  O   LYS B  70      13.115  15.973  30.804  1.00 13.10           O  
ATOM   1474  CB  LYS B  70      15.817  15.106  30.993  1.00 17.74           C  
ATOM   1475  CG  LYS B  70      16.949  14.238  31.522  1.00 22.17           C  
ATOM   1476  CD  LYS B  70      17.987  15.072  32.227  1.00 25.63           C  
ATOM   1477  CE  LYS B  70      19.055  14.205  32.853  1.00 26.59           C  
ATOM   1478  NZ  LYS B  70      20.129  15.070  33.412  1.00 31.55           N  
ATOM   1479  N   GLN B  71      12.909  14.941  28.806  1.00 11.47           N  
ATOM   1480  CA  GLN B  71      11.656  15.602  28.414  1.00 10.46           C  
ATOM   1481  C   GLN B  71      11.840  17.116  28.302  1.00  8.86           C  
ATOM   1482  O   GLN B  71      10.912  17.876  28.557  1.00  7.36           O  
ATOM   1483  CB  GLN B  71      10.532  15.274  29.417  1.00  9.06           C  
ATOM   1484  CG  GLN B  71      10.477  13.804  29.872  1.00  9.03           C  
ATOM   1485  CD  GLN B  71      10.602  12.812  28.724  1.00 12.20           C  
ATOM   1486  OE1 GLN B  71      10.153  13.073  27.606  1.00 12.10           O  
ATOM   1487  NE2 GLN B  71      11.165  11.650  29.008  1.00 13.03           N  
ATOM   1488  N   TYR B  72      13.062  17.530  27.960  1.00  8.89           N  
ATOM   1489  CA  TYR B  72      13.445  18.943  27.888  1.00  9.41           C  
ATOM   1490  C   TYR B  72      13.025  19.730  29.124  1.00 10.19           C  
ATOM   1491  O   TYR B  72      12.559  20.869  29.029  1.00 11.20           O  
ATOM   1492  CB  TYR B  72      12.881  19.585  26.614  1.00  8.90           C  
ATOM   1493  CG  TYR B  72      13.667  19.239  25.369  1.00  8.07           C  
ATOM   1494  CD1 TYR B  72      14.980  19.675  25.217  1.00  8.55           C  
ATOM   1495  CD2 TYR B  72      13.110  18.462  24.360  1.00 10.54           C  
ATOM   1496  CE1 TYR B  72      15.723  19.346  24.095  1.00 11.48           C  
ATOM   1497  CE2 TYR B  72      13.843  18.129  23.222  1.00  9.38           C  
ATOM   1498  CZ  TYR B  72      15.154  18.573  23.105  1.00 11.66           C  
ATOM   1499  OH  TYR B  72      15.919  18.223  22.018  1.00 15.96           O  
ATOM   1500  N   LEU B  73      13.337  19.163  30.285  1.00 10.87           N  
ATOM   1501  CA  LEU B  73      13.047  19.773  31.578  1.00 11.95           C  
ATOM   1502  C   LEU B  73      14.239  19.493  32.477  1.00 11.15           C  
ATOM   1503  O   LEU B  73      14.759  18.375  32.496  1.00 11.11           O  
ATOM   1504  CB  LEU B  73      11.782  19.147  32.183  1.00 12.27           C  
ATOM   1505  CG  LEU B  73      10.466  19.929  32.275  1.00 14.62           C  
ATOM   1506  CD1 LEU B  73      10.450  21.160  31.397  1.00 11.41           C  
ATOM   1507  CD2 LEU B  73       9.340  18.997  31.917  1.00 13.10           C  
ATOM   1508  N   LYS B  74      14.692  20.514  33.193  1.00 14.49           N  
ATOM   1509  CA  LYS B  74      15.772  20.334  34.147  1.00 17.01           C  
ATOM   1510  C   LYS B  74      15.300  19.415  35.263  1.00 19.10           C  
ATOM   1511  O   LYS B  74      14.179  19.549  35.770  1.00 18.51           O  
ATOM   1512  CB  LYS B  74      16.210  21.675  34.729  1.00 19.49           C  
ATOM   1513  CG  LYS B  74      17.402  21.548  35.660  1.00 23.41           C  
ATOM   1514  CD  LYS B  74      18.026  22.883  35.982  1.00 28.44           C  
ATOM   1515  CE  LYS B  74      17.679  23.320  37.389  1.00 30.54           C  
ATOM   1516  NZ  LYS B  74      18.505  24.497  37.769  1.00 33.67           N  
ATOM   1517  N   ASP B  75      16.123  18.426  35.586  1.00 22.90           N  
ATOM   1518  CA  ASP B  75      15.739  17.398  36.545  1.00 25.68           C  
ATOM   1519  C   ASP B  75      15.508  17.976  37.936  1.00 24.77           C  
ATOM   1520  O   ASP B  75      16.325  18.749  38.436  1.00 25.34           O  
ATOM   1521  CB  ASP B  75      16.817  16.320  36.607  1.00 31.22           C  
ATOM   1522  CG  ASP B  75      16.238  14.937  36.780  1.00 36.02           C  
ATOM   1523  OD1 ASP B  75      15.555  14.454  35.841  1.00 38.61           O  
ATOM   1524  OD2 ASP B  75      16.446  14.348  37.865  1.00 39.47           O  
ATOM   1525  N   GLY B  76      14.365  17.645  38.528  1.00 24.16           N  
ATOM   1526  CA  GLY B  76      14.054  18.123  39.866  1.00 23.89           C  
ATOM   1527  C   GLY B  76      13.629  19.583  39.938  1.00 22.87           C  
ATOM   1528  O   GLY B  76      13.593  20.162  41.017  1.00 26.03           O  
ATOM   1529  N   ASP B  77      13.282  20.177  38.802  1.00 21.05           N  
ATOM   1530  CA  ASP B  77      12.886  21.578  38.754  1.00 18.96           C  
ATOM   1531  C   ASP B  77      11.657  21.801  39.625  1.00 18.19           C  
ATOM   1532  O   ASP B  77      10.562  21.347  39.297  1.00 18.50           O  
ATOM   1533  CB  ASP B  77      12.587  21.995  37.308  1.00 17.49           C  
ATOM   1534  CG  ASP B  77      12.559  23.511  37.121  1.00 18.16           C  
ATOM   1535  OD1 ASP B  77      12.064  24.233  38.014  1.00 19.51           O  
ATOM   1536  OD2 ASP B  77      13.002  23.983  36.057  1.00 17.46           O  
ATOM   1537  N   ALA B  78      11.819  22.606  40.667  1.00 18.93           N  
ATOM   1538  CA  ALA B  78      10.744  22.839  41.636  1.00 19.69           C  
ATOM   1539  C   ALA B  78       9.590  23.681  41.082  1.00 17.91           C  
ATOM   1540  O   ALA B  78       8.497  23.686  41.643  1.00 17.44           O  
ATOM   1541  CB  ALA B  78      11.311  23.492  42.914  1.00 19.38           C  
ATOM   1542  N   ARG B  79       9.843  24.421  40.009  1.00 14.71           N  
ATOM   1543  CA  ARG B  79       8.826  25.291  39.442  1.00 13.04           C  
ATOM   1544  C   ARG B  79       7.796  24.512  38.634  1.00 10.85           C  
ATOM   1545  O   ARG B  79       6.744  25.042  38.285  1.00 10.77           O  
ATOM   1546  CB  ARG B  79       9.482  26.350  38.560  1.00 14.48           C  
ATOM   1547  CG  ARG B  79      10.446  27.245  39.307  1.00 14.64           C  
ATOM   1548  CD  ARG B  79      11.321  28.025  38.345  1.00 16.02           C  
ATOM   1549  NE  ARG B  79      12.205  27.133  37.598  1.00 15.56           N  
ATOM   1550  CZ  ARG B  79      13.198  27.544  36.818  1.00 15.17           C  
ATOM   1551  NH1 ARG B  79      13.448  28.840  36.678  1.00 13.48           N  
ATOM   1552  NH2 ARG B  79      13.945  26.655  36.183  1.00 12.90           N  
ATOM   1553  N   VAL B  80       8.129  23.278  38.278  1.00 12.27           N  
ATOM   1554  CA  VAL B  80       7.240  22.461  37.462  1.00 10.89           C  
ATOM   1555  C   VAL B  80       6.226  21.780  38.376  1.00 13.11           C  
ATOM   1556  O   VAL B  80       6.595  21.069  39.321  1.00 13.83           O  
ATOM   1557  CB  VAL B  80       8.046  21.402  36.666  1.00 12.20           C  
ATOM   1558  CG1 VAL B  80       7.116  20.447  35.926  1.00 12.04           C  
ATOM   1559  CG2 VAL B  80       8.964  22.100  35.694  1.00 10.25           C  
ATOM   1560  N   ILE B  81       4.952  22.068  38.149  1.00 12.12           N  
ATOM   1561  CA  ILE B  81       3.889  21.461  38.942  1.00 14.35           C  
ATOM   1562  C   ILE B  81       3.520  20.076  38.411  1.00 13.93           C  
ATOM   1563  O   ILE B  81       3.453  19.123  39.180  1.00 14.65           O  
ATOM   1564  CB  ILE B  81       2.661  22.391  38.998  1.00 15.26           C  
ATOM   1565  CG1 ILE B  81       2.953  23.536  39.972  1.00 16.70           C  
ATOM   1566  CG2 ILE B  81       1.405  21.623  39.399  1.00 16.18           C  
ATOM   1567  CD1 ILE B  81       2.116  24.753  39.743  1.00 22.12           C  
ATOM   1568  N   ALA B  82       3.429  19.944  37.090  1.00 11.50           N  
ATOM   1569  CA  ALA B  82       3.156  18.661  36.441  1.00  9.63           C  
ATOM   1570  C   ALA B  82       3.654  18.744  35.006  1.00 10.48           C  
ATOM   1571  O   ALA B  82       3.747  19.835  34.437  1.00 11.07           O  
ATOM   1572  CB  ALA B  82       1.662  18.365  36.451  1.00 10.85           C  
ATOM   1573  N   HIS B  83       3.997  17.604  34.427  1.00  9.13           N  
ATOM   1574  CA  HIS B  83       4.367  17.571  33.017  1.00  9.69           C  
ATOM   1575  C   HIS B  83       4.216  16.176  32.425  1.00  9.09           C  
ATOM   1576  O   HIS B  83       4.290  15.171  33.141  1.00  7.98           O  
ATOM   1577  CB  HIS B  83       5.807  18.057  32.838  1.00  8.60           C  
ATOM   1578  CG  HIS B  83       6.842  17.032  33.197  1.00  9.38           C  
ATOM   1579  ND1 HIS B  83       7.334  16.136  32.272  1.00  8.89           N  
ATOM   1580  CD2 HIS B  83       7.454  16.762  34.385  1.00 11.56           C  
ATOM   1581  CE1 HIS B  83       8.206  15.352  32.912  1.00  8.97           C  
ATOM   1582  NE2 HIS B  83       8.279  15.737  34.215  1.00  9.56           N  
ATOM   1583  N   THR B  84       3.964  16.125  31.123  1.00  8.43           N  
ATOM   1584  CA  THR B  84       3.987  14.875  30.373  1.00  8.60           C  
ATOM   1585  C   THR B  84       5.393  14.628  29.805  1.00  8.99           C  
ATOM   1586  O   THR B  84       6.274  15.495  29.891  1.00  8.44           O  
ATOM   1587  CB  THR B  84       2.979  14.902  29.196  1.00  8.03           C  
ATOM   1588  OG1 THR B  84       3.449  15.795  28.174  1.00  6.05           O  
ATOM   1589  CG2 THR B  84       1.605  15.354  29.672  1.00  9.79           C  
ATOM   1590  N   LYS B  85       5.589  13.456  29.206  1.00  9.99           N  
ATOM   1591  CA  LYS B  85       6.769  13.184  28.376  1.00 11.08           C  
ATOM   1592  C   LYS B  85       6.681  13.993  27.096  1.00 10.17           C  
ATOM   1593  O   LYS B  85       5.587  14.401  26.686  1.00  7.20           O  
ATOM   1594  CB  LYS B  85       6.827  11.706  27.985  1.00 13.25           C  
ATOM   1595  CG  LYS B  85       7.096  10.768  29.127  1.00 20.24           C  
ATOM   1596  CD  LYS B  85       7.220   9.348  28.625  1.00 24.30           C  
ATOM   1597  CE  LYS B  85       7.651   8.430  29.751  1.00 27.48           C  
ATOM   1598  NZ  LYS B  85       7.962   7.082  29.224  1.00 31.53           N  
ATOM   1599  N   VAL B  86       7.811  14.118  26.408  1.00  9.02           N  
ATOM   1600  CA  VAL B  86       7.801  14.573  25.023  1.00  9.11           C  
ATOM   1601  C   VAL B  86       7.346  13.425  24.126  1.00  7.83           C  
ATOM   1602  O   VAL B  86       7.926  12.335  24.161  1.00  8.86           O  
ATOM   1603  CB  VAL B  86       9.199  15.046  24.580  1.00  9.24           C  
ATOM   1604  CG1 VAL B  86       9.186  15.410  23.094  1.00 10.38           C  
ATOM   1605  CG2 VAL B  86       9.624  16.237  25.423  1.00  9.96           C  
ATOM   1606  N   ILE B  87       6.259  13.649  23.397  1.00  6.51           N  
ATOM   1607  CA  ILE B  87       5.695  12.638  22.510  1.00  9.78           C  
ATOM   1608  C   ILE B  87       5.751  13.071  21.043  1.00 10.48           C  
ATOM   1609  O   ILE B  87       5.776  14.270  20.735  1.00  9.59           O  
ATOM   1610  CB  ILE B  87       4.224  12.296  22.899  1.00  9.23           C  
ATOM   1611  CG1 ILE B  87       3.319  13.519  22.751  1.00 11.31           C  
ATOM   1612  CG2 ILE B  87       4.175  11.782  24.332  1.00 10.97           C  
ATOM   1613  CD1 ILE B  87       1.865  13.228  23.043  1.00 11.49           C  
ATOM   1614  N   GLY B  88       5.791  12.082  20.150  1.00 10.72           N  
ATOM   1615  CA  GLY B  88       5.784  12.346  18.725  1.00 11.20           C  
ATOM   1616  C   GLY B  88       4.480  11.865  18.130  1.00 11.89           C  
ATOM   1617  O   GLY B  88       3.611  11.379  18.861  1.00 10.47           O  
ATOM   1618  N   ALA B  89       4.359  11.952  16.809  1.00 12.00           N  
ATOM   1619  CA  ALA B  89       3.127  11.580  16.114  1.00 14.91           C  
ATOM   1620  C   ALA B  89       2.659  10.161  16.427  1.00 16.23           C  
ATOM   1621  O   ALA B  89       3.436   9.201  16.368  1.00 15.36           O  
ATOM   1622  CB  ALA B  89       3.300  11.737  14.626  1.00 13.89           C  
ATOM   1623  N   GLY B  90       1.383  10.047  16.784  1.00 17.24           N  
ATOM   1624  CA  GLY B  90       0.794   8.747  17.057  1.00 18.32           C  
ATOM   1625  C   GLY B  90       0.954   8.281  18.494  1.00 17.23           C  
ATOM   1626  O   GLY B  90       0.392   7.254  18.882  1.00 18.31           O  
ATOM   1627  N   GLU B  91       1.701   9.026  19.294  1.00 16.09           N  
ATOM   1628  CA  GLU B  91       1.910   8.644  20.680  1.00 15.94           C  
ATOM   1629  C   GLU B  91       0.986   9.457  21.583  1.00 16.03           C  
ATOM   1630  O   GLU B  91       0.315  10.383  21.116  1.00 13.73           O  
ATOM   1631  CB  GLU B  91       3.365   8.868  21.065  1.00 14.99           C  
ATOM   1632  CG  GLU B  91       4.344   8.221  20.104  1.00 18.71           C  
ATOM   1633  CD  GLU B  91       5.772   8.289  20.594  1.00 22.28           C  
ATOM   1634  OE1 GLU B  91       6.185   9.353  21.094  1.00 23.72           O  
ATOM   1635  OE2 GLU B  91       6.486   7.272  20.489  1.00 25.96           O  
ATOM   1636  N   LYS B  92       0.868   9.045  22.841  1.00 15.97           N  
ATOM   1637  CA  LYS B  92       0.081   9.797  23.823  1.00 15.76           C  
ATOM   1638  C   LYS B  92       0.662   9.624  25.210  1.00 12.55           C  
ATOM   1639  O   LYS B  92       1.370   8.656  25.474  1.00 13.48           O  
ATOM   1640  CB  LYS B  92      -1.387   9.348  23.816  1.00 19.47           C  
ATOM   1641  CG  LYS B  92      -1.621   7.849  23.980  1.00 24.83           C  
ATOM   1642  CD  LYS B  92      -3.103   7.486  23.834  1.00 29.02           C  
ATOM   1643  CE  LYS B  92      -3.653   7.963  22.492  1.00 33.51           C  
ATOM   1644  NZ  LYS B  92      -5.065   7.560  22.240  1.00 35.00           N  
ATOM   1645  N   ASP B  93       0.448  10.607  26.073  1.00 10.37           N  
ATOM   1646  CA  ASP B  93       0.891  10.487  27.448  1.00 10.97           C  
ATOM   1647  C   ASP B  93      -0.080  11.217  28.344  1.00 10.86           C  
ATOM   1648  O   ASP B  93      -0.849  12.044  27.867  1.00 11.59           O  
ATOM   1649  CB  ASP B  93       2.293  11.072  27.621  1.00  9.79           C  
ATOM   1650  CG  ASP B  93       2.952  10.616  28.900  1.00 11.65           C  
ATOM   1651  OD1 ASP B  93       2.827   9.425  29.237  1.00 13.37           O  
ATOM   1652  OD2 ASP B  93       3.560  11.451  29.593  1.00 13.59           O  
ATOM   1653  N   SER B  94      -0.102  10.859  29.621  1.00 11.13           N  
ATOM   1654  CA  SER B  94      -0.966  11.538  30.574  1.00 12.17           C  
ATOM   1655  C   SER B  94      -0.250  11.748  31.893  1.00 12.02           C  
ATOM   1656  O   SER B  94       0.698  11.029  32.228  1.00 11.41           O  
ATOM   1657  CB  SER B  94      -2.264  10.741  30.796  1.00 11.40           C  
ATOM   1658  OG  SER B  94      -2.009   9.505  31.433  1.00 15.44           O  
ATOM   1659  N   VAL B  95      -0.654  12.785  32.609  1.00 10.65           N  
ATOM   1660  CA  VAL B  95      -0.121  13.015  33.934  1.00  9.77           C  
ATOM   1661  C   VAL B  95      -1.269  13.382  34.870  1.00 11.21           C  
ATOM   1662  O   VAL B  95      -2.243  13.994  34.457  1.00 12.43           O  
ATOM   1663  CB  VAL B  95       0.974  14.121  33.917  1.00  9.26           C  
ATOM   1664  CG1 VAL B  95       0.382  15.478  33.551  1.00 10.34           C  
ATOM   1665  CG2 VAL B  95       1.697  14.172  35.258  1.00  9.40           C  
ATOM   1666  N   THR B  96      -1.201  12.878  36.090  1.00 12.75           N  
ATOM   1667  CA  THR B  96      -2.209  13.147  37.102  1.00 14.64           C  
ATOM   1668  C   THR B  96      -1.509  13.836  38.268  1.00 14.28           C  
ATOM   1669  O   THR B  96      -0.393  13.458  38.630  1.00 15.47           O  
ATOM   1670  CB  THR B  96      -2.857  11.822  37.560  1.00 13.87           C  
ATOM   1671  OG1 THR B  96      -3.457  11.182  36.429  1.00 12.15           O  
ATOM   1672  CG2 THR B  96      -3.911  12.062  38.625  1.00 14.66           C  
ATOM   1673  N   PHE B  97      -2.065  14.954  38.726  1.00 14.88           N  
ATOM   1674  CA  PHE B  97      -1.439  15.707  39.806  1.00 14.92           C  
ATOM   1675  C   PHE B  97      -2.467  16.205  40.814  1.00 15.34           C  
ATOM   1676  O   PHE B  97      -3.672  16.174  40.556  1.00 13.98           O  
ATOM   1677  CB  PHE B  97      -0.613  16.887  39.251  1.00 15.57           C  
ATOM   1678  CG  PHE B  97      -1.426  17.903  38.491  1.00 17.26           C  
ATOM   1679  CD1 PHE B  97      -1.746  17.695  37.152  1.00 18.95           C  
ATOM   1680  CD2 PHE B  97      -1.911  19.042  39.125  1.00 17.78           C  
ATOM   1681  CE1 PHE B  97      -2.549  18.602  36.455  1.00 19.82           C  
ATOM   1682  CE2 PHE B  97      -2.713  19.957  38.440  1.00 19.71           C  
ATOM   1683  CZ  PHE B  97      -3.035  19.734  37.100  1.00 20.21           C  
ATOM   1684  N   ASP B  98      -1.976  16.606  41.982  1.00 18.65           N  
ATOM   1685  CA  ASP B  98      -2.816  17.088  43.068  1.00 21.96           C  
ATOM   1686  C   ASP B  98      -3.273  18.504  42.794  1.00 21.46           C  
ATOM   1687  O   ASP B  98      -2.457  19.423  42.715  1.00 21.22           O  
ATOM   1688  CB  ASP B  98      -2.049  17.062  44.392  1.00 29.64           C  
ATOM   1689  CG  ASP B  98      -1.900  15.658  44.963  1.00 36.29           C  
ATOM   1690  OD1 ASP B  98      -2.584  14.722  44.483  1.00 38.30           O  
ATOM   1691  OD2 ASP B  98      -1.107  15.498  45.920  1.00 41.35           O  
ATOM   1692  N   VAL B  99      -4.586  18.681  42.717  1.00 22.11           N  
ATOM   1693  CA  VAL B  99      -5.168  19.990  42.468  1.00 21.80           C  
ATOM   1694  C   VAL B  99      -4.803  20.983  43.571  1.00 24.37           C  
ATOM   1695  O   VAL B  99      -4.663  22.176  43.302  1.00 24.20           O  
ATOM   1696  CB  VAL B  99      -6.694  19.882  42.324  1.00 21.61           C  
ATOM   1697  CG1 VAL B  99      -7.341  21.267  42.308  1.00 21.45           C  
ATOM   1698  CG2 VAL B  99      -7.025  19.137  41.037  1.00 21.51           C  
ATOM   1699  N   SER B 100      -4.467  20.464  44.754  1.00 26.86           N  
ATOM   1700  CA  SER B 100      -4.092  21.299  45.898  1.00 29.03           C  
ATOM   1701  C   SER B 100      -2.869  22.153  45.604  1.00 29.92           C  
ATOM   1702  O   SER B 100      -2.698  23.226  46.189  1.00 31.02           O  
ATOM   1703  CB  SER B 100      -3.832  20.434  47.145  1.00 27.88           C  
ATOM   1704  OG  SER B 100      -2.469  20.055  47.250  1.00 29.60           O  
ATOM   1705  N   LYS B 101      -2.008  21.664  44.716  1.00 30.56           N  
ATOM   1706  CA  LYS B 101      -0.778  22.364  44.360  1.00 31.55           C  
ATOM   1707  C   LYS B 101      -1.018  23.726  43.708  1.00 31.19           C  
ATOM   1708  O   LYS B 101      -0.128  24.576  43.704  1.00 32.30           O  
ATOM   1709  CB  LYS B 101       0.062  21.501  43.424  1.00 32.58           C  
ATOM   1710  CG  LYS B 101       0.684  20.292  44.085  1.00 33.75           C  
ATOM   1711  CD  LYS B 101       1.538  19.536  43.089  1.00 36.76           C  
ATOM   1712  CE  LYS B 101       2.659  18.801  43.789  1.00 38.25           C  
ATOM   1713  NZ  LYS B 101       3.572  18.179  42.796  1.00 41.61           N  
ATOM   1714  N   LEU B 102      -2.189  23.910  43.103  1.00 32.65           N  
ATOM   1715  CA  LEU B 102      -2.520  25.160  42.426  1.00 33.81           C  
ATOM   1716  C   LEU B 102      -3.076  26.175  43.422  1.00 35.30           C  
ATOM   1717  O   LEU B 102      -4.222  26.064  43.862  1.00 36.52           O  
ATOM   1718  CB  LEU B 102      -3.542  24.906  41.311  1.00 33.92           C  
ATOM   1719  CG  LEU B 102      -3.057  24.542  39.900  1.00 34.49           C  
ATOM   1720  CD1 LEU B 102      -1.710  23.840  39.938  1.00 34.21           C  
ATOM   1721  CD2 LEU B 102      -4.101  23.664  39.229  1.00 33.21           C  
ATOM   1722  N   ALA B 103      -2.235  27.116  43.832  1.00 37.47           N  
ATOM   1723  CA  ALA B 103      -2.648  28.158  44.765  1.00 37.87           C  
ATOM   1724  C   ALA B 103      -3.699  29.060  44.123  1.00 37.91           C  
ATOM   1725  O   ALA B 103      -3.490  29.600  43.030  1.00 37.18           O  
ATOM   1726  CB  ALA B 103      -1.443  28.985  45.202  1.00 37.98           C  
ATOM   1727  N   ALA B 104      -4.866  29.137  44.754  1.00 38.78           N  
ATOM   1728  CA  ALA B 104      -5.910  30.050  44.306  1.00 39.22           C  
ATOM   1729  C   ALA B 104      -5.372  31.472  44.410  1.00 40.16           C  
ATOM   1730  O   ALA B 104      -4.601  31.784  45.325  1.00 41.13           O  
ATOM   1731  CB  ALA B 104      -7.160  29.887  45.165  1.00 41.32           C  
ATOM   1732  N   GLY B 105      -5.634  32.271  43.382  1.00 38.50           N  
ATOM   1733  CA  GLY B 105      -5.135  33.635  43.364  1.00 35.88           C  
ATOM   1734  C   GLY B 105      -3.766  33.772  42.720  1.00 33.82           C  
ATOM   1735  O   GLY B 105      -3.222  34.877  42.635  1.00 35.13           O  
ATOM   1736  N   GLU B 106      -3.192  32.650  42.294  1.00 31.92           N  
ATOM   1737  CA  GLU B 106      -1.939  32.666  41.553  1.00 29.59           C  
ATOM   1738  C   GLU B 106      -2.237  32.341  40.096  1.00 25.94           C  
ATOM   1739  O   GLU B 106      -3.242  31.699  39.792  1.00 25.72           O  
ATOM   1740  CB  GLU B 106      -0.970  31.640  42.136  1.00 31.74           C  
ATOM   1741  CG  GLU B 106       0.479  32.090  42.156  1.00 36.30           C  
ATOM   1742  CD  GLU B 106       0.753  33.211  43.147  1.00 38.80           C  
ATOM   1743  OE1 GLU B 106      -0.111  33.502  44.002  1.00 40.61           O  
ATOM   1744  OE2 GLU B 106       1.856  33.796  43.082  1.00 40.87           O  
ATOM   1745  N   LYS B 107      -1.411  32.853  39.194  1.00 22.76           N  
ATOM   1746  CA  LYS B 107      -1.667  32.700  37.767  1.00 21.59           C  
ATOM   1747  C   LYS B 107      -0.882  31.511  37.230  1.00 18.42           C  
ATOM   1748  O   LYS B 107       0.329  31.429  37.416  1.00 16.59           O  
ATOM   1749  CB  LYS B 107      -1.265  33.973  37.016  1.00 24.34           C  
ATOM   1750  CG  LYS B 107      -2.011  35.227  37.446  1.00 29.47           C  
ATOM   1751  CD  LYS B 107      -3.506  35.115  37.160  1.00 35.44           C  
ATOM   1752  CE  LYS B 107      -4.317  34.833  38.433  1.00 39.34           C  
ATOM   1753  NZ  LYS B 107      -4.181  35.909  39.474  1.00 40.96           N  
ATOM   1754  N   TYR B 108      -1.582  30.606  36.554  1.00 15.83           N  
ATOM   1755  CA  TYR B 108      -0.989  29.364  36.084  1.00 13.43           C  
ATOM   1756  C   TYR B 108      -1.127  29.227  34.581  1.00 10.91           C  
ATOM   1757  O   TYR B 108      -2.115  29.665  34.000  1.00 10.26           O  
ATOM   1758  CB  TYR B 108      -1.652  28.170  36.776  1.00 13.57           C  
ATOM   1759  CG  TYR B 108      -1.253  28.044  38.217  1.00 14.97           C  
ATOM   1760  CD1 TYR B 108       0.039  27.678  38.563  1.00 12.92           C  
ATOM   1761  CD2 TYR B 108      -2.132  28.421  39.235  1.00 15.93           C  
ATOM   1762  CE1 TYR B 108       0.460  27.708  39.879  1.00 15.94           C  
ATOM   1763  CE2 TYR B 108      -1.724  28.439  40.556  1.00 15.33           C  
ATOM   1764  CZ  TYR B 108      -0.425  28.085  40.871  1.00 15.97           C  
ATOM   1765  OH  TYR B 108      -0.019  28.067  42.184  1.00 19.36           O  
ATOM   1766  N   GLY B 109      -0.136  28.602  33.959  1.00 11.25           N  
ATOM   1767  CA  GLY B 109      -0.164  28.408  32.519  1.00 12.41           C  
ATOM   1768  C   GLY B 109       0.378  27.049  32.119  1.00 12.12           C  
ATOM   1769  O   GLY B 109       0.907  26.308  32.961  1.00 12.45           O  
ATOM   1770  N   PHE B 110       0.127  26.660  30.874  1.00  9.13           N  
ATOM   1771  CA  PHE B 110       0.727  25.451  30.336  1.00  6.56           C  
ATOM   1772  C   PHE B 110       1.495  25.799  29.085  1.00  6.33           C  
ATOM   1773  O   PHE B 110       1.207  26.806  28.433  1.00  7.40           O  
ATOM   1774  CB  PHE B 110      -0.329  24.380  30.042  1.00  7.45           C  
ATOM   1775  CG  PHE B 110      -1.270  24.720  28.914  1.00  7.38           C  
ATOM   1776  CD1 PHE B 110      -2.421  25.457  29.153  1.00  9.39           C  
ATOM   1777  CD2 PHE B 110      -1.066  24.208  27.634  1.00  8.60           C  
ATOM   1778  CE1 PHE B 110      -3.360  25.679  28.137  1.00  8.64           C  
ATOM   1779  CE2 PHE B 110      -2.004  24.424  26.611  1.00 10.06           C  
ATOM   1780  CZ  PHE B 110      -3.146  25.160  26.862  1.00  8.45           C  
ATOM   1781  N   PHE B 111       2.514  25.006  28.790  1.00  5.73           N  
ATOM   1782  CA  PHE B 111       3.324  25.233  27.605  1.00  5.20           C  
ATOM   1783  C   PHE B 111       4.029  23.955  27.171  1.00  6.49           C  
ATOM   1784  O   PHE B 111       4.022  22.946  27.887  1.00  6.94           O  
ATOM   1785  CB  PHE B 111       4.344  26.355  27.878  1.00  7.17           C  
ATOM   1786  CG  PHE B 111       5.356  26.026  28.946  1.00  7.90           C  
ATOM   1787  CD1 PHE B 111       5.011  26.073  30.298  1.00 10.92           C  
ATOM   1788  CD2 PHE B 111       6.654  25.665  28.606  1.00  8.38           C  
ATOM   1789  CE1 PHE B 111       5.949  25.755  31.304  1.00 10.17           C  
ATOM   1790  CE2 PHE B 111       7.597  25.344  29.601  1.00 12.09           C  
ATOM   1791  CZ  PHE B 111       7.235  25.388  30.954  1.00 10.22           C  
ATOM   1792  N   CYS B 112       4.624  24.000  25.986  1.00  6.09           N  
ATOM   1793  CA  CYS B 112       5.499  22.939  25.507  1.00  6.84           C  
ATOM   1794  C   CYS B 112       6.940  23.398  25.678  1.00  6.24           C  
ATOM   1795  O   CYS B 112       7.274  24.509  25.268  1.00  7.24           O  
ATOM   1796  CB  CYS B 112       5.235  22.672  24.030  1.00  5.41           C  
ATOM   1797  SG  CYS B 112       6.384  21.458  23.305  1.00  6.22           S  
ATOM   1798  N   SER B 113       7.796  22.558  26.266  1.00  6.87           N  
ATOM   1799  CA  SER B 113       9.190  22.935  26.490  1.00  6.72           C  
ATOM   1800  C   SER B 113      10.185  22.439  25.434  1.00  6.61           C  
ATOM   1801  O   SER B 113      11.388  22.648  25.582  1.00  7.22           O  
ATOM   1802  CB  SER B 113       9.653  22.482  27.873  1.00  5.56           C  
ATOM   1803  OG  SER B 113       9.760  21.075  27.942  1.00  7.17           O  
ATOM   1804  N   PHE B 114       9.707  21.798  24.369  1.00  7.12           N  
ATOM   1805  CA  PHE B 114      10.595  21.454  23.248  1.00  6.09           C  
ATOM   1806  C   PHE B 114      11.182  22.778  22.718  1.00  7.02           C  
ATOM   1807  O   PHE B 114      10.460  23.770  22.607  1.00  6.75           O  
ATOM   1808  CB  PHE B 114       9.797  20.752  22.138  1.00  6.71           C  
ATOM   1809  CG  PHE B 114      10.653  20.097  21.076  1.00  7.30           C  
ATOM   1810  CD1 PHE B 114      11.192  20.848  20.033  1.00 10.00           C  
ATOM   1811  CD2 PHE B 114      10.855  18.724  21.076  1.00  7.84           C  
ATOM   1812  CE1 PHE B 114      11.910  20.238  19.009  1.00  8.46           C  
ATOM   1813  CE2 PHE B 114      11.575  18.107  20.056  1.00 11.08           C  
ATOM   1814  CZ  PHE B 114      12.100  18.866  19.023  1.00  8.82           C  
ATOM   1815  N   PRO B 115      12.505  22.830  22.470  1.00  8.58           N  
ATOM   1816  CA  PRO B 115      13.184  24.082  22.095  1.00  7.36           C  
ATOM   1817  C   PRO B 115      12.430  24.931  21.071  1.00  6.84           C  
ATOM   1818  O   PRO B 115      12.144  24.477  19.962  1.00  7.83           O  
ATOM   1819  CB  PRO B 115      14.528  23.596  21.550  1.00  7.61           C  
ATOM   1820  CG  PRO B 115      14.793  22.365  22.342  1.00  9.61           C  
ATOM   1821  CD  PRO B 115      13.449  21.695  22.482  1.00  7.84           C  
ATOM   1822  N   GLY B 116      12.086  26.150  21.467  1.00  6.38           N  
ATOM   1823  CA  GLY B 116      11.447  27.081  20.554  1.00  7.85           C  
ATOM   1824  C   GLY B 116       9.934  26.991  20.445  1.00  9.06           C  
ATOM   1825  O   GLY B 116       9.300  27.905  19.917  1.00 10.05           O  
ATOM   1826  N   HIS B 117       9.331  25.943  20.996  1.00  7.67           N  
ATOM   1827  CA  HIS B 117       7.890  25.764  20.846  1.00  7.86           C  
ATOM   1828  C   HIS B 117       7.063  26.706  21.713  1.00  8.35           C  
ATOM   1829  O   HIS B 117       5.925  27.026  21.357  1.00  8.17           O  
ATOM   1830  CB  HIS B 117       7.486  24.312  21.142  1.00  8.14           C  
ATOM   1831  CG  HIS B 117       7.844  23.353  20.047  1.00 10.04           C  
ATOM   1832  ND1 HIS B 117       7.283  22.095  19.970  1.00  8.03           N  
ATOM   1833  CD2 HIS B 117       8.741  23.453  19.025  1.00  8.15           C  
ATOM   1834  CE1 HIS B 117       7.831  21.487  18.946  1.00 11.46           C  
ATOM   1835  NE2 HIS B 117       8.735  22.315  18.344  1.00  9.14           N  
ATOM   1836  N   ILE B 118       7.627  27.161  22.829  1.00  6.46           N  
ATOM   1837  CA  ILE B 118       6.876  27.984  23.769  1.00 10.77           C  
ATOM   1838  C   ILE B 118       6.306  29.272  23.161  1.00 15.12           C  
ATOM   1839  O   ILE B 118       5.213  29.688  23.517  1.00 16.93           O  
ATOM   1840  CB  ILE B 118       7.716  28.327  25.024  1.00  9.91           C  
ATOM   1841  CG1 ILE B 118       6.853  29.098  26.034  1.00  8.85           C  
ATOM   1842  CG2 ILE B 118       8.949  29.103  24.643  1.00 10.51           C  
ATOM   1843  CD1 ILE B 118       7.494  29.267  27.383  1.00 11.26           C  
ATOM   1844  N   SER B 119       6.961  29.795  22.129  1.00 17.27           N  
ATOM   1845  CA  SER B 119       6.484  31.000  21.453  1.00 19.13           C  
ATOM   1846  C   SER B 119       5.072  30.811  20.887  1.00 17.37           C  
ATOM   1847  O   SER B 119       4.288  31.758  20.813  1.00 19.39           O  
ATOM   1848  CB  SER B 119       7.447  31.386  20.324  1.00 20.93           C  
ATOM   1849  OG  SER B 119       7.466  30.406  19.292  1.00 26.02           O  
ATOM   1850  N   MET B 120       4.766  29.592  20.461  1.00 15.41           N  
ATOM   1851  CA  MET B 120       3.483  29.299  19.837  1.00 15.25           C  
ATOM   1852  C   MET B 120       2.612  28.429  20.729  1.00 14.26           C  
ATOM   1853  O   MET B 120       1.387  28.404  20.574  1.00 15.93           O  
ATOM   1854  CB  MET B 120       3.706  28.591  18.501  1.00 18.58           C  
ATOM   1855  CG  MET B 120       4.451  29.425  17.469  1.00 25.25           C  
ATOM   1856  SD  MET B 120       3.525  30.883  16.925  1.00 32.10           S  
ATOM   1857  CE  MET B 120       2.140  30.107  16.110  1.00 31.10           C  
ATOM   1858  N   MET B 121       3.246  27.691  21.637  1.00  9.93           N  
ATOM   1859  CA  MET B 121       2.562  26.622  22.352  1.00 10.34           C  
ATOM   1860  C   MET B 121       2.489  26.898  23.844  1.00  9.92           C  
ATOM   1861  O   MET B 121       3.305  26.395  24.628  1.00  8.99           O  
ATOM   1862  CB  MET B 121       3.253  25.287  22.087  1.00  9.49           C  
ATOM   1863  CG  MET B 121       3.233  24.883  20.632  1.00  8.99           C  
ATOM   1864  SD  MET B 121       3.785  23.198  20.348  1.00  9.08           S  
ATOM   1865  CE  MET B 121       2.356  22.270  20.911  1.00  4.39           C  
ATOM   1866  N   LYS B 122       1.581  27.799  24.208  1.00  9.44           N  
ATOM   1867  CA  LYS B 122       1.279  28.055  25.607  1.00  9.19           C  
ATOM   1868  C   LYS B 122      -0.153  28.505  25.783  1.00 10.12           C  
ATOM   1869  O   LYS B 122      -0.870  28.732  24.803  1.00  9.77           O  
ATOM   1870  CB  LYS B 122       2.233  29.098  26.184  1.00 12.06           C  
ATOM   1871  CG  LYS B 122       2.250  30.412  25.448  1.00 15.67           C  
ATOM   1872  CD  LYS B 122       3.294  31.329  26.051  1.00 20.00           C  
ATOM   1873  CE  LYS B 122       3.459  32.598  25.238  1.00 24.61           C  
ATOM   1874  NZ  LYS B 122       3.638  32.296  23.796  1.00 29.20           N  
ATOM   1875  N   GLY B 123      -0.597  28.512  27.033  1.00  9.97           N  
ATOM   1876  CA  GLY B 123      -1.981  28.824  27.335  1.00  9.74           C  
ATOM   1877  C   GLY B 123      -2.144  29.021  28.822  1.00  7.80           C  
ATOM   1878  O   GLY B 123      -1.168  28.936  29.566  1.00  7.59           O  
ATOM   1879  N   THR B 124      -3.370  29.287  29.258  1.00 10.34           N  
ATOM   1880  CA  THR B 124      -3.639  29.558  30.669  1.00 11.91           C  
ATOM   1881  C   THR B 124      -4.278  28.362  31.352  1.00 11.84           C  
ATOM   1882  O   THR B 124      -4.914  27.524  30.709  1.00 11.91           O  
ATOM   1883  CB  THR B 124      -4.591  30.763  30.845  1.00 13.00           C  
ATOM   1884  OG1 THR B 124      -5.725  30.605  29.988  1.00 14.68           O  
ATOM   1885  CG2 THR B 124      -3.897  32.053  30.488  1.00 14.93           C  
ATOM   1886  N   VAL B 125      -4.128  28.301  32.665  1.00 12.85           N  
ATOM   1887  CA  VAL B 125      -4.870  27.340  33.467  1.00 16.28           C  
ATOM   1888  C   VAL B 125      -5.840  28.119  34.348  1.00 17.19           C  
ATOM   1889  O   VAL B 125      -5.431  29.020  35.078  1.00 19.86           O  
ATOM   1890  CB  VAL B 125      -3.923  26.498  34.345  1.00 17.11           C  
ATOM   1891  CG1 VAL B 125      -4.723  25.544  35.215  1.00 18.54           C  
ATOM   1892  CG2 VAL B 125      -2.954  25.712  33.462  1.00 18.16           C  
ATOM   1893  N   THR B 126      -7.125  27.803  34.239  1.00 17.87           N  
ATOM   1894  CA  THR B 126      -8.166  28.524  34.961  1.00 18.30           C  
ATOM   1895  C   THR B 126      -8.860  27.598  35.954  1.00 19.05           C  
ATOM   1896  O   THR B 126      -9.318  26.517  35.583  1.00 19.68           O  
ATOM   1897  CB  THR B 126      -9.203  29.072  33.975  1.00 18.68           C  
ATOM   1898  OG1 THR B 126      -8.572  30.026  33.117  1.00 21.12           O  
ATOM   1899  CG2 THR B 126     -10.347  29.743  34.711  1.00 22.45           C  
ATOM   1900  N   LEU B 127      -8.901  28.009  37.217  1.00 20.31           N  
ATOM   1901  CA  LEU B 127      -9.548  27.229  38.271  1.00 20.38           C  
ATOM   1902  C   LEU B 127     -11.007  27.623  38.343  1.00 21.09           C  
ATOM   1903  O   LEU B 127     -11.326  28.813  38.366  1.00 21.41           O  
ATOM   1904  CB  LEU B 127      -8.861  27.483  39.611  1.00 21.87           C  
ATOM   1905  CG  LEU B 127      -7.427  26.952  39.645  1.00 23.67           C  
ATOM   1906  CD1 LEU B 127      -6.694  27.517  40.844  1.00 27.50           C  
ATOM   1907  CD2 LEU B 127      -7.439  25.436  39.689  1.00 25.48           C  
ATOM   1908  N   LYS B 128     -11.887  26.632  38.246  1.00 20.81           N  
ATOM   1909  CA  LYS B 128     -13.318  26.878  38.180  1.00 21.56           C  
ATOM   1910  C   LYS B 128     -14.089  26.017  39.190  1.00 21.20           C  
ATOM   1911  O   LYS B 128     -13.441  25.437  40.079  1.00 18.65           O  
ATOM   1912  CB  LYS B 128     -13.832  26.630  36.757  1.00 22.00           C  
ATOM   1913  CG  LYS B 128     -13.690  25.200  36.252  1.00 25.13           C  
ATOM   1914  CD  LYS B 128     -14.623  24.943  35.078  1.00 27.72           C  
ATOM   1915  CE  LYS B 128     -14.424  23.555  34.472  1.00 30.43           C  
ATOM   1916  NZ  LYS B 128     -14.833  22.446  35.376  1.00 32.45           N  
ATOM   1917  OXT LYS B 128     -15.339  25.986  39.138  1.00 24.43           O  
TER    1918      LYS B 128                                                      
MASTER      247    0    6    4   18    0    0    6 2144    2   21   20          
END                                                                             
