# Supplementary material for: Modeling of loops in proteins: a multi-method approach
Source: BMC Struct Biol. 2010 Feb 11;10:5. doi: 10.1186/1472-6807-10-5 (PMC2837870; doi:10.1186/1472-6807-10-5)
Supplement: Additional file 1 — Student t-test. Results from two sample paired t-test of Table 2. [file 1472-6807-10-5-S1.GZ › loop_test_data/1pbe_117-120.pdb]

HEADER    OXIDOREDUCTASE                          06-JUL-94   1PBE              
TITLE     CRYSTAL STRUCTURE OF THE P-HYDROXYBENZOATE HYDROXYLASE-               
TITLE    2 SUBSTRATE COMPLEX REFINED AT 1.9 ANGSTROMS RESOLUTION.               
TITLE    3 ANALYSIS OF THE ENZYME-SUBSTRATE AND ENZYME-PRODUCT                  
TITLE    4 COMPLEXES                                                            
COMPND    MOL_ID: 1;                                                            
COMPND   2 MOLECULE: P-HYDROXYBENZOATE HYDROXYLASE;                             
COMPND   3 CHAIN: A;                                                            
COMPND   4 EC: 1.14.13.2;                                                       
COMPND   5 ENGINEERED: YES                                                      
SOURCE    MOL_ID: 1;                                                            
SOURCE   2 ORGANISM_SCIENTIFIC: PSEUDOMONAS FLUORESCENS                         
KEYWDS    OXIDOREDUCTASE                                                        
EXPDTA    X-RAY DIFFRACTION                                                     
AUTHOR    H.A.SCHREUDER,W.G.J.HOL,J.DRENTH                                      
REVDAT   2   01-APR-03 1PBE    1       JRNL                                     
REVDAT   1   30-SEP-94 1PBE    0                                                
JRNL        AUTH   H.A.SCHREUDER,P.A.PRICK,R.K.WIERENGA,G.VRIEND,               
JRNL        AUTH 2 K.S.WILSON,W.G.HOL,J.DRENTH                                  
JRNL        TITL   CRYSTAL STRUCTURE OF THE P-HYDROXYBENZOATE                   
JRNL        TITL 2 HYDROXYLASE-SUBSTRATE COMPLEX REFINED AT 1.9 A               
JRNL        TITL 3 RESOLUTION. ANALYSIS OF THE ENZYME-SUBSTRATE AND             
JRNL        TITL 4 ENZYME-PRODUCT COMPLEXES.                                    
JRNL        REF    J.MOL.BIOL.                   V. 208   679 1989              
JRNL        REFN   ASTM JMOBAK  UK ISSN 0022-2836                               
REMARK   1                                                                      
REMARK   1 REFERENCE 1                                                          
REMARK   1  AUTH   H.A.SCHREUDER,J.M.VAN DER LAAN,M.B.A.SWARTE,                 
REMARK   1  AUTH 2 K.H.KALK,W.G.J.HOL,J.DRENTH                                  
REMARK   1  TITL   CRYSTAL STRUCTURE OF THE REDUCED FORM OF                     
REMARK   1  TITL 2 P-HYDROXYBENZOATE HYDROXYLASE REFINED AT 2.3                 
REMARK   1  TITL 3 ANGSTROMS RESOLUTION                                         
REMARK   1  REF    PROTEINS.STRUCT.,FUNCT.,      V.  14   178 1992              
REMARK   1  REF  2 GENET.                                                       
REMARK   1  REFN   ASTM PSFGEY  US ISSN 0887-3585                               
REMARK   1 REFERENCE 2                                                          
REMARK   1  AUTH   J.M.VAN DER LAAN,M.B.A.SWARTE,H.GROENDIJK,                   
REMARK   1  AUTH 2 W.G.J.HOL,J.DRENTH                                           
REMARK   1  TITL   THE INFLUENCE OF PURIFICATION AND PROTEIN                    
REMARK   1  TITL 2 HETEROGENEITY ON THE CRYSTALLIZATION OF                      
REMARK   1  TITL 3 P-HYDROXYBENZOATE HYDROXYLASE                                
REMARK   1  REF    EUR.J.BIOCHEM.                V. 179   715 1989              
REMARK   1  REFN   ASTM EJBCAI  IX ISSN 0014-2956                               
REMARK   1 REFERENCE 3                                                          
REMARK   1  AUTH   J.M.VAN DER LAAN,H.A.SCHREUDER,M.B.A.SWARTE,                 
REMARK   1  AUTH 2 R.K.WIERENGA,K.H.KALK,W.G.J.HOL,J.DRENTH                     
REMARK   1  TITL   THE COENZYME ANALOGUE ADENOSINE 5-DIPHOSPHORIBOSE            
REMARK   1  TITL 2 DISPLACES FAD IN THE ACTIVE SITE OF                          
REMARK   1  TITL 3 P-HYDROXYBENZOATE HYDROXYLASE. AN X-RAY                      
REMARK   1  TITL 4 CRYSTALLOGRAPHIC INVESTIGATION                               
REMARK   1  REF    BIOCHEMISTRY                  V.  28  7199 1989              
REMARK   1  REFN   ASTM BICHAW  US ISSN 0006-2960                               
REMARK   1 REFERENCE 4                                                          
REMARK   1  AUTH   H.A.SCHREUDER,W.G.J.HOL,J.DRENTH                             
REMARK   1  TITL   ANALYSIS OF THE ACTIVE SITE OF THE FLAVOPROTEIN              
REMARK   1  TITL 2 P-HYDROXYBENZOATE HYDROXYLASE AND SOME IDEAS WITH            
REMARK   1  TITL 3 RESPECT TO ITS REACTION MECHANISM                            
REMARK   1  REF    BIOCHEMISTRY                  V.  29  3101 1989              
REMARK   1  REFN   ASTM BICHAW  US ISSN 0006-2960                               
REMARK   1 REFERENCE 5                                                          
REMARK   1  AUTH   H.A.SCHREUDER,W.G.J.HOL,J.DRENTH                             
REMARK   1  TITL   MOLECULAR MODELING REVEALS THE POSSIBLE IMPORTANCE           
REMARK   1  TITL 2 OF A CARBONYL OXYGEN BINDING POCKET FOR THE                  
REMARK   1  TITL 3 CATALYTIC MECHANISM OF P-HYDROXYBENZOATE                     
REMARK   1  TITL 4 HYDROXYLASE                                                  
REMARK   1  REF    J.BIOL.CHEM.                  V. 263  3131 1988              
REMARK   1  REFN   ASTM JBCHA3  US ISSN 0021-9258                               
REMARK   1 REFERENCE 6                                                          
REMARK   1  AUTH   H.A.SCHREUDER,J.M.VAN DER LAAN,W.G.J.HOL,J.DRENTH            
REMARK   1  TITL   CRYSTAL STRUCTURE OF P-HYDROXYBENZOATE HYDROXYLASE           
REMARK   1  TITL 2 COMPLEXED WITH ITS REACTION PRODUCT                          
REMARK   1  TITL 3 3,4-DIHYDROXYBENZOATE                                        
REMARK   1  REF    J.MOL.BIOL.                   V. 199   637 1988              
REMARK   1  REFN   ASTM JMOBAK  UK ISSN 0022-2836                               
REMARK   1 REFERENCE 7                                                          
REMARK   1  AUTH   R.K.WIERENGA,J.DRENTH,G.E.SCHULZ                             
REMARK   1  TITL   COMPARISON OF THE THREE-DIMENSIONAL PROTEIN AND              
REMARK   1  TITL 2 NUCLEOTIDE STRUCTURE OF THE FAD-BINDING DOMAIN OF            
REMARK   1  TITL 3 P-HYDROXYBENZOATE HYDROXYLASE WITH THE FAD-AS WELL           
REMARK   1  TITL 4 AS NADPH-BINDING DOMAINS OF GLUTATHIONE REDUCTASE            
REMARK   1  REF    J.MOL.BIOL.                   V. 167   725 1983              
REMARK   1  REFN   ASTM JMOBAK  UK ISSN 0022-2836                               
REMARK   1 REFERENCE 8                                                          
REMARK   1  AUTH   R.K.WIERENGA,R.J.DE JONG,K.H.KALK,W.G.J.HOL,                 
REMARK   1  AUTH 2 J.DRENTH                                                     
REMARK   1  TITL   CRYSTAL STRUCTURE OF P-HYDROXYBENZOATE HYDROXYLASE           
REMARK   1  REF    J.MOL.BIOL.                   V. 131    55 1979              
REMARK   1  REFN   ASTM JMOBAK  UK ISSN 0022-2836                               
REMARK   1 REFERENCE 9                                                          
REMARK   1  AUTH   J.DRENTH,W.G.J.HOL,R.K.WIERENGA                              
REMARK   1  TITL   CRYSTALLIZATION AND PRELIMINARY X-RAY                        
REMARK   1  TITL 2 INVESTIGATION OF P-HYDROXYBENZOATE HYDROXYLASE               
REMARK   1  TITL 3 FROM PSEUDOMONAS FLUORESCENS                                 
REMARK   1  REF    J.BIOL.CHEM.                  V. 250  5268 1975              
REMARK   1  REFN   ASTM JBCHA3  US ISSN 0021-9258                               
REMARK   2                                                                      
REMARK   2 RESOLUTION. 1.90 ANGSTROMS.                                          
REMARK   3                                                                      
REMARK   3 REFINEMENT.                                                          
REMARK   3   PROGRAM     : PROLSQ                                               
REMARK   3   AUTHORS     : KONNERT,HENDRICKSON                                  
REMARK   3                                                                      
REMARK   3  DATA USED IN REFINEMENT.                                            
REMARK   3   RESOLUTION RANGE HIGH (ANGSTROMS) : 1.90                           
REMARK   3   RESOLUTION RANGE LOW  (ANGSTROMS) : 6.00                           
REMARK   3   DATA CUTOFF            (SIGMA(F)) : 0.000                          
REMARK   3   COMPLETENESS FOR RANGE        (%) : NULL                           
REMARK   3   NUMBER OF REFLECTIONS             : 31148                          
REMARK   3                                                                      
REMARK   3  FIT TO DATA USED IN REFINEMENT.                                     
REMARK   3   CROSS-VALIDATION METHOD          : NULL                            
REMARK   3   FREE R VALUE TEST SET SELECTION  : NULL                            
REMARK   3   R VALUE     (WORKING + TEST SET) : 0.156                           
REMARK   3   R VALUE            (WORKING SET) : NULL                            
REMARK   3   FREE R VALUE                     : NULL                            
REMARK   3   FREE R VALUE TEST SET SIZE   (%) : NULL                            
REMARK   3   FREE R VALUE TEST SET COUNT      : NULL                            
REMARK   3                                                                      
REMARK   3  FIT/AGREEMENT OF MODEL WITH ALL DATA.                               
REMARK   3   R VALUE   (WORKING + TEST SET, NO CUTOFF) : NULL                   
REMARK   3   R VALUE          (WORKING SET, NO CUTOFF) : NULL                   
REMARK   3   FREE R VALUE                  (NO CUTOFF) : NULL                   
REMARK   3   FREE R VALUE TEST SET SIZE (%, NO CUTOFF) : NULL                   
REMARK   3   FREE R VALUE TEST SET COUNT   (NO CUTOFF) : NULL                   
REMARK   3   TOTAL NUMBER OF REFLECTIONS   (NO CUTOFF) : NULL                   
REMARK   3                                                                      
REMARK   3  NUMBER OF NON-HYDROGEN ATOMS USED IN REFINEMENT.                    
REMARK   3   PROTEIN ATOMS            : 3098                                    
REMARK   3   NUCLEIC ACID ATOMS       : 0                                       
REMARK   3   HETEROGEN ATOMS          : 63                                      
REMARK   3   SOLVENT ATOMS            : 330                                     
REMARK   3                                                                      
REMARK   3  B VALUES.                                                           
REMARK   3   FROM WILSON PLOT           (A**2) : NULL                           
REMARK   3   MEAN B VALUE      (OVERALL, A**2) : NULL                           
REMARK   3   OVERALL ANISOTROPIC B VALUE.                                       
REMARK   3    B11 (A**2) : NULL                                                 
REMARK   3    B22 (A**2) : NULL                                                 
REMARK   3    B33 (A**2) : NULL                                                 
REMARK   3    B12 (A**2) : NULL                                                 
REMARK   3    B13 (A**2) : NULL                                                 
REMARK   3    B23 (A**2) : NULL                                                 
REMARK   3                                                                      
REMARK   3  ESTIMATED COORDINATE ERROR.                                         
REMARK   3   ESD FROM LUZZATI PLOT        (A) : NULL                            
REMARK   3   ESD FROM SIGMAA              (A) : NULL                            
REMARK   3   LOW RESOLUTION CUTOFF        (A) : NULL                            
REMARK   3                                                                      
REMARK   3  RMS DEVIATIONS FROM IDEAL VALUES.                                   
REMARK   3   DISTANCE RESTRAINTS.                    RMS    SIGMA               
REMARK   3    BOND LENGTH                     (A) : 0.018 ; 0.020               
REMARK   3    ANGLE DISTANCE                  (A) : 0.039 ; 0.030               
REMARK   3    INTRAPLANAR 1-4 DISTANCE        (A) : 0.047 ; 0.040               
REMARK   3    H-BOND OR METAL COORDINATION    (A) : NULL  ; NULL                
REMARK   3                                                                      
REMARK   3   PLANE RESTRAINT                  (A) : 0.017 ; 0.020               
REMARK   3   CHIRAL-CENTER RESTRAINT       (A**3) : 0.185 ; 0.150               
REMARK   3                                                                      
REMARK   3   NON-BONDED CONTACT RESTRAINTS.                                     
REMARK   3    SINGLE TORSION                  (A) : 0.189 ; 0.350               
REMARK   3    MULTIPLE TORSION                (A) : 0.222 ; 0.350               
REMARK   3    H-BOND (X...Y)                  (A) : NULL  ; NULL                
REMARK   3    H-BOND (X-H...Y)                (A) : 0.241 ; 0.350               
REMARK   3                                                                      
REMARK   3   CONFORMATIONAL TORSION ANGLE RESTRAINTS.                           
REMARK   3    SPECIFIED                 (DEGREES) : NULL  ; NULL                
REMARK   3    PLANAR                    (DEGREES) : NULL  ; NULL                
REMARK   3    STAGGERED                 (DEGREES) : NULL  ; NULL                
REMARK   3    TRANSVERSE                (DEGREES) : NULL  ; NULL                
REMARK   3                                                                      
REMARK   3  ISOTROPIC THERMAL FACTOR RESTRAINTS.    RMS    SIGMA                
REMARK   3   MAIN-CHAIN BOND              (A**2) : 3.725 ; 5.000                
REMARK   3   MAIN-CHAIN ANGLE             (A**2) : 4.514 ; 5.000                
REMARK   3   SIDE-CHAIN BOND              (A**2) : 7.752 ; 7.000                
REMARK   3   SIDE-CHAIN ANGLE             (A**2) : 10.535; 10.000               
REMARK   3                                                                      
REMARK   3  OTHER REFINEMENT REMARKS: NULL                                      
REMARK   4                                                                      
REMARK   4 1PBE COMPLIES WITH FORMAT V. 3.0, 1-DEC-2006                         
REMARK   4                                                                      
REMARK   4 THIS IS THE REMEDIATED VERSION OF THIS PDB ENTRY.                    
REMARK   4 REMEDIATED DATA FILE REVISION 3.100 (2007-03-17)                     
REMARK 200                                                                      
REMARK 200 EXPERIMENTAL DETAILS                                                 
REMARK 200  EXPERIMENT TYPE                : X-RAY DIFFRACTION                  
REMARK 200  DATE OF DATA COLLECTION        : NULL                               
REMARK 200  TEMPERATURE           (KELVIN) : NULL                               
REMARK 200  PH                             : NULL                               
REMARK 200  NUMBER OF CRYSTALS USED        : NULL                               
REMARK 200                                                                      
REMARK 200  SYNCHROTRON              (Y/N) : NULL                               
REMARK 200  RADIATION SOURCE               : NULL                               
REMARK 200  BEAMLINE                       : NULL                               
REMARK 200  X-RAY GENERATOR MODEL          : NULL                               
REMARK 200  MONOCHROMATIC OR LAUE    (M/L) : NULL                               
REMARK 200  WAVELENGTH OR RANGE        (A) : NULL                               
REMARK 200  MONOCHROMATOR                  : NULL                               
REMARK 200  OPTICS                         : NULL                               
REMARK 200                                                                      
REMARK 200  DETECTOR TYPE                  : NULL                               
REMARK 200  DETECTOR MANUFACTURER          : NULL                               
REMARK 200  INTENSITY-INTEGRATION SOFTWARE : NULL                               
REMARK 200  DATA SCALING SOFTWARE          : NULL                               
REMARK 200                                                                      
REMARK 200  NUMBER OF UNIQUE REFLECTIONS   : NULL                               
REMARK 200  RESOLUTION RANGE HIGH      (A) : NULL                               
REMARK 200  RESOLUTION RANGE LOW       (A) : NULL                               
REMARK 200  REJECTION CRITERIA  (SIGMA(I)) : NULL                               
REMARK 200                                                                      
REMARK 200 OVERALL.                                                             
REMARK 200  COMPLETENESS FOR RANGE     (%) : NULL                               
REMARK 200  DATA REDUNDANCY                : NULL                               
REMARK 200  R MERGE                    (I) : NULL                               
REMARK 200  R SYM                      (I) : NULL                               
REMARK 200  <I/SIGMA(I)> FOR THE DATA SET  : NULL                               
REMARK 200                                                                      
REMARK 200 IN THE HIGHEST RESOLUTION SHELL.                                     
REMARK 200  HIGHEST RESOLUTION SHELL, RANGE HIGH (A) : NULL                     
REMARK 200  HIGHEST RESOLUTION SHELL, RANGE LOW  (A) : NULL                     
REMARK 200  COMPLETENESS FOR SHELL     (%) : NULL                               
REMARK 200  DATA REDUNDANCY IN SHELL       : NULL                               
REMARK 200  R MERGE FOR SHELL          (I) : NULL                               
REMARK 200  R SYM FOR SHELL            (I) : NULL                               
REMARK 200  <I/SIGMA(I)> FOR SHELL         : NULL                               
REMARK 200                                                                      
REMARK 200 DIFFRACTION PROTOCOL: NULL                                           
REMARK 200 METHOD USED TO DETERMINE THE STRUCTURE: NULL                         
REMARK 200 SOFTWARE USED: NULL                                                  
REMARK 200 STARTING MODEL: NULL                                                 
REMARK 200                                                                      
REMARK 200 REMARK: NULL                                                         
REMARK 280                                                                      
REMARK 280 CRYSTAL                                                              
REMARK 280 SOLVENT CONTENT, VS   (%): 52.49                                     
REMARK 280 MATTHEWS COEFFICIENT, VM (ANGSTROMS**3/DA): 2.59                     
REMARK 280                                                                      
REMARK 280 CRYSTALLIZATION CONDITIONS: NULL                                     
REMARK 290                                                                      
REMARK 290 CRYSTALLOGRAPHIC SYMMETRY                                            
REMARK 290 SYMMETRY OPERATORS FOR SPACE GROUP: C 2 2 21                         
REMARK 290                                                                      
REMARK 290      SYMOP   SYMMETRY                                                
REMARK 290     NNNMMM   OPERATOR                                                
REMARK 290       1555   X,Y,Z                                                   
REMARK 290       2555   -X,-Y,1/2+Z                                             
REMARK 290       3555   -X,Y,1/2-Z                                              
REMARK 290       4555   X,-Y,-Z                                                 
REMARK 290       5555   1/2+X,1/2+Y,Z                                           
REMARK 290       6555   1/2-X,1/2-Y,1/2+Z                                       
REMARK 290       7555   1/2-X,1/2+Y,1/2-Z                                       
REMARK 290       8555   1/2+X,1/2-Y,-Z                                          
REMARK 290                                                                      
REMARK 290     WHERE NNN -> OPERATOR NUMBER                                     
REMARK 290           MMM -> TRANSLATION VECTOR                                  
REMARK 290                                                                      
REMARK 290 CRYSTALLOGRAPHIC SYMMETRY TRANSFORMATIONS                            
REMARK 290 THE FOLLOWING TRANSFORMATIONS OPERATE ON THE ATOM/HETATM             
REMARK 290 RECORDS IN THIS ENTRY TO PRODUCE CRYSTALLOGRAPHICALLY                
REMARK 290 RELATED MOLECULES.                                                   
REMARK 290   SMTRY1   1  1.000000  0.000000  0.000000        0.00000            
REMARK 290   SMTRY2   1  0.000000  1.000000  0.000000        0.00000            
REMARK 290   SMTRY3   1  0.000000  0.000000  1.000000        0.00000            
REMARK 290   SMTRY1   2 -1.000000  0.000000  0.000000        0.00000            
REMARK 290   SMTRY2   2  0.000000 -1.000000  0.000000        0.00000            
REMARK 290   SMTRY3   2  0.000000  0.000000  1.000000       44.10000            
REMARK 290   SMTRY1   3 -1.000000  0.000000  0.000000        0.00000            
REMARK 290   SMTRY2   3  0.000000  1.000000  0.000000        0.00000            
REMARK 290   SMTRY3   3  0.000000  0.000000 -1.000000       44.10000            
REMARK 290   SMTRY1   4  1.000000  0.000000  0.000000        0.00000            
REMARK 290   SMTRY2   4  0.000000 -1.000000  0.000000        0.00000            
REMARK 290   SMTRY3   4  0.000000  0.000000 -1.000000        0.00000            
REMARK 290   SMTRY1   5  1.000000  0.000000  0.000000       35.75000            
REMARK 290   SMTRY2   5  0.000000  1.000000  0.000000       72.90000            
REMARK 290   SMTRY3   5  0.000000  0.000000  1.000000        0.00000            
REMARK 290   SMTRY1   6 -1.000000  0.000000  0.000000       35.75000            
REMARK 290   SMTRY2   6  0.000000 -1.000000  0.000000       72.90000            
REMARK 290   SMTRY3   6  0.000000  0.000000  1.000000       44.10000            
REMARK 290   SMTRY1   7 -1.000000  0.000000  0.000000       35.75000            
REMARK 290   SMTRY2   7  0.000000  1.000000  0.000000       72.90000            
REMARK 290   SMTRY3   7  0.000000  0.000000 -1.000000       44.10000            
REMARK 290   SMTRY1   8  1.000000  0.000000  0.000000       35.75000            
REMARK 290   SMTRY2   8  0.000000 -1.000000  0.000000       72.90000            
REMARK 290   SMTRY3   8  0.000000  0.000000 -1.000000        0.00000            
REMARK 290                                                                      
REMARK 290 REMARK: NULL                                                         
REMARK 300                                                                      
REMARK 300 BIOMOLECULE: 1                                                       
REMARK 300 THIS ENTRY CONTAINS THE CRYSTALLOGRAPHIC ASYMMETRIC UNIT             
REMARK 300 WHICH CONSISTS OF 1 CHAIN(S). SEE REMARK 350 FOR                     
REMARK 300 INFORMATION ON GENERATING THE BIOLOGICAL MOLECULE(S).                
REMARK 350                                                                      
REMARK 350 GENERATING THE BIOMOLECULE                                           
REMARK 350 COORDINATES FOR A COMPLETE MULTIMER REPRESENTING THE KNOWN           
REMARK 350 BIOLOGICALLY SIGNIFICANT OLIGOMERIZATION STATE OF THE                
REMARK 350 MOLECULE CAN BE GENERATED BY APPLYING BIOMT TRANSFORMATIONS          
REMARK 350 GIVEN BELOW.  BOTH NON-CRYSTALLOGRAPHIC AND                          
REMARK 350 CRYSTALLOGRAPHIC OPERATIONS ARE GIVEN.                               
REMARK 350                                                                      
REMARK 350 BIOMOLECULE: 1                                                       
REMARK 350 APPLY THE FOLLOWING TO CHAINS: A                                     
REMARK 350   BIOMT1   1  1.000000  0.000000  0.000000        0.00000            
REMARK 350   BIOMT2   1  0.000000  1.000000  0.000000        0.00000            
REMARK 350   BIOMT3   1  0.000000  0.000000  1.000000        0.00000            
REMARK 350   BIOMT1   2  1.000000  0.000000  0.000000        0.00000            
REMARK 350   BIOMT2   2  0.000000 -1.000000  0.000000      145.80000            
REMARK 350   BIOMT3   2  0.000000  0.000000 -1.000000       88.20000            
REMARK 465                                                                      
REMARK 465 MISSING RESIDUES                                                     
REMARK 465 THE FOLLOWING RESIDUES WERE NOT LOCATED IN THE                       
REMARK 465 EXPERIMENT. (M=MODEL NUMBER; RES=RESIDUE NAME; C=CHAIN               
REMARK 465 IDENTIFIER; SSSEQ=SEQUENCE NUMBER; I=INSERTION CODE.)                
REMARK 465                                                                      
REMARK 465   M RES C SSSEQI                                                     
REMARK 465     GLU A   392                                                      
REMARK 465     ILE A   393                                                      
REMARK 465     GLU A   394                                                      
REMARK 500                                                                      
REMARK 500 GEOMETRY AND STEREOCHEMISTRY                                         
REMARK 500 SUBTOPIC: CLOSE CONTACTS IN SAME ASYMMETRIC UNIT                     
REMARK 500                                                                      
REMARK 500 THE FOLLOWING ATOMS ARE IN CLOSE CONTACT.                            
REMARK 500                                                                      
REMARK 500  ATM1  RES C  SSEQI   ATM2  RES C  SSEQI                             
REMARK 500   O    HOH     456     O    HOH     457              2.07            
REMARK 500   OE1  GLU A   319     NH1  ARG A   321              2.14            
REMARK 500                                                                      
REMARK 500 GEOMETRY AND STEREOCHEMISTRY                                         
REMARK 500 SUBTOPIC: CLOSE CONTACTS                                             
REMARK 500                                                                      
REMARK 500 THE FOLLOWING ATOMS THAT ARE RELATED BY CRYSTALLOGRAPHIC             
REMARK 500 SYMMETRY ARE IN CLOSE CONTACT.  AN ATOM LOCATED WITHIN 0.15          
REMARK 500 ANGSTROMS OF A SYMMETRY RELATED ATOM IS ASSUMED TO BE ON A           
REMARK 500 SPECIAL POSITION AND IS, THEREFORE, LISTED IN REMARK 375             
REMARK 500 INSTEAD OF REMARK 500.  ATOMS WITH NON-BLANK ALTERNATE               
REMARK 500 LOCATION INDICATORS ARE NOT INCLUDED IN THE CALCULATIONS.            
REMARK 500                                                                      
REMARK 500 DISTANCE CUTOFF:                                                     
REMARK 500 2.2 ANGSTROMS FOR CONTACTS NOT INVOLVING HYDROGEN ATOMS              
REMARK 500 1.6 ANGSTROMS FOR CONTACTS INVOLVING HYDROGEN ATOMS                  
REMARK 500                                                                      
REMARK 500  ATM1  RES C  SSEQI   ATM2  RES C  SSEQI  SSYMOP   DISTANCE          
REMARK 500   O    HOH     712     O    HOH     712     3656     1.52            
REMARK 500   O    HOH     692     O    HOH     692     3556     1.57            
REMARK 500   O    HOH     728     O    HOH     728     4566     1.80            
REMARK 500   OE2  GLU A   114     NZ   LYS A   244     6565     2.06            
REMARK 500                                                                      
REMARK 500 GEOMETRY AND STEREOCHEMISTRY                                         
REMARK 500 SUBTOPIC: COVALENT BOND ANGLES                                       
REMARK 500                                                                      
REMARK 500 THE STEREOCHEMICAL PARAMETERS OF THE FOLLOWING RESIDUES              
REMARK 500 HAVE VALUES WHICH DEVIATE FROM EXPECTED VALUES BY MORE               
REMARK 500 THAN 6*RMSD (M=MODEL NUMBER; RES=RESIDUE NAME; C=CHAIN               
REMARK 500 IDENTIFIER; SSEQ=SEQUENCE NUMBER; I=INSERTION CODE).                 
REMARK 500                                                                      
REMARK 500 STANDARD TABLE:                                                      
REMARK 500 FORMAT: (10X,I3,1X,A3,1X,A1,I4,A1,3(1X,A4,2X),12X,F5.1)              
REMARK 500                                                                      
REMARK 500 EXPECTED VALUES: ENGH AND HUBER, 1991                                
REMARK 500                                                                      
REMARK 500  M RES CSSEQI ATM1   ATM2   ATM3                                     
REMARK 500    LYS A 254   CA  -  CB  -  CG  ANGL. DEV. = 21.4 DEGREES           
REMARK 500                                                                      
REMARK 500 GEOMETRY AND STEREOCHEMISTRY                                         
REMARK 500 SUBTOPIC: TORSION ANGLES                                             
REMARK 500                                                                      
REMARK 500 TORSION ANGLES OUTSIDE THE EXPECTED RAMACHANDRAN REGIONS:            
REMARK 500 (M=MODEL NUMBER; RES=RESIDUE NAME; C=CHAIN IDENTIFIER;               
REMARK 500 SSEQ=SEQUENCE NUMBER; I=INSERTION CODE).                             
REMARK 500                                                                      
REMARK 500 STANDARD TABLE:                                                      
REMARK 500 FORMAT:(10X,I3,1X,A3,1X,A1,I4,A1,4X,F7.2,3X,F7.2)                    
REMARK 500                                                                      
REMARK 500  M RES CSSEQI        PSI       PHI                                   
REMARK 500    ASP A 144     -102.80     86.50                                   
REMARK 525                                                                      
REMARK 525 SOLVENT                                                              
REMARK 525 THE FOLLOWING SOLVENT MOLECULES LIE FARTHER THAN EXPECTED            
REMARK 525 FROM THE PROTEIN OR NUCLEIC ACID MOLECULE AND MAY BE                 
REMARK 525 ASSOCIATED WITH A SYMMETRY RELATED MOLECULE (M=MODEL                 
REMARK 525 NUMBER; RES=RESIDUE NAME; C=CHAIN IDENTIFIER; SSEQ=SEQUENCE          
REMARK 525 NUMBER; I=INSERTION CODE):                                           
REMARK 525                                                                      
REMARK 525  M RES CSSEQI                                                        
REMARK 525    HOH   422        DISTANCE =  5.33 ANGSTROMS                       
REMARK 525    HOH   479        DISTANCE =  6.39 ANGSTROMS                       
REMARK 525    HOH   534        DISTANCE =  5.06 ANGSTROMS                       
REMARK 525    HOH   600        DISTANCE =  8.47 ANGSTROMS                       
REMARK 525    HOH   658        DISTANCE =  5.51 ANGSTROMS                       
DBREF  1PBE A    1   394  UNP    P00438   PHHY_PSEFL       1    394             
SEQRES   1 A  394  MET LYS THR GLN VAL ALA ILE ILE GLY ALA GLY PRO SER          
SEQRES   2 A  394  GLY LEU LEU LEU GLY GLN LEU LEU HIS LYS ALA GLY ILE          
SEQRES   3 A  394  ASP ASN VAL ILE LEU GLU ARG GLN THR PRO ASP TYR VAL          
SEQRES   4 A  394  LEU GLY ARG ILE ARG ALA GLY VAL LEU GLU GLN GLY MET          
SEQRES   5 A  394  VAL ASP LEU LEU ARG GLU ALA GLY VAL ASP ARG ARG MET          
SEQRES   6 A  394  ALA ARG ASP GLY LEU VAL HIS GLU GLY VAL GLU ILE ALA          
SEQRES   7 A  394  PHE ALA GLY GLN ARG ARG ARG ILE ASP LEU LYS ARG LEU          
SEQRES   8 A  394  SER GLY GLY LYS THR VAL THR VAL TYR GLY GLN THR GLU          
SEQRES   9 A  394  VAL THR ARG ASP LEU MET GLU ALA ARG GLU ALA CYS GLY          
SEQRES  10 A  394  ALA THR THR VAL TYR GLN ALA ALA GLU VAL ARG LEU HIS          
SEQRES  11 A  394  ASP LEU GLN GLY GLU ARG PRO TYR VAL THR PHE GLU ARG          
SEQRES  12 A  394  ASP GLY GLU ARG LEU ARG LEU ASP CYS ASP TYR ILE ALA          
SEQRES  13 A  394  GLY CYS ASP GLY PHE HIS GLY ILE SER ARG GLN SER ILE          
SEQRES  14 A  394  PRO ALA GLU ARG LEU LYS VAL PHE GLU ARG VAL TYR PRO          
SEQRES  15 A  394  PHE GLY TRP LEU GLY LEU LEU ALA ASP THR PRO PRO VAL          
SEQRES  16 A  394  SER HIS GLU LEU ILE TYR ALA ASN HIS PRO ARG GLY PHE          
SEQRES  17 A  394  ALA LEU CYS SER GLN ARG SER ALA THR ARG SER ARG TYR          
SEQRES  18 A  394  TYR VAL GLN VAL PRO LEU THR GLU LYS VAL GLU ASP TRP          
SEQRES  19 A  394  SER ASP GLU ARG PHE TRP THR GLU LEU LYS ALA ARG LEU          
SEQRES  20 A  394  PRO ALA GLU VAL ALA GLU LYS LEU VAL THR GLY PRO SER          
SEQRES  21 A  394  LEU GLU LYS SER ILE ALA PRO LEU ARG SER PHE VAL VAL          
SEQRES  22 A  394  GLU PRO MET GLN HIS GLY ARG LEU PHE LEU ALA GLY ASP          
SEQRES  23 A  394  ALA ALA HIS ILE VAL PRO PRO THR GLY ALA LYS GLY LEU          
SEQRES  24 A  394  ASN LEU ALA ALA SER ASP VAL SER THR LEU TYR ARG LEU          
SEQRES  25 A  394  LEU LEU LYS ALA TYR ARG GLU GLY ARG GLY GLU LEU LEU          
SEQRES  26 A  394  GLU ARG TYR SER ALA ILE CYS LEU ARG ARG ILE TRP LYS          
SEQRES  27 A  394  ALA GLU ARG PHE SER TRP TRP MET THR SER VAL LEU HIS          
SEQRES  28 A  394  ARG PHE PRO ASP THR ASP ALA PHE SER GLN ARG ILE GLN          
SEQRES  29 A  394  GLN THR GLU LEU GLU TYR TYR LEU GLY SER GLU ALA GLY          
SEQRES  30 A  394  LEU ALA THR ILE ALA GLU ASN TYR VAL GLY LEU PRO TYR          
SEQRES  31 A  394  GLU GLU ILE GLU                                              
FTNOTE   1 CIS PROLINE - PRO 275                                                
HET    FAD    395      53                                                       
HET    PHB    396      10                                                       
HETNAM     FAD FLAVIN-ADENINE DINUCLEOTIDE                                      
HETNAM     PHB P-HYDROXYBENZOIC ACID                                            
FORMUL   2  FAD    C27 H33 N9 O15 P2                                            
FORMUL   3  PHB    C7 H6 O3                                                     
FORMUL   4  HOH   *330(H2 O)                                                    
HELIX    1  H1 PRO A   12  LYS A   23  1                                  12    
HELIX    2  H2 PRO A   36  LEU A   40  1                                   5    
HELIX    3  H3 GLN A   50  GLU A   58  1                                   9    
HELIX    4  H4 ARG A   63  ASP A   68  1                                   6    
HELIX    5  H5 LEU A   88  LEU A   91  1                                   4    
HELIX    6  H6 GLN A  102  CYS A  116  1                                  15    
HELIX    7  H7 ILE A  164  GLN A  167  1                                   4    
HELIX    8 H7A ALA A  171  ARG A  173  5                                   3    
HELIX    9 H7B VAL A  231  ASP A  233  5                                   3    
HELIX   10  H8 ASP A  236  ARG A  246  1                                  11    
HELIX   11  H9 ALA A  249  LYS A  254  1                                   6    
HELIX   12 H9A GLY A  285  ALA A  287  5                                   3    
HELIX   13 H9B PRO A  293  GLY A  295  5                                   3    
HELIX   14 H10 GLY A  298  ARG A  318  1                                  21    
HELIX   15 HH1 GLY A  322  ARG A  327  5PART OF H11                        6    
HELIX   16 H11 TYR A  328  LEU A  350  1                                  23    
HELIX   17 H12 ALA A  358  TYR A  371  1                                  14    
HELIX   18 H13 GLU A  375  VAL A  386  1                                  12    
SHEET    1   A 6 THR A 119  VAL A 121  0                                        
SHEET    2   A 6 ASN A  28  LEU A  31  1  O  ILE A  30   N  VAL A 121           
SHEET    3   A 6 VAL A   5  ILE A   8  1  O  ILE A   7   N  LEU A  31           
SHEET    4   A 6 TYR A 154  GLY A 157  1  O  ALA A 156   N  ILE A   8           
SHEET    5   A 6 LEU A 281  LEU A 283  1  O  PHE A 282   N  GLY A 157           
SHEET    6   A 6 GLN A 277  HIS A 278 -1  O  HIS A 278   N  LEU A 281           
SHEET    1   B 7 GLN A  82  ASP A  87  0                                        
SHEET    2   B 7 GLY A  74  PHE A  79 -1  O  VAL A  75   N  ILE A  86           
SHEET    3   B 7 ILE A 200  ASN A 203  1  N  TYR A 201   O  GLU A  76           
SHEET    4   B 7 ALA A 209  SER A 215 -1  N  CYS A 211   O  ILE A 200           
SHEET    5   B 7 ARG A 218  VAL A 225 -1  N  TYR A 222   O  LEU A 210           
SHEET    6   B 7 PHE A 183  ALA A 190 -1  N  LEU A 188   O  TYR A 221           
SHEET    7   B 7 SER A 260  PRO A 267 -1  N  LEU A 261   O  LEU A 189           
SHEET    1   C 4 LYS A   2  THR A   3  0                                        
SHEET    2   C 4 GLU A 146  ASP A 151  1  O  ASP A 151   N  THR A   3           
SHEET    3   C 4 TYR A 138  ARG A 143 -1  O  PHE A 141   N  LEU A 148           
SHEET    4   C 4 ALA A 125  HIS A 130  1  O  ARG A 128   N  THR A 140           
SHEET    1   D 3 LYS A 175  PRO A 182  0                                        
SHEET    2   D 3 LEU A 268  GLU A 274 -1  N  SER A 270   O  ARG A 179           
SHEET    3   D 3 HIS A 289  ILE A 290 -1  N  ILE A 290   O  PHE A 271           
SHEET    1   E 3 VAL A  47  GLU A  49  0                                        
SHEET    2   E 3 VAL A  97  VAL A  99 -1  O  THR A  98   N  LEU A  48           
SHEET    3   E 3 LEU A  70  HIS A  72 -1  O  LEU A  70   N  VAL A  99           
TURN     1  T1 HIS A  22  GLY A  25                                             
TURN     2  T2 PHE A  79  GLN A  82                                             
TURN     3  T3 ASP A 131  GLY A 134                                             
TURN     4  T4 ARG A 143  GLU A 146                                             
TURN     5  T5 GLY A 160  GLY A 163                                             
TURN     6  T6 HIS A 204  GLY A 207                                             
TURN     7  T7 SER A 215  ARG A 218     NO O 215 - N 218 H-BOND                 
TURN     8  T8 PRO A 226  GLU A 229                                             
TURN     9  T9 HIS A 278  LEU A 281                                             
CISPEP   1 GLU A  274    PRO A  275          0        -1.49                     
CRYST1   71.500  145.800   88.200  90.00  90.00  90.00 C 2 2 21      8          
ORIGX1      1.000000  0.000000  0.000000        0.00000                         
ORIGX2      0.000000  1.000000  0.000000        0.00000                         
ORIGX3      0.000000  0.000000  1.000000        0.00000                         
SCALE1      0.013986  0.000000  0.000000        0.00000                         
SCALE2      0.000000  0.006859  0.000000        0.00000                         
SCALE3      0.000000  0.000000  0.011338        0.00000                         
ATOM      1  N   MET A   1      23.899 105.666  83.838  1.00 24.44           N  
ATOM      2  CA  MET A   1      22.480 105.540  83.536  1.00 25.54           C  
ATOM      3  C   MET A   1      22.097 104.079  83.745  1.00 28.31           C  
ATOM      4  O   MET A   1      22.953 103.212  83.895  1.00 23.28           O  
ATOM      5  CB  MET A   1      22.228 105.974  82.079  1.00 29.41           C  
ATOM      6  CG  MET A   1      23.565 106.098  81.412  1.00 30.71           C  
ATOM      7  SD  MET A   1      23.550 106.888  79.842  1.00 38.90           S  
ATOM      8  CE  MET A   1      21.850 106.939  79.279  1.00 37.23           C  
ATOM      9  N   LYS A   2      20.813 103.852  83.724  1.00 23.98           N  
ATOM     10  CA  LYS A   2      20.293 102.489  83.921  1.00 21.70           C  
ATOM     11  C   LYS A   2      19.141 102.391  82.940  1.00 22.24           C  
ATOM     12  O   LYS A   2      18.504 103.397  82.630  1.00 19.47           O  
ATOM     13  CB  LYS A   2      19.932 102.312  85.359  1.00 28.43           C  
ATOM     14  CG  LYS A   2      18.873 101.322  85.771  1.00 40.22           C  
ATOM     15  CD  LYS A   2      19.426  99.899  85.648  1.00 55.62           C  
ATOM     16  CE  LYS A   2      18.337  98.867  85.446  1.00 68.90           C  
ATOM     17  NZ  LYS A   2      17.083  99.541  84.992  1.00 79.98           N  
ATOM     18  N   THR A   3      18.938 101.189  82.434  1.00 19.12           N  
ATOM     19  CA  THR A   3      17.857 100.969  81.487  1.00 19.01           C  
ATOM     20  C   THR A   3      17.401  99.530  81.646  1.00 19.79           C  
ATOM     21  O   THR A   3      17.995  98.811  82.463  1.00 17.72           O  
ATOM     22  CB  THR A   3      18.347 101.286  80.016  1.00 19.00           C  
ATOM     23  OG1 THR A   3      17.088 101.451  79.294  1.00 19.63           O  
ATOM     24  CG2 THR A   3      19.260 100.215  79.436  1.00 12.70           C  
ATOM     25  N   GLN A   4      16.417  99.155  80.812  1.00 19.75           N  
ATOM     26  CA  GLN A   4      16.022  97.728  80.840  1.00 20.62           C  
ATOM     27  C   GLN A   4      16.854  96.944  79.835  1.00 14.47           C  
ATOM     28  O   GLN A   4      17.512  95.942  80.139  1.00 15.38           O  
ATOM     29  CB  GLN A   4      14.523  97.563  80.620  1.00 16.51           C  
ATOM     30  CG  GLN A   4      13.856  97.943  81.962  1.00 25.66           C  
ATOM     31  CD  GLN A   4      12.354  97.959  81.764  1.00 26.78           C  
ATOM     32  OE1 GLN A   4      11.865  98.859  81.127  1.00 34.14           O  
ATOM     33  NE2 GLN A   4      11.640  96.979  82.327  1.00 37.69           N  
ATOM     34  N   VAL A   5      16.658  97.361  78.601  1.00 19.22           N  
ATOM     35  CA  VAL A   5      17.336  96.741  77.443  1.00 20.68           C  
ATOM     36  C   VAL A   5      18.180  97.825  76.739  1.00 15.30           C  
ATOM     37  O   VAL A   5      17.702  98.876  76.289  1.00 17.41           O  
ATOM     38  CB  VAL A   5      16.306  96.103  76.475  1.00 20.48           C  
ATOM     39  CG1 VAL A   5      16.895  95.480  75.200  1.00 12.71           C  
ATOM     40  CG2 VAL A   5      15.393  95.143  77.201  1.00 25.34           C  
ATOM     41  N   ALA A   6      19.450  97.487  76.669  1.00 14.04           N  
ATOM     42  CA  ALA A   6      20.416  98.316  75.962  1.00 11.21           C  
ATOM     43  C   ALA A   6      20.512  97.736  74.544  1.00 15.87           C  
ATOM     44  O   ALA A   6      20.654  96.514  74.418  1.00 17.88           O  
ATOM     45  CB  ALA A   6      21.773  98.192  76.675  1.00 11.94           C  
ATOM     46  N   ILE A   7      20.474  98.575  73.553  1.00 11.89           N  
ATOM     47  CA  ILE A   7      20.587  98.192  72.162  1.00 17.01           C  
ATOM     48  C   ILE A   7      21.843  98.817  71.541  1.00 19.67           C  
ATOM     49  O   ILE A   7      21.958 100.038  71.576  1.00 17.88           O  
ATOM     50  CB  ILE A   7      19.274  98.555  71.432  1.00 10.12           C  
ATOM     51  CG1 ILE A   7      18.058  97.979  72.167  1.00 14.68           C  
ATOM     52  CG2 ILE A   7      19.255  98.271  69.855  1.00 10.18           C  
ATOM     53  CD1 ILE A   7      16.734  98.411  71.528  1.00 15.36           C  
ATOM     54  N   ILE A   8      22.724  98.001  70.975  1.00 15.99           N  
ATOM     55  CA  ILE A   8      23.929  98.415  70.268  1.00 21.07           C  
ATOM     56  C   ILE A   8      23.611  98.451  68.741  1.00 23.33           C  
ATOM     57  O   ILE A   8      23.324  97.396  68.201  1.00 15.98           O  
ATOM     58  CB  ILE A   8      25.139  97.465  70.525  1.00 16.92           C  
ATOM     59  CG1 ILE A   8      25.152  97.031  71.989  1.00 14.43           C  
ATOM     60  CG2 ILE A   8      26.457  98.160  70.055  1.00 12.29           C  
ATOM     61  CD1 ILE A   8      25.036  98.104  73.084  1.00 22.71           C  
ATOM     62  N   GLY A   9      23.646  99.605  68.127  1.00 15.07           N  
ATOM     63  CA  GLY A   9      23.385  99.851  66.735  1.00 13.77           C  
ATOM     64  C   GLY A   9      22.024 100.460  66.457  1.00 15.50           C  
ATOM     65  O   GLY A   9      20.960 100.010  66.826  1.00 15.10           O  
ATOM     66  N   ALA A  10      22.086 101.577  65.749  1.00 16.62           N  
ATOM     67  CA  ALA A  10      20.911 102.331  65.323  1.00 17.23           C  
ATOM     68  C   ALA A  10      20.599 102.142  63.857  1.00 21.73           C  
ATOM     69  O   ALA A  10      20.243 103.092  63.122  1.00 19.52           O  
ATOM     70  CB  ALA A  10      20.945 103.812  65.761  1.00 15.20           C  
ATOM     71  N   GLY A  11      20.648 100.857  63.446  1.00 16.85           N  
ATOM     72  CA  GLY A  11      20.267 100.453  62.093  1.00 15.67           C  
ATOM     73  C   GLY A  11      18.776 100.036  62.225  1.00 13.38           C  
ATOM     74  O   GLY A  11      18.154 100.215  63.266  1.00 13.78           O  
ATOM     75  N   PRO A  12      18.250  99.459  61.167  1.00 15.59           N  
ATOM     76  CA  PRO A  12      16.842  99.041  61.168  1.00 20.85           C  
ATOM     77  C   PRO A  12      16.496  98.062  62.272  1.00 16.90           C  
ATOM     78  O   PRO A  12      15.430  98.176  62.911  1.00 18.91           O  
ATOM     79  CB  PRO A  12      16.582  98.615  59.735  1.00 19.36           C  
ATOM     80  CG  PRO A  12      17.861  98.610  59.001  1.00 18.24           C  
ATOM     81  CD  PRO A  12      18.958  99.201  59.885  1.00 15.71           C  
ATOM     82  N   SER A  13      17.399  97.107  62.530  1.00 14.90           N  
ATOM     83  CA  SER A  13      17.256  96.101  63.560  1.00 11.07           C  
ATOM     84  C   SER A  13      17.101  96.764  64.936  1.00 12.76           C  
ATOM     85  O   SER A  13      16.022  96.509  65.511  1.00 16.53           O  
ATOM     86  CB  SER A  13      18.451  95.160  63.631  1.00 12.27           C  
ATOM     87  OG  SER A  13      18.131  94.173  62.686  1.00 22.71           O  
ATOM     88  N   GLY A  14      18.102  97.515  65.349  1.00 14.05           N  
ATOM     89  CA  GLY A  14      18.060  98.198  66.667  1.00 19.02           C  
ATOM     90  C   GLY A  14      16.879  99.196  66.821  1.00 12.14           C  
ATOM     91  O   GLY A  14      16.196  99.152  67.845  1.00 13.49           O  
ATOM     92  N   LEU A  15      16.681 100.000  65.791  1.00 17.23           N  
ATOM     93  CA  LEU A  15      15.586 100.947  65.734  1.00 18.29           C  
ATOM     94  C   LEU A  15      14.234 100.249  65.852  1.00 18.01           C  
ATOM     95  O   LEU A  15      13.377 100.737  66.618  1.00 14.09           O  
ATOM     96  CB  LEU A  15      15.655 101.859  64.499  1.00 18.30           C  
ATOM     97  CG  LEU A  15      16.807 102.906  64.463  1.00 17.58           C  
ATOM     98  CD1 LEU A  15      16.909 103.431  63.042  1.00 14.38           C  
ATOM     99  CD2 LEU A  15      16.573 104.001  65.486  1.00 20.12           C  
ATOM    100  N   LEU A  16      14.018  99.209  65.048  1.00 15.49           N  
ATOM    101  CA  LEU A  16      12.711  98.527  65.109  1.00 15.94           C  
ATOM    102  C   LEU A  16      12.514  97.825  66.462  1.00 13.98           C  
ATOM    103  O   LEU A  16      11.400  97.910  67.027  1.00 15.23           O  
ATOM    104  CB  LEU A  16      12.568  97.585  63.916  1.00 16.14           C  
ATOM    105  CG  LEU A  16      11.266  96.831  63.802  1.00 14.02           C  
ATOM    106  CD1 LEU A  16      10.110  97.786  63.664  1.00 14.07           C  
ATOM    107  CD2 LEU A  16      11.427  95.926  62.562  1.00 16.82           C  
ATOM    108  N   LEU A  17      13.553  97.175  66.954  1.00 16.00           N  
ATOM    109  CA  LEU A  17      13.435  96.515  68.258  1.00 14.26           C  
ATOM    110  C   LEU A  17      13.128  97.623  69.292  1.00 20.51           C  
ATOM    111  O   LEU A  17      12.313  97.390  70.162  1.00 16.51           O  
ATOM    112  CB  LEU A  17      14.725  95.806  68.621  1.00 10.37           C  
ATOM    113  CG  LEU A  17      14.831  95.250  70.043  1.00 12.25           C  
ATOM    114  CD1 LEU A  17      13.738  94.240  70.368  1.00 15.35           C  
ATOM    115  CD2 LEU A  17      16.208  94.625  70.173  1.00 13.30           C  
ATOM    116  N   GLY A  18      13.857  98.699  69.199  1.00 13.67           N  
ATOM    117  CA  GLY A  18      13.706  99.795  70.112  1.00 14.65           C  
ATOM    118  C   GLY A  18      12.299 100.351  70.130  1.00 14.66           C  
ATOM    119  O   GLY A  18      11.821 100.734  71.225  1.00 16.31           O  
ATOM    120  N   GLN A  19      11.722 100.498  68.971  1.00 17.15           N  
ATOM    121  CA  GLN A  19      10.382 101.026  68.753  1.00 14.73           C  
ATOM    122  C   GLN A  19       9.312 100.131  69.340  1.00 23.68           C  
ATOM    123  O   GLN A  19       8.488 100.619  70.173  1.00 21.25           O  
ATOM    124  CB  GLN A  19      10.064 101.418  67.337  1.00 15.05           C  
ATOM    125  CG  GLN A  19       8.973 102.504  67.363  1.00 26.53           C  
ATOM    126  CD  GLN A  19       9.544 103.815  67.892  1.00 24.80           C  
ATOM    127  OE1 GLN A  19      10.737 104.062  67.972  1.00 29.89           O  
ATOM    128  NE2 GLN A  19       8.647 104.685  68.236  1.00 26.28           N  
ATOM    129  N   LEU A  20       9.357  98.862  69.024  1.00 18.54           N  
ATOM    130  CA  LEU A  20       8.469  97.854  69.552  1.00 15.93           C  
ATOM    131  C   LEU A  20       8.543  97.767  71.054  1.00 16.33           C  
ATOM    132  O   LEU A  20       7.457  97.679  71.704  1.00 20.76           O  
ATOM    133  CB  LEU A  20       8.785  96.555  68.831  1.00 23.70           C  
ATOM    134  CG  LEU A  20       8.432  96.459  67.349  1.00 19.94           C  
ATOM    135  CD1 LEU A  20       9.054  95.155  66.856  1.00 22.30           C  
ATOM    136  CD2 LEU A  20       6.937  96.426  67.193  1.00 18.40           C  
ATOM    137  N   LEU A  21       9.727  97.836  71.643  1.00 13.50           N  
ATOM    138  CA  LEU A  21       9.876  97.777  73.087  1.00 16.20           C  
ATOM    139  C   LEU A  21       9.339  99.042  73.792  1.00 15.11           C  
ATOM    140  O   LEU A  21       8.737  99.002  74.868  1.00 19.11           O  
ATOM    141  CB  LEU A  21      11.310  97.465  73.467  1.00 12.96           C  
ATOM    142  CG  LEU A  21      11.992  96.143  73.219  1.00 12.45           C  
ATOM    143  CD1 LEU A  21      13.462  96.207  73.626  1.00  8.78           C  
ATOM    144  CD2 LEU A  21      11.347  95.047  74.103  1.00 14.87           C  
ATOM    145  N   HIS A  22       9.591 100.173  73.211  1.00 19.90           N  
ATOM    146  CA  HIS A  22       9.197 101.467  73.810  1.00 19.34           C  
ATOM    147  C   HIS A  22       7.695 101.476  73.920  1.00 21.09           C  
ATOM    148  O   HIS A  22       7.230 101.695  75.019  1.00 21.48           O  
ATOM    149  CB  HIS A  22       9.707 102.673  72.988  1.00 25.03           C  
ATOM    150  CG  HIS A  22       9.358 103.940  73.722  1.00 24.50           C  
ATOM    151  ND1 HIS A  22      10.074 104.467  74.745  1.00 25.57           N  
ATOM    152  CD2 HIS A  22       8.301 104.772  73.489  1.00 25.55           C  
ATOM    153  CE1 HIS A  22       9.477 105.595  75.128  1.00 35.00           C  
ATOM    154  NE2 HIS A  22       8.405 105.813  74.387  1.00 23.11           N  
ATOM    155  N   LYS A  23       7.052 101.224  72.799  1.00 20.55           N  
ATOM    156  CA  LYS A  23       5.598 101.149  72.693  1.00 25.19           C  
ATOM    157  C   LYS A  23       4.980 100.123  73.659  1.00 25.76           C  
ATOM    158  O   LYS A  23       3.789 100.278  73.997  1.00 27.71           O  
ATOM    159  CB  LYS A  23       5.126 100.827  71.289  1.00 26.67           C  
ATOM    160  CG  LYS A  23       5.560 101.692  70.134  1.00 39.91           C  
ATOM    161  CD  LYS A  23       4.704 102.867  69.790  1.00 58.31           C  
ATOM    162  CE  LYS A  23       3.224 102.586  69.671  1.00 71.72           C  
ATOM    163  NZ  LYS A  23       2.915 101.249  69.098  1.00 72.06           N  
ATOM    164  N   ALA A  24       5.650  99.079  74.056  1.00 25.01           N  
ATOM    165  CA  ALA A  24       5.276  98.041  74.966  1.00 23.64           C  
ATOM    166  C   ALA A  24       5.635  98.380  76.421  1.00 26.68           C  
ATOM    167  O   ALA A  24       5.404  97.599  77.386  1.00 33.86           O  
ATOM    168  CB  ALA A  24       5.912  96.669  74.638  1.00 18.24           C  
ATOM    169  N   GLY A  25       6.257  99.516  76.640  1.00 26.69           N  
ATOM    170  CA  GLY A  25       6.582  99.933  77.992  1.00 24.12           C  
ATOM    171  C   GLY A  25       7.879  99.450  78.519  1.00 22.93           C  
ATOM    172  O   GLY A  25       8.117  99.582  79.735  1.00 29.67           O  
ATOM    173  N   ILE A  26       8.756  98.944  77.695  1.00 26.14           N  
ATOM    174  CA  ILE A  26      10.073  98.473  78.183  1.00 21.17           C  
ATOM    175  C   ILE A  26      11.092  99.502  77.779  1.00 23.85           C  
ATOM    176  O   ILE A  26      11.331  99.696  76.571  1.00 25.54           O  
ATOM    177  CB  ILE A  26      10.397  97.043  77.609  1.00 14.32           C  
ATOM    178  CG1 ILE A  26       9.298  96.081  78.117  1.00 24.01           C  
ATOM    179  CG2 ILE A  26      11.823  96.599  77.921  1.00 16.64           C  
ATOM    180  CD1 ILE A  26       8.955  94.855  77.233  1.00 25.14           C  
ATOM    181  N   ASP A  27      11.710 100.117  78.762  1.00 22.18           N  
ATOM    182  CA  ASP A  27      12.692 101.170  78.412  1.00 17.80           C  
ATOM    183  C   ASP A  27      13.868 100.479  77.785  1.00 19.37           C  
ATOM    184  O   ASP A  27      14.183  99.351  78.187  1.00 20.54           O  
ATOM    185  CB  ASP A  27      12.873 102.056  79.606  1.00 27.45           C  
ATOM    186  CG  ASP A  27      11.509 102.782  79.849  1.00 29.02           C  
ATOM    187  OD1 ASP A  27      10.873 103.315  78.917  1.00 30.56           O  
ATOM    188  OD2 ASP A  27      11.250 102.654  81.043  1.00 30.38           O  
ATOM    189  N   ASN A  28      14.454 101.244  76.858  1.00 24.77           N  
ATOM    190  CA  ASN A  28      15.638 100.736  76.085  1.00 19.53           C  
ATOM    191  C   ASN A  28      16.450 101.951  75.716  1.00 11.31           C  
ATOM    192  O   ASN A  28      15.878 103.022  75.520  1.00 17.55           O  
ATOM    193  CB  ASN A  28      15.087  99.935  74.878  1.00 14.50           C  
ATOM    194  CG  ASN A  28      14.232 100.761  73.920  1.00 18.04           C  
ATOM    195  OD1 ASN A  28      14.710 101.463  72.988  1.00 17.73           O  
ATOM    196  ND2 ASN A  28      12.916 100.733  74.057  1.00 16.36           N  
ATOM    197  N   VAL A  29      17.736 101.824  75.597  1.00 17.24           N  
ATOM    198  CA  VAL A  29      18.621 102.900  75.165  1.00 15.41           C  
ATOM    199  C   VAL A  29      19.320 102.328  73.917  1.00 16.28           C  
ATOM    200  O   VAL A  29      19.734 101.166  74.001  1.00 19.25           O  
ATOM    201  CB  VAL A  29      19.623 103.217  76.272  1.00 19.73           C  
ATOM    202  CG1 VAL A  29      20.845 104.041  75.814  1.00 12.31           C  
ATOM    203  CG2 VAL A  29      18.993 103.775  77.537  1.00 13.31           C  
ATOM    204  N   ILE A  30      19.469 103.118  72.877  1.00 15.54           N  
ATOM    205  CA  ILE A  30      20.193 102.710  71.690  1.00 15.90           C  
ATOM    206  C   ILE A  30      21.562 103.440  71.672  1.00 22.73           C  
ATOM    207  O   ILE A  30      21.583 104.659  71.855  1.00 19.19           O  
ATOM    208  CB  ILE A  30      19.404 102.899  70.373  1.00 16.55           C  
ATOM    209  CG1 ILE A  30      18.088 102.037  70.278  1.00 12.10           C  
ATOM    210  CG2 ILE A  30      20.347 102.705  69.151  1.00 12.10           C  
ATOM    211  CD1 ILE A  30      17.288 102.358  69.008  1.00 10.71           C  
ATOM    212  N   LEU A  31      22.636 102.732  71.463  1.00 14.43           N  
ATOM    213  CA  LEU A  31      24.002 103.183  71.336  1.00 20.42           C  
ATOM    214  C   LEU A  31      24.466 102.959  69.889  1.00 19.45           C  
ATOM    215  O   LEU A  31      24.522 101.829  69.372  1.00 19.48           O  
ATOM    216  CB  LEU A  31      24.946 102.489  72.330  1.00 19.87           C  
ATOM    217  CG  LEU A  31      25.121 102.998  73.747  1.00 22.60           C  
ATOM    218  CD1 LEU A  31      23.832 103.466  74.352  1.00 24.37           C  
ATOM    219  CD2 LEU A  31      25.748 101.889  74.599  1.00 23.10           C  
ATOM    220  N   GLU A  32      24.744 104.033  69.179  1.00 20.93           N  
ATOM    221  CA  GLU A  32      25.237 103.959  67.786  1.00 15.97           C  
ATOM    222  C   GLU A  32      26.618 104.574  67.689  1.00 15.75           C  
ATOM    223  O   GLU A  32      26.844 105.707  68.159  1.00 16.83           O  
ATOM    224  CB  GLU A  32      24.302 104.680  66.861  1.00 12.42           C  
ATOM    225  CG  GLU A  32      24.606 104.947  65.377  1.00 15.51           C  
ATOM    226  CD  GLU A  32      24.954 103.782  64.535  1.00 21.76           C  
ATOM    227  OE1 GLU A  32      24.231 102.838  64.324  1.00 18.41           O  
ATOM    228  OE2 GLU A  32      26.100 103.792  64.056  1.00 19.03           O  
ATOM    229  N   ARG A  33      27.532 103.893  67.016  1.00 17.80           N  
ATOM    230  CA  ARG A  33      28.896 104.327  66.783  1.00 18.52           C  
ATOM    231  C   ARG A  33      29.000 105.551  65.870  1.00 17.46           C  
ATOM    232  O   ARG A  33      29.848 106.431  66.104  1.00 19.89           O  
ATOM    233  CB  ARG A  33      29.732 103.206  66.141  1.00 19.91           C  
ATOM    234  CG  ARG A  33      31.204 103.586  65.939  1.00 23.19           C  
ATOM    235  CD  ARG A  33      31.752 102.763  64.790  1.00 40.52           C  
ATOM    236  NE  ARG A  33      30.694 102.516  63.810  1.00 58.06           N  
ATOM    237  CZ  ARG A  33      30.669 101.642  62.808  1.00 52.89           C  
ATOM    238  NH1 ARG A  33      31.683 100.815  62.548  1.00 70.14           N  
ATOM    239  NH2 ARG A  33      29.596 101.558  62.005  1.00 35.73           N  
ATOM    240  N   GLN A  34      28.162 105.660  64.872  1.00 18.38           N  
ATOM    241  CA  GLN A  34      28.196 106.718  63.877  1.00 23.43           C  
ATOM    242  C   GLN A  34      27.177 107.826  64.145  1.00 22.05           C  
ATOM    243  O   GLN A  34      26.401 107.827  65.092  1.00 19.94           O  
ATOM    244  CB  GLN A  34      28.015 106.194  62.423  1.00 21.10           C  
ATOM    245  CG  GLN A  34      28.840 105.059  61.909  1.00 22.81           C  
ATOM    246  CD  GLN A  34      30.318 105.249  61.868  1.00 36.42           C  
ATOM    247  OE1 GLN A  34      31.131 104.328  62.006  1.00 41.64           O  
ATOM    248  NE2 GLN A  34      30.734 106.504  61.721  1.00 45.14           N  
ATOM    249  N   THR A  35      27.135 108.762  63.175  1.00 20.75           N  
ATOM    250  CA  THR A  35      26.130 109.788  63.232  1.00 22.84           C  
ATOM    251  C   THR A  35      24.867 109.332  62.484  1.00 22.37           C  
ATOM    252  O   THR A  35      24.927 108.469  61.598  1.00 22.64           O  
ATOM    253  CB  THR A  35      26.632 111.153  62.555  1.00 22.83           C  
ATOM    254  OG1 THR A  35      27.160 110.829  61.234  1.00 25.26           O  
ATOM    255  CG2 THR A  35      27.600 111.840  63.488  1.00 20.47           C  
ATOM    256  N   PRO A  36      23.772 110.029  62.803  1.00 24.18           N  
ATOM    257  CA  PRO A  36      22.518 109.848  62.126  1.00 22.35           C  
ATOM    258  C   PRO A  36      22.610 110.044  60.616  1.00 28.30           C  
ATOM    259  O   PRO A  36      21.941 109.313  59.825  1.00 28.60           O  
ATOM    260  CB  PRO A  36      21.589 110.801  62.826  1.00 19.28           C  
ATOM    261  CG  PRO A  36      22.264 111.378  63.961  1.00 17.24           C  
ATOM    262  CD  PRO A  36      23.730 111.078  63.872  1.00 14.97           C  
ATOM    263  N   ASP A  37      23.392 110.967  60.056  1.00 28.65           N  
ATOM    264  CA  ASP A  37      23.395 111.015  58.571  1.00 26.91           C  
ATOM    265  C   ASP A  37      24.267 109.924  57.974  1.00 25.86           C  
ATOM    266  O   ASP A  37      24.023 109.578  56.816  1.00 26.08           O  
ATOM    267  CB  ASP A  37      23.591 112.342  57.929  1.00 45.37           C  
ATOM    268  CG  ASP A  37      24.306 113.379  58.740  1.00 47.74           C  
ATOM    269  OD1 ASP A  37      25.526 113.195  58.927  1.00 50.16           O  
ATOM    270  OD2 ASP A  37      23.593 114.318  59.145  1.00 60.76           O  
ATOM    271  N   TYR A  38      25.284 109.470  58.675  1.00 24.15           N  
ATOM    272  CA  TYR A  38      26.122 108.368  58.155  1.00 23.83           C  
ATOM    273  C   TYR A  38      25.201 107.147  57.959  1.00 24.87           C  
ATOM    274  O   TYR A  38      25.184 106.501  56.901  1.00 25.32           O  
ATOM    275  CB  TYR A  38      27.226 108.087  59.150  1.00 31.16           C  
ATOM    276  CG  TYR A  38      28.366 107.249  58.650  1.00 36.31           C  
ATOM    277  CD1 TYR A  38      28.257 106.356  57.591  1.00 55.44           C  
ATOM    278  CD2 TYR A  38      29.590 107.352  59.309  1.00 48.53           C  
ATOM    279  CE1 TYR A  38      29.354 105.616  57.139  1.00 69.92           C  
ATOM    280  CE2 TYR A  38      30.701 106.631  58.877  1.00 68.92           C  
ATOM    281  CZ  TYR A  38      30.578 105.755  57.803  1.00 76.92           C  
ATOM    282  OH  TYR A  38      31.713 105.066  57.445  1.00 83.45           O  
ATOM    283  N   VAL A  39      24.402 106.838  58.980  1.00 22.99           N  
ATOM    284  CA  VAL A  39      23.457 105.719  58.925  1.00 24.60           C  
ATOM    285  C   VAL A  39      22.522 105.809  57.713  1.00 25.50           C  
ATOM    286  O   VAL A  39      22.243 104.884  56.948  1.00 29.81           O  
ATOM    287  CB  VAL A  39      22.619 105.597  60.233  1.00 16.36           C  
ATOM    288  CG1 VAL A  39      21.541 104.541  60.055  1.00 12.91           C  
ATOM    289  CG2 VAL A  39      23.494 105.252  61.432  1.00 18.67           C  
ATOM    290  N   LEU A  40      21.981 106.986  57.543  1.00 26.57           N  
ATOM    291  CA  LEU A  40      21.007 107.383  56.518  1.00 21.55           C  
ATOM    292  C   LEU A  40      21.554 107.445  55.132  1.00 17.99           C  
ATOM    293  O   LEU A  40      20.866 107.456  54.094  1.00 25.81           O  
ATOM    294  CB  LEU A  40      20.435 108.636  57.203  1.00 23.05           C  
ATOM    295  CG  LEU A  40      18.965 108.788  57.270  1.00 24.14           C  
ATOM    296  CD1 LEU A  40      18.236 107.527  57.642  1.00 16.67           C  
ATOM    297  CD2 LEU A  40      18.661 109.944  58.254  1.00 21.62           C  
ATOM    298  N   GLY A  41      22.856 107.415  54.976  1.00 19.66           N  
ATOM    299  CA  GLY A  41      23.551 107.402  53.725  1.00 23.71           C  
ATOM    300  C   GLY A  41      23.633 105.997  53.151  1.00 25.27           C  
ATOM    301  O   GLY A  41      24.027 105.910  51.948  1.00 29.12           O  
ATOM    302  N   ARG A  42      23.288 104.975  53.893  1.00 19.54           N  
ATOM    303  CA  ARG A  42      23.420 103.602  53.309  1.00 19.80           C  
ATOM    304  C   ARG A  42      22.238 103.304  52.434  1.00 23.09           C  
ATOM    305  O   ARG A  42      21.097 103.421  52.977  1.00 28.65           O  
ATOM    306  CB  ARG A  42      23.541 102.577  54.440  1.00 12.83           C  
ATOM    307  CG  ARG A  42      24.553 103.019  55.469  1.00 17.53           C  
ATOM    308  CD  ARG A  42      25.089 101.923  56.328  1.00 27.35           C  
ATOM    309  NE  ARG A  42      24.422 101.812  57.566  1.00 52.39           N  
ATOM    310  CZ  ARG A  42      24.877 102.024  58.808  1.00 35.96           C  
ATOM    311  NH1 ARG A  42      26.136 102.306  59.139  1.00 19.35           N  
ATOM    312  NH2 ARG A  42      23.866 101.897  59.681  1.00 38.22           N  
ATOM    313  N   ILE A  43      22.428 102.892  51.191  1.00 21.33           N  
ATOM    314  CA  ILE A  43      21.288 102.586  50.318  1.00 17.03           C  
ATOM    315  C   ILE A  43      20.637 101.254  50.638  1.00 23.25           C  
ATOM    316  O   ILE A  43      19.400 101.174  50.927  1.00 25.59           O  
ATOM    317  CB  ILE A  43      21.614 102.763  48.797  1.00 14.84           C  
ATOM    318  CG1 ILE A  43      22.108 104.214  48.560  1.00 25.57           C  
ATOM    319  CG2 ILE A  43      20.447 102.403  47.864  1.00 13.09           C  
ATOM    320  CD1 ILE A  43      21.376 105.373  49.256  1.00 22.59           C  
ATOM    321  N   ARG A  44      21.407 100.209  50.547  1.00 17.46           N  
ATOM    322  CA  ARG A  44      20.985  98.849  50.821  1.00 17.78           C  
ATOM    323  C   ARG A  44      19.699  98.345  50.214  1.00 15.94           C  
ATOM    324  O   ARG A  44      19.496  98.349  49.016  1.00 19.43           O  
ATOM    325  CB  ARG A  44      21.024  98.625  52.359  1.00 19.65           C  
ATOM    326  CG  ARG A  44      22.435  99.040  52.867  1.00 23.35           C  
ATOM    327  CD  ARG A  44      23.075  97.964  53.636  1.00 35.39           C  
ATOM    328  NE  ARG A  44      24.298  98.430  54.296  1.00 34.86           N  
ATOM    329  CZ  ARG A  44      24.650  97.925  55.479  1.00 40.26           C  
ATOM    330  NH1 ARG A  44      23.921  96.956  56.032  1.00 43.84           N  
ATOM    331  NH2 ARG A  44      25.670  98.432  56.183  1.00 41.69           N  
ATOM    332  N   ALA A  45      18.808  97.796  51.063  1.00 19.83           N  
ATOM    333  CA  ALA A  45      17.570  97.147  50.754  1.00 17.26           C  
ATOM    334  C   ALA A  45      16.466  97.927  50.069  1.00 16.73           C  
ATOM    335  O   ALA A  45      16.173  99.109  50.313  1.00 14.44           O  
ATOM    336  CB  ALA A  45      17.017  96.384  51.994  1.00 17.58           C  
ATOM    337  N   GLY A  46      15.809  97.229  49.140  1.00 17.80           N  
ATOM    338  CA  GLY A  46      14.673  97.742  48.415  1.00 13.80           C  
ATOM    339  C   GLY A  46      13.419  96.925  48.657  1.00 19.14           C  
ATOM    340  O   GLY A  46      12.306  97.411  48.483  1.00 19.46           O  
ATOM    341  N   VAL A  47      13.572  95.644  48.986  1.00 17.78           N  
ATOM    342  CA  VAL A  47      12.432  94.713  49.099  1.00 14.68           C  
ATOM    343  C   VAL A  47      12.201  94.155  50.498  1.00 13.97           C  
ATOM    344  O   VAL A  47      13.072  93.526  51.140  1.00 18.99           O  
ATOM    345  CB  VAL A  47      12.723  93.562  48.061  1.00 18.46           C  
ATOM    346  CG1 VAL A  47      11.724  92.434  48.123  1.00 19.39           C  
ATOM    347  CG2 VAL A  47      12.895  94.096  46.646  1.00 19.07           C  
ATOM    348  N   LEU A  48      10.969  94.373  50.947  1.00 14.47           N  
ATOM    349  CA  LEU A  48      10.436  93.956  52.193  1.00 14.41           C  
ATOM    350  C   LEU A  48       9.335  92.901  51.928  1.00 18.02           C  
ATOM    351  O   LEU A  48       8.424  93.030  51.103  1.00 17.24           O  
ATOM    352  CB  LEU A  48       9.899  95.114  53.031  1.00 18.63           C  
ATOM    353  CG  LEU A  48      10.495  96.512  52.884  1.00 26.59           C  
ATOM    354  CD1 LEU A  48       9.739  97.494  53.803  1.00 22.55           C  
ATOM    355  CD2 LEU A  48      11.959  96.479  53.230  1.00 21.35           C  
ATOM    356  N   GLU A  49       9.413  91.896  52.805  1.00 20.76           N  
ATOM    357  CA  GLU A  49       8.429  90.819  52.884  1.00 22.66           C  
ATOM    358  C   GLU A  49       7.214  91.334  53.722  1.00 20.98           C  
ATOM    359  O   GLU A  49       7.344  92.279  54.537  1.00 19.73           O  
ATOM    360  CB  GLU A  49       8.970  89.663  53.697  1.00 24.18           C  
ATOM    361  CG  GLU A  49      10.186  88.913  53.289  1.00 22.40           C  
ATOM    362  CD  GLU A  49      10.600  87.709  54.097  1.00 16.53           C  
ATOM    363  OE1 GLU A  49      10.260  87.627  55.276  1.00 17.26           O  
ATOM    364  OE2 GLU A  49      11.317  86.947  53.476  1.00 20.79           O  
ATOM    365  N   GLN A  50       6.067  90.751  53.520  1.00 18.79           N  
ATOM    366  CA  GLN A  50       4.880  91.112  54.271  1.00 18.58           C  
ATOM    367  C   GLN A  50       5.047  91.057  55.757  1.00 17.67           C  
ATOM    368  O   GLN A  50       4.352  91.856  56.413  1.00 32.75           O  
ATOM    369  CB  GLN A  50       3.675  90.237  53.894  1.00 23.99           C  
ATOM    370  CG  GLN A  50       2.419  90.855  54.532  1.00 30.52           C  
ATOM    371  CD  GLN A  50       2.131  92.159  53.822  1.00 36.18           C  
ATOM    372  OE1 GLN A  50       2.137  93.257  54.360  1.00 49.69           O  
ATOM    373  NE2 GLN A  50       1.938  91.999  52.510  1.00 46.73           N  
ATOM    374  N   GLY A  51       5.805  90.214  56.387  1.00 16.57           N  
ATOM    375  CA  GLY A  51       5.984  90.113  57.814  1.00 14.17           C  
ATOM    376  C   GLY A  51       6.611  91.371  58.393  1.00 15.32           C  
ATOM    377  O   GLY A  51       6.273  91.851  59.441  1.00 19.12           O  
ATOM    378  N   MET A  52       7.607  91.886  57.697  1.00 20.71           N  
ATOM    379  CA  MET A  52       8.323  93.126  58.070  1.00 21.45           C  
ATOM    380  C   MET A  52       7.363  94.300  57.859  1.00 17.20           C  
ATOM    381  O   MET A  52       7.354  95.260  58.631  1.00 15.32           O  
ATOM    382  CB  MET A  52       9.681  93.122  57.433  1.00 23.16           C  
ATOM    383  CG  MET A  52      10.212  94.321  56.818  1.00 26.46           C  
ATOM    384  SD  MET A  52      11.660  95.025  57.656  1.00 40.08           S  
ATOM    385  CE  MET A  52      10.932  95.485  59.175  1.00 19.72           C  
ATOM    386  N   VAL A  53       6.535  94.207  56.841  1.00 18.97           N  
ATOM    387  CA  VAL A  53       5.506  95.224  56.535  1.00 19.67           C  
ATOM    388  C   VAL A  53       4.574  95.314  57.733  1.00 19.53           C  
ATOM    389  O   VAL A  53       4.326  96.429  58.257  1.00 20.03           O  
ATOM    390  CB  VAL A  53       4.903  95.032  55.158  1.00 18.72           C  
ATOM    391  CG1 VAL A  53       3.548  95.734  54.982  1.00 24.64           C  
ATOM    392  CG2 VAL A  53       5.848  95.464  54.008  1.00 13.35           C  
ATOM    393  N   ASP A  54       4.148  94.175  58.238  1.00 22.34           N  
ATOM    394  CA  ASP A  54       3.272  94.033  59.396  1.00 20.53           C  
ATOM    395  C   ASP A  54       3.952  94.474  60.697  1.00 21.48           C  
ATOM    396  O   ASP A  54       3.261  95.136  61.538  1.00 28.17           O  
ATOM    397  CB  ASP A  54       2.627  92.669  59.523  1.00 22.96           C  
ATOM    398  CG  ASP A  54       1.681  92.420  58.380  1.00 20.51           C  
ATOM    399  OD1 ASP A  54       1.092  93.328  57.856  1.00 26.68           O  
ATOM    400  OD2 ASP A  54       1.572  91.245  58.053  1.00 31.63           O  
ATOM    401  N   LEU A  55       5.216  94.215  60.854  1.00 18.20           N  
ATOM    402  CA  LEU A  55       5.954  94.614  62.046  1.00 17.83           C  
ATOM    403  C   LEU A  55       6.036  96.142  62.100  1.00 17.67           C  
ATOM    404  O   LEU A  55       5.958  96.643  63.215  1.00 23.52           O  
ATOM    405  CB  LEU A  55       7.313  93.935  61.979  1.00 18.11           C  
ATOM    406  CG  LEU A  55       8.067  93.476  63.178  1.00 24.88           C  
ATOM    407  CD1 LEU A  55       7.259  92.709  64.215  1.00 17.80           C  
ATOM    408  CD2 LEU A  55       9.173  92.585  62.578  1.00 21.45           C  
ATOM    409  N   LEU A  56       6.271  96.796  60.970  1.00 22.83           N  
ATOM    410  CA  LEU A  56       6.377  98.261  60.918  1.00 20.90           C  
ATOM    411  C   LEU A  56       5.044  98.888  61.353  1.00 18.29           C  
ATOM    412  O   LEU A  56       5.021  99.916  62.040  1.00 26.42           O  
ATOM    413  CB  LEU A  56       6.881  98.743  59.561  1.00 17.78           C  
ATOM    414  CG  LEU A  56       8.296  98.406  59.084  1.00 23.65           C  
ATOM    415  CD1 LEU A  56       8.518  98.938  57.672  1.00 26.49           C  
ATOM    416  CD2 LEU A  56       9.378  99.015  59.937  1.00 18.93           C  
ATOM    417  N   ARG A  57       3.960  98.332  60.919  1.00 22.62           N  
ATOM    418  CA  ARG A  57       2.576  98.724  61.238  1.00 25.27           C  
ATOM    419  C   ARG A  57       2.411  98.593  62.763  1.00 26.85           C  
ATOM    420  O   ARG A  57       1.974  99.552  63.434  1.00 28.06           O  
ATOM    421  CB  ARG A  57       1.573  97.918  60.453  1.00 23.62           C  
ATOM    422  CG  ARG A  57       0.127  98.298  60.401  1.00 44.60           C  
ATOM    423  CD  ARG A  57      -0.732  97.481  59.493  1.00 53.45           C  
ATOM    424  NE  ARG A  57      -0.741  96.073  59.751  1.00 60.46           N  
ATOM    425  CZ  ARG A  57      -1.503  95.069  59.368  1.00 63.44           C  
ATOM    426  NH1 ARG A  57      -2.545  95.286  58.555  1.00 76.12           N  
ATOM    427  NH2 ARG A  57      -1.280  93.803  59.739  1.00 57.06           N  
ATOM    428  N   GLU A  58       2.805  97.466  63.293  1.00 22.57           N  
ATOM    429  CA  GLU A  58       2.786  97.159  64.705  1.00 24.73           C  
ATOM    430  C   GLU A  58       3.642  98.105  65.505  1.00 27.37           C  
ATOM    431  O   GLU A  58       3.312  98.514  66.682  1.00 33.77           O  
ATOM    432  CB  GLU A  58       3.100  95.692  64.911  1.00 21.56           C  
ATOM    433  CG  GLU A  58       2.838  95.180  66.311  1.00 35.91           C  
ATOM    434  CD  GLU A  58       3.210  93.759  66.613  1.00 33.35           C  
ATOM    435  OE1 GLU A  58       3.314  92.979  65.703  1.00 41.98           O  
ATOM    436  OE2 GLU A  58       3.338  93.537  67.846  1.00 41.36           O  
ATOM    437  N   ALA A  59       4.735  98.599  64.972  1.00 24.65           N  
ATOM    438  CA  ALA A  59       5.566  99.611  65.701  1.00 33.65           C  
ATOM    439  C   ALA A  59       4.970 101.021  65.500  1.00 24.08           C  
ATOM    440  O   ALA A  59       5.498 102.045  65.939  1.00 24.27           O  
ATOM    441  CB  ALA A  59       7.016  99.533  65.232  1.00 26.55           C  
ATOM    442  N   GLY A  60       3.884 101.052  64.743  1.00 32.02           N  
ATOM    443  CA  GLY A  60       3.126 102.239  64.385  1.00 34.04           C  
ATOM    444  C   GLY A  60       3.883 103.222  63.503  1.00 33.21           C  
ATOM    445  O   GLY A  60       3.580 104.455  63.488  1.00 26.34           O  
ATOM    446  N   VAL A  61       4.774 102.698  62.686  1.00 23.79           N  
ATOM    447  CA  VAL A  61       5.593 103.517  61.754  1.00 22.08           C  
ATOM    448  C   VAL A  61       5.302 103.120  60.329  1.00 24.89           C  
ATOM    449  O   VAL A  61       6.267 102.780  59.609  1.00 29.18           O  
ATOM    450  CB  VAL A  61       7.040 103.224  62.204  1.00 32.71           C  
ATOM    451  CG1 VAL A  61       8.121 103.761  61.317  1.00 50.21           C  
ATOM    452  CG2 VAL A  61       7.256 103.702  63.657  1.00 33.59           C  
ATOM    453  N   ASP A  62       4.051 103.104  59.904  1.00 22.56           N  
ATOM    454  CA  ASP A  62       3.817 102.659  58.497  1.00 25.10           C  
ATOM    455  C   ASP A  62       3.080 103.653  57.644  1.00 26.11           C  
ATOM    456  O   ASP A  62       2.725 103.283  56.504  1.00 25.75           O  
ATOM    457  CB  ASP A  62       3.122 101.278  58.497  1.00 31.41           C  
ATOM    458  CG  ASP A  62       1.765 101.421  59.191  1.00 33.32           C  
ATOM    459  OD1 ASP A  62       1.704 102.229  60.148  1.00 33.12           O  
ATOM    460  OD2 ASP A  62       0.847 100.721  58.725  1.00 41.52           O  
ATOM    461  N   ARG A  63       2.848 104.845  58.157  1.00 23.59           N  
ATOM    462  CA  ARG A  63       2.081 105.848  57.370  1.00 25.96           C  
ATOM    463  C   ARG A  63       2.668 105.982  55.972  1.00 24.93           C  
ATOM    464  O   ARG A  63       2.061 105.644  54.954  1.00 30.08           O  
ATOM    465  CB  ARG A  63       2.115 107.192  58.075  1.00 37.28           C  
ATOM    466  CG  ARG A  63       1.004 108.196  57.871  1.00 42.49           C  
ATOM    467  CD  ARG A  63       1.529 109.588  58.164  1.00 46.59           C  
ATOM    468  NE  ARG A  63       2.045 110.187  56.951  1.00 66.17           N  
ATOM    469  CZ  ARG A  63       3.108 110.943  56.773  1.00 72.55           C  
ATOM    470  NH1 ARG A  63       3.956 111.290  57.736  1.00 82.47           N  
ATOM    471  NH2 ARG A  63       3.347 111.389  55.532  1.00 84.75           N  
ATOM    472  N   ARG A  64       3.856 106.549  55.936  1.00 25.79           N  
ATOM    473  CA  ARG A  64       4.673 106.809  54.768  1.00 26.50           C  
ATOM    474  C   ARG A  64       4.881 105.564  53.910  1.00 25.62           C  
ATOM    475  O   ARG A  64       4.804 105.636  52.682  1.00 27.65           O  
ATOM    476  CB  ARG A  64       6.049 107.336  55.173  1.00 27.75           C  
ATOM    477  CG  ARG A  64       6.244 108.794  54.750  1.00 45.88           C  
ATOM    478  CD  ARG A  64       7.584 108.906  54.059  1.00 58.86           C  
ATOM    479  NE  ARG A  64       8.557 109.492  54.975  1.00 69.37           N  
ATOM    480  CZ  ARG A  64       8.453 110.778  55.338  1.00 94.06           C  
ATOM    481  NH1 ARG A  64       7.468 111.540  54.849  1.00103.78           N  
ATOM    482  NH2 ARG A  64       9.318 111.319  56.192  1.00 99.77           N  
ATOM    483  N   MET A  65       5.195 104.451  54.567  1.00 27.54           N  
ATOM    484  CA  MET A  65       5.345 103.220  53.798  1.00 20.46           C  
ATOM    485  C   MET A  65       4.004 102.923  53.094  1.00 26.92           C  
ATOM    486  O   MET A  65       4.023 102.587  51.885  1.00 28.56           O  
ATOM    487  CB  MET A  65       5.714 102.040  54.638  1.00 22.13           C  
ATOM    488  CG  MET A  65       5.921 100.849  53.669  1.00 33.04           C  
ATOM    489  SD  MET A  65       6.412  99.468  54.715  1.00 37.41           S  
ATOM    490  CE  MET A  65       4.960  99.370  55.783  1.00 25.95           C  
ATOM    491  N   ALA A  66       2.895 103.026  53.821  1.00 25.70           N  
ATOM    492  CA  ALA A  66       1.612 102.692  53.176  1.00 23.20           C  
ATOM    493  C   ALA A  66       1.361 103.580  51.980  1.00 24.74           C  
ATOM    494  O   ALA A  66       0.790 103.184  50.971  1.00 27.07           O  
ATOM    495  CB  ALA A  66       0.498 102.723  54.160  1.00 21.94           C  
ATOM    496  N   ARG A  67       1.801 104.832  52.076  1.00 29.82           N  
ATOM    497  CA  ARG A  67       1.602 105.800  50.993  1.00 24.94           C  
ATOM    498  C   ARG A  67       2.553 105.643  49.833  1.00 30.32           C  
ATOM    499  O   ARG A  67       2.132 105.633  48.678  1.00 30.92           O  
ATOM    500  CB  ARG A  67       1.835 107.174  51.609  1.00 26.19           C  
ATOM    501  CG  ARG A  67       1.628 108.375  50.697  1.00 28.46           C  
ATOM    502  CD  ARG A  67       1.942 109.558  51.597  1.00 47.25           C  
ATOM    503  NE  ARG A  67       3.402 109.589  51.781  1.00 49.89           N  
ATOM    504  CZ  ARG A  67       3.977 110.554  52.492  1.00 46.40           C  
ATOM    505  NH1 ARG A  67       3.217 111.446  53.118  1.00 57.18           N  
ATOM    506  NH2 ARG A  67       5.300 110.668  52.457  1.00 49.72           N  
ATOM    507  N   ASP A  68       3.833 105.538  50.144  1.00 25.45           N  
ATOM    508  CA  ASP A  68       4.931 105.516  49.224  1.00 22.98           C  
ATOM    509  C   ASP A  68       5.530 104.218  48.738  1.00 26.65           C  
ATOM    510  O   ASP A  68       6.193 104.271  47.663  1.00 26.20           O  
ATOM    511  CB  ASP A  68       6.005 106.325  49.988  1.00 28.52           C  
ATOM    512  CG  ASP A  68       5.644 107.804  49.879  1.00 26.97           C  
ATOM    513  OD1 ASP A  68       4.608 108.122  49.288  1.00 27.67           O  
ATOM    514  OD2 ASP A  68       6.477 108.535  50.433  1.00 31.63           O  
ATOM    515  N   GLY A  69       5.358 103.137  49.442  1.00 22.93           N  
ATOM    516  CA  GLY A  69       5.920 101.842  49.013  1.00 19.78           C  
ATOM    517  C   GLY A  69       5.056 101.312  47.878  1.00 22.78           C  
ATOM    518  O   GLY A  69       3.856 101.649  47.745  1.00 25.96           O  
ATOM    519  N   LEU A  70       5.638 100.479  47.053  1.00 24.14           N  
ATOM    520  CA  LEU A  70       4.975  99.861  45.882  1.00 26.48           C  
ATOM    521  C   LEU A  70       4.784  98.360  46.180  1.00 27.57           C  
ATOM    522  O   LEU A  70       5.752  97.697  46.596  1.00 23.02           O  
ATOM    523  CB  LEU A  70       5.890 100.085  44.658  1.00 21.71           C  
ATOM    524  CG  LEU A  70       6.365 101.529  44.462  1.00 26.61           C  
ATOM    525  CD1 LEU A  70       7.500 101.644  43.487  1.00 33.27           C  
ATOM    526  CD2 LEU A  70       5.136 102.265  43.934  1.00 24.17           C  
ATOM    527  N   VAL A  71       3.553  97.931  45.954  1.00 19.32           N  
ATOM    528  CA  VAL A  71       3.212  96.509  46.098  1.00 21.42           C  
ATOM    529  C   VAL A  71       3.409  95.824  44.736  1.00 19.75           C  
ATOM    530  O   VAL A  71       2.960  96.189  43.666  1.00 19.28           O  
ATOM    531  CB  VAL A  71       1.870  96.283  46.762  1.00 19.75           C  
ATOM    532  CG1 VAL A  71       1.463  94.800  46.730  1.00 16.92           C  
ATOM    533  CG2 VAL A  71       1.845  96.773  48.201  1.00 21.74           C  
ATOM    534  N   HIS A  72       4.198  94.749  44.807  1.00 22.32           N  
ATOM    535  CA  HIS A  72       4.588  93.939  43.644  1.00 18.94           C  
ATOM    536  C   HIS A  72       4.031  92.537  43.796  1.00 14.70           C  
ATOM    537  O   HIS A  72       4.179  91.884  44.842  1.00 18.96           O  
ATOM    538  CB  HIS A  72       6.130  93.810  43.515  1.00 18.81           C  
ATOM    539  CG  HIS A  72       6.793  95.042  43.035  1.00 21.78           C  
ATOM    540  ND1 HIS A  72       7.951  95.051  42.295  1.00 23.13           N  
ATOM    541  CD2 HIS A  72       6.425  96.348  43.177  1.00 20.64           C  
ATOM    542  CE1 HIS A  72       8.232  96.342  42.030  1.00 24.40           C  
ATOM    543  NE2 HIS A  72       7.326  97.119  42.537  1.00 20.40           N  
ATOM    544  N   GLU A  73       3.327  92.139  42.752  1.00 18.18           N  
ATOM    545  CA  GLU A  73       2.757  90.784  42.729  1.00 19.46           C  
ATOM    546  C   GLU A  73       3.534  89.820  41.867  1.00 17.78           C  
ATOM    547  O   GLU A  73       3.080  88.684  41.673  1.00 21.51           O  
ATOM    548  CB  GLU A  73       1.319  90.885  42.264  1.00 26.86           C  
ATOM    549  CG  GLU A  73       0.522  92.104  42.709  1.00 32.40           C  
ATOM    550  CD  GLU A  73      -0.929  92.134  42.294  1.00 39.04           C  
ATOM    551  OE1 GLU A  73      -1.100  91.797  41.102  1.00 48.80           O  
ATOM    552  OE2 GLU A  73      -1.841  92.416  43.057  1.00 40.94           O  
ATOM    553  N   GLY A  74       4.659  90.191  41.257  1.00 17.19           N  
ATOM    554  CA  GLY A  74       5.457  89.321  40.418  1.00 12.64           C  
ATOM    555  C   GLY A  74       6.875  89.820  40.278  1.00 15.93           C  
ATOM    556  O   GLY A  74       7.124  91.016  40.601  1.00 20.34           O  
ATOM    557  N   VAL A  75       7.772  89.023  39.801  1.00 12.88           N  
ATOM    558  CA  VAL A  75       9.204  89.335  39.546  1.00 20.08           C  
ATOM    559  C   VAL A  75       9.465  88.563  38.193  1.00 16.90           C  
ATOM    560  O   VAL A  75       8.605  87.753  37.860  1.00 23.38           O  
ATOM    561  CB  VAL A  75      10.289  88.954  40.542  1.00 18.17           C  
ATOM    562  CG1 VAL A  75      10.179  89.644  41.867  1.00 33.43           C  
ATOM    563  CG2 VAL A  75      10.311  87.476  40.892  1.00 19.36           C  
ATOM    564  N   GLU A  76      10.483  88.922  37.481  1.00 18.79           N  
ATOM    565  CA  GLU A  76      10.912  88.311  36.271  1.00 16.11           C  
ATOM    566  C   GLU A  76      12.352  87.830  36.403  1.00 16.18           C  
ATOM    567  O   GLU A  76      13.188  88.428  37.052  1.00 17.84           O  
ATOM    568  CB  GLU A  76      11.018  89.284  35.069  1.00 21.07           C  
ATOM    569  CG  GLU A  76       9.726  89.827  34.483  1.00 47.38           C  
ATOM    570  CD  GLU A  76       9.775  90.070  32.994  1.00 52.22           C  
ATOM    571  OE1 GLU A  76      10.779  90.325  32.349  1.00 50.73           O  
ATOM    572  OE2 GLU A  76       8.639  89.943  32.474  1.00 62.71           O  
ATOM    573  N   ILE A  77      12.618  86.733  35.727  1.00 20.00           N  
ATOM    574  CA  ILE A  77      13.912  86.137  35.555  1.00 18.18           C  
ATOM    575  C   ILE A  77      14.118  86.094  34.030  1.00 19.13           C  
ATOM    576  O   ILE A  77      13.270  85.545  33.275  1.00 26.31           O  
ATOM    577  CB  ILE A  77      14.026  84.718  36.221  1.00 22.58           C  
ATOM    578  CG1 ILE A  77      13.539  84.687  37.692  1.00 25.13           C  
ATOM    579  CG2 ILE A  77      15.423  84.086  36.116  1.00 15.60           C  
ATOM    580  CD1 ILE A  77      14.569  85.194  38.708  1.00 32.58           C  
ATOM    581  N   ALA A  78      15.197  86.566  33.509  1.00 20.32           N  
ATOM    582  CA  ALA A  78      15.562  86.483  32.083  1.00 19.35           C  
ATOM    583  C   ALA A  78      16.814  85.618  32.034  1.00 19.88           C  
ATOM    584  O   ALA A  78      17.821  85.828  32.744  1.00 19.32           O  
ATOM    585  CB  ALA A  78      15.836  87.882  31.505  1.00 27.56           C  
ATOM    586  N   PHE A  79      16.736  84.570  31.219  1.00 22.72           N  
ATOM    587  CA  PHE A  79      17.912  83.686  31.130  1.00 23.93           C  
ATOM    588  C   PHE A  79      17.980  83.336  29.610  1.00 31.58           C  
ATOM    589  O   PHE A  79      16.937  83.081  29.022  1.00 29.29           O  
ATOM    590  CB  PHE A  79      17.933  82.490  32.038  1.00 30.24           C  
ATOM    591  CG  PHE A  79      16.802  81.512  31.783  1.00 29.04           C  
ATOM    592  CD1 PHE A  79      15.505  81.832  32.141  1.00 17.50           C  
ATOM    593  CD2 PHE A  79      17.072  80.282  31.176  1.00 26.44           C  
ATOM    594  CE1 PHE A  79      14.460  80.952  31.884  1.00 28.14           C  
ATOM    595  CE2 PHE A  79      16.044  79.397  30.919  1.00 33.58           C  
ATOM    596  CZ  PHE A  79      14.733  79.719  31.305  1.00 28.95           C  
ATOM    597  N   ALA A  80      19.206  83.424  29.157  1.00 33.91           N  
ATOM    598  CA  ALA A  80      19.619  83.125  27.813  1.00 44.43           C  
ATOM    599  C   ALA A  80      18.425  82.933  26.889  1.00 40.47           C  
ATOM    600  O   ALA A  80      17.944  81.781  26.817  1.00 41.32           O  
ATOM    601  CB  ALA A  80      20.414  81.784  27.837  1.00 53.86           C  
ATOM    602  N   GLY A  81      18.015  84.028  26.276  1.00 40.69           N  
ATOM    603  CA  GLY A  81      16.881  83.938  25.362  1.00 43.34           C  
ATOM    604  C   GLY A  81      15.573  84.489  25.834  1.00 50.02           C  
ATOM    605  O   GLY A  81      14.978  85.346  25.119  1.00 58.30           O  
ATOM    606  N   GLN A  82      15.090  84.064  27.009  1.00 47.36           N  
ATOM    607  CA  GLN A  82      13.768  84.530  27.437  1.00 46.30           C  
ATOM    608  C   GLN A  82      13.638  85.335  28.689  1.00 41.54           C  
ATOM    609  O   GLN A  82      14.528  85.562  29.506  1.00 43.76           O  
ATOM    610  CB  GLN A  82      12.825  83.291  27.458  1.00 65.18           C  
ATOM    611  CG  GLN A  82      12.055  83.124  26.150  1.00 85.46           C  
ATOM    612  CD  GLN A  82      10.751  83.892  26.128  1.00 96.50           C  
ATOM    613  OE1 GLN A  82      10.698  85.101  25.889  1.00102.36           O  
ATOM    614  NE2 GLN A  82       9.646  83.185  26.387  1.00 97.85           N  
ATOM    615  N   ARG A  83      12.400  85.796  28.842  1.00 40.09           N  
ATOM    616  CA  ARG A  83      11.901  86.575  29.968  1.00 35.44           C  
ATOM    617  C   ARG A  83      10.701  85.845  30.578  1.00 32.16           C  
ATOM    618  O   ARG A  83       9.657  85.749  29.941  1.00 39.55           O  
ATOM    619  CB  ARG A  83      11.576  88.003  29.648  1.00 36.69           C  
ATOM    620  CG  ARG A  83      12.686  88.606  28.758  1.00 50.67           C  
ATOM    621  CD  ARG A  83      12.416  90.059  28.564  1.00 57.59           C  
ATOM    622  NE  ARG A  83      11.665  90.593  29.734  1.00 54.17           N  
ATOM    623  CZ  ARG A  83      10.794  91.572  29.438  1.00 57.14           C  
ATOM    624  NH1 ARG A  83      10.712  91.994  28.165  1.00 70.23           N  
ATOM    625  NH2 ARG A  83      10.039  92.116  30.370  1.00 61.53           N  
ATOM    626  N   ARG A  84      10.909  85.357  31.801  1.00 28.79           N  
ATOM    627  CA  ARG A  84       9.883  84.654  32.548  1.00 26.83           C  
ATOM    628  C   ARG A  84       9.399  85.370  33.790  1.00 22.09           C  
ATOM    629  O   ARG A  84      10.177  85.719  34.711  1.00 22.60           O  
ATOM    630  CB  ARG A  84      10.333  83.216  32.909  1.00 34.85           C  
ATOM    631  CG  ARG A  84       9.098  82.454  33.454  1.00 54.44           C  
ATOM    632  CD  ARG A  84       8.902  81.176  32.730  1.00 77.84           C  
ATOM    633  NE  ARG A  84       9.459  81.169  31.361  1.00 79.75           N  
ATOM    634  CZ  ARG A  84       9.556  79.989  30.710  1.00 84.29           C  
ATOM    635  NH1 ARG A  84       9.204  78.838  31.288  1.00 80.87           N  
ATOM    636  NH2 ARG A  84       9.968  79.989  29.445  1.00 90.86           N  
ATOM    637  N   ARG A  85       8.093  85.478  33.873  1.00 21.22           N  
ATOM    638  CA  ARG A  85       7.472  86.085  35.070  1.00 20.70           C  
ATOM    639  C   ARG A  85       7.014  85.080  36.102  1.00 25.57           C  
ATOM    640  O   ARG A  85       6.445  83.987  35.859  1.00 33.43           O  
ATOM    641  CB  ARG A  85       6.228  86.887  34.634  1.00 15.14           C  
ATOM    642  CG  ARG A  85       5.684  87.589  35.923  1.00 17.43           C  
ATOM    643  CD  ARG A  85       4.642  88.533  35.461  1.00 22.35           C  
ATOM    644  NE  ARG A  85       4.050  89.257  36.564  1.00 26.39           N  
ATOM    645  CZ  ARG A  85       2.875  89.067  37.133  1.00 20.82           C  
ATOM    646  NH1 ARG A  85       2.032  88.135  36.687  1.00 28.38           N  
ATOM    647  NH2 ARG A  85       2.569  89.801  38.190  1.00 21.44           N  
ATOM    648  N   ILE A  86       7.291  85.322  37.350  1.00 24.59           N  
ATOM    649  CA  ILE A  86       6.798  84.477  38.458  1.00 21.81           C  
ATOM    650  C   ILE A  86       5.665  85.305  39.087  1.00 22.97           C  
ATOM    651  O   ILE A  86       5.905  86.434  39.569  1.00 21.53           O  
ATOM    652  CB  ILE A  86       7.911  84.162  39.500  1.00 23.39           C  
ATOM    653  CG1 ILE A  86       9.107  83.520  38.724  1.00 21.49           C  
ATOM    654  CG2 ILE A  86       7.360  83.342  40.685  1.00 20.40           C  
ATOM    655  CD1 ILE A  86      10.450  83.912  39.372  1.00 26.75           C  
ATOM    656  N   ASP A  87       4.455  84.767  39.020  1.00 24.51           N  
ATOM    657  CA  ASP A  87       3.291  85.430  39.639  1.00 20.36           C  
ATOM    658  C   ASP A  87       3.355  85.074  41.130  1.00 21.31           C  
ATOM    659  O   ASP A  87       2.916  83.956  41.475  1.00 20.83           O  
ATOM    660  CB  ASP A  87       1.997  84.941  38.968  1.00 25.60           C  
ATOM    661  CG  ASP A  87       0.922  85.909  39.487  1.00 30.53           C  
ATOM    662  OD1 ASP A  87       0.475  85.809  40.634  1.00 36.33           O  
ATOM    663  OD2 ASP A  87       0.658  86.868  38.753  1.00 52.04           O  
ATOM    664  N   LEU A  88       3.898  85.988  41.940  1.00 20.44           N  
ATOM    665  CA  LEU A  88       4.077  85.668  43.386  1.00 23.75           C  
ATOM    666  C   LEU A  88       2.787  85.445  44.158  1.00 21.58           C  
ATOM    667  O   LEU A  88       2.606  84.536  44.986  1.00 23.60           O  
ATOM    668  CB  LEU A  88       4.913  86.742  44.113  1.00 24.79           C  
ATOM    669  CG  LEU A  88       6.360  86.923  43.621  1.00 26.08           C  
ATOM    670  CD1 LEU A  88       6.922  88.194  44.230  1.00 13.72           C  
ATOM    671  CD2 LEU A  88       7.152  85.665  43.941  1.00 16.15           C  
ATOM    672  N   LYS A  89       1.966  86.438  43.909  1.00 26.00           N  
ATOM    673  CA  LYS A  89       0.632  86.513  44.540  1.00 26.44           C  
ATOM    674  C   LYS A  89      -0.107  85.217  44.324  1.00 22.00           C  
ATOM    675  O   LYS A  89      -0.619  84.674  45.338  1.00 28.80           O  
ATOM    676  CB  LYS A  89      -0.084  87.742  44.030  1.00 29.69           C  
ATOM    677  CG  LYS A  89      -0.774  88.609  45.050  1.00 40.97           C  
ATOM    678  CD  LYS A  89      -2.276  88.749  44.852  1.00 34.38           C  
ATOM    679  CE  LYS A  89      -2.935  89.412  46.066  1.00 24.46           C  
ATOM    680  NZ  LYS A  89      -4.095  90.225  45.595  1.00 48.94           N  
ATOM    681  N   ARG A  90      -0.235  84.755  43.089  1.00 22.89           N  
ATOM    682  CA  ARG A  90      -0.999  83.516  42.844  1.00 27.20           C  
ATOM    683  C   ARG A  90      -0.265  82.258  43.260  1.00 22.93           C  
ATOM    684  O   ARG A  90      -0.922  81.378  43.794  1.00 23.88           O  
ATOM    685  CB  ARG A  90      -1.611  83.335  41.498  1.00 29.63           C  
ATOM    686  CG  ARG A  90      -0.802  82.751  40.387  1.00 51.43           C  
ATOM    687  CD  ARG A  90      -1.708  82.042  39.405  1.00 43.22           C  
ATOM    688  NE  ARG A  90      -1.615  80.610  39.706  1.00 68.11           N  
ATOM    689  CZ  ARG A  90      -0.995  79.751  38.888  1.00 63.34           C  
ATOM    690  NH1 ARG A  90      -0.429  80.147  37.759  1.00 59.01           N  
ATOM    691  NH2 ARG A  90      -0.982  78.464  39.233  1.00 73.76           N  
ATOM    692  N   LEU A  91       1.036  82.250  43.095  1.00 24.71           N  
ATOM    693  CA  LEU A  91       1.834  81.084  43.456  1.00 24.76           C  
ATOM    694  C   LEU A  91       2.036  80.989  44.942  1.00 25.79           C  
ATOM    695  O   LEU A  91       2.208  79.839  45.437  1.00 25.14           O  
ATOM    696  CB  LEU A  91       3.054  81.010  42.525  1.00 19.04           C  
ATOM    697  CG  LEU A  91       2.777  80.506  41.107  1.00 22.63           C  
ATOM    698  CD1 LEU A  91       3.796  81.063  40.149  1.00 26.26           C  
ATOM    699  CD2 LEU A  91       2.714  78.991  41.131  1.00 16.58           C  
ATOM    700  N   SER A  92       2.058  82.109  45.663  1.00 20.67           N  
ATOM    701  CA  SER A  92       2.274  81.988  47.133  1.00 21.10           C  
ATOM    702  C   SER A  92       0.954  81.871  47.897  1.00 22.81           C  
ATOM    703  O   SER A  92       0.947  81.737  49.152  1.00 26.87           O  
ATOM    704  CB  SER A  92       3.136  83.119  47.632  1.00 19.07           C  
ATOM    705  OG  SER A  92       2.382  84.332  47.346  1.00 21.71           O  
ATOM    706  N   GLY A  93      -0.162  81.811  47.227  1.00 22.54           N  
ATOM    707  CA  GLY A  93      -1.474  81.774  47.882  1.00 29.38           C  
ATOM    708  C   GLY A  93      -1.927  83.167  48.320  1.00 28.61           C  
ATOM    709  O   GLY A  93      -2.553  83.290  49.368  1.00 30.75           O  
ATOM    710  N   GLY A  94      -1.605  84.234  47.591  1.00 33.23           N  
ATOM    711  CA  GLY A  94      -2.007  85.597  47.884  1.00 28.23           C  
ATOM    712  C   GLY A  94      -1.053  86.582  48.482  1.00 28.49           C  
ATOM    713  O   GLY A  94      -1.461  87.743  48.727  1.00 29.19           O  
ATOM    714  N   LYS A  95       0.206  86.238  48.709  1.00 25.50           N  
ATOM    715  CA  LYS A  95       1.239  87.112  49.245  1.00 19.30           C  
ATOM    716  C   LYS A  95       1.960  87.942  48.186  1.00 24.11           C  
ATOM    717  O   LYS A  95       2.068  87.605  47.000  1.00 24.20           O  
ATOM    718  CB  LYS A  95       2.238  86.285  50.058  1.00 23.46           C  
ATOM    719  CG  LYS A  95       1.516  85.429  51.110  1.00 29.48           C  
ATOM    720  CD  LYS A  95       2.387  85.221  52.322  1.00 35.69           C  
ATOM    721  CE  LYS A  95       2.384  83.787  52.825  1.00 55.70           C  
ATOM    722  NZ  LYS A  95       3.557  83.464  53.699  1.00 51.79           N  
ATOM    723  N   THR A  96       2.507  89.102  48.627  1.00 18.21           N  
ATOM    724  CA  THR A  96       3.217  90.006  47.728  1.00 17.92           C  
ATOM    725  C   THR A  96       4.461  90.448  48.498  1.00 17.66           C  
ATOM    726  O   THR A  96       4.651  89.935  49.615  1.00 23.74           O  
ATOM    727  CB  THR A  96       2.267  91.206  47.359  1.00 15.69           C  
ATOM    728  OG1 THR A  96       1.906  91.723  48.696  1.00 21.26           O  
ATOM    729  CG2 THR A  96       0.991  90.821  46.634  1.00 25.80           C  
ATOM    730  N   VAL A  97       5.270  91.315  47.917  1.00 14.90           N  
ATOM    731  CA  VAL A  97       6.431  91.917  48.499  1.00 18.40           C  
ATOM    732  C   VAL A  97       6.216  93.453  48.313  1.00 17.03           C  
ATOM    733  O   VAL A  97       5.425  93.834  47.476  1.00 17.68           O  
ATOM    734  CB  VAL A  97       7.794  91.437  47.997  1.00 20.73           C  
ATOM    735  CG1 VAL A  97       8.052  90.021  48.494  1.00 19.77           C  
ATOM    736  CG2 VAL A  97       8.020  91.673  46.511  1.00 13.31           C  
ATOM    737  N   THR A  98       6.899  94.230  49.140  1.00 18.18           N  
ATOM    738  CA  THR A  98       6.784  95.689  49.065  1.00 19.42           C  
ATOM    739  C   THR A  98       8.140  96.318  48.769  1.00 22.05           C  
ATOM    740  O   THR A  98       9.183  95.976  49.350  1.00 20.76           O  
ATOM    741  CB  THR A  98       6.191  96.195  50.437  1.00 16.55           C  
ATOM    742  OG1 THR A  98       4.815  95.803  50.427  1.00 21.58           O  
ATOM    743  CG2 THR A  98       6.344  97.731  50.551  1.00 30.46           C  
ATOM    744  N   VAL A  99       8.183  97.234  47.811  1.00 18.50           N  
ATOM    745  CA  VAL A  99       9.420  97.964  47.524  1.00 15.06           C  
ATOM    746  C   VAL A  99       9.364  99.291  48.288  1.00 21.37           C  
ATOM    747  O   VAL A  99       8.584 100.219  48.051  1.00 22.52           O  
ATOM    748  CB  VAL A  99       9.615  98.080  46.022  1.00 12.81           C  
ATOM    749  CG1 VAL A  99      10.805  98.950  45.687  1.00 15.39           C  
ATOM    750  CG2 VAL A  99       9.719  96.700  45.399  1.00 20.08           C  
ATOM    751  N   TYR A 100      10.235  99.420  49.242  1.00 18.37           N  
ATOM    752  CA  TYR A 100      10.390 100.599  50.093  1.00 15.18           C  
ATOM    753  C   TYR A 100      11.824 100.612  50.501  1.00 16.02           C  
ATOM    754  O   TYR A 100      12.284  99.659  51.174  1.00 20.61           O  
ATOM    755  CB  TYR A 100       9.294 100.544  51.192  1.00 21.18           C  
ATOM    756  CG  TYR A 100       9.157 101.866  51.921  1.00 23.93           C  
ATOM    757  CD1 TYR A 100       8.871 103.046  51.225  1.00 18.56           C  
ATOM    758  CD2 TYR A 100       9.373 101.927  53.305  1.00 24.85           C  
ATOM    759  CE1 TYR A 100       8.795 104.255  51.914  1.00 24.42           C  
ATOM    760  CE2 TYR A 100       9.307 103.139  54.018  1.00 18.87           C  
ATOM    761  CZ  TYR A 100       8.989 104.297  53.307  1.00 25.80           C  
ATOM    762  OH  TYR A 100       8.911 105.474  53.998  1.00 19.75           O  
ATOM    763  N   GLY A 101      12.580 101.626  50.232  1.00 18.38           N  
ATOM    764  CA  GLY A 101      14.026 101.695  50.547  1.00 14.78           C  
ATOM    765  C   GLY A 101      14.377 101.530  51.994  1.00 19.00           C  
ATOM    766  O   GLY A 101      13.680 102.082  52.853  1.00 23.96           O  
ATOM    767  N   GLN A 102      15.523 100.922  52.261  1.00 18.57           N  
ATOM    768  CA  GLN A 102      16.049 100.729  53.629  1.00 18.68           C  
ATOM    769  C   GLN A 102      16.242 102.107  54.301  1.00 18.10           C  
ATOM    770  O   GLN A 102      15.880 102.246  55.470  1.00 17.08           O  
ATOM    771  CB  GLN A 102      17.315  99.904  53.678  1.00 12.71           C  
ATOM    772  CG  GLN A 102      17.825  99.672  55.103  1.00 11.45           C  
ATOM    773  CD  GLN A 102      18.837  98.559  55.151  1.00 16.33           C  
ATOM    774  OE1 GLN A 102      18.765  97.556  54.461  1.00 16.21           O  
ATOM    775  NE2 GLN A 102      19.821  98.785  56.022  1.00 12.68           N  
ATOM    776  N   THR A 103      16.763 103.050  53.561  1.00 20.41           N  
ATOM    777  CA  THR A 103      17.004 104.406  53.986  1.00 17.29           C  
ATOM    778  C   THR A 103      15.709 105.069  54.476  1.00 17.89           C  
ATOM    779  O   THR A 103      15.831 105.817  55.425  1.00 21.03           O  
ATOM    780  CB  THR A 103      17.512 105.387  52.848  1.00 25.88           C  
ATOM    781  OG1 THR A 103      18.522 104.713  52.095  1.00 31.91           O  
ATOM    782  CG2 THR A 103      17.861 106.732  53.498  1.00 37.63           C  
ATOM    783  N   GLU A 104      14.636 104.824  53.753  1.00 14.74           N  
ATOM    784  CA  GLU A 104      13.301 105.319  54.031  1.00 20.21           C  
ATOM    785  C   GLU A 104      12.773 104.661  55.323  1.00 24.78           C  
ATOM    786  O   GLU A 104      12.277 105.402  56.176  1.00 24.29           O  
ATOM    787  CB  GLU A 104      12.243 105.111  52.980  1.00 22.29           C  
ATOM    788  CG  GLU A 104      12.089 106.056  51.795  1.00 26.54           C  
ATOM    789  CD  GLU A 104      13.415 106.293  51.139  1.00 41.19           C  
ATOM    790  OE1 GLU A 104      14.057 105.427  50.547  1.00 52.47           O  
ATOM    791  OE2 GLU A 104      13.784 107.452  51.391  1.00 50.35           O  
ATOM    792  N   VAL A 105      12.911 103.362  55.435  1.00 20.82           N  
ATOM    793  CA  VAL A 105      12.487 102.642  56.633  1.00 16.53           C  
ATOM    794  C   VAL A 105      13.262 103.201  57.822  1.00 15.04           C  
ATOM    795  O   VAL A 105      12.600 103.359  58.900  1.00 19.93           O  
ATOM    796  CB  VAL A 105      12.837 101.137  56.468  1.00 14.35           C  
ATOM    797  CG1 VAL A 105      12.634 100.320  57.733  1.00 12.84           C  
ATOM    798  CG2 VAL A 105      12.070 100.512  55.321  1.00 27.66           C  
ATOM    799  N   THR A 106      14.561 103.370  57.612  1.00 14.32           N  
ATOM    800  CA  THR A 106      15.421 103.875  58.705  1.00 17.49           C  
ATOM    801  C   THR A 106      14.986 105.265  59.149  1.00 18.87           C  
ATOM    802  O   THR A 106      14.834 105.462  60.358  1.00 14.47           O  
ATOM    803  CB  THR A 106      16.943 103.817  58.359  1.00 11.51           C  
ATOM    804  OG1 THR A 106      17.141 102.416  58.075  1.00 16.92           O  
ATOM    805  CG2 THR A 106      17.885 104.309  59.454  1.00 12.15           C  
ATOM    806  N   ARG A 107      14.814 106.204  58.269  1.00 22.76           N  
ATOM    807  CA  ARG A 107      14.318 107.574  58.473  1.00 16.75           C  
ATOM    808  C   ARG A 107      12.993 107.575  59.217  1.00 10.05           C  
ATOM    809  O   ARG A 107      12.861 108.296  60.188  1.00 15.92           O  
ATOM    810  CB  ARG A 107      14.088 108.276  57.156  1.00 21.03           C  
ATOM    811  CG  ARG A 107      13.803 109.797  57.214  1.00 25.53           C  
ATOM    812  CD  ARG A 107      13.503 110.126  55.741  1.00 32.84           C  
ATOM    813  NE  ARG A 107      12.268 109.455  55.351  1.00 51.67           N  
ATOM    814  CZ  ARG A 107      11.856 108.822  54.278  1.00 45.88           C  
ATOM    815  NH1 ARG A 107      12.632 108.591  53.211  1.00 44.65           N  
ATOM    816  NH2 ARG A 107      10.569 108.435  54.199  1.00 32.75           N  
ATOM    817  N   ASP A 108      12.035 106.809  58.806  1.00 16.25           N  
ATOM    818  CA  ASP A 108      10.753 106.673  59.505  1.00 19.68           C  
ATOM    819  C   ASP A 108      10.898 106.221  60.963  1.00 19.49           C  
ATOM    820  O   ASP A 108      10.108 106.653  61.817  1.00 22.24           O  
ATOM    821  CB  ASP A 108       9.897 105.673  58.737  1.00 17.85           C  
ATOM    822  CG  ASP A 108       9.573 106.234  57.359  1.00 22.22           C  
ATOM    823  OD1 ASP A 108       9.980 107.358  57.088  1.00 18.88           O  
ATOM    824  OD2 ASP A 108       8.934 105.460  56.617  1.00 28.80           O  
ATOM    825  N   LEU A 109      11.738 105.266  61.264  1.00 20.12           N  
ATOM    826  CA  LEU A 109      11.981 104.723  62.594  1.00 14.94           C  
ATOM    827  C   LEU A 109      12.731 105.765  63.421  1.00 15.77           C  
ATOM    828  O   LEU A 109      12.375 105.915  64.576  1.00 16.44           O  
ATOM    829  CB  LEU A 109      12.778 103.380  62.472  1.00 15.29           C  
ATOM    830  CG  LEU A 109      11.886 102.189  62.023  1.00 14.50           C  
ATOM    831  CD1 LEU A 109      12.782 101.016  61.628  1.00 16.18           C  
ATOM    832  CD2 LEU A 109      11.004 101.745  63.145  1.00 18.50           C  
ATOM    833  N   MET A 110      13.704 106.439  62.820  1.00 16.27           N  
ATOM    834  CA  MET A 110      14.461 107.474  63.584  1.00 20.26           C  
ATOM    835  C   MET A 110      13.511 108.602  64.029  1.00 21.48           C  
ATOM    836  O   MET A 110      13.661 109.163  65.141  1.00 19.40           O  
ATOM    837  CB  MET A 110      15.620 107.978  62.764  1.00 16.83           C  
ATOM    838  CG  MET A 110      16.819 107.065  62.741  1.00 12.60           C  
ATOM    839  SD  MET A 110      17.817 107.523  61.308  1.00 25.34           S  
ATOM    840  CE  MET A 110      18.264 109.208  61.718  1.00 22.56           C  
ATOM    841  N   GLU A 111      12.547 108.947  63.170  1.00 24.49           N  
ATOM    842  CA  GLU A 111      11.604 110.027  63.441  1.00 27.03           C  
ATOM    843  C   GLU A 111      10.640 109.662  64.560  1.00 21.84           C  
ATOM    844  O   GLU A 111      10.338 110.485  65.452  1.00 23.28           O  
ATOM    845  CB  GLU A 111      10.724 110.583  62.374  1.00 25.54           C  
ATOM    846  CG  GLU A 111      10.793 110.463  60.930  1.00 41.20           C  
ATOM    847  CD  GLU A 111      10.866 111.725  60.119  1.00 44.16           C  
ATOM    848  OE1 GLU A 111      12.017 112.219  60.167  1.00 43.17           O  
ATOM    849  OE2 GLU A 111       9.895 112.107  59.515  1.00 46.63           O  
ATOM    850  N   ALA A 112      10.117 108.494  64.444  1.00 22.12           N  
ATOM    851  CA  ALA A 112       9.176 107.915  65.410  1.00 23.14           C  
ATOM    852  C   ALA A 112       9.895 107.898  66.755  1.00 21.75           C  
ATOM    853  O   ALA A 112       9.258 108.354  67.728  1.00 25.68           O  
ATOM    854  CB  ALA A 112       8.773 106.510  64.935  1.00 18.67           C  
ATOM    855  N   ARG A 113      11.153 107.436  66.804  1.00 16.27           N  
ATOM    856  CA  ARG A 113      11.889 107.359  68.068  1.00 14.34           C  
ATOM    857  C   ARG A 113      12.092 108.737  68.691  1.00 18.63           C  
ATOM    858  O   ARG A 113      11.840 108.958  69.875  1.00 21.55           O  
ATOM    859  CB  ARG A 113      13.217 106.620  67.956  1.00 15.82           C  
ATOM    860  CG  ARG A 113      13.878 106.287  69.261  1.00 18.86           C  
ATOM    861  CD  ARG A 113      15.079 105.410  69.118  1.00 14.93           C  
ATOM    862  NE  ARG A 113      15.722 105.114  70.388  1.00 15.69           N  
ATOM    863  CZ  ARG A 113      15.343 104.142  71.228  1.00 16.29           C  
ATOM    864  NH1 ARG A 113      14.346 103.340  71.031  1.00 18.73           N  
ATOM    865  NH2 ARG A 113      16.023 103.984  72.379  1.00 13.71           N  
ATOM    866  N   GLU A 114      12.565 109.660  67.925  1.00 22.54           N  
ATOM    867  CA  GLU A 114      12.844 111.062  68.250  1.00 26.10           C  
ATOM    868  C   GLU A 114      11.560 111.662  68.817  1.00 26.89           C  
ATOM    869  O   GLU A 114      11.545 112.224  69.952  1.00 27.67           O  
ATOM    870  CB  GLU A 114      13.455 111.689  67.047  1.00 38.06           C  
ATOM    871  CG  GLU A 114      13.647 113.140  66.762  1.00 58.97           C  
ATOM    872  CD  GLU A 114      14.096 113.961  67.944  1.00 69.04           C  
ATOM    873  OE1 GLU A 114      15.050 113.352  68.488  1.00 68.94           O  
ATOM    874  OE2 GLU A 114      13.561 115.015  68.260  1.00 70.66           O  
ATOM    875  N   ALA A 115      10.443 111.468  68.195  1.00 21.08           N  
ATOM    876  CA  ALA A 115       9.177 111.950  68.668  1.00 22.85           C  
ATOM    877  C   ALA A 115       8.841 111.454  70.070  1.00 26.27           C  
ATOM    878  O   ALA A 115       8.413 112.226  70.944  1.00 30.41           O  
ATOM    879  CB  ALA A 115       8.078 111.526  67.698  1.00 18.99           C  
ATOM    880  N   CYS A 116       8.945 110.187  70.309  1.00 23.98           N  
ATOM    881  CA  CYS A 116       8.677 109.471  71.530  1.00 23.14           C  
ATOM    882  C   CYS A 116       9.543 109.808  72.723  1.00 21.45           C  
ATOM    883  O   CYS A 116       9.188 109.530  73.867  1.00 28.12           O  
ATOM    884  CB  CYS A 116       8.815 107.962  71.170  1.00 24.31           C  
ATOM    885  SG  CYS A 116       7.230 107.555  70.338  1.00 45.75           S  
ATOM    886  N   GLY A 117      10.685 110.333  72.410  1.00 20.06           N  
ATOM    887  CA  GLY A 117      11.767 110.804  73.224  1.00 21.13           C  
ATOM    888  C   GLY A 117      12.590 109.724  73.889  1.00 23.13           C  
ATOM    889  O   GLY A 117      13.147 110.024  74.956  1.00 23.19           O  
ATOM    890  N   ALA A 118      12.598 108.558  73.264  1.00 16.66           N  
ATOM    891  CA  ALA A 118      13.342 107.403  73.796  1.00 18.03           C  
ATOM    892  C   ALA A 118      14.817 107.733  73.547  1.00 13.18           C  
ATOM    893  O   ALA A 118      15.166 108.606  72.729  1.00 29.50           O  
ATOM    894  CB  ALA A 118      12.730 106.183  73.172  1.00 18.34           C  
ATOM    895  N   THR A 119      15.699 107.263  74.386  1.00 12.45           N  
ATOM    896  CA  THR A 119      17.073 107.549  74.375  1.00 11.36           C  
ATOM    897  C   THR A 119      17.837 106.939  73.215  1.00 18.66           C  
ATOM    898  O   THR A 119      17.753 105.736  73.002  1.00 23.77           O  
ATOM    899  CB  THR A 119      17.754 107.100  75.724  1.00 12.55           C  
ATOM    900  OG1 THR A 119      16.915 107.459  76.829  1.00 22.48           O  
ATOM    901  CG2 THR A 119      19.211 107.539  75.794  1.00 16.91           C  
ATOM    902  N   THR A 120      18.638 107.767  72.570  1.00 23.53           N  
ATOM    903  CA  THR A 120      19.543 107.344  71.511  1.00 22.23           C  
ATOM    904  C   THR A 120      20.839 108.115  71.675  1.00 19.69           C  
ATOM    905  O   THR A 120      20.781 109.359  71.679  1.00 22.37           O  
ATOM    906  CB  THR A 120      18.994 107.458  70.043  1.00 19.03           C  
ATOM    907  OG1 THR A 120      17.621 106.982  69.997  1.00 26.73           O  
ATOM    908  CG2 THR A 120      19.911 106.776  69.001  1.00 19.22           C  
ATOM    909  N   VAL A 121      21.939 107.461  71.770  1.00 18.57           N  
ATOM    910  CA  VAL A 121      23.287 108.037  71.832  1.00 19.58           C  
ATOM    911  C   VAL A 121      24.060 107.749  70.537  1.00 17.14           C  
ATOM    912  O   VAL A 121      24.588 106.647  70.337  1.00 21.18           O  
ATOM    913  CB  VAL A 121      24.153 107.651  73.071  1.00 22.39           C  
ATOM    914  CG1 VAL A 121      25.507 108.381  73.160  1.00 18.08           C  
ATOM    915  CG2 VAL A 121      23.343 107.809  74.346  1.00 16.05           C  
ATOM    916  N   TYR A 122      24.181 108.749  69.703  1.00 20.06           N  
ATOM    917  CA  TYR A 122      24.941 108.764  68.454  1.00 17.14           C  
ATOM    918  C   TYR A 122      26.397 109.026  68.826  1.00 16.27           C  
ATOM    919  O   TYR A 122      26.652 109.374  69.998  1.00 23.76           O  
ATOM    920  CB  TYR A 122      24.363 109.646  67.383  1.00 22.26           C  
ATOM    921  CG  TYR A 122      23.106 109.098  66.750  1.00 23.19           C  
ATOM    922  CD1 TYR A 122      23.153 108.137  65.739  1.00 24.91           C  
ATOM    923  CD2 TYR A 122      21.856 109.518  67.201  1.00 24.81           C  
ATOM    924  CE1 TYR A 122      21.962 107.669  65.153  1.00 25.43           C  
ATOM    925  CE2 TYR A 122      20.688 109.041  66.651  1.00 20.37           C  
ATOM    926  CZ  TYR A 122      20.748 108.096  65.636  1.00 16.15           C  
ATOM    927  OH  TYR A 122      19.551 107.668  65.159  1.00 18.09           O  
ATOM    928  N   GLN A 123      27.273 108.697  67.939  1.00 22.35           N  
ATOM    929  CA  GLN A 123      28.718 108.795  68.150  1.00 23.27           C  
ATOM    930  C   GLN A 123      29.146 108.180  69.472  1.00 24.20           C  
ATOM    931  O   GLN A 123      30.049 108.724  70.177  1.00 24.19           O  
ATOM    932  CB  GLN A 123      29.116 110.297  68.009  1.00 27.21           C  
ATOM    933  CG  GLN A 123      28.894 110.858  66.622  1.00 32.97           C  
ATOM    934  CD  GLN A 123      29.429 112.261  66.458  1.00 40.29           C  
ATOM    935  OE1 GLN A 123      28.824 113.220  65.998  1.00 43.33           O  
ATOM    936  NE2 GLN A 123      30.667 112.416  66.907  1.00 56.92           N  
ATOM    937  N   ALA A 124      28.566 107.090  69.900  1.00 19.62           N  
ATOM    938  CA  ALA A 124      28.940 106.368  71.140  1.00 19.55           C  
ATOM    939  C   ALA A 124      30.169 105.591  70.700  1.00 21.08           C  
ATOM    940  O   ALA A 124      29.935 104.701  69.852  1.00 22.09           O  
ATOM    941  CB  ALA A 124      27.826 105.376  71.472  1.00 28.37           C  
ATOM    942  N   ALA A 125      31.330 105.921  71.145  1.00 22.72           N  
ATOM    943  CA  ALA A 125      32.573 105.296  70.663  1.00 22.82           C  
ATOM    944  C   ALA A 125      33.073 104.318  71.705  1.00 26.31           C  
ATOM    945  O   ALA A 125      32.743 104.415  72.876  1.00 22.69           O  
ATOM    946  CB  ALA A 125      33.596 106.405  70.359  1.00 22.03           C  
ATOM    947  N   GLU A 126      33.870 103.368  71.264  1.00 28.56           N  
ATOM    948  CA  GLU A 126      34.442 102.364  72.145  1.00 32.42           C  
ATOM    949  C   GLU A 126      33.392 101.591  72.940  1.00 28.68           C  
ATOM    950  O   GLU A 126      33.680 101.384  74.153  1.00 25.46           O  
ATOM    951  CB  GLU A 126      35.376 102.976  73.217  1.00 37.69           C  
ATOM    952  CG  GLU A 126      36.842 102.588  73.032  1.00 46.17           C  
ATOM    953  CD  GLU A 126      37.234 102.880  71.595  1.00 53.70           C  
ATOM    954  OE1 GLU A 126      37.408 104.096  71.446  1.00 51.06           O  
ATOM    955  OE2 GLU A 126      37.292 102.043  70.714  1.00 67.01           O  
ATOM    956  N   VAL A 127      32.296 101.207  72.293  1.00 20.78           N  
ATOM    957  CA  VAL A 127      31.314 100.403  73.140  1.00 19.01           C  
ATOM    958  C   VAL A 127      32.016  99.098  73.559  1.00 17.17           C  
ATOM    959  O   VAL A 127      32.693  98.450  72.756  1.00 21.72           O  
ATOM    960  CB  VAL A 127      30.008 100.174  72.411  1.00 16.02           C  
ATOM    961  CG1 VAL A 127      29.133  99.100  73.051  1.00 17.91           C  
ATOM    962  CG2 VAL A 127      29.201 101.485  72.255  1.00 17.80           C  
ATOM    963  N   ARG A 128      31.824  98.705  74.786  1.00 19.07           N  
ATOM    964  CA  ARG A 128      32.274  97.473  75.392  1.00 17.63           C  
ATOM    965  C   ARG A 128      31.108  96.901  76.221  1.00 20.04           C  
ATOM    966  O   ARG A 128      30.396  97.632  76.897  1.00 18.08           O  
ATOM    967  CB  ARG A 128      33.456  97.578  76.329  1.00 13.92           C  
ATOM    968  CG  ARG A 128      34.797  97.990  75.742  1.00 19.23           C  
ATOM    969  CD  ARG A 128      35.233  97.049  74.687  1.00 20.85           C  
ATOM    970  NE  ARG A 128      36.507  97.451  74.157  1.00 24.61           N  
ATOM    971  CZ  ARG A 128      36.546  98.015  72.935  1.00 22.41           C  
ATOM    972  NH1 ARG A 128      35.449  98.079  72.248  1.00 20.00           N  
ATOM    973  NH2 ARG A 128      37.682  98.555  72.509  1.00 32.67           N  
ATOM    974  N   LEU A 129      31.024  95.574  76.171  1.00 21.96           N  
ATOM    975  CA  LEU A 129      30.006  94.787  76.855  1.00 23.27           C  
ATOM    976  C   LEU A 129      30.628  94.095  78.042  1.00 18.95           C  
ATOM    977  O   LEU A 129      31.681  93.470  77.790  1.00 22.97           O  
ATOM    978  CB  LEU A 129      29.392  93.768  75.836  1.00 23.09           C  
ATOM    979  CG  LEU A 129      28.809  94.198  74.530  1.00 19.50           C  
ATOM    980  CD1 LEU A 129      27.834  93.166  73.964  1.00 15.35           C  
ATOM    981  CD2 LEU A 129      28.033  95.499  74.686  1.00 21.57           C  
ATOM    982  N   HIS A 130      30.010  94.097  79.199  1.00 20.57           N  
ATOM    983  CA  HIS A 130      30.545  93.467  80.417  1.00 13.54           C  
ATOM    984  C   HIS A 130      29.562  92.628  81.196  1.00 18.04           C  
ATOM    985  O   HIS A 130      28.371  92.973  81.216  1.00 24.11           O  
ATOM    986  CB  HIS A 130      30.946  94.586  81.411  1.00 13.89           C  
ATOM    987  CG  HIS A 130      31.756  95.667  80.731  1.00 18.74           C  
ATOM    988  ND1 HIS A 130      33.124  95.592  80.537  1.00 22.30           N  
ATOM    989  CD2 HIS A 130      31.386  96.850  80.212  1.00 19.44           C  
ATOM    990  CE1 HIS A 130      33.556  96.702  79.977  1.00 18.02           C  
ATOM    991  NE2 HIS A 130      32.506  97.498  79.796  1.00 19.73           N  
ATOM    992  N   ASP A 131      30.067  91.606  81.834  1.00 17.15           N  
ATOM    993  CA  ASP A 131      29.324  90.690  82.691  1.00 19.89           C  
ATOM    994  C   ASP A 131      28.066  90.132  82.043  1.00 20.51           C  
ATOM    995  O   ASP A 131      27.026  90.193  82.725  1.00 19.25           O  
ATOM    996  CB  ASP A 131      28.971  91.254  84.064  1.00 30.94           C  
ATOM    997  CG  ASP A 131      30.041  91.707  85.002  1.00 54.59           C  
ATOM    998  OD1 ASP A 131      31.253  91.394  84.907  1.00 63.43           O  
ATOM    999  OD2 ASP A 131      29.675  92.485  85.945  1.00 62.70           O  
ATOM   1000  N   LEU A 132      28.211  89.521  80.880  1.00 24.45           N  
ATOM   1001  CA  LEU A 132      27.155  88.935  80.090  1.00 21.58           C  
ATOM   1002  C   LEU A 132      26.341  87.842  80.754  1.00 23.06           C  
ATOM   1003  O   LEU A 132      25.096  87.672  80.536  1.00 24.30           O  
ATOM   1004  CB  LEU A 132      27.734  88.540  78.704  1.00 20.69           C  
ATOM   1005  CG  LEU A 132      28.560  89.581  77.944  1.00 22.07           C  
ATOM   1006  CD1 LEU A 132      28.673  89.270  76.448  1.00 21.63           C  
ATOM   1007  CD2 LEU A 132      27.961  90.955  78.109  1.00 23.37           C  
ATOM   1008  N   GLN A 133      27.035  87.061  81.551  1.00 24.38           N  
ATOM   1009  CA  GLN A 133      26.467  85.938  82.309  1.00 24.39           C  
ATOM   1010  C   GLN A 133      25.954  86.273  83.681  1.00 31.56           C  
ATOM   1011  O   GLN A 133      25.150  85.473  84.273  1.00 43.85           O  
ATOM   1012  CB  GLN A 133      27.401  84.736  82.230  1.00 22.51           C  
ATOM   1013  CG  GLN A 133      27.891  84.601  80.762  1.00 27.93           C  
ATOM   1014  CD  GLN A 133      28.332  83.175  80.557  1.00 39.75           C  
ATOM   1015  OE1 GLN A 133      27.468  82.321  80.294  1.00 47.88           O  
ATOM   1016  NE2 GLN A 133      29.640  83.010  80.717  1.00 39.35           N  
ATOM   1017  N   GLY A 134      26.269  87.436  84.200  1.00 34.21           N  
ATOM   1018  CA  GLY A 134      25.726  87.842  85.518  1.00 30.75           C  
ATOM   1019  C   GLY A 134      24.232  88.168  85.385  1.00 30.65           C  
ATOM   1020  O   GLY A 134      23.507  88.011  84.389  1.00 35.48           O  
ATOM   1021  N   GLU A 135      23.741  88.685  86.457  1.00 28.17           N  
ATOM   1022  CA  GLU A 135      22.419  89.162  86.734  1.00 24.74           C  
ATOM   1023  C   GLU A 135      22.283  90.609  86.285  1.00 24.22           C  
ATOM   1024  O   GLU A 135      21.199  91.099  85.989  1.00 24.82           O  
ATOM   1025  CB  GLU A 135      22.281  89.127  88.293  1.00 33.20           C  
ATOM   1026  CG  GLU A 135      21.451  87.919  88.742  1.00 72.65           C  
ATOM   1027  CD  GLU A 135      21.971  86.882  89.666  1.00 91.08           C  
ATOM   1028  OE1 GLU A 135      22.594  85.958  89.068  1.00101.70           O  
ATOM   1029  OE2 GLU A 135      21.806  86.835  90.884  1.00 99.81           O  
ATOM   1030  N   ARG A 136      23.419  91.264  86.251  1.00 24.70           N  
ATOM   1031  CA  ARG A 136      23.572  92.676  85.923  1.00 32.65           C  
ATOM   1032  C   ARG A 136      24.719  93.046  84.999  1.00 26.12           C  
ATOM   1033  O   ARG A 136      25.788  93.485  85.445  1.00 30.34           O  
ATOM   1034  CB  ARG A 136      23.839  93.412  87.284  1.00 50.37           C  
ATOM   1035  CG  ARG A 136      22.785  93.018  88.328  1.00 66.76           C  
ATOM   1036  CD  ARG A 136      23.205  93.312  89.718  1.00 73.19           C  
ATOM   1037  NE  ARG A 136      24.644  93.293  89.906  1.00 86.29           N  
ATOM   1038  CZ  ARG A 136      25.361  92.259  90.331  1.00 95.65           C  
ATOM   1039  NH1 ARG A 136      24.783  91.089  90.608  1.00107.85           N  
ATOM   1040  NH2 ARG A 136      26.676  92.390  90.539  1.00 96.94           N  
ATOM   1041  N   PRO A 137      24.457  92.856  83.701  1.00 28.31           N  
ATOM   1042  CA  PRO A 137      25.400  93.196  82.624  1.00 24.30           C  
ATOM   1043  C   PRO A 137      25.425  94.704  82.463  1.00 18.89           C  
ATOM   1044  O   PRO A 137      24.447  95.394  82.847  1.00 30.66           O  
ATOM   1045  CB  PRO A 137      24.757  92.583  81.368  1.00 16.15           C  
ATOM   1046  CG  PRO A 137      23.290  92.551  81.681  1.00 21.87           C  
ATOM   1047  CD  PRO A 137      23.182  92.310  83.161  1.00 23.51           C  
ATOM   1048  N   TYR A 138      26.415  95.266  81.877  1.00 16.99           N  
ATOM   1049  CA  TYR A 138      26.446  96.737  81.684  1.00 18.44           C  
ATOM   1050  C   TYR A 138      27.243  96.946  80.402  1.00 18.54           C  
ATOM   1051  O   TYR A 138      27.962  96.037  79.926  1.00 20.22           O  
ATOM   1052  CB  TYR A 138      27.021  97.469  82.908  1.00 20.76           C  
ATOM   1053  CG  TYR A 138      28.447  97.164  83.341  1.00 24.56           C  
ATOM   1054  CD1 TYR A 138      28.676  96.025  84.152  1.00 25.89           C  
ATOM   1055  CD2 TYR A 138      29.558  97.919  82.990  1.00 13.12           C  
ATOM   1056  CE1 TYR A 138      29.939  95.684  84.579  1.00 14.63           C  
ATOM   1057  CE2 TYR A 138      30.847  97.595  83.410  1.00 15.49           C  
ATOM   1058  CZ  TYR A 138      31.011  96.473  84.231  1.00 15.09           C  
ATOM   1059  OH  TYR A 138      32.245  96.099  84.619  1.00 19.53           O  
ATOM   1060  N   VAL A 139      27.135  98.129  79.874  1.00 18.85           N  
ATOM   1061  CA  VAL A 139      27.813  98.564  78.660  1.00 22.11           C  
ATOM   1062  C   VAL A 139      28.624  99.832  78.999  1.00 19.17           C  
ATOM   1063  O   VAL A 139      28.097 100.701  79.749  1.00 23.49           O  
ATOM   1064  CB  VAL A 139      26.785  98.848  77.529  1.00 17.72           C  
ATOM   1065  CG1 VAL A 139      27.574  99.139  76.236  1.00 23.22           C  
ATOM   1066  CG2 VAL A 139      25.848  97.712  77.260  1.00 16.76           C  
ATOM   1067  N   THR A 140      29.833  99.895  78.508  1.00 20.04           N  
ATOM   1068  CA  THR A 140      30.657 101.095  78.655  1.00 21.70           C  
ATOM   1069  C   THR A 140      30.847 101.655  77.243  1.00 23.23           C  
ATOM   1070  O   THR A 140      30.902 100.946  76.203  1.00 17.78           O  
ATOM   1071  CB  THR A 140      31.919 101.017  79.543  1.00 12.03           C  
ATOM   1072  OG1 THR A 140      32.834 100.046  78.981  1.00 22.69           O  
ATOM   1073  CG2 THR A 140      31.521 100.643  81.015  1.00 17.69           C  
ATOM   1074  N   PHE A 141      30.855 102.982  77.181  1.00 21.85           N  
ATOM   1075  CA  PHE A 141      31.055 103.715  75.913  1.00 17.42           C  
ATOM   1076  C   PHE A 141      31.660 105.078  76.272  1.00 23.49           C  
ATOM   1077  O   PHE A 141      31.631 105.480  77.443  1.00 22.64           O  
ATOM   1078  CB  PHE A 141      29.804 103.823  75.096  1.00 14.90           C  
ATOM   1079  CG  PHE A 141      28.718 104.490  75.920  1.00 24.79           C  
ATOM   1080  CD1 PHE A 141      28.032 103.761  76.891  1.00 26.36           C  
ATOM   1081  CD2 PHE A 141      28.418 105.837  75.695  1.00 27.25           C  
ATOM   1082  CE1 PHE A 141      27.002 104.344  77.616  1.00 22.91           C  
ATOM   1083  CE2 PHE A 141      27.362 106.415  76.403  1.00 35.03           C  
ATOM   1084  CZ  PHE A 141      26.669 105.674  77.366  1.00 29.29           C  
ATOM   1085  N   GLU A 142      32.188 105.712  75.265  1.00 24.40           N  
ATOM   1086  CA  GLU A 142      32.827 107.032  75.461  1.00 27.41           C  
ATOM   1087  C   GLU A 142      31.973 108.061  74.773  1.00 22.64           C  
ATOM   1088  O   GLU A 142      31.523 107.826  73.675  1.00 28.85           O  
ATOM   1089  CB  GLU A 142      34.239 106.980  74.919  1.00 27.97           C  
ATOM   1090  CG  GLU A 142      35.321 106.220  75.653  1.00 48.51           C  
ATOM   1091  CD  GLU A 142      36.735 106.170  75.173  1.00 65.88           C  
ATOM   1092  OE1 GLU A 142      37.415 107.163  75.536  1.00 77.95           O  
ATOM   1093  OE2 GLU A 142      37.270 105.271  74.526  1.00 67.60           O  
ATOM   1094  N   ARG A 143      31.649 109.128  75.425  1.00 30.31           N  
ATOM   1095  CA  ARG A 143      30.839 110.236  74.797  1.00 41.98           C  
ATOM   1096  C   ARG A 143      31.826 111.395  75.004  1.00 46.29           C  
ATOM   1097  O   ARG A 143      32.095 111.832  76.125  1.00 47.69           O  
ATOM   1098  CB  ARG A 143      29.450 110.332  75.349  1.00 35.04           C  
ATOM   1099  CG  ARG A 143      28.577 111.473  74.933  1.00 43.19           C  
ATOM   1100  CD  ARG A 143      27.203 111.525  75.441  1.00 54.97           C  
ATOM   1101  NE  ARG A 143      26.306 112.443  74.730  1.00 48.71           N  
ATOM   1102  CZ  ARG A 143      26.058 112.369  73.418  1.00 54.05           C  
ATOM   1103  NH1 ARG A 143      26.633 111.461  72.630  1.00 62.31           N  
ATOM   1104  NH2 ARG A 143      25.187 113.216  72.852  1.00 58.81           N  
ATOM   1105  N   ASP A 144      32.503 111.731  73.915  1.00 57.02           N  
ATOM   1106  CA  ASP A 144      33.610 112.709  73.897  1.00 59.13           C  
ATOM   1107  C   ASP A 144      34.898 111.912  74.248  1.00 60.79           C  
ATOM   1108  O   ASP A 144      35.480 111.138  73.459  1.00 63.25           O  
ATOM   1109  CB  ASP A 144      33.375 113.892  74.830  1.00 77.04           C  
ATOM   1110  CG  ASP A 144      34.541 114.871  74.679  1.00105.87           C  
ATOM   1111  OD1 ASP A 144      35.615 114.639  75.261  1.00119.16           O  
ATOM   1112  OD2 ASP A 144      34.362 115.847  73.916  1.00119.77           O  
ATOM   1113  N   GLY A 145      35.302 112.086  75.487  1.00 55.71           N  
ATOM   1114  CA  GLY A 145      36.497 111.410  76.039  1.00 55.53           C  
ATOM   1115  C   GLY A 145      36.146 111.073  77.508  1.00 56.32           C  
ATOM   1116  O   GLY A 145      36.991 111.048  78.410  1.00 57.26           O  
ATOM   1117  N   GLU A 146      34.842 110.854  77.658  1.00 53.45           N  
ATOM   1118  CA  GLU A 146      34.214 110.518  78.939  1.00 39.68           C  
ATOM   1119  C   GLU A 146      33.668 109.103  78.863  1.00 32.43           C  
ATOM   1120  O   GLU A 146      32.821 108.884  77.990  1.00 29.51           O  
ATOM   1121  CB  GLU A 146      33.036 111.447  79.167  1.00 41.21           C  
ATOM   1122  CG  GLU A 146      31.613 111.204  78.800  1.00 71.89           C  
ATOM   1123  CD  GLU A 146      30.660 112.350  78.601  1.00 92.95           C  
ATOM   1124  OE1 GLU A 146      31.175 113.475  78.814  1.00100.07           O  
ATOM   1125  OE2 GLU A 146      29.481 112.255  78.238  1.00 96.55           O  
ATOM   1126  N   ARG A 147      34.129 108.220  79.727  1.00 34.32           N  
ATOM   1127  CA  ARG A 147      33.555 106.849  79.704  1.00 39.48           C  
ATOM   1128  C   ARG A 147      32.464 106.699  80.773  1.00 39.27           C  
ATOM   1129  O   ARG A 147      32.645 106.774  82.002  1.00 39.67           O  
ATOM   1130  CB  ARG A 147      34.463 105.670  79.611  1.00 41.52           C  
ATOM   1131  CG  ARG A 147      34.032 104.421  80.388  1.00 47.89           C  
ATOM   1132  CD  ARG A 147      34.543 104.596  81.795  1.00 67.92           C  
ATOM   1133  NE  ARG A 147      34.425 103.441  82.652  1.00 78.67           N  
ATOM   1134  CZ  ARG A 147      33.299 102.968  83.200  1.00 75.03           C  
ATOM   1135  NH1 ARG A 147      32.134 103.571  83.003  1.00 64.49           N  
ATOM   1136  NH2 ARG A 147      33.364 101.847  83.928  1.00 73.14           N  
ATOM   1137  N   LEU A 148      31.279 106.468  80.205  1.00 31.56           N  
ATOM   1138  CA  LEU A 148      30.005 106.272  80.865  1.00 24.04           C  
ATOM   1139  C   LEU A 148      29.710 104.788  80.961  1.00 25.47           C  
ATOM   1140  O   LEU A 148      30.241 103.923  80.245  1.00 26.12           O  
ATOM   1141  CB  LEU A 148      28.943 107.079  80.100  1.00 22.21           C  
ATOM   1142  CG  LEU A 148      29.374 108.472  79.578  1.00 29.02           C  
ATOM   1143  CD1 LEU A 148      28.150 109.243  79.104  1.00 21.93           C  
ATOM   1144  CD2 LEU A 148      30.063 109.253  80.694  1.00 26.84           C  
ATOM   1145  N   ARG A 149      28.904 104.447  81.902  1.00 21.78           N  
ATOM   1146  CA  ARG A 149      28.507 103.040  82.095  1.00 23.63           C  
ATOM   1147  C   ARG A 149      27.003 102.970  82.022  1.00 22.44           C  
ATOM   1148  O   ARG A 149      26.377 103.854  82.634  1.00 22.01           O  
ATOM   1149  CB  ARG A 149      29.065 102.525  83.405  1.00 20.09           C  
ATOM   1150  CG  ARG A 149      28.319 101.393  84.046  1.00 18.33           C  
ATOM   1151  CD  ARG A 149      28.986 100.979  85.323  1.00 21.74           C  
ATOM   1152  NE  ARG A 149      28.335  99.779  85.791  1.00 24.05           N  
ATOM   1153  CZ  ARG A 149      28.857  98.786  86.479  1.00 22.11           C  
ATOM   1154  NH1 ARG A 149      30.111  98.797  86.848  1.00 26.80           N  
ATOM   1155  NH2 ARG A 149      28.058  97.772  86.805  1.00 25.23           N  
ATOM   1156  N   LEU A 150      26.456 102.053  81.268  1.00 20.38           N  
ATOM   1157  CA  LEU A 150      24.984 101.902  81.188  1.00 17.53           C  
ATOM   1158  C   LEU A 150      24.698 100.533  81.821  1.00 17.79           C  
ATOM   1159  O   LEU A 150      25.190  99.511  81.275  1.00 22.77           O  
ATOM   1160  CB  LEU A 150      24.517 102.055  79.744  1.00 18.44           C  
ATOM   1161  CG  LEU A 150      23.108 101.684  79.300  1.00 20.25           C  
ATOM   1162  CD1 LEU A 150      22.092 102.731  79.813  1.00 18.66           C  
ATOM   1163  CD2 LEU A 150      23.015 101.531  77.801  1.00 17.21           C  
ATOM   1164  N   ASP A 151      23.913 100.531  82.867  1.00 15.55           N  
ATOM   1165  CA  ASP A 151      23.464  99.302  83.533  1.00 20.65           C  
ATOM   1166  C   ASP A 151      22.154  98.889  82.855  1.00 23.32           C  
ATOM   1167  O   ASP A 151      21.395  99.796  82.441  1.00 20.04           O  
ATOM   1168  CB  ASP A 151      23.415  99.367  85.051  1.00 24.30           C  
ATOM   1169  CG  ASP A 151      24.778  99.611  85.693  1.00 20.99           C  
ATOM   1170  OD1 ASP A 151      25.777  98.888  85.720  1.00 26.59           O  
ATOM   1171  OD2 ASP A 151      24.886 100.771  86.200  1.00 45.22           O  
ATOM   1172  N   CYS A 152      21.946  97.567  82.717  1.00 18.61           N  
ATOM   1173  CA  CYS A 152      20.719  97.068  82.036  1.00 17.99           C  
ATOM   1174  C   CYS A 152      20.487  95.632  82.481  1.00 15.08           C  
ATOM   1175  O   CYS A 152      21.328  95.017  83.167  1.00 26.37           O  
ATOM   1176  CB  CYS A 152      20.881  97.130  80.489  1.00 13.81           C  
ATOM   1177  SG  CYS A 152      22.334  96.191  79.949  1.00 20.61           S  
ATOM   1178  N   ASP A 153      19.422  95.038  82.021  1.00 19.44           N  
ATOM   1179  CA  ASP A 153      19.041  93.669  82.300  1.00 11.00           C  
ATOM   1180  C   ASP A 153      19.473  92.767  81.162  1.00 17.52           C  
ATOM   1181  O   ASP A 153      19.794  91.622  81.478  1.00 17.73           O  
ATOM   1182  CB  ASP A 153      17.534  93.563  82.524  1.00 18.79           C  
ATOM   1183  CG  ASP A 153      16.914  94.394  83.625  1.00 17.70           C  
ATOM   1184  OD1 ASP A 153      17.583  94.803  84.568  1.00 35.37           O  
ATOM   1185  OD2 ASP A 153      15.747  94.757  83.363  1.00 25.32           O  
ATOM   1186  N   TYR A 154      19.373  93.263  79.952  1.00 19.93           N  
ATOM   1187  CA  TYR A 154      19.678  92.576  78.720  1.00 20.12           C  
ATOM   1188  C   TYR A 154      20.277  93.502  77.664  1.00 20.58           C  
ATOM   1189  O   TYR A 154      19.945  94.702  77.599  1.00 15.51           O  
ATOM   1190  CB  TYR A 154      18.439  91.885  78.059  1.00  8.78           C  
ATOM   1191  CG  TYR A 154      17.669  90.992  78.969  1.00 14.98           C  
ATOM   1192  CD1 TYR A 154      18.094  89.691  79.263  1.00 20.65           C  
ATOM   1193  CD2 TYR A 154      16.476  91.442  79.571  1.00 20.06           C  
ATOM   1194  CE1 TYR A 154      17.389  88.884  80.161  1.00 17.32           C  
ATOM   1195  CE2 TYR A 154      15.738  90.649  80.443  1.00 19.28           C  
ATOM   1196  CZ  TYR A 154      16.212  89.371  80.717  1.00 21.57           C  
ATOM   1197  OH  TYR A 154      15.450  88.593  81.542  1.00 32.15           O  
ATOM   1198  N   ILE A 155      21.158  92.900  76.862  1.00 18.71           N  
ATOM   1199  CA  ILE A 155      21.777  93.595  75.732  1.00 17.20           C  
ATOM   1200  C   ILE A 155      21.317  92.980  74.407  1.00 18.06           C  
ATOM   1201  O   ILE A 155      21.467  91.762  74.222  1.00 18.38           O  
ATOM   1202  CB  ILE A 155      23.340  93.642  75.860  1.00 16.33           C  
ATOM   1203  CG1 ILE A 155      23.702  94.170  77.265  1.00 14.48           C  
ATOM   1204  CG2 ILE A 155      23.973  94.439  74.670  1.00 13.70           C  
ATOM   1205  CD1 ILE A 155      25.127  94.078  77.820  1.00 16.55           C  
ATOM   1206  N   ALA A 156      20.837  93.753  73.439  1.00 15.87           N  
ATOM   1207  CA  ALA A 156      20.473  93.293  72.113  1.00 17.51           C  
ATOM   1208  C   ALA A 156      21.606  93.751  71.191  1.00 14.85           C  
ATOM   1209  O   ALA A 156      21.770  94.978  71.113  1.00 17.02           O  
ATOM   1210  CB  ALA A 156      19.134  93.767  71.647  1.00 19.01           C  
ATOM   1211  N   GLY A 157      22.348  92.837  70.588  1.00 15.04           N  
ATOM   1212  CA  GLY A 157      23.493  93.171  69.652  1.00 12.79           C  
ATOM   1213  C   GLY A 157      22.930  93.302  68.235  1.00 10.85           C  
ATOM   1214  O   GLY A 157      22.612  92.340  67.535  1.00 12.24           O  
ATOM   1215  N   CYS A 158      22.701  94.537  67.816  1.00 12.17           N  
ATOM   1216  CA  CYS A 158      22.073  94.900  66.557  1.00 10.93           C  
ATOM   1217  C   CYS A 158      22.978  95.797  65.719  1.00 10.84           C  
ATOM   1218  O   CYS A 158      22.594  96.696  64.926  1.00 16.95           O  
ATOM   1219  CB  CYS A 158      20.756  95.603  66.876  1.00 20.90           C  
ATOM   1220  SG  CYS A 158      19.458  94.760  67.697  1.00 18.26           S  
ATOM   1221  N   ASP A 159      24.225  95.441  65.875  1.00 10.71           N  
ATOM   1222  CA  ASP A 159      25.349  96.176  65.327  1.00 12.35           C  
ATOM   1223  C   ASP A 159      25.954  95.712  64.036  1.00 11.65           C  
ATOM   1224  O   ASP A 159      27.090  96.160  63.754  1.00 18.13           O  
ATOM   1225  CB  ASP A 159      26.340  96.432  66.474  1.00 15.02           C  
ATOM   1226  CG  ASP A 159      26.828  95.261  67.293  1.00 21.73           C  
ATOM   1227  OD1 ASP A 159      26.408  94.107  67.073  1.00 16.08           O  
ATOM   1228  OD2 ASP A 159      27.710  95.453  68.150  1.00 19.89           O  
ATOM   1229  N   GLY A 160      25.213  94.956  63.270  1.00 21.11           N  
ATOM   1230  CA  GLY A 160      25.679  94.487  61.953  1.00 15.14           C  
ATOM   1231  C   GLY A 160      26.916  93.604  62.034  1.00 14.22           C  
ATOM   1232  O   GLY A 160      27.428  93.228  63.108  1.00 20.04           O  
ATOM   1233  N   PHE A 161      27.392  93.278  60.816  1.00 17.57           N  
ATOM   1234  CA  PHE A 161      28.511  92.355  60.580  1.00 17.01           C  
ATOM   1235  C   PHE A 161      29.750  92.519  61.397  1.00 16.71           C  
ATOM   1236  O   PHE A 161      30.270  91.604  62.052  1.00 19.53           O  
ATOM   1237  CB  PHE A 161      28.804  92.199  59.079  1.00 17.90           C  
ATOM   1238  CG  PHE A 161      29.674  90.983  58.869  1.00 15.14           C  
ATOM   1239  CD1 PHE A 161      29.219  89.729  59.155  1.00 14.93           C  
ATOM   1240  CD2 PHE A 161      30.950  91.169  58.348  1.00 21.64           C  
ATOM   1241  CE1 PHE A 161      30.008  88.604  58.973  1.00 18.52           C  
ATOM   1242  CE2 PHE A 161      31.782  90.080  58.135  1.00 32.15           C  
ATOM   1243  CZ  PHE A 161      31.283  88.803  58.479  1.00 31.20           C  
ATOM   1244  N   HIS A 162      30.164  93.763  61.438  1.00 21.19           N  
ATOM   1245  CA  HIS A 162      31.323  94.271  62.108  1.00 21.49           C  
ATOM   1246  C   HIS A 162      31.054  94.820  63.477  1.00 20.56           C  
ATOM   1247  O   HIS A 162      31.968  95.546  63.913  1.00 20.85           O  
ATOM   1248  CB  HIS A 162      31.885  95.413  61.230  1.00 31.19           C  
ATOM   1249  CG  HIS A 162      32.255  94.980  59.850  1.00 26.82           C  
ATOM   1250  ND1 HIS A 162      31.518  95.328  58.742  1.00 32.38           N  
ATOM   1251  CD2 HIS A 162      33.327  94.253  59.451  1.00 18.29           C  
ATOM   1252  CE1 HIS A 162      32.147  94.797  57.696  1.00 38.30           C  
ATOM   1253  NE2 HIS A 162      33.209  94.113  58.093  1.00 28.71           N  
ATOM   1254  N   GLY A 163      29.939  94.486  64.087  1.00 17.85           N  
ATOM   1255  CA  GLY A 163      29.724  95.073  65.425  1.00 13.82           C  
ATOM   1256  C   GLY A 163      30.591  94.395  66.461  1.00 17.11           C  
ATOM   1257  O   GLY A 163      31.232  93.360  66.281  1.00 22.28           O  
ATOM   1258  N   ILE A 164      30.523  94.968  67.637  1.00 15.79           N  
ATOM   1259  CA  ILE A 164      31.226  94.498  68.810  1.00 14.66           C  
ATOM   1260  C   ILE A 164      30.515  93.368  69.489  1.00 13.75           C  
ATOM   1261  O   ILE A 164      31.168  92.603  70.219  1.00 14.99           O  
ATOM   1262  CB  ILE A 164      31.454  95.743  69.749  1.00 18.22           C  
ATOM   1263  CG1 ILE A 164      32.359  95.295  70.940  1.00 24.79           C  
ATOM   1264  CG2 ILE A 164      30.202  96.513  70.210  1.00 20.33           C  
ATOM   1265  CD1 ILE A 164      33.788  94.851  70.485  1.00 25.00           C  
ATOM   1266  N   SER A 165      29.205  93.207  69.359  1.00 17.23           N  
ATOM   1267  CA  SER A 165      28.427  92.195  70.059  1.00 19.64           C  
ATOM   1268  C   SER A 165      28.973  90.761  69.864  1.00 13.90           C  
ATOM   1269  O   SER A 165      29.263  90.060  70.817  1.00 18.49           O  
ATOM   1270  CB  SER A 165      26.960  92.145  69.540  1.00 20.33           C  
ATOM   1271  OG  SER A 165      26.310  93.197  70.204  1.00 51.83           O  
ATOM   1272  N   ARG A 166      28.969  90.407  68.592  1.00 14.92           N  
ATOM   1273  CA  ARG A 166      29.388  89.046  68.209  1.00 22.13           C  
ATOM   1274  C   ARG A 166      30.783  88.784  68.752  1.00 19.43           C  
ATOM   1275  O   ARG A 166      31.089  87.705  69.289  1.00 23.94           O  
ATOM   1276  CB  ARG A 166      29.228  88.759  66.710  1.00 13.09           C  
ATOM   1277  CG  ARG A 166      29.431  87.271  66.412  1.00 22.83           C  
ATOM   1278  CD  ARG A 166      29.118  86.976  64.985  1.00 19.92           C  
ATOM   1279  NE  ARG A 166      30.073  87.585  64.090  1.00 19.53           N  
ATOM   1280  CZ  ARG A 166      30.077  88.595  63.265  1.00 16.27           C  
ATOM   1281  NH1 ARG A 166      29.072  89.449  63.075  1.00 21.70           N  
ATOM   1282  NH2 ARG A 166      31.141  88.790  62.479  1.00 16.33           N  
ATOM   1283  N   GLN A 167      31.613  89.795  68.685  1.00 23.02           N  
ATOM   1284  CA  GLN A 167      33.002  89.742  69.165  1.00 22.92           C  
ATOM   1285  C   GLN A 167      33.137  89.531  70.660  1.00 21.67           C  
ATOM   1286  O   GLN A 167      34.181  89.060  71.093  1.00 26.86           O  
ATOM   1287  CB  GLN A 167      33.755  91.027  68.820  1.00 14.23           C  
ATOM   1288  CG  GLN A 167      33.895  91.216  67.307  1.00 17.84           C  
ATOM   1289  CD  GLN A 167      34.604  92.580  67.192  1.00 44.55           C  
ATOM   1290  OE1 GLN A 167      35.695  92.748  67.766  1.00 57.06           O  
ATOM   1291  NE2 GLN A 167      33.985  93.542  66.508  1.00 57.21           N  
ATOM   1292  N   SER A 168      32.134  89.926  71.402  1.00 23.94           N  
ATOM   1293  CA  SER A 168      32.129  89.876  72.856  1.00 23.10           C  
ATOM   1294  C   SER A 168      31.780  88.511  73.395  1.00 20.58           C  
ATOM   1295  O   SER A 168      31.813  88.338  74.626  1.00 31.20           O  
ATOM   1296  CB  SER A 168      31.193  91.004  73.382  1.00 20.10           C  
ATOM   1297  OG  SER A 168      31.662  92.258  72.873  1.00 24.84           O  
ATOM   1298  N   ILE A 169      31.374  87.577  72.559  1.00 19.87           N  
ATOM   1299  CA  ILE A 169      31.017  86.225  73.067  1.00 20.01           C  
ATOM   1300  C   ILE A 169      32.278  85.369  72.996  1.00 30.96           C  
ATOM   1301  O   ILE A 169      32.965  85.546  71.979  1.00 25.42           O  
ATOM   1302  CB  ILE A 169      29.904  85.669  72.133  1.00 13.34           C  
ATOM   1303  CG1 ILE A 169      28.599  86.502  72.214  1.00 17.78           C  
ATOM   1304  CG2 ILE A 169      29.722  84.158  72.323  1.00 16.28           C  
ATOM   1305  CD1 ILE A 169      27.384  86.008  71.318  1.00 22.22           C  
ATOM   1306  N   PRO A 170      32.588  84.548  74.017  1.00 28.33           N  
ATOM   1307  CA  PRO A 170      33.760  83.645  73.951  1.00 25.89           C  
ATOM   1308  C   PRO A 170      33.690  82.872  72.615  1.00 27.89           C  
ATOM   1309  O   PRO A 170      32.720  82.190  72.264  1.00 28.95           O  
ATOM   1310  CB  PRO A 170      33.631  82.743  75.156  1.00 21.66           C  
ATOM   1311  CG  PRO A 170      32.674  83.428  76.080  1.00 24.73           C  
ATOM   1312  CD  PRO A 170      31.789  84.319  75.216  1.00 24.47           C  
ATOM   1313  N   ALA A 171      34.757  83.098  71.830  1.00 30.10           N  
ATOM   1314  CA  ALA A 171      34.905  82.530  70.495  1.00 27.27           C  
ATOM   1315  C   ALA A 171      34.570  81.050  70.519  1.00 28.92           C  
ATOM   1316  O   ALA A 171      33.920  80.497  69.587  1.00 36.41           O  
ATOM   1317  CB  ALA A 171      36.226  82.823  69.846  1.00 21.10           C  
ATOM   1318  N   GLU A 172      34.987  80.439  71.595  1.00 28.36           N  
ATOM   1319  CA  GLU A 172      34.760  79.003  71.786  1.00 29.71           C  
ATOM   1320  C   GLU A 172      33.298  78.716  71.943  1.00 28.96           C  
ATOM   1321  O   GLU A 172      32.921  77.522  71.866  1.00 36.77           O  
ATOM   1322  CB  GLU A 172      35.490  78.423  72.993  1.00 43.17           C  
ATOM   1323  CG  GLU A 172      37.034  78.357  72.850  1.00 46.09           C  
ATOM   1324  CD  GLU A 172      37.699  77.920  74.138  1.00 56.97           C  
ATOM   1325  OE1 GLU A 172      37.177  77.198  74.983  1.00 65.51           O  
ATOM   1326  OE2 GLU A 172      38.825  78.409  74.252  1.00 35.98           O  
ATOM   1327  N   ARG A 173      32.489  79.743  72.171  1.00 29.88           N  
ATOM   1328  CA  ARG A 173      31.057  79.387  72.345  1.00 28.82           C  
ATOM   1329  C   ARG A 173      30.295  79.293  71.044  1.00 34.79           C  
ATOM   1330  O   ARG A 173      29.238  78.611  70.928  1.00 29.84           O  
ATOM   1331  CB  ARG A 173      30.452  80.228  73.468  1.00 33.79           C  
ATOM   1332  CG  ARG A 173      30.049  79.348  74.647  1.00 49.09           C  
ATOM   1333  CD  ARG A 173      30.337  79.953  75.958  1.00 63.20           C  
ATOM   1334  NE  ARG A 173      31.051  79.000  76.802  1.00 82.00           N  
ATOM   1335  CZ  ARG A 173      32.358  78.744  76.815  1.00 77.24           C  
ATOM   1336  NH1 ARG A 173      33.255  79.340  76.042  1.00 76.91           N  
ATOM   1337  NH2 ARG A 173      32.807  77.804  77.670  1.00 80.14           N  
ATOM   1338  N   LEU A 174      30.814  79.896  69.979  1.00 31.96           N  
ATOM   1339  CA  LEU A 174      30.173  79.957  68.688  1.00 27.20           C  
ATOM   1340  C   LEU A 174      30.700  79.064  67.572  1.00 22.22           C  
ATOM   1341  O   LEU A 174      31.937  78.993  67.482  1.00 27.69           O  
ATOM   1342  CB  LEU A 174      30.390  81.428  68.188  1.00 20.94           C  
ATOM   1343  CG  LEU A 174      29.489  82.445  68.849  1.00 20.05           C  
ATOM   1344  CD1 LEU A 174      29.220  83.586  67.884  1.00 47.88           C  
ATOM   1345  CD2 LEU A 174      28.203  81.787  69.326  1.00 33.25           C  
ATOM   1346  N   LYS A 175      29.701  78.598  66.820  1.00 21.83           N  
ATOM   1347  CA  LYS A 175      30.059  77.818  65.602  1.00 19.56           C  
ATOM   1348  C   LYS A 175      29.729  78.739  64.427  1.00 16.81           C  
ATOM   1349  O   LYS A 175      28.576  79.160  64.342  1.00 18.15           O  
ATOM   1350  CB  LYS A 175      29.415  76.478  65.404  1.00 25.43           C  
ATOM   1351  CG  LYS A 175      28.230  76.106  66.251  1.00 39.52           C  
ATOM   1352  CD  LYS A 175      27.792  74.659  66.140  1.00 49.52           C  
ATOM   1353  CE  LYS A 175      26.299  74.450  65.998  1.00 38.49           C  
ATOM   1354  NZ  LYS A 175      25.501  75.103  67.090  1.00 50.88           N  
ATOM   1355  N   VAL A 176      30.675  78.976  63.571  1.00 17.59           N  
ATOM   1356  CA  VAL A 176      30.569  79.811  62.385  1.00 19.58           C  
ATOM   1357  C   VAL A 176      30.484  78.975  61.092  1.00 17.97           C  
ATOM   1358  O   VAL A 176      31.188  77.988  60.973  1.00 18.70           O  
ATOM   1359  CB  VAL A 176      31.796  80.720  62.350  1.00 18.87           C  
ATOM   1360  CG1 VAL A 176      31.929  81.587  61.128  1.00 19.62           C  
ATOM   1361  CG2 VAL A 176      31.837  81.537  63.642  1.00 32.53           C  
ATOM   1362  N   PHE A 177      29.605  79.347  60.232  1.00 10.80           N  
ATOM   1363  CA  PHE A 177      29.305  78.787  58.904  1.00 17.19           C  
ATOM   1364  C   PHE A 177      29.387  80.002  57.950  1.00 10.88           C  
ATOM   1365  O   PHE A 177      28.604  80.927  57.961  1.00 17.44           O  
ATOM   1366  CB  PHE A 177      27.986  78.004  58.835  1.00 21.32           C  
ATOM   1367  CG  PHE A 177      27.563  77.137  60.012  1.00 19.33           C  
ATOM   1368  CD1 PHE A 177      27.143  77.648  61.235  1.00 15.33           C  
ATOM   1369  CD2 PHE A 177      27.624  75.726  59.874  1.00 24.52           C  
ATOM   1370  CE1 PHE A 177      26.814  76.817  62.286  1.00 15.02           C  
ATOM   1371  CE2 PHE A 177      27.314  74.876  60.928  1.00 22.06           C  
ATOM   1372  CZ  PHE A 177      26.896  75.405  62.151  1.00 19.50           C  
ATOM   1373  N   GLU A 178      30.342  79.972  57.024  1.00 16.83           N  
ATOM   1374  CA  GLU A 178      30.561  81.077  56.095  1.00 18.05           C  
ATOM   1375  C   GLU A 178      30.852  80.619  54.685  1.00 16.50           C  
ATOM   1376  O   GLU A 178      31.586  79.666  54.557  1.00 18.27           O  
ATOM   1377  CB  GLU A 178      31.826  81.818  56.545  1.00 25.52           C  
ATOM   1378  CG  GLU A 178      32.271  83.101  55.814  1.00 22.30           C  
ATOM   1379  CD  GLU A 178      33.143  83.921  56.757  1.00 23.99           C  
ATOM   1380  OE1 GLU A 178      33.778  83.340  57.633  1.00 29.12           O  
ATOM   1381  OE2 GLU A 178      33.049  85.143  56.540  1.00 30.03           O  
ATOM   1382  N   ARG A 179      30.321  81.344  53.720  1.00 17.38           N  
ATOM   1383  CA  ARG A 179      30.609  81.081  52.316  1.00 18.55           C  
ATOM   1384  C   ARG A 179      30.909  82.466  51.734  1.00 17.65           C  
ATOM   1385  O   ARG A 179      30.152  83.351  51.959  1.00 17.58           O  
ATOM   1386  CB  ARG A 179      29.573  80.315  51.504  1.00 13.47           C  
ATOM   1387  CG  ARG A 179      30.271  79.430  50.474  1.00 36.74           C  
ATOM   1388  CD  ARG A 179      30.078  79.742  49.069  1.00 47.52           C  
ATOM   1389  NE  ARG A 179      31.325  79.813  48.300  1.00 68.43           N  
ATOM   1390  CZ  ARG A 179      31.462  80.004  46.986  1.00 67.88           C  
ATOM   1391  NH1 ARG A 179      30.438  80.045  46.133  1.00 66.15           N  
ATOM   1392  NH2 ARG A 179      32.679  80.280  46.486  1.00 62.27           N  
ATOM   1393  N   VAL A 180      32.038  82.608  51.077  1.00 22.15           N  
ATOM   1394  CA  VAL A 180      32.412  83.896  50.445  1.00 23.13           C  
ATOM   1395  C   VAL A 180      32.267  83.728  48.946  1.00 21.55           C  
ATOM   1396  O   VAL A 180      32.939  82.751  48.534  1.00 26.29           O  
ATOM   1397  CB  VAL A 180      33.835  84.282  50.894  1.00 18.12           C  
ATOM   1398  CG1 VAL A 180      34.205  85.621  50.288  1.00 29.64           C  
ATOM   1399  CG2 VAL A 180      33.930  84.402  52.414  1.00 16.36           C  
ATOM   1400  N   TYR A 181      31.426  84.466  48.241  1.00 21.38           N  
ATOM   1401  CA  TYR A 181      31.351  84.330  46.767  1.00 23.51           C  
ATOM   1402  C   TYR A 181      32.471  85.117  46.072  1.00 22.08           C  
ATOM   1403  O   TYR A 181      32.975  86.128  46.575  1.00 25.16           O  
ATOM   1404  CB  TYR A 181      29.968  84.732  46.251  1.00 13.40           C  
ATOM   1405  CG  TYR A 181      28.931  83.876  46.922  1.00 21.78           C  
ATOM   1406  CD1 TYR A 181      28.445  84.227  48.190  1.00 20.80           C  
ATOM   1407  CD2 TYR A 181      28.471  82.685  46.343  1.00 23.94           C  
ATOM   1408  CE1 TYR A 181      27.498  83.447  48.830  1.00 21.51           C  
ATOM   1409  CE2 TYR A 181      27.505  81.909  46.999  1.00 20.77           C  
ATOM   1410  CZ  TYR A 181      27.015  82.286  48.228  1.00 19.95           C  
ATOM   1411  OH  TYR A 181      26.109  81.545  48.935  1.00 25.19           O  
ATOM   1412  N   PRO A 182      32.905  84.642  44.898  1.00 20.15           N  
ATOM   1413  CA  PRO A 182      33.977  85.245  44.134  1.00 25.25           C  
ATOM   1414  C   PRO A 182      33.477  86.381  43.247  1.00 25.38           C  
ATOM   1415  O   PRO A 182      33.875  86.504  42.080  1.00 32.22           O  
ATOM   1416  CB  PRO A 182      34.557  84.091  43.276  1.00 17.07           C  
ATOM   1417  CG  PRO A 182      33.365  83.201  43.093  1.00 23.84           C  
ATOM   1418  CD  PRO A 182      32.434  83.412  44.260  1.00 18.72           C  
ATOM   1419  N   PHE A 183      32.629  87.198  43.823  1.00 22.24           N  
ATOM   1420  CA  PHE A 183      32.033  88.302  43.043  1.00 24.25           C  
ATOM   1421  C   PHE A 183      31.221  89.144  44.058  1.00 21.98           C  
ATOM   1422  O   PHE A 183      30.806  88.686  45.129  1.00 20.71           O  
ATOM   1423  CB  PHE A 183      31.274  87.805  41.811  1.00 19.50           C  
ATOM   1424  CG  PHE A 183      30.365  86.630  41.958  1.00 19.69           C  
ATOM   1425  CD1 PHE A 183      29.166  86.760  42.660  1.00 15.53           C  
ATOM   1426  CD2 PHE A 183      30.726  85.367  41.438  1.00 23.30           C  
ATOM   1427  CE1 PHE A 183      28.320  85.641  42.917  1.00 17.94           C  
ATOM   1428  CE2 PHE A 183      29.851  84.249  41.601  1.00 17.10           C  
ATOM   1429  CZ  PHE A 183      28.660  84.399  42.327  1.00 15.36           C  
ATOM   1430  N   GLY A 184      31.032  90.380  43.613  1.00 16.32           N  
ATOM   1431  CA  GLY A 184      30.301  91.423  44.231  1.00 15.78           C  
ATOM   1432  C   GLY A 184      29.275  91.991  43.225  1.00 15.14           C  
ATOM   1433  O   GLY A 184      29.151  91.570  42.060  1.00 19.89           O  
ATOM   1434  N   TRP A 185      28.455  92.895  43.732  1.00 14.44           N  
ATOM   1435  CA  TRP A 185      27.465  93.597  42.940  1.00 14.74           C  
ATOM   1436  C   TRP A 185      27.820  95.112  42.964  1.00 16.57           C  
ATOM   1437  O   TRP A 185      27.886  95.754  44.025  1.00 17.64           O  
ATOM   1438  CB  TRP A 185      26.036  93.480  43.436  1.00 14.65           C  
ATOM   1439  CG  TRP A 185      25.306  92.206  43.371  1.00 15.47           C  
ATOM   1440  CD1 TRP A 185      25.749  90.955  42.935  1.00 10.49           C  
ATOM   1441  CD2 TRP A 185      23.931  92.048  43.748  1.00 18.58           C  
ATOM   1442  NE1 TRP A 185      24.715  90.089  43.010  1.00 13.35           N  
ATOM   1443  CE2 TRP A 185      23.600  90.674  43.539  1.00 13.45           C  
ATOM   1444  CE3 TRP A 185      22.955  92.912  44.250  1.00 15.49           C  
ATOM   1445  CZ2 TRP A 185      22.350  90.192  43.809  1.00 11.52           C  
ATOM   1446  CZ3 TRP A 185      21.698  92.430  44.537  1.00 12.86           C  
ATOM   1447  CH2 TRP A 185      21.391  91.057  44.299  1.00 13.94           C  
ATOM   1448  N   LEU A 186      27.983  95.614  41.763  1.00 21.49           N  
ATOM   1449  CA  LEU A 186      28.119  97.078  41.551  1.00 17.91           C  
ATOM   1450  C   LEU A 186      26.682  97.588  41.364  1.00 18.33           C  
ATOM   1451  O   LEU A 186      25.882  97.236  40.466  1.00 19.15           O  
ATOM   1452  CB  LEU A 186      29.113  97.261  40.422  1.00 18.15           C  
ATOM   1453  CG  LEU A 186      29.048  98.720  39.873  1.00 17.45           C  
ATOM   1454  CD1 LEU A 186      29.680  99.629  40.896  1.00 20.50           C  
ATOM   1455  CD2 LEU A 186      29.659  98.655  38.503  1.00 20.44           C  
ATOM   1456  N   GLY A 187      26.254  98.460  42.311  1.00 16.78           N  
ATOM   1457  CA  GLY A 187      24.909  99.036  42.340  1.00 13.32           C  
ATOM   1458  C   GLY A 187      24.917 100.466  41.805  1.00 11.97           C  
ATOM   1459  O   GLY A 187      25.923 101.134  42.077  1.00 16.99           O  
ATOM   1460  N   LEU A 188      23.834 100.843  41.142  1.00 12.54           N  
ATOM   1461  CA  LEU A 188      23.767 102.257  40.696  1.00 16.36           C  
ATOM   1462  C   LEU A 188      22.378 102.796  41.040  1.00 17.38           C  
ATOM   1463  O   LEU A 188      21.444 102.169  40.558  1.00 15.96           O  
ATOM   1464  CB  LEU A 188      24.125 102.407  39.224  1.00 18.10           C  
ATOM   1465  CG  LEU A 188      24.287 103.817  38.696  1.00 17.64           C  
ATOM   1466  CD1 LEU A 188      25.303 103.916  37.555  1.00 18.14           C  
ATOM   1467  CD2 LEU A 188      22.973 104.440  38.273  1.00 12.49           C  
ATOM   1468  N   LEU A 189      22.307 103.868  41.826  1.00 17.81           N  
ATOM   1469  CA  LEU A 189      21.136 104.600  42.209  1.00 22.32           C  
ATOM   1470  C   LEU A 189      21.041 105.829  41.234  1.00 14.76           C  
ATOM   1471  O   LEU A 189      22.024 106.516  41.151  1.00 20.71           O  
ATOM   1472  CB  LEU A 189      21.102 105.095  43.657  1.00 19.40           C  
ATOM   1473  CG  LEU A 189      19.659 105.398  44.137  1.00 17.17           C  
ATOM   1474  CD1 LEU A 189      18.881 104.123  44.296  1.00 23.09           C  
ATOM   1475  CD2 LEU A 189      19.810 106.066  45.497  1.00 23.62           C  
ATOM   1476  N   ALA A 190      19.986 105.883  40.496  1.00 17.06           N  
ATOM   1477  CA  ALA A 190      19.696 106.926  39.503  1.00 20.86           C  
ATOM   1478  C   ALA A 190      18.247 107.390  39.649  1.00 19.37           C  
ATOM   1479  O   ALA A 190      17.292 106.705  40.000  1.00 22.68           O  
ATOM   1480  CB  ALA A 190      20.030 106.462  38.100  1.00 14.21           C  
ATOM   1481  N   ASP A 191      18.094 108.676  39.391  1.00 23.20           N  
ATOM   1482  CA  ASP A 191      16.840 109.418  39.485  1.00 28.81           C  
ATOM   1483  C   ASP A 191      16.130 109.313  38.135  1.00 28.50           C  
ATOM   1484  O   ASP A 191      15.669 110.337  37.613  1.00 29.79           O  
ATOM   1485  CB  ASP A 191      17.131 110.810  40.007  1.00 27.14           C  
ATOM   1486  CG  ASP A 191      16.340 111.304  41.188  1.00 35.03           C  
ATOM   1487  OD1 ASP A 191      15.505 110.641  41.844  1.00 23.14           O  
ATOM   1488  OD2 ASP A 191      16.544 112.502  41.535  1.00 46.95           O  
ATOM   1489  N   THR A 192      16.020 108.104  37.639  1.00 20.61           N  
ATOM   1490  CA  THR A 192      15.384 107.784  36.357  1.00 22.01           C  
ATOM   1491  C   THR A 192      14.267 106.782  36.602  1.00 21.96           C  
ATOM   1492  O   THR A 192      14.362 105.990  37.560  1.00 21.85           O  
ATOM   1493  CB  THR A 192      16.432 107.166  35.347  1.00 16.29           C  
ATOM   1494  OG1 THR A 192      16.951 105.998  36.092  1.00 19.13           O  
ATOM   1495  CG2 THR A 192      17.685 107.987  35.080  1.00 21.59           C  
ATOM   1496  N   PRO A 193      13.257 106.835  35.749  1.00 24.34           N  
ATOM   1497  CA  PRO A 193      12.129 105.899  35.799  1.00 23.36           C  
ATOM   1498  C   PRO A 193      12.634 104.465  35.547  1.00 21.83           C  
ATOM   1499  O   PRO A 193      13.455 104.175  34.637  1.00 25.22           O  
ATOM   1500  CB  PRO A 193      11.242 106.365  34.646  1.00 20.12           C  
ATOM   1501  CG  PRO A 193      11.869 107.535  34.008  1.00 20.62           C  
ATOM   1502  CD  PRO A 193      13.198 107.758  34.582  1.00 19.39           C  
ATOM   1503  N   PRO A 194      12.127 103.525  36.343  1.00 24.32           N  
ATOM   1504  CA  PRO A 194      12.585 102.124  36.184  1.00 16.40           C  
ATOM   1505  C   PRO A 194      12.090 101.606  34.853  1.00 19.09           C  
ATOM   1506  O   PRO A 194      11.027 101.965  34.295  1.00 21.11           O  
ATOM   1507  CB  PRO A 194      12.075 101.432  37.411  1.00 18.19           C  
ATOM   1508  CG  PRO A 194      11.063 102.321  38.039  1.00 25.92           C  
ATOM   1509  CD  PRO A 194      11.236 103.721  37.464  1.00 21.76           C  
ATOM   1510  N   VAL A 195      12.839 100.669  34.311  1.00 20.84           N  
ATOM   1511  CA  VAL A 195      12.635  99.974  33.059  1.00 16.95           C  
ATOM   1512  C   VAL A 195      11.423  99.087  33.083  1.00 23.88           C  
ATOM   1513  O   VAL A 195      10.853  98.835  31.991  1.00 25.86           O  
ATOM   1514  CB  VAL A 195      13.957  99.330  32.580  1.00 17.83           C  
ATOM   1515  CG1 VAL A 195      14.388  98.108  33.354  1.00 16.98           C  
ATOM   1516  CG2 VAL A 195      13.907  99.045  31.092  1.00 20.12           C  
ATOM   1517  N   SER A 196      11.010  98.615  34.241  1.00 22.93           N  
ATOM   1518  CA  SER A 196       9.857  97.711  34.362  1.00 20.60           C  
ATOM   1519  C   SER A 196       9.067  98.000  35.611  1.00 22.26           C  
ATOM   1520  O   SER A 196       9.641  98.547  36.595  1.00 26.68           O  
ATOM   1521  CB  SER A 196      10.423  96.273  34.405  1.00 29.79           C  
ATOM   1522  OG  SER A 196       9.335  95.354  34.499  1.00 41.12           O  
ATOM   1523  N   HIS A 197       7.787  97.645  35.590  1.00 17.11           N  
ATOM   1524  CA  HIS A 197       6.950  97.865  36.782  1.00 19.76           C  
ATOM   1525  C   HIS A 197       7.262  96.804  37.831  1.00 21.73           C  
ATOM   1526  O   HIS A 197       6.811  96.941  38.975  1.00 24.02           O  
ATOM   1527  CB  HIS A 197       5.432  97.858  36.522  1.00 39.41           C  
ATOM   1528  CG  HIS A 197       5.056  96.583  35.821  1.00 54.94           C  
ATOM   1529  ND1 HIS A 197       5.686  96.154  34.671  1.00 57.06           N  
ATOM   1530  CD2 HIS A 197       4.140  95.642  36.163  1.00 59.90           C  
ATOM   1531  CE1 HIS A 197       5.158  94.975  34.341  1.00 70.02           C  
ATOM   1532  NE2 HIS A 197       4.226  94.645  35.223  1.00 70.31           N  
ATOM   1533  N   GLU A 198       8.001  95.783  37.377  1.00 19.34           N  
ATOM   1534  CA  GLU A 198       8.428  94.687  38.273  1.00 21.88           C  
ATOM   1535  C   GLU A 198       9.924  94.471  38.145  1.00 18.68           C  
ATOM   1536  O   GLU A 198      10.555  94.921  37.144  1.00 22.91           O  
ATOM   1537  CB  GLU A 198       7.653  93.413  38.108  1.00 12.53           C  
ATOM   1538  CG  GLU A 198       6.167  93.463  38.471  1.00 18.01           C  
ATOM   1539  CD  GLU A 198       5.421  92.215  38.067  1.00 15.68           C  
ATOM   1540  OE1 GLU A 198       5.833  91.371  37.323  1.00 19.67           O  
ATOM   1541  OE2 GLU A 198       4.323  92.074  38.615  1.00 20.22           O  
ATOM   1542  N   LEU A 199      10.516  93.811  39.129  1.00 17.60           N  
ATOM   1543  CA  LEU A 199      11.955  93.535  39.157  1.00 18.99           C  
ATOM   1544  C   LEU A 199      12.357  92.544  38.043  1.00 16.87           C  
ATOM   1545  O   LEU A 199      11.569  91.667  37.700  1.00 17.88           O  
ATOM   1546  CB  LEU A 199      12.340  92.912  40.564  1.00 18.76           C  
ATOM   1547  CG  LEU A 199      12.884  93.945  41.553  1.00 18.42           C  
ATOM   1548  CD1 LEU A 199      11.829  95.017  41.846  1.00 11.67           C  
ATOM   1549  CD2 LEU A 199      13.391  93.203  42.757  1.00 19.01           C  
ATOM   1550  N   ILE A 200      13.590  92.712  37.575  1.00 14.21           N  
ATOM   1551  CA  ILE A 200      14.120  91.810  36.552  1.00 15.83           C  
ATOM   1552  C   ILE A 200      15.472  91.316  37.014  1.00 14.70           C  
ATOM   1553  O   ILE A 200      16.510  92.044  37.052  1.00 18.75           O  
ATOM   1554  CB  ILE A 200      14.286  92.390  35.119  1.00 14.81           C  
ATOM   1555  CG1 ILE A 200      12.999  92.979  34.526  1.00 15.56           C  
ATOM   1556  CG2 ILE A 200      14.860  91.335  34.127  1.00 15.62           C  
ATOM   1557  CD1 ILE A 200      13.213  93.827  33.225  1.00 22.25           C  
ATOM   1558  N   TYR A 201      15.471  90.016  37.248  1.00 17.14           N  
ATOM   1559  CA  TYR A 201      16.758  89.314  37.573  1.00 14.86           C  
ATOM   1560  C   TYR A 201      17.257  88.703  36.251  1.00 16.06           C  
ATOM   1561  O   TYR A 201      16.572  87.969  35.540  1.00 17.81           O  
ATOM   1562  CB  TYR A 201      16.508  88.281  38.666  1.00 10.65           C  
ATOM   1563  CG  TYR A 201      16.262  88.736  40.056  1.00 13.05           C  
ATOM   1564  CD1 TYR A 201      14.955  89.087  40.467  1.00 15.08           C  
ATOM   1565  CD2 TYR A 201      17.252  88.769  41.023  1.00 12.72           C  
ATOM   1566  CE1 TYR A 201      14.713  89.436  41.782  1.00 20.06           C  
ATOM   1567  CE2 TYR A 201      17.032  89.146  42.354  1.00 13.96           C  
ATOM   1568  CZ  TYR A 201      15.734  89.457  42.732  1.00 11.89           C  
ATOM   1569  OH  TYR A 201      15.424  89.848  44.004  1.00 17.22           O  
ATOM   1570  N   ALA A 202      18.439  88.928  35.811  1.00 11.41           N  
ATOM   1571  CA  ALA A 202      18.998  88.445  34.584  1.00 15.73           C  
ATOM   1572  C   ALA A 202      20.303  87.690  34.778  1.00 16.39           C  
ATOM   1573  O   ALA A 202      21.344  88.095  35.319  1.00 15.41           O  
ATOM   1574  CB  ALA A 202      19.170  89.628  33.586  1.00 11.87           C  
ATOM   1575  N   ASN A 203      20.197  86.471  34.211  1.00 16.60           N  
ATOM   1576  CA  ASN A 203      21.357  85.554  34.098  1.00 13.13           C  
ATOM   1577  C   ASN A 203      21.823  85.799  32.649  1.00 13.29           C  
ATOM   1578  O   ASN A 203      21.090  85.541  31.675  1.00 20.78           O  
ATOM   1579  CB  ASN A 203      21.056  84.100  34.393  1.00 20.83           C  
ATOM   1580  CG  ASN A 203      22.209  83.176  34.131  1.00 16.43           C  
ATOM   1581  OD1 ASN A 203      22.929  83.317  33.138  1.00 33.65           O  
ATOM   1582  ND2 ASN A 203      22.514  82.201  34.996  1.00 22.37           N  
ATOM   1583  N   HIS A 204      22.998  86.325  32.468  1.00 18.47           N  
ATOM   1584  CA  HIS A 204      23.567  86.559  31.142  1.00 22.55           C  
ATOM   1585  C   HIS A 204      24.973  85.977  31.187  1.00 22.19           C  
ATOM   1586  O   HIS A 204      25.575  85.984  32.281  1.00 25.01           O  
ATOM   1587  CB  HIS A 204      23.676  88.075  30.778  1.00 18.25           C  
ATOM   1588  CG  HIS A 204      24.112  88.338  29.366  1.00 20.47           C  
ATOM   1589  ND1 HIS A 204      23.265  88.552  28.299  1.00 23.24           N  
ATOM   1590  CD2 HIS A 204      25.367  88.439  28.844  1.00 18.57           C  
ATOM   1591  CE1 HIS A 204      23.951  88.766  27.209  1.00 17.52           C  
ATOM   1592  NE2 HIS A 204      25.246  88.691  27.518  1.00 22.19           N  
ATOM   1593  N   PRO A 205      25.468  85.590  30.015  1.00 22.12           N  
ATOM   1594  CA  PRO A 205      26.817  85.052  29.908  1.00 18.20           C  
ATOM   1595  C   PRO A 205      27.868  85.978  30.434  1.00 18.78           C  
ATOM   1596  O   PRO A 205      28.933  85.531  30.915  1.00 25.15           O  
ATOM   1597  CB  PRO A 205      26.991  84.842  28.387  1.00 19.47           C  
ATOM   1598  CG  PRO A 205      25.592  84.620  27.870  1.00 19.59           C  
ATOM   1599  CD  PRO A 205      24.708  85.508  28.730  1.00 20.51           C  
ATOM   1600  N   ARG A 206      27.644  87.296  30.318  1.00 22.36           N  
ATOM   1601  CA  ARG A 206      28.672  88.238  30.824  1.00 20.66           C  
ATOM   1602  C   ARG A 206      28.473  88.321  32.332  1.00 16.89           C  
ATOM   1603  O   ARG A 206      29.357  88.941  32.943  1.00 26.58           O  
ATOM   1604  CB  ARG A 206      28.647  89.650  30.215  1.00 16.13           C  
ATOM   1605  CG  ARG A 206      28.489  89.714  28.703  1.00 22.35           C  
ATOM   1606  CD  ARG A 206      28.193  91.077  28.154  1.00 25.01           C  
ATOM   1607  NE  ARG A 206      29.265  91.952  28.628  1.00 28.95           N  
ATOM   1608  CZ  ARG A 206      30.399  92.085  27.936  1.00 46.50           C  
ATOM   1609  NH1 ARG A 206      30.444  91.627  26.678  1.00 56.01           N  
ATOM   1610  NH2 ARG A 206      31.483  92.700  28.375  1.00 40.77           N  
ATOM   1611  N   GLY A 207      27.446  87.768  32.923  1.00 15.70           N  
ATOM   1612  CA  GLY A 207      27.251  87.932  34.392  1.00 15.47           C  
ATOM   1613  C   GLY A 207      25.857  88.415  34.719  1.00 17.27           C  
ATOM   1614  O   GLY A 207      25.060  88.833  33.861  1.00 19.13           O  
ATOM   1615  N   PHE A 208      25.484  88.378  35.980  1.00 19.00           N  
ATOM   1616  CA  PHE A 208      24.183  88.786  36.505  1.00 15.67           C  
ATOM   1617  C   PHE A 208      23.932  90.302  36.327  1.00 11.59           C  
ATOM   1618  O   PHE A 208      24.853  91.090  36.387  1.00 20.02           O  
ATOM   1619  CB  PHE A 208      24.180  88.373  37.990  1.00  9.67           C  
ATOM   1620  CG  PHE A 208      22.989  88.824  38.800  1.00 12.79           C  
ATOM   1621  CD1 PHE A 208      21.757  88.187  38.704  1.00 14.59           C  
ATOM   1622  CD2 PHE A 208      23.103  89.932  39.647  1.00 18.34           C  
ATOM   1623  CE1 PHE A 208      20.613  88.567  39.426  1.00 15.47           C  
ATOM   1624  CE2 PHE A 208      21.998  90.314  40.400  1.00 14.90           C  
ATOM   1625  CZ  PHE A 208      20.772  89.634  40.306  1.00 18.02           C  
ATOM   1626  N   ALA A 209      22.705  90.695  36.157  1.00 14.40           N  
ATOM   1627  CA  ALA A 209      22.216  92.062  36.111  1.00 15.64           C  
ATOM   1628  C   ALA A 209      20.909  92.024  36.918  1.00 15.86           C  
ATOM   1629  O   ALA A 209      20.212  90.982  36.931  1.00 13.58           O  
ATOM   1630  CB  ALA A 209      22.059  92.642  34.739  1.00  7.90           C  
ATOM   1631  N   LEU A 210      20.554  93.101  37.584  1.00 14.49           N  
ATOM   1632  CA  LEU A 210      19.291  93.212  38.302  1.00 21.47           C  
ATOM   1633  C   LEU A 210      18.672  94.594  38.034  1.00 12.50           C  
ATOM   1634  O   LEU A 210      19.389  95.568  38.237  1.00 15.32           O  
ATOM   1635  CB  LEU A 210      19.495  92.888  39.788  1.00 14.58           C  
ATOM   1636  CG  LEU A 210      18.375  93.205  40.747  1.00 12.42           C  
ATOM   1637  CD1 LEU A 210      17.004  92.624  40.415  1.00 14.34           C  
ATOM   1638  CD2 LEU A 210      18.775  92.766  42.138  1.00 14.39           C  
ATOM   1639  N   CYS A 211      17.473  94.682  37.619  1.00 14.11           N  
ATOM   1640  CA  CYS A 211      16.729  95.975  37.421  1.00 17.57           C  
ATOM   1641  C   CYS A 211      15.745  96.091  38.572  1.00 13.56           C  
ATOM   1642  O   CYS A 211      14.839  95.248  38.690  1.00 18.36           O  
ATOM   1643  CB  CYS A 211      16.003  95.980  36.077  1.00 15.85           C  
ATOM   1644  SG  CYS A 211      17.157  95.843  34.724  1.00 17.83           S  
ATOM   1645  N   SER A 212      15.985  97.040  39.492  1.00 13.12           N  
ATOM   1646  CA  SER A 212      15.124  97.226  40.671  1.00 13.05           C  
ATOM   1647  C   SER A 212      14.668  98.697  40.674  1.00 19.40           C  
ATOM   1648  O   SER A 212      14.932  99.409  39.683  1.00 16.55           O  
ATOM   1649  CB  SER A 212      15.739  96.754  41.986  1.00  9.67           C  
ATOM   1650  OG  SER A 212      14.699  96.716  42.941  1.00 13.78           O  
ATOM   1651  N   GLN A 213      14.021  99.117  41.753  1.00 20.65           N  
ATOM   1652  CA  GLN A 213      13.503 100.476  41.830  1.00 19.83           C  
ATOM   1653  C   GLN A 213      13.375 100.945  43.259  1.00 15.57           C  
ATOM   1654  O   GLN A 213      13.386 100.147  44.190  1.00 16.82           O  
ATOM   1655  CB  GLN A 213      12.112 100.541  41.158  1.00 23.54           C  
ATOM   1656  CG  GLN A 213      11.105  99.525  41.641  1.00 39.05           C  
ATOM   1657  CD  GLN A 213       9.783  99.608  40.868  1.00 26.86           C  
ATOM   1658  OE1 GLN A 213       8.794 100.019  41.410  1.00 37.09           O  
ATOM   1659  NE2 GLN A 213       9.904  99.194  39.616  1.00 37.76           N  
ATOM   1660  N   ARG A 214      13.179 102.264  43.350  1.00 20.66           N  
ATOM   1661  CA  ARG A 214      12.928 102.842  44.682  1.00 20.02           C  
ATOM   1662  C   ARG A 214      11.547 103.511  44.687  1.00 23.62           C  
ATOM   1663  O   ARG A 214      10.855 103.602  45.709  1.00 27.52           O  
ATOM   1664  CB  ARG A 214      14.020 103.746  45.163  1.00 13.73           C  
ATOM   1665  CG  ARG A 214      15.157 103.040  45.804  1.00 14.60           C  
ATOM   1666  CD  ARG A 214      14.780 102.162  46.981  1.00 18.92           C  
ATOM   1667  NE  ARG A 214      15.961 101.406  47.448  1.00 16.50           N  
ATOM   1668  CZ  ARG A 214      16.438 100.304  46.835  1.00 14.14           C  
ATOM   1669  NH1 ARG A 214      15.888  99.683  45.815  1.00 13.32           N  
ATOM   1670  NH2 ARG A 214      17.546  99.728  47.288  1.00 16.65           N  
ATOM   1671  N   SER A 215      11.134 103.994  43.540  1.00 28.19           N  
ATOM   1672  CA  SER A 215       9.928 104.687  43.227  1.00 17.99           C  
ATOM   1673  C   SER A 215       9.744 104.804  41.720  1.00 24.89           C  
ATOM   1674  O   SER A 215      10.473 104.228  40.916  1.00 25.04           O  
ATOM   1675  CB  SER A 215       9.889 106.063  43.874  1.00 18.75           C  
ATOM   1676  OG  SER A 215      10.878 106.853  43.257  1.00 20.79           O  
ATOM   1677  N   ALA A 216       8.732 105.582  41.359  1.00 26.82           N  
ATOM   1678  CA  ALA A 216       8.352 105.728  39.942  1.00 29.52           C  
ATOM   1679  C   ALA A 216       9.361 106.543  39.163  1.00 26.46           C  
ATOM   1680  O   ALA A 216       9.368 106.451  37.920  1.00 26.64           O  
ATOM   1681  CB  ALA A 216       6.901 106.190  39.813  1.00 26.15           C  
ATOM   1682  N   THR A 217      10.189 107.277  39.895  1.00 25.19           N  
ATOM   1683  CA  THR A 217      11.234 108.118  39.301  1.00 23.22           C  
ATOM   1684  C   THR A 217      12.589 107.884  39.886  1.00 18.16           C  
ATOM   1685  O   THR A 217      13.513 108.697  39.742  1.00 22.15           O  
ATOM   1686  CB  THR A 217      10.731 109.639  39.294  1.00 16.29           C  
ATOM   1687  OG1 THR A 217      10.637 110.033  40.696  1.00 34.95           O  
ATOM   1688  CG2 THR A 217       9.295 109.639  38.678  1.00 22.71           C  
ATOM   1689  N   ARG A 218      12.753 106.713  40.525  1.00 18.38           N  
ATOM   1690  CA  ARG A 218      13.955 106.265  41.165  1.00 15.86           C  
ATOM   1691  C   ARG A 218      14.217 104.753  41.007  1.00 15.32           C  
ATOM   1692  O   ARG A 218      13.503 103.861  41.444  1.00 19.83           O  
ATOM   1693  CB  ARG A 218      14.090 106.706  42.639  1.00 20.03           C  
ATOM   1694  CG  ARG A 218      15.580 106.566  43.058  1.00 24.79           C  
ATOM   1695  CD  ARG A 218      15.826 107.247  44.322  1.00 32.77           C  
ATOM   1696  NE  ARG A 218      16.435 108.538  44.100  1.00 31.28           N  
ATOM   1697  CZ  ARG A 218      16.322 109.469  45.040  1.00 35.45           C  
ATOM   1698  NH1 ARG A 218      15.578 109.198  46.110  1.00 44.71           N  
ATOM   1699  NH2 ARG A 218      17.023 110.580  44.934  1.00 40.54           N  
ATOM   1700  N   SER A 219      15.323 104.514  40.330  1.00 17.70           N  
ATOM   1701  CA  SER A 219      15.808 103.184  39.993  1.00 14.92           C  
ATOM   1702  C   SER A 219      17.092 102.741  40.645  1.00 17.65           C  
ATOM   1703  O   SER A 219      17.998 103.517  40.924  1.00 14.31           O  
ATOM   1704  CB  SER A 219      16.138 103.263  38.463  1.00 20.79           C  
ATOM   1705  OG  SER A 219      14.860 103.443  37.850  1.00 22.34           O  
ATOM   1706  N   ARG A 220      17.149 101.407  40.754  1.00 17.38           N  
ATOM   1707  CA  ARG A 220      18.363 100.802  41.407  1.00 17.37           C  
ATOM   1708  C   ARG A 220      18.716  99.648  40.533  1.00 10.99           C  
ATOM   1709  O   ARG A 220      17.944  98.714  40.308  1.00 18.44           O  
ATOM   1710  CB  ARG A 220      18.079 100.622  42.890  1.00 15.38           C  
ATOM   1711  CG  ARG A 220      19.088  99.848  43.736  1.00 13.18           C  
ATOM   1712  CD  ARG A 220      20.444 100.507  43.653  1.00 17.70           C  
ATOM   1713  NE  ARG A 220      21.297 100.200  44.775  1.00 17.67           N  
ATOM   1714  CZ  ARG A 220      22.417 100.870  45.038  1.00 18.83           C  
ATOM   1715  NH1 ARG A 220      22.849 101.910  44.346  1.00 14.85           N  
ATOM   1716  NH2 ARG A 220      23.089 100.458  46.098  1.00 17.45           N  
ATOM   1717  N   TYR A 221      19.917  99.692  40.010  1.00 12.31           N  
ATOM   1718  CA  TYR A 221      20.465  98.687  39.076  1.00 14.70           C  
ATOM   1719  C   TYR A 221      21.728  98.054  39.599  1.00 18.24           C  
ATOM   1720  O   TYR A 221      22.500  98.733  40.329  1.00 19.93           O  
ATOM   1721  CB  TYR A 221      20.801  99.384  37.702  1.00  9.66           C  
ATOM   1722  CG  TYR A 221      19.528  99.872  37.033  1.00 16.74           C  
ATOM   1723  CD1 TYR A 221      18.647  98.971  36.400  1.00 21.99           C  
ATOM   1724  CD2 TYR A 221      19.207 101.217  36.967  1.00 18.21           C  
ATOM   1725  CE1 TYR A 221      17.507  99.383  35.720  1.00 19.53           C  
ATOM   1726  CE2 TYR A 221      18.027 101.669  36.342  1.00 16.47           C  
ATOM   1727  CZ  TYR A 221      17.190 100.751  35.708  1.00 21.84           C  
ATOM   1728  OH  TYR A 221      16.085 101.221  35.049  1.00 15.03           O  
ATOM   1729  N   TYR A 222      21.950  96.783  39.263  1.00 12.08           N  
ATOM   1730  CA  TYR A 222      23.189  96.137  39.771  1.00 16.58           C  
ATOM   1731  C   TYR A 222      23.727  95.243  38.677  1.00 12.02           C  
ATOM   1732  O   TYR A 222      22.938  94.695  37.868  1.00 20.40           O  
ATOM   1733  CB  TYR A 222      22.817  95.220  40.968  1.00 15.95           C  
ATOM   1734  CG  TYR A 222      22.197  95.756  42.214  1.00 12.09           C  
ATOM   1735  CD1 TYR A 222      22.994  96.271  43.230  1.00 12.17           C  
ATOM   1736  CD2 TYR A 222      20.798  95.727  42.424  1.00 15.58           C  
ATOM   1737  CE1 TYR A 222      22.420  96.727  44.413  1.00 11.19           C  
ATOM   1738  CE2 TYR A 222      20.174  96.157  43.609  1.00 11.38           C  
ATOM   1739  CZ  TYR A 222      21.046  96.638  44.603  1.00 11.46           C  
ATOM   1740  OH  TYR A 222      20.524  97.128  45.766  1.00 14.18           O  
ATOM   1741  N   VAL A 223      24.999  95.088  38.617  1.00 15.02           N  
ATOM   1742  CA  VAL A 223      25.660  94.179  37.679  1.00 18.93           C  
ATOM   1743  C   VAL A 223      26.707  93.449  38.543  1.00 19.36           C  
ATOM   1744  O   VAL A 223      27.306  94.008  39.478  1.00 17.57           O  
ATOM   1745  CB  VAL A 223      26.204  94.898  36.439  1.00 14.76           C  
ATOM   1746  CG1 VAL A 223      25.168  95.644  35.628  1.00 17.54           C  
ATOM   1747  CG2 VAL A 223      27.354  95.782  36.823  1.00 16.86           C  
ATOM   1748  N   GLN A 224      26.875  92.175  38.253  1.00 17.29           N  
ATOM   1749  CA  GLN A 224      27.871  91.345  38.950  1.00 17.71           C  
ATOM   1750  C   GLN A 224      29.244  91.785  38.445  1.00 16.26           C  
ATOM   1751  O   GLN A 224      29.424  91.892  37.210  1.00 17.57           O  
ATOM   1752  CB  GLN A 224      27.635  89.868  38.543  1.00 24.12           C  
ATOM   1753  CG  GLN A 224      28.619  88.866  39.094  1.00 26.18           C  
ATOM   1754  CD  GLN A 224      28.594  87.539  38.323  1.00 23.33           C  
ATOM   1755  OE1 GLN A 224      27.582  87.137  37.834  1.00 11.87           O  
ATOM   1756  NE2 GLN A 224      29.753  86.865  38.225  1.00 19.92           N  
ATOM   1757  N   VAL A 225      30.196  91.880  39.326  1.00 15.08           N  
ATOM   1758  CA  VAL A 225      31.566  92.227  39.013  1.00 19.12           C  
ATOM   1759  C   VAL A 225      32.508  91.388  39.881  1.00 19.82           C  
ATOM   1760  O   VAL A 225      32.185  90.943  40.994  1.00 18.80           O  
ATOM   1761  CB  VAL A 225      31.841  93.763  39.156  1.00 17.64           C  
ATOM   1762  CG1 VAL A 225      30.977  94.570  38.198  1.00 15.98           C  
ATOM   1763  CG2 VAL A 225      31.693  94.246  40.605  1.00 13.92           C  
ATOM   1764  N   PRO A 226      33.718  91.275  39.340  1.00 20.95           N  
ATOM   1765  CA  PRO A 226      34.799  90.544  40.068  1.00 24.45           C  
ATOM   1766  C   PRO A 226      35.162  91.367  41.299  1.00 27.81           C  
ATOM   1767  O   PRO A 226      34.951  92.595  41.393  1.00 22.23           O  
ATOM   1768  CB  PRO A 226      35.879  90.427  39.040  1.00 26.04           C  
ATOM   1769  CG  PRO A 226      35.187  90.660  37.728  1.00 23.38           C  
ATOM   1770  CD  PRO A 226      34.160  91.763  38.045  1.00 19.48           C  
ATOM   1771  N   LEU A 227      35.686  90.668  42.301  1.00 31.47           N  
ATOM   1772  CA  LEU A 227      36.033  91.300  43.591  1.00 34.41           C  
ATOM   1773  C   LEU A 227      37.178  92.297  43.469  1.00 28.20           C  
ATOM   1774  O   LEU A 227      37.309  93.235  44.284  1.00 30.21           O  
ATOM   1775  CB  LEU A 227      36.090  90.197  44.634  1.00 40.49           C  
ATOM   1776  CG  LEU A 227      34.840  89.551  45.212  1.00 41.91           C  
ATOM   1777  CD1 LEU A 227      35.238  88.607  46.378  1.00 44.40           C  
ATOM   1778  CD2 LEU A 227      33.852  90.551  45.810  1.00 25.75           C  
ATOM   1779  N   THR A 228      37.949  92.217  42.429  1.00 34.29           N  
ATOM   1780  CA  THR A 228      39.074  93.098  42.132  1.00 38.70           C  
ATOM   1781  C   THR A 228      38.713  94.430  41.511  1.00 40.87           C  
ATOM   1782  O   THR A 228      39.577  95.354  41.444  1.00 43.67           O  
ATOM   1783  CB  THR A 228      40.172  92.296  41.327  1.00 35.53           C  
ATOM   1784  OG1 THR A 228      39.418  91.428  40.421  1.00 52.26           O  
ATOM   1785  CG2 THR A 228      41.034  91.483  42.317  1.00 49.96           C  
ATOM   1786  N   GLU A 229      37.460  94.608  41.136  1.00 38.62           N  
ATOM   1787  CA  GLU A 229      37.064  95.903  40.540  1.00 40.90           C  
ATOM   1788  C   GLU A 229      36.939  96.967  41.625  1.00 41.40           C  
ATOM   1789  O   GLU A 229      36.517  96.672  42.765  1.00 44.13           O  
ATOM   1790  CB  GLU A 229      35.704  95.757  39.864  1.00 26.12           C  
ATOM   1791  CG  GLU A 229      35.705  94.769  38.721  1.00 34.37           C  
ATOM   1792  CD  GLU A 229      36.542  95.241  37.558  1.00 39.09           C  
ATOM   1793  OE1 GLU A 229      36.480  96.471  37.374  1.00 43.53           O  
ATOM   1794  OE2 GLU A 229      37.151  94.436  36.901  1.00 53.43           O  
ATOM   1795  N   LYS A 230      37.332  98.157  41.248  1.00 41.44           N  
ATOM   1796  CA  LYS A 230      37.227  99.362  42.106  1.00 42.45           C  
ATOM   1797  C   LYS A 230      36.165 100.222  41.388  1.00 38.35           C  
ATOM   1798  O   LYS A 230      36.217 100.306  40.146  1.00 39.23           O  
ATOM   1799  CB  LYS A 230      38.517 100.130  42.287  1.00 39.49           C  
ATOM   1800  CG  LYS A 230      39.445 100.114  41.095  1.00 52.53           C  
ATOM   1801  CD  LYS A 230      40.791 100.784  41.286  1.00 54.61           C  
ATOM   1802  CE  LYS A 230      41.704  99.965  42.182  1.00 65.26           C  
ATOM   1803  NZ  LYS A 230      41.555 100.407  43.605  1.00 68.70           N  
ATOM   1804  N   VAL A 231      35.221 100.739  42.133  1.00 35.38           N  
ATOM   1805  CA  VAL A 231      34.153 101.581  41.598  1.00 33.80           C  
ATOM   1806  C   VAL A 231      34.669 102.834  40.901  1.00 34.53           C  
ATOM   1807  O   VAL A 231      34.029 103.397  40.000  1.00 36.54           O  
ATOM   1808  CB  VAL A 231      33.152 101.858  42.733  1.00 31.24           C  
ATOM   1809  CG1 VAL A 231      33.795 102.394  43.967  1.00 29.88           C  
ATOM   1810  CG2 VAL A 231      32.011 102.710  42.186  1.00 34.20           C  
ATOM   1811  N   GLU A 232      35.866 103.278  41.263  1.00 36.24           N  
ATOM   1812  CA  GLU A 232      36.449 104.471  40.612  1.00 31.65           C  
ATOM   1813  C   GLU A 232      36.644 104.129  39.159  1.00 28.26           C  
ATOM   1814  O   GLU A 232      36.696 105.027  38.308  1.00 36.20           O  
ATOM   1815  CB  GLU A 232      37.698 104.918  41.314  1.00 34.42           C  
ATOM   1816  CG  GLU A 232      38.349 103.956  42.313  1.00 42.77           C  
ATOM   1817  CD  GLU A 232      37.841 104.099  43.718  1.00 55.24           C  
ATOM   1818  OE1 GLU A 232      36.687 103.925  44.072  1.00 67.04           O  
ATOM   1819  OE2 GLU A 232      38.732 104.432  44.529  1.00 72.33           O  
ATOM   1820  N   ASP A 233      36.699 102.856  38.808  1.00 29.44           N  
ATOM   1821  CA  ASP A 233      36.847 102.378  37.433  1.00 28.22           C  
ATOM   1822  C   ASP A 233      35.495 102.275  36.694  1.00 31.08           C  
ATOM   1823  O   ASP A 233      35.454 101.886  35.523  1.00 26.35           O  
ATOM   1824  CB  ASP A 233      37.551 100.996  37.401  1.00 27.78           C  
ATOM   1825  CG  ASP A 233      39.045 101.037  37.583  1.00 46.81           C  
ATOM   1826  OD1 ASP A 233      39.667 102.094  37.337  1.00 54.85           O  
ATOM   1827  OD2 ASP A 233      39.659  99.988  37.934  1.00 45.87           O  
ATOM   1828  N   TRP A 234      34.373 102.498  37.338  1.00 30.53           N  
ATOM   1829  CA  TRP A 234      33.048 102.370  36.676  1.00 27.53           C  
ATOM   1830  C   TRP A 234      32.300 103.693  36.573  1.00 27.32           C  
ATOM   1831  O   TRP A 234      31.493 104.147  37.417  1.00 26.00           O  
ATOM   1832  CB  TRP A 234      32.277 101.249  37.405  1.00 25.71           C  
ATOM   1833  CG  TRP A 234      32.877  99.893  37.152  1.00 23.83           C  
ATOM   1834  CD1 TRP A 234      33.950  99.301  37.743  1.00 18.68           C  
ATOM   1835  CD2 TRP A 234      32.347  98.954  36.189  1.00 23.93           C  
ATOM   1836  NE1 TRP A 234      34.125  98.030  37.183  1.00 20.81           N  
ATOM   1837  CE2 TRP A 234      33.138  97.801  36.261  1.00 27.18           C  
ATOM   1838  CE3 TRP A 234      31.256  99.002  35.292  1.00 26.05           C  
ATOM   1839  CZ2 TRP A 234      32.857  96.706  35.452  1.00 25.89           C  
ATOM   1840  CZ3 TRP A 234      30.975  97.931  34.488  1.00 20.60           C  
ATOM   1841  CH2 TRP A 234      31.786  96.796  34.574  1.00 30.17           C  
ATOM   1842  N   SER A 235      32.591 104.359  35.433  1.00 22.55           N  
ATOM   1843  CA  SER A 235      31.912 105.661  35.185  1.00 22.33           C  
ATOM   1844  C   SER A 235      30.438 105.255  35.002  1.00 21.93           C  
ATOM   1845  O   SER A 235      30.188 104.046  34.893  1.00 23.00           O  
ATOM   1846  CB  SER A 235      32.440 106.389  33.967  1.00 20.56           C  
ATOM   1847  OG  SER A 235      32.445 105.498  32.863  1.00 24.71           O  
ATOM   1848  N   ASP A 236      29.610 106.252  34.965  1.00 18.30           N  
ATOM   1849  CA  ASP A 236      28.181 106.030  34.763  1.00 18.36           C  
ATOM   1850  C   ASP A 236      28.005 105.357  33.395  1.00 21.32           C  
ATOM   1851  O   ASP A 236      27.262 104.357  33.260  1.00 17.17           O  
ATOM   1852  CB  ASP A 236      27.433 107.338  34.936  1.00 17.25           C  
ATOM   1853  CG  ASP A 236      27.321 107.837  36.340  1.00 22.42           C  
ATOM   1854  OD1 ASP A 236      27.734 107.133  37.284  1.00 20.94           O  
ATOM   1855  OD2 ASP A 236      26.763 108.958  36.439  1.00 21.89           O  
ATOM   1856  N   GLU A 237      28.673 105.940  32.394  1.00 23.03           N  
ATOM   1857  CA  GLU A 237      28.602 105.426  31.023  1.00 25.48           C  
ATOM   1858  C   GLU A 237      28.938 103.949  30.844  1.00 18.84           C  
ATOM   1859  O   GLU A 237      28.297 103.263  30.064  1.00 21.12           O  
ATOM   1860  CB  GLU A 237      29.588 106.093  30.058  1.00 31.90           C  
ATOM   1861  CG  GLU A 237      30.180 107.419  30.481  1.00 26.63           C  
ATOM   1862  CD  GLU A 237      31.380 107.757  29.616  1.00 50.16           C  
ATOM   1863  OE1 GLU A 237      31.309 107.490  28.419  1.00 49.56           O  
ATOM   1864  OE2 GLU A 237      32.307 108.259  30.292  1.00 53.33           O  
ATOM   1865  N   ARG A 238      30.022 103.524  31.453  1.00 25.22           N  
ATOM   1866  CA  ARG A 238      30.581 102.177  31.516  1.00 22.49           C  
ATOM   1867  C   ARG A 238      29.534 101.234  32.130  1.00 22.10           C  
ATOM   1868  O   ARG A 238      29.274 100.151  31.574  1.00 23.41           O  
ATOM   1869  CB  ARG A 238      31.876 102.172  32.366  1.00 19.33           C  
ATOM   1870  CG  ARG A 238      32.825 101.081  31.857  1.00 26.11           C  
ATOM   1871  CD  ARG A 238      33.555 100.432  32.938  1.00 23.90           C  
ATOM   1872  NE  ARG A 238      33.961  99.070  32.567  1.00 22.84           N  
ATOM   1873  CZ  ARG A 238      34.956  98.593  33.361  1.00 28.17           C  
ATOM   1874  NH1 ARG A 238      35.476  99.354  34.309  1.00 26.95           N  
ATOM   1875  NH2 ARG A 238      35.404  97.352  33.226  1.00 37.07           N  
ATOM   1876  N   PHE A 239      28.931 101.676  33.241  1.00 23.69           N  
ATOM   1877  CA  PHE A 239      27.856 100.994  33.932  1.00 21.00           C  
ATOM   1878  C   PHE A 239      26.648 100.769  32.996  1.00 21.54           C  
ATOM   1879  O   PHE A 239      26.077  99.669  32.950  1.00 14.08           O  
ATOM   1880  CB  PHE A 239      27.336 101.716  35.226  1.00 14.78           C  
ATOM   1881  CG  PHE A 239      26.286 100.876  35.913  1.00 21.04           C  
ATOM   1882  CD1 PHE A 239      26.683  99.899  36.843  1.00 17.15           C  
ATOM   1883  CD2 PHE A 239      24.942 100.990  35.605  1.00 19.44           C  
ATOM   1884  CE1 PHE A 239      25.759  99.105  37.478  1.00 19.23           C  
ATOM   1885  CE2 PHE A 239      24.009 100.154  36.202  1.00 19.27           C  
ATOM   1886  CZ  PHE A 239      24.408  99.228  37.177  1.00 11.53           C  
ATOM   1887  N   TRP A 240      26.247 101.829  32.292  1.00 16.43           N  
ATOM   1888  CA  TRP A 240      25.096 101.807  31.420  1.00 16.97           C  
ATOM   1889  C   TRP A 240      25.278 100.893  30.220  1.00 14.44           C  
ATOM   1890  O   TRP A 240      24.425 100.048  29.913  1.00 18.08           O  
ATOM   1891  CB  TRP A 240      24.514 103.167  31.064  1.00 18.52           C  
ATOM   1892  CG  TRP A 240      23.905 103.937  32.194  1.00 14.40           C  
ATOM   1893  CD1 TRP A 240      24.336 105.164  32.604  1.00 12.74           C  
ATOM   1894  CD2 TRP A 240      22.813 103.605  33.056  1.00 17.50           C  
ATOM   1895  NE1 TRP A 240      23.575 105.621  33.594  1.00 17.26           N  
ATOM   1896  CE2 TRP A 240      22.619 104.709  33.919  1.00 18.03           C  
ATOM   1897  CE3 TRP A 240      21.983 102.498  33.190  1.00 12.20           C  
ATOM   1898  CZ2 TRP A 240      21.672 104.731  34.959  1.00 21.45           C  
ATOM   1899  CZ3 TRP A 240      21.006 102.539  34.161  1.00 15.30           C  
ATOM   1900  CH2 TRP A 240      20.832 103.622  35.059  1.00 20.68           C  
ATOM   1901  N   THR A 241      26.384 100.969  29.582  1.00 19.34           N  
ATOM   1902  CA  THR A 241      26.708 100.089  28.457  1.00 22.43           C  
ATOM   1903  C   THR A 241      26.678  98.614  28.854  1.00 20.92           C  
ATOM   1904  O   THR A 241      26.137  97.777  28.131  1.00 20.89           O  
ATOM   1905  CB  THR A 241      28.160 100.582  27.998  1.00 18.87           C  
ATOM   1906  OG1 THR A 241      27.849 101.985  27.662  1.00 32.16           O  
ATOM   1907  CG2 THR A 241      28.678  99.787  26.829  1.00 16.85           C  
ATOM   1908  N   GLU A 242      27.335  98.276  29.943  1.00 18.82           N  
ATOM   1909  CA  GLU A 242      27.460  96.934  30.536  1.00 17.89           C  
ATOM   1910  C   GLU A 242      26.125  96.387  30.949  1.00  9.90           C  
ATOM   1911  O   GLU A 242      25.815  95.250  30.568  1.00 18.54           O  
ATOM   1912  CB  GLU A 242      28.341  96.897  31.771  1.00 20.79           C  
ATOM   1913  CG  GLU A 242      28.879  95.566  32.232  1.00 17.27           C  
ATOM   1914  CD  GLU A 242      29.247  94.604  31.135  1.00 22.53           C  
ATOM   1915  OE1 GLU A 242      30.012  95.151  30.348  1.00 31.62           O  
ATOM   1916  OE2 GLU A 242      28.869  93.446  31.022  1.00 28.11           O  
ATOM   1917  N   LEU A 243      25.343  97.144  31.674  1.00 17.38           N  
ATOM   1918  CA  LEU A 243      23.985  96.718  32.055  1.00 20.86           C  
ATOM   1919  C   LEU A 243      23.198  96.292  30.809  1.00 16.13           C  
ATOM   1920  O   LEU A 243      22.627  95.207  30.722  1.00 14.24           O  
ATOM   1921  CB  LEU A 243      23.302  97.822  32.887  1.00 20.35           C  
ATOM   1922  CG  LEU A 243      21.865  97.626  33.287  1.00 13.67           C  
ATOM   1923  CD1 LEU A 243      21.709  96.528  34.342  1.00 12.89           C  
ATOM   1924  CD2 LEU A 243      21.294  98.943  33.799  1.00 15.87           C  
ATOM   1925  N   LYS A 244      23.071  97.242  29.866  1.00 19.43           N  
ATOM   1926  CA  LYS A 244      22.415  97.133  28.587  1.00 16.61           C  
ATOM   1927  C   LYS A 244      22.877  95.889  27.858  1.00 15.03           C  
ATOM   1928  O   LYS A 244      22.013  95.235  27.269  1.00 22.99           O  
ATOM   1929  CB  LYS A 244      22.765  98.293  27.666  1.00 15.80           C  
ATOM   1930  CG  LYS A 244      21.880  99.550  28.039  1.00 22.39           C  
ATOM   1931  CD  LYS A 244      22.082 100.472  26.812  1.00 30.37           C  
ATOM   1932  CE  LYS A 244      21.820 101.927  27.053  1.00 52.78           C  
ATOM   1933  NZ  LYS A 244      22.469 102.721  25.956  1.00 65.45           N  
ATOM   1934  N   ALA A 245      24.182  95.632  27.899  1.00 17.62           N  
ATOM   1935  CA  ALA A 245      24.722  94.416  27.321  1.00 17.55           C  
ATOM   1936  C   ALA A 245      24.182  93.189  28.071  1.00 21.43           C  
ATOM   1937  O   ALA A 245      24.163  92.120  27.384  1.00 23.65           O  
ATOM   1938  CB  ALA A 245      26.240  94.373  27.259  1.00 14.97           C  
ATOM   1939  N   ARG A 246      23.744  93.211  29.338  1.00 22.56           N  
ATOM   1940  CA  ARG A 246      23.289  91.929  29.944  1.00 23.34           C  
ATOM   1941  C   ARG A 246      21.793  91.718  29.893  1.00 20.48           C  
ATOM   1942  O   ARG A 246      21.322  90.711  30.438  1.00 21.76           O  
ATOM   1943  CB  ARG A 246      23.738  91.771  31.409  1.00 17.59           C  
ATOM   1944  CG  ARG A 246      25.232  91.892  31.530  1.00 16.05           C  
ATOM   1945  CD  ARG A 246      25.739  91.985  32.907  1.00 18.70           C  
ATOM   1946  NE  ARG A 246      27.199  92.166  32.807  1.00 11.92           N  
ATOM   1947  CZ  ARG A 246      27.938  92.000  33.923  1.00 10.77           C  
ATOM   1948  NH1 ARG A 246      27.408  91.651  35.058  1.00 15.10           N  
ATOM   1949  NH2 ARG A 246      29.248  92.210  33.848  1.00 17.78           N  
ATOM   1950  N   LEU A 247      21.061  92.628  29.318  1.00 18.79           N  
ATOM   1951  CA  LEU A 247      19.600  92.499  29.302  1.00 20.34           C  
ATOM   1952  C   LEU A 247      18.987  92.132  27.972  1.00 18.36           C  
ATOM   1953  O   LEU A 247      19.573  92.461  26.944  1.00 23.45           O  
ATOM   1954  CB  LEU A 247      19.076  93.929  29.673  1.00 17.35           C  
ATOM   1955  CG  LEU A 247      19.335  94.451  31.061  1.00 21.14           C  
ATOM   1956  CD1 LEU A 247      18.842  95.887  31.134  1.00 20.45           C  
ATOM   1957  CD2 LEU A 247      18.593  93.550  32.020  1.00 20.50           C  
ATOM   1958  N   PRO A 248      17.780  91.641  28.026  1.00 21.56           N  
ATOM   1959  CA  PRO A 248      16.977  91.407  26.804  1.00 28.79           C  
ATOM   1960  C   PRO A 248      16.908  92.734  26.021  1.00 22.91           C  
ATOM   1961  O   PRO A 248      16.722  93.833  26.536  1.00 26.92           O  
ATOM   1962  CB  PRO A 248      15.570  91.119  27.339  1.00 25.06           C  
ATOM   1963  CG  PRO A 248      15.850  90.535  28.697  1.00 28.21           C  
ATOM   1964  CD  PRO A 248      17.068  91.264  29.267  1.00 22.05           C  
ATOM   1965  N   ALA A 249      17.091  92.670  24.730  1.00 22.13           N  
ATOM   1966  CA  ALA A 249      17.138  93.754  23.776  1.00 25.55           C  
ATOM   1967  C   ALA A 249      15.944  94.691  23.901  1.00 20.92           C  
ATOM   1968  O   ALA A 249      16.157  95.910  23.739  1.00 29.46           O  
ATOM   1969  CB  ALA A 249      17.121  93.213  22.330  1.00 36.89           C  
ATOM   1970  N   GLU A 250      14.783  94.093  24.081  1.00 21.16           N  
ATOM   1971  CA  GLU A 250      13.569  94.901  24.193  1.00 26.29           C  
ATOM   1972  C   GLU A 250      13.599  95.673  25.517  1.00 32.98           C  
ATOM   1973  O   GLU A 250      13.005  96.764  25.563  1.00 32.48           O  
ATOM   1974  CB  GLU A 250      12.249  94.176  24.080  1.00 37.44           C  
ATOM   1975  CG  GLU A 250      11.997  92.945  24.937  1.00 48.55           C  
ATOM   1976  CD  GLU A 250      12.784  91.741  24.459  1.00 70.55           C  
ATOM   1977  OE1 GLU A 250      13.840  91.813  23.839  1.00 63.31           O  
ATOM   1978  OE2 GLU A 250      12.183  90.682  24.781  1.00 80.61           O  
ATOM   1979  N   VAL A 251      14.276  95.121  26.512  1.00 27.29           N  
ATOM   1980  CA  VAL A 251      14.427  95.784  27.809  1.00 25.56           C  
ATOM   1981  C   VAL A 251      15.504  96.878  27.680  1.00 23.77           C  
ATOM   1982  O   VAL A 251      15.200  98.043  28.058  1.00 25.60           O  
ATOM   1983  CB  VAL A 251      14.649  94.831  28.985  1.00 25.95           C  
ATOM   1984  CG1 VAL A 251      14.681  95.608  30.312  1.00 24.13           C  
ATOM   1985  CG2 VAL A 251      13.657  93.680  29.064  1.00 25.25           C  
ATOM   1986  N   ALA A 252      16.652  96.543  27.104  1.00 23.13           N  
ATOM   1987  CA  ALA A 252      17.714  97.554  26.963  1.00 22.94           C  
ATOM   1988  C   ALA A 252      17.250  98.746  26.139  1.00 25.94           C  
ATOM   1989  O   ALA A 252      17.656  99.882  26.437  1.00 30.45           O  
ATOM   1990  CB  ALA A 252      19.033  97.004  26.461  1.00 14.40           C  
ATOM   1991  N   GLU A 253      16.413  98.507  25.134  1.00 28.16           N  
ATOM   1992  CA  GLU A 253      15.972  99.635  24.285  1.00 35.19           C  
ATOM   1993  C   GLU A 253      15.054 100.631  24.933  1.00 29.25           C  
ATOM   1994  O   GLU A 253      15.011 101.790  24.482  1.00 37.30           O  
ATOM   1995  CB  GLU A 253      15.470  99.168  22.937  1.00 34.77           C  
ATOM   1996  CG  GLU A 253      14.453  98.087  22.776  1.00 45.94           C  
ATOM   1997  CD  GLU A 253      13.046  98.599  22.613  1.00 69.75           C  
ATOM   1998  OE1 GLU A 253      12.815  99.550  21.886  1.00 77.98           O  
ATOM   1999  OE2 GLU A 253      12.186  97.972  23.265  1.00 78.07           O  
ATOM   2000  N   LYS A 254      14.309 100.287  25.926  1.00 34.91           N  
ATOM   2001  CA  LYS A 254      13.348 101.039  26.732  1.00 33.57           C  
ATOM   2002  C   LYS A 254      14.010 101.716  27.965  1.00 33.57           C  
ATOM   2003  O   LYS A 254      13.387 102.513  28.706  1.00 32.34           O  
ATOM   2004  CB  LYS A 254      12.355 100.105  27.341  1.00 32.08           C  
ATOM   2005  CG  LYS A 254      11.021  99.616  26.979  1.00 40.19           C  
ATOM   2006  CD  LYS A 254      10.562  98.650  28.092  1.00 58.44           C  
ATOM   2007  CE  LYS A 254       9.136  98.634  28.490  1.00 76.92           C  
ATOM   2008  NZ  LYS A 254       8.441  99.925  28.698  1.00 78.88           N  
ATOM   2009  N   LEU A 255      15.254 101.356  28.241  1.00 30.56           N  
ATOM   2010  CA  LEU A 255      16.013 101.844  29.364  1.00 24.53           C  
ATOM   2011  C   LEU A 255      16.356 103.326  29.286  1.00 29.64           C  
ATOM   2012  O   LEU A 255      17.034 103.776  28.346  1.00 27.81           O  
ATOM   2013  CB  LEU A 255      17.272 100.963  29.570  1.00 20.47           C  
ATOM   2014  CG  LEU A 255      18.039 101.319  30.847  1.00 31.33           C  
ATOM   2015  CD1 LEU A 255      17.219 100.927  32.062  1.00 28.10           C  
ATOM   2016  CD2 LEU A 255      19.361 100.550  30.898  1.00 28.19           C  
ATOM   2017  N   VAL A 256      15.879 104.033  30.307  1.00 29.61           N  
ATOM   2018  CA  VAL A 256      16.168 105.449  30.519  1.00 19.90           C  
ATOM   2019  C   VAL A 256      17.351 105.535  31.502  1.00 20.11           C  
ATOM   2020  O   VAL A 256      17.292 104.981  32.615  1.00 23.14           O  
ATOM   2021  CB  VAL A 256      15.001 106.234  31.059  1.00 22.84           C  
ATOM   2022  CG1 VAL A 256      15.475 107.639  31.361  1.00 15.26           C  
ATOM   2023  CG2 VAL A 256      13.784 106.102  30.193  1.00 26.00           C  
ATOM   2024  N   THR A 257      18.415 106.147  31.059  1.00 22.36           N  
ATOM   2025  CA  THR A 257      19.684 106.284  31.752  1.00 16.90           C  
ATOM   2026  C   THR A 257      19.868 107.660  32.327  1.00 21.57           C  
ATOM   2027  O   THR A 257      19.019 108.527  32.029  1.00 22.20           O  
ATOM   2028  CB  THR A 257      20.899 105.837  30.880  1.00 19.90           C  
ATOM   2029  OG1 THR A 257      21.029 106.888  29.873  1.00 25.29           O  
ATOM   2030  CG2 THR A 257      20.713 104.502  30.196  1.00 17.66           C  
ATOM   2031  N   GLY A 258      20.894 107.820  33.138  1.00 18.38           N  
ATOM   2032  CA  GLY A 258      21.104 109.158  33.721  1.00 17.15           C  
ATOM   2033  C   GLY A 258      22.212 109.016  34.722  1.00 21.43           C  
ATOM   2034  O   GLY A 258      22.641 107.893  34.948  1.00 22.44           O  
ATOM   2035  N   PRO A 259      22.621 110.129  35.230  1.00 19.83           N  
ATOM   2036  CA  PRO A 259      23.745 110.173  36.203  1.00 23.33           C  
ATOM   2037  C   PRO A 259      23.400 109.438  37.483  1.00 20.85           C  
ATOM   2038  O   PRO A 259      22.213 109.396  37.903  1.00 27.42           O  
ATOM   2039  CB  PRO A 259      23.977 111.695  36.389  1.00 21.56           C  
ATOM   2040  CG  PRO A 259      23.424 112.292  35.096  1.00 23.76           C  
ATOM   2041  CD  PRO A 259      22.148 111.471  34.865  1.00 22.31           C  
ATOM   2042  N   SER A 260      24.411 108.879  38.152  1.00 23.05           N  
ATOM   2043  CA  SER A 260      24.213 108.153  39.399  1.00 21.58           C  
ATOM   2044  C   SER A 260      24.098 109.100  40.603  1.00 23.96           C  
ATOM   2045  O   SER A 260      24.818 110.084  40.597  1.00 24.08           O  
ATOM   2046  CB  SER A 260      25.314 107.163  39.679  1.00 15.54           C  
ATOM   2047  OG  SER A 260      26.625 107.645  39.618  1.00 21.87           O  
ATOM   2048  N   LEU A 261      23.250 108.743  41.541  1.00 22.24           N  
ATOM   2049  CA  LEU A 261      23.092 109.415  42.849  1.00 21.82           C  
ATOM   2050  C   LEU A 261      24.101 108.678  43.771  1.00 27.73           C  
ATOM   2051  O   LEU A 261      24.817 109.295  44.573  1.00 31.33           O  
ATOM   2052  CB  LEU A 261      21.667 109.361  43.345  1.00 20.59           C  
ATOM   2053  CG  LEU A 261      20.545 109.892  42.458  1.00 26.15           C  
ATOM   2054  CD1 LEU A 261      19.253 110.039  43.246  1.00 23.35           C  
ATOM   2055  CD2 LEU A 261      21.017 111.236  41.957  1.00 29.50           C  
ATOM   2056  N   GLU A 262      24.224 107.346  43.584  1.00 19.77           N  
ATOM   2057  CA  GLU A 262      25.215 106.584  44.407  1.00 17.10           C  
ATOM   2058  C   GLU A 262      25.725 105.402  43.602  1.00 18.15           C  
ATOM   2059  O   GLU A 262      24.956 104.957  42.715  1.00 20.50           O  
ATOM   2060  CB  GLU A 262      24.526 106.055  45.651  1.00 23.95           C  
ATOM   2061  CG  GLU A 262      25.077 105.197  46.719  1.00 26.12           C  
ATOM   2062  CD  GLU A 262      25.430 103.761  46.626  1.00 31.93           C  
ATOM   2063  OE1 GLU A 262      24.955 102.903  45.921  1.00 24.31           O  
ATOM   2064  OE2 GLU A 262      26.372 103.448  47.444  1.00 35.49           O  
ATOM   2065  N   LYS A 263      26.945 104.989  43.791  1.00 16.91           N  
ATOM   2066  CA  LYS A 263      27.554 103.817  43.188  1.00 21.73           C  
ATOM   2067  C   LYS A 263      28.412 103.158  44.301  1.00 23.09           C  
ATOM   2068  O   LYS A 263      29.227 103.854  44.957  1.00 22.77           O  
ATOM   2069  CB  LYS A 263      28.438 103.962  41.981  1.00 13.03           C  
ATOM   2070  CG  LYS A 263      27.858 104.300  40.641  1.00 29.59           C  
ATOM   2071  CD  LYS A 263      28.945 104.486  39.594  1.00 32.20           C  
ATOM   2072  CE  LYS A 263      29.699 105.818  39.681  1.00 23.98           C  
ATOM   2073  NZ  LYS A 263      30.526 105.987  38.394  1.00 23.13           N  
ATOM   2074  N   SER A 264      28.281 101.847  44.484  1.00 19.79           N  
ATOM   2075  CA  SER A 264      29.046 101.120  45.524  1.00 19.06           C  
ATOM   2076  C   SER A 264      29.106  99.638  45.138  1.00 23.11           C  
ATOM   2077  O   SER A 264      28.251  99.175  44.389  1.00 24.20           O  
ATOM   2078  CB  SER A 264      28.481 101.260  46.911  1.00 17.57           C  
ATOM   2079  OG  SER A 264      27.087 100.884  47.017  1.00 27.83           O  
ATOM   2080  N   ILE A 265      30.125  98.954  45.564  1.00 19.24           N  
ATOM   2081  CA  ILE A 265      30.309  97.528  45.278  1.00 19.77           C  
ATOM   2082  C   ILE A 265      30.160  96.856  46.635  1.00 20.93           C  
ATOM   2083  O   ILE A 265      30.733  97.250  47.644  1.00 25.52           O  
ATOM   2084  CB  ILE A 265      31.619  97.117  44.535  1.00 20.58           C  
ATOM   2085  CG1 ILE A 265      31.828  97.787  43.149  1.00 21.60           C  
ATOM   2086  CG2 ILE A 265      31.710  95.571  44.341  1.00 24.27           C  
ATOM   2087  CD1 ILE A 265      33.174  97.469  42.457  1.00 22.27           C  
ATOM   2088  N   ALA A 266      29.341  95.874  46.679  1.00 16.20           N  
ATOM   2089  CA  ALA A 266      29.041  95.026  47.786  1.00 22.91           C  
ATOM   2090  C   ALA A 266      29.541  93.616  47.456  1.00 18.58           C  
ATOM   2091  O   ALA A 266      29.074  93.054  46.463  1.00 22.18           O  
ATOM   2092  CB  ALA A 266      27.487  95.008  47.976  1.00 21.67           C  
ATOM   2093  N   PRO A 267      30.353  93.053  48.295  1.00 20.71           N  
ATOM   2094  CA  PRO A 267      30.761  91.648  48.089  1.00 22.47           C  
ATOM   2095  C   PRO A 267      29.637  90.790  48.632  1.00 18.44           C  
ATOM   2096  O   PRO A 267      28.888  91.192  49.514  1.00 19.43           O  
ATOM   2097  CB  PRO A 267      32.099  91.630  48.764  1.00 29.12           C  
ATOM   2098  CG  PRO A 267      32.061  92.690  49.799  1.00 30.32           C  
ATOM   2099  CD  PRO A 267      30.883  93.593  49.559  1.00 25.47           C  
ATOM   2100  N   LEU A 268      29.424  89.617  48.047  1.00 22.52           N  
ATOM   2101  CA  LEU A 268      28.407  88.615  48.420  1.00 13.35           C  
ATOM   2102  C   LEU A 268      28.983  87.641  49.454  1.00 13.70           C  
ATOM   2103  O   LEU A 268      30.131  87.122  49.305  1.00 17.22           O  
ATOM   2104  CB  LEU A 268      27.968  87.992  47.076  1.00 14.90           C  
ATOM   2105  CG  LEU A 268      26.658  88.469  46.482  1.00 17.56           C  
ATOM   2106  CD1 LEU A 268      26.830  89.971  46.117  1.00 17.92           C  
ATOM   2107  CD2 LEU A 268      26.260  87.661  45.280  1.00 11.75           C  
ATOM   2108  N   ARG A 269      28.208  87.290  50.448  1.00 19.21           N  
ATOM   2109  CA  ARG A 269      28.682  86.336  51.494  1.00 17.66           C  
ATOM   2110  C   ARG A 269      27.467  85.722  52.109  1.00 14.36           C  
ATOM   2111  O   ARG A 269      26.401  86.303  52.099  1.00 15.21           O  
ATOM   2112  CB  ARG A 269      29.492  87.160  52.524  1.00 25.23           C  
ATOM   2113  CG  ARG A 269      29.428  86.769  53.974  1.00 30.32           C  
ATOM   2114  CD  ARG A 269      30.385  87.533  54.833  1.00 33.08           C  
ATOM   2115  NE  ARG A 269      31.632  87.736  54.194  1.00 42.55           N  
ATOM   2116  CZ  ARG A 269      32.819  88.130  54.549  1.00 37.69           C  
ATOM   2117  NH1 ARG A 269      33.111  88.467  55.784  1.00 54.17           N  
ATOM   2118  NH2 ARG A 269      33.784  88.211  53.610  1.00 55.96           N  
ATOM   2119  N   SER A 270      27.621  84.553  52.668  1.00 17.92           N  
ATOM   2120  CA  SER A 270      26.801  83.668  53.451  1.00 11.43           C  
ATOM   2121  C   SER A 270      27.530  83.492  54.779  1.00 12.95           C  
ATOM   2122  O   SER A 270      28.793  83.285  54.873  1.00 21.30           O  
ATOM   2123  CB  SER A 270      26.410  82.344  52.812  1.00 10.78           C  
ATOM   2124  OG  SER A 270      25.556  82.642  51.705  1.00 15.56           O  
ATOM   2125  N   PHE A 271      26.772  83.732  55.846  1.00 17.35           N  
ATOM   2126  CA  PHE A 271      27.378  83.673  57.212  1.00 17.98           C  
ATOM   2127  C   PHE A 271      26.311  83.381  58.234  1.00 17.42           C  
ATOM   2128  O   PHE A 271      25.233  83.995  58.121  1.00 19.72           O  
ATOM   2129  CB  PHE A 271      28.077  85.041  57.479  1.00 14.29           C  
ATOM   2130  CG  PHE A 271      28.665  85.148  58.858  1.00 23.05           C  
ATOM   2131  CD1 PHE A 271      27.863  85.567  59.948  1.00 17.15           C  
ATOM   2132  CD2 PHE A 271      29.993  84.801  59.088  1.00 18.27           C  
ATOM   2133  CE1 PHE A 271      28.391  85.691  61.203  1.00 24.09           C  
ATOM   2134  CE2 PHE A 271      30.507  84.874  60.383  1.00 20.99           C  
ATOM   2135  CZ  PHE A 271      29.735  85.356  61.440  1.00 22.90           C  
ATOM   2136  N   VAL A 272      26.501  82.475  59.163  1.00 13.60           N  
ATOM   2137  CA  VAL A 272      25.532  82.188  60.232  1.00 14.51           C  
ATOM   2138  C   VAL A 272      26.413  81.834  61.435  1.00 13.88           C  
ATOM   2139  O   VAL A 272      27.463  81.164  61.296  1.00 10.87           O  
ATOM   2140  CB  VAL A 272      24.583  81.011  59.929  1.00 17.17           C  
ATOM   2141  CG1 VAL A 272      23.530  80.677  61.012  1.00 12.00           C  
ATOM   2142  CG2 VAL A 272      23.892  81.199  58.593  1.00 15.88           C  
ATOM   2143  N   VAL A 273      25.949  82.288  62.550  1.00 16.76           N  
ATOM   2144  CA  VAL A 273      26.604  81.921  63.829  1.00 17.71           C  
ATOM   2145  C   VAL A 273      25.610  81.150  64.671  1.00 11.02           C  
ATOM   2146  O   VAL A 273      24.428  81.438  64.653  1.00 13.28           O  
ATOM   2147  CB  VAL A 273      27.253  83.181  64.413  1.00 24.41           C  
ATOM   2148  CG1 VAL A 273      26.279  84.008  65.203  1.00 15.89           C  
ATOM   2149  CG2 VAL A 273      28.576  82.829  65.021  1.00 33.03           C  
ATOM   2150  N   GLU A 274      26.130  80.068  65.270  1.00 14.58           N  
ATOM   2151  CA  GLU A 274      25.295  79.269  66.185  1.00 12.57           C  
ATOM   2152  C   GLU A 274      26.039  79.061  67.513  1.00 10.36           C  
ATOM   2153  O   GLU A 274      27.250  78.776  67.522  1.00 14.07           O  
ATOM   2154  CB  GLU A 274      24.897  77.960  65.600  1.00 26.65           C  
ATOM   2155  CG  GLU A 274      24.080  77.834  64.373  1.00 21.28           C  
ATOM   2156  CD  GLU A 274      23.769  76.453  63.856  1.00 24.23           C  
ATOM   2157  OE1 GLU A 274      24.164  75.564  64.591  1.00 18.13           O  
ATOM   2158  OE2 GLU A 274      23.234  76.340  62.768  1.00 27.08           O  
ATOM   2159  N   PRO A 275      25.386  79.368  68.648  1.00 16.91           N  
ATOM   2160  CA  PRO A 275      24.025  79.920  68.789  1.00 16.21           C  
ATOM   2161  C   PRO A 275      24.052  81.436  68.512  1.00 14.22           C  
ATOM   2162  O   PRO A 275      25.082  82.019  68.202  1.00 17.05           O  
ATOM   2163  CB  PRO A 275      23.710  79.764  70.298  1.00 17.14           C  
ATOM   2164  CG  PRO A 275      25.075  79.904  70.945  1.00 23.02           C  
ATOM   2165  CD  PRO A 275      26.051  79.240  69.927  1.00 18.26           C  
ATOM   2166  N   MET A 276      22.963  82.129  68.735  1.00 19.94           N  
ATOM   2167  CA  MET A 276      22.893  83.601  68.528  1.00 22.95           C  
ATOM   2168  C   MET A 276      22.749  84.363  69.848  1.00 18.01           C  
ATOM   2169  O   MET A 276      22.149  85.471  69.856  1.00 18.66           O  
ATOM   2170  CB  MET A 276      21.644  83.915  67.685  1.00 16.09           C  
ATOM   2171  CG  MET A 276      21.747  83.699  66.240  1.00 23.78           C  
ATOM   2172  SD  MET A 276      20.100  83.617  65.563  1.00 18.71           S  
ATOM   2173  CE  MET A 276      19.377  85.235  65.797  1.00 14.50           C  
ATOM   2174  N   GLN A 277      23.175  83.813  70.946  1.00 20.91           N  
ATOM   2175  CA  GLN A 277      23.012  84.469  72.270  1.00 17.46           C  
ATOM   2176  C   GLN A 277      24.127  83.950  73.162  1.00 18.48           C  
ATOM   2177  O   GLN A 277      24.794  82.951  72.882  1.00 21.99           O  
ATOM   2178  CB  GLN A 277      21.610  84.188  72.822  1.00 12.28           C  
ATOM   2179  CG  GLN A 277      21.328  82.728  73.205  1.00 12.44           C  
ATOM   2180  CD  GLN A 277      19.855  82.469  73.393  1.00 26.25           C  
ATOM   2181  OE1 GLN A 277      19.281  82.627  74.466  1.00 28.11           O  
ATOM   2182  NE2 GLN A 277      19.226  82.135  72.277  1.00 21.27           N  
ATOM   2183  N   HIS A 278      24.298  84.623  74.254  1.00 19.39           N  
ATOM   2184  CA  HIS A 278      25.270  84.354  75.279  1.00 19.99           C  
ATOM   2185  C   HIS A 278      24.864  85.071  76.576  1.00 19.87           C  
ATOM   2186  O   HIS A 278      25.069  86.293  76.583  1.00 16.55           O  
ATOM   2187  CB  HIS A 278      26.662  84.962  74.916  1.00 21.58           C  
ATOM   2188  CG  HIS A 278      27.659  84.523  75.956  1.00 20.97           C  
ATOM   2189  ND1 HIS A 278      27.885  83.189  76.248  1.00 21.20           N  
ATOM   2190  CD2 HIS A 278      28.500  85.237  76.704  1.00 19.80           C  
ATOM   2191  CE1 HIS A 278      28.839  83.123  77.154  1.00 25.97           C  
ATOM   2192  NE2 HIS A 278      29.256  84.329  77.411  1.00 25.96           N  
ATOM   2193  N   GLY A 279      24.476  84.310  77.579  1.00 17.92           N  
ATOM   2194  CA  GLY A 279      24.095  85.013  78.840  1.00 20.28           C  
ATOM   2195  C   GLY A 279      22.953  85.996  78.514  1.00 20.27           C  
ATOM   2196  O   GLY A 279      21.919  85.664  77.890  1.00 22.22           O  
ATOM   2197  N   ARG A 280      23.216  87.236  78.918  1.00 19.40           N  
ATOM   2198  CA  ARG A 280      22.233  88.298  78.690  1.00 14.64           C  
ATOM   2199  C   ARG A 280      22.368  89.041  77.408  1.00 15.06           C  
ATOM   2200  O   ARG A 280      21.653  90.059  77.199  1.00 15.39           O  
ATOM   2201  CB  ARG A 280      22.241  89.202  79.953  1.00 16.76           C  
ATOM   2202  CG  ARG A 280      21.430  88.346  80.980  1.00 17.93           C  
ATOM   2203  CD  ARG A 280      21.296  89.038  82.249  1.00 32.17           C  
ATOM   2204  NE  ARG A 280      20.305  88.344  83.097  1.00 41.04           N  
ATOM   2205  CZ  ARG A 280      19.277  88.965  83.678  1.00 41.22           C  
ATOM   2206  NH1 ARG A 280      18.951  90.225  83.451  1.00 29.01           N  
ATOM   2207  NH2 ARG A 280      18.631  88.315  84.661  1.00 39.80           N  
ATOM   2208  N   LEU A 281      23.188  88.562  76.511  1.00 12.58           N  
ATOM   2209  CA  LEU A 281      23.370  89.143  75.172  1.00 10.35           C  
ATOM   2210  C   LEU A 281      22.659  88.296  74.123  1.00 18.00           C  
ATOM   2211  O   LEU A 281      22.776  87.038  74.085  1.00 16.57           O  
ATOM   2212  CB  LEU A 281      24.884  89.266  74.895  1.00 10.95           C  
ATOM   2213  CG  LEU A 281      25.237  89.589  73.444  1.00  9.80           C  
ATOM   2214  CD1 LEU A 281      24.847  91.043  73.055  1.00 13.94           C  
ATOM   2215  CD2 LEU A 281      26.704  89.376  73.241  1.00 16.49           C  
ATOM   2216  N   PHE A 282      21.912  88.997  73.283  1.00 15.19           N  
ATOM   2217  CA  PHE A 282      21.155  88.451  72.173  1.00 16.50           C  
ATOM   2218  C   PHE A 282      21.566  89.169  70.887  1.00 18.16           C  
ATOM   2219  O   PHE A 282      21.440  90.417  70.863  1.00 14.96           O  
ATOM   2220  CB  PHE A 282      19.599  88.567  72.306  1.00 14.03           C  
ATOM   2221  CG  PHE A 282      19.066  87.999  73.584  1.00 13.23           C  
ATOM   2222  CD1 PHE A 282      19.048  88.704  74.775  1.00 18.92           C  
ATOM   2223  CD2 PHE A 282      18.715  86.645  73.599  1.00 11.70           C  
ATOM   2224  CE1 PHE A 282      18.625  88.106  75.953  1.00 18.97           C  
ATOM   2225  CE2 PHE A 282      18.309  86.022  74.787  1.00 15.20           C  
ATOM   2226  CZ  PHE A 282      18.268  86.773  75.975  1.00 19.83           C  
ATOM   2227  N   LEU A 283      21.932  88.386  69.902  1.00 16.84           N  
ATOM   2228  CA  LEU A 283      22.289  88.866  68.531  1.00 16.14           C  
ATOM   2229  C   LEU A 283      21.029  88.763  67.659  1.00 14.06           C  
ATOM   2230  O   LEU A 283      20.155  87.897  67.762  1.00 18.24           O  
ATOM   2231  CB  LEU A 283      23.452  88.141  67.925  1.00 13.19           C  
ATOM   2232  CG  LEU A 283      24.679  87.824  68.722  1.00 15.42           C  
ATOM   2233  CD1 LEU A 283      25.747  87.126  67.837  1.00 16.62           C  
ATOM   2234  CD2 LEU A 283      25.261  89.101  69.325  1.00 16.16           C  
ATOM   2235  N   ALA A 284      20.914  89.771  66.802  1.00 12.19           N  
ATOM   2236  CA  ALA A 284      19.834  90.025  65.867  1.00 15.65           C  
ATOM   2237  C   ALA A 284      20.341  90.697  64.619  1.00 14.00           C  
ATOM   2238  O   ALA A 284      21.257  91.538  64.583  1.00 18.53           O  
ATOM   2239  CB  ALA A 284      18.699  90.861  66.484  1.00 14.30           C  
ATOM   2240  N   GLY A 285      19.777  90.326  63.462  1.00 17.84           N  
ATOM   2241  CA  GLY A 285      20.162  90.893  62.150  1.00 12.22           C  
ATOM   2242  C   GLY A 285      21.534  90.471  61.699  1.00  8.50           C  
ATOM   2243  O   GLY A 285      21.998  89.370  62.010  1.00 12.96           O  
ATOM   2244  N   ASP A 286      22.209  91.360  61.015  1.00 10.65           N  
ATOM   2245  CA  ASP A 286      23.520  91.177  60.413  1.00 11.30           C  
ATOM   2246  C   ASP A 286      24.636  90.867  61.375  1.00 11.78           C  
ATOM   2247  O   ASP A 286      25.724  90.491  60.992  1.00 11.86           O  
ATOM   2248  CB  ASP A 286      23.871  92.353  59.514  1.00 13.96           C  
ATOM   2249  CG  ASP A 286      23.244  92.352  58.149  1.00  9.97           C  
ATOM   2250  OD1 ASP A 286      22.357  91.615  57.795  1.00 16.96           O  
ATOM   2251  OD2 ASP A 286      23.748  93.238  57.359  1.00 18.15           O  
ATOM   2252  N   ALA A 287      24.429  91.076  62.662  1.00 16.54           N  
ATOM   2253  CA  ALA A 287      25.326  90.779  63.750  1.00 13.93           C  
ATOM   2254  C   ALA A 287      25.437  89.235  63.905  1.00 12.08           C  
ATOM   2255  O   ALA A 287      26.513  88.744  64.256  1.00 17.88           O  
ATOM   2256  CB  ALA A 287      24.925  91.411  65.057  1.00 14.31           C  
ATOM   2257  N   ALA A 288      24.367  88.574  63.603  1.00 14.08           N  
ATOM   2258  CA  ALA A 288      24.238  87.110  63.736  1.00 13.66           C  
ATOM   2259  C   ALA A 288      24.351  86.388  62.391  1.00 17.24           C  
ATOM   2260  O   ALA A 288      24.813  85.198  62.378  1.00 17.64           O  
ATOM   2261  CB  ALA A 288      22.872  86.893  64.438  1.00 10.35           C  
ATOM   2262  N   HIS A 289      23.986  87.008  61.269  1.00 14.41           N  
ATOM   2263  CA  HIS A 289      23.941  86.339  59.981  1.00 15.71           C  
ATOM   2264  C   HIS A 289      23.936  87.286  58.789  1.00 19.73           C  
ATOM   2265  O   HIS A 289      23.344  88.371  58.870  1.00 14.91           O  
ATOM   2266  CB  HIS A 289      22.636  85.476  59.857  1.00 13.56           C  
ATOM   2267  CG  HIS A 289      21.386  86.167  60.348  1.00 14.73           C  
ATOM   2268  ND1 HIS A 289      20.710  87.132  59.666  1.00 11.63           N  
ATOM   2269  CD2 HIS A 289      20.682  86.012  61.475  1.00  7.08           C  
ATOM   2270  CE1 HIS A 289      19.620  87.519  60.310  1.00 12.76           C  
ATOM   2271  NE2 HIS A 289      19.585  86.840  61.415  1.00 11.54           N  
ATOM   2272  N   ILE A 290      24.546  86.876  57.684  1.00 14.27           N  
ATOM   2273  CA  ILE A 290      24.626  87.621  56.426  1.00  8.68           C  
ATOM   2274  C   ILE A 290      24.107  86.760  55.308  1.00 15.78           C  
ATOM   2275  O   ILE A 290      24.500  85.579  55.335  1.00 13.79           O  
ATOM   2276  CB  ILE A 290      26.098  88.059  56.149  1.00 13.43           C  
ATOM   2277  CG1 ILE A 290      26.575  89.070  57.206  1.00 18.04           C  
ATOM   2278  CG2 ILE A 290      26.254  88.653  54.707  1.00 15.81           C  
ATOM   2279  CD1 ILE A 290      25.789  90.432  57.222  1.00 10.57           C  
ATOM   2280  N   VAL A 291      23.224  87.258  54.448  1.00 13.14           N  
ATOM   2281  CA  VAL A 291      22.844  86.451  53.239  1.00 11.45           C  
ATOM   2282  C   VAL A 291      23.255  87.288  52.013  1.00 13.03           C  
ATOM   2283  O   VAL A 291      23.292  88.550  52.044  1.00 17.77           O  
ATOM   2284  CB  VAL A 291      21.373  86.130  53.157  1.00 19.71           C  
ATOM   2285  CG1 VAL A 291      20.951  84.941  54.027  1.00 16.23           C  
ATOM   2286  CG2 VAL A 291      20.600  87.414  53.494  1.00 18.11           C  
ATOM   2287  N   PRO A 292      23.570  86.618  50.923  1.00 15.91           N  
ATOM   2288  CA  PRO A 292      23.859  87.347  49.659  1.00 17.79           C  
ATOM   2289  C   PRO A 292      22.573  88.127  49.336  1.00 16.89           C  
ATOM   2290  O   PRO A 292      21.473  87.561  49.526  1.00 17.58           O  
ATOM   2291  CB  PRO A 292      24.080  86.262  48.631  1.00 12.48           C  
ATOM   2292  CG  PRO A 292      23.804  84.980  49.300  1.00 16.11           C  
ATOM   2293  CD  PRO A 292      23.622  85.167  50.755  1.00 16.41           C  
ATOM   2294  N   PRO A 293      22.696  89.306  48.744  1.00 19.41           N  
ATOM   2295  CA  PRO A 293      21.516  90.101  48.371  1.00 18.20           C  
ATOM   2296  C   PRO A 293      20.518  89.478  47.419  1.00 13.92           C  
ATOM   2297  O   PRO A 293      19.356  89.915  47.402  1.00 18.06           O  
ATOM   2298  CB  PRO A 293      22.082  91.372  47.738  1.00 17.59           C  
ATOM   2299  CG  PRO A 293      23.512  91.370  48.021  1.00 18.48           C  
ATOM   2300  CD  PRO A 293      23.965  89.986  48.487  1.00 15.99           C  
ATOM   2301  N   THR A 294      20.897  88.493  46.631  1.00 17.19           N  
ATOM   2302  CA  THR A 294      20.087  87.814  45.652  1.00 14.19           C  
ATOM   2303  C   THR A 294      18.663  87.501  46.032  1.00 14.35           C  
ATOM   2304  O   THR A 294      17.802  87.767  45.201  1.00 15.55           O  
ATOM   2305  CB  THR A 294      20.862  86.595  44.960  1.00  9.66           C  
ATOM   2306  OG1 THR A 294      22.269  86.801  45.137  1.00 12.73           O  
ATOM   2307  CG2 THR A 294      20.551  86.438  43.463  1.00 22.13           C  
ATOM   2308  N   GLY A 295      18.335  86.927  47.168  1.00 13.42           N  
ATOM   2309  CA  GLY A 295      17.009  86.602  47.579  1.00 17.29           C  
ATOM   2310  C   GLY A 295      16.269  87.671  48.360  1.00 19.08           C  
ATOM   2311  O   GLY A 295      15.138  87.345  48.767  1.00 20.42           O  
ATOM   2312  N   ALA A 296      16.809  88.867  48.548  1.00 18.03           N  
ATOM   2313  CA  ALA A 296      16.185  89.989  49.255  1.00 18.09           C  
ATOM   2314  C   ALA A 296      15.717  89.587  50.638  1.00 16.18           C  
ATOM   2315  O   ALA A 296      14.554  89.743  51.053  1.00 15.82           O  
ATOM   2316  CB  ALA A 296      14.970  90.581  48.428  1.00 15.72           C  
ATOM   2317  N   LYS A 297      16.704  89.036  51.362  1.00 17.90           N  
ATOM   2318  CA  LYS A 297      16.423  88.488  52.686  1.00 23.17           C  
ATOM   2319  C   LYS A 297      17.096  89.105  53.908  1.00 14.35           C  
ATOM   2320  O   LYS A 297      16.575  88.769  54.992  1.00 16.17           O  
ATOM   2321  CB  LYS A 297      16.881  86.997  52.679  1.00 21.49           C  
ATOM   2322  CG  LYS A 297      15.946  85.943  52.248  1.00 18.73           C  
ATOM   2323  CD  LYS A 297      14.823  86.320  51.410  1.00 19.62           C  
ATOM   2324  CE  LYS A 297      13.515  85.724  51.575  1.00 16.43           C  
ATOM   2325  NZ  LYS A 297      12.456  86.494  50.911  1.00 21.02           N  
ATOM   2326  N   GLY A 298      18.204  89.776  53.766  1.00 16.46           N  
ATOM   2327  CA  GLY A 298      18.898  90.250  54.993  1.00 14.61           C  
ATOM   2328  C   GLY A 298      18.060  91.009  55.975  1.00 14.08           C  
ATOM   2329  O   GLY A 298      18.030  90.676  57.187  1.00 19.76           O  
ATOM   2330  N   LEU A 299      17.458  92.115  55.506  1.00 18.54           N  
ATOM   2331  CA  LEU A 299      16.651  93.011  56.367  1.00 12.57           C  
ATOM   2332  C   LEU A 299      15.426  92.278  56.829  1.00 13.25           C  
ATOM   2333  O   LEU A 299      14.950  92.418  57.958  1.00 15.12           O  
ATOM   2334  CB  LEU A 299      16.351  94.302  55.578  1.00 20.16           C  
ATOM   2335  CG  LEU A 299      15.329  95.224  56.326  1.00 20.14           C  
ATOM   2336  CD1 LEU A 299      15.914  95.745  57.622  1.00 20.07           C  
ATOM   2337  CD2 LEU A 299      14.904  96.307  55.352  1.00 17.79           C  
ATOM   2338  N   ASN A 300      14.944  91.439  55.917  1.00 13.59           N  
ATOM   2339  CA  ASN A 300      13.772  90.610  56.208  1.00 14.42           C  
ATOM   2340  C   ASN A 300      14.047  89.609  57.334  1.00 16.98           C  
ATOM   2341  O   ASN A 300      13.095  89.293  58.089  1.00 14.39           O  
ATOM   2342  CB  ASN A 300      13.179  90.046  54.906  1.00 12.58           C  
ATOM   2343  CG  ASN A 300      12.516  91.168  54.131  1.00  8.52           C  
ATOM   2344  OD1 ASN A 300      11.677  91.873  54.710  1.00 17.81           O  
ATOM   2345  ND2 ASN A 300      12.819  91.339  52.889  1.00 13.54           N  
ATOM   2346  N   LEU A 301      15.248  89.090  57.465  1.00 15.77           N  
ATOM   2347  CA  LEU A 301      15.632  88.182  58.535  1.00 14.02           C  
ATOM   2348  C   LEU A 301      15.852  88.979  59.837  1.00 12.09           C  
ATOM   2349  O   LEU A 301      15.548  88.487  60.918  1.00 12.86           O  
ATOM   2350  CB  LEU A 301      16.832  87.399  58.106  1.00 19.70           C  
ATOM   2351  CG  LEU A 301      16.674  86.097  57.335  1.00 21.15           C  
ATOM   2352  CD1 LEU A 301      18.110  85.535  57.151  1.00 17.79           C  
ATOM   2353  CD2 LEU A 301      15.747  85.197  58.118  1.00 15.18           C  
ATOM   2354  N   ALA A 302      16.397  90.172  59.718  1.00 13.58           N  
ATOM   2355  CA  ALA A 302      16.625  91.005  60.924  1.00 15.68           C  
ATOM   2356  C   ALA A 302      15.236  91.174  61.570  1.00 16.79           C  
ATOM   2357  O   ALA A 302      15.049  91.047  62.777  1.00 16.40           O  
ATOM   2358  CB  ALA A 302      17.194  92.330  60.467  1.00 14.94           C  
ATOM   2359  N   ALA A 303      14.262  91.490  60.739  1.00 15.10           N  
ATOM   2360  CA  ALA A 303      12.882  91.680  61.162  1.00 16.24           C  
ATOM   2361  C   ALA A 303      12.344  90.463  61.872  1.00 17.92           C  
ATOM   2362  O   ALA A 303      11.628  90.622  62.889  1.00 20.42           O  
ATOM   2363  CB  ALA A 303      11.988  92.136  59.968  1.00 13.96           C  
ATOM   2364  N   SER A 304      12.582  89.262  61.391  1.00 17.47           N  
ATOM   2365  CA  SER A 304      12.110  88.046  62.070  1.00 19.59           C  
ATOM   2366  C   SER A 304      12.900  87.839  63.356  1.00 16.83           C  
ATOM   2367  O   SER A 304      12.247  87.468  64.369  1.00 19.26           O  
ATOM   2368  CB  SER A 304      11.938  86.874  61.155  1.00 13.25           C  
ATOM   2369  OG  SER A 304      13.209  86.507  60.611  1.00 22.87           O  
ATOM   2370  N   ASP A 305      14.181  88.087  63.490  1.00 15.18           N  
ATOM   2371  CA  ASP A 305      14.906  87.968  64.717  1.00 10.81           C  
ATOM   2372  C   ASP A 305      14.292  88.931  65.758  1.00 10.31           C  
ATOM   2373  O   ASP A 305      14.060  88.659  66.897  1.00 14.30           O  
ATOM   2374  CB  ASP A 305      16.422  88.446  64.565  1.00  9.53           C  
ATOM   2375  CG  ASP A 305      17.217  87.546  63.690  1.00 11.46           C  
ATOM   2376  OD1 ASP A 305      16.797  86.431  63.362  1.00 17.20           O  
ATOM   2377  OD2 ASP A 305      18.317  87.868  63.229  1.00 15.26           O  
ATOM   2378  N   VAL A 306      14.109  90.180  65.288  1.00 15.48           N  
ATOM   2379  CA  VAL A 306      13.612  91.286  66.129  1.00 16.06           C  
ATOM   2380  C   VAL A 306      12.195  90.950  66.602  1.00 18.87           C  
ATOM   2381  O   VAL A 306      11.887  91.198  67.794  1.00 19.49           O  
ATOM   2382  CB  VAL A 306      13.704  92.617  65.354  1.00 11.86           C  
ATOM   2383  CG1 VAL A 306      12.637  93.597  65.726  1.00 28.94           C  
ATOM   2384  CG2 VAL A 306      15.138  93.082  65.348  1.00 14.17           C  
ATOM   2385  N   SER A 307      11.388  90.429  65.687  1.00 14.54           N  
ATOM   2386  CA  SER A 307      10.014  90.059  66.108  1.00 19.69           C  
ATOM   2387  C   SER A 307      10.056  89.005  67.228  1.00 21.13           C  
ATOM   2388  O   SER A 307       9.308  89.059  68.222  1.00 22.56           O  
ATOM   2389  CB  SER A 307       9.170  89.619  64.929  1.00 13.71           C  
ATOM   2390  OG  SER A 307       7.889  89.288  65.436  1.00 21.48           O  
ATOM   2391  N   THR A 308      10.920  88.025  67.074  1.00 19.24           N  
ATOM   2392  CA  THR A 308      11.137  86.960  68.051  1.00 14.89           C  
ATOM   2393  C   THR A 308      11.727  87.545  69.325  1.00 15.84           C  
ATOM   2394  O   THR A 308      11.171  87.274  70.432  1.00 15.64           O  
ATOM   2395  CB  THR A 308      11.989  85.763  67.474  1.00 16.24           C  
ATOM   2396  OG1 THR A 308      11.227  85.327  66.269  1.00 18.88           O  
ATOM   2397  CG2 THR A 308      12.108  84.596  68.480  1.00 15.57           C  
ATOM   2398  N   LEU A 309      12.807  88.324  69.272  1.00 20.33           N  
ATOM   2399  CA  LEU A 309      13.361  88.892  70.494  1.00 17.13           C  
ATOM   2400  C   LEU A 309      12.322  89.708  71.287  1.00 16.22           C  
ATOM   2401  O   LEU A 309      12.254  89.568  72.526  1.00 17.93           O  
ATOM   2402  CB  LEU A 309      14.615  89.683  70.197  1.00 21.17           C  
ATOM   2403  CG  LEU A 309      15.496  90.084  71.422  1.00 13.01           C  
ATOM   2404  CD1 LEU A 309      15.845  88.810  72.154  1.00 20.08           C  
ATOM   2405  CD2 LEU A 309      16.721  90.773  70.869  1.00 14.19           C  
ATOM   2406  N   TYR A 310      11.626  90.602  70.657  1.00 17.63           N  
ATOM   2407  CA  TYR A 310      10.610  91.477  71.219  1.00 17.40           C  
ATOM   2408  C   TYR A 310       9.517  90.686  71.955  1.00 19.94           C  
ATOM   2409  O   TYR A 310       9.208  90.944  73.139  1.00 21.69           O  
ATOM   2410  CB  TYR A 310      10.067  92.459  70.143  1.00 21.17           C  
ATOM   2411  CG  TYR A 310       8.678  93.006  70.389  1.00 25.08           C  
ATOM   2412  CD1 TYR A 310       8.446  93.840  71.495  1.00 25.40           C  
ATOM   2413  CD2 TYR A 310       7.593  92.622  69.603  1.00 34.39           C  
ATOM   2414  CE1 TYR A 310       7.150  94.307  71.777  1.00 28.06           C  
ATOM   2415  CE2 TYR A 310       6.301  93.075  69.861  1.00 35.88           C  
ATOM   2416  CZ  TYR A 310       6.100  93.911  70.964  1.00 34.18           C  
ATOM   2417  OH  TYR A 310       4.840  94.369  71.196  1.00 43.61           O  
ATOM   2418  N   ARG A 311       8.942  89.714  71.313  1.00 18.09           N  
ATOM   2419  CA  ARG A 311       7.899  88.866  71.915  1.00 18.31           C  
ATOM   2420  C   ARG A 311       8.410  88.102  73.089  1.00 18.76           C  
ATOM   2421  O   ARG A 311       7.694  87.985  74.083  1.00 20.62           O  
ATOM   2422  CB  ARG A 311       7.269  88.047  70.787  1.00 17.01           C  
ATOM   2423  CG  ARG A 311       6.327  89.049  70.081  1.00 17.32           C  
ATOM   2424  CD  ARG A 311       5.714  88.448  68.836  1.00 31.76           C  
ATOM   2425  NE  ARG A 311       5.132  89.684  68.197  1.00 54.54           N  
ATOM   2426  CZ  ARG A 311       5.305  89.908  66.895  1.00 38.63           C  
ATOM   2427  NH1 ARG A 311       5.822  88.963  66.117  1.00 55.10           N  
ATOM   2428  NH2 ARG A 311       5.158  91.139  66.432  1.00 30.26           N  
ATOM   2429  N   LEU A 312       9.666  87.655  73.072  1.00 21.82           N  
ATOM   2430  CA  LEU A 312      10.264  86.922  74.192  1.00 17.10           C  
ATOM   2431  C   LEU A 312      10.523  87.841  75.372  1.00 19.99           C  
ATOM   2432  O   LEU A 312      10.393  87.408  76.516  1.00 17.53           O  
ATOM   2433  CB  LEU A 312      11.462  86.095  73.777  1.00 16.31           C  
ATOM   2434  CG  LEU A 312      11.234  84.934  72.806  1.00 20.80           C  
ATOM   2435  CD1 LEU A 312      12.600  84.395  72.373  1.00 18.44           C  
ATOM   2436  CD2 LEU A 312      10.440  83.880  73.548  1.00 25.40           C  
ATOM   2437  N   LEU A 313      10.920  89.073  75.123  1.00 24.04           N  
ATOM   2438  CA  LEU A 313      11.242  90.035  76.190  1.00 21.55           C  
ATOM   2439  C   LEU A 313       9.953  90.554  76.832  1.00 15.81           C  
ATOM   2440  O   LEU A 313       9.987  90.902  77.990  1.00 21.40           O  
ATOM   2441  CB  LEU A 313      12.148  91.137  75.687  1.00 14.66           C  
ATOM   2442  CG  LEU A 313      13.574  90.930  75.355  1.00 13.78           C  
ATOM   2443  CD1 LEU A 313      14.030  92.024  74.386  1.00 13.39           C  
ATOM   2444  CD2 LEU A 313      14.365  90.822  76.623  1.00 17.68           C  
ATOM   2445  N   LEU A 314       8.910  90.670  76.022  1.00 21.45           N  
ATOM   2446  CA  LEU A 314       7.617  91.149  76.541  1.00 18.71           C  
ATOM   2447  C   LEU A 314       7.199  90.147  77.628  1.00 22.74           C  
ATOM   2448  O   LEU A 314       6.786  90.534  78.709  1.00 24.09           O  
ATOM   2449  CB  LEU A 314       6.627  91.186  75.383  1.00 18.30           C  
ATOM   2450  CG  LEU A 314       5.924  92.502  75.124  1.00 30.88           C  
ATOM   2451  CD1 LEU A 314       4.841  92.259  74.075  1.00 27.23           C  
ATOM   2452  CD2 LEU A 314       5.278  92.957  76.408  1.00 34.14           C  
ATOM   2453  N   LYS A 315       7.237  88.877  77.251  1.00 17.83           N  
ATOM   2454  CA  LYS A 315       6.850  87.762  78.092  1.00 24.23           C  
ATOM   2455  C   LYS A 315       7.677  87.745  79.372  1.00 29.51           C  
ATOM   2456  O   LYS A 315       7.138  87.438  80.463  1.00 26.20           O  
ATOM   2457  CB  LYS A 315       7.023  86.426  77.352  1.00 19.62           C  
ATOM   2458  CG  LYS A 315       5.966  86.161  76.321  1.00 24.52           C  
ATOM   2459  CD  LYS A 315       5.783  84.680  76.133  1.00 36.11           C  
ATOM   2460  CE  LYS A 315       4.453  84.196  76.676  1.00 50.81           C  
ATOM   2461  NZ  LYS A 315       3.302  84.803  75.960  1.00 48.34           N  
ATOM   2462  N   ALA A 316       8.971  88.028  79.238  1.00 20.15           N  
ATOM   2463  CA  ALA A 316       9.847  88.042  80.353  1.00 20.37           C  
ATOM   2464  C   ALA A 316       9.483  89.205  81.284  1.00 26.14           C  
ATOM   2465  O   ALA A 316       9.592  88.923  82.463  1.00 29.93           O  
ATOM   2466  CB  ALA A 316      11.353  88.164  80.010  1.00 18.82           C  
ATOM   2467  N   TYR A 317       9.179  90.373  80.751  1.00 20.93           N  
ATOM   2468  CA  TYR A 317       8.925  91.568  81.516  1.00 19.69           C  
ATOM   2469  C   TYR A 317       7.531  91.599  82.090  1.00 25.40           C  
ATOM   2470  O   TYR A 317       7.351  91.723  83.300  1.00 32.74           O  
ATOM   2471  CB  TYR A 317       9.153  92.937  80.724  1.00 19.30           C  
ATOM   2472  CG  TYR A 317      10.636  93.269  80.799  1.00 22.42           C  
ATOM   2473  CD1 TYR A 317      11.218  93.640  81.998  1.00 19.42           C  
ATOM   2474  CD2 TYR A 317      11.484  93.095  79.725  1.00 19.51           C  
ATOM   2475  CE1 TYR A 317      12.577  93.970  82.098  1.00 20.85           C  
ATOM   2476  CE2 TYR A 317      12.841  93.403  79.787  1.00 21.60           C  
ATOM   2477  CZ  TYR A 317      13.400  93.807  80.985  1.00 13.35           C  
ATOM   2478  OH  TYR A 317      14.723  94.007  81.085  1.00 17.99           O  
ATOM   2479  N   ARG A 318       6.564  91.480  81.165  1.00 30.80           N  
ATOM   2480  CA  ARG A 318       5.171  91.543  81.622  1.00 27.62           C  
ATOM   2481  C   ARG A 318       4.721  90.230  82.217  1.00 24.62           C  
ATOM   2482  O   ARG A 318       3.920  90.322  83.158  1.00 32.50           O  
ATOM   2483  CB  ARG A 318       4.252  92.185  80.628  1.00 26.18           C  
ATOM   2484  CG  ARG A 318       3.414  91.298  79.744  1.00 33.73           C  
ATOM   2485  CD  ARG A 318       2.703  92.214  78.777  1.00 38.10           C  
ATOM   2486  NE  ARG A 318       1.889  91.393  77.895  1.00 35.72           N  
ATOM   2487  CZ  ARG A 318       1.422  91.864  76.739  1.00 36.45           C  
ATOM   2488  NH1 ARG A 318       1.566  93.130  76.334  1.00 41.98           N  
ATOM   2489  NH2 ARG A 318       0.948  90.952  75.898  1.00 30.22           N  
ATOM   2490  N   GLU A 319       5.201  89.090  81.851  1.00 20.41           N  
ATOM   2491  CA  GLU A 319       4.685  87.837  82.387  1.00 23.43           C  
ATOM   2492  C   GLU A 319       5.573  87.124  83.354  1.00 28.57           C  
ATOM   2493  O   GLU A 319       5.185  86.075  83.894  1.00 30.45           O  
ATOM   2494  CB  GLU A 319       4.248  86.862  81.268  1.00 24.68           C  
ATOM   2495  CG  GLU A 319       3.012  87.441  80.494  1.00 20.60           C  
ATOM   2496  CD  GLU A 319       2.508  86.508  79.454  1.00 28.62           C  
ATOM   2497  OE1 GLU A 319       2.739  85.322  79.517  1.00 39.76           O  
ATOM   2498  OE2 GLU A 319       1.831  87.048  78.562  1.00 31.39           O  
ATOM   2499  N   GLY A 320       6.739  87.694  83.558  1.00 28.75           N  
ATOM   2500  CA  GLY A 320       7.763  87.178  84.447  1.00 20.06           C  
ATOM   2501  C   GLY A 320       8.234  85.837  83.945  1.00 28.31           C  
ATOM   2502  O   GLY A 320       8.711  85.089  84.789  1.00 34.58           O  
ATOM   2503  N   ARG A 321       8.152  85.574  82.656  1.00 28.49           N  
ATOM   2504  CA  ARG A 321       8.582  84.327  82.052  1.00 31.23           C  
ATOM   2505  C   ARG A 321       9.950  84.382  81.373  1.00 28.60           C  
ATOM   2506  O   ARG A 321      10.136  83.929  80.217  1.00 29.84           O  
ATOM   2507  CB  ARG A 321       7.535  83.804  81.063  1.00 40.04           C  
ATOM   2508  CG  ARG A 321       6.115  83.692  81.625  1.00 42.41           C  
ATOM   2509  CD  ARG A 321       5.703  82.254  81.433  1.00 57.81           C  
ATOM   2510  NE  ARG A 321       5.059  82.033  80.140  1.00 69.92           N  
ATOM   2511  CZ  ARG A 321       3.954  82.726  79.803  1.00 84.51           C  
ATOM   2512  NH1 ARG A 321       3.441  83.639  80.637  1.00 84.18           N  
ATOM   2513  NH2 ARG A 321       3.345  82.487  78.640  1.00 88.16           N  
ATOM   2514  N   GLY A 322      10.946  84.863  82.084  1.00 32.49           N  
ATOM   2515  CA  GLY A 322      12.315  84.986  81.627  1.00 26.86           C  
ATOM   2516  C   GLY A 322      12.930  83.755  81.025  1.00 25.67           C  
ATOM   2517  O   GLY A 322      13.926  83.871  80.266  1.00 32.48           O  
ATOM   2518  N   GLU A 323      12.461  82.578  81.318  1.00 30.32           N  
ATOM   2519  CA  GLU A 323      12.982  81.281  80.832  1.00 27.85           C  
ATOM   2520  C   GLU A 323      12.816  81.082  79.336  1.00 28.27           C  
ATOM   2521  O   GLU A 323      13.643  80.402  78.687  1.00 24.21           O  
ATOM   2522  CB  GLU A 323      12.293  80.092  81.524  1.00 39.84           C  
ATOM   2523  CG  GLU A 323      11.809  80.344  82.960  1.00 60.94           C  
ATOM   2524  CD  GLU A 323      10.442  80.899  83.210  1.00 58.03           C  
ATOM   2525  OE1 GLU A 323       9.471  80.617  82.519  1.00 48.16           O  
ATOM   2526  OE2 GLU A 323      10.363  81.624  84.242  1.00 52.02           O  
ATOM   2527  N   LEU A 324      11.730  81.624  78.776  1.00 27.94           N  
ATOM   2528  CA  LEU A 324      11.540  81.465  77.334  1.00 20.41           C  
ATOM   2529  C   LEU A 324      12.703  82.099  76.559  1.00 26.76           C  
ATOM   2530  O   LEU A 324      12.834  81.744  75.362  1.00 27.24           O  
ATOM   2531  CB  LEU A 324      10.189  82.009  76.916  1.00 20.21           C  
ATOM   2532  CG  LEU A 324       8.934  81.539  77.580  1.00 30.75           C  
ATOM   2533  CD1 LEU A 324       7.720  82.355  77.174  1.00 20.83           C  
ATOM   2534  CD2 LEU A 324       8.726  80.076  77.179  1.00 38.71           C  
ATOM   2535  N   LEU A 325      13.440  83.046  77.119  1.00 22.72           N  
ATOM   2536  CA  LEU A 325      14.534  83.685  76.401  1.00 22.98           C  
ATOM   2537  C   LEU A 325      15.590  82.653  76.012  1.00 21.63           C  
ATOM   2538  O   LEU A 325      16.401  82.909  75.087  1.00 21.93           O  
ATOM   2539  CB  LEU A 325      15.051  84.948  77.037  1.00 19.65           C  
ATOM   2540  CG  LEU A 325      14.173  86.187  77.132  1.00 18.08           C  
ATOM   2541  CD1 LEU A 325      14.676  86.952  78.336  1.00 21.15           C  
ATOM   2542  CD2 LEU A 325      14.233  86.991  75.854  1.00 18.62           C  
ATOM   2543  N   GLU A 326      15.569  81.488  76.619  1.00 19.63           N  
ATOM   2544  CA  GLU A 326      16.534  80.442  76.266  1.00 12.07           C  
ATOM   2545  C   GLU A 326      16.244  79.920  74.895  1.00 16.32           C  
ATOM   2546  O   GLU A 326      17.137  79.441  74.174  1.00 21.90           O  
ATOM   2547  CB  GLU A 326      16.536  79.316  77.258  1.00 30.31           C  
ATOM   2548  CG  GLU A 326      17.892  78.846  77.781  1.00 62.99           C  
ATOM   2549  CD  GLU A 326      18.744  78.209  76.707  1.00 90.18           C  
ATOM   2550  OE1 GLU A 326      19.219  78.784  75.736  1.00 93.30           O  
ATOM   2551  OE2 GLU A 326      18.899  76.982  76.932  1.00107.45           O  
ATOM   2552  N   ARG A 327      15.052  80.055  74.412  1.00 18.43           N  
ATOM   2553  CA  ARG A 327      14.563  79.549  73.134  1.00 24.68           C  
ATOM   2554  C   ARG A 327      14.747  80.461  71.940  1.00 22.28           C  
ATOM   2555  O   ARG A 327      14.517  80.097  70.780  1.00 16.36           O  
ATOM   2556  CB  ARG A 327      13.163  78.965  73.360  1.00 32.22           C  
ATOM   2557  CG  ARG A 327      12.010  79.904  73.116  1.00 52.41           C  
ATOM   2558  CD  ARG A 327      10.760  79.438  73.809  1.00 62.72           C  
ATOM   2559  NE  ARG A 327      10.541  78.009  73.617  1.00 68.28           N  
ATOM   2560  CZ  ARG A 327      10.049  77.229  74.586  1.00 75.55           C  
ATOM   2561  NH1 ARG A 327       9.720  77.692  75.791  1.00 71.08           N  
ATOM   2562  NH2 ARG A 327       9.917  75.924  74.338  1.00 77.31           N  
ATOM   2563  N   TYR A 328      15.359  81.618  72.180  1.00 22.11           N  
ATOM   2564  CA  TYR A 328      15.640  82.598  71.129  1.00 17.01           C  
ATOM   2565  C   TYR A 328      16.405  82.007  69.943  1.00 15.99           C  
ATOM   2566  O   TYR A 328      15.832  82.139  68.838  1.00 16.11           O  
ATOM   2567  CB  TYR A 328      16.331  83.849  71.697  1.00 11.78           C  
ATOM   2568  CG  TYR A 328      16.623  84.870  70.622  1.00 13.49           C  
ATOM   2569  CD1 TYR A 328      15.630  85.606  70.004  1.00 14.08           C  
ATOM   2570  CD2 TYR A 328      17.954  85.038  70.240  1.00 12.64           C  
ATOM   2571  CE1 TYR A 328      15.965  86.544  68.987  1.00 19.87           C  
ATOM   2572  CE2 TYR A 328      18.295  85.998  69.298  1.00 23.41           C  
ATOM   2573  CZ  TYR A 328      17.291  86.737  68.655  1.00 20.55           C  
ATOM   2574  OH  TYR A 328      17.734  87.650  67.732  1.00 17.34           O  
ATOM   2575  N   SER A 329      17.584  81.494  70.103  1.00 16.85           N  
ATOM   2576  CA  SER A 329      18.397  80.966  69.039  1.00 18.84           C  
ATOM   2577  C   SER A 329      17.673  79.824  68.299  1.00 18.77           C  
ATOM   2578  O   SER A 329      17.831  79.820  67.065  1.00 16.31           O  
ATOM   2579  CB  SER A 329      19.815  80.523  69.396  1.00 11.79           C  
ATOM   2580  OG  SER A 329      20.603  81.501  69.971  1.00 15.57           O  
ATOM   2581  N   ALA A 330      16.983  78.927  68.915  1.00 19.02           N  
ATOM   2582  CA  ALA A 330      16.329  77.780  68.266  1.00 23.68           C  
ATOM   2583  C   ALA A 330      15.277  78.279  67.290  1.00 18.95           C  
ATOM   2584  O   ALA A 330      15.155  77.770  66.156  1.00 19.95           O  
ATOM   2585  CB  ALA A 330      15.659  76.840  69.283  1.00 23.27           C  
ATOM   2586  N   ILE A 331      14.530  79.236  67.778  1.00 20.44           N  
ATOM   2587  CA  ILE A 331      13.468  79.847  66.957  1.00 21.16           C  
ATOM   2588  C   ILE A 331      14.016  80.518  65.710  1.00 19.46           C  
ATOM   2589  O   ILE A 331      13.602  80.145  64.574  1.00 17.69           O  
ATOM   2590  CB  ILE A 331      12.547  80.723  67.865  1.00 17.74           C  
ATOM   2591  CG1 ILE A 331      11.871  79.748  68.877  1.00 25.18           C  
ATOM   2592  CG2 ILE A 331      11.447  81.498  67.112  1.00 23.25           C  
ATOM   2593  CD1 ILE A 331      11.281  80.504  70.126  1.00 27.77           C  
ATOM   2594  N   CYS A 332      14.918  81.473  65.864  1.00 18.15           N  
ATOM   2595  CA  CYS A 332      15.516  82.215  64.770  1.00 16.80           C  
ATOM   2596  C   CYS A 332      16.267  81.356  63.764  1.00 20.69           C  
ATOM   2597  O   CYS A 332      16.119  81.600  62.537  1.00 19.50           O  
ATOM   2598  CB  CYS A 332      16.432  83.350  65.272  1.00 10.70           C  
ATOM   2599  SG  CYS A 332      15.511  84.560  66.257  1.00 18.17           S  
ATOM   2600  N   LEU A 333      17.056  80.404  64.194  1.00 17.70           N  
ATOM   2601  CA  LEU A 333      17.843  79.565  63.310  1.00 16.06           C  
ATOM   2602  C   LEU A 333      17.005  78.697  62.397  1.00 17.80           C  
ATOM   2603  O   LEU A 333      17.570  78.449  61.282  1.00 14.68           O  
ATOM   2604  CB  LEU A 333      18.938  78.900  64.063  1.00 15.32           C  
ATOM   2605  CG  LEU A 333      20.071  79.700  64.608  1.00 14.83           C  
ATOM   2606  CD1 LEU A 333      20.897  78.869  65.598  1.00 11.45           C  
ATOM   2607  CD2 LEU A 333      20.897  80.270  63.519  1.00 13.44           C  
ATOM   2608  N   ARG A 334      15.833  78.257  62.714  1.00 14.54           N  
ATOM   2609  CA  ARG A 334      14.973  77.524  61.779  1.00 19.53           C  
ATOM   2610  C   ARG A 334      14.722  78.373  60.515  1.00 23.82           C  
ATOM   2611  O   ARG A 334      14.797  77.981  59.325  1.00 20.06           O  
ATOM   2612  CB  ARG A 334      13.601  77.331  62.457  1.00 20.12           C  
ATOM   2613  CG  ARG A 334      13.643  76.072  63.324  1.00 34.53           C  
ATOM   2614  CD  ARG A 334      12.346  75.866  64.075  1.00 41.34           C  
ATOM   2615  NE  ARG A 334      12.526  76.237  65.444  1.00 57.34           N  
ATOM   2616  CZ  ARG A 334      12.188  75.794  66.618  1.00 49.42           C  
ATOM   2617  NH1 ARG A 334      11.436  74.708  66.793  1.00 71.54           N  
ATOM   2618  NH2 ARG A 334      12.611  76.438  67.717  1.00 53.63           N  
ATOM   2619  N   ARG A 335      14.337  79.621  60.779  1.00 18.55           N  
ATOM   2620  CA  ARG A 335      14.060  80.612  59.762  1.00 17.96           C  
ATOM   2621  C   ARG A 335      15.320  81.003  59.032  1.00 12.30           C  
ATOM   2622  O   ARG A 335      15.260  81.047  57.794  1.00 14.96           O  
ATOM   2623  CB  ARG A 335      13.217  81.766  60.363  1.00 10.12           C  
ATOM   2624  CG  ARG A 335      12.610  82.599  59.246  1.00 14.48           C  
ATOM   2625  CD  ARG A 335      11.492  83.490  59.589  1.00 23.40           C  
ATOM   2626  NE  ARG A 335      10.718  83.965  58.417  1.00 25.34           N  
ATOM   2627  CZ  ARG A 335      10.881  85.027  57.657  1.00 29.70           C  
ATOM   2628  NH1 ARG A 335      11.862  85.949  57.831  1.00 28.11           N  
ATOM   2629  NH2 ARG A 335      10.074  85.301  56.601  1.00 26.99           N  
ATOM   2630  N   ILE A 336      16.436  81.283  59.655  1.00 12.23           N  
ATOM   2631  CA  ILE A 336      17.697  81.696  59.066  1.00 16.82           C  
ATOM   2632  C   ILE A 336      18.189  80.717  58.008  1.00 15.30           C  
ATOM   2633  O   ILE A 336      18.575  81.094  56.894  1.00 13.99           O  
ATOM   2634  CB  ILE A 336      18.787  82.057  60.157  1.00 10.75           C  
ATOM   2635  CG1 ILE A 336      18.241  83.409  60.827  1.00 19.95           C  
ATOM   2636  CG2 ILE A 336      20.239  82.219  59.740  1.00  8.15           C  
ATOM   2637  CD1 ILE A 336      18.729  83.535  62.280  1.00  9.27           C  
ATOM   2638  N   TRP A 337      18.311  79.472  58.417  1.00 14.65           N  
ATOM   2639  CA  TRP A 337      18.797  78.399  57.580  1.00 11.52           C  
ATOM   2640  C   TRP A 337      17.889  78.274  56.372  1.00  9.08           C  
ATOM   2641  O   TRP A 337      18.479  78.160  55.281  1.00 14.26           O  
ATOM   2642  CB  TRP A 337      19.050  77.118  58.378  1.00 12.90           C  
ATOM   2643  CG  TRP A 337      20.396  77.169  59.012  1.00  9.06           C  
ATOM   2644  CD1 TRP A 337      20.661  77.130  60.365  1.00 13.43           C  
ATOM   2645  CD2 TRP A 337      21.663  77.279  58.351  1.00 13.04           C  
ATOM   2646  NE1 TRP A 337      22.017  77.193  60.548  1.00 14.89           N  
ATOM   2647  CE2 TRP A 337      22.646  77.306  59.362  1.00  9.46           C  
ATOM   2648  CE3 TRP A 337      22.042  77.383  57.018  1.00  8.08           C  
ATOM   2649  CZ2 TRP A 337      24.002  77.437  59.096  1.00 11.33           C  
ATOM   2650  CZ3 TRP A 337      23.390  77.537  56.759  1.00 16.13           C  
ATOM   2651  CH2 TRP A 337      24.342  77.550  57.759  1.00 14.48           C  
ATOM   2652  N   LYS A 338      16.579  78.360  56.537  1.00 12.11           N  
ATOM   2653  CA  LYS A 338      15.721  78.275  55.317  1.00 13.29           C  
ATOM   2654  C   LYS A 338      15.946  79.511  54.422  1.00 14.08           C  
ATOM   2655  O   LYS A 338      15.905  79.321  53.198  1.00 16.23           O  
ATOM   2656  CB  LYS A 338      14.263  78.232  55.617  1.00 23.53           C  
ATOM   2657  CG  LYS A 338      13.424  77.038  55.564  1.00 27.06           C  
ATOM   2658  CD  LYS A 338      13.772  75.881  56.439  1.00 29.08           C  
ATOM   2659  CE  LYS A 338      12.509  75.032  56.669  1.00 46.82           C  
ATOM   2660  NZ  LYS A 338      11.567  75.816  57.542  1.00 43.75           N  
ATOM   2661  N   ALA A 339      16.177  80.678  54.946  1.00 13.93           N  
ATOM   2662  CA  ALA A 339      16.381  81.885  54.148  1.00 10.89           C  
ATOM   2663  C   ALA A 339      17.750  81.820  53.531  1.00 10.13           C  
ATOM   2664  O   ALA A 339      17.924  82.226  52.370  1.00 13.67           O  
ATOM   2665  CB  ALA A 339      16.109  83.153  54.966  1.00 10.80           C  
ATOM   2666  N   GLU A 340      18.751  81.287  54.242  1.00 14.24           N  
ATOM   2667  CA  GLU A 340      20.102  81.149  53.716  1.00 10.21           C  
ATOM   2668  C   GLU A 340      20.148  80.161  52.527  1.00 19.36           C  
ATOM   2669  O   GLU A 340      20.889  80.339  51.538  1.00 18.54           O  
ATOM   2670  CB  GLU A 340      21.048  80.637  54.774  1.00 14.00           C  
ATOM   2671  CG  GLU A 340      21.359  81.649  55.871  1.00 21.31           C  
ATOM   2672  CD  GLU A 340      22.542  82.518  55.535  1.00 12.59           C  
ATOM   2673  OE1 GLU A 340      23.272  82.300  54.612  1.00 17.52           O  
ATOM   2674  OE2 GLU A 340      22.652  83.505  56.291  1.00 17.71           O  
ATOM   2675  N   ARG A 341      19.431  79.083  52.623  1.00 14.16           N  
ATOM   2676  CA  ARG A 341      19.359  78.085  51.523  1.00 17.87           C  
ATOM   2677  C   ARG A 341      18.672  78.753  50.349  1.00 15.52           C  
ATOM   2678  O   ARG A 341      19.188  78.604  49.212  1.00 12.27           O  
ATOM   2679  CB  ARG A 341      18.605  76.817  51.940  1.00 13.11           C  
ATOM   2680  CG  ARG A 341      18.516  75.743  50.865  1.00 12.72           C  
ATOM   2681  CD  ARG A 341      17.207  75.034  51.093  1.00 13.42           C  
ATOM   2682  NE  ARG A 341      16.101  75.776  50.518  1.00 20.92           N  
ATOM   2683  CZ  ARG A 341      15.946  76.035  49.224  1.00 17.38           C  
ATOM   2684  NH1 ARG A 341      16.764  75.540  48.320  1.00 16.02           N  
ATOM   2685  NH2 ARG A 341      14.902  76.793  48.858  1.00 20.41           N  
ATOM   2686  N   PHE A 342      17.578  79.469  50.510  1.00 14.06           N  
ATOM   2687  CA  PHE A 342      16.949  80.124  49.324  1.00 11.46           C  
ATOM   2688  C   PHE A 342      17.891  81.082  48.646  1.00 11.78           C  
ATOM   2689  O   PHE A 342      18.025  81.130  47.432  1.00 13.99           O  
ATOM   2690  CB  PHE A 342      15.613  80.743  49.684  1.00 11.61           C  
ATOM   2691  CG  PHE A 342      15.015  81.514  48.523  1.00 12.14           C  
ATOM   2692  CD1 PHE A 342      14.619  80.811  47.392  1.00 12.91           C  
ATOM   2693  CD2 PHE A 342      14.774  82.876  48.601  1.00  8.97           C  
ATOM   2694  CE1 PHE A 342      13.997  81.461  46.316  1.00 14.56           C  
ATOM   2695  CE2 PHE A 342      14.186  83.556  47.510  1.00 11.88           C  
ATOM   2696  CZ  PHE A 342      13.800  82.858  46.364  1.00 14.79           C  
ATOM   2697  N   SER A 343      18.580  81.949  49.374  1.00 14.60           N  
ATOM   2698  CA  SER A 343      19.560  82.933  49.030  1.00 16.05           C  
ATOM   2699  C   SER A 343      20.775  82.354  48.289  1.00 12.18           C  
ATOM   2700  O   SER A 343      21.176  82.975  47.302  1.00 14.76           O  
ATOM   2701  CB  SER A 343      20.018  83.761  50.248  1.00 10.38           C  
ATOM   2702  OG  SER A 343      18.888  84.490  50.655  1.00 18.03           O  
ATOM   2703  N   TRP A 344      21.297  81.246  48.734  1.00 16.78           N  
ATOM   2704  CA  TRP A 344      22.387  80.484  48.129  1.00 13.96           C  
ATOM   2705  C   TRP A 344      21.925  79.988  46.772  1.00 12.46           C  
ATOM   2706  O   TRP A 344      22.642  80.149  45.792  1.00 11.32           O  
ATOM   2707  CB  TRP A 344      22.777  79.359  49.141  1.00 14.18           C  
ATOM   2708  CG  TRP A 344      23.502  78.261  48.375  1.00 26.06           C  
ATOM   2709  CD1 TRP A 344      24.802  78.245  47.965  1.00 20.57           C  
ATOM   2710  CD2 TRP A 344      22.908  77.033  47.870  1.00 13.73           C  
ATOM   2711  NE1 TRP A 344      25.041  77.075  47.267  1.00 21.13           N  
ATOM   2712  CE2 TRP A 344      23.913  76.333  47.200  1.00 19.78           C  
ATOM   2713  CE3 TRP A 344      21.641  76.480  47.980  1.00 18.09           C  
ATOM   2714  CZ2 TRP A 344      23.674  75.102  46.601  1.00 21.35           C  
ATOM   2715  CZ3 TRP A 344      21.387  75.241  47.387  1.00 23.11           C  
ATOM   2716  CH2 TRP A 344      22.413  74.564  46.722  1.00 25.66           C  
ATOM   2717  N   TRP A 345      20.726  79.352  46.701  1.00 16.83           N  
ATOM   2718  CA  TRP A 345      20.097  78.800  45.513  1.00 13.16           C  
ATOM   2719  C   TRP A 345      19.920  79.905  44.457  1.00 15.33           C  
ATOM   2720  O   TRP A 345      20.340  79.772  43.306  1.00 13.01           O  
ATOM   2721  CB  TRP A 345      18.768  78.045  45.733  1.00 16.14           C  
ATOM   2722  CG  TRP A 345      18.231  77.472  44.439  1.00 16.36           C  
ATOM   2723  CD1 TRP A 345      18.637  76.289  43.833  1.00 12.45           C  
ATOM   2724  CD2 TRP A 345      17.282  78.055  43.554  1.00 20.56           C  
ATOM   2725  NE1 TRP A 345      17.972  76.120  42.672  1.00 15.53           N  
ATOM   2726  CE2 TRP A 345      17.143  77.176  42.443  1.00 18.33           C  
ATOM   2727  CE3 TRP A 345      16.519  79.244  43.587  1.00 15.83           C  
ATOM   2728  CZ2 TRP A 345      16.278  77.467  41.384  1.00 18.56           C  
ATOM   2729  CZ3 TRP A 345      15.693  79.541  42.497  1.00 16.92           C  
ATOM   2730  CH2 TRP A 345      15.563  78.666  41.402  1.00 14.39           C  
ATOM   2731  N   MET A 346      19.277  80.981  44.794  1.00 12.40           N  
ATOM   2732  CA  MET A 346      19.059  82.119  43.921  1.00 14.55           C  
ATOM   2733  C   MET A 346      20.412  82.554  43.374  1.00 10.96           C  
ATOM   2734  O   MET A 346      20.535  82.854  42.216  1.00 15.55           O  
ATOM   2735  CB  MET A 346      18.478  83.305  44.718  1.00 16.01           C  
ATOM   2736  CG  MET A 346      17.000  83.022  44.922  1.00 18.11           C  
ATOM   2737  SD  MET A 346      16.196  83.391  43.345  1.00 27.23           S  
ATOM   2738  CE  MET A 346      15.789  85.128  43.697  1.00 17.73           C  
ATOM   2739  N   THR A 347      21.375  82.704  44.238  1.00 16.72           N  
ATOM   2740  CA  THR A 347      22.736  83.135  43.880  1.00 16.65           C  
ATOM   2741  C   THR A 347      23.403  82.149  42.907  1.00 21.16           C  
ATOM   2742  O   THR A 347      24.019  82.588  41.906  1.00 16.77           O  
ATOM   2743  CB  THR A 347      23.659  83.409  45.131  1.00 10.61           C  
ATOM   2744  OG1 THR A 347      22.939  84.406  45.968  1.00 16.21           O  
ATOM   2745  CG2 THR A 347      25.071  83.785  44.762  1.00 12.47           C  
ATOM   2746  N   SER A 348      23.273  80.846  43.168  1.00 18.07           N  
ATOM   2747  CA  SER A 348      23.935  79.891  42.275  1.00 18.36           C  
ATOM   2748  C   SER A 348      23.291  79.787  40.904  1.00 12.36           C  
ATOM   2749  O   SER A 348      24.057  79.528  39.954  1.00 17.53           O  
ATOM   2750  CB  SER A 348      24.237  78.579  42.966  1.00 21.50           C  
ATOM   2751  OG  SER A 348      23.087  77.768  42.806  1.00 29.18           O  
ATOM   2752  N   VAL A 349      22.036  80.034  40.698  1.00  9.23           N  
ATOM   2753  CA  VAL A 349      21.414  79.896  39.408  1.00 10.06           C  
ATOM   2754  C   VAL A 349      21.501  81.154  38.551  1.00 16.19           C  
ATOM   2755  O   VAL A 349      21.374  81.029  37.314  1.00 16.51           O  
ATOM   2756  CB  VAL A 349      19.989  79.262  39.484  1.00 16.89           C  
ATOM   2757  CG1 VAL A 349      19.951  77.830  40.034  1.00 15.37           C  
ATOM   2758  CG2 VAL A 349      18.936  80.132  40.176  1.00 12.35           C  
ATOM   2759  N   LEU A 350      21.611  82.344  39.093  1.00 13.10           N  
ATOM   2760  CA  LEU A 350      21.613  83.621  38.331  1.00 15.48           C  
ATOM   2761  C   LEU A 350      22.976  84.208  38.045  1.00 12.58           C  
ATOM   2762  O   LEU A 350      23.130  85.100  37.209  1.00 17.19           O  
ATOM   2763  CB  LEU A 350      20.739  84.596  39.117  1.00 11.77           C  
ATOM   2764  CG  LEU A 350      19.263  84.323  39.277  1.00 14.41           C  
ATOM   2765  CD1 LEU A 350      18.671  85.273  40.335  1.00 12.50           C  
ATOM   2766  CD2 LEU A 350      18.539  84.366  37.930  1.00 13.15           C  
ATOM   2767  N   HIS A 351      23.997  83.771  38.797  1.00 19.24           N  
ATOM   2768  CA  HIS A 351      25.347  84.284  38.641  1.00 14.81           C  
ATOM   2769  C   HIS A 351      26.185  83.359  37.749  1.00 20.45           C  
ATOM   2770  O   HIS A 351      25.874  82.194  37.520  1.00 18.88           O  
ATOM   2771  CB  HIS A 351      26.117  84.657  39.897  1.00 10.77           C  
ATOM   2772  CG  HIS A 351      25.441  85.672  40.758  1.00  9.30           C  
ATOM   2773  ND1 HIS A 351      24.246  85.538  41.412  1.00 18.76           N  
ATOM   2774  CD2 HIS A 351      25.838  86.984  40.981  1.00 12.10           C  
ATOM   2775  CE1 HIS A 351      23.964  86.702  42.034  1.00 18.17           C  
ATOM   2776  NE2 HIS A 351      24.935  87.548  41.787  1.00 12.72           N  
ATOM   2777  N   ARG A 352      27.205  84.003  37.212  1.00 19.65           N  
ATOM   2778  CA  ARG A 352      28.265  83.462  36.352  1.00 20.66           C  
ATOM   2779  C   ARG A 352      29.487  83.230  37.237  1.00 18.77           C  
ATOM   2780  O   ARG A 352      30.107  84.153  37.823  1.00 21.70           O  
ATOM   2781  CB  ARG A 352      28.487  84.368  35.150  1.00 24.83           C  
ATOM   2782  CG  ARG A 352      29.915  84.776  34.864  1.00 35.42           C  
ATOM   2783  CD  ARG A 352      30.569  83.911  33.841  1.00 50.56           C  
ATOM   2784  NE  ARG A 352      31.144  84.630  32.731  1.00 69.74           N  
ATOM   2785  CZ  ARG A 352      31.488  85.897  32.557  1.00 70.60           C  
ATOM   2786  NH1 ARG A 352      31.345  86.842  33.486  1.00 65.09           N  
ATOM   2787  NH2 ARG A 352      32.003  86.271  31.364  1.00 69.99           N  
ATOM   2788  N   PHE A 353      29.796  81.975  37.477  1.00 14.39           N  
ATOM   2789  CA  PHE A 353      30.888  81.622  38.374  1.00 12.86           C  
ATOM   2790  C   PHE A 353      32.123  81.311  37.531  1.00 25.86           C  
ATOM   2791  O   PHE A 353      31.903  80.662  36.521  1.00 29.29           O  
ATOM   2792  CB  PHE A 353      30.517  80.391  39.185  1.00 16.63           C  
ATOM   2793  CG  PHE A 353      29.511  80.619  40.272  1.00 16.04           C  
ATOM   2794  CD1 PHE A 353      28.167  80.710  39.958  1.00 20.97           C  
ATOM   2795  CD2 PHE A 353      29.895  80.771  41.586  1.00 15.37           C  
ATOM   2796  CE1 PHE A 353      27.225  80.888  40.943  1.00 18.80           C  
ATOM   2797  CE2 PHE A 353      29.005  80.975  42.597  1.00 12.93           C  
ATOM   2798  CZ  PHE A 353      27.633  81.037  42.263  1.00 14.88           C  
ATOM   2799  N   PRO A 354      33.293  81.733  37.981  1.00 28.52           N  
ATOM   2800  CA  PRO A 354      34.540  81.421  37.298  1.00 30.09           C  
ATOM   2801  C   PRO A 354      34.800  79.903  37.407  1.00 34.03           C  
ATOM   2802  O   PRO A 354      34.280  79.159  38.249  1.00 34.53           O  
ATOM   2803  CB  PRO A 354      35.597  82.171  38.088  1.00 34.13           C  
ATOM   2804  CG  PRO A 354      35.018  82.467  39.422  1.00 30.22           C  
ATOM   2805  CD  PRO A 354      33.504  82.501  39.223  1.00 29.91           C  
ATOM   2806  N   ASP A 355      35.630  79.434  36.512  1.00 40.42           N  
ATOM   2807  CA  ASP A 355      36.025  78.018  36.440  1.00 47.87           C  
ATOM   2808  C   ASP A 355      34.835  77.098  36.688  1.00 42.48           C  
ATOM   2809  O   ASP A 355      34.774  76.399  37.715  1.00 51.37           O  
ATOM   2810  CB  ASP A 355      37.189  77.850  37.431  1.00 62.28           C  
ATOM   2811  CG  ASP A 355      38.330  78.813  37.102  1.00 74.20           C  
ATOM   2812  OD1 ASP A 355      38.300  79.443  36.030  1.00 72.08           O  
ATOM   2813  OD2 ASP A 355      39.258  78.915  37.947  1.00 79.50           O  
ATOM   2814  N   THR A 356      33.916  77.102  35.783  1.00 38.84           N  
ATOM   2815  CA  THR A 356      32.687  76.265  35.784  1.00 35.89           C  
ATOM   2816  C   THR A 356      32.815  75.387  34.531  1.00 29.35           C  
ATOM   2817  O   THR A 356      32.941  75.926  33.415  1.00 29.62           O  
ATOM   2818  CB  THR A 356      31.399  77.188  35.721  1.00 33.68           C  
ATOM   2819  OG1 THR A 356      31.325  77.930  36.998  1.00 45.74           O  
ATOM   2820  CG2 THR A 356      30.061  76.545  35.389  1.00 31.87           C  
ATOM   2821  N   ASP A 357      32.797  74.102  34.659  1.00 28.38           N  
ATOM   2822  CA  ASP A 357      32.893  73.181  33.480  1.00 25.78           C  
ATOM   2823  C   ASP A 357      31.590  73.217  32.691  1.00 28.51           C  
ATOM   2824  O   ASP A 357      30.616  73.843  33.152  1.00 30.43           O  
ATOM   2825  CB  ASP A 357      33.318  71.832  33.995  1.00 34.67           C  
ATOM   2826  CG  ASP A 357      32.247  70.951  34.547  1.00 34.66           C  
ATOM   2827  OD1 ASP A 357      31.444  71.331  35.403  1.00 31.09           O  
ATOM   2828  OD2 ASP A 357      32.149  69.786  34.073  1.00 66.67           O  
ATOM   2829  N   ALA A 358      31.578  72.580  31.537  1.00 23.37           N  
ATOM   2830  CA  ALA A 358      30.407  72.516  30.661  1.00 28.24           C  
ATOM   2831  C   ALA A 358      29.166  71.896  31.357  1.00 20.88           C  
ATOM   2832  O   ALA A 358      28.018  72.424  31.168  1.00 17.86           O  
ATOM   2833  CB  ALA A 358      30.755  71.772  29.350  1.00 19.86           C  
ATOM   2834  N   PHE A 359      29.404  70.815  32.087  1.00 16.30           N  
ATOM   2835  CA  PHE A 359      28.312  70.137  32.799  1.00 17.46           C  
ATOM   2836  C   PHE A 359      27.547  71.106  33.713  1.00 18.14           C  
ATOM   2837  O   PHE A 359      26.311  71.231  33.633  1.00 15.33           O  
ATOM   2838  CB  PHE A 359      28.842  68.882  33.521  1.00 10.21           C  
ATOM   2839  CG  PHE A 359      27.755  68.133  34.268  1.00 18.43           C  
ATOM   2840  CD1 PHE A 359      26.824  67.338  33.610  1.00 25.30           C  
ATOM   2841  CD2 PHE A 359      27.625  68.309  35.657  1.00 22.26           C  
ATOM   2842  CE1 PHE A 359      25.767  66.732  34.296  1.00 16.07           C  
ATOM   2843  CE2 PHE A 359      26.624  67.682  36.386  1.00 19.97           C  
ATOM   2844  CZ  PHE A 359      25.677  66.929  35.712  1.00 14.44           C  
ATOM   2845  N   SER A 360      28.213  71.689  34.667  1.00 16.47           N  
ATOM   2846  CA  SER A 360      27.795  72.622  35.706  1.00 16.38           C  
ATOM   2847  C   SER A 360      27.097  73.809  35.064  1.00 17.05           C  
ATOM   2848  O   SER A 360      26.062  74.259  35.546  1.00 15.44           O  
ATOM   2849  CB  SER A 360      28.914  72.923  36.666  1.00 28.44           C  
ATOM   2850  OG  SER A 360      29.496  74.219  36.498  1.00 38.86           O  
ATOM   2851  N   GLN A 361      27.539  74.290  33.935  1.00 16.98           N  
ATOM   2852  CA  GLN A 361      26.888  75.336  33.150  1.00 18.47           C  
ATOM   2853  C   GLN A 361      25.519  74.902  32.675  1.00 15.78           C  
ATOM   2854  O   GLN A 361      24.532  75.585  32.758  1.00 15.40           O  
ATOM   2855  CB  GLN A 361      27.721  75.618  31.889  1.00 25.04           C  
ATOM   2856  CG  GLN A 361      29.064  76.243  32.336  1.00 42.69           C  
ATOM   2857  CD  GLN A 361      29.351  77.334  31.317  1.00 59.32           C  
ATOM   2858  OE1 GLN A 361      30.472  77.563  30.909  1.00 77.16           O  
ATOM   2859  NE2 GLN A 361      28.221  77.941  30.930  1.00 62.03           N  
ATOM   2860  N   ARG A 362      25.532  73.674  32.045  1.00 16.61           N  
ATOM   2861  CA  ARG A 362      24.281  73.110  31.562  1.00 13.88           C  
ATOM   2862  C   ARG A 362      23.317  72.851  32.691  1.00 12.21           C  
ATOM   2863  O   ARG A 362      22.113  73.021  32.427  1.00 16.90           O  
ATOM   2864  CB  ARG A 362      24.436  71.782  30.784  1.00 22.95           C  
ATOM   2865  CG  ARG A 362      24.601  71.827  29.312  1.00 32.46           C  
ATOM   2866  CD  ARG A 362      23.382  72.098  28.486  1.00 45.98           C  
ATOM   2867  NE  ARG A 362      23.618  71.762  27.052  1.00 36.35           N  
ATOM   2868  CZ  ARG A 362      24.439  72.433  26.253  1.00 41.32           C  
ATOM   2869  NH1 ARG A 362      25.161  73.498  26.617  1.00 47.55           N  
ATOM   2870  NH2 ARG A 362      24.547  72.047  24.975  1.00 49.62           N  
ATOM   2871  N   ILE A 363      23.792  72.320  33.817  1.00 13.16           N  
ATOM   2872  CA  ILE A 363      22.839  72.100  34.936  1.00 19.21           C  
ATOM   2873  C   ILE A 363      22.273  73.476  35.364  1.00 13.72           C  
ATOM   2874  O   ILE A 363      21.113  73.507  35.764  1.00 13.72           O  
ATOM   2875  CB  ILE A 363      23.484  71.380  36.159  1.00 18.01           C  
ATOM   2876  CG1 ILE A 363      23.769  69.880  35.915  1.00 13.29           C  
ATOM   2877  CG2 ILE A 363      22.735  71.611  37.494  1.00 19.22           C  
ATOM   2878  CD1 ILE A 363      22.586  69.091  35.322  1.00 14.94           C  
ATOM   2879  N   GLN A 364      23.081  74.530  35.344  1.00 18.00           N  
ATOM   2880  CA  GLN A 364      22.629  75.865  35.755  1.00 13.49           C  
ATOM   2881  C   GLN A 364      21.445  76.279  34.898  1.00 16.46           C  
ATOM   2882  O   GLN A 364      20.406  76.715  35.417  1.00 14.64           O  
ATOM   2883  CB  GLN A 364      23.677  76.936  35.804  1.00 11.46           C  
ATOM   2884  CG  GLN A 364      23.206  78.222  36.457  1.00 20.84           C  
ATOM   2885  CD  GLN A 364      24.098  79.419  36.195  1.00 20.31           C  
ATOM   2886  OE1 GLN A 364      24.179  79.871  35.041  1.00 22.84           O  
ATOM   2887  NE2 GLN A 364      24.728  79.909  37.263  1.00 18.73           N  
ATOM   2888  N   GLN A 365      21.586  76.088  33.585  1.00 17.82           N  
ATOM   2889  CA  GLN A 365      20.535  76.377  32.632  1.00 19.71           C  
ATOM   2890  C   GLN A 365      19.292  75.549  32.908  1.00 13.71           C  
ATOM   2891  O   GLN A 365      18.182  76.094  32.923  1.00 21.64           O  
ATOM   2892  CB  GLN A 365      20.976  76.200  31.161  1.00 24.22           C  
ATOM   2893  CG  GLN A 365      19.974  76.847  30.221  1.00 61.17           C  
ATOM   2894  CD  GLN A 365      20.443  76.935  28.783  1.00 77.17           C  
ATOM   2895  OE1 GLN A 365      19.704  77.304  27.851  1.00 77.01           O  
ATOM   2896  NE2 GLN A 365      21.722  76.577  28.617  1.00 85.99           N  
ATOM   2897  N   THR A 366      19.402  74.287  33.117  1.00 16.62           N  
ATOM   2898  CA  THR A 366      18.319  73.323  33.357  1.00 18.76           C  
ATOM   2899  C   THR A 366      17.544  73.628  34.626  1.00 12.50           C  
ATOM   2900  O   THR A 366      16.317  73.512  34.666  1.00 15.26           O  
ATOM   2901  CB  THR A 366      18.742  71.803  33.276  1.00  9.44           C  
ATOM   2902  OG1 THR A 366      19.626  71.732  32.101  1.00 20.47           O  
ATOM   2903  CG2 THR A 366      17.531  70.920  32.962  1.00 13.24           C  
ATOM   2904  N   GLU A 367      18.261  73.997  35.669  1.00 13.93           N  
ATOM   2905  CA  GLU A 367      17.574  74.390  36.924  1.00 11.84           C  
ATOM   2906  C   GLU A 367      16.641  75.512  36.566  1.00  9.63           C  
ATOM   2907  O   GLU A 367      15.434  75.493  36.933  1.00 16.47           O  
ATOM   2908  CB  GLU A 367      18.535  74.897  37.925  1.00 13.60           C  
ATOM   2909  CG  GLU A 367      19.402  74.016  38.738  1.00 27.37           C  
ATOM   2910  CD  GLU A 367      18.727  73.485  39.974  1.00 17.16           C  
ATOM   2911  OE1 GLU A 367      18.021  72.485  39.754  1.00 24.13           O  
ATOM   2912  OE2 GLU A 367      18.895  74.001  41.023  1.00 22.13           O  
ATOM   2913  N   LEU A 368      17.143  76.513  35.820  1.00 15.29           N  
ATOM   2914  CA  LEU A 368      16.250  77.660  35.454  1.00 13.62           C  
ATOM   2915  C   LEU A 368      15.062  77.189  34.644  1.00 12.79           C  
ATOM   2916  O   LEU A 368      13.898  77.551  34.921  1.00 18.62           O  
ATOM   2917  CB  LEU A 368      17.038  78.784  34.836  1.00 19.94           C  
ATOM   2918  CG  LEU A 368      17.936  79.680  35.635  1.00 18.62           C  
ATOM   2919  CD1 LEU A 368      18.682  80.649  34.739  1.00 23.39           C  
ATOM   2920  CD2 LEU A 368      17.116  80.444  36.673  1.00 16.76           C  
ATOM   2921  N   GLU A 369      15.365  76.411  33.613  1.00 19.30           N  
ATOM   2922  CA  GLU A 369      14.349  75.876  32.738  1.00 20.91           C  
ATOM   2923  C   GLU A 369      13.361  75.000  33.492  1.00 19.69           C  
ATOM   2924  O   GLU A 369      12.198  75.183  33.112  1.00 20.28           O  
ATOM   2925  CB  GLU A 369      14.799  75.026  31.560  1.00 19.88           C  
ATOM   2926  CG  GLU A 369      15.842  75.802  30.738  1.00 33.29           C  
ATOM   2927  CD  GLU A 369      15.999  75.143  29.402  1.00 46.39           C  
ATOM   2928  OE1 GLU A 369      15.318  74.161  29.136  1.00 61.16           O  
ATOM   2929  OE2 GLU A 369      16.822  75.763  28.728  1.00 59.19           O  
ATOM   2930  N   TYR A 370      13.824  74.202  34.442  1.00 13.07           N  
ATOM   2931  CA  TYR A 370      12.956  73.379  35.216  1.00 11.73           C  
ATOM   2932  C   TYR A 370      12.086  74.206  36.149  1.00 13.29           C  
ATOM   2933  O   TYR A 370      10.862  74.045  36.099  1.00 16.11           O  
ATOM   2934  CB  TYR A 370      13.679  72.210  36.009  1.00 12.40           C  
ATOM   2935  CG  TYR A 370      12.677  71.567  36.961  1.00 16.96           C  
ATOM   2936  CD1 TYR A 370      11.598  70.775  36.481  1.00 14.40           C  
ATOM   2937  CD2 TYR A 370      12.738  71.803  38.319  1.00 14.04           C  
ATOM   2938  CE1 TYR A 370      10.645  70.270  37.339  1.00 14.23           C  
ATOM   2939  CE2 TYR A 370      11.818  71.257  39.216  1.00 20.10           C  
ATOM   2940  CZ  TYR A 370      10.762  70.496  38.718  1.00 12.94           C  
ATOM   2941  OH  TYR A 370       9.779  70.037  39.531  1.00 17.65           O  
ATOM   2942  N   TYR A 371      12.702  75.016  36.993  1.00 16.82           N  
ATOM   2943  CA  TYR A 371      12.002  75.814  37.987  1.00 20.50           C  
ATOM   2944  C   TYR A 371      11.092  76.856  37.379  1.00 24.20           C  
ATOM   2945  O   TYR A 371      10.090  77.125  38.079  1.00 23.26           O  
ATOM   2946  CB  TYR A 371      12.901  76.452  39.095  1.00 17.29           C  
ATOM   2947  CG  TYR A 371      13.362  75.432  40.117  1.00 14.80           C  
ATOM   2948  CD1 TYR A 371      14.493  74.647  39.832  1.00 12.72           C  
ATOM   2949  CD2 TYR A 371      12.642  75.172  41.273  1.00 16.81           C  
ATOM   2950  CE1 TYR A 371      14.901  73.660  40.711  1.00 11.43           C  
ATOM   2951  CE2 TYR A 371      13.054  74.196  42.181  1.00 21.17           C  
ATOM   2952  CZ  TYR A 371      14.208  73.447  41.880  1.00 17.82           C  
ATOM   2953  OH  TYR A 371      14.696  72.474  42.700  1.00 22.96           O  
ATOM   2954  N   LEU A 372      11.465  77.412  36.231  1.00 22.03           N  
ATOM   2955  CA  LEU A 372      10.601  78.436  35.602  1.00 19.91           C  
ATOM   2956  C   LEU A 372       9.471  77.833  34.784  1.00 20.03           C  
ATOM   2957  O   LEU A 372       8.554  78.495  34.358  1.00 20.91           O  
ATOM   2958  CB  LEU A 372      11.534  79.347  34.789  1.00 24.93           C  
ATOM   2959  CG  LEU A 372      12.471  80.113  35.744  1.00 31.90           C  
ATOM   2960  CD1 LEU A 372      13.403  81.056  35.021  1.00 19.83           C  
ATOM   2961  CD2 LEU A 372      11.578  80.796  36.782  1.00 27.93           C  
ATOM   2962  N   GLY A 373       9.562  76.546  34.555  1.00 24.80           N  
ATOM   2963  CA  GLY A 373       8.699  75.733  33.770  1.00 22.68           C  
ATOM   2964  C   GLY A 373       7.638  74.937  34.454  1.00 23.37           C  
ATOM   2965  O   GLY A 373       6.596  74.658  33.847  1.00 29.62           O  
ATOM   2966  N   SER A 374       7.846  74.552  35.695  1.00 26.84           N  
ATOM   2967  CA  SER A 374       6.901  73.647  36.387  1.00 15.68           C  
ATOM   2968  C   SER A 374       6.060  74.415  37.357  1.00 18.89           C  
ATOM   2969  O   SER A 374       6.721  75.288  37.930  1.00 18.46           O  
ATOM   2970  CB  SER A 374       7.884  72.741  37.139  1.00 11.48           C  
ATOM   2971  OG  SER A 374       7.192  72.223  38.250  1.00 14.62           O  
ATOM   2972  N   GLU A 375       4.812  74.119  37.547  1.00 19.74           N  
ATOM   2973  CA  GLU A 375       3.948  74.806  38.512  1.00 18.83           C  
ATOM   2974  C   GLU A 375       4.461  74.611  39.937  1.00 20.33           C  
ATOM   2975  O   GLU A 375       4.384  75.581  40.752  1.00 18.03           O  
ATOM   2976  CB  GLU A 375       2.528  74.303  38.450  1.00 30.97           C  
ATOM   2977  CG  GLU A 375       1.521  75.040  37.583  1.00 64.12           C  
ATOM   2978  CD  GLU A 375       0.926  76.295  38.170  1.00 75.49           C  
ATOM   2979  OE1 GLU A 375       0.634  76.460  39.347  1.00 73.81           O  
ATOM   2980  OE2 GLU A 375       0.750  77.156  37.278  1.00 81.75           O  
ATOM   2981  N   ALA A 376       5.015  73.445  40.196  1.00 19.74           N  
ATOM   2982  CA  ALA A 376       5.619  73.075  41.485  1.00 18.07           C  
ATOM   2983  C   ALA A 376       6.915  73.836  41.716  1.00 15.16           C  
ATOM   2984  O   ALA A 376       7.152  74.489  42.758  1.00 13.74           O  
ATOM   2985  CB  ALA A 376       5.761  71.581  41.596  1.00 17.52           C  
ATOM   2986  N   GLY A 377       7.753  73.862  40.705  1.00 13.01           N  
ATOM   2987  CA  GLY A 377       9.020  74.625  40.772  1.00 16.96           C  
ATOM   2988  C   GLY A 377       8.782  76.127  40.997  1.00 15.67           C  
ATOM   2989  O   GLY A 377       9.500  76.702  41.833  1.00 13.63           O  
ATOM   2990  N   LEU A 378       7.804  76.683  40.283  1.00 16.87           N  
ATOM   2991  CA  LEU A 378       7.444  78.109  40.356  1.00 16.87           C  
ATOM   2992  C   LEU A 378       6.985  78.446  41.778  1.00 18.35           C  
ATOM   2993  O   LEU A 378       7.438  79.447  42.348  1.00 13.84           O  
ATOM   2994  CB  LEU A 378       6.434  78.422  39.283  1.00 14.37           C  
ATOM   2995  CG  LEU A 378       6.881  78.605  37.837  1.00 18.98           C  
ATOM   2996  CD1 LEU A 378       5.572  78.804  37.049  1.00 22.10           C  
ATOM   2997  CD2 LEU A 378       7.795  79.807  37.727  1.00 16.80           C  
ATOM   2998  N   ALA A 379       6.172  77.547  42.328  1.00 16.25           N  
ATOM   2999  CA  ALA A 379       5.670  77.653  43.655  1.00 14.18           C  
ATOM   3000  C   ALA A 379       6.776  77.678  44.695  1.00 19.07           C  
ATOM   3001  O   ALA A 379       6.619  78.433  45.681  1.00 17.39           O  
ATOM   3002  CB  ALA A 379       4.580  76.619  43.894  1.00 12.85           C  
ATOM   3003  N   THR A 380       7.880  76.984  44.467  1.00 24.21           N  
ATOM   3004  CA  THR A 380       9.005  76.887  45.409  1.00 18.80           C  
ATOM   3005  C   THR A 380       9.727  78.217  45.514  1.00 15.18           C  
ATOM   3006  O   THR A 380      10.160  78.601  46.609  1.00 17.11           O  
ATOM   3007  CB  THR A 380      10.036  75.710  45.243  1.00 11.04           C  
ATOM   3008  OG1 THR A 380      10.646  75.965  43.925  1.00 16.49           O  
ATOM   3009  CG2 THR A 380       9.490  74.317  45.362  1.00 10.42           C  
ATOM   3010  N   ILE A 381       9.777  78.823  44.313  1.00 16.90           N  
ATOM   3011  CA  ILE A 381      10.394  80.140  44.233  1.00 17.26           C  
ATOM   3012  C   ILE A 381       9.502  81.161  44.953  1.00 13.43           C  
ATOM   3013  O   ILE A 381      10.004  81.837  45.840  1.00 13.37           O  
ATOM   3014  CB  ILE A 381      10.712  80.597  42.754  1.00 15.37           C  
ATOM   3015  CG1 ILE A 381      11.657  79.507  42.170  1.00 14.15           C  
ATOM   3016  CG2 ILE A 381      11.446  81.945  42.765  1.00 16.66           C  
ATOM   3017  CD1 ILE A 381      11.860  79.650  40.658  1.00 22.21           C  
ATOM   3018  N   ALA A 382       8.252  81.212  44.528  1.00 19.29           N  
ATOM   3019  CA  ALA A 382       7.246  82.109  45.045  1.00 16.74           C  
ATOM   3020  C   ALA A 382       7.095  82.062  46.536  1.00 20.03           C  
ATOM   3021  O   ALA A 382       7.137  83.187  47.164  1.00 14.94           O  
ATOM   3022  CB  ALA A 382       5.960  82.022  44.237  1.00 11.88           C  
ATOM   3023  N   GLU A 383       6.951  80.935  47.207  1.00 13.64           N  
ATOM   3024  CA  GLU A 383       6.780  80.867  48.656  1.00 17.77           C  
ATOM   3025  C   GLU A 383       8.035  81.295  49.412  1.00 19.15           C  
ATOM   3026  O   GLU A 383       7.970  81.857  50.527  1.00 24.47           O  
ATOM   3027  CB  GLU A 383       6.285  79.511  49.175  1.00 14.32           C  
ATOM   3028  CG  GLU A 383       7.419  78.468  49.306  1.00 17.36           C  
ATOM   3029  CD  GLU A 383       6.961  77.070  49.640  1.00 24.82           C  
ATOM   3030  OE1 GLU A 383       5.748  77.105  49.885  1.00 25.66           O  
ATOM   3031  OE2 GLU A 383       7.672  76.071  49.636  1.00 27.01           O  
ATOM   3032  N   ASN A 384       9.205  81.081  48.849  1.00 16.17           N  
ATOM   3033  CA  ASN A 384      10.456  81.507  49.429  1.00 13.42           C  
ATOM   3034  C   ASN A 384      10.626  83.019  49.236  1.00 12.28           C  
ATOM   3035  O   ASN A 384      11.088  83.637  50.197  1.00 13.79           O  
ATOM   3036  CB  ASN A 384      11.649  80.772  48.877  1.00 12.21           C  
ATOM   3037  CG  ASN A 384      11.868  79.451  49.604  1.00 16.06           C  
ATOM   3038  OD1 ASN A 384      12.541  79.454  50.668  1.00 25.12           O  
ATOM   3039  ND2 ASN A 384      11.322  78.457  48.949  1.00 17.96           N  
ATOM   3040  N   TYR A 385      10.340  83.527  48.096  1.00 10.61           N  
ATOM   3041  CA  TYR A 385      10.509  84.947  47.778  1.00 12.74           C  
ATOM   3042  C   TYR A 385       9.655  85.831  48.635  1.00  9.96           C  
ATOM   3043  O   TYR A 385      10.211  86.830  49.195  1.00 16.78           O  
ATOM   3044  CB  TYR A 385      10.389  85.165  46.232  1.00 10.97           C  
ATOM   3045  CG  TYR A 385      11.019  86.454  45.802  1.00 16.53           C  
ATOM   3046  CD1 TYR A 385      10.239  87.658  45.837  1.00 15.03           C  
ATOM   3047  CD2 TYR A 385      12.398  86.521  45.486  1.00 24.22           C  
ATOM   3048  CE1 TYR A 385      10.871  88.859  45.493  1.00 17.60           C  
ATOM   3049  CE2 TYR A 385      13.027  87.730  45.153  1.00 16.03           C  
ATOM   3050  CZ  TYR A 385      12.216  88.894  45.140  1.00 14.28           C  
ATOM   3051  OH  TYR A 385      12.738  90.071  44.796  1.00 17.36           O  
ATOM   3052  N   VAL A 386       8.400  85.553  48.826  1.00 14.08           N  
ATOM   3053  CA  VAL A 386       7.438  86.281  49.619  1.00 16.80           C  
ATOM   3054  C   VAL A 386       7.814  86.212  51.097  1.00 20.74           C  
ATOM   3055  O   VAL A 386       7.506  87.127  51.851  1.00 21.00           O  
ATOM   3056  CB  VAL A 386       5.982  85.884  49.368  1.00 16.75           C  
ATOM   3057  CG1 VAL A 386       5.615  86.169  47.919  1.00 15.15           C  
ATOM   3058  CG2 VAL A 386       5.599  84.490  49.805  1.00 13.93           C  
ATOM   3059  N   GLY A 387       8.463  85.126  51.449  1.00 22.08           N  
ATOM   3060  CA  GLY A 387       8.884  84.889  52.817  1.00 15.20           C  
ATOM   3061  C   GLY A 387       8.042  83.773  53.408  1.00 17.59           C  
ATOM   3062  O   GLY A 387       6.848  83.720  53.250  1.00 22.78           O  
ATOM   3063  N   LEU A 388       8.738  82.904  54.095  1.00 21.36           N  
ATOM   3064  CA  LEU A 388       8.105  81.757  54.770  1.00 21.03           C  
ATOM   3065  C   LEU A 388       7.533  82.358  56.073  1.00 27.02           C  
ATOM   3066  O   LEU A 388       7.968  83.366  56.616  1.00 22.10           O  
ATOM   3067  CB  LEU A 388       9.227  80.754  54.922  1.00 21.95           C  
ATOM   3068  CG  LEU A 388       9.269  79.460  54.175  1.00 32.48           C  
ATOM   3069  CD1 LEU A 388       8.541  79.533  52.839  1.00 37.62           C  
ATOM   3070  CD2 LEU A 388      10.717  79.014  53.956  1.00 34.68           C  
ATOM   3071  N   PRO A 389       6.496  81.702  56.541  1.00 34.68           N  
ATOM   3072  CA  PRO A 389       5.809  82.028  57.797  1.00 38.95           C  
ATOM   3073  C   PRO A 389       6.771  82.285  58.954  1.00 36.85           C  
ATOM   3074  O   PRO A 389       7.892  81.721  58.944  1.00 39.39           O  
ATOM   3075  CB  PRO A 389       5.042  80.717  58.087  1.00 40.97           C  
ATOM   3076  CG  PRO A 389       5.851  79.680  57.295  1.00 43.59           C  
ATOM   3077  CD  PRO A 389       5.950  80.441  55.950  1.00 35.10           C  
ATOM   3078  N   TYR A 390       6.351  83.131  59.894  1.00 29.83           N  
ATOM   3079  CA  TYR A 390       7.161  83.409  61.080  1.00 24.05           C  
ATOM   3080  C   TYR A 390       6.688  82.310  62.056  1.00 31.57           C  
ATOM   3081  O   TYR A 390       5.485  81.973  62.003  1.00 32.35           O  
ATOM   3082  CB  TYR A 390       6.948  84.749  61.736  1.00 29.37           C  
ATOM   3083  CG  TYR A 390       7.572  86.023  61.238  1.00 32.28           C  
ATOM   3084  CD1 TYR A 390       8.029  86.141  59.918  1.00 38.18           C  
ATOM   3085  CD2 TYR A 390       7.714  87.152  62.065  1.00 29.48           C  
ATOM   3086  CE1 TYR A 390       8.625  87.316  59.466  1.00 35.48           C  
ATOM   3087  CE2 TYR A 390       8.307  88.337  61.629  1.00 29.24           C  
ATOM   3088  CZ  TYR A 390       8.753  88.410  60.315  1.00 36.75           C  
ATOM   3089  OH  TYR A 390       9.302  89.554  59.775  1.00 31.74           O  
ATOM   3090  N   GLU A 391       7.617  81.852  62.855  1.00 36.69           N  
ATOM   3091  CA  GLU A 391       7.316  80.871  63.906  1.00 42.22           C  
ATOM   3092  C   GLU A 391       7.007  81.616  65.223  1.00 43.11           C  
ATOM   3093  O   GLU A 391       6.178  80.960  65.952  1.00 60.14           O  
ATOM   3094  CB  GLU A 391       8.448  79.919  64.217  1.00 42.23           C  
ATOM   3095  CG  GLU A 391       9.779  80.311  63.591  1.00 51.85           C  
ATOM   3096  CD  GLU A 391      10.743  79.203  63.278  1.00 61.67           C  
ATOM   3097  OE1 GLU A 391      10.252  78.057  63.453  1.00 66.75           O  
ATOM   3098  OE2 GLU A 391      11.883  79.492  62.907  1.00 44.39           O  
TER    3099      GLU A 391                                                      
MASTER      363    1    2   18   23    9    0    6 3491    1   63   31          
END                                                                             
