# Supplementary material for: Modeling of loops in proteins: a multi-method approach
Source: BMC Struct Biol. 2010 Feb 11;10:5. doi: 10.1186/1472-6807-10-5 (PMC2837870; doi:10.1186/1472-6807-10-5)
Supplement: Additional file 1 — Student t-test. Results from two sample paired t-test of Table 2. [file 1472-6807-10-5-S1.GZ › loop_test_data/1php_135-141.pdb]

HEADER    KINASE                                  12-APR-94   1PHP              
TITLE     STRUCTURE OF THE ADP COMPLEX OF THE 3-PHOSPHOGLYCERATE                
TITLE    2 KINASE FROM BACILLUS STEAROTHERMOPHILUS AT 1.65 ANGSTROMS            
COMPND    MOL_ID: 1;                                                            
COMPND   2 MOLECULE: 3-PHOSPHOGLYCERATE KINASE;                                 
COMPND   3 CHAIN: A;                                                            
COMPND   4 EC: 2.7.2.3;                                                         
COMPND   5 ENGINEERED: YES                                                      
SOURCE    MOL_ID: 1;                                                            
SOURCE   2 ORGANISM_SCIENTIFIC: BACILLUS STEAROTHERMOPHILUS                     
KEYWDS    KINASE                                                                
EXPDTA    X-RAY DIFFRACTION                                                     
AUTHOR    G.J.DAVIES,H.C.WATSON                                                 
REVDAT   1   22-JUN-94 1PHP    0                                                
JRNL        AUTH   G.J.DAVIES,S.J.GAMBLIN,J.A.LITTLECHILD,Z.DAUTER,             
JRNL        AUTH 2 K.S.WILSON,H.C.WATSON                                        
JRNL        TITL   STRUCTURE OF THE ADP COMPLEX OF THE                          
JRNL        TITL 2 3-PHOSPHOGLYCERATE KINASE FROM BACILLUS                      
JRNL        TITL 3 STEAROTHERMOPHILUS AT 1.65 A.                                
JRNL        REF    ACTA CRYSTALLOGR.,SECT.D      V.  50   202 1994              
JRNL        REFN   ASTM ABCRE6  DK ISSN 0907-4449                               
REMARK   1                                                                      
REMARK   1 REFERENCE 1                                                          
REMARK   1  AUTH   G.J.DAVIES,S.J.GAMBLIN,J.A.LITTLECHILD,H.C.WATSON            
REMARK   1  TITL   THE STRUCTURE OF A THERMALLY STABLE                          
REMARK   1  TITL 2 3-PHOSPHOGLYCERATE KINASE AND A COMPARISON WITH              
REMARK   1  TITL 3 ITS MESOPHILIC EQUIVALENT                                    
REMARK   1  REF    PROTEINS.STRUCT.,FUNCT.,      V.  15   283 1993              
REMARK   1  REF  2 GENET.                                                       
REMARK   1  REFN   ASTM PSFGEY  US ISSN 0887-3585                               
REMARK   1 REFERENCE 2                                                          
REMARK   1  AUTH   G.J.DAVIES,S.J.GAMBLIN,J.A.LITTLECHILD,H.C.WATSON            
REMARK   1  TITL   PURIFICATION, CRYSTALLISATION AND PRELIMINARY                
REMARK   1  TITL 2 X-RAY ANALYSIS OF THE 3-PHOSPHOGLYCERATE KINASE              
REMARK   1  TITL 3 FROM BACILLUS STEAROTHERMOPHILUS                             
REMARK   1  REF    J.MOL.BIOL.                   V. 227  1263 1992              
REMARK   1  REFN   ASTM JMOBAK  UK ISSN 0022-2836                               
REMARK   1 REFERENCE 3                                                          
REMARK   1  AUTH   G.J.DAVIES,J.A.LITTLECHILD,H.C.WATSON,L.HALL                 
REMARK   1  TITL   SEQUENCE AND EXPRESSION OF THE GENE ENCODING                 
REMARK   1  TITL 2 3-PHOSPHOGLYCERATE KINASE FROM BACILLUS                      
REMARK   1  TITL 3 STEAROTHERMOPHILUS                                           
REMARK   1  REF    GENE                          V. 109    39 1991              
REMARK   1  REFN   ASTM GENED6  NE ISSN 0378-1119                               
REMARK   2                                                                      
REMARK   2 RESOLUTION. 1.65 ANGSTROMS.                                          
REMARK   3                                                                      
REMARK   3 REFINEMENT.                                                          
REMARK   3   PROGRAM     : PROLSQ, X-PLOR                                       
REMARK   3   AUTHORS     : KONNERT,HENDRICKSON                                  
REMARK   3                                                                      
REMARK   3  DATA USED IN REFINEMENT.                                            
REMARK   3   RESOLUTION RANGE HIGH (ANGSTROMS) : 1.65                           
REMARK   3   RESOLUTION RANGE LOW  (ANGSTROMS) : 10.00                          
REMARK   3   DATA CUTOFF            (SIGMA(F)) : 0.000                          
REMARK   3   COMPLETENESS FOR RANGE        (%) : NULL                           
REMARK   3   NUMBER OF REFLECTIONS             : 44754                          
REMARK   3                                                                      
REMARK   3  FIT TO DATA USED IN REFINEMENT.                                     
REMARK   3   CROSS-VALIDATION METHOD          : NULL                            
REMARK   3   FREE R VALUE TEST SET SELECTION  : NULL                            
REMARK   3   R VALUE     (WORKING + TEST SET) : 0.156                           
REMARK   3   R VALUE            (WORKING SET) : 0.156                           
REMARK   3   FREE R VALUE                     : NULL                            
REMARK   3   FREE R VALUE TEST SET SIZE   (%) : NULL                            
REMARK   3   FREE R VALUE TEST SET COUNT      : NULL                            
REMARK   3                                                                      
REMARK   3  FIT/AGREEMENT OF MODEL WITH ALL DATA.                               
REMARK   3   R VALUE   (WORKING + TEST SET, NO CUTOFF) : NULL                   
REMARK   3   R VALUE          (WORKING SET, NO CUTOFF) : NULL                   
REMARK   3   FREE R VALUE                  (NO CUTOFF) : NULL                   
REMARK   3   FREE R VALUE TEST SET SIZE (%, NO CUTOFF) : NULL                   
REMARK   3   FREE R VALUE TEST SET COUNT   (NO CUTOFF) : NULL                   
REMARK   3   TOTAL NUMBER OF REFLECTIONS   (NO CUTOFF) : NULL                   
REMARK   3                                                                      
REMARK   3  NUMBER OF NON-HYDROGEN ATOMS USED IN REFINEMENT.                    
REMARK   3   PROTEIN ATOMS            : 3008                                    
REMARK   3   NUCLEIC ACID ATOMS       : 0                                       
REMARK   3   HETEROGEN ATOMS          : 28                                      
REMARK   3   SOLVENT ATOMS            : 634                                     
REMARK   3                                                                      
REMARK   3  B VALUES.                                                           
REMARK   3   FROM WILSON PLOT           (A**2) : NULL                           
REMARK   3   MEAN B VALUE      (OVERALL, A**2) : NULL                           
REMARK   3   OVERALL ANISOTROPIC B VALUE.                                       
REMARK   3    B11 (A**2) : NULL                                                 
REMARK   3    B22 (A**2) : NULL                                                 
REMARK   3    B33 (A**2) : NULL                                                 
REMARK   3    B12 (A**2) : NULL                                                 
REMARK   3    B13 (A**2) : NULL                                                 
REMARK   3    B23 (A**2) : NULL                                                 
REMARK   3                                                                      
REMARK   3  ESTIMATED COORDINATE ERROR.                                         
REMARK   3   ESD FROM LUZZATI PLOT        (A) : NULL                            
REMARK   3   ESD FROM SIGMAA              (A) : NULL                            
REMARK   3   LOW RESOLUTION CUTOFF        (A) : NULL                            
REMARK   3                                                                      
REMARK   3  RMS DEVIATIONS FROM IDEAL VALUES.                                   
REMARK   3   DISTANCE RESTRAINTS.                    RMS    SIGMA               
REMARK   3    BOND LENGTH                     (A) : NULL  ; NULL                
REMARK   3    ANGLE DISTANCE                  (A) : NULL  ; NULL                
REMARK   3    INTRAPLANAR 1-4 DISTANCE        (A) : NULL  ; NULL                
REMARK   3    H-BOND OR METAL COORDINATION    (A) : NULL  ; NULL                
REMARK   3                                                                      
REMARK   3   PLANE RESTRAINT                  (A) : NULL  ; NULL                
REMARK   3   CHIRAL-CENTER RESTRAINT       (A**3) : NULL  ; NULL                
REMARK   3                                                                      
REMARK   3   NON-BONDED CONTACT RESTRAINTS.                                     
REMARK   3    SINGLE TORSION                  (A) : NULL  ; NULL                
REMARK   3    MULTIPLE TORSION                (A) : NULL  ; NULL                
REMARK   3    H-BOND (X...Y)                  (A) : NULL  ; NULL                
REMARK   3    H-BOND (X-H...Y)                (A) : NULL  ; NULL                
REMARK   3                                                                      
REMARK   3   CONFORMATIONAL TORSION ANGLE RESTRAINTS.                           
REMARK   3    SPECIFIED                 (DEGREES) : NULL  ; NULL                
REMARK   3    PLANAR                    (DEGREES) : NULL  ; NULL                
REMARK   3    STAGGERED                 (DEGREES) : NULL  ; NULL                
REMARK   3    TRANSVERSE                (DEGREES) : NULL  ; NULL                
REMARK   3                                                                      
REMARK   3  ISOTROPIC THERMAL FACTOR RESTRAINTS.    RMS    SIGMA                
REMARK   3   MAIN-CHAIN BOND              (A**2) : 2.300 ; 3.000                
REMARK   3   MAIN-CHAIN ANGLE             (A**2) : 3.156 ; 4.000                
REMARK   3   SIDE-CHAIN BOND              (A**2) : 5.907 ; 5.000                
REMARK   3   SIDE-CHAIN ANGLE             (A**2) : 8.826 ; 6.000                
REMARK   3                                                                      
REMARK   3  OTHER REFINEMENT REMARKS: NULL                                      
REMARK   4                                                                      
REMARK   4 1PHP COMPLIES WITH FORMAT V. 3.0, 1-DEC-2006                         
REMARK   4                                                                      
REMARK   4 THIS IS THE REMEDIATED VERSION OF THIS PDB ENTRY.                    
REMARK   4 REMEDIATED DATA FILE REVISION 3.100 (2007-03-17)                     
REMARK 200                                                                      
REMARK 200 EXPERIMENTAL DETAILS                                                 
REMARK 200  EXPERIMENT TYPE                : X-RAY DIFFRACTION                  
REMARK 200  DATE OF DATA COLLECTION        : NULL                               
REMARK 200  TEMPERATURE           (KELVIN) : NULL                               
REMARK 200  PH                             : NULL                               
REMARK 200  NUMBER OF CRYSTALS USED        : NULL                               
REMARK 200                                                                      
REMARK 200  SYNCHROTRON              (Y/N) : NULL                               
REMARK 200  RADIATION SOURCE               : NULL                               
REMARK 200  BEAMLINE                       : NULL                               
REMARK 200  X-RAY GENERATOR MODEL          : NULL                               
REMARK 200  MONOCHROMATIC OR LAUE    (M/L) : NULL                               
REMARK 200  WAVELENGTH OR RANGE        (A) : NULL                               
REMARK 200  MONOCHROMATOR                  : NULL                               
REMARK 200  OPTICS                         : NULL                               
REMARK 200                                                                      
REMARK 200  DETECTOR TYPE                  : NULL                               
REMARK 200  DETECTOR MANUFACTURER          : NULL                               
REMARK 200  INTENSITY-INTEGRATION SOFTWARE : NULL                               
REMARK 200  DATA SCALING SOFTWARE          : NULL                               
REMARK 200                                                                      
REMARK 200  NUMBER OF UNIQUE REFLECTIONS   : NULL                               
REMARK 200  RESOLUTION RANGE HIGH      (A) : NULL                               
REMARK 200  RESOLUTION RANGE LOW       (A) : NULL                               
REMARK 200  REJECTION CRITERIA  (SIGMA(I)) : NULL                               
REMARK 200                                                                      
REMARK 200 OVERALL.                                                             
REMARK 200  COMPLETENESS FOR RANGE     (%) : NULL                               
REMARK 200  DATA REDUNDANCY                : NULL                               
REMARK 200  R MERGE                    (I) : NULL                               
REMARK 200  R SYM                      (I) : NULL                               
REMARK 200  <I/SIGMA(I)> FOR THE DATA SET  : NULL                               
REMARK 200                                                                      
REMARK 200 IN THE HIGHEST RESOLUTION SHELL.                                     
REMARK 200  HIGHEST RESOLUTION SHELL, RANGE HIGH (A) : NULL                     
REMARK 200  HIGHEST RESOLUTION SHELL, RANGE LOW  (A) : NULL                     
REMARK 200  COMPLETENESS FOR SHELL     (%) : NULL                               
REMARK 200  DATA REDUNDANCY IN SHELL       : NULL                               
REMARK 200  R MERGE FOR SHELL          (I) : NULL                               
REMARK 200  R SYM FOR SHELL            (I) : NULL                               
REMARK 200  <I/SIGMA(I)> FOR SHELL         : NULL                               
REMARK 200                                                                      
REMARK 200 DIFFRACTION PROTOCOL: NULL                                           
REMARK 200 METHOD USED TO DETERMINE THE STRUCTURE: NULL                         
REMARK 200 SOFTWARE USED: X-PLOR                                                
REMARK 200 STARTING MODEL: NULL                                                 
REMARK 200                                                                      
REMARK 200 REMARK: NULL                                                         
REMARK 280                                                                      
REMARK 280 CRYSTAL                                                              
REMARK 280 SOLVENT CONTENT, VS   (%): 47.84                                     
REMARK 280 MATTHEWS COEFFICIENT, VM (ANGSTROMS**3/DA): 2.36                     
REMARK 280                                                                      
REMARK 280 CRYSTALLIZATION CONDITIONS: NULL                                     
REMARK 290                                                                      
REMARK 290 CRYSTALLOGRAPHIC SYMMETRY                                            
REMARK 290 SYMMETRY OPERATORS FOR SPACE GROUP: P 1 21 1                         
REMARK 290                                                                      
REMARK 290      SYMOP   SYMMETRY                                                
REMARK 290     NNNMMM   OPERATOR                                                
REMARK 290       1555   X,Y,Z                                                   
REMARK 290       2555   -X,1/2+Y,-Z                                             
REMARK 290                                                                      
REMARK 290     WHERE NNN -> OPERATOR NUMBER                                     
REMARK 290           MMM -> TRANSLATION VECTOR                                  
REMARK 290                                                                      
REMARK 290 CRYSTALLOGRAPHIC SYMMETRY TRANSFORMATIONS                            
REMARK 290 THE FOLLOWING TRANSFORMATIONS OPERATE ON THE ATOM/HETATM             
REMARK 290 RECORDS IN THIS ENTRY TO PRODUCE CRYSTALLOGRAPHICALLY                
REMARK 290 RELATED MOLECULES.                                                   
REMARK 290   SMTRY1   1  1.000000  0.000000  0.000000        0.00000            
REMARK 290   SMTRY2   1  0.000000  1.000000  0.000000        0.00000            
REMARK 290   SMTRY3   1  0.000000  0.000000  1.000000        0.00000            
REMARK 290   SMTRY1   2 -1.000000  0.000000  0.000000        0.00000            
REMARK 290   SMTRY2   2  0.000000  1.000000  0.000000       36.96500            
REMARK 290   SMTRY3   2  0.000000  0.000000 -1.000000        0.00000            
REMARK 290                                                                      
REMARK 290 REMARK: NULL                                                         
REMARK 300                                                                      
REMARK 300 BIOMOLECULE: 1                                                       
REMARK 300 THIS ENTRY CONTAINS THE CRYSTALLOGRAPHIC ASYMMETRIC UNIT             
REMARK 300 WHICH CONSISTS OF 1 CHAIN(S). SEE REMARK 350 FOR                     
REMARK 300 INFORMATION ON GENERATING THE BIOLOGICAL MOLECULE(S).                
REMARK 350                                                                      
REMARK 350 GENERATING THE BIOMOLECULE                                           
REMARK 350 COORDINATES FOR A COMPLETE MULTIMER REPRESENTING THE KNOWN           
REMARK 350 BIOLOGICALLY SIGNIFICANT OLIGOMERIZATION STATE OF THE                
REMARK 350 MOLECULE CAN BE GENERATED BY APPLYING BIOMT TRANSFORMATIONS          
REMARK 350 GIVEN BELOW.  BOTH NON-CRYSTALLOGRAPHIC AND                          
REMARK 350 CRYSTALLOGRAPHIC OPERATIONS ARE GIVEN.                               
REMARK 350                                                                      
REMARK 350 BIOMOLECULE: 1                                                       
REMARK 350 APPLY THE FOLLOWING TO CHAINS: A                                     
REMARK 350   BIOMT1   1  1.000000  0.000000  0.000000        0.00000            
REMARK 350   BIOMT2   1  0.000000  1.000000  0.000000        0.00000            
REMARK 350   BIOMT3   1  0.000000  0.000000  1.000000        0.00000            
REMARK 500                                                                      
REMARK 500 GEOMETRY AND STEREOCHEMISTRY                                         
REMARK 500 SUBTOPIC: CLOSE CONTACTS IN SAME ASYMMETRIC UNIT                     
REMARK 500                                                                      
REMARK 500 THE FOLLOWING ATOMS ARE IN CLOSE CONTACT.                            
REMARK 500                                                                      
REMARK 500  ATM1  RES C  SSEQI   ATM2  RES C  SSEQI                             
REMARK 500   O    HOH      52     O    HOH     342              1.89            
REMARK 500   O    HOH     237     O    HOH     264              1.92            
REMARK 500   OD2  ASP A    21     O    HOH     167              2.01            
REMARK 500   O    HOH     218     O    HOH     509              2.06            
REMARK 500   OE1  GLU A   239     O    HOH     304              2.07            
REMARK 500   O    HOH      22     O    HOH     275              2.07            
REMARK 500   O    HOH      72     O    HOH     589              2.07            
REMARK 500   O    HOH     193     O    HOH     268              2.09            
REMARK 500   O    HOH      49     O    HOH     502              2.10            
REMARK 500   O    HOH     419     O    HOH     430              2.13            
REMARK 500   O    HOH     167     O    HOH     588              2.14            
REMARK 500   O    HOH     223     O    HOH     265              2.15            
REMARK 500   O    HOH     235     O    HOH     358              2.15            
REMARK 500   O    HOH     221     O    HOH     502              2.16            
REMARK 500   O    HOH      57     O    HOH     614              2.17            
REMARK 500   O    HOH     449     O    HOH     472              2.17            
REMARK 500   O    HOH      85     O    HOH     383              2.18            
REMARK 500   O    HOH     204     O    HOH     371              2.18            
REMARK 500   O    HOH     250     O    HOH     360              2.18            
REMARK 500   O    HOH     271     O    HOH     343              2.18            
REMARK 500   OD1  ASP A    97     O    HOH     207              2.19            
REMARK 500                                                                      
REMARK 500 GEOMETRY AND STEREOCHEMISTRY                                         
REMARK 500 SUBTOPIC: CLOSE CONTACTS                                             
REMARK 500                                                                      
REMARK 500 THE FOLLOWING ATOMS THAT ARE RELATED BY CRYSTALLOGRAPHIC             
REMARK 500 SYMMETRY ARE IN CLOSE CONTACT.  AN ATOM LOCATED WITHIN 0.15          
REMARK 500 ANGSTROMS OF A SYMMETRY RELATED ATOM IS ASSUMED TO BE ON A           
REMARK 500 SPECIAL POSITION AND IS, THEREFORE, LISTED IN REMARK 375             
REMARK 500 INSTEAD OF REMARK 500.  ATOMS WITH NON-BLANK ALTERNATE               
REMARK 500 LOCATION INDICATORS ARE NOT INCLUDED IN THE CALCULATIONS.            
REMARK 500                                                                      
REMARK 500 DISTANCE CUTOFF:                                                     
REMARK 500 2.2 ANGSTROMS FOR CONTACTS NOT INVOLVING HYDROGEN ATOMS              
REMARK 500 1.6 ANGSTROMS FOR CONTACTS INVOLVING HYDROGEN ATOMS                  
REMARK 500                                                                      
REMARK 500  ATM1  RES C  SSEQI   ATM2  RES C  SSEQI  SSYMOP   DISTANCE          
REMARK 500   O    HOH     346     O    HOH     417     2846     2.07            
REMARK 500   O    HOH     320     O    HOH     557     2856     2.16            
REMARK 500                                                                      
REMARK 500 GEOMETRY AND STEREOCHEMISTRY                                         
REMARK 500 SUBTOPIC: COVALENT BOND ANGLES                                       
REMARK 500                                                                      
REMARK 500 THE STEREOCHEMICAL PARAMETERS OF THE FOLLOWING RESIDUES              
REMARK 500 HAVE VALUES WHICH DEVIATE FROM EXPECTED VALUES BY MORE               
REMARK 500 THAN 6*RMSD (M=MODEL NUMBER; RES=RESIDUE NAME; C=CHAIN               
REMARK 500 IDENTIFIER; SSEQ=SEQUENCE NUMBER; I=INSERTION CODE).                 
REMARK 500                                                                      
REMARK 500 STANDARD TABLE:                                                      
REMARK 500 FORMAT: (10X,I3,1X,A3,1X,A1,I4,A1,3(1X,A4,2X),12X,F5.1)              
REMARK 500                                                                      
REMARK 500 EXPECTED VALUES: ENGH AND HUBER, 1991                                
REMARK 500                                                                      
REMARK 500  M RES CSSEQI ATM1   ATM2   ATM3                                     
REMARK 500    ARG A   7   CD  -  NE  -  CZ  ANGL. DEV. = 28.4 DEGREES           
REMARK 500    GLU A 340   CB  -  CG  -  CD  ANGL. DEV. = 34.7 DEGREES           
REMARK 525                                                                      
REMARK 525 SOLVENT                                                              
REMARK 525 THE FOLLOWING SOLVENT MOLECULES LIE FARTHER THAN EXPECTED            
REMARK 525 FROM THE PROTEIN OR NUCLEIC ACID MOLECULE AND MAY BE                 
REMARK 525 ASSOCIATED WITH A SYMMETRY RELATED MOLECULE (M=MODEL                 
REMARK 525 NUMBER; RES=RESIDUE NAME; C=CHAIN IDENTIFIER; SSEQ=SEQUENCE          
REMARK 525 NUMBER; I=INSERTION CODE):                                           
REMARK 525                                                                      
REMARK 525  M RES CSSEQI                                                        
REMARK 525    HOH   310        DISTANCE =  8.74 ANGSTROMS                       
REMARK 525    HOH   321        DISTANCE =  5.13 ANGSTROMS                       
REMARK 525    HOH   442        DISTANCE =  5.55 ANGSTROMS                       
REMARK 525    HOH   465        DISTANCE =  5.61 ANGSTROMS                       
REMARK 525    HOH   530        DISTANCE =  5.52 ANGSTROMS                       
REMARK 525    HOH   567        DISTANCE =  5.13 ANGSTROMS                       
REMARK 525    HOH   582        DISTANCE =  6.90 ANGSTROMS                       
DBREF  1PHP A    1   394  UNP    P18912   PGK_BACST        1    394             
SEQRES   1 A  394  MET ASN LYS LYS THR ILE ARG ASP VAL ASP VAL ARG GLY          
SEQRES   2 A  394  LYS ARG VAL PHE CYS ARG VAL ASP PHE ASN VAL PRO MET          
SEQRES   3 A  394  GLU GLN GLY ALA ILE THR ASP ASP THR ARG ILE ARG ALA          
SEQRES   4 A  394  ALA LEU PRO THR ILE ARG TYR LEU ILE GLU HIS GLY ALA          
SEQRES   5 A  394  LYS VAL ILE LEU ALA SER HIS LEU GLY ARG PRO LYS GLY          
SEQRES   6 A  394  LYS VAL VAL GLU GLU LEU ARG LEU ASP ALA VAL ALA LYS          
SEQRES   7 A  394  ARG LEU GLY GLU LEU LEU GLU ARG PRO VAL ALA LYS THR          
SEQRES   8 A  394  ASN GLU ALA VAL GLY ASP GLU VAL LYS ALA ALA VAL ASP          
SEQRES   9 A  394  ARG LEU ASN GLU GLY ASP VAL LEU LEU LEU GLU ASN VAL          
SEQRES  10 A  394  ARG PHE TYR PRO GLY GLU GLU LYS ASN ASP PRO GLU LEU          
SEQRES  11 A  394  ALA LYS ALA PHE ALA GLU LEU ALA ASP LEU TYR VAL ASN          
SEQRES  12 A  394  ASP ALA PHE GLY ALA ALA HIS ARG ALA HIS ALA SER THR          
SEQRES  13 A  394  GLU GLY ILE ALA HIS TYR LEU PRO ALA VAL ALA GLY PHE          
SEQRES  14 A  394  LEU MET GLU LYS GLU LEU GLU VAL LEU GLY LYS ALA LEU          
SEQRES  15 A  394  SER ASN PRO ASP ARG PRO PHE THR ALA ILE ILE GLY GLY          
SEQRES  16 A  394  ALA LYS VAL LYS ASP LYS ILE GLY VAL ILE ASP ASN LEU          
SEQRES  17 A  394  LEU GLU LYS VAL ASP ASN LEU ILE ILE GLY GLY GLY LEU          
SEQRES  18 A  394  ALA TYR THR PHE VAL LYS ALA LEU GLY HIS ASP VAL GLY          
SEQRES  19 A  394  LYS SER LEU LEU GLU GLU ASP LYS ILE GLU LEU ALA LYS          
SEQRES  20 A  394  SER PHE MET GLU LYS ALA LYS GLU LYS GLY VAL ARG PHE          
SEQRES  21 A  394  TYR MET PRO VAL ASP VAL VAL VAL ALA ASP ARG PHE ALA          
SEQRES  22 A  394  ASN ASP ALA ASN THR LYS VAL VAL PRO ILE ASP ALA ILE          
SEQRES  23 A  394  PRO ALA ASP TRP SER ALA LEU ASP ILE GLY PRO LYS THR          
SEQRES  24 A  394  ARG GLU LEU TYR ARG ASP VAL ILE ARG GLU SER LYS LEU          
SEQRES  25 A  394  VAL VAL TRP ASN GLY PRO MET GLY VAL PHE GLU MET ASP          
SEQRES  26 A  394  ALA PHE ALA HIS GLY THR LYS ALA ILE ALA GLU ALA LEU          
SEQRES  27 A  394  ALA GLU ALA LEU ASP THR TYR SER VAL ILE GLY GLY GLY          
SEQRES  28 A  394  ASP SER ALA ALA ALA VAL GLU LYS PHE GLY LEU ALA ASP          
SEQRES  29 A  394  LYS MET ASP HIS ILE SER THR GLY GLY GLY ALA SER LEU          
SEQRES  30 A  394  GLU PHE MET GLU GLY LYS GLN LEU PRO GLY VAL VAL ALA          
SEQRES  31 A  394  LEU GLU ASP LYS                                              
FTNOTE   1 CIS PROLINE - PRO 188                                                
HET     MG      1       1                                                       
HET    ADP    395      27                                                       
HETNAM      MG MAGNESIUM ION                                                    
HETNAM     ADP ADENOSINE-5'-DIPHOSPHATE                                         
FORMUL   2   MG    MG 2+                                                        
FORMUL   3  ADP    C10 H15 N5 O10 P2                                            
FORMUL   4  HOH   *634(H2 O)                                                    
HELIX    1   1 ILE A    6  VAL A    9  5                                   4    
HELIX    2   2 ASP A   34  HIS A   50  1                                  17    
HELIX    3   3 VAL A   68  ARG A   72  5                                   5    
HELIX    4   4 LEU A   73  GLU A   85  1                                  13    
HELIX    5   5 GLY A   96  ARG A  105  1                                  10    
HELIX    6   6 ASN A  116  TYR A  120  5                                   5    
HELIX    7   7 PRO A  121  ASN A  126  1                                   6    
HELIX    8   8 ASP A  127  GLU A  136  1                                  10    
HELIX    9   9 ALA A  145  ALA A  149  5                                   5    
HELIX   10  10 GLU A  157  TYR A  162  5                                   6    
HELIX   11  11 GLY A  168  ASN A  184  1                                  17    
HELIX   12  12 LYS A  197  ILE A  202  1                                   6    
HELIX   13  13 LYS A  201  LEU A  209  1                                   9    
HELIX   14  14 GLY A  220  LEU A  229  1                                  10    
HELIX   15  15 GLU A  239  ASP A  241  5                                   3    
HELIX   16  16 LYS A  242  GLY A  257  1                                  16    
HELIX   17  17 ASP A  284  ILE A  286  5                                   3    
HELIX   18  18 GLY A  296  GLU A  309  1                                  14    
HELIX   19  19 MET A  324  PHE A  327  5                                   4    
HELIX   20  20 ALA A  328  ALA A  341  1                                  14    
HELIX   21  21 GLY A  350  PHE A  360  1                                  11    
HELIX   22  22 LEU A  362  MET A  366  5                                   5    
HELIX   23  23 GLY A  373  GLU A  381  1                                   9    
HELIX   24  24 LEU A  385  ALA A  390  1                                   6    
SHEET    1   A 6 ALA A  89  LYS A  90  0                                        
SHEET    2   A 6 VAL A 111  LEU A 113  1  O  VAL A 111   N  ALA A  89           
SHEET    3   A 6 LYS A  53  ALA A  57  1  O  VAL A  54   N  LEU A 112           
SHEET    4   A 6 ARG A  15  ARG A  19  1  O  VAL A  16   N  ILE A  55           
SHEET    5   A 6 LEU A 140  ASN A 143  1  O  LEU A 140   N  PHE A  17           
SHEET    6   A 6 ALA A 165  ALA A 167  1  O  VAL A 166   N  ASN A 143           
SHEET    1   B 2 MET A  26  GLU A  27  0                                        
SHEET    2   B 2 ALA A  30  ILE A  31 -1  O  ALA A  30   N  GLU A  27           
SHEET    1   C 6 ARG A 259  TYR A 261  0                                        
SHEET    2   C 6 ASN A 214  ILE A 217  1  N  LEU A 215   O  ARG A 259           
SHEET    3   C 6 PHE A 189  ILE A 193  1  O  PHE A 189   N  ASN A 214           
SHEET    4   C 6 LEU A 312  ASN A 316  1  O  LEU A 312   N  THR A 190           
SHEET    5   C 6 TYR A 345  ILE A 348  1  O  TYR A 345   N  VAL A 313           
SHEET    6   C 6 HIS A 368  ILE A 369  1  O  HIS A 368   N  ILE A 348           
SHEET    1   D 3 THR A 278  PRO A 282  0                                        
SHEET    2   D 3 ASP A 265  ALA A 269 -1  N  VAL A 266   O  VAL A 281           
SHEET    3   D 3 SER A 291  ILE A 295 -1  O  SER A 291   N  ALA A 269           
CISPEP   1 ARG A  187    PRO A  188          0         2.22                     
CRYST1   40.410   73.930   68.570  90.00  99.80  90.00 P 1 21 1      2          
ORIGX1      1.000000  0.000000  0.000000        0.00000                         
ORIGX2      0.000000  1.000000  0.000000        0.00000                         
ORIGX3      0.000000  0.000000  1.000000        0.00000                         
SCALE1      0.024746  0.000000  0.004274        0.00000                         
SCALE2      0.000000  0.013526  0.000000        0.00000                         
SCALE3      0.000000  0.000000  0.014800        0.00000                         
ATOM      1  N   MET A   1      51.856 -10.306  20.865  1.00 71.54           N  
ATOM      2  CA  MET A   1      52.895 -10.852  19.943  1.00 70.28           C  
ATOM      3  C   MET A   1      52.070 -11.765  19.019  1.00 67.35           C  
ATOM      4  O   MET A   1      50.840 -11.968  19.214  1.00 66.12           O  
ATOM      5  CB  MET A   1      54.109 -11.371  20.732  1.00 75.68           C  
ATOM      6  CG  MET A   1      54.401 -10.709  22.052  1.00 77.83           C  
ATOM      7  SD  MET A   1      56.117 -10.675  22.701  1.00 79.45           S  
ATOM      8  CE  MET A   1      56.218 -12.302  23.472  1.00 80.33           C  
ATOM      9  N   ASN A   2      52.668 -12.283  17.972  1.00 61.93           N  
ATOM     10  CA  ASN A   2      52.098 -13.171  16.973  1.00 55.39           C  
ATOM     11  C   ASN A   2      50.846 -12.683  16.248  1.00 43.80           C  
ATOM     12  O   ASN A   2      50.174 -13.542  15.612  1.00 44.11           O  
ATOM     13  CB  ASN A   2      52.001 -14.669  17.381  1.00 72.55           C  
ATOM     14  CG  ASN A   2      52.133 -15.663  16.202  1.00 82.65           C  
ATOM     15  OD1 ASN A   2      52.916 -15.441  15.234  1.00 85.65           O  
ATOM     16  ND2 ASN A   2      51.428 -16.815  16.104  1.00 81.78           N  
ATOM     17  N   LYS A   3      50.520 -11.409  16.223  1.00 34.08           N  
ATOM     18  CA  LYS A   3      49.340 -11.042  15.409  1.00 27.63           C  
ATOM     19  C   LYS A   3      49.864 -10.314  14.154  1.00 21.30           C  
ATOM     20  O   LYS A   3      50.880  -9.591  14.228  1.00 22.57           O  
ATOM     21  CB  LYS A   3      48.325 -10.204  16.157  1.00 24.29           C  
ATOM     22  CG  LYS A   3      47.713 -10.880  17.371  1.00 23.49           C  
ATOM     23  CD  LYS A   3      46.811 -12.003  16.997  1.00 24.20           C  
ATOM     24  CE  LYS A   3      45.987 -12.479  18.162  1.00 21.32           C  
ATOM     25  NZ  LYS A   3      45.212 -13.630  17.625  1.00 25.91           N  
ATOM     26  N   LYS A   4      49.146 -10.512  13.056  1.00 19.69           N  
ATOM     27  CA  LYS A   4      49.509  -9.816  11.794  1.00 18.89           C  
ATOM     28  C   LYS A   4      49.202  -8.323  11.989  1.00 22.45           C  
ATOM     29  O   LYS A   4      48.257  -8.004  12.776  1.00 18.74           O  
ATOM     30  CB  LYS A   4      48.507 -10.388  10.821  1.00 22.59           C  
ATOM     31  CG  LYS A   4      48.935 -10.410   9.363  1.00 41.69           C  
ATOM     32  CD  LYS A   4      48.305 -11.608   8.657  1.00 42.37           C  
ATOM     33  CE  LYS A   4      48.844 -12.847   9.378  1.00 60.28           C  
ATOM     34  NZ  LYS A   4      47.817 -13.936   9.366  1.00 69.33           N  
ATOM     35  N   THR A   5      49.949  -7.422  11.336  1.00 18.12           N  
ATOM     36  CA  THR A   5      49.759  -5.974  11.433  1.00 16.36           C  
ATOM     37  C   THR A   5      49.537  -5.414  10.042  1.00 19.45           C  
ATOM     38  O   THR A   5      49.519  -6.176   9.082  1.00 19.38           O  
ATOM     39  CB  THR A   5      50.943  -5.191  12.111  1.00 21.14           C  
ATOM     40  OG1 THR A   5      51.979  -5.098  11.074  1.00 20.29           O  
ATOM     41  CG2 THR A   5      51.416  -5.850  13.415  1.00 18.69           C  
ATOM     42  N   ILE A   6      49.348  -4.131   9.904  1.00 18.25           N  
ATOM     43  CA  ILE A   6      49.137  -3.434   8.611  1.00 17.66           C  
ATOM     44  C   ILE A   6      50.381  -3.557   7.736  1.00 18.93           C  
ATOM     45  O   ILE A   6      50.180  -3.396   6.519  1.00 19.77           O  
ATOM     46  CB  ILE A   6      48.684  -1.953   8.859  1.00 14.73           C  
ATOM     47  CG1 ILE A   6      49.752  -1.291   9.772  1.00 19.00           C  
ATOM     48  CG2 ILE A   6      47.280  -1.925   9.501  1.00 14.28           C  
ATOM     49  CD1 ILE A   6      49.412   0.242   9.959  1.00 27.53           C  
ATOM     50  N   ARG A   7      51.533  -3.826   8.315  1.00 18.11           N  
ATOM     51  CA  ARG A   7      52.776  -4.012   7.526  1.00 23.52           C  
ATOM     52  C   ARG A   7      52.762  -5.367   6.796  1.00 26.33           C  
ATOM     53  O   ARG A   7      53.491  -5.512   5.796  1.00 24.81           O  
ATOM     54  CB  ARG A   7      54.022  -3.993   8.378  1.00 21.45           C  
ATOM     55  CG  ARG A   7      54.339  -2.587   8.836  1.00 23.87           C  
ATOM     56  CD  ARG A   7      55.740  -2.630   9.440  1.00 32.50           C  
ATOM     57  NE  ARG A   7      55.541  -2.808  10.826  1.00 47.28           N  
ATOM     58  CZ  ARG A   7      55.259  -3.533  11.867  1.00 50.46           C  
ATOM     59  NH1 ARG A   7      55.076  -4.848  11.949  1.00 52.61           N  
ATOM     60  NH2 ARG A   7      55.190  -2.842  13.019  1.00 57.32           N  
ATOM     61  N   ASP A   8      51.960  -6.306   7.263  1.00 22.68           N  
ATOM     62  CA  ASP A   8      51.806  -7.622   6.640  1.00 21.25           C  
ATOM     63  C   ASP A   8      50.733  -7.702   5.584  1.00 23.04           C  
ATOM     64  O   ASP A   8      50.513  -8.897   5.227  1.00 28.39           O  
ATOM     65  CB  ASP A   8      51.450  -8.670   7.713  1.00 22.00           C  
ATOM     66  CG  ASP A   8      52.501  -8.668   8.787  1.00 27.92           C  
ATOM     67  OD1 ASP A   8      53.710  -8.611   8.438  1.00 30.54           O  
ATOM     68  OD2 ASP A   8      52.079  -8.668   9.936  1.00 28.61           O  
ATOM     69  N   VAL A   9      50.053  -6.726   5.074  1.00 21.10           N  
ATOM     70  CA  VAL A   9      49.016  -6.847   4.075  1.00 22.62           C  
ATOM     71  C   VAL A   9      49.164  -5.671   3.105  1.00 26.61           C  
ATOM     72  O   VAL A   9      49.589  -4.615   3.584  1.00 24.72           O  
ATOM     73  CB  VAL A   9      47.611  -6.805   4.724  1.00 28.10           C  
ATOM     74  CG1 VAL A   9      47.229  -8.074   5.466  1.00 28.99           C  
ATOM     75  CG2 VAL A   9      47.558  -5.639   5.698  1.00 25.45           C  
ATOM     76  N   ASP A  10      48.815  -5.900   1.840  1.00 23.88           N  
ATOM     77  CA  ASP A  10      48.910  -4.797   0.865  1.00 25.26           C  
ATOM     78  C   ASP A  10      47.607  -3.981   1.031  1.00 26.04           C  
ATOM     79  O   ASP A  10      46.499  -4.546   0.792  1.00 29.62           O  
ATOM     80  CB  ASP A  10      48.969  -5.380  -0.541  1.00 31.14           C  
ATOM     81  CG  ASP A  10      49.254  -4.293  -1.547  1.00 37.50           C  
ATOM     82  OD1 ASP A  10      49.453  -3.093  -1.305  1.00 38.84           O  
ATOM     83  OD2 ASP A  10      49.323  -4.758  -2.699  1.00 51.72           O  
ATOM     84  N   VAL A  11      47.694  -2.715   1.394  1.00 20.96           N  
ATOM     85  CA  VAL A  11      46.473  -1.913   1.575  1.00 19.52           C  
ATOM     86  C   VAL A  11      46.247  -1.030   0.369  1.00 19.92           C  
ATOM     87  O   VAL A  11      45.157  -0.398   0.361  1.00 20.17           O  
ATOM     88  CB  VAL A  11      46.550  -1.104   2.911  1.00 22.55           C  
ATOM     89  CG1 VAL A  11      46.839  -2.054   4.079  1.00 15.77           C  
ATOM     90  CG2 VAL A  11      47.543   0.067   2.860  1.00 15.26           C  
ATOM     91  N   ARG A  12      47.174  -0.993  -0.616  1.00 19.35           N  
ATOM     92  CA  ARG A  12      46.864  -0.107  -1.769  1.00 18.54           C  
ATOM     93  C   ARG A  12      45.515  -0.259  -2.453  1.00 17.15           C  
ATOM     94  O   ARG A  12      45.099  -1.325  -2.950  1.00 21.02           O  
ATOM     95  CB  ARG A  12      47.992  -0.199  -2.827  1.00 21.00           C  
ATOM     96  CG  ARG A  12      47.834   1.046  -3.741  1.00 26.00           C  
ATOM     97  CD  ARG A  12      49.053   1.284  -4.577  1.00 32.40           C  
ATOM     98  NE  ARG A  12      50.297   1.333  -3.806  1.00 27.22           N  
ATOM     99  CZ  ARG A  12      50.729   2.536  -3.383  1.00 29.25           C  
ATOM    100  NH1 ARG A  12      50.008   3.600  -3.766  1.00 26.84           N  
ATOM    101  NH2 ARG A  12      51.823   2.556  -2.623  1.00 28.24           N  
ATOM    102  N   GLY A  13      44.722   0.785  -2.517  1.00 16.64           N  
ATOM    103  CA  GLY A  13      43.403   0.849  -3.129  1.00 21.03           C  
ATOM    104  C   GLY A  13      42.287   0.119  -2.386  1.00 23.46           C  
ATOM    105  O   GLY A  13      41.160   0.134  -2.903  1.00 25.96           O  
ATOM    106  N   LYS A  14      42.521  -0.518  -1.257  1.00 19.21           N  
ATOM    107  CA  LYS A  14      41.519  -1.202  -0.414  1.00 18.99           C  
ATOM    108  C   LYS A  14      40.760  -0.275   0.535  1.00 16.81           C  
ATOM    109  O   LYS A  14      41.343   0.767   0.940  1.00 16.89           O  
ATOM    110  CB  LYS A  14      42.234  -2.322   0.338  1.00 18.88           C  
ATOM    111  CG  LYS A  14      42.498  -3.492  -0.664  1.00 25.87           C  
ATOM    112  CD  LYS A  14      43.412  -4.496   0.000  1.00 38.18           C  
ATOM    113  CE  LYS A  14      43.797  -5.770  -0.724  1.00 37.54           C  
ATOM    114  NZ  LYS A  14      44.655  -6.594   0.191  1.00 38.39           N  
ATOM    115  N   ARG A  15      39.492  -0.581   0.813  1.00 14.94           N  
ATOM    116  CA  ARG A  15      38.646   0.190   1.763  1.00 15.04           C  
ATOM    117  C   ARG A  15      39.020  -0.421   3.125  1.00 12.97           C  
ATOM    118  O   ARG A  15      38.953  -1.622   3.346  1.00 15.05           O  
ATOM    119  CB  ARG A  15      37.175   0.014   1.442  1.00 16.47           C  
ATOM    120  CG  ARG A  15      36.771   0.695   0.101  1.00 16.22           C  
ATOM    121  CD  ARG A  15      35.372   0.240  -0.219  1.00 14.70           C  
ATOM    122  NE  ARG A  15      35.331  -1.222  -0.286  1.00 23.50           N  
ATOM    123  CZ  ARG A  15      34.269  -2.029  -0.140  1.00 30.76           C  
ATOM    124  NH1 ARG A  15      33.066  -1.472   0.068  1.00 30.50           N  
ATOM    125  NH2 ARG A  15      34.296  -3.380  -0.185  1.00 24.87           N  
ATOM    126  N   VAL A  16      39.575   0.418   3.997  1.00 13.70           N  
ATOM    127  CA  VAL A  16      40.090  -0.093   5.290  1.00 14.48           C  
ATOM    128  C   VAL A  16      39.278   0.511   6.475  1.00 13.00           C  
ATOM    129  O   VAL A  16      39.308   1.723   6.594  1.00 13.69           O  
ATOM    130  CB  VAL A  16      41.615   0.177   5.440  1.00 16.62           C  
ATOM    131  CG1 VAL A  16      42.139  -0.314   6.825  1.00 15.70           C  
ATOM    132  CG2 VAL A  16      42.494  -0.372   4.286  1.00 16.50           C  
ATOM    133  N   PHE A  17      38.601  -0.375   7.186  1.00 12.88           N  
ATOM    134  CA  PHE A  17      37.760   0.053   8.356  1.00 12.03           C  
ATOM    135  C   PHE A  17      38.771   0.025   9.542  1.00 12.90           C  
ATOM    136  O   PHE A  17      39.230  -1.099   9.858  1.00 12.71           O  
ATOM    137  CB  PHE A  17      36.621  -0.940   8.588  1.00 12.71           C  
ATOM    138  CG  PHE A  17      35.649  -0.533   9.678  1.00 11.14           C  
ATOM    139  CD1 PHE A  17      36.041  -0.660  11.018  1.00 13.02           C  
ATOM    140  CD2 PHE A  17      34.384  -0.096   9.296  1.00 12.48           C  
ATOM    141  CE1 PHE A  17      35.079  -0.274  11.971  1.00 13.37           C  
ATOM    142  CE2 PHE A  17      33.406   0.312  10.222  1.00 16.82           C  
ATOM    143  CZ  PHE A  17      33.792   0.160  11.602  1.00 12.83           C  
ATOM    144  N   CYS A  18      38.998   1.172  10.153  1.00  9.93           N  
ATOM    145  CA  CYS A  18      40.011   1.187  11.233  1.00 11.96           C  
ATOM    146  C   CYS A  18      39.384   1.609  12.587  1.00 12.64           C  
ATOM    147  O   CYS A  18      38.993   2.768  12.603  1.00 12.06           O  
ATOM    148  CB  CYS A  18      41.088   2.205  10.900  1.00 13.29           C  
ATOM    149  SG  CYS A  18      42.639   2.243  11.775  0.70 15.32           S  
ATOM    150  N   ARG A  19      39.399   0.663  13.496  1.00 11.39           N  
ATOM    151  CA  ARG A  19      38.815   1.066  14.831  1.00 11.93           C  
ATOM    152  C   ARG A  19      39.948   1.756  15.632  1.00 10.90           C  
ATOM    153  O   ARG A  19      41.036   1.203  15.886  1.00 10.66           O  
ATOM    154  CB  ARG A  19      38.287  -0.197  15.538  1.00  8.70           C  
ATOM    155  CG  ARG A  19      37.777   0.088  16.959  1.00  9.44           C  
ATOM    156  CD  ARG A  19      36.611   0.973  16.919  1.00  9.86           C  
ATOM    157  NE  ARG A  19      35.657   0.946  18.022  1.00 15.00           N  
ATOM    158  CZ  ARG A  19      35.705   1.660  19.148  1.00 16.42           C  
ATOM    159  NH1 ARG A  19      36.598   2.636  19.378  1.00 14.85           N  
ATOM    160  NH2 ARG A  19      34.746   1.494  20.080  1.00 11.44           N  
ATOM    161  N   VAL A  20      39.627   3.009  15.994  1.00  9.49           N  
ATOM    162  CA  VAL A  20      40.578   3.818  16.750  1.00 12.24           C  
ATOM    163  C   VAL A  20      39.867   4.306  18.057  1.00  9.85           C  
ATOM    164  O   VAL A  20      38.658   4.180  18.161  1.00 10.92           O  
ATOM    165  CB  VAL A  20      41.090   5.044  15.921  1.00 12.00           C  
ATOM    166  CG1 VAL A  20      41.975   4.643  14.762  1.00 13.69           C  
ATOM    167  CG2 VAL A  20      39.891   5.846  15.469  1.00 13.02           C  
ATOM    168  N   ASP A  21      40.748   4.810  18.942  1.00 11.50           N  
ATOM    169  CA  ASP A  21      40.204   5.336  20.220  1.00 13.39           C  
ATOM    170  C   ASP A  21      40.320   6.902  20.168  1.00 12.29           C  
ATOM    171  O   ASP A  21      41.418   7.465  20.428  1.00 14.35           O  
ATOM    172  CB  ASP A  21      40.942   4.710  21.403  1.00 17.66           C  
ATOM    173  CG  ASP A  21      40.449   5.214  22.768  1.00 23.23           C  
ATOM    174  OD1 ASP A  21      39.559   6.081  22.841  1.00 20.44           O  
ATOM    175  OD2 ASP A  21      40.941   4.668  23.772  1.00 25.75           O  
ATOM    176  N   PHE A  22      39.202   7.529  19.858  1.00 10.63           N  
ATOM    177  CA  PHE A  22      39.188   9.023  19.817  1.00 12.56           C  
ATOM    178  C   PHE A  22      38.269   9.472  20.980  1.00 13.20           C  
ATOM    179  O   PHE A  22      37.591  10.493  20.822  1.00 13.11           O  
ATOM    180  CB  PHE A  22      38.716   9.508  18.436  1.00 14.76           C  
ATOM    181  CG  PHE A  22      39.703   9.412  17.291  1.00 13.54           C  
ATOM    182  CD1 PHE A  22      41.052   9.219  17.481  1.00 12.01           C  
ATOM    183  CD2 PHE A  22      39.158   9.590  16.002  1.00 16.16           C  
ATOM    184  CE1 PHE A  22      41.958   9.152  16.391  1.00 12.29           C  
ATOM    185  CE2 PHE A  22      40.019   9.593  14.874  1.00 16.16           C  
ATOM    186  CZ  PHE A  22      41.374   9.387  15.107  1.00 13.69           C  
ATOM    187  N   ASN A  23      38.235   8.712  22.074  1.00 13.39           N  
ATOM    188  CA  ASN A  23      37.307   9.118  23.186  1.00 15.67           C  
ATOM    189  C   ASN A  23      38.004  10.189  24.015  1.00 15.62           C  
ATOM    190  O   ASN A  23      38.569   9.864  25.050  1.00 17.51           O  
ATOM    191  CB  ASN A  23      36.953   7.864  23.980  1.00 16.73           C  
ATOM    192  CG  ASN A  23      35.971   8.246  25.079  1.00 13.21           C  
ATOM    193  OD1 ASN A  23      35.168   9.133  24.992  1.00 15.76           O  
ATOM    194  ND2 ASN A  23      36.070   7.404  26.087  1.00 19.29           N  
ATOM    195  N   VAL A  24      37.978  11.412  23.513  1.00 15.87           N  
ATOM    196  CA  VAL A  24      38.654  12.534  24.172  1.00 17.61           C  
ATOM    197  C   VAL A  24      37.716  13.378  25.057  1.00 17.15           C  
ATOM    198  O   VAL A  24      36.510  13.498  24.775  1.00 18.47           O  
ATOM    199  CB  VAL A  24      39.207  13.521  23.053  1.00 15.68           C  
ATOM    200  CG1 VAL A  24      40.331  12.894  22.238  1.00 18.03           C  
ATOM    201  CG2 VAL A  24      38.065  14.027  22.195  1.00 15.50           C  
ATOM    202  N   PRO A  25      38.377  13.956  26.066  1.00 19.73           N  
ATOM    203  CA  PRO A  25      37.677  14.861  26.985  1.00 20.52           C  
ATOM    204  C   PRO A  25      37.307  16.162  26.296  1.00 20.71           C  
ATOM    205  O   PRO A  25      38.193  16.725  25.610  1.00 24.78           O  
ATOM    206  CB  PRO A  25      38.714  15.238  28.032  1.00 19.43           C  
ATOM    207  CG  PRO A  25      39.975  14.533  27.767  1.00 22.41           C  
ATOM    208  CD  PRO A  25      39.777  13.775  26.445  1.00 18.99           C  
ATOM    209  N   MET A  26      36.097  16.621  26.486  1.00 20.89           N  
ATOM    210  CA  MET A  26      35.510  17.832  25.926  1.00 23.10           C  
ATOM    211  C   MET A  26      34.806  18.701  26.997  1.00 26.53           C  
ATOM    212  O   MET A  26      34.326  18.155  28.015  1.00 24.72           O  
ATOM    213  CB  MET A  26      34.464  17.418  24.840  1.00 25.29           C  
ATOM    214  CG  MET A  26      35.218  16.886  23.617  1.00 22.83           C  
ATOM    215  SD  MET A  26      34.036  16.533  22.286  1.00 28.21           S  
ATOM    216  CE  MET A  26      33.603  18.180  21.727  1.00 33.36           C  
ATOM    217  N   GLU A  27      34.789  20.001  26.706  1.00 25.72           N  
ATOM    218  CA  GLU A  27      34.056  20.951  27.544  1.00 30.40           C  
ATOM    219  C   GLU A  27      33.474  22.043  26.628  1.00 29.10           C  
ATOM    220  O   GLU A  27      34.265  22.644  25.892  1.00 27.13           O  
ATOM    221  CB  GLU A  27      34.630  21.851  28.602  1.00 44.61           C  
ATOM    222  CG  GLU A  27      35.024  21.137  29.898  1.00 73.61           C  
ATOM    223  CD  GLU A  27      36.515  21.158  30.115  1.00 87.74           C  
ATOM    224  OE1 GLU A  27      36.975  22.142  29.466  1.00100.14           O  
ATOM    225  OE2 GLU A  27      37.220  20.415  30.784  1.00 93.22           O  
ATOM    226  N   GLN A  28      32.161  22.193  26.705  1.00 29.62           N  
ATOM    227  CA  GLN A  28      31.572  23.264  25.845  1.00 34.94           C  
ATOM    228  C   GLN A  28      31.807  23.047  24.348  1.00 32.57           C  
ATOM    229  O   GLN A  28      32.028  24.005  23.560  1.00 30.52           O  
ATOM    230  CB  GLN A  28      32.302  24.520  26.390  1.00 46.72           C  
ATOM    231  CG  GLN A  28      31.566  25.812  26.589  1.00 56.35           C  
ATOM    232  CD  GLN A  28      30.585  25.823  27.735  1.00 57.12           C  
ATOM    233  OE1 GLN A  28      30.422  26.873  28.338  1.00 58.14           O  
ATOM    234  NE2 GLN A  28      29.936  24.698  28.046  1.00 59.06           N  
ATOM    235  N   GLY A  29      31.814  21.791  23.903  1.00 31.79           N  
ATOM    236  CA  GLY A  29      32.015  21.423  22.517  1.00 28.94           C  
ATOM    237  C   GLY A  29      33.437  21.564  22.038  1.00 27.36           C  
ATOM    238  O   GLY A  29      33.588  21.416  20.816  1.00 30.49           O  
ATOM    239  N   ALA A  30      34.391  21.718  22.914  1.00 25.64           N  
ATOM    240  CA  ALA A  30      35.803  21.835  22.508  1.00 26.37           C  
ATOM    241  C   ALA A  30      36.632  20.727  23.169  1.00 23.74           C  
ATOM    242  O   ALA A  30      36.314  20.415  24.324  1.00 25.05           O  
ATOM    243  CB  ALA A  30      36.387  23.163  22.974  1.00 28.24           C  
ATOM    244  N   ILE A  31      37.618  20.170  22.467  1.00 21.65           N  
ATOM    245  CA  ILE A  31      38.454  19.102  22.970  1.00 20.89           C  
ATOM    246  C   ILE A  31      39.418  19.733  23.965  1.00 24.14           C  
ATOM    247  O   ILE A  31      40.042  20.778  23.633  1.00 26.69           O  
ATOM    248  CB  ILE A  31      39.301  18.404  21.805  1.00 17.64           C  
ATOM    249  CG1 ILE A  31      38.275  17.792  20.819  1.00 21.23           C  
ATOM    250  CG2 ILE A  31      40.312  17.360  22.314  1.00 15.60           C  
ATOM    251  CD1 ILE A  31      38.882  17.371  19.460  1.00 18.41           C  
ATOM    252  N   THR A  32      39.599  19.123  25.118  1.00 24.24           N  
ATOM    253  CA  THR A  32      40.559  19.724  26.097  1.00 24.50           C  
ATOM    254  C   THR A  32      41.857  18.963  26.101  1.00 26.75           C  
ATOM    255  O   THR A  32      42.825  19.509  26.625  1.00 29.51           O  
ATOM    256  CB  THR A  32      39.881  19.810  27.515  1.00 23.35           C  
ATOM    257  OG1 THR A  32      39.490  18.439  27.849  1.00 28.17           O  
ATOM    258  CG2 THR A  32      38.609  20.667  27.484  1.00 25.89           C  
ATOM    259  N   ASP A  33      41.927  17.733  25.578  1.00 21.42           N  
ATOM    260  CA  ASP A  33      43.176  16.986  25.576  1.00 18.66           C  
ATOM    261  C   ASP A  33      43.094  16.096  24.290  1.00 19.64           C  
ATOM    262  O   ASP A  33      42.249  15.193  24.257  1.00 19.37           O  
ATOM    263  CB  ASP A  33      43.262  16.112  26.794  1.00 21.07           C  
ATOM    264  CG  ASP A  33      44.571  15.365  26.822  1.00 26.12           C  
ATOM    265  OD1 ASP A  33      45.366  15.206  25.893  1.00 25.83           O  
ATOM    266  OD2 ASP A  33      44.855  14.825  27.907  1.00 34.34           O  
ATOM    267  N   ASP A  34      43.984  16.398  23.346  1.00 18.78           N  
ATOM    268  CA  ASP A  34      43.934  15.563  22.131  1.00 15.93           C  
ATOM    269  C   ASP A  34      44.957  14.442  22.232  1.00 18.87           C  
ATOM    270  O   ASP A  34      45.189  13.932  21.104  1.00 20.51           O  
ATOM    271  CB  ASP A  34      44.060  16.408  20.910  1.00 16.31           C  
ATOM    272  CG  ASP A  34      45.408  17.137  20.883  1.00 18.14           C  
ATOM    273  OD1 ASP A  34      46.314  16.992  21.638  1.00 20.91           O  
ATOM    274  OD2 ASP A  34      45.468  17.938  19.927  1.00 28.74           O  
ATOM    275  N   THR A  35      45.551  13.966  23.277  1.00 15.23           N  
ATOM    276  CA  THR A  35      46.514  12.916  23.329  1.00 14.28           C  
ATOM    277  C   THR A  35      46.078  11.677  22.514  1.00 16.11           C  
ATOM    278  O   THR A  35      46.920  11.100  21.823  1.00 17.18           O  
ATOM    279  CB  THR A  35      46.753  12.454  24.820  1.00 20.32           C  
ATOM    280  OG1 THR A  35      47.282  13.667  25.452  1.00 22.25           O  
ATOM    281  CG2 THR A  35      47.742  11.331  25.076  1.00 22.41           C  
ATOM    282  N   ARG A  36      44.842  11.243  22.671  1.00 14.87           N  
ATOM    283  CA  ARG A  36      44.441   9.993  21.955  1.00 16.15           C  
ATOM    284  C   ARG A  36      44.433  10.101  20.445  1.00 16.65           C  
ATOM    285  O   ARG A  36      44.707   9.126  19.741  1.00 16.67           O  
ATOM    286  CB  ARG A  36      43.045   9.601  22.436  1.00 14.37           C  
ATOM    287  CG  ARG A  36      43.245   8.996  23.825  1.00 18.27           C  
ATOM    288  CD  ARG A  36      41.866   8.847  24.373  1.00 23.86           C  
ATOM    289  NE  ARG A  36      42.087   8.060  25.571  1.00 44.16           N  
ATOM    290  CZ  ARG A  36      41.093   7.626  26.337  1.00 51.70           C  
ATOM    291  NH1 ARG A  36      39.844   7.985  26.080  1.00 62.15           N  
ATOM    292  NH2 ARG A  36      41.312   6.741  27.308  1.00 58.14           N  
ATOM    293  N   ILE A  37      44.083  11.283  19.955  1.00 15.58           N  
ATOM    294  CA  ILE A  37      44.079  11.556  18.490  1.00 17.00           C  
ATOM    295  C   ILE A  37      45.516  11.476  17.995  1.00 17.57           C  
ATOM    296  O   ILE A  37      45.858  10.837  16.996  1.00 15.66           O  
ATOM    297  CB  ILE A  37      43.409  12.908  18.107  1.00 16.23           C  
ATOM    298  CG1 ILE A  37      41.933  12.888  18.595  1.00 18.72           C  
ATOM    299  CG2 ILE A  37      43.502  13.158  16.560  1.00 18.22           C  
ATOM    300  CD1 ILE A  37      41.206  14.284  18.509  1.00 24.97           C  
ATOM    301  N   ARG A  38      46.416  12.122  18.772  1.00 16.21           N  
ATOM    302  CA  ARG A  38      47.861  12.140  18.430  1.00 19.20           C  
ATOM    303  C   ARG A  38      48.429  10.727  18.417  1.00 17.81           C  
ATOM    304  O   ARG A  38      49.219  10.438  17.491  1.00 18.04           O  
ATOM    305  CB  ARG A  38      48.729  13.153  19.242  1.00 17.23           C  
ATOM    306  CG  ARG A  38      48.388  14.574  18.762  1.00 19.60           C  
ATOM    307  CD  ARG A  38      49.163  15.665  19.439  1.00 25.16           C  
ATOM    308  NE  ARG A  38      48.842  15.729  20.826  1.00 24.71           N  
ATOM    309  CZ  ARG A  38      49.390  15.369  21.969  1.00 18.72           C  
ATOM    310  NH1 ARG A  38      50.555  14.804  22.176  1.00 22.75           N  
ATOM    311  NH2 ARG A  38      48.651  15.605  23.066  1.00 23.06           N  
ATOM    312  N   ALA A  39      48.032   9.873  19.335  1.00 13.96           N  
ATOM    313  CA  ALA A  39      48.504   8.507  19.499  1.00 13.83           C  
ATOM    314  C   ALA A  39      48.131   7.673  18.232  1.00 14.86           C  
ATOM    315  O   ALA A  39      48.873   6.746  17.956  1.00 16.36           O  
ATOM    316  CB  ALA A  39      47.957   7.853  20.755  1.00 16.12           C  
ATOM    317  N   ALA A  40      47.063   8.006  17.548  1.00 16.11           N  
ATOM    318  CA  ALA A  40      46.600   7.252  16.361  1.00 16.42           C  
ATOM    319  C   ALA A  40      47.325   7.683  15.082  1.00 18.59           C  
ATOM    320  O   ALA A  40      47.169   6.934  14.055  1.00 17.56           O  
ATOM    321  CB  ALA A  40      45.078   7.487  16.239  1.00 13.79           C  
ATOM    322  N   LEU A  41      48.064   8.789  15.020  1.00 14.69           N  
ATOM    323  CA  LEU A  41      48.661   9.223  13.742  1.00 15.99           C  
ATOM    324  C   LEU A  41      49.561   8.265  13.001  1.00 16.46           C  
ATOM    325  O   LEU A  41      49.335   8.163  11.796  1.00 17.47           O  
ATOM    326  CB  LEU A  41      49.254  10.612  13.943  1.00 15.70           C  
ATOM    327  CG  LEU A  41      48.227  11.637  14.365  1.00 19.96           C  
ATOM    328  CD1 LEU A  41      49.037  12.926  14.561  1.00 22.56           C  
ATOM    329  CD2 LEU A  41      47.163  11.923  13.317  1.00 21.85           C  
ATOM    330  N   PRO A  42      50.471   7.570  13.625  1.00 17.72           N  
ATOM    331  CA  PRO A  42      51.357   6.642  12.926  1.00 16.42           C  
ATOM    332  C   PRO A  42      50.584   5.641  12.082  1.00 17.23           C  
ATOM    333  O   PRO A  42      50.942   5.385  10.917  1.00 16.35           O  
ATOM    334  CB  PRO A  42      52.165   5.938  14.043  1.00 17.32           C  
ATOM    335  CG  PRO A  42      52.215   6.994  15.138  1.00 17.43           C  
ATOM    336  CD  PRO A  42      50.846   7.674  15.057  1.00 16.80           C  
ATOM    337  N   THR A  43      49.560   5.047  12.675  1.00 13.66           N  
ATOM    338  CA  THR A  43      48.768   4.080  11.938  1.00 14.25           C  
ATOM    339  C   THR A  43      48.116   4.793  10.743  1.00 13.34           C  
ATOM    340  O   THR A  43      48.092   4.257   9.597  1.00 13.04           O  
ATOM    341  CB  THR A  43      47.677   3.352  12.842  1.00 14.64           C  
ATOM    342  OG1 THR A  43      48.463   2.565  13.756  1.00 16.42           O  
ATOM    343  CG2 THR A  43      46.674   2.511  12.077  1.00 16.70           C  
ATOM    344  N   ILE A  44      47.472   5.923  11.057  1.00 10.84           N  
ATOM    345  CA  ILE A  44      46.714   6.639  10.019  1.00 13.82           C  
ATOM    346  C   ILE A  44      47.622   7.114   8.858  1.00 13.85           C  
ATOM    347  O   ILE A  44      47.262   6.892   7.683  1.00 15.49           O  
ATOM    348  CB  ILE A  44      45.871   7.821  10.643  1.00 14.30           C  
ATOM    349  CG1 ILE A  44      44.868   7.157  11.626  1.00 16.69           C  
ATOM    350  CG2 ILE A  44      45.109   8.583   9.502  1.00 15.68           C  
ATOM    351  CD1 ILE A  44      44.156   8.231  12.517  1.00 18.58           C  
ATOM    352  N   ARG A  45      48.727   7.678   9.224  1.00 14.13           N  
ATOM    353  CA  ARG A  45      49.665   8.152   8.164  1.00 16.21           C  
ATOM    354  C   ARG A  45      50.131   6.959   7.322  1.00 16.37           C  
ATOM    355  O   ARG A  45      50.230   7.166   6.094  1.00 15.60           O  
ATOM    356  CB  ARG A  45      50.912   8.728   8.792  1.00 18.48           C  
ATOM    357  CG  ARG A  45      51.240  10.169   8.640  1.00 40.05           C  
ATOM    358  CD  ARG A  45      50.759  11.024   9.716  1.00 41.80           C  
ATOM    359  NE  ARG A  45      51.727  11.178  10.774  1.00 50.58           N  
ATOM    360  CZ  ARG A  45      51.843  12.269  11.557  1.00 48.48           C  
ATOM    361  NH1 ARG A  45      51.238  13.442  11.355  1.00 43.71           N  
ATOM    362  NH2 ARG A  45      52.689  12.063  12.583  1.00 50.92           N  
ATOM    363  N   TYR A  46      50.434   5.829   7.929  1.00 13.85           N  
ATOM    364  CA  TYR A  46      50.916   4.692   7.102  1.00 13.89           C  
ATOM    365  C   TYR A  46      49.897   4.325   6.084  1.00 15.49           C  
ATOM    366  O   TYR A  46      50.225   4.051   4.894  1.00 15.35           O  
ATOM    367  CB  TYR A  46      51.206   3.545   8.098  1.00 16.84           C  
ATOM    368  CG  TYR A  46      51.719   2.281   7.398  1.00 15.27           C  
ATOM    369  CD1 TYR A  46      50.789   1.373   6.851  1.00 17.22           C  
ATOM    370  CD2 TYR A  46      53.113   2.094   7.327  1.00 15.85           C  
ATOM    371  CE1 TYR A  46      51.263   0.239   6.185  1.00 18.36           C  
ATOM    372  CE2 TYR A  46      53.596   0.940   6.697  1.00 17.98           C  
ATOM    373  CZ  TYR A  46      52.664   0.061   6.130  1.00 23.92           C  
ATOM    374  OH  TYR A  46      53.140  -1.067   5.468  1.00 28.92           O  
ATOM    375  N   LEU A  47      48.623   4.220   6.507  1.00 14.00           N  
ATOM    376  CA  LEU A  47      47.543   3.838   5.593  1.00 12.87           C  
ATOM    377  C   LEU A  47      47.386   4.841   4.451  1.00 15.43           C  
ATOM    378  O   LEU A  47      47.210   4.367   3.309  1.00 14.21           O  
ATOM    379  CB  LEU A  47      46.167   3.623   6.308  1.00 17.77           C  
ATOM    380  CG  LEU A  47      46.227   2.508   7.365  1.00 16.50           C  
ATOM    381  CD1 LEU A  47      44.953   2.533   8.190  1.00 14.74           C  
ATOM    382  CD2 LEU A  47      46.290   1.152   6.660  1.00 19.71           C  
ATOM    383  N   ILE A  48      47.412   6.133   4.769  1.00 12.79           N  
ATOM    384  CA  ILE A  48      47.258   7.171   3.756  1.00 14.90           C  
ATOM    385  C   ILE A  48      48.398   7.032   2.723  1.00 15.99           C  
ATOM    386  O   ILE A  48      48.057   7.034   1.520  1.00 15.67           O  
ATOM    387  CB  ILE A  48      47.377   8.591   4.395  1.00 14.60           C  
ATOM    388  CG1 ILE A  48      46.065   8.799   5.199  1.00 21.80           C  
ATOM    389  CG2 ILE A  48      47.510   9.649   3.285  1.00 19.46           C  
ATOM    390  CD1 ILE A  48      46.182  10.178   5.993  1.00 21.10           C  
ATOM    391  N   GLU A  49      49.607   6.971   3.227  1.00 15.83           N  
ATOM    392  CA  GLU A  49      50.793   6.880   2.372  1.00 19.05           C  
ATOM    393  C   GLU A  49      50.812   5.683   1.424  1.00 19.75           C  
ATOM    394  O   GLU A  49      51.333   5.856   0.303  1.00 19.32           O  
ATOM    395  CB  GLU A  49      52.062   6.643   3.136  1.00 19.93           C  
ATOM    396  CG  GLU A  49      52.586   8.024   3.567  1.00 39.98           C  
ATOM    397  CD  GLU A  49      53.859   7.677   4.329  1.00 52.32           C  
ATOM    398  OE1 GLU A  49      54.448   6.681   3.796  1.00 55.27           O  
ATOM    399  OE2 GLU A  49      54.076   8.340   5.325  1.00 61.42           O  
ATOM    400  N   HIS A  50      50.281   4.596   1.907  1.00 14.57           N  
ATOM    401  CA  HIS A  50      50.217   3.374   1.117  1.00 13.59           C  
ATOM    402  C   HIS A  50      48.986   3.251   0.259  1.00 14.11           C  
ATOM    403  O   HIS A  50      48.771   2.135  -0.266  1.00 18.56           O  
ATOM    404  CB  HIS A  50      50.377   2.118   1.986  1.00 15.67           C  
ATOM    405  CG  HIS A  50      51.799   2.043   2.461  1.00 15.07           C  
ATOM    406  ND1 HIS A  50      52.323   2.791   3.473  1.00 18.83           N  
ATOM    407  CD2 HIS A  50      52.822   1.312   1.952  1.00 17.20           C  
ATOM    408  CE1 HIS A  50      53.620   2.491   3.595  1.00 22.04           C  
ATOM    409  NE2 HIS A  50      53.920   1.618   2.670  1.00 21.58           N  
ATOM    410  N   GLY A  51      48.182   4.254   0.109  1.00 13.63           N  
ATOM    411  CA  GLY A  51      47.040   4.293  -0.721  1.00 16.28           C  
ATOM    412  C   GLY A  51      45.759   3.664  -0.308  1.00 17.62           C  
ATOM    413  O   GLY A  51      44.942   3.399  -1.221  1.00 18.59           O  
ATOM    414  N   ALA A  52      45.550   3.416   0.996  1.00 15.93           N  
ATOM    415  CA  ALA A  52      44.250   2.881   1.427  1.00 15.33           C  
ATOM    416  C   ALA A  52      43.167   3.958   1.359  1.00 14.65           C  
ATOM    417  O   ALA A  52      43.433   5.197   1.325  1.00 14.80           O  
ATOM    418  CB  ALA A  52      44.446   2.397   2.905  1.00 15.42           C  
ATOM    419  N   LYS A  53      41.906   3.576   1.325  1.00 12.71           N  
ATOM    420  CA  LYS A  53      40.693   4.445   1.400  1.00 14.27           C  
ATOM    421  C   LYS A  53      40.371   4.200   2.922  1.00 15.32           C  
ATOM    422  O   LYS A  53      39.957   3.105   3.270  1.00 14.88           O  
ATOM    423  CB  LYS A  53      39.571   4.030   0.493  1.00 15.27           C  
ATOM    424  CG  LYS A  53      40.149   4.124  -0.978  1.00 16.31           C  
ATOM    425  CD  LYS A  53      39.023   3.645  -1.869  1.00 21.71           C  
ATOM    426  CE  LYS A  53      39.545   3.590  -3.310  1.00 28.39           C  
ATOM    427  NZ  LYS A  53      38.441   3.162  -4.216  1.00 32.96           N  
ATOM    428  N   VAL A  54      40.692   5.184   3.735  1.00 15.60           N  
ATOM    429  CA  VAL A  54      40.626   5.028   5.217  1.00 14.05           C  
ATOM    430  C   VAL A  54      39.301   5.438   5.827  1.00 11.50           C  
ATOM    431  O   VAL A  54      38.890   6.582   5.692  1.00 14.00           O  
ATOM    432  CB  VAL A  54      41.824   5.829   5.742  1.00 19.71           C  
ATOM    433  CG1 VAL A  54      41.869   5.654   7.277  1.00 15.30           C  
ATOM    434  CG2 VAL A  54      43.164   5.531   5.091  1.00 16.87           C  
ATOM    435  N   ILE A  55      38.690   4.441   6.474  1.00 11.34           N  
ATOM    436  CA  ILE A  55      37.365   4.650   7.119  1.00 11.43           C  
ATOM    437  C   ILE A  55      37.619   4.538   8.654  1.00 14.05           C  
ATOM    438  O   ILE A  55      37.907   3.416   9.070  1.00 14.74           O  
ATOM    439  CB  ILE A  55      36.336   3.608   6.651  1.00 11.30           C  
ATOM    440  CG1 ILE A  55      36.217   3.651   5.100  1.00 16.17           C  
ATOM    441  CG2 ILE A  55      34.970   3.894   7.333  1.00 14.91           C  
ATOM    442  CD1 ILE A  55      35.815   2.305   4.457  1.00 18.37           C  
ATOM    443  N   LEU A  56      37.514   5.645   9.374  1.00 11.43           N  
ATOM    444  CA  LEU A  56      37.788   5.595  10.840  1.00 11.97           C  
ATOM    445  C   LEU A  56      36.455   5.463  11.606  1.00 10.19           C  
ATOM    446  O   LEU A  56      35.446   6.065  11.262  1.00 11.06           O  
ATOM    447  CB  LEU A  56      38.522   6.907  11.175  1.00 10.46           C  
ATOM    448  CG  LEU A  56      39.891   7.109  10.599  1.00 12.54           C  
ATOM    449  CD1 LEU A  56      40.299   8.557  10.956  1.00 18.37           C  
ATOM    450  CD2 LEU A  56      40.966   6.158  11.034  1.00 15.43           C  
ATOM    451  N   ALA A  57      36.557   4.668  12.701  1.00 11.28           N  
ATOM    452  CA  ALA A  57      35.363   4.432  13.553  1.00 11.73           C  
ATOM    453  C   ALA A  57      35.866   4.565  15.049  1.00  9.75           C  
ATOM    454  O   ALA A  57      36.951   4.070  15.418  1.00 10.71           O  
ATOM    455  CB  ALA A  57      34.831   3.005  13.353  1.00 10.87           C  
ATOM    456  N   SER A  58      35.067   5.327  15.786  1.00 10.10           N  
ATOM    457  CA  SER A  58      35.395   5.454  17.236  1.00 10.76           C  
ATOM    458  C   SER A  58      34.033   5.667  17.933  1.00  9.54           C  
ATOM    459  O   SER A  58      32.951   5.963  17.408  1.00 10.60           O  
ATOM    460  CB  SER A  58      36.268   6.709  17.435  1.00 13.91           C  
ATOM    461  OG  SER A  58      36.684   6.839  18.815  1.00 15.75           O  
ATOM    462  N   HIS A  59      34.199   5.512  19.295  1.00 13.45           N  
ATOM    463  CA  HIS A  59      33.059   5.848  20.214  1.00 13.13           C  
ATOM    464  C   HIS A  59      33.521   7.170  20.930  1.00 11.21           C  
ATOM    465  O   HIS A  59      34.714   7.536  20.916  1.00 12.84           O  
ATOM    466  CB  HIS A  59      32.742   4.760  21.274  1.00 15.90           C  
ATOM    467  CG  HIS A  59      33.799   4.618  22.290  1.00 20.78           C  
ATOM    468  ND1 HIS A  59      35.048   4.073  22.109  1.00 25.74           N  
ATOM    469  CD2 HIS A  59      33.762   5.041  23.595  1.00 24.30           C  
ATOM    470  CE1 HIS A  59      35.768   4.126  23.239  1.00 30.01           C  
ATOM    471  NE2 HIS A  59      34.988   4.709  24.112  1.00 25.79           N  
ATOM    472  N   LEU A  60      32.606   7.871  21.549  1.00 13.74           N  
ATOM    473  CA  LEU A  60      32.923   9.103  22.335  1.00 12.03           C  
ATOM    474  C   LEU A  60      31.837   9.047  23.469  1.00 11.64           C  
ATOM    475  O   LEU A  60      30.635   8.977  23.200  1.00 11.90           O  
ATOM    476  CB  LEU A  60      32.843  10.340  21.473  1.00 13.75           C  
ATOM    477  CG  LEU A  60      33.388  11.657  21.947  1.00 21.86           C  
ATOM    478  CD1 LEU A  60      32.555  12.089  23.152  1.00 31.36           C  
ATOM    479  CD2 LEU A  60      34.775  11.856  22.469  1.00 22.38           C  
ATOM    480  N   GLY A  61      32.352   9.116  24.688  1.00 15.15           N  
ATOM    481  CA  GLY A  61      31.436   9.037  25.860  1.00 16.84           C  
ATOM    482  C   GLY A  61      30.577   7.764  25.896  1.00 17.60           C  
ATOM    483  O   GLY A  61      30.856   6.670  25.385  1.00 16.59           O  
ATOM    484  N   ARG A  62      29.379   7.983  26.494  1.00 16.82           N  
ATOM    485  CA  ARG A  62      28.376   6.945  26.727  1.00 17.67           C  
ATOM    486  C   ARG A  62      26.984   7.358  26.325  1.00 18.10           C  
ATOM    487  O   ARG A  62      26.074   7.660  27.151  1.00 17.54           O  
ATOM    488  CB  ARG A  62      28.366   6.581  28.240  1.00 23.70           C  
ATOM    489  CG  ARG A  62      29.528   5.815  28.821  1.00 41.36           C  
ATOM    490  CD  ARG A  62      29.624   5.828  30.309  1.00 52.58           C  
ATOM    491  NE  ARG A  62      28.411   5.508  31.034  1.00 62.81           N  
ATOM    492  CZ  ARG A  62      27.736   6.066  32.033  1.00 64.85           C  
ATOM    493  NH1 ARG A  62      27.885   7.181  32.750  1.00 63.71           N  
ATOM    494  NH2 ARG A  62      26.703   5.351  32.490  1.00 65.06           N  
ATOM    495  N   PRO A  63      26.648   7.399  25.025  1.00 15.48           N  
ATOM    496  CA  PRO A  63      25.329   7.759  24.512  1.00 14.06           C  
ATOM    497  C   PRO A  63      24.192   6.766  24.767  1.00 13.46           C  
ATOM    498  O   PRO A  63      23.014   7.136  24.627  1.00 17.77           O  
ATOM    499  CB  PRO A  63      25.528   7.971  22.965  1.00 14.95           C  
ATOM    500  CG  PRO A  63      26.772   7.184  22.694  1.00 12.58           C  
ATOM    501  CD  PRO A  63      27.643   7.091  23.924  1.00 15.62           C  
ATOM    502  N   LYS A  64      24.582   5.551  25.124  1.00 17.37           N  
ATOM    503  CA  LYS A  64      23.617   4.492  25.404  1.00 18.67           C  
ATOM    504  C   LYS A  64      22.679   4.141  24.259  1.00 18.85           C  
ATOM    505  O   LYS A  64      21.456   4.043  24.447  1.00 18.69           O  
ATOM    506  CB  LYS A  64      22.780   4.831  26.665  1.00 15.97           C  
ATOM    507  CG  LYS A  64      23.784   4.750  27.837  1.00 18.47           C  
ATOM    508  CD  LYS A  64      23.097   4.864  29.184  1.00 20.98           C  
ATOM    509  CE  LYS A  64      24.023   4.382  30.266  1.00 20.32           C  
ATOM    510  NZ  LYS A  64      23.188   3.876  31.410  1.00 25.62           N  
ATOM    511  N   GLY A  65      23.286   3.966  23.037  1.00 16.26           N  
ATOM    512  CA  GLY A  65      22.485   3.505  21.957  1.00 14.23           C  
ATOM    513  C   GLY A  65      21.486   4.449  21.421  1.00 15.94           C  
ATOM    514  O   GLY A  65      20.456   3.984  20.856  1.00 18.40           O  
ATOM    515  N   LYS A  66      21.748   5.736  21.457  1.00 16.33           N  
ATOM    516  CA  LYS A  66      20.846   6.718  20.827  1.00 17.56           C  
ATOM    517  C   LYS A  66      21.735   7.920  20.449  1.00 10.99           C  
ATOM    518  O   LYS A  66      22.842   8.023  20.936  1.00 12.79           O  
ATOM    519  CB  LYS A  66      19.697   7.216  21.731  1.00 22.43           C  
ATOM    520  CG  LYS A  66      20.179   7.912  22.998  1.00 23.13           C  
ATOM    521  CD  LYS A  66      19.153   8.154  24.072  1.00 31.70           C  
ATOM    522  CE  LYS A  66      19.682   7.946  25.485  1.00 29.92           C  
ATOM    523  NZ  LYS A  66      21.001   8.465  25.778  1.00 34.51           N  
ATOM    524  N   VAL A  67      21.113   8.773  19.623  1.00 15.98           N  
ATOM    525  CA  VAL A  67      21.888  10.008  19.228  1.00 15.69           C  
ATOM    526  C   VAL A  67      21.899  10.994  20.398  1.00 15.98           C  
ATOM    527  O   VAL A  67      20.795  11.232  20.877  1.00 19.80           O  
ATOM    528  CB  VAL A  67      21.269  10.721  17.991  1.00 19.92           C  
ATOM    529  CG1 VAL A  67      21.762  12.161  17.817  1.00 19.29           C  
ATOM    530  CG2 VAL A  67      21.479   9.833  16.783  1.00 18.36           C  
ATOM    531  N   VAL A  68      23.028  11.482  20.782  1.00 14.92           N  
ATOM    532  CA  VAL A  68      23.265  12.500  21.804  1.00 14.76           C  
ATOM    533  C   VAL A  68      24.050  13.582  21.023  1.00 13.86           C  
ATOM    534  O   VAL A  68      25.231  13.392  20.724  1.00 15.11           O  
ATOM    535  CB  VAL A  68      23.895  12.013  23.097  1.00 16.05           C  
ATOM    536  CG1 VAL A  68      24.029  13.193  24.057  1.00 16.97           C  
ATOM    537  CG2 VAL A  68      23.044  10.886  23.683  1.00 14.08           C  
ATOM    538  N   GLU A  69      23.398  14.699  20.749  1.00 17.09           N  
ATOM    539  CA  GLU A  69      23.998  15.787  19.943  1.00 16.19           C  
ATOM    540  C   GLU A  69      25.339  16.176  20.383  1.00 16.15           C  
ATOM    541  O   GLU A  69      26.303  16.328  19.622  1.00 18.98           O  
ATOM    542  CB  GLU A  69      23.163  17.058  19.763  1.00 14.19           C  
ATOM    543  CG  GLU A  69      21.948  16.841  18.860  1.00 18.62           C  
ATOM    544  CD  GLU A  69      22.249  16.339  17.469  1.00 22.98           C  
ATOM    545  OE1 GLU A  69      23.340  16.826  17.033  1.00 23.81           O  
ATOM    546  OE2 GLU A  69      21.512  15.574  16.885  1.00 25.46           O  
ATOM    547  N   GLU A  70      25.535  16.295  21.674  1.00 14.74           N  
ATOM    548  CA  GLU A  70      26.799  16.675  22.277  1.00 16.22           C  
ATOM    549  C   GLU A  70      27.928  15.660  22.146  1.00 18.51           C  
ATOM    550  O   GLU A  70      29.089  16.016  22.401  1.00 17.96           O  
ATOM    551  CB  GLU A  70      26.603  17.051  23.784  1.00 24.08           C  
ATOM    552  CG  GLU A  70      25.504  18.140  23.925  1.00 23.86           C  
ATOM    553  CD  GLU A  70      24.108  17.622  24.176  1.00 28.99           C  
ATOM    554  OE1 GLU A  70      23.689  16.475  24.145  1.00 24.84           O  
ATOM    555  OE2 GLU A  70      23.307  18.561  24.480  1.00 29.49           O  
ATOM    556  N   LEU A  71      27.654  14.417  21.729  1.00 15.74           N  
ATOM    557  CA  LEU A  71      28.630  13.362  21.597  1.00 13.06           C  
ATOM    558  C   LEU A  71      28.890  13.057  20.110  1.00 13.52           C  
ATOM    559  O   LEU A  71      29.469  12.004  19.904  1.00 14.44           O  
ATOM    560  CB  LEU A  71      28.185  12.111  22.390  1.00 13.13           C  
ATOM    561  CG  LEU A  71      28.123  12.384  23.924  1.00 15.94           C  
ATOM    562  CD1 LEU A  71      27.610  11.134  24.658  1.00 13.84           C  
ATOM    563  CD2 LEU A  71      29.460  12.825  24.525  1.00 15.24           C  
ATOM    564  N   ARG A  72      28.502  13.969  19.236  1.00 14.83           N  
ATOM    565  CA  ARG A  72      28.861  13.755  17.807  1.00 15.87           C  
ATOM    566  C   ARG A  72      30.358  13.941  17.648  1.00 17.10           C  
ATOM    567  O   ARG A  72      31.001  14.664  18.443  1.00 14.18           O  
ATOM    568  CB  ARG A  72      28.146  14.812  16.953  1.00 15.10           C  
ATOM    569  CG  ARG A  72      26.701  14.426  16.727  1.00 11.42           C  
ATOM    570  CD  ARG A  72      26.150  15.150  15.564  1.00 13.15           C  
ATOM    571  NE  ARG A  72      24.748  14.828  15.330  1.00 14.40           N  
ATOM    572  CZ  ARG A  72      24.216  13.792  14.715  1.00 13.55           C  
ATOM    573  NH1 ARG A  72      24.946  12.818  14.162  1.00 14.56           N  
ATOM    574  NH2 ARG A  72      22.905  13.692  14.650  1.00 17.59           N  
ATOM    575  N   LEU A  73      30.971  13.376  16.577  1.00 12.90           N  
ATOM    576  CA  LEU A  73      32.384  13.485  16.357  1.00 11.23           C  
ATOM    577  C   LEU A  73      32.916  14.668  15.505  1.00 12.47           C  
ATOM    578  O   LEU A  73      34.074  14.627  15.054  1.00 12.96           O  
ATOM    579  CB  LEU A  73      32.926  12.127  15.861  1.00 10.84           C  
ATOM    580  CG  LEU A  73      32.869  10.932  16.802  1.00 18.92           C  
ATOM    581  CD1 LEU A  73      33.375   9.622  16.111  1.00 14.81           C  
ATOM    582  CD2 LEU A  73      33.810  11.104  17.967  1.00 17.50           C  
ATOM    583  N   ASP A  74      32.113  15.694  15.316  1.00 14.06           N  
ATOM    584  CA  ASP A  74      32.574  16.866  14.513  1.00 16.26           C  
ATOM    585  C   ASP A  74      33.834  17.539  14.977  1.00 16.78           C  
ATOM    586  O   ASP A  74      34.792  17.808  14.197  1.00 16.98           O  
ATOM    587  CB  ASP A  74      31.349  17.791  14.457  1.00 23.17           C  
ATOM    588  CG  ASP A  74      30.100  17.186  13.800  1.00 23.73           C  
ATOM    589  OD1 ASP A  74      30.061  17.079  12.570  1.00 30.98           O  
ATOM    590  OD2 ASP A  74      29.070  16.935  14.417  1.00 32.86           O  
ATOM    591  N   ALA A  75      33.944  17.852  16.279  1.00 16.38           N  
ATOM    592  CA  ALA A  75      35.127  18.453  16.848  1.00 17.08           C  
ATOM    593  C   ALA A  75      36.374  17.606  16.584  1.00 17.16           C  
ATOM    594  O   ALA A  75      37.475  18.128  16.255  1.00 17.21           O  
ATOM    595  CB  ALA A  75      35.056  18.787  18.341  1.00 20.21           C  
ATOM    596  N   VAL A  76      36.297  16.297  16.824  1.00 15.42           N  
ATOM    597  CA  VAL A  76      37.431  15.382  16.554  1.00 14.62           C  
ATOM    598  C   VAL A  76      37.868  15.367  15.054  1.00 11.86           C  
ATOM    599  O   VAL A  76      39.062  15.336  14.808  1.00 14.31           O  
ATOM    600  CB  VAL A  76      36.992  13.932  16.961  1.00 15.75           C  
ATOM    601  CG1 VAL A  76      37.984  12.879  16.462  1.00 14.58           C  
ATOM    602  CG2 VAL A  76      36.864  13.875  18.470  1.00 16.83           C  
ATOM    603  N   ALA A  77      36.924  15.329  14.121  1.00 15.07           N  
ATOM    604  CA  ALA A  77      37.171  15.306  12.679  1.00 17.20           C  
ATOM    605  C   ALA A  77      37.998  16.592  12.379  1.00 21.10           C  
ATOM    606  O   ALA A  77      39.038  16.542  11.721  1.00 19.60           O  
ATOM    607  CB  ALA A  77      35.873  15.287  11.878  1.00 18.61           C  
ATOM    608  N   LYS A  78      37.521  17.709  12.911  1.00 18.23           N  
ATOM    609  CA  LYS A  78      38.157  19.006  12.762  1.00 22.22           C  
ATOM    610  C   LYS A  78      39.609  18.949  13.206  1.00 21.50           C  
ATOM    611  O   LYS A  78      40.622  19.290  12.525  1.00 21.15           O  
ATOM    612  CB  LYS A  78      37.422  19.993  13.692  1.00 26.83           C  
ATOM    613  CG  LYS A  78      37.364  21.360  13.045  1.00 45.34           C  
ATOM    614  CD  LYS A  78      35.918  21.603  12.608  1.00 60.41           C  
ATOM    615  CE  LYS A  78      35.190  22.463  13.618  1.00 66.09           C  
ATOM    616  NZ  LYS A  78      34.367  23.550  13.025  1.00 67.15           N  
ATOM    617  N   ARG A  79      39.820  18.487  14.426  1.00 17.51           N  
ATOM    618  CA  ARG A  79      41.156  18.408  15.009  1.00 17.81           C  
ATOM    619  C   ARG A  79      42.056  17.456  14.227  1.00 20.42           C  
ATOM    620  O   ARG A  79      43.272  17.699  14.028  1.00 17.64           O  
ATOM    621  CB  ARG A  79      41.080  18.115  16.525  1.00 14.95           C  
ATOM    622  CG  ARG A  79      42.447  17.998  17.235  1.00 19.56           C  
ATOM    623  CD  ARG A  79      43.296  19.252  17.170  1.00 22.55           C  
ATOM    624  NE  ARG A  79      44.590  19.225  17.840  1.00 31.04           N  
ATOM    625  CZ  ARG A  79      45.676  20.014  17.679  1.00 34.41           C  
ATOM    626  NH1 ARG A  79      45.730  20.962  16.734  1.00 30.90           N  
ATOM    627  NH2 ARG A  79      46.753  19.975  18.504  1.00 33.56           N  
ATOM    628  N   LEU A  80      41.513  16.316  13.817  1.00 18.23           N  
ATOM    629  CA  LEU A  80      42.318  15.316  13.048  1.00 18.39           C  
ATOM    630  C   LEU A  80      42.808  15.981  11.744  1.00 17.09           C  
ATOM    631  O   LEU A  80      44.003  15.817  11.510  1.00 20.36           O  
ATOM    632  CB  LEU A  80      41.509  14.038  12.781  1.00 21.04           C  
ATOM    633  CG  LEU A  80      42.235  12.885  12.051  1.00 21.30           C  
ATOM    634  CD1 LEU A  80      43.402  12.356  12.893  1.00 19.38           C  
ATOM    635  CD2 LEU A  80      41.193  11.825  11.707  1.00 15.32           C  
ATOM    636  N   GLY A  81      41.939  16.671  11.052  1.00 18.77           N  
ATOM    637  CA  GLY A  81      42.309  17.359   9.787  1.00 21.97           C  
ATOM    638  C   GLY A  81      43.473  18.311  10.062  1.00 22.58           C  
ATOM    639  O   GLY A  81      44.436  18.352   9.285  1.00 23.87           O  
ATOM    640  N   GLU A  82      43.454  19.073  11.145  1.00 24.51           N  
ATOM    641  CA  GLU A  82      44.524  19.998  11.504  1.00 23.05           C  
ATOM    642  C   GLU A  82      45.799  19.229  11.681  1.00 26.15           C  
ATOM    643  O   GLU A  82      46.801  19.687  11.114  1.00 29.32           O  
ATOM    644  CB  GLU A  82      44.381  20.838  12.768  1.00 24.14           C  
ATOM    645  CG  GLU A  82      43.074  21.655  12.661  1.00 33.29           C  
ATOM    646  CD  GLU A  82      42.580  22.289  13.935  1.00 41.72           C  
ATOM    647  OE1 GLU A  82      43.186  22.141  14.994  1.00 41.32           O  
ATOM    648  OE2 GLU A  82      41.524  22.967  13.781  1.00 44.69           O  
ATOM    649  N   LEU A  83      45.824  18.151  12.420  1.00 24.02           N  
ATOM    650  CA  LEU A  83      47.008  17.354  12.668  1.00 24.65           C  
ATOM    651  C   LEU A  83      47.551  16.625  11.426  1.00 26.16           C  
ATOM    652  O   LEU A  83      48.801  16.458  11.302  1.00 27.05           O  
ATOM    653  CB  LEU A  83      46.732  16.390  13.836  1.00 23.58           C  
ATOM    654  CG  LEU A  83      46.546  16.981  15.211  1.00 25.49           C  
ATOM    655  CD1 LEU A  83      45.918  15.901  16.092  1.00 20.78           C  
ATOM    656  CD2 LEU A  83      47.928  17.400  15.683  1.00 28.97           C  
ATOM    657  N   LEU A  84      46.650  16.198  10.581  1.00 24.69           N  
ATOM    658  CA  LEU A  84      47.077  15.505   9.358  1.00 27.53           C  
ATOM    659  C   LEU A  84      47.401  16.564   8.292  1.00 33.34           C  
ATOM    660  O   LEU A  84      48.139  16.239   7.339  1.00 36.95           O  
ATOM    661  CB  LEU A  84      45.904  14.654   8.851  1.00 22.36           C  
ATOM    662  CG  LEU A  84      45.855  13.161   8.923  1.00 26.38           C  
ATOM    663  CD1 LEU A  84      46.819  12.520   9.866  1.00 26.82           C  
ATOM    664  CD2 LEU A  84      44.410  12.717   9.128  1.00 23.82           C  
ATOM    665  N   GLU A  85      46.801  17.742   8.380  1.00 31.70           N  
ATOM    666  CA  GLU A  85      46.989  18.807   7.384  1.00 33.97           C  
ATOM    667  C   GLU A  85      46.404  18.371   6.066  1.00 35.61           C  
ATOM    668  O   GLU A  85      46.997  18.611   5.019  1.00 42.72           O  
ATOM    669  CB  GLU A  85      48.446  19.150   7.093  1.00 37.60           C  
ATOM    670  CG  GLU A  85      49.157  19.783   8.292  1.00 52.84           C  
ATOM    671  CD  GLU A  85      50.631  19.506   8.376  1.00 61.88           C  
ATOM    672  OE1 GLU A  85      51.455  20.224   7.835  1.00 63.20           O  
ATOM    673  OE2 GLU A  85      50.911  18.476   9.042  1.00 71.59           O  
ATOM    674  N   ARG A  86      45.295  17.691   6.070  1.00 33.42           N  
ATOM    675  CA  ARG A  86      44.475  17.141   5.035  1.00 36.41           C  
ATOM    676  C   ARG A  86      43.037  17.057   5.602  1.00 37.20           C  
ATOM    677  O   ARG A  86      42.713  16.811   6.757  1.00 36.07           O  
ATOM    678  CB  ARG A  86      44.723  15.791   4.362  1.00 37.84           C  
ATOM    679  CG  ARG A  86      45.705  14.980   5.166  1.00 49.83           C  
ATOM    680  CD  ARG A  86      45.778  13.605   4.678  1.00 60.21           C  
ATOM    681  NE  ARG A  86      46.458  13.408   3.393  1.00 57.38           N  
ATOM    682  CZ  ARG A  86      45.661  12.799   2.467  1.00 60.29           C  
ATOM    683  NH1 ARG A  86      44.354  12.566   2.700  1.00 55.51           N  
ATOM    684  NH2 ARG A  86      46.223  12.322   1.352  1.00 56.27           N  
ATOM    685  N   PRO A  87      42.160  17.349   4.651  1.00 38.99           N  
ATOM    686  CA  PRO A  87      40.722  17.336   5.008  1.00 39.09           C  
ATOM    687  C   PRO A  87      40.339  15.923   5.438  1.00 32.12           C  
ATOM    688  O   PRO A  87      40.923  14.933   4.960  1.00 32.78           O  
ATOM    689  CB  PRO A  87      40.104  17.954   3.742  1.00 42.08           C  
ATOM    690  CG  PRO A  87      41.016  17.559   2.581  1.00 39.29           C  
ATOM    691  CD  PRO A  87      42.388  17.677   3.225  1.00 40.03           C  
ATOM    692  N   VAL A  88      39.351  15.854   6.316  1.00 25.90           N  
ATOM    693  CA  VAL A  88      38.806  14.574   6.803  1.00 23.06           C  
ATOM    694  C   VAL A  88      37.322  14.675   6.531  1.00 18.55           C  
ATOM    695  O   VAL A  88      36.737  15.667   7.042  1.00 23.45           O  
ATOM    696  CB  VAL A  88      39.102  14.453   8.328  1.00 21.26           C  
ATOM    697  CG1 VAL A  88      38.266  13.344   8.960  1.00 20.00           C  
ATOM    698  CG2 VAL A  88      40.578  14.352   8.678  1.00 21.52           C  
ATOM    699  N   ALA A  89      36.713  13.817   5.785  1.00 15.80           N  
ATOM    700  CA  ALA A  89      35.293  13.844   5.521  1.00 14.39           C  
ATOM    701  C   ALA A  89      34.610  13.296   6.814  1.00 18.70           C  
ATOM    702  O   ALA A  89      35.322  12.544   7.505  1.00 16.21           O  
ATOM    703  CB  ALA A  89      34.932  12.956   4.338  1.00 17.03           C  
ATOM    704  N   LYS A  90      33.357  13.689   7.073  1.00 16.07           N  
ATOM    705  CA  LYS A  90      32.739  13.124   8.311  1.00 15.81           C  
ATOM    706  C   LYS A  90      31.269  12.962   8.044  1.00 17.26           C  
ATOM    707  O   LYS A  90      30.618  13.887   7.536  1.00 17.75           O  
ATOM    708  CB  LYS A  90      33.132  13.972   9.537  1.00 15.76           C  
ATOM    709  CG  LYS A  90      32.553  13.375  10.847  1.00 18.00           C  
ATOM    710  CD  LYS A  90      31.227  14.027  11.195  1.00 18.89           C  
ATOM    711  CE  LYS A  90      30.763  13.529  12.579  1.00 15.24           C  
ATOM    712  NZ  LYS A  90      29.360  14.014  12.693  1.00 17.41           N  
ATOM    713  N   THR A  91      30.658  11.801   8.320  1.00 12.98           N  
ATOM    714  CA  THR A  91      29.229  11.586   8.116  1.00 13.49           C  
ATOM    715  C   THR A  91      28.488  11.653   9.490  1.00 15.45           C  
ATOM    716  O   THR A  91      29.135  11.455  10.527  1.00 15.44           O  
ATOM    717  CB  THR A  91      28.883  10.187   7.480  1.00 18.31           C  
ATOM    718  OG1 THR A  91      29.635   9.209   8.257  1.00 14.99           O  
ATOM    719  CG2 THR A  91      29.206  10.091   5.970  1.00 20.83           C  
ATOM    720  N   ASN A  92      27.186  11.875   9.360  1.00 13.77           N  
ATOM    721  CA  ASN A  92      26.358  11.947  10.587  1.00 15.55           C  
ATOM    722  C   ASN A  92      25.786  10.588  10.948  1.00 14.05           C  
ATOM    723  O   ASN A  92      25.006  10.509  11.930  1.00 15.00           O  
ATOM    724  CB  ASN A  92      25.302  13.039  10.516  1.00 18.17           C  
ATOM    725  CG  ASN A  92      25.880  14.414  10.757  1.00 25.49           C  
ATOM    726  OD1 ASN A  92      25.078  15.368  10.869  1.00 41.49           O  
ATOM    727  ND2 ASN A  92      27.173  14.618  10.798  1.00 22.83           N  
ATOM    728  N   GLU A  93      26.102   9.521  10.283  1.00 13.42           N  
ATOM    729  CA  GLU A  93      25.684   8.167  10.611  1.00 11.66           C  
ATOM    730  C   GLU A  93      26.892   7.280  10.485  1.00 11.36           C  
ATOM    731  O   GLU A  93      27.934   7.776  10.048  1.00 12.95           O  
ATOM    732  CB  GLU A  93      24.656   7.598   9.668  1.00 19.30           C  
ATOM    733  CG  GLU A  93      23.399   8.455   9.768  1.00 31.01           C  
ATOM    734  CD  GLU A  93      22.528   8.430   8.552  1.00 51.49           C  
ATOM    735  OE1 GLU A  93      22.932   9.114   7.577  1.00 60.90           O  
ATOM    736  OE2 GLU A  93      21.528   7.746   8.632  1.00 53.55           O  
ATOM    737  N   ALA A  94      26.768   6.018  10.862  1.00 11.48           N  
ATOM    738  CA  ALA A  94      27.873   5.084  10.763  1.00 12.38           C  
ATOM    739  C   ALA A  94      27.586   3.921   9.823  1.00 12.36           C  
ATOM    740  O   ALA A  94      28.509   3.158   9.515  1.00 14.61           O  
ATOM    741  CB  ALA A  94      28.322   4.543  12.129  1.00 12.49           C  
ATOM    742  N   VAL A  95      26.345   3.757   9.398  1.00 15.04           N  
ATOM    743  CA  VAL A  95      25.891   2.699   8.464  1.00 15.68           C  
ATOM    744  C   VAL A  95      24.801   3.336   7.589  1.00 15.37           C  
ATOM    745  O   VAL A  95      24.345   4.444   7.897  1.00 16.83           O  
ATOM    746  CB  VAL A  95      25.426   1.413   9.198  1.00 18.73           C  
ATOM    747  CG1 VAL A  95      26.544   0.687   9.943  1.00 18.22           C  
ATOM    748  CG2 VAL A  95      24.275   1.687  10.134  1.00 17.39           C  
ATOM    749  N   GLY A  96      24.396   2.646   6.518  1.00 17.86           N  
ATOM    750  CA  GLY A  96      23.305   3.226   5.703  1.00 21.06           C  
ATOM    751  C   GLY A  96      23.719   3.805   4.350  1.00 21.23           C  
ATOM    752  O   GLY A  96      24.942   3.928   4.107  1.00 18.86           O  
ATOM    753  N   ASP A  97      22.725   4.169   3.539  1.00 22.29           N  
ATOM    754  CA  ASP A  97      23.132   4.652   2.205  1.00 23.68           C  
ATOM    755  C   ASP A  97      23.967   5.930   2.167  1.00 20.34           C  
ATOM    756  O   ASP A  97      24.819   6.041   1.240  1.00 21.42           O  
ATOM    757  CB  ASP A  97      22.089   4.974   1.179  1.00 36.43           C  
ATOM    758  CG  ASP A  97      20.704   4.579   1.583  1.00 39.94           C  
ATOM    759  OD1 ASP A  97      20.581   3.360   1.486  1.00 34.02           O  
ATOM    760  OD2 ASP A  97      20.026   5.615   1.829  1.00 51.83           O  
ATOM    761  N   GLU A  98      23.706   6.846   3.047  1.00 18.72           N  
ATOM    762  CA  GLU A  98      24.535   8.045   2.990  1.00 16.93           C  
ATOM    763  C   GLU A  98      25.984   7.667   3.206  1.00 18.29           C  
ATOM    764  O   GLU A  98      26.918   8.239   2.585  1.00 17.49           O  
ATOM    765  CB  GLU A  98      24.174   9.068   4.058  1.00 29.86           C  
ATOM    766  CG  GLU A  98      23.263  10.217   3.697  1.00 44.87           C  
ATOM    767  CD  GLU A  98      22.393   9.978   2.495  1.00 56.62           C  
ATOM    768  OE1 GLU A  98      21.539   9.123   2.356  1.00 61.91           O  
ATOM    769  OE2 GLU A  98      22.715  10.790   1.586  1.00 64.83           O  
ATOM    770  N   VAL A  99      26.251   6.779   4.181  1.00 14.61           N  
ATOM    771  CA  VAL A  99      27.595   6.316   4.472  1.00 14.05           C  
ATOM    772  C   VAL A  99      28.147   5.526   3.250  1.00 14.14           C  
ATOM    773  O   VAL A  99      29.350   5.763   2.911  1.00 15.90           O  
ATOM    774  CB  VAL A  99      27.644   5.517   5.837  1.00 16.94           C  
ATOM    775  CG1 VAL A  99      28.991   4.851   6.088  1.00 14.25           C  
ATOM    776  CG2 VAL A  99      27.354   6.518   6.980  1.00 15.83           C  
ATOM    777  N   LYS A 100      27.346   4.652   2.656  1.00 14.90           N  
ATOM    778  CA  LYS A 100      27.841   3.898   1.456  1.00 16.46           C  
ATOM    779  C   LYS A 100      28.243   4.905   0.339  1.00 15.30           C  
ATOM    780  O   LYS A 100      29.317   4.657  -0.282  1.00 17.67           O  
ATOM    781  CB  LYS A 100      26.891   2.862   0.939  1.00 15.68           C  
ATOM    782  CG  LYS A 100      26.975   1.589   1.799  1.00 21.71           C  
ATOM    783  CD  LYS A 100      25.712   0.808   1.451  1.00 26.30           C  
ATOM    784  CE  LYS A 100      25.767  -0.584   2.056  1.00 39.47           C  
ATOM    785  NZ  LYS A 100      24.403  -1.187   2.001  1.00 50.51           N  
ATOM    786  N   ALA A 101      27.511   5.955   0.132  1.00 15.69           N  
ATOM    787  CA  ALA A 101      27.824   6.973  -0.899  1.00 15.67           C  
ATOM    788  C   ALA A 101      29.129   7.648  -0.574  1.00 19.13           C  
ATOM    789  O   ALA A 101      30.034   7.794  -1.426  1.00 18.50           O  
ATOM    790  CB  ALA A 101      26.626   7.841  -1.104  1.00 14.09           C  
ATOM    791  N   ALA A 102      29.347   8.041   0.704  1.00 15.79           N  
ATOM    792  CA  ALA A 102      30.624   8.680   1.140  1.00 16.80           C  
ATOM    793  C   ALA A 102      31.799   7.764   0.962  1.00 13.54           C  
ATOM    794  O   ALA A 102      32.846   8.261   0.532  1.00 18.16           O  
ATOM    795  CB  ALA A 102      30.584   9.295   2.558  1.00 15.24           C  
ATOM    796  N   VAL A 103      31.752   6.475   1.296  1.00 14.63           N  
ATOM    797  CA  VAL A 103      32.881   5.534   1.095  1.00 15.45           C  
ATOM    798  C   VAL A 103      33.256   5.392  -0.429  1.00 17.92           C  
ATOM    799  O   VAL A 103      34.436   5.377  -0.790  1.00 16.61           O  
ATOM    800  CB  VAL A 103      32.553   4.125   1.685  1.00 23.02           C  
ATOM    801  CG1 VAL A 103      33.601   3.030   1.444  1.00 19.48           C  
ATOM    802  CG2 VAL A 103      32.296   4.214   3.199  1.00 19.86           C  
ATOM    803  N   ASP A 104      32.184   5.336  -1.246  1.00 19.38           N  
ATOM    804  CA  ASP A 104      32.297   5.190  -2.705  1.00 23.66           C  
ATOM    805  C   ASP A 104      33.014   6.389  -3.340  1.00 23.23           C  
ATOM    806  O   ASP A 104      33.738   6.317  -4.361  1.00 25.55           O  
ATOM    807  CB  ASP A 104      30.936   4.861  -3.305  1.00 24.73           C  
ATOM    808  CG  ASP A 104      30.938   4.665  -4.850  1.00 28.41           C  
ATOM    809  OD1 ASP A 104      31.561   3.649  -5.149  1.00 24.66           O  
ATOM    810  OD2 ASP A 104      30.325   5.482  -5.574  1.00 32.44           O  
ATOM    811  N   ARG A 105      32.858   7.545  -2.805  1.00 18.32           N  
ATOM    812  CA  ARG A 105      33.473   8.807  -3.243  1.00 22.62           C  
ATOM    813  C   ARG A 105      34.925   8.972  -2.784  1.00 26.58           C  
ATOM    814  O   ARG A 105      35.681   9.903  -3.222  1.00 24.05           O  
ATOM    815  CB  ARG A 105      32.380   9.709  -2.769  1.00 26.31           C  
ATOM    816  CG  ARG A 105      32.619  11.147  -2.766  1.00 39.28           C  
ATOM    817  CD  ARG A 105      31.557  11.892  -2.019  1.00 53.92           C  
ATOM    818  NE  ARG A 105      32.238  13.035  -1.439  1.00 73.53           N  
ATOM    819  CZ  ARG A 105      32.105  14.097  -0.673  1.00 80.07           C  
ATOM    820  NH1 ARG A 105      33.135  14.974  -0.605  1.00 80.86           N  
ATOM    821  NH2 ARG A 105      30.977  14.426  -0.025  1.00 84.26           N  
ATOM    822  N   LEU A 106      35.485   8.087  -1.896  1.00 22.69           N  
ATOM    823  CA  LEU A 106      36.851   8.164  -1.445  1.00 21.61           C  
ATOM    824  C   LEU A 106      37.872   7.710  -2.529  1.00 21.25           C  
ATOM    825  O   LEU A 106      37.651   6.681  -3.152  1.00 21.54           O  
ATOM    826  CB  LEU A 106      37.139   7.198  -0.237  1.00 18.72           C  
ATOM    827  CG  LEU A 106      36.438   7.556   1.087  1.00 19.56           C  
ATOM    828  CD1 LEU A 106      36.807   6.446   2.118  1.00 19.14           C  
ATOM    829  CD2 LEU A 106      36.798   8.912   1.651  1.00 19.25           C  
ATOM    830  N   ASN A 107      38.957   8.427  -2.646  1.00 21.35           N  
ATOM    831  CA  ASN A 107      40.028   7.967  -3.536  1.00 20.82           C  
ATOM    832  C   ASN A 107      41.154   7.448  -2.636  1.00 21.42           C  
ATOM    833  O   ASN A 107      41.128   7.674  -1.392  1.00 18.58           O  
ATOM    834  CB  ASN A 107      40.517   9.103  -4.438  1.00 29.10           C  
ATOM    835  CG  ASN A 107      39.483   9.656  -5.400  1.00 34.69           C  
ATOM    836  OD1 ASN A 107      38.918   8.902  -6.220  1.00 35.60           O  
ATOM    837  ND2 ASN A 107      39.199  10.953  -5.293  1.00 33.51           N  
ATOM    838  N   GLU A 108      42.193   6.844  -3.187  1.00 18.25           N  
ATOM    839  CA  GLU A 108      43.354   6.355  -2.449  1.00 20.62           C  
ATOM    840  C   GLU A 108      43.974   7.524  -1.690  1.00 21.21           C  
ATOM    841  O   GLU A 108      44.217   8.606  -2.250  1.00 19.38           O  
ATOM    842  CB  GLU A 108      44.472   5.766  -3.307  1.00 23.57           C  
ATOM    843  CG  GLU A 108      44.017   4.643  -4.228  1.00 29.26           C  
ATOM    844  CD  GLU A 108      45.091   3.987  -5.057  1.00 39.58           C  
ATOM    845  OE1 GLU A 108      46.300   4.151  -5.136  1.00 39.09           O  
ATOM    846  OE2 GLU A 108      44.522   3.101  -5.738  1.00 41.32           O  
ATOM    847  N   GLY A 109      44.213   7.340  -0.394  1.00 16.99           N  
ATOM    848  CA  GLY A 109      44.785   8.305   0.513  1.00 16.84           C  
ATOM    849  C   GLY A 109      43.755   9.184   1.216  1.00 17.12           C  
ATOM    850  O   GLY A 109      44.256   9.927   2.066  1.00 19.54           O  
ATOM    851  N   ASP A 110      42.476   9.135   0.878  1.00 15.52           N  
ATOM    852  CA  ASP A 110      41.428   9.956   1.479  1.00 13.43           C  
ATOM    853  C   ASP A 110      40.974   9.348   2.852  1.00 15.43           C  
ATOM    854  O   ASP A 110      41.047   8.118   2.969  1.00 16.84           O  
ATOM    855  CB  ASP A 110      40.234  10.061   0.581  1.00 12.40           C  
ATOM    856  CG  ASP A 110      40.444  11.015  -0.632  1.00 18.16           C  
ATOM    857  OD1 ASP A 110      41.426  11.738  -0.647  1.00 18.69           O  
ATOM    858  OD2 ASP A 110      39.566  11.000  -1.508  1.00 21.51           O  
ATOM    859  N   VAL A 111      40.525  10.214   3.732  1.00 17.12           N  
ATOM    860  CA  VAL A 111      40.074   9.790   5.100  1.00 16.79           C  
ATOM    861  C   VAL A 111      38.624  10.209   5.338  1.00 16.21           C  
ATOM    862  O   VAL A 111      38.228  11.377   5.055  1.00 16.17           O  
ATOM    863  CB  VAL A 111      41.025  10.421   6.127  1.00 15.99           C  
ATOM    864  CG1 VAL A 111      40.629  10.011   7.573  1.00 17.50           C  
ATOM    865  CG2 VAL A 111      42.494  10.114   5.944  1.00 21.30           C  
ATOM    866  N   LEU A 112      37.865   9.255   5.914  1.00 12.92           N  
ATOM    867  CA  LEU A 112      36.441   9.451   6.249  1.00 10.51           C  
ATOM    868  C   LEU A 112      36.232   9.014   7.748  1.00 13.44           C  
ATOM    869  O   LEU A 112      36.679   7.941   8.085  1.00 14.23           O  
ATOM    870  CB  LEU A 112      35.537   8.586   5.370  1.00 10.64           C  
ATOM    871  CG  LEU A 112      34.115   8.404   5.838  1.00 17.53           C  
ATOM    872  CD1 LEU A 112      33.269   9.689   5.785  1.00 19.20           C  
ATOM    873  CD2 LEU A 112      33.469   7.322   4.967  1.00 20.92           C  
ATOM    874  N   LEU A 113      35.668   9.868   8.593  1.00 12.36           N  
ATOM    875  CA  LEU A 113      35.351   9.516  10.005  1.00 10.95           C  
ATOM    876  C   LEU A 113      33.862   9.301  10.090  1.00 10.30           C  
ATOM    877  O   LEU A 113      33.040  10.164   9.698  1.00 12.43           O  
ATOM    878  CB  LEU A 113      35.790  10.704  10.920  1.00 11.01           C  
ATOM    879  CG  LEU A 113      35.545  10.522  12.429  1.00 16.98           C  
ATOM    880  CD1 LEU A 113      36.219   9.238  12.981  1.00 16.37           C  
ATOM    881  CD2 LEU A 113      36.104  11.747  13.218  1.00 13.76           C  
ATOM    882  N   LEU A 114      33.471   8.119  10.520  1.00 10.02           N  
ATOM    883  CA  LEU A 114      32.064   7.765  10.711  1.00 11.34           C  
ATOM    884  C   LEU A 114      31.569   8.405  12.057  1.00 10.76           C  
ATOM    885  O   LEU A 114      32.403   8.788  12.898  1.00 11.17           O  
ATOM    886  CB  LEU A 114      31.903   6.231  10.817  1.00 10.06           C  
ATOM    887  CG  LEU A 114      32.419   5.386   9.655  1.00  9.45           C  
ATOM    888  CD1 LEU A 114      32.278   3.898   9.923  1.00 12.54           C  
ATOM    889  CD2 LEU A 114      31.564   5.786   8.445  1.00 13.06           C  
ATOM    890  N   GLU A 115      30.247   8.516  12.126  1.00 12.63           N  
ATOM    891  CA  GLU A 115      29.661   9.086  13.373  1.00 11.52           C  
ATOM    892  C   GLU A 115      29.896   8.077  14.543  1.00 13.82           C  
ATOM    893  O   GLU A 115      30.102   6.868  14.371  1.00 11.44           O  
ATOM    894  CB  GLU A 115      28.167   9.345  13.221  1.00 12.11           C  
ATOM    895  CG  GLU A 115      27.450  10.192  14.338  1.00 11.05           C  
ATOM    896  CD  GLU A 115      28.271  11.394  14.782  1.00  9.03           C  
ATOM    897  OE1 GLU A 115      29.291  11.452  15.450  1.00 12.38           O  
ATOM    898  OE2 GLU A 115      27.796  12.469  14.298  1.00 14.77           O  
ATOM    899  N   ASN A 116      29.851   8.546  15.796  1.00 10.78           N  
ATOM    900  CA  ASN A 116      30.028   7.793  17.057  1.00  7.64           C  
ATOM    901  C   ASN A 116      29.302   6.491  16.956  1.00  7.15           C  
ATOM    902  O   ASN A 116      28.067   6.416  16.797  1.00 10.01           O  
ATOM    903  CB  ASN A 116      29.356   8.730  18.115  1.00  7.87           C  
ATOM    904  CG  ASN A 116      29.605   8.235  19.539  1.00 12.77           C  
ATOM    905  OD1 ASN A 116      29.903   7.073  19.829  1.00 10.92           O  
ATOM    906  ND2 ASN A 116      29.498   9.196  20.461  1.00 12.49           N  
ATOM    907  N   VAL A 117      30.067   5.401  17.059  1.00 11.66           N  
ATOM    908  CA  VAL A 117      29.450   4.052  16.907  1.00 11.31           C  
ATOM    909  C   VAL A 117      28.479   3.694  18.017  1.00 12.17           C  
ATOM    910  O   VAL A 117      27.602   2.808  17.763  1.00 11.03           O  
ATOM    911  CB  VAL A 117      30.487   2.947  16.662  1.00 11.46           C  
ATOM    912  CG1 VAL A 117      31.262   3.117  15.342  1.00 14.96           C  
ATOM    913  CG2 VAL A 117      31.469   2.827  17.835  1.00 11.15           C  
ATOM    914  N   ARG A 118      28.661   4.374  19.165  1.00 11.76           N  
ATOM    915  CA  ARG A 118      27.725   4.024  20.278  1.00 11.27           C  
ATOM    916  C   ARG A 118      26.370   4.647  20.266  1.00 13.75           C  
ATOM    917  O   ARG A 118      25.491   4.450  21.145  1.00 12.71           O  
ATOM    918  CB  ARG A 118      28.453   4.208  21.602  1.00 12.33           C  
ATOM    919  CG  ARG A 118      29.473   3.093  21.865  1.00 13.88           C  
ATOM    920  CD  ARG A 118      30.185   3.372  23.161  1.00 16.48           C  
ATOM    921  NE  ARG A 118      31.188   2.285  23.247  1.00 20.59           N  
ATOM    922  CZ  ARG A 118      31.934   2.288  24.384  1.00 25.28           C  
ATOM    923  NH1 ARG A 118      31.745   3.197  25.330  1.00 25.30           N  
ATOM    924  NH2 ARG A 118      32.941   1.469  24.549  1.00 23.34           N  
ATOM    925  N   PHE A 119      25.997   5.345  19.177  1.00 14.03           N  
ATOM    926  CA  PHE A 119      24.691   5.918  18.821  1.00 14.05           C  
ATOM    927  C   PHE A 119      23.724   4.784  18.429  1.00 11.14           C  
ATOM    928  O   PHE A 119      22.506   4.915  18.329  1.00 14.38           O  
ATOM    929  CB  PHE A 119      24.693   6.946  17.649  1.00 12.02           C  
ATOM    930  CG  PHE A 119      25.230   8.305  18.052  1.00 10.87           C  
ATOM    931  CD1 PHE A 119      25.651   8.624  19.351  1.00 11.71           C  
ATOM    932  CD2 PHE A 119      25.234   9.321  17.082  1.00 13.27           C  
ATOM    933  CE1 PHE A 119      26.116   9.895  19.706  1.00 10.00           C  
ATOM    934  CE2 PHE A 119      25.672  10.630  17.430  1.00 14.87           C  
ATOM    935  CZ  PHE A 119      26.128  10.895  18.738  1.00 15.50           C  
ATOM    936  N   TYR A 120      24.298   3.611  18.148  1.00 12.06           N  
ATOM    937  CA  TYR A 120      23.544   2.422  17.737  1.00 13.18           C  
ATOM    938  C   TYR A 120      23.483   1.384  18.888  1.00 12.41           C  
ATOM    939  O   TYR A 120      24.555   1.013  19.385  1.00 14.02           O  
ATOM    940  CB  TYR A 120      24.293   1.733  16.528  1.00 14.39           C  
ATOM    941  CG  TYR A 120      24.334   2.737  15.363  1.00 16.34           C  
ATOM    942  CD1 TYR A 120      23.241   2.742  14.494  1.00 21.02           C  
ATOM    943  CD2 TYR A 120      25.426   3.621  15.225  1.00 17.52           C  
ATOM    944  CE1 TYR A 120      23.234   3.653  13.411  1.00 24.29           C  
ATOM    945  CE2 TYR A 120      25.409   4.492  14.143  1.00 24.39           C  
ATOM    946  CZ  TYR A 120      24.311   4.498  13.250  1.00 24.59           C  
ATOM    947  OH  TYR A 120      24.231   5.360  12.173  1.00 25.38           O  
ATOM    948  N   PRO A 121      22.259   0.946  19.183  1.00 15.19           N  
ATOM    949  CA  PRO A 121      22.088  -0.049  20.280  1.00 15.85           C  
ATOM    950  C   PRO A 121      22.730  -1.350  19.930  1.00 16.62           C  
ATOM    951  O   PRO A 121      23.168  -1.956  20.923  1.00 18.31           O  
ATOM    952  CB  PRO A 121      20.598  -0.158  20.496  1.00 19.18           C  
ATOM    953  CG  PRO A 121      19.960   0.385  19.254  1.00 20.34           C  
ATOM    954  CD  PRO A 121      20.989   1.347  18.630  1.00 15.27           C  
ATOM    955  N   GLY A 122      22.901  -1.751  18.670  1.00 13.80           N  
ATOM    956  CA  GLY A 122      23.580  -3.046  18.386  1.00 13.77           C  
ATOM    957  C   GLY A 122      25.068  -2.977  18.618  1.00 14.75           C  
ATOM    958  O   GLY A 122      25.702  -4.040  18.629  1.00 16.41           O  
ATOM    959  N   GLU A 123      25.698  -1.809  18.791  1.00 10.25           N  
ATOM    960  CA  GLU A 123      27.148  -1.792  18.984  1.00 10.47           C  
ATOM    961  C   GLU A 123      27.604  -2.510  20.229  1.00 11.58           C  
ATOM    962  O   GLU A 123      28.433  -3.426  20.198  1.00 12.36           O  
ATOM    963  CB  GLU A 123      27.618  -0.297  19.032  1.00 11.82           C  
ATOM    964  CG  GLU A 123      29.077  -0.046  19.479  1.00 11.01           C  
ATOM    965  CD  GLU A 123      30.243  -0.606  18.716  1.00 12.72           C  
ATOM    966  OE1 GLU A 123      29.996  -1.277  17.672  1.00 13.60           O  
ATOM    967  OE2 GLU A 123      31.393  -0.488  19.005  1.00 12.45           O  
ATOM    968  N   GLU A 124      27.105  -2.063  21.406  1.00 12.63           N  
ATOM    969  CA  GLU A 124      27.475  -2.653  22.719  1.00 14.27           C  
ATOM    970  C   GLU A 124      26.877  -4.050  22.955  1.00 15.82           C  
ATOM    971  O   GLU A 124      27.413  -4.788  23.784  1.00 18.23           O  
ATOM    972  CB  GLU A 124      27.253  -1.718  23.872  1.00 14.29           C  
ATOM    973  CG  GLU A 124      28.155  -0.468  23.796  1.00 20.40           C  
ATOM    974  CD  GLU A 124      27.678   0.664  24.691  1.00 25.20           C  
ATOM    975  OE1 GLU A 124      28.009   0.602  25.850  1.00 30.75           O  
ATOM    976  OE2 GLU A 124      26.968   1.610  24.288  1.00 22.65           O  
ATOM    977  N   LYS A 125      25.856  -4.433  22.211  1.00 16.32           N  
ATOM    978  CA  LYS A 125      25.294  -5.816  22.247  1.00 17.36           C  
ATOM    979  C   LYS A 125      26.070  -6.687  21.243  1.00 17.53           C  
ATOM    980  O   LYS A 125      25.846  -7.901  21.267  1.00 18.25           O  
ATOM    981  CB  LYS A 125      23.855  -5.888  21.840  1.00 19.16           C  
ATOM    982  CG  LYS A 125      22.745  -5.216  22.656  1.00 38.41           C  
ATOM    983  CD  LYS A 125      21.473  -5.252  21.753  1.00 50.95           C  
ATOM    984  CE  LYS A 125      20.243  -4.540  22.294  1.00 59.55           C  
ATOM    985  NZ  LYS A 125      19.245  -4.267  21.196  1.00 59.98           N  
ATOM    986  N   ASN A 126      26.944  -6.209  20.357  1.00 14.32           N  
ATOM    987  CA  ASN A 126      27.686  -7.012  19.376  1.00 13.96           C  
ATOM    988  C   ASN A 126      26.662  -7.673  18.434  1.00 15.11           C  
ATOM    989  O   ASN A 126      26.783  -8.886  18.156  1.00 16.47           O  
ATOM    990  CB  ASN A 126      28.632  -8.044  19.943  1.00 13.62           C  
ATOM    991  CG  ASN A 126      29.771  -8.451  19.046  1.00 17.74           C  
ATOM    992  OD1 ASN A 126      30.005  -7.840  18.003  1.00 19.25           O  
ATOM    993  ND2 ASN A 126      30.474  -9.522  19.385  1.00 17.82           N  
ATOM    994  N   ASP A 127      25.689  -6.945  17.953  1.00 12.46           N  
ATOM    995  CA  ASP A 127      24.668  -7.501  17.070  1.00 12.60           C  
ATOM    996  C   ASP A 127      25.307  -7.864  15.724  1.00 17.18           C  
ATOM    997  O   ASP A 127      25.891  -6.979  15.054  1.00 16.20           O  
ATOM    998  CB  ASP A 127      23.650  -6.376  16.989  1.00 17.73           C  
ATOM    999  CG  ASP A 127      22.499  -6.740  16.043  1.00 25.41           C  
ATOM   1000  OD1 ASP A 127      22.428  -7.785  15.420  1.00 27.92           O  
ATOM   1001  OD2 ASP A 127      21.589  -5.928  15.932  1.00 35.23           O  
ATOM   1002  N   PRO A 128      25.172  -9.117  15.263  1.00 20.19           N  
ATOM   1003  CA  PRO A 128      25.757  -9.554  13.979  1.00 18.39           C  
ATOM   1004  C   PRO A 128      25.219  -8.730  12.842  1.00 16.70           C  
ATOM   1005  O   PRO A 128      25.967  -8.553  11.883  1.00 19.59           O  
ATOM   1006  CB  PRO A 128      25.374 -11.042  13.771  1.00 19.11           C  
ATOM   1007  CG  PRO A 128      24.953 -11.501  15.126  1.00 22.60           C  
ATOM   1008  CD  PRO A 128      24.487 -10.259  15.902  1.00 19.52           C  
ATOM   1009  N   GLU A 129      24.020  -8.231  12.859  1.00 15.05           N  
ATOM   1010  CA  GLU A 129      23.440  -7.427  11.814  1.00 21.55           C  
ATOM   1011  C   GLU A 129      24.192  -6.091  11.735  1.00 21.53           C  
ATOM   1012  O   GLU A 129      24.411  -5.701  10.569  1.00 16.62           O  
ATOM   1013  CB  GLU A 129      21.930  -7.321  11.920  1.00 30.29           C  
ATOM   1014  CG  GLU A 129      21.200  -8.681  11.756  1.00 45.56           C  
ATOM   1015  CD  GLU A 129      21.656  -9.676  10.710  1.00 50.48           C  
ATOM   1016  OE1 GLU A 129      21.290  -9.331   9.548  1.00 52.67           O  
ATOM   1017  OE2 GLU A 129      22.298 -10.713  10.973  1.00 51.04           O  
ATOM   1018  N   LEU A 130      24.587  -5.517  12.874  1.00 17.96           N  
ATOM   1019  CA  LEU A 130      25.313  -4.250  12.822  1.00 14.63           C  
ATOM   1020  C   LEU A 130      26.731  -4.582  12.369  1.00 15.18           C  
ATOM   1021  O   LEU A 130      27.295  -3.802  11.564  1.00 14.62           O  
ATOM   1022  CB  LEU A 130      25.249  -3.505  14.149  1.00 10.78           C  
ATOM   1023  CG  LEU A 130      25.977  -2.163  14.116  1.00 15.92           C  
ATOM   1024  CD1 LEU A 130      25.309  -1.106  13.314  1.00 15.36           C  
ATOM   1025  CD2 LEU A 130      26.052  -1.562  15.529  1.00 12.31           C  
ATOM   1026  N   ALA A 131      27.283  -5.676  12.882  1.00 14.01           N  
ATOM   1027  CA  ALA A 131      28.636  -6.078  12.476  1.00 15.41           C  
ATOM   1028  C   ALA A 131      28.779  -6.267  10.922  1.00 17.03           C  
ATOM   1029  O   ALA A 131      29.770  -5.794  10.338  1.00 14.61           O  
ATOM   1030  CB  ALA A 131      29.142  -7.297  13.210  1.00 12.14           C  
ATOM   1031  N   LYS A 132      27.777  -6.907  10.345  1.00 15.76           N  
ATOM   1032  CA  LYS A 132      27.688  -7.147   8.875  1.00 18.09           C  
ATOM   1033  C   LYS A 132      27.535  -5.835   8.134  1.00 17.14           C  
ATOM   1034  O   LYS A 132      28.247  -5.664   7.114  1.00 19.09           O  
ATOM   1035  CB  LYS A 132      26.632  -8.191   8.471  1.00 16.10           C  
ATOM   1036  CG  LYS A 132      27.055  -9.551   8.952  1.00 21.81           C  
ATOM   1037  CD  LYS A 132      26.216 -10.764   8.847  1.00 30.72           C  
ATOM   1038  CE  LYS A 132      24.948 -10.815   9.670  1.00 35.68           C  
ATOM   1039  NZ  LYS A 132      24.378 -12.220   9.588  1.00 36.74           N  
ATOM   1040  N   ALA A 133      26.776  -4.875   8.572  1.00 15.95           N  
ATOM   1041  CA  ALA A 133      26.597  -3.547   7.936  1.00 13.59           C  
ATOM   1042  C   ALA A 133      27.921  -2.818   7.904  1.00 17.12           C  
ATOM   1043  O   ALA A 133      28.203  -2.098   6.929  1.00 16.40           O  
ATOM   1044  CB  ALA A 133      25.517  -2.802   8.680  1.00 16.48           C  
ATOM   1045  N   PHE A 134      28.729  -2.919   8.965  1.00 15.29           N  
ATOM   1046  CA  PHE A 134      30.068  -2.323   9.049  1.00 13.84           C  
ATOM   1047  C   PHE A 134      31.000  -3.017   8.052  1.00 17.47           C  
ATOM   1048  O   PHE A 134      31.743  -2.330   7.341  1.00 16.83           O  
ATOM   1049  CB  PHE A 134      30.749  -2.470  10.425  1.00 13.86           C  
ATOM   1050  CG  PHE A 134      30.213  -1.530  11.483  1.00 18.74           C  
ATOM   1051  CD1 PHE A 134      29.750  -0.247  11.171  1.00 18.00           C  
ATOM   1052  CD2 PHE A 134      30.269  -1.957  12.835  1.00 17.88           C  
ATOM   1053  CE1 PHE A 134      29.311   0.626  12.160  1.00 19.89           C  
ATOM   1054  CE2 PHE A 134      29.808  -1.083  13.835  1.00 15.57           C  
ATOM   1055  CZ  PHE A 134      29.360   0.206  13.497  1.00 20.45           C  
ATOM   1056  N   ALA A 135      30.943  -4.349   8.057  1.00 16.74           N  
ATOM   1057  CA  ALA A 135      31.827  -5.141   7.182  1.00 17.96           C  
ATOM   1058  C   ALA A 135      31.504  -4.840   5.710  1.00 18.43           C  
ATOM   1059  O   ALA A 135      32.449  -4.855   4.922  1.00 19.64           O  
ATOM   1060  CB  ALA A 135      31.898  -6.642   7.475  1.00 17.76           C  
ATOM   1061  N   GLU A 136      30.280  -4.534   5.345  1.00 18.49           N  
ATOM   1062  CA  GLU A 136      29.907  -4.244   3.958  1.00 21.49           C  
ATOM   1063  C   GLU A 136      30.652  -3.035   3.446  1.00 22.64           C  
ATOM   1064  O   GLU A 136      30.789  -2.947   2.210  1.00 23.67           O  
ATOM   1065  CB  GLU A 136      28.469  -3.709   3.853  1.00 27.49           C  
ATOM   1066  CG  GLU A 136      27.351  -4.616   3.498  1.00 41.08           C  
ATOM   1067  CD  GLU A 136      25.917  -4.250   3.724  1.00 47.08           C  
ATOM   1068  OE1 GLU A 136      25.377  -3.165   3.910  1.00 46.71           O  
ATOM   1069  OE2 GLU A 136      25.300  -5.360   3.706  1.00 57.27           O  
ATOM   1070  N   LEU A 137      31.082  -2.102   4.290  1.00 18.40           N  
ATOM   1071  CA  LEU A 137      31.813  -0.890   3.878  1.00 16.49           C  
ATOM   1072  C   LEU A 137      33.280  -1.106   3.515  1.00 15.34           C  
ATOM   1073  O   LEU A 137      33.798  -0.105   2.987  1.00 20.45           O  
ATOM   1074  CB  LEU A 137      31.797   0.138   5.067  1.00 14.97           C  
ATOM   1075  CG  LEU A 137      30.425   0.447   5.635  1.00 15.94           C  
ATOM   1076  CD1 LEU A 137      30.563   1.404   6.825  1.00 17.29           C  
ATOM   1077  CD2 LEU A 137      29.531   1.092   4.613  1.00 17.78           C  
ATOM   1078  N   ALA A 138      33.948  -2.199   3.760  1.00 12.97           N  
ATOM   1079  CA  ALA A 138      35.366  -2.338   3.516  1.00 13.48           C  
ATOM   1080  C   ALA A 138      35.828  -3.697   3.080  1.00 14.96           C  
ATOM   1081  O   ALA A 138      35.129  -4.726   3.022  1.00 17.48           O  
ATOM   1082  CB  ALA A 138      36.089  -1.991   4.889  1.00 19.01           C  
ATOM   1083  N   ASP A 139      37.119  -3.717   2.783  1.00 13.93           N  
ATOM   1084  CA  ASP A 139      37.853  -4.891   2.361  1.00 17.04           C  
ATOM   1085  C   ASP A 139      38.677  -5.504   3.482  1.00 17.96           C  
ATOM   1086  O   ASP A 139      39.050  -6.701   3.492  1.00 18.09           O  
ATOM   1087  CB  ASP A 139      38.846  -4.457   1.234  1.00 14.99           C  
ATOM   1088  CG  ASP A 139      38.033  -3.879   0.087  1.00 18.55           C  
ATOM   1089  OD1 ASP A 139      37.054  -4.564  -0.297  1.00 21.11           O  
ATOM   1090  OD2 ASP A 139      38.361  -2.766  -0.341  1.00 20.72           O  
ATOM   1091  N   LEU A 140      39.095  -4.655   4.456  1.00 14.49           N  
ATOM   1092  CA  LEU A 140      39.974  -5.109   5.532  1.00 14.28           C  
ATOM   1093  C   LEU A 140      39.642  -4.347   6.856  1.00 13.08           C  
ATOM   1094  O   LEU A 140      39.214  -3.193   6.739  1.00 15.96           O  
ATOM   1095  CB  LEU A 140      41.393  -4.658   5.105  1.00 17.77           C  
ATOM   1096  CG  LEU A 140      42.558  -4.868   6.071  1.00 23.58           C  
ATOM   1097  CD1 LEU A 140      42.894  -6.370   6.248  1.00 23.71           C  
ATOM   1098  CD2 LEU A 140      43.812  -4.117   5.616  1.00 23.46           C  
ATOM   1099  N   TYR A 141      39.897  -5.038   7.947  1.00 13.04           N  
ATOM   1100  CA  TYR A 141      39.639  -4.426   9.278  1.00 12.29           C  
ATOM   1101  C   TYR A 141      40.951  -4.294  10.015  1.00 12.76           C  
ATOM   1102  O   TYR A 141      41.720  -5.267  10.049  1.00 13.23           O  
ATOM   1103  CB  TYR A 141      38.714  -5.365  10.048  1.00 14.22           C  
ATOM   1104  CG  TYR A 141      38.506  -4.925  11.510  1.00 12.18           C  
ATOM   1105  CD1 TYR A 141      37.880  -3.706  11.780  1.00 13.34           C  
ATOM   1106  CD2 TYR A 141      39.016  -5.736  12.510  1.00 12.91           C  
ATOM   1107  CE1 TYR A 141      37.703  -3.315  13.138  1.00 11.80           C  
ATOM   1108  CE2 TYR A 141      38.755  -5.354  13.849  1.00 17.34           C  
ATOM   1109  CZ  TYR A 141      38.113  -4.171  14.125  1.00 14.07           C  
ATOM   1110  OH  TYR A 141      37.946  -3.820  15.465  1.00 13.31           O  
ATOM   1111  N   VAL A 142      41.158  -3.071  10.574  1.00 10.51           N  
ATOM   1112  CA  VAL A 142      42.374  -2.828  11.369  1.00 11.05           C  
ATOM   1113  C   VAL A 142      41.900  -2.431  12.799  1.00 12.82           C  
ATOM   1114  O   VAL A 142      41.048  -1.518  12.823  1.00 13.08           O  
ATOM   1115  CB  VAL A 142      43.238  -1.645  10.790  1.00 13.20           C  
ATOM   1116  CG1 VAL A 142      44.398  -1.371  11.742  1.00 13.21           C  
ATOM   1117  CG2 VAL A 142      43.802  -1.972   9.408  1.00 11.03           C  
ATOM   1118  N   ASN A 143      42.380  -3.076  13.823  1.00 11.55           N  
ATOM   1119  CA  ASN A 143      41.999  -2.722  15.215  1.00 12.64           C  
ATOM   1120  C   ASN A 143      43.186  -2.009  15.861  1.00 12.00           C  
ATOM   1121  O   ASN A 143      44.221  -2.649  16.097  1.00 12.21           O  
ATOM   1122  CB  ASN A 143      41.630  -3.968  16.044  1.00 13.47           C  
ATOM   1123  CG  ASN A 143      40.883  -3.588  17.319  1.00 21.40           C  
ATOM   1124  OD1 ASN A 143      40.922  -2.424  17.731  1.00 16.69           O  
ATOM   1125  ND2 ASN A 143      40.168  -4.492  17.940  1.00 13.63           N  
ATOM   1126  N   ASP A 144      43.057  -0.688  16.110  1.00 10.65           N  
ATOM   1127  CA  ASP A 144      44.161   0.038  16.718  1.00 10.89           C  
ATOM   1128  C   ASP A 144      43.638   0.597  18.085  1.00 12.77           C  
ATOM   1129  O   ASP A 144      44.196   1.609  18.531  1.00 14.79           O  
ATOM   1130  CB  ASP A 144      44.716   1.126  15.750  1.00 11.29           C  
ATOM   1131  CG  ASP A 144      46.202   1.346  16.079  1.00 13.59           C  
ATOM   1132  OD1 ASP A 144      46.878   0.457  16.616  1.00 13.55           O  
ATOM   1133  OD2 ASP A 144      46.749   2.438  15.766  1.00 15.73           O  
ATOM   1134  N   ALA A 145      42.630  -0.034  18.673  1.00 11.68           N  
ATOM   1135  CA  ALA A 145      42.081   0.534  19.966  1.00 11.99           C  
ATOM   1136  C   ALA A 145      42.243  -0.514  21.071  1.00  9.36           C  
ATOM   1137  O   ALA A 145      41.239  -1.194  21.383  1.00 11.41           O  
ATOM   1138  CB  ALA A 145      40.602   0.905  19.749  1.00 11.10           C  
ATOM   1139  N   PHE A 146      43.402  -0.697  21.620  1.00 12.00           N  
ATOM   1140  CA  PHE A 146      43.607  -1.715  22.683  1.00 13.00           C  
ATOM   1141  C   PHE A 146      42.684  -1.424  23.878  1.00 12.98           C  
ATOM   1142  O   PHE A 146      42.181  -2.425  24.440  1.00 14.81           O  
ATOM   1143  CB  PHE A 146      45.095  -1.742  23.053  1.00 15.13           C  
ATOM   1144  CG  PHE A 146      45.421  -2.672  24.192  1.00 15.45           C  
ATOM   1145  CD1 PHE A 146      45.559  -4.039  24.008  1.00 21.66           C  
ATOM   1146  CD2 PHE A 146      45.578  -2.147  25.490  1.00 18.83           C  
ATOM   1147  CE1 PHE A 146      45.884  -4.899  25.096  1.00 20.54           C  
ATOM   1148  CE2 PHE A 146      45.874  -2.970  26.559  1.00 17.56           C  
ATOM   1149  CZ  PHE A 146      46.042  -4.341  26.377  1.00 19.48           C  
ATOM   1150  N   GLY A 147      42.426  -0.167  24.261  1.00 14.64           N  
ATOM   1151  CA  GLY A 147      41.578   0.239  25.385  1.00 13.37           C  
ATOM   1152  C   GLY A 147      40.145  -0.140  25.165  1.00 16.20           C  
ATOM   1153  O   GLY A 147      39.366  -0.033  26.117  1.00 17.32           O  
ATOM   1154  N   ALA A 148      39.682  -0.535  23.969  1.00 11.53           N  
ATOM   1155  CA  ALA A 148      38.324  -0.970  23.722  1.00 12.72           C  
ATOM   1156  C   ALA A 148      38.292  -2.476  23.376  1.00 11.32           C  
ATOM   1157  O   ALA A 148      37.207  -3.000  23.163  1.00 15.00           O  
ATOM   1158  CB  ALA A 148      37.710  -0.200  22.523  1.00 15.36           C  
ATOM   1159  N   ALA A 149      39.376  -3.192  23.276  1.00 13.35           N  
ATOM   1160  CA  ALA A 149      39.441  -4.619  22.854  1.00 13.63           C  
ATOM   1161  C   ALA A 149      39.019  -5.613  23.923  1.00 15.50           C  
ATOM   1162  O   ALA A 149      38.882  -6.808  23.597  1.00 17.18           O  
ATOM   1163  CB  ALA A 149      40.886  -4.904  22.370  1.00 14.37           C  
ATOM   1164  N   HIS A 150      38.866  -5.128  25.153  1.00 13.63           N  
ATOM   1165  CA  HIS A 150      38.492  -6.022  26.253  1.00 13.99           C  
ATOM   1166  C   HIS A 150      37.026  -6.263  26.236  1.00 16.09           C  
ATOM   1167  O   HIS A 150      36.623  -7.185  26.986  1.00 18.82           O  
ATOM   1168  CB  HIS A 150      39.025  -5.499  27.611  1.00 15.65           C  
ATOM   1169  CG  HIS A 150      38.385  -4.178  27.931  1.00 20.23           C  
ATOM   1170  ND1 HIS A 150      37.965  -3.774  29.203  1.00 21.94           N  
ATOM   1171  CD2 HIS A 150      38.119  -3.147  27.089  1.00 13.89           C  
ATOM   1172  CE1 HIS A 150      37.464  -2.558  29.082  1.00 17.59           C  
ATOM   1173  NE2 HIS A 150      37.548  -2.164  27.796  1.00 22.72           N  
ATOM   1174  N   ARG A 151      36.158  -5.647  25.503  1.00 15.93           N  
ATOM   1175  CA  ARG A 151      34.720  -5.941  25.433  1.00 15.38           C  
ATOM   1176  C   ARG A 151      34.384  -6.349  23.982  1.00 19.52           C  
ATOM   1177  O   ARG A 151      34.949  -5.781  23.000  1.00 18.25           O  
ATOM   1178  CB  ARG A 151      33.878  -4.757  25.878  1.00 18.39           C  
ATOM   1179  CG  ARG A 151      34.114  -4.290  27.320  1.00 20.32           C  
ATOM   1180  CD  ARG A 151      33.436  -5.312  28.224  1.00 23.50           C  
ATOM   1181  NE  ARG A 151      33.932  -4.991  29.569  1.00 32.71           N  
ATOM   1182  CZ  ARG A 151      34.974  -5.477  30.250  1.00 33.01           C  
ATOM   1183  NH1 ARG A 151      35.796  -6.471  29.905  1.00 24.44           N  
ATOM   1184  NH2 ARG A 151      35.299  -4.835  31.408  1.00 32.58           N  
ATOM   1185  N   ALA A 152      33.482  -7.299  23.801  1.00 15.55           N  
ATOM   1186  CA  ALA A 152      33.059  -7.761  22.466  1.00 15.05           C  
ATOM   1187  C   ALA A 152      31.918  -6.886  21.961  1.00 14.50           C  
ATOM   1188  O   ALA A 152      30.746  -7.084  22.320  1.00 15.97           O  
ATOM   1189  CB  ALA A 152      32.646  -9.227  22.511  1.00 16.23           C  
ATOM   1190  N   HIS A 153      32.252  -5.877  21.165  1.00 11.92           N  
ATOM   1191  CA  HIS A 153      31.297  -4.932  20.577  1.00 11.17           C  
ATOM   1192  C   HIS A 153      31.314  -5.086  19.020  1.00  9.52           C  
ATOM   1193  O   HIS A 153      32.326  -5.657  18.543  1.00 10.90           O  
ATOM   1194  CB  HIS A 153      31.629  -3.450  20.928  1.00 13.78           C  
ATOM   1195  CG  HIS A 153      31.443  -3.123  22.395  1.00 17.08           C  
ATOM   1196  ND1 HIS A 153      31.895  -1.957  22.964  1.00 16.46           N  
ATOM   1197  CD2 HIS A 153      30.787  -3.840  23.362  1.00 17.60           C  
ATOM   1198  CE1 HIS A 153      31.545  -1.962  24.242  1.00 16.27           C  
ATOM   1199  NE2 HIS A 153      30.895  -3.063  24.479  1.00 14.84           N  
ATOM   1200  N   ALA A 154      30.262  -4.628  18.344  1.00 11.65           N  
ATOM   1201  CA  ALA A 154      30.267  -4.825  16.859  1.00 12.28           C  
ATOM   1202  C   ALA A 154      31.513  -4.284  16.174  1.00 15.32           C  
ATOM   1203  O   ALA A 154      32.111  -4.906  15.246  1.00 13.02           O  
ATOM   1204  CB  ALA A 154      28.965  -4.247  16.249  1.00 13.42           C  
ATOM   1205  N   SER A 155      31.996  -3.102  16.567  1.00 11.46           N  
ATOM   1206  CA  SER A 155      33.205  -2.490  15.937  1.00 11.29           C  
ATOM   1207  C   SER A 155      34.517  -2.964  16.455  1.00 12.66           C  
ATOM   1208  O   SER A 155      35.543  -2.579  15.856  1.00 13.41           O  
ATOM   1209  CB  SER A 155      33.137  -0.928  16.077  1.00 12.91           C  
ATOM   1210  OG  SER A 155      33.364  -0.543  17.451  1.00 11.80           O  
ATOM   1211  N   THR A 156      34.545  -3.712  17.586  1.00 11.55           N  
ATOM   1212  CA  THR A 156      35.816  -4.167  18.173  1.00 11.57           C  
ATOM   1213  C   THR A 156      36.017  -5.702  18.078  1.00 12.68           C  
ATOM   1214  O   THR A 156      37.135  -6.187  18.341  1.00 14.41           O  
ATOM   1215  CB  THR A 156      35.945  -3.688  19.692  1.00 10.86           C  
ATOM   1216  OG1 THR A 156      34.923  -4.566  20.366  1.00 13.74           O  
ATOM   1217  CG2 THR A 156      35.654  -2.250  20.001  1.00  9.76           C  
ATOM   1218  N   GLU A 157      34.951  -6.400  17.695  1.00 12.66           N  
ATOM   1219  CA  GLU A 157      34.968  -7.855  17.611  1.00 13.91           C  
ATOM   1220  C   GLU A 157      34.062  -8.469  16.547  1.00 14.98           C  
ATOM   1221  O   GLU A 157      34.595  -9.291  15.753  1.00 13.10           O  
ATOM   1222  CB  GLU A 157      34.651  -8.373  19.008  1.00 12.60           C  
ATOM   1223  CG  GLU A 157      34.918  -9.827  19.368  1.00 13.27           C  
ATOM   1224  CD  GLU A 157      34.073 -10.836  18.715  1.00 14.28           C  
ATOM   1225  OE1 GLU A 157      32.899 -10.580  18.404  1.00 15.64           O  
ATOM   1226  OE2 GLU A 157      34.600 -11.945  18.508  1.00 18.84           O  
ATOM   1227  N   GLY A 158      32.797  -8.119  16.519  1.00 12.67           N  
ATOM   1228  CA  GLY A 158      31.820  -8.651  15.585  1.00 14.13           C  
ATOM   1229  C   GLY A 158      32.299  -8.621  14.124  1.00 18.46           C  
ATOM   1230  O   GLY A 158      32.271  -9.600  13.351  1.00 15.25           O  
ATOM   1231  N   ILE A 159      32.748  -7.432  13.708  1.00 14.09           N  
ATOM   1232  CA  ILE A 159      33.205  -7.133  12.322  1.00 15.28           C  
ATOM   1233  C   ILE A 159      34.370  -8.052  11.951  1.00 17.79           C  
ATOM   1234  O   ILE A 159      34.386  -8.376  10.740  1.00 15.62           O  
ATOM   1235  CB  ILE A 159      33.534  -5.581  12.189  1.00 11.97           C  
ATOM   1236  CG1 ILE A 159      33.757  -5.224  10.721  1.00 14.60           C  
ATOM   1237  CG2 ILE A 159      34.802  -5.260  13.050  1.00 15.28           C  
ATOM   1238  CD1 ILE A 159      34.195  -3.769  10.440  1.00 14.98           C  
ATOM   1239  N   ALA A 160      35.239  -8.475  12.849  1.00 13.15           N  
ATOM   1240  CA  ALA A 160      36.375  -9.328  12.578  1.00 14.19           C  
ATOM   1241  C   ALA A 160      35.942 -10.762  12.197  1.00 17.64           C  
ATOM   1242  O   ALA A 160      36.809 -11.519  11.769  1.00 19.32           O  
ATOM   1243  CB  ALA A 160      37.341  -9.351  13.762  1.00 15.16           C  
ATOM   1244  N   HIS A 161      34.693 -11.166  12.328  1.00 16.11           N  
ATOM   1245  CA  HIS A 161      34.245 -12.503  11.918  1.00 18.43           C  
ATOM   1246  C   HIS A 161      33.978 -12.454  10.398  1.00 24.01           C  
ATOM   1247  O   HIS A 161      33.781 -13.532   9.793  1.00 25.51           O  
ATOM   1248  CB  HIS A 161      32.853 -12.821  12.602  1.00 17.65           C  
ATOM   1249  CG  HIS A 161      33.182 -13.098  14.047  1.00 25.36           C  
ATOM   1250  ND1 HIS A 161      33.267 -14.338  14.615  1.00 36.03           N  
ATOM   1251  CD2 HIS A 161      33.533 -12.299  15.082  1.00 29.89           C  
ATOM   1252  CE1 HIS A 161      33.639 -14.291  15.896  1.00 30.32           C  
ATOM   1253  NE2 HIS A 161      33.830 -13.045  16.206  1.00 23.24           N  
ATOM   1254  N   TYR A 162      33.859 -11.255   9.782  1.00 18.25           N  
ATOM   1255  CA  TYR A 162      33.504 -11.083   8.366  1.00 18.63           C  
ATOM   1256  C   TYR A 162      34.625 -10.536   7.520  1.00 19.29           C  
ATOM   1257  O   TYR A 162      34.393 -10.634   6.300  1.00 23.83           O  
ATOM   1258  CB  TYR A 162      32.227 -10.196   8.199  1.00 18.43           C  
ATOM   1259  CG  TYR A 162      31.133 -10.677   9.112  1.00 25.75           C  
ATOM   1260  CD1 TYR A 162      30.375 -11.797   8.767  1.00 26.22           C  
ATOM   1261  CD2 TYR A 162      30.887 -10.089  10.362  1.00 26.64           C  
ATOM   1262  CE1 TYR A 162      29.355 -12.299   9.597  1.00 30.80           C  
ATOM   1263  CE2 TYR A 162      29.887 -10.578  11.217  1.00 30.72           C  
ATOM   1264  CZ  TYR A 162      29.102 -11.682  10.815  1.00 33.40           C  
ATOM   1265  OH  TYR A 162      28.137 -12.181  11.633  1.00 33.68           O  
ATOM   1266  N   LEU A 163      35.721  -9.996   7.968  1.00 17.11           N  
ATOM   1267  CA  LEU A 163      36.821  -9.488   7.185  1.00 18.47           C  
ATOM   1268  C   LEU A 163      38.146  -9.904   7.759  1.00 17.85           C  
ATOM   1269  O   LEU A 163      38.176 -10.103   8.968  1.00 20.87           O  
ATOM   1270  CB  LEU A 163      36.846  -7.924   7.243  1.00 17.57           C  
ATOM   1271  CG  LEU A 163      35.701  -7.119   6.685  1.00 19.38           C  
ATOM   1272  CD1 LEU A 163      35.795  -5.644   7.079  1.00 20.77           C  
ATOM   1273  CD2 LEU A 163      35.637  -7.273   5.156  1.00 26.65           C  
ATOM   1274  N   PRO A 164      39.189  -9.940   6.943  1.00 17.86           N  
ATOM   1275  CA  PRO A 164      40.532 -10.196   7.408  1.00 18.05           C  
ATOM   1276  C   PRO A 164      40.730  -9.028   8.470  1.00 17.70           C  
ATOM   1277  O   PRO A 164      40.336  -7.879   8.244  1.00 17.11           O  
ATOM   1278  CB  PRO A 164      41.431 -10.052   6.227  1.00 18.49           C  
ATOM   1279  CG  PRO A 164      40.555  -9.928   5.010  1.00 21.49           C  
ATOM   1280  CD  PRO A 164      39.160  -9.635   5.496  1.00 19.94           C  
ATOM   1281  N   ALA A 165      41.378  -9.395   9.523  1.00 16.40           N  
ATOM   1282  CA  ALA A 165      41.582  -8.495  10.662  1.00 16.79           C  
ATOM   1283  C   ALA A 165      42.981  -8.470  11.162  1.00 14.48           C  
ATOM   1284  O   ALA A 165      43.525  -9.489  11.581  1.00 14.99           O  
ATOM   1285  CB  ALA A 165      40.646  -9.153  11.686  1.00 16.62           C  
ATOM   1286  N   VAL A 166      43.639  -7.329  11.196  1.00 12.20           N  
ATOM   1287  CA  VAL A 166      45.008  -7.102  11.612  1.00 13.03           C  
ATOM   1288  C   VAL A 166      45.088  -5.957  12.675  1.00 14.74           C  
ATOM   1289  O   VAL A 166      44.117  -5.179  12.795  1.00 13.53           O  
ATOM   1290  CB  VAL A 166      45.928  -6.715  10.389  1.00 12.32           C  
ATOM   1291  CG1 VAL A 166      45.848  -7.805   9.289  1.00 18.02           C  
ATOM   1292  CG2 VAL A 166      45.687  -5.407   9.688  1.00 13.07           C  
ATOM   1293  N   ALA A 167      46.213  -5.880  13.346  1.00 13.32           N  
ATOM   1294  CA  ALA A 167      46.524  -4.834  14.329  1.00 13.89           C  
ATOM   1295  C   ALA A 167      47.155  -3.598  13.713  1.00 14.78           C  
ATOM   1296  O   ALA A 167      48.024  -3.719  12.812  1.00 17.23           O  
ATOM   1297  CB  ALA A 167      47.636  -5.364  15.290  1.00 13.99           C  
ATOM   1298  N   GLY A 168      46.862  -2.437  14.281  1.00 12.86           N  
ATOM   1299  CA  GLY A 168      47.503  -1.169  13.938  1.00 11.89           C  
ATOM   1300  C   GLY A 168      48.772  -1.127  14.813  1.00 13.65           C  
ATOM   1301  O   GLY A 168      49.073  -2.027  15.654  1.00 13.57           O  
ATOM   1302  N   PHE A 169      49.542  -0.041  14.683  1.00 12.59           N  
ATOM   1303  CA  PHE A 169      50.798   0.136  15.439  1.00 12.98           C  
ATOM   1304  C   PHE A 169      50.668   0.318  16.981  1.00 12.38           C  
ATOM   1305  O   PHE A 169      51.592  -0.103  17.680  1.00 14.62           O  
ATOM   1306  CB  PHE A 169      51.654   1.285  14.835  1.00 12.44           C  
ATOM   1307  CG  PHE A 169      52.161   1.045  13.436  1.00 19.91           C  
ATOM   1308  CD1 PHE A 169      52.631  -0.208  13.010  1.00 21.89           C  
ATOM   1309  CD2 PHE A 169      52.162   2.142  12.530  1.00 25.01           C  
ATOM   1310  CE1 PHE A 169      53.041  -0.381  11.664  1.00 25.36           C  
ATOM   1311  CE2 PHE A 169      52.584   1.965  11.185  1.00 20.51           C  
ATOM   1312  CZ  PHE A 169      53.023   0.708  10.783  1.00 21.94           C  
ATOM   1313  N   LEU A 170      49.598   0.932  17.446  1.00 13.03           N  
ATOM   1314  CA  LEU A 170      49.497   1.097  18.914  1.00 14.69           C  
ATOM   1315  C   LEU A 170      49.145  -0.264  19.526  1.00 14.61           C  
ATOM   1316  O   LEU A 170      49.711  -0.684  20.511  1.00 14.54           O  
ATOM   1317  CB  LEU A 170      48.412   2.119  19.129  1.00 17.73           C  
ATOM   1318  CG  LEU A 170      48.597   3.513  19.580  1.00 35.82           C  
ATOM   1319  CD1 LEU A 170      47.250   4.175  19.945  1.00 27.98           C  
ATOM   1320  CD2 LEU A 170      49.555   3.429  20.778  1.00 37.73           C  
ATOM   1321  N   MET A 171      48.166  -0.936  18.943  1.00 14.58           N  
ATOM   1322  CA  MET A 171      47.714  -2.290  19.331  1.00 14.57           C  
ATOM   1323  C   MET A 171      48.962  -3.164  19.380  1.00 17.24           C  
ATOM   1324  O   MET A 171      49.192  -3.896  20.357  1.00 16.09           O  
ATOM   1325  CB  MET A 171      46.606  -2.818  18.402  1.00 11.20           C  
ATOM   1326  CG  MET A 171      46.294  -4.289  18.582  1.00 12.77           C  
ATOM   1327  SD  MET A 171      45.293  -4.486  20.109  1.00 17.86           S  
ATOM   1328  CE  MET A 171      43.707  -3.961  19.558  1.00 15.75           C  
ATOM   1329  N   GLU A 172      49.801  -3.114  18.305  1.00 13.48           N  
ATOM   1330  CA  GLU A 172      50.999  -3.956  18.253  1.00 16.12           C  
ATOM   1331  C   GLU A 172      51.973  -3.654  19.400  1.00 14.54           C  
ATOM   1332  O   GLU A 172      52.533  -4.597  19.958  1.00 15.51           O  
ATOM   1333  CB  GLU A 172      51.782  -3.805  16.935  1.00 17.65           C  
ATOM   1334  CG  GLU A 172      53.133  -4.518  16.914  1.00 16.86           C  
ATOM   1335  CD  GLU A 172      53.919  -4.316  15.672  1.00 27.03           C  
ATOM   1336  OE1 GLU A 172      53.709  -3.204  15.145  1.00 29.12           O  
ATOM   1337  OE2 GLU A 172      54.687  -5.115  15.181  1.00 31.06           O  
ATOM   1338  N   LYS A 173      52.175  -2.408  19.722  1.00 14.80           N  
ATOM   1339  CA  LYS A 173      53.088  -2.075  20.844  1.00 15.87           C  
ATOM   1340  C   LYS A 173      52.533  -2.630  22.155  1.00 13.93           C  
ATOM   1341  O   LYS A 173      53.317  -3.191  22.934  1.00 14.99           O  
ATOM   1342  CB  LYS A 173      53.254  -0.548  20.892  1.00 21.27           C  
ATOM   1343  CG  LYS A 173      54.408  -0.180  21.859  1.00 27.30           C  
ATOM   1344  CD  LYS A 173      54.588   1.324  21.764  1.00 45.14           C  
ATOM   1345  CE  LYS A 173      53.605   2.280  22.355  1.00 51.78           C  
ATOM   1346  NZ  LYS A 173      53.850   3.737  22.070  1.00 58.23           N  
ATOM   1347  N   GLU A 174      51.254  -2.475  22.404  1.00 14.44           N  
ATOM   1348  CA  GLU A 174      50.641  -2.992  23.669  1.00 12.23           C  
ATOM   1349  C   GLU A 174      50.789  -4.503  23.758  1.00 16.08           C  
ATOM   1350  O   GLU A 174      51.192  -5.065  24.810  1.00 17.16           O  
ATOM   1351  CB  GLU A 174      49.147  -2.650  23.789  1.00 11.76           C  
ATOM   1352  CG  GLU A 174      48.936  -1.113  23.803  1.00 14.17           C  
ATOM   1353  CD  GLU A 174      49.281  -0.461  25.127  1.00 22.01           C  
ATOM   1354  OE1 GLU A 174      49.619  -1.071  26.145  1.00 14.76           O  
ATOM   1355  OE2 GLU A 174      49.152   0.804  25.092  1.00 19.24           O  
ATOM   1356  N   LEU A 175      50.463  -5.203  22.665  1.00 12.95           N  
ATOM   1357  CA  LEU A 175      50.623  -6.657  22.733  1.00 15.88           C  
ATOM   1358  C   LEU A 175      52.084  -7.124  22.895  1.00 18.32           C  
ATOM   1359  O   LEU A 175      52.289  -8.179  23.589  1.00 19.35           O  
ATOM   1360  CB  LEU A 175      49.978  -7.269  21.496  1.00 12.68           C  
ATOM   1361  CG  LEU A 175      48.512  -6.927  21.296  1.00 17.20           C  
ATOM   1362  CD1 LEU A 175      47.918  -7.578  20.019  1.00 18.37           C  
ATOM   1363  CD2 LEU A 175      47.660  -7.432  22.419  1.00 22.04           C  
ATOM   1364  N   GLU A 176      53.044  -6.460  22.263  1.00 14.79           N  
ATOM   1365  CA  GLU A 176      54.436  -6.906  22.375  1.00 16.72           C  
ATOM   1366  C   GLU A 176      55.007  -6.727  23.788  1.00 16.64           C  
ATOM   1367  O   GLU A 176      55.643  -7.630  24.320  1.00 18.76           O  
ATOM   1368  CB  GLU A 176      55.324  -6.101  21.467  1.00 21.53           C  
ATOM   1369  CG  GLU A 176      56.735  -6.453  21.092  1.00 40.60           C  
ATOM   1370  CD  GLU A 176      56.706  -7.553  20.044  1.00 57.58           C  
ATOM   1371  OE1 GLU A 176      56.149  -7.138  18.987  1.00 64.55           O  
ATOM   1372  OE2 GLU A 176      57.156  -8.683  20.234  1.00 66.45           O  
ATOM   1373  N   VAL A 177      54.790  -5.555  24.370  1.00 15.03           N  
ATOM   1374  CA  VAL A 177      55.321  -5.203  25.715  1.00 14.45           C  
ATOM   1375  C   VAL A 177      54.585  -5.988  26.809  1.00 15.99           C  
ATOM   1376  O   VAL A 177      55.298  -6.588  27.609  1.00 17.77           O  
ATOM   1377  CB  VAL A 177      55.286  -3.675  25.979  1.00 13.90           C  
ATOM   1378  CG1 VAL A 177      55.876  -3.385  27.368  1.00 17.31           C  
ATOM   1379  CG2 VAL A 177      56.040  -2.869  24.946  1.00 17.03           C  
ATOM   1380  N   LEU A 178      53.271  -5.957  26.856  1.00 14.54           N  
ATOM   1381  CA  LEU A 178      52.482  -6.645  27.866  1.00 14.66           C  
ATOM   1382  C   LEU A 178      52.633  -8.167  27.665  1.00 19.27           C  
ATOM   1383  O   LEU A 178      52.789  -8.876  28.704  1.00 19.67           O  
ATOM   1384  CB  LEU A 178      51.019  -6.197  27.973  1.00 15.02           C  
ATOM   1385  CG  LEU A 178      50.714  -4.714  28.127  1.00 19.19           C  
ATOM   1386  CD1 LEU A 178      49.233  -4.410  28.282  1.00 17.46           C  
ATOM   1387  CD2 LEU A 178      51.529  -4.186  29.282  1.00 23.78           C  
ATOM   1388  N   GLY A 179      52.565  -8.612  26.417  1.00 15.61           N  
ATOM   1389  CA  GLY A 179      52.726 -10.019  26.115  1.00 14.80           C  
ATOM   1390  C   GLY A 179      54.056 -10.513  26.660  1.00 18.30           C  
ATOM   1391  O   GLY A 179      54.094 -11.565  27.340  1.00 21.64           O  
ATOM   1392  N   LYS A 180      55.155  -9.877  26.403  1.00 17.00           N  
ATOM   1393  CA  LYS A 180      56.489 -10.276  26.861  1.00 22.38           C  
ATOM   1394  C   LYS A 180      56.603 -10.220  28.386  1.00 25.35           C  
ATOM   1395  O   LYS A 180      57.289 -11.095  28.955  1.00 25.56           O  
ATOM   1396  CB  LYS A 180      57.628  -9.362  26.339  1.00 26.99           C  
ATOM   1397  CG  LYS A 180      58.951 -10.096  26.528  1.00 35.48           C  
ATOM   1398  CD  LYS A 180      60.254  -9.331  26.482  1.00 48.08           C  
ATOM   1399  CE  LYS A 180      61.239  -9.892  27.528  1.00 54.25           C  
ATOM   1400  NZ  LYS A 180      62.644  -9.612  27.169  1.00 61.64           N  
ATOM   1401  N   ALA A 181      55.947  -9.233  29.013  1.00 22.14           N  
ATOM   1402  CA  ALA A 181      56.032  -9.168  30.497  1.00 26.45           C  
ATOM   1403  C   ALA A 181      55.369 -10.410  31.108  1.00 25.56           C  
ATOM   1404  O   ALA A 181      55.915 -10.868  32.139  1.00 24.91           O  
ATOM   1405  CB  ALA A 181      55.446  -7.914  31.148  1.00 25.72           C  
ATOM   1406  N   LEU A 182      54.271 -10.858  30.516  1.00 22.54           N  
ATOM   1407  CA  LEU A 182      53.683 -12.037  31.100  1.00 25.15           C  
ATOM   1408  C   LEU A 182      54.306 -13.352  30.697  1.00 27.83           C  
ATOM   1409  O   LEU A 182      54.266 -14.314  31.457  1.00 32.50           O  
ATOM   1410  CB  LEU A 182      52.237 -12.135  30.617  1.00 23.69           C  
ATOM   1411  CG  LEU A 182      51.322 -11.014  31.074  1.00 34.16           C  
ATOM   1412  CD1 LEU A 182      49.911 -11.224  30.510  1.00 30.83           C  
ATOM   1413  CD2 LEU A 182      51.256 -10.983  32.598  1.00 31.25           C  
ATOM   1414  N   SER A 183      54.763 -13.454  29.472  1.00 27.60           N  
ATOM   1415  CA  SER A 183      55.262 -14.697  28.893  1.00 27.29           C  
ATOM   1416  C   SER A 183      56.736 -14.945  29.031  1.00 29.88           C  
ATOM   1417  O   SER A 183      57.095 -16.144  29.254  1.00 35.05           O  
ATOM   1418  CB  SER A 183      54.701 -14.744  27.461  1.00 29.11           C  
ATOM   1419  OG  SER A 183      55.613 -14.036  26.622  1.00 37.08           O  
ATOM   1420  N   ASN A 184      57.573 -13.918  28.974  1.00 26.25           N  
ATOM   1421  CA  ASN A 184      59.021 -14.129  29.105  1.00 23.23           C  
ATOM   1422  C   ASN A 184      59.718 -12.984  29.761  1.00 23.30           C  
ATOM   1423  O   ASN A 184      60.565 -12.346  29.111  1.00 22.72           O  
ATOM   1424  CB  ASN A 184      59.476 -14.382  27.649  1.00 32.68           C  
ATOM   1425  CG  ASN A 184      60.887 -14.953  27.673  1.00 42.02           C  
ATOM   1426  OD1 ASN A 184      61.191 -15.834  28.497  1.00 47.63           O  
ATOM   1427  ND2 ASN A 184      61.770 -14.437  26.823  1.00 45.37           N  
ATOM   1428  N   PRO A 185      59.391 -12.686  31.036  1.00 22.31           N  
ATOM   1429  CA  PRO A 185      60.011 -11.537  31.673  1.00 21.93           C  
ATOM   1430  C   PRO A 185      61.490 -11.590  31.925  1.00 22.14           C  
ATOM   1431  O   PRO A 185      62.080 -12.660  32.168  1.00 20.82           O  
ATOM   1432  CB  PRO A 185      59.240 -11.463  33.014  1.00 23.80           C  
ATOM   1433  CG  PRO A 185      58.735 -12.853  33.270  1.00 20.86           C  
ATOM   1434  CD  PRO A 185      58.391 -13.339  31.872  1.00 22.05           C  
ATOM   1435  N   ASP A 186      62.089 -10.394  31.920  1.00 22.99           N  
ATOM   1436  CA  ASP A 186      63.491 -10.204  32.292  1.00 23.00           C  
ATOM   1437  C   ASP A 186      63.423 -10.245  33.855  1.00 22.39           C  
ATOM   1438  O   ASP A 186      62.430  -9.757  34.386  1.00 24.83           O  
ATOM   1439  CB  ASP A 186      64.163  -8.891  31.920  1.00 35.95           C  
ATOM   1440  CG  ASP A 186      64.192  -8.751  30.402  1.00 47.86           C  
ATOM   1441  OD1 ASP A 186      64.598  -9.711  29.711  1.00 51.32           O  
ATOM   1442  OD2 ASP A 186      63.763  -7.689  29.935  1.00 57.57           O  
ATOM   1443  N   ARG A 187      64.434 -10.796  34.447  1.00 21.95           N  
ATOM   1444  CA  ARG A 187      64.512 -10.992  35.906  1.00 19.35           C  
ATOM   1445  C   ARG A 187      65.707 -10.339  36.512  1.00 20.07           C  
ATOM   1446  O   ARG A 187      66.754 -10.221  35.870  1.00 21.39           O  
ATOM   1447  CB  ARG A 187      64.493 -12.517  36.164  1.00 20.09           C  
ATOM   1448  CG  ARG A 187      63.155 -13.121  35.736  1.00 18.46           C  
ATOM   1449  CD  ARG A 187      62.978 -14.438  36.402  1.00 22.52           C  
ATOM   1450  NE  ARG A 187      61.747 -15.056  35.958  1.00 27.79           N  
ATOM   1451  CZ  ARG A 187      60.531 -14.884  36.496  1.00 29.13           C  
ATOM   1452  NH1 ARG A 187      60.410 -14.083  37.562  1.00 22.28           N  
ATOM   1453  NH2 ARG A 187      59.513 -15.555  35.921  1.00 22.31           N  
ATOM   1454  N   PRO A 188      65.611  -9.887  37.760  1.00 18.50           N  
ATOM   1455  CA  PRO A 188      64.437 -10.012  38.626  1.00 18.05           C  
ATOM   1456  C   PRO A 188      63.254  -9.201  38.115  1.00 16.37           C  
ATOM   1457  O   PRO A 188      63.484  -8.067  37.636  1.00 17.05           O  
ATOM   1458  CB  PRO A 188      64.911  -9.463  39.973  1.00 17.68           C  
ATOM   1459  CG  PRO A 188      66.419  -9.557  39.920  1.00 21.40           C  
ATOM   1460  CD  PRO A 188      66.759  -9.260  38.446  1.00 18.99           C  
ATOM   1461  N   PHE A 189      62.088  -9.780  38.239  1.00 12.92           N  
ATOM   1462  CA  PHE A 189      60.824  -9.183  37.829  1.00 10.82           C  
ATOM   1463  C   PHE A 189      60.040  -8.754  39.121  1.00 15.27           C  
ATOM   1464  O   PHE A 189      59.713  -9.570  39.951  1.00 13.20           O  
ATOM   1465  CB  PHE A 189      60.010 -10.146  37.007  1.00 11.35           C  
ATOM   1466  CG  PHE A 189      58.636  -9.792  36.551  1.00 12.76           C  
ATOM   1467  CD1 PHE A 189      58.150  -8.447  36.521  1.00 13.31           C  
ATOM   1468  CD2 PHE A 189      57.772 -10.761  36.095  1.00 12.28           C  
ATOM   1469  CE1 PHE A 189      56.873  -8.121  36.058  1.00 13.62           C  
ATOM   1470  CE2 PHE A 189      56.501 -10.480  35.603  1.00 15.31           C  
ATOM   1471  CZ  PHE A 189      56.060  -9.153  35.593  1.00 17.77           C  
ATOM   1472  N   THR A 190      59.772  -7.432  39.212  1.00 12.92           N  
ATOM   1473  CA  THR A 190      59.018  -6.861  40.353  1.00 11.34           C  
ATOM   1474  C   THR A 190      57.730  -6.274  39.919  1.00 13.53           C  
ATOM   1475  O   THR A 190      57.681  -5.528  38.905  1.00 14.89           O  
ATOM   1476  CB  THR A 190      59.834  -5.719  41.074  1.00 11.75           C  
ATOM   1477  OG1 THR A 190      61.083  -6.322  41.552  1.00 13.61           O  
ATOM   1478  CG2 THR A 190      59.086  -4.992  42.179  1.00 10.61           C  
ATOM   1479  N   ALA A 191      56.614  -6.552  40.601  1.00 10.65           N  
ATOM   1480  CA  ALA A 191      55.330  -5.901  40.305  1.00  9.93           C  
ATOM   1481  C   ALA A 191      55.060  -4.961  41.522  1.00 14.14           C  
ATOM   1482  O   ALA A 191      55.327  -5.344  42.680  1.00 13.22           O  
ATOM   1483  CB  ALA A 191      54.145  -6.808  40.121  1.00 12.37           C  
ATOM   1484  N   ILE A 192      54.539  -3.796  41.263  1.00 10.26           N  
ATOM   1485  CA  ILE A 192      54.200  -2.818  42.341  1.00 11.94           C  
ATOM   1486  C   ILE A 192      52.716  -2.616  42.144  1.00 12.94           C  
ATOM   1487  O   ILE A 192      52.249  -2.205  41.063  1.00 12.53           O  
ATOM   1488  CB  ILE A 192      54.977  -1.460  42.230  1.00 14.14           C  
ATOM   1489  CG1 ILE A 192      56.487  -1.659  42.164  1.00 12.24           C  
ATOM   1490  CG2 ILE A 192      54.399  -0.540  43.417  1.00 11.77           C  
ATOM   1491  CD1 ILE A 192      57.272  -0.317  41.964  1.00 12.87           C  
ATOM   1492  N   ILE A 193      51.892  -2.946  43.160  1.00 10.13           N  
ATOM   1493  CA  ILE A 193      50.419  -2.848  43.085  1.00 11.32           C  
ATOM   1494  C   ILE A 193      49.904  -1.884  44.201  1.00 12.61           C  
ATOM   1495  O   ILE A 193      50.205  -2.080  45.393  1.00 12.43           O  
ATOM   1496  CB  ILE A 193      49.766  -4.278  43.216  1.00 13.59           C  
ATOM   1497  CG1 ILE A 193      50.251  -5.266  42.084  1.00 14.54           C  
ATOM   1498  CG2 ILE A 193      48.224  -4.121  43.217  1.00 15.90           C  
ATOM   1499  CD1 ILE A 193      49.987  -4.721  40.630  1.00 16.29           C  
ATOM   1500  N   GLY A 194      49.259  -0.820  43.791  1.00 11.99           N  
ATOM   1501  CA  GLY A 194      48.736   0.192  44.684  1.00 12.27           C  
ATOM   1502  C   GLY A 194      47.257   0.383  44.360  1.00 12.60           C  
ATOM   1503  O   GLY A 194      46.531  -0.522  43.929  1.00 14.40           O  
ATOM   1504  N   GLY A 195      46.780   1.606  44.539  1.00 11.05           N  
ATOM   1505  CA  GLY A 195      45.366   1.909  44.301  1.00 10.37           C  
ATOM   1506  C   GLY A 195      44.591   1.905  45.622  1.00 14.43           C  
ATOM   1507  O   GLY A 195      45.096   1.803  46.737  1.00 15.28           O  
ATOM   1508  N   ALA A 196      43.294   1.977  45.504  1.00 17.88           N  
ATOM   1509  CA  ALA A 196      42.329   2.073  46.622  1.00 18.22           C  
ATOM   1510  C   ALA A 196      41.843   0.809  47.279  1.00 20.61           C  
ATOM   1511  O   ALA A 196      41.900   0.647  48.504  1.00 20.18           O  
ATOM   1512  CB  ALA A 196      41.053   2.803  46.114  1.00 17.83           C  
ATOM   1513  N   LYS A 197      41.298  -0.106  46.492  1.00 21.47           N  
ATOM   1514  CA  LYS A 197      40.707  -1.370  46.976  1.00 23.14           C  
ATOM   1515  C   LYS A 197      41.306  -2.659  46.474  1.00 21.07           C  
ATOM   1516  O   LYS A 197      41.582  -2.836  45.251  1.00 22.49           O  
ATOM   1517  CB  LYS A 197      39.256  -1.382  46.403  1.00 26.92           C  
ATOM   1518  CG  LYS A 197      38.494  -0.189  47.052  1.00 36.10           C  
ATOM   1519  CD  LYS A 197      37.500  -0.798  48.034  1.00 47.13           C  
ATOM   1520  CE  LYS A 197      36.853   0.140  49.030  1.00 54.28           C  
ATOM   1521  NZ  LYS A 197      37.620   0.201  50.327  1.00 55.67           N  
ATOM   1522  N   VAL A 198      41.444  -3.605  47.392  1.00 18.75           N  
ATOM   1523  CA  VAL A 198      41.990  -4.906  46.964  1.00 18.70           C  
ATOM   1524  C   VAL A 198      40.956  -5.529  46.031  1.00 19.04           C  
ATOM   1525  O   VAL A 198      41.291  -6.271  45.089  1.00 19.69           O  
ATOM   1526  CB  VAL A 198      42.395  -5.815  48.124  1.00 27.06           C  
ATOM   1527  CG1 VAL A 198      42.537  -5.089  49.459  1.00 29.52           C  
ATOM   1528  CG2 VAL A 198      41.504  -6.993  48.331  1.00 22.72           C  
ATOM   1529  N   LYS A 199      39.683  -5.291  46.225  1.00 19.66           N  
ATOM   1530  CA  LYS A 199      38.607  -5.840  45.407  1.00 23.30           C  
ATOM   1531  C   LYS A 199      38.894  -5.682  43.917  1.00 21.24           C  
ATOM   1532  O   LYS A 199      38.606  -6.575  43.091  1.00 24.19           O  
ATOM   1533  CB  LYS A 199      37.303  -5.077  45.725  1.00 31.27           C  
ATOM   1534  CG  LYS A 199      36.076  -5.804  45.186  1.00 46.85           C  
ATOM   1535  CD  LYS A 199      34.737  -5.290  45.642  1.00 60.19           C  
ATOM   1536  CE  LYS A 199      33.934  -4.219  44.977  1.00 64.57           C  
ATOM   1537  NZ  LYS A 199      33.819  -2.919  45.699  1.00 72.12           N  
ATOM   1538  N   ASP A 200      39.411  -4.518  43.565  1.00 18.68           N  
ATOM   1539  CA  ASP A 200      39.742  -4.117  42.188  1.00 17.30           C  
ATOM   1540  C   ASP A 200      40.973  -4.806  41.626  1.00 20.46           C  
ATOM   1541  O   ASP A 200      41.163  -4.881  40.413  1.00 19.35           O  
ATOM   1542  CB  ASP A 200      40.055  -2.602  42.235  1.00 23.95           C  
ATOM   1543  CG  ASP A 200      38.833  -1.703  42.335  1.00 36.26           C  
ATOM   1544  OD1 ASP A 200      37.676  -2.185  42.358  1.00 31.57           O  
ATOM   1545  OD2 ASP A 200      38.952  -0.469  42.373  1.00 35.82           O  
ATOM   1546  N   LYS A 201      41.868  -5.285  42.500  1.00 17.47           N  
ATOM   1547  CA  LYS A 201      43.116  -5.901  42.072  1.00 16.06           C  
ATOM   1548  C   LYS A 201      43.257  -7.400  42.325  1.00 14.96           C  
ATOM   1549  O   LYS A 201      44.392  -7.887  42.084  1.00 14.39           O  
ATOM   1550  CB  LYS A 201      44.284  -5.199  42.804  1.00 15.60           C  
ATOM   1551  CG  LYS A 201      44.268  -3.663  42.804  1.00 17.36           C  
ATOM   1552  CD  LYS A 201      44.200  -3.089  41.357  1.00 16.17           C  
ATOM   1553  CE  LYS A 201      44.330  -1.571  41.556  1.00 21.24           C  
ATOM   1554  NZ  LYS A 201      44.277  -0.779  40.340  1.00 17.89           N  
ATOM   1555  N   ILE A 202      42.210  -8.058  42.755  1.00 13.49           N  
ATOM   1556  CA  ILE A 202      42.342  -9.483  42.993  1.00 15.71           C  
ATOM   1557  C   ILE A 202      42.940 -10.306  41.849  1.00 17.08           C  
ATOM   1558  O   ILE A 202      43.878 -11.110  42.090  1.00 16.20           O  
ATOM   1559  CB  ILE A 202      40.913 -10.059  43.365  1.00 20.60           C  
ATOM   1560  CG1 ILE A 202      40.476  -9.420  44.716  1.00 25.62           C  
ATOM   1561  CG2 ILE A 202      40.944 -11.620  43.428  1.00 19.23           C  
ATOM   1562  CD1 ILE A 202      39.077  -9.831  45.209  1.00 27.74           C  
ATOM   1563  N   GLY A 203      42.438 -10.081  40.626  1.00 14.80           N  
ATOM   1564  CA  GLY A 203      42.906 -10.874  39.453  1.00 14.93           C  
ATOM   1565  C   GLY A 203      44.325 -10.627  39.063  1.00 14.58           C  
ATOM   1566  O   GLY A 203      45.097 -11.532  38.708  1.00 16.73           O  
ATOM   1567  N   VAL A 204      44.712  -9.351  39.141  1.00 14.09           N  
ATOM   1568  CA  VAL A 204      46.104  -8.955  38.822  1.00 15.04           C  
ATOM   1569  C   VAL A 204      47.102  -9.539  39.841  1.00 14.17           C  
ATOM   1570  O   VAL A 204      48.193 -10.029  39.488  1.00 14.13           O  
ATOM   1571  CB  VAL A 204      46.240  -7.392  38.752  1.00 18.91           C  
ATOM   1572  CG1 VAL A 204      47.588  -7.045  38.155  1.00 24.74           C  
ATOM   1573  CG2 VAL A 204      45.118  -6.866  37.866  1.00 28.72           C  
ATOM   1574  N   ILE A 205      46.740  -9.391  41.141  1.00 11.89           N  
ATOM   1575  CA  ILE A 205      47.695  -9.938  42.145  1.00 10.84           C  
ATOM   1576  C   ILE A 205      47.766 -11.456  41.985  1.00 10.74           C  
ATOM   1577  O   ILE A 205      48.905 -11.986  42.052  1.00 13.47           O  
ATOM   1578  CB  ILE A 205      47.230  -9.570  43.589  1.00 15.01           C  
ATOM   1579  CG1 ILE A 205      47.259  -8.026  43.820  1.00 17.37           C  
ATOM   1580  CG2 ILE A 205      48.047 -10.277  44.724  1.00 13.16           C  
ATOM   1581  CD1 ILE A 205      46.390  -7.607  45.050  1.00 19.30           C  
ATOM   1582  N   ASP A 206      46.631 -12.068  41.804  1.00 12.69           N  
ATOM   1583  CA  ASP A 206      46.612 -13.562  41.668  1.00 14.28           C  
ATOM   1584  C   ASP A 206      47.531 -14.088  40.568  1.00 16.00           C  
ATOM   1585  O   ASP A 206      48.439 -14.962  40.716  1.00 14.73           O  
ATOM   1586  CB  ASP A 206      45.144 -13.970  41.595  1.00 15.35           C  
ATOM   1587  CG  ASP A 206      45.135 -15.487  41.876  1.00 25.53           C  
ATOM   1588  OD1 ASP A 206      45.705 -15.996  42.855  1.00 24.43           O  
ATOM   1589  OD2 ASP A 206      44.541 -16.156  40.996  1.00 32.21           O  
ATOM   1590  N   ASN A 207      47.348 -13.444  39.380  1.00 15.02           N  
ATOM   1591  CA  ASN A 207      48.160 -13.848  38.209  1.00 16.57           C  
ATOM   1592  C   ASN A 207      49.633 -13.452  38.329  1.00 14.18           C  
ATOM   1593  O   ASN A 207      50.478 -14.283  37.934  1.00 16.05           O  
ATOM   1594  CB  ASN A 207      47.494 -13.317  36.899  1.00 16.28           C  
ATOM   1595  CG  ASN A 207      48.098 -14.017  35.668  1.00 20.32           C  
ATOM   1596  OD1 ASN A 207      48.494 -13.315  34.709  1.00 21.14           O  
ATOM   1597  ND2 ASN A 207      48.171 -15.329  35.711  1.00 16.14           N  
ATOM   1598  N   LEU A 208      49.970 -12.231  38.789  1.00 12.14           N  
ATOM   1599  CA  LEU A 208      51.367 -11.836  38.895  1.00 11.20           C  
ATOM   1600  C   LEU A 208      52.218 -12.643  39.857  1.00 11.07           C  
ATOM   1601  O   LEU A 208      53.436 -12.787  39.731  1.00 15.27           O  
ATOM   1602  CB  LEU A 208      51.338 -10.304  39.196  1.00 12.82           C  
ATOM   1603  CG  LEU A 208      50.946  -9.476  37.961  1.00 16.45           C  
ATOM   1604  CD1 LEU A 208      51.101  -8.013  38.336  1.00 18.75           C  
ATOM   1605  CD2 LEU A 208      51.835  -9.715  36.730  1.00 18.93           C  
ATOM   1606  N   LEU A 209      51.533 -13.193  40.880  1.00 13.25           N  
ATOM   1607  CA  LEU A 209      52.181 -14.026  41.894  1.00 15.30           C  
ATOM   1608  C   LEU A 209      52.713 -15.340  41.274  1.00 13.14           C  
ATOM   1609  O   LEU A 209      53.639 -15.944  41.861  1.00 19.51           O  
ATOM   1610  CB  LEU A 209      51.189 -14.320  43.057  1.00 12.94           C  
ATOM   1611  CG  LEU A 209      51.126 -13.318  44.196  1.00 14.77           C  
ATOM   1612  CD1 LEU A 209      50.029 -13.758  45.208  1.00 17.32           C  
ATOM   1613  CD2 LEU A 209      52.497 -13.185  44.836  1.00 17.05           C  
ATOM   1614  N   GLU A 210      52.187 -15.734  40.169  1.00 13.59           N  
ATOM   1615  CA  GLU A 210      52.655 -16.934  39.433  1.00 16.88           C  
ATOM   1616  C   GLU A 210      53.933 -16.590  38.646  1.00 19.99           C  
ATOM   1617  O   GLU A 210      54.643 -17.473  38.144  1.00 20.31           O  
ATOM   1618  CB  GLU A 210      51.709 -17.289  38.257  1.00 17.66           C  
ATOM   1619  CG  GLU A 210      50.233 -17.483  38.567  1.00 30.70           C  
ATOM   1620  CD  GLU A 210      49.990 -18.774  39.324  1.00 35.39           C  
ATOM   1621  OE1 GLU A 210      50.855 -19.628  39.319  1.00 41.68           O  
ATOM   1622  OE2 GLU A 210      48.907 -18.984  39.924  1.00 35.30           O  
ATOM   1623  N   LYS A 211      54.281 -15.306  38.498  1.00 16.58           N  
ATOM   1624  CA  LYS A 211      55.400 -14.868  37.673  1.00 15.86           C  
ATOM   1625  C   LYS A 211      56.512 -14.045  38.240  1.00 17.70           C  
ATOM   1626  O   LYS A 211      57.652 -14.219  37.765  1.00 17.78           O  
ATOM   1627  CB  LYS A 211      54.737 -13.999  36.569  1.00 19.14           C  
ATOM   1628  CG  LYS A 211      54.167 -14.862  35.484  1.00 31.81           C  
ATOM   1629  CD  LYS A 211      52.809 -14.802  34.901  1.00 42.79           C  
ATOM   1630  CE  LYS A 211      52.504 -15.828  33.785  1.00 45.30           C  
ATOM   1631  NZ  LYS A 211      53.313 -17.091  33.877  1.00 50.48           N  
ATOM   1632  N   VAL A 212      56.189 -13.135  39.194  1.00 14.43           N  
ATOM   1633  CA  VAL A 212      57.234 -12.253  39.713  1.00 13.07           C  
ATOM   1634  C   VAL A 212      58.209 -12.854  40.736  1.00 13.76           C  
ATOM   1635  O   VAL A 212      57.962 -13.941  41.327  1.00 15.94           O  
ATOM   1636  CB  VAL A 212      56.507 -10.993  40.329  1.00 14.87           C  
ATOM   1637  CG1 VAL A 212      55.658 -10.260  39.327  1.00 10.55           C  
ATOM   1638  CG2 VAL A 212      55.676 -11.330  41.570  1.00 16.72           C  
ATOM   1639  N   ASP A 213      59.322 -12.171  40.895  1.00 12.23           N  
ATOM   1640  CA  ASP A 213      60.324 -12.452  41.877  1.00 14.84           C  
ATOM   1641  C   ASP A 213      59.938 -11.665  43.179  1.00 16.14           C  
ATOM   1642  O   ASP A 213      60.102 -12.128  44.317  1.00 15.20           O  
ATOM   1643  CB  ASP A 213      61.720 -12.042  41.400  1.00 16.19           C  
ATOM   1644  CG  ASP A 213      62.046 -12.894  40.171  1.00 24.02           C  
ATOM   1645  OD1 ASP A 213      62.201 -14.078  40.413  1.00 23.58           O  
ATOM   1646  OD2 ASP A 213      62.076 -12.385  39.046  1.00 17.73           O  
ATOM   1647  N   ASN A 214      59.529 -10.395  42.987  1.00 12.87           N  
ATOM   1648  CA  ASN A 214      59.179  -9.525  44.110  1.00 12.88           C  
ATOM   1649  C   ASN A 214      57.793  -8.918  43.938  1.00 13.78           C  
ATOM   1650  O   ASN A 214      57.449  -8.541  42.785  1.00 12.98           O  
ATOM   1651  CB  ASN A 214      60.117  -8.317  44.254  1.00 11.34           C  
ATOM   1652  CG  ASN A 214      61.527  -8.799  44.394  1.00 14.00           C  
ATOM   1653  OD1 ASN A 214      61.961  -9.559  45.245  1.00 15.47           O  
ATOM   1654  ND2 ASN A 214      62.291  -8.391  43.406  1.00 17.22           N  
ATOM   1655  N   LEU A 215      56.984  -8.826  45.006  1.00 12.30           N  
ATOM   1656  CA  LEU A 215      55.671  -8.147  44.849  1.00 11.52           C  
ATOM   1657  C   LEU A 215      55.667  -7.018  45.901  1.00 16.67           C  
ATOM   1658  O   LEU A 215      55.923  -7.343  47.078  1.00 13.70           O  
ATOM   1659  CB  LEU A 215      54.474  -9.063  45.020  1.00 13.48           C  
ATOM   1660  CG  LEU A 215      53.129  -8.331  45.173  1.00 19.76           C  
ATOM   1661  CD1 LEU A 215      52.775  -7.714  43.865  1.00 22.18           C  
ATOM   1662  CD2 LEU A 215      52.078  -9.308  45.693  1.00 22.63           C  
ATOM   1663  N   ILE A 216      55.462  -5.781  45.503  1.00 11.20           N  
ATOM   1664  CA  ILE A 216      55.414  -4.646  46.476  1.00 10.64           C  
ATOM   1665  C   ILE A 216      53.981  -4.107  46.484  1.00 13.81           C  
ATOM   1666  O   ILE A 216      53.357  -3.898  45.412  1.00 12.25           O  
ATOM   1667  CB  ILE A 216      56.326  -3.505  45.920  1.00 10.87           C  
ATOM   1668  CG1 ILE A 216      57.803  -3.990  45.993  1.00 14.12           C  
ATOM   1669  CG2 ILE A 216      56.054  -2.147  46.656  1.00 13.39           C  
ATOM   1670  CD1 ILE A 216      58.785  -2.922  45.405  1.00 16.70           C  
ATOM   1671  N   ILE A 217      53.400  -3.867  47.667  1.00 11.64           N  
ATOM   1672  CA  ILE A 217      52.017  -3.355  47.799  1.00 11.71           C  
ATOM   1673  C   ILE A 217      52.016  -1.965  48.432  1.00 11.52           C  
ATOM   1674  O   ILE A 217      52.868  -1.697  49.306  1.00 12.81           O  
ATOM   1675  CB  ILE A 217      51.386  -4.423  48.818  1.00 22.52           C  
ATOM   1676  CG1 ILE A 217      51.115  -5.761  48.056  1.00 25.94           C  
ATOM   1677  CG2 ILE A 217      50.231  -4.034  49.696  1.00 33.82           C  
ATOM   1678  CD1 ILE A 217      49.937  -5.699  47.095  1.00 28.30           C  
ATOM   1679  N   GLY A 218      51.141  -1.068  48.019  1.00 10.75           N  
ATOM   1680  CA  GLY A 218      51.039   0.294  48.603  1.00  9.40           C  
ATOM   1681  C   GLY A 218      49.590   0.722  48.407  1.00  9.20           C  
ATOM   1682  O   GLY A 218      48.667  -0.053  48.169  1.00 12.07           O  
ATOM   1683  N   GLY A 219      49.350   2.056  48.489  1.00  9.71           N  
ATOM   1684  CA  GLY A 219      47.999   2.616  48.278  1.00  9.96           C  
ATOM   1685  C   GLY A 219      47.101   2.241  49.462  1.00 13.44           C  
ATOM   1686  O   GLY A 219      47.587   1.801  50.498  1.00 13.86           O  
ATOM   1687  N   GLY A 220      45.807   2.346  49.302  1.00 16.01           N  
ATOM   1688  CA  GLY A 220      44.822   2.002  50.398  1.00 16.74           C  
ATOM   1689  C   GLY A 220      44.691   0.499  50.512  1.00 17.67           C  
ATOM   1690  O   GLY A 220      44.276  -0.089  51.484  1.00 17.00           O  
ATOM   1691  N   LEU A 221      45.102  -0.182  49.417  1.00 20.28           N  
ATOM   1692  CA  LEU A 221      45.088  -1.641  49.305  1.00 19.02           C  
ATOM   1693  C   LEU A 221      45.826  -2.287  50.451  1.00 16.44           C  
ATOM   1694  O   LEU A 221      45.528  -3.299  51.125  1.00 16.29           O  
ATOM   1695  CB  LEU A 221      45.667  -1.843  47.852  1.00 26.67           C  
ATOM   1696  CG  LEU A 221      45.780  -3.283  47.438  1.00 24.81           C  
ATOM   1697  CD1 LEU A 221      45.526  -3.490  45.969  1.00 28.32           C  
ATOM   1698  CD2 LEU A 221      47.150  -3.738  47.888  1.00 27.40           C  
ATOM   1699  N   ALA A 222      46.981  -1.718  50.758  1.00 14.21           N  
ATOM   1700  CA  ALA A 222      47.909  -2.234  51.783  1.00 15.72           C  
ATOM   1701  C   ALA A 222      47.266  -2.321  53.202  1.00 16.88           C  
ATOM   1702  O   ALA A 222      47.771  -3.258  53.838  1.00 15.55           O  
ATOM   1703  CB  ALA A 222      49.162  -1.390  51.880  1.00 18.53           C  
ATOM   1704  N   TYR A 223      46.252  -1.490  53.527  1.00 13.58           N  
ATOM   1705  CA  TYR A 223      45.745  -1.574  54.940  1.00 12.71           C  
ATOM   1706  C   TYR A 223      44.976  -2.837  55.233  1.00 16.34           C  
ATOM   1707  O   TYR A 223      44.925  -3.246  56.421  1.00 15.26           O  
ATOM   1708  CB  TYR A 223      45.047  -0.266  55.381  1.00 12.87           C  
ATOM   1709  CG  TYR A 223      46.090   0.805  55.106  1.00 13.60           C  
ATOM   1710  CD1 TYR A 223      47.331   0.814  55.716  1.00 15.62           C  
ATOM   1711  CD2 TYR A 223      45.810   1.742  54.101  1.00 15.34           C  
ATOM   1712  CE1 TYR A 223      48.303   1.778  55.359  1.00 20.58           C  
ATOM   1713  CE2 TYR A 223      46.745   2.724  53.707  1.00 13.29           C  
ATOM   1714  CZ  TYR A 223      47.975   2.721  54.338  1.00 17.97           C  
ATOM   1715  OH  TYR A 223      48.950   3.640  54.014  1.00 20.68           O  
ATOM   1716  N   THR A 224      44.388  -3.446  54.168  1.00 16.50           N  
ATOM   1717  CA  THR A 224      43.701  -4.734  54.365  1.00 14.44           C  
ATOM   1718  C   THR A 224      44.767  -5.789  54.746  1.00 17.67           C  
ATOM   1719  O   THR A 224      44.503  -6.687  55.548  1.00 17.91           O  
ATOM   1720  CB  THR A 224      42.800  -5.156  53.137  1.00 14.04           C  
ATOM   1721  OG1 THR A 224      41.881  -4.098  53.061  1.00 17.45           O  
ATOM   1722  CG2 THR A 224      42.154  -6.558  53.320  1.00 14.05           C  
ATOM   1723  N   PHE A 225      45.967  -5.769  54.153  1.00 14.31           N  
ATOM   1724  CA  PHE A 225      47.020  -6.723  54.435  1.00 14.50           C  
ATOM   1725  C   PHE A 225      47.603  -6.500  55.835  1.00 16.81           C  
ATOM   1726  O   PHE A 225      47.958  -7.464  56.523  1.00 16.75           O  
ATOM   1727  CB  PHE A 225      48.164  -6.731  53.417  1.00 15.83           C  
ATOM   1728  CG  PHE A 225      47.779  -7.257  52.056  1.00 18.50           C  
ATOM   1729  CD1 PHE A 225      47.063  -6.459  51.155  1.00 16.22           C  
ATOM   1730  CD2 PHE A 225      48.157  -8.567  51.674  1.00 15.50           C  
ATOM   1731  CE1 PHE A 225      46.676  -6.930  49.892  1.00 19.49           C  
ATOM   1732  CE2 PHE A 225      47.783  -9.015  50.384  1.00 18.94           C  
ATOM   1733  CZ  PHE A 225      47.066  -8.216  49.491  1.00 19.45           C  
ATOM   1734  N   VAL A 226      47.729  -5.221  56.193  1.00 16.51           N  
ATOM   1735  CA  VAL A 226      48.298  -4.894  57.537  1.00 18.35           C  
ATOM   1736  C   VAL A 226      47.332  -5.401  58.618  1.00 19.79           C  
ATOM   1737  O   VAL A 226      47.700  -5.992  59.638  1.00 20.81           O  
ATOM   1738  CB  VAL A 226      48.508  -3.358  57.546  1.00 23.12           C  
ATOM   1739  CG1 VAL A 226      48.754  -2.816  58.959  1.00 20.44           C  
ATOM   1740  CG2 VAL A 226      49.648  -2.901  56.625  1.00 24.42           C  
ATOM   1741  N   LYS A 227      46.033  -5.221  58.404  1.00 19.40           N  
ATOM   1742  CA  LYS A 227      45.013  -5.697  59.359  1.00 21.56           C  
ATOM   1743  C   LYS A 227      45.065  -7.208  59.412  1.00 22.13           C  
ATOM   1744  O   LYS A 227      44.986  -7.833  60.510  1.00 24.40           O  
ATOM   1745  CB  LYS A 227      43.649  -5.212  58.961  1.00 21.54           C  
ATOM   1746  CG  LYS A 227      42.562  -5.632  59.940  1.00 23.28           C  
ATOM   1747  CD  LYS A 227      42.549  -4.816  61.209  1.00 30.82           C  
ATOM   1748  CE  LYS A 227      41.225  -4.949  61.963  1.00 30.87           C  
ATOM   1749  NZ  LYS A 227      41.337  -4.253  63.273  1.00 40.50           N  
ATOM   1750  N   ALA A 228      45.222  -7.876  58.292  1.00 20.75           N  
ATOM   1751  CA  ALA A 228      45.354  -9.342  58.174  1.00 22.54           C  
ATOM   1752  C   ALA A 228      46.515  -9.796  59.085  1.00 26.44           C  
ATOM   1753  O   ALA A 228      46.418 -10.960  59.602  1.00 28.22           O  
ATOM   1754  CB  ALA A 228      45.602  -9.941  56.752  1.00 19.07           C  
ATOM   1755  N   LEU A 229      47.560  -9.017  59.320  1.00 22.75           N  
ATOM   1756  CA  LEU A 229      48.702  -9.339  60.142  1.00 22.40           C  
ATOM   1757  C   LEU A 229      48.450  -9.019  61.620  1.00 26.28           C  
ATOM   1758  O   LEU A 229      49.391  -9.245  62.405  1.00 28.67           O  
ATOM   1759  CB  LEU A 229      49.909  -8.605  59.544  1.00 23.77           C  
ATOM   1760  CG  LEU A 229      50.444  -9.080  58.170  1.00 27.13           C  
ATOM   1761  CD1 LEU A 229      51.755  -8.365  57.873  1.00 31.17           C  
ATOM   1762  CD2 LEU A 229      50.693 -10.573  58.225  1.00 24.57           C  
ATOM   1763  N   GLY A 230      47.295  -8.516  61.979  1.00 26.03           N  
ATOM   1764  CA  GLY A 230      46.864  -8.202  63.324  1.00 25.55           C  
ATOM   1765  C   GLY A 230      47.143  -6.814  63.800  1.00 29.05           C  
ATOM   1766  O   GLY A 230      47.177  -6.583  65.006  1.00 32.48           O  
ATOM   1767  N   HIS A 231      47.364  -5.827  62.973  1.00 27.53           N  
ATOM   1768  CA  HIS A 231      47.616  -4.441  63.355  1.00 26.43           C  
ATOM   1769  C   HIS A 231      46.366  -3.604  63.063  1.00 25.34           C  
ATOM   1770  O   HIS A 231      45.703  -3.874  62.078  1.00 27.57           O  
ATOM   1771  CB  HIS A 231      48.753  -3.735  62.625  1.00 25.31           C  
ATOM   1772  CG  HIS A 231      50.017  -4.494  62.703  1.00 35.59           C  
ATOM   1773  ND1 HIS A 231      50.703  -4.620  63.897  1.00 38.38           N  
ATOM   1774  CD2 HIS A 231      50.703  -5.152  61.735  1.00 37.30           C  
ATOM   1775  CE1 HIS A 231      51.794  -5.320  63.628  1.00 38.43           C  
ATOM   1776  NE2 HIS A 231      51.831  -5.652  62.352  1.00 40.12           N  
ATOM   1777  N   ASP A 232      46.131  -2.616  63.909  1.00 23.97           N  
ATOM   1778  CA  ASP A 232      45.018  -1.706  63.743  1.00 24.41           C  
ATOM   1779  C   ASP A 232      45.507  -0.710  62.660  1.00 20.37           C  
ATOM   1780  O   ASP A 232      46.676  -0.354  62.557  1.00 22.48           O  
ATOM   1781  CB  ASP A 232      44.581  -1.014  65.040  1.00 37.52           C  
ATOM   1782  CG  ASP A 232      43.572   0.136  65.055  1.00 44.33           C  
ATOM   1783  OD1 ASP A 232      42.423   0.013  64.571  1.00 48.02           O  
ATOM   1784  OD2 ASP A 232      43.929   1.243  65.586  1.00 46.61           O  
ATOM   1785  N   VAL A 233      44.563  -0.252  61.838  1.00 19.56           N  
ATOM   1786  CA  VAL A 233      44.786   0.689  60.731  1.00 19.54           C  
ATOM   1787  C   VAL A 233      44.025   1.988  60.921  1.00 19.00           C  
ATOM   1788  O   VAL A 233      43.854   2.815  59.997  1.00 15.55           O  
ATOM   1789  CB  VAL A 233      44.487  -0.004  59.369  1.00 14.75           C  
ATOM   1790  CG1 VAL A 233      45.499  -1.147  59.220  1.00 15.71           C  
ATOM   1791  CG2 VAL A 233      43.023  -0.303  59.143  1.00 13.61           C  
ATOM   1792  N   GLY A 234      43.585   2.200  62.160  1.00 18.05           N  
ATOM   1793  CA  GLY A 234      42.860   3.455  62.463  1.00 15.59           C  
ATOM   1794  C   GLY A 234      41.677   3.615  61.563  1.00 16.29           C  
ATOM   1795  O   GLY A 234      40.829   2.725  61.329  1.00 19.68           O  
ATOM   1796  N   LYS A 235      41.542   4.821  61.015  1.00 16.41           N  
ATOM   1797  CA  LYS A 235      40.417   5.139  60.105  1.00 20.65           C  
ATOM   1798  C   LYS A 235      40.795   4.936  58.618  1.00 23.32           C  
ATOM   1799  O   LYS A 235      40.145   5.562  57.715  1.00 25.98           O  
ATOM   1800  CB  LYS A 235      39.869   6.566  60.348  1.00 19.46           C  
ATOM   1801  CG  LYS A 235      39.312   6.761  61.757  1.00 21.05           C  
ATOM   1802  CD  LYS A 235      38.277   7.860  61.762  1.00 30.66           C  
ATOM   1803  CE  LYS A 235      38.915   9.195  62.022  1.00 41.07           C  
ATOM   1804  NZ  LYS A 235      37.928  10.214  62.508  1.00 47.94           N  
ATOM   1805  N   SER A 236      41.803   4.141  58.313  1.00 18.90           N  
ATOM   1806  CA  SER A 236      42.233   3.916  56.898  1.00 18.61           C  
ATOM   1807  C   SER A 236      41.263   3.065  56.075  1.00 21.57           C  
ATOM   1808  O   SER A 236      40.495   2.286  56.710  1.00 21.23           O  
ATOM   1809  CB  SER A 236      43.629   3.276  57.026  1.00 13.91           C  
ATOM   1810  OG  SER A 236      44.486   4.086  57.820  1.00 16.31           O  
ATOM   1811  N   LEU A 237      41.293   3.167  54.731  1.00 18.30           N  
ATOM   1812  CA  LEU A 237      40.452   2.295  53.861  1.00 19.45           C  
ATOM   1813  C   LEU A 237      40.773   0.843  54.206  1.00 18.01           C  
ATOM   1814  O   LEU A 237      41.956   0.401  54.320  1.00 18.81           O  
ATOM   1815  CB  LEU A 237      40.923   2.612  52.440  1.00 24.62           C  
ATOM   1816  CG  LEU A 237      40.005   3.150  51.376  1.00 30.66           C  
ATOM   1817  CD1 LEU A 237      39.537   4.485  51.905  1.00 37.85           C  
ATOM   1818  CD2 LEU A 237      40.855   3.281  50.132  1.00 23.70           C  
ATOM   1819  N   LEU A 238      39.772   0.023  54.423  1.00 18.52           N  
ATOM   1820  CA  LEU A 238      39.833  -1.402  54.835  1.00 22.78           C  
ATOM   1821  C   LEU A 238      38.654  -2.193  54.245  1.00 22.59           C  
ATOM   1822  O   LEU A 238      37.481  -1.729  54.167  1.00 22.62           O  
ATOM   1823  CB  LEU A 238      39.790  -1.410  56.420  1.00 17.86           C  
ATOM   1824  CG  LEU A 238      39.674  -2.705  57.157  1.00 21.78           C  
ATOM   1825  CD1 LEU A 238      40.998  -3.448  57.000  1.00 24.97           C  
ATOM   1826  CD2 LEU A 238      39.485  -2.566  58.674  1.00 26.42           C  
ATOM   1827  N   GLU A 239      38.953  -3.419  53.811  1.00 18.63           N  
ATOM   1828  CA  GLU A 239      37.851  -4.264  53.277  1.00 18.87           C  
ATOM   1829  C   GLU A 239      37.897  -5.511  54.124  1.00 22.14           C  
ATOM   1830  O   GLU A 239      38.643  -6.509  53.949  1.00 20.65           O  
ATOM   1831  CB  GLU A 239      37.980  -4.590  51.805  1.00 22.28           C  
ATOM   1832  CG  GLU A 239      37.872  -3.361  50.861  1.00 23.44           C  
ATOM   1833  CD  GLU A 239      38.373  -3.747  49.485  1.00 30.43           C  
ATOM   1834  OE1 GLU A 239      37.829  -4.359  48.643  1.00 33.13           O  
ATOM   1835  OE2 GLU A 239      39.538  -3.394  49.268  1.00 42.32           O  
ATOM   1836  N   GLU A 240      37.145  -5.472  55.202  1.00 22.69           N  
ATOM   1837  CA  GLU A 240      37.100  -6.568  56.196  1.00 25.93           C  
ATOM   1838  C   GLU A 240      36.722  -7.911  55.645  1.00 21.55           C  
ATOM   1839  O   GLU A 240      37.187  -8.937  56.154  1.00 24.63           O  
ATOM   1840  CB  GLU A 240      36.129  -6.185  57.321  1.00 40.80           C  
ATOM   1841  CG  GLU A 240      36.623  -5.104  58.286  1.00 63.83           C  
ATOM   1842  CD  GLU A 240      37.032  -5.562  59.664  1.00 73.20           C  
ATOM   1843  OE1 GLU A 240      37.380  -6.764  59.824  1.00 79.58           O  
ATOM   1844  OE2 GLU A 240      36.975  -4.713  60.550  1.00 79.29           O  
ATOM   1845  N   ASP A 241      35.910  -7.904  54.625  1.00 19.52           N  
ATOM   1846  CA  ASP A 241      35.468  -9.137  53.979  1.00 22.09           C  
ATOM   1847  C   ASP A 241      36.561  -9.794  53.157  1.00 23.64           C  
ATOM   1848  O   ASP A 241      36.301 -10.859  52.550  1.00 29.35           O  
ATOM   1849  CB  ASP A 241      34.266  -8.688  53.101  1.00 31.88           C  
ATOM   1850  CG  ASP A 241      34.598  -7.642  52.039  1.00 39.01           C  
ATOM   1851  OD1 ASP A 241      35.167  -6.531  52.297  1.00 41.26           O  
ATOM   1852  OD2 ASP A 241      34.271  -7.943  50.860  1.00 43.95           O  
ATOM   1853  N   LYS A 242      37.730  -9.196  52.989  1.00 23.26           N  
ATOM   1854  CA  LYS A 242      38.828  -9.710  52.149  1.00 20.02           C  
ATOM   1855  C   LYS A 242      40.007 -10.060  52.977  1.00 20.66           C  
ATOM   1856  O   LYS A 242      41.085 -10.270  52.391  1.00 22.52           O  
ATOM   1857  CB  LYS A 242      39.320  -8.592  51.181  1.00 20.62           C  
ATOM   1858  CG  LYS A 242      38.294  -8.090  50.182  1.00 22.93           C  
ATOM   1859  CD  LYS A 242      37.889  -9.248  49.288  1.00 30.96           C  
ATOM   1860  CE  LYS A 242      36.994  -8.908  48.105  1.00 37.41           C  
ATOM   1861  NZ  LYS A 242      35.917  -7.957  48.446  1.00 39.87           N  
ATOM   1862  N   ILE A 243      39.902 -10.097  54.294  1.00 21.54           N  
ATOM   1863  CA  ILE A 243      41.016 -10.412  55.188  1.00 18.48           C  
ATOM   1864  C   ILE A 243      41.545 -11.812  54.902  1.00 21.12           C  
ATOM   1865  O   ILE A 243      42.798 -11.967  54.910  1.00 21.65           O  
ATOM   1866  CB  ILE A 243      40.709 -10.159  56.717  1.00 24.17           C  
ATOM   1867  CG1 ILE A 243      41.026  -8.671  57.060  1.00 25.10           C  
ATOM   1868  CG2 ILE A 243      41.460 -10.998  57.768  1.00 22.60           C  
ATOM   1869  CD1 ILE A 243      40.267  -7.981  58.219  1.00 34.31           C  
ATOM   1870  N   GLU A 244      40.651 -12.757  54.673  1.00 19.02           N  
ATOM   1871  CA  GLU A 244      41.102 -14.137  54.424  1.00 20.55           C  
ATOM   1872  C   GLU A 244      41.776 -14.251  53.047  1.00 20.28           C  
ATOM   1873  O   GLU A 244      42.753 -15.017  52.883  1.00 21.91           O  
ATOM   1874  CB  GLU A 244      39.990 -15.182  54.412  1.00 23.69           C  
ATOM   1875  CG  GLU A 244      39.382 -15.565  55.761  1.00 35.13           C  
ATOM   1876  CD  GLU A 244      38.657 -14.343  56.292  1.00 50.05           C  
ATOM   1877  OE1 GLU A 244      37.954 -13.643  55.563  1.00 49.56           O  
ATOM   1878  OE2 GLU A 244      38.998 -14.188  57.502  1.00 60.05           O  
ATOM   1879  N   LEU A 245      41.279 -13.494  52.094  1.00 18.37           N  
ATOM   1880  CA  LEU A 245      41.860 -13.472  50.751  1.00 20.30           C  
ATOM   1881  C   LEU A 245      43.294 -12.918  50.886  1.00 16.87           C  
ATOM   1882  O   LEU A 245      44.197 -13.526  50.296  1.00 17.00           O  
ATOM   1883  CB  LEU A 245      40.904 -12.731  49.848  1.00 20.29           C  
ATOM   1884  CG  LEU A 245      41.040 -12.886  48.343  1.00 34.90           C  
ATOM   1885  CD1 LEU A 245      41.155 -14.344  47.871  1.00 29.18           C  
ATOM   1886  CD2 LEU A 245      39.809 -12.224  47.711  1.00 31.41           C  
ATOM   1887  N   ALA A 246      43.489 -11.833  51.616  1.00 18.03           N  
ATOM   1888  CA  ALA A 246      44.796 -11.207  51.868  1.00 17.74           C  
ATOM   1889  C   ALA A 246      45.741 -12.248  52.476  1.00 20.41           C  
ATOM   1890  O   ALA A 246      46.914 -12.340  52.011  1.00 17.81           O  
ATOM   1891  CB  ALA A 246      44.750  -9.929  52.718  1.00 16.15           C  
ATOM   1892  N   LYS A 247      45.344 -13.018  53.498  1.00 15.18           N  
ATOM   1893  CA  LYS A 247      46.200 -14.033  54.083  1.00 13.59           C  
ATOM   1894  C   LYS A 247      46.474 -15.094  53.032  1.00 15.05           C  
ATOM   1895  O   LYS A 247      47.638 -15.519  53.066  1.00 16.80           O  
ATOM   1896  CB  LYS A 247      45.603 -14.727  55.316  1.00 21.71           C  
ATOM   1897  CG  LYS A 247      45.128 -13.753  56.420  1.00 29.35           C  
ATOM   1898  CD  LYS A 247      44.446 -14.490  57.583  1.00 39.45           C  
ATOM   1899  CE  LYS A 247      43.413 -13.754  58.390  1.00 51.77           C  
ATOM   1900  NZ  LYS A 247      42.290 -14.609  58.925  1.00 57.41           N  
ATOM   1901  N   SER A 248      45.548 -15.502  52.157  1.00 14.16           N  
ATOM   1902  CA  SER A 248      45.849 -16.500  51.103  1.00 18.38           C  
ATOM   1903  C   SER A 248      46.953 -16.007  50.123  1.00 15.72           C  
ATOM   1904  O   SER A 248      47.836 -16.803  49.795  1.00 16.70           O  
ATOM   1905  CB  SER A 248      44.662 -16.928  50.210  1.00 19.95           C  
ATOM   1906  OG  SER A 248      43.851 -17.782  50.988  1.00 36.50           O  
ATOM   1907  N   PHE A 249      46.856 -14.718  49.752  1.00 14.83           N  
ATOM   1908  CA  PHE A 249      47.868 -14.125  48.851  1.00 14.43           C  
ATOM   1909  C   PHE A 249      49.249 -14.123  49.445  1.00 14.04           C  
ATOM   1910  O   PHE A 249      50.271 -14.405  48.815  1.00 14.34           O  
ATOM   1911  CB  PHE A 249      47.480 -12.718  48.418  1.00 15.22           C  
ATOM   1912  CG  PHE A 249      46.365 -12.599  47.416  1.00 15.70           C  
ATOM   1913  CD1 PHE A 249      46.172 -13.603  46.470  1.00 19.57           C  
ATOM   1914  CD2 PHE A 249      45.542 -11.469  47.435  1.00 21.83           C  
ATOM   1915  CE1 PHE A 249      45.144 -13.485  45.533  1.00 22.62           C  
ATOM   1916  CE2 PHE A 249      44.518 -11.324  46.487  1.00 21.28           C  
ATOM   1917  CZ  PHE A 249      44.350 -12.357  45.542  1.00 18.32           C  
ATOM   1918  N   MET A 250      49.418 -13.792  50.720  1.00 14.03           N  
ATOM   1919  CA  MET A 250      50.679 -13.834  51.447  1.00 14.28           C  
ATOM   1920  C   MET A 250      51.199 -15.300  51.556  1.00 14.72           C  
ATOM   1921  O   MET A 250      52.415 -15.501  51.488  1.00 14.26           O  
ATOM   1922  CB  MET A 250      50.538 -13.222  52.847  1.00 15.76           C  
ATOM   1923  CG  MET A 250      50.109 -11.777  52.675  1.00 20.46           C  
ATOM   1924  SD  MET A 250      50.324 -10.816  54.268  1.00 24.14           S  
ATOM   1925  CE  MET A 250      48.779 -11.214  55.129  1.00 19.74           C  
ATOM   1926  N   GLU A 251      50.292 -16.242  51.708  1.00 14.73           N  
ATOM   1927  CA  GLU A 251      50.655 -17.656  51.780  1.00 18.53           C  
ATOM   1928  C   GLU A 251      51.051 -18.115  50.387  1.00 14.61           C  
ATOM   1929  O   GLU A 251      52.061 -18.835  50.319  1.00 18.57           O  
ATOM   1930  CB  GLU A 251      49.549 -18.570  52.278  1.00 25.51           C  
ATOM   1931  CG  GLU A 251      49.958 -20.041  52.228  1.00 51.60           C  
ATOM   1932  CD  GLU A 251      49.348 -20.957  53.246  1.00 66.52           C  
ATOM   1933  OE1 GLU A 251      48.148 -21.030  53.483  1.00 76.92           O  
ATOM   1934  OE2 GLU A 251      50.220 -21.626  53.860  1.00 73.01           O  
ATOM   1935  N   LYS A 252      50.354 -17.682  49.378  1.00 14.06           N  
ATOM   1936  CA  LYS A 252      50.751 -18.034  47.967  1.00 16.13           C  
ATOM   1937  C   LYS A 252      52.136 -17.443  47.715  1.00 15.77           C  
ATOM   1938  O   LYS A 252      52.999 -18.178  47.132  1.00 17.37           O  
ATOM   1939  CB  LYS A 252      49.717 -17.566  46.976  1.00 15.93           C  
ATOM   1940  CG  LYS A 252      50.037 -17.952  45.510  1.00 15.41           C  
ATOM   1941  CD  LYS A 252      48.982 -17.529  44.503  1.00 12.89           C  
ATOM   1942  CE  LYS A 252      49.446 -17.993  43.100  1.00 15.76           C  
ATOM   1943  NZ  LYS A 252      48.374 -17.737  42.117  1.00 18.79           N  
ATOM   1944  N   ALA A 253      52.437 -16.200  48.126  1.00 13.26           N  
ATOM   1945  CA  ALA A 253      53.789 -15.604  47.936  1.00 12.52           C  
ATOM   1946  C   ALA A 253      54.875 -16.472  48.581  1.00 17.62           C  
ATOM   1947  O   ALA A 253      55.955 -16.753  48.025  1.00 16.97           O  
ATOM   1948  CB  ALA A 253      53.892 -14.173  48.465  1.00 12.32           C  
ATOM   1949  N   LYS A 254      54.652 -16.947  49.821  1.00 17.59           N  
ATOM   1950  CA  LYS A 254      55.610 -17.817  50.533  1.00 20.89           C  
ATOM   1951  C   LYS A 254      55.880 -19.111  49.765  1.00 21.35           C  
ATOM   1952  O   LYS A 254      57.042 -19.515  49.462  1.00 23.97           O  
ATOM   1953  CB  LYS A 254      55.013 -18.178  51.882  1.00 24.69           C  
ATOM   1954  CG  LYS A 254      55.365 -17.102  52.891  1.00 41.93           C  
ATOM   1955  CD  LYS A 254      55.103 -17.649  54.292  1.00 55.24           C  
ATOM   1956  CE  LYS A 254      55.716 -19.010  54.548  1.00 60.60           C  
ATOM   1957  NZ  LYS A 254      55.156 -19.610  55.808  1.00 72.27           N  
ATOM   1958  N   GLU A 255      54.829 -19.810  49.390  1.00 21.69           N  
ATOM   1959  CA  GLU A 255      54.918 -21.070  48.646  1.00 25.10           C  
ATOM   1960  C   GLU A 255      55.687 -20.878  47.331  1.00 26.26           C  
ATOM   1961  O   GLU A 255      56.410 -21.825  46.978  1.00 26.55           O  
ATOM   1962  CB  GLU A 255      53.628 -21.637  48.116  1.00 34.86           C  
ATOM   1963  CG  GLU A 255      52.368 -22.147  48.715  1.00 53.71           C  
ATOM   1964  CD  GLU A 255      51.339 -22.488  47.635  1.00 63.59           C  
ATOM   1965  OE1 GLU A 255      51.655 -23.276  46.747  1.00 68.99           O  
ATOM   1966  OE2 GLU A 255      50.242 -21.887  47.768  1.00 55.12           O  
ATOM   1967  N   LYS A 256      55.443 -19.758  46.634  1.00 19.41           N  
ATOM   1968  CA  LYS A 256      56.125 -19.528  45.369  1.00 20.60           C  
ATOM   1969  C   LYS A 256      57.511 -18.954  45.610  1.00 17.06           C  
ATOM   1970  O   LYS A 256      58.174 -18.761  44.550  1.00 22.74           O  
ATOM   1971  CB  LYS A 256      55.340 -18.682  44.361  1.00 20.80           C  
ATOM   1972  CG  LYS A 256      53.870 -18.910  44.329  1.00 25.55           C  
ATOM   1973  CD  LYS A 256      53.205 -19.656  43.254  1.00 32.77           C  
ATOM   1974  CE  LYS A 256      52.748 -21.057  43.440  1.00 42.18           C  
ATOM   1975  NZ  LYS A 256      52.541 -21.644  42.079  1.00 45.60           N  
ATOM   1976  N   GLY A 257      58.023 -18.591  46.734  1.00 14.81           N  
ATOM   1977  CA  GLY A 257      59.347 -18.032  46.912  1.00 15.59           C  
ATOM   1978  C   GLY A 257      59.336 -16.547  46.507  1.00 19.54           C  
ATOM   1979  O   GLY A 257      60.444 -16.036  46.252  1.00 21.94           O  
ATOM   1980  N   VAL A 258      58.212 -15.858  46.476  1.00 15.68           N  
ATOM   1981  CA  VAL A 258      58.204 -14.418  46.113  1.00 14.99           C  
ATOM   1982  C   VAL A 258      58.541 -13.565  47.318  1.00 14.87           C  
ATOM   1983  O   VAL A 258      57.905 -13.897  48.341  1.00 17.59           O  
ATOM   1984  CB  VAL A 258      56.806 -14.028  45.610  1.00 14.76           C  
ATOM   1985  CG1 VAL A 258      56.611 -12.519  45.395  1.00 15.03           C  
ATOM   1986  CG2 VAL A 258      56.460 -14.754  44.297  1.00 18.32           C  
ATOM   1987  N   ARG A 259      59.369 -12.578  47.198  1.00 12.61           N  
ATOM   1988  CA  ARG A 259      59.692 -11.632  48.302  1.00 14.17           C  
ATOM   1989  C   ARG A 259      58.511 -10.627  48.291  1.00 16.37           C  
ATOM   1990  O   ARG A 259      58.176 -10.053  47.210  1.00 15.45           O  
ATOM   1991  CB  ARG A 259      60.977 -10.881  48.159  1.00 20.13           C  
ATOM   1992  CG  ARG A 259      62.151 -11.771  47.835  1.00 37.35           C  
ATOM   1993  CD  ARG A 259      63.120 -12.032  48.914  1.00 41.24           C  
ATOM   1994  NE  ARG A 259      64.460 -12.064  48.327  1.00 53.70           N  
ATOM   1995  CZ  ARG A 259      65.623 -12.267  48.949  1.00 59.47           C  
ATOM   1996  NH1 ARG A 259      65.578 -12.604  50.244  1.00 61.49           N  
ATOM   1997  NH2 ARG A 259      66.773 -12.145  48.279  1.00 59.24           N  
ATOM   1998  N   PHE A 260      57.853 -10.515  49.444  1.00 13.56           N  
ATOM   1999  CA  PHE A 260      56.637  -9.702  49.585  1.00 13.54           C  
ATOM   2000  C   PHE A 260      56.949  -8.465  50.402  1.00 16.08           C  
ATOM   2001  O   PHE A 260      57.421  -8.633  51.551  1.00 15.97           O  
ATOM   2002  CB  PHE A 260      55.480 -10.550  50.176  1.00 17.60           C  
ATOM   2003  CG  PHE A 260      54.082  -9.998  50.130  1.00 19.96           C  
ATOM   2004  CD1 PHE A 260      53.665  -9.043  51.054  1.00 28.38           C  
ATOM   2005  CD2 PHE A 260      53.178 -10.490  49.207  1.00 24.05           C  
ATOM   2006  CE1 PHE A 260      52.352  -8.534  50.945  1.00 25.31           C  
ATOM   2007  CE2 PHE A 260      51.876 -10.035  49.096  1.00 33.18           C  
ATOM   2008  CZ  PHE A 260      51.477  -9.019  49.971  1.00 29.47           C  
ATOM   2009  N   TYR A 261      56.747  -7.281  49.853  1.00 13.30           N  
ATOM   2010  CA  TYR A 261      57.049  -6.053  50.571  1.00 11.99           C  
ATOM   2011  C   TYR A 261      55.774  -5.245  50.811  1.00 13.70           C  
ATOM   2012  O   TYR A 261      54.919  -5.079  49.922  1.00 13.47           O  
ATOM   2013  CB  TYR A 261      58.036  -5.181  49.728  1.00 14.08           C  
ATOM   2014  CG  TYR A 261      59.399  -5.816  49.529  1.00 16.96           C  
ATOM   2015  CD1 TYR A 261      60.409  -5.585  50.466  1.00 16.24           C  
ATOM   2016  CD2 TYR A 261      59.663  -6.635  48.419  1.00 15.56           C  
ATOM   2017  CE1 TYR A 261      61.656  -6.179  50.299  1.00 21.35           C  
ATOM   2018  CE2 TYR A 261      60.901  -7.211  48.245  1.00 17.65           C  
ATOM   2019  CZ  TYR A 261      61.896  -6.991  49.179  1.00 17.98           C  
ATOM   2020  OH  TYR A 261      63.139  -7.548  49.041  1.00 22.54           O  
ATOM   2021  N   MET A 262      55.692  -4.659  52.033  1.00 12.95           N  
ATOM   2022  CA  MET A 262      54.508  -3.787  52.333  1.00 13.12           C  
ATOM   2023  C   MET A 262      55.134  -2.655  53.182  1.00 10.23           C  
ATOM   2024  O   MET A 262      56.323  -2.697  53.568  1.00 12.50           O  
ATOM   2025  CB  MET A 262      53.307  -4.534  52.905  1.00 20.06           C  
ATOM   2026  CG  MET A 262      53.557  -4.949  54.300  1.00 31.46           C  
ATOM   2027  SD  MET A 262      52.288  -6.183  54.885  1.00 41.32           S  
ATOM   2028  CE  MET A 262      52.732  -7.577  53.852  1.00 41.07           C  
ATOM   2029  N   PRO A 263      54.376  -1.584  53.380  1.00 11.08           N  
ATOM   2030  CA  PRO A 263      54.914  -0.420  54.080  1.00 12.22           C  
ATOM   2031  C   PRO A 263      55.432  -0.661  55.503  1.00 13.08           C  
ATOM   2032  O   PRO A 263      54.829  -1.499  56.190  1.00 13.35           O  
ATOM   2033  CB  PRO A 263      53.741   0.540  54.062  1.00 14.39           C  
ATOM   2034  CG  PRO A 263      52.811   0.088  52.976  1.00 16.31           C  
ATOM   2035  CD  PRO A 263      53.011  -1.436  52.900  1.00 13.12           C  
ATOM   2036  N   VAL A 264      56.516   0.024  55.775  1.00 10.77           N  
ATOM   2037  CA  VAL A 264      57.095  -0.069  57.144  1.00 12.25           C  
ATOM   2038  C   VAL A 264      56.741   1.216  57.945  1.00 15.80           C  
ATOM   2039  O   VAL A 264      56.948   1.282  59.171  1.00 13.26           O  
ATOM   2040  CB  VAL A 264      58.578  -0.377  57.205  1.00 16.43           C  
ATOM   2041  CG1 VAL A 264      58.918  -1.769  56.632  1.00 18.62           C  
ATOM   2042  CG2 VAL A 264      59.497   0.670  56.577  1.00 17.30           C  
ATOM   2043  N   ASP A 265      56.321   2.286  57.279  1.00 15.30           N  
ATOM   2044  CA  ASP A 265      55.937   3.617  57.806  1.00 11.63           C  
ATOM   2045  C   ASP A 265      54.860   4.204  56.886  1.00 15.17           C  
ATOM   2046  O   ASP A 265      54.698   3.811  55.701  1.00 12.15           O  
ATOM   2047  CB  ASP A 265      57.135   4.457  58.116  1.00 13.15           C  
ATOM   2048  CG  ASP A 265      57.990   4.997  56.949  1.00 17.81           C  
ATOM   2049  OD1 ASP A 265      57.830   4.460  55.809  1.00 15.02           O  
ATOM   2050  OD2 ASP A 265      58.787   5.924  57.151  1.00 15.79           O  
ATOM   2051  N   VAL A 266      54.082   5.130  57.441  1.00 10.68           N  
ATOM   2052  CA  VAL A 266      52.975   5.763  56.735  1.00 11.31           C  
ATOM   2053  C   VAL A 266      52.849   7.241  57.177  1.00 14.32           C  
ATOM   2054  O   VAL A 266      53.378   7.602  58.209  1.00 13.76           O  
ATOM   2055  CB  VAL A 266      51.615   5.044  56.866  1.00 16.47           C  
ATOM   2056  CG1 VAL A 266      51.546   3.728  56.076  1.00 15.19           C  
ATOM   2057  CG2 VAL A 266      51.249   4.754  58.342  1.00 15.10           C  
ATOM   2058  N   VAL A 267      52.183   7.981  56.277  1.00 11.90           N  
ATOM   2059  CA  VAL A 267      51.898   9.383  56.537  1.00 13.02           C  
ATOM   2060  C   VAL A 267      50.420   9.331  56.961  1.00 11.59           C  
ATOM   2061  O   VAL A 267      49.564   8.913  56.172  1.00 13.65           O  
ATOM   2062  CB  VAL A 267      52.136  10.383  55.370  1.00 16.32           C  
ATOM   2063  CG1 VAL A 267      51.656  11.793  55.747  1.00 15.99           C  
ATOM   2064  CG2 VAL A 267      53.596  10.452  54.966  1.00 13.69           C  
ATOM   2065  N   VAL A 268      50.159   9.744  58.232  1.00 13.60           N  
ATOM   2066  CA  VAL A 268      48.747   9.753  58.727  1.00 12.09           C  
ATOM   2067  C   VAL A 268      48.223  11.202  58.878  1.00 12.46           C  
ATOM   2068  O   VAL A 268      49.037  12.103  59.061  1.00 17.06           O  
ATOM   2069  CB  VAL A 268      48.576   8.962  60.051  1.00 17.12           C  
ATOM   2070  CG1 VAL A 268      48.783   7.432  59.888  1.00 15.92           C  
ATOM   2071  CG2 VAL A 268      49.469   9.530  61.144  1.00 15.31           C  
ATOM   2072  N   ALA A 269      46.915  11.332  58.699  1.00 13.68           N  
ATOM   2073  CA  ALA A 269      46.284  12.652  58.771  1.00 16.69           C  
ATOM   2074  C   ALA A 269      45.099  12.605  59.741  1.00 18.92           C  
ATOM   2075  O   ALA A 269      44.453  11.544  59.844  1.00 18.29           O  
ATOM   2076  CB  ALA A 269      45.752  12.997  57.379  1.00 14.81           C  
ATOM   2077  N   ASP A 270      44.897  13.779  60.408  1.00 19.92           N  
ATOM   2078  CA  ASP A 270      43.742  13.799  61.355  1.00 22.04           C  
ATOM   2079  C   ASP A 270      42.420  14.059  60.672  1.00 28.24           C  
ATOM   2080  O   ASP A 270      41.408  13.880  61.373  1.00 32.51           O  
ATOM   2081  CB  ASP A 270      43.987  14.725  62.551  1.00 21.23           C  
ATOM   2082  CG  ASP A 270      44.068  16.165  62.145  1.00 27.23           C  
ATOM   2083  OD1 ASP A 270      44.024  16.451  60.928  1.00 25.87           O  
ATOM   2084  OD2 ASP A 270      44.177  17.020  63.006  1.00 30.50           O  
ATOM   2085  N   ARG A 271      42.347  14.432  59.410  1.00 27.07           N  
ATOM   2086  CA  ARG A 271      41.220  14.746  58.564  1.00 29.11           C  
ATOM   2087  C   ARG A 271      41.610  14.503  57.076  1.00 27.38           C  
ATOM   2088  O   ARG A 271      42.778  14.660  56.680  1.00 26.38           O  
ATOM   2089  CB  ARG A 271      40.887  16.259  58.526  1.00 37.16           C  
ATOM   2090  CG  ARG A 271      40.303  17.069  59.652  1.00 46.79           C  
ATOM   2091  CD  ARG A 271      40.797  18.491  59.659  1.00 46.72           C  
ATOM   2092  NE  ARG A 271      40.326  19.280  58.528  1.00 50.42           N  
ATOM   2093  CZ  ARG A 271      40.893  20.435  58.137  1.00 47.93           C  
ATOM   2094  NH1 ARG A 271      41.962  20.836  58.817  1.00 40.18           N  
ATOM   2095  NH2 ARG A 271      40.338  21.116  57.115  1.00 47.43           N  
ATOM   2096  N   PHE A 272      40.590  14.212  56.327  1.00 30.01           N  
ATOM   2097  CA  PHE A 272      40.704  13.972  54.887  1.00 31.08           C  
ATOM   2098  C   PHE A 272      40.730  15.319  54.156  1.00 30.70           C  
ATOM   2099  O   PHE A 272      39.689  15.714  53.630  1.00 33.16           O  
ATOM   2100  CB  PHE A 272      39.584  13.004  54.503  1.00 28.08           C  
ATOM   2101  CG  PHE A 272      40.037  12.430  53.196  1.00 37.95           C  
ATOM   2102  CD1 PHE A 272      41.049  11.469  53.233  1.00 44.69           C  
ATOM   2103  CD2 PHE A 272      39.498  12.892  51.997  1.00 40.97           C  
ATOM   2104  CE1 PHE A 272      41.511  10.932  52.030  1.00 46.37           C  
ATOM   2105  CE2 PHE A 272      39.958  12.362  50.799  1.00 46.29           C  
ATOM   2106  CZ  PHE A 272      40.977  11.392  50.822  1.00 39.74           C  
ATOM   2107  N   ALA A 273      41.892  15.955  54.167  1.00 29.99           N  
ATOM   2108  CA  ALA A 273      42.102  17.256  53.551  1.00 29.54           C  
ATOM   2109  C   ALA A 273      43.580  17.578  53.396  1.00 29.85           C  
ATOM   2110  O   ALA A 273      44.439  17.172  54.205  1.00 28.17           O  
ATOM   2111  CB  ALA A 273      41.432  18.367  54.347  1.00 29.82           C  
ATOM   2112  N   ASN A 274      43.811  18.399  52.344  1.00 29.38           N  
ATOM   2113  CA  ASN A 274      45.162  18.818  51.970  1.00 28.36           C  
ATOM   2114  C   ASN A 274      45.837  19.596  53.081  1.00 28.12           C  
ATOM   2115  O   ASN A 274      47.076  19.492  53.157  1.00 29.83           O  
ATOM   2116  CB  ASN A 274      45.253  19.514  50.614  1.00 26.57           C  
ATOM   2117  CG  ASN A 274      46.709  19.518  50.174  1.00 29.91           C  
ATOM   2118  OD1 ASN A 274      47.332  18.456  50.021  1.00 27.75           O  
ATOM   2119  ND2 ASN A 274      47.289  20.712  50.026  1.00 37.14           N  
ATOM   2120  N   ASP A 275      45.063  20.331  53.879  1.00 31.04           N  
ATOM   2121  CA  ASP A 275      45.601  21.117  55.023  1.00 33.70           C  
ATOM   2122  C   ASP A 275      45.466  20.428  56.409  1.00 32.42           C  
ATOM   2123  O   ASP A 275      45.602  21.183  57.395  1.00 30.87           O  
ATOM   2124  CB  ASP A 275      44.984  22.533  55.138  1.00 34.20           C  
ATOM   2125  CG  ASP A 275      43.506  22.404  55.532  1.00 39.04           C  
ATOM   2126  OD1 ASP A 275      42.680  21.706  54.905  1.00 39.54           O  
ATOM   2127  OD2 ASP A 275      43.211  23.069  56.556  1.00 39.96           O  
ATOM   2128  N   ALA A 276      45.217  19.115  56.449  1.00 28.94           N  
ATOM   2129  CA  ALA A 276      45.100  18.332  57.673  1.00 22.97           C  
ATOM   2130  C   ALA A 276      46.438  18.317  58.403  1.00 24.62           C  
ATOM   2131  O   ALA A 276      47.561  18.597  57.882  1.00 22.59           O  
ATOM   2132  CB  ALA A 276      44.720  16.906  57.249  1.00 22.97           C  
ATOM   2133  N   ASN A 277      46.351  17.985  59.719  1.00 22.81           N  
ATOM   2134  CA  ASN A 277      47.573  17.869  60.508  1.00 21.87           C  
ATOM   2135  C   ASN A 277      48.128  16.456  60.041  1.00 18.83           C  
ATOM   2136  O   ASN A 277      47.268  15.567  59.897  1.00 19.07           O  
ATOM   2137  CB  ASN A 277      47.391  17.796  62.047  1.00 26.77           C  
ATOM   2138  CG  ASN A 277      46.870  19.102  62.596  1.00 31.86           C  
ATOM   2139  OD1 ASN A 277      45.715  19.129  63.013  1.00 39.47           O  
ATOM   2140  ND2 ASN A 277      47.771  20.044  62.472  1.00 29.21           N  
ATOM   2141  N   THR A 278      49.433  16.371  59.870  1.00 18.86           N  
ATOM   2142  CA  THR A 278      49.906  15.016  59.468  1.00 23.30           C  
ATOM   2143  C   THR A 278      51.139  14.638  60.266  1.00 24.94           C  
ATOM   2144  O   THR A 278      51.752  15.572  60.865  1.00 26.39           O  
ATOM   2145  CB  THR A 278      50.233  15.082  57.910  1.00 23.30           C  
ATOM   2146  OG1 THR A 278      51.379  16.008  57.896  1.00 23.86           O  
ATOM   2147  CG2 THR A 278      49.137  15.588  56.964  1.00 21.75           C  
ATOM   2148  N   LYS A 279      51.529  13.359  60.283  1.00 19.50           N  
ATOM   2149  CA  LYS A 279      52.774  12.971  60.936  1.00 17.77           C  
ATOM   2150  C   LYS A 279      53.147  11.598  60.321  1.00 17.22           C  
ATOM   2151  O   LYS A 279      52.230  11.027  59.696  1.00 19.45           O  
ATOM   2152  CB  LYS A 279      52.748  12.909  62.446  1.00 21.22           C  
ATOM   2153  CG  LYS A 279      51.618  11.962  62.875  1.00 25.30           C  
ATOM   2154  CD  LYS A 279      51.251  12.343  64.304  1.00 31.82           C  
ATOM   2155  CE  LYS A 279      50.198  11.366  64.818  1.00 30.36           C  
ATOM   2156  NZ  LYS A 279      49.891  11.808  66.202  1.00 38.26           N  
ATOM   2157  N   VAL A 280      54.401  11.257  60.528  1.00 15.12           N  
ATOM   2158  CA  VAL A 280      54.909   9.959  60.064  1.00 17.25           C  
ATOM   2159  C   VAL A 280      54.903   8.945  61.210  1.00 18.79           C  
ATOM   2160  O   VAL A 280      55.472   9.281  62.296  1.00 18.82           O  
ATOM   2161  CB  VAL A 280      56.383   9.949  59.517  1.00 15.72           C  
ATOM   2162  CG1 VAL A 280      56.826   8.557  59.110  1.00 13.55           C  
ATOM   2163  CG2 VAL A 280      56.418  10.950  58.378  1.00 23.43           C  
ATOM   2164  N   VAL A 281      54.377   7.742  60.998  1.00 17.80           N  
ATOM   2165  CA  VAL A 281      54.451   6.742  62.110  1.00 15.42           C  
ATOM   2166  C   VAL A 281      54.814   5.390  61.502  1.00 16.18           C  
ATOM   2167  O   VAL A 281      54.518   5.159  60.304  1.00 14.38           O  
ATOM   2168  CB  VAL A 281      53.089   6.635  62.835  1.00 12.13           C  
ATOM   2169  CG1 VAL A 281      52.567   7.920  63.471  1.00 14.30           C  
ATOM   2170  CG2 VAL A 281      51.958   6.130  61.924  1.00 15.37           C  
ATOM   2171  N   PRO A 282      55.384   4.489  62.287  1.00 17.17           N  
ATOM   2172  CA  PRO A 282      55.644   3.112  61.875  1.00 16.00           C  
ATOM   2173  C   PRO A 282      54.299   2.435  61.610  1.00 15.63           C  
ATOM   2174  O   PRO A 282      53.207   2.742  62.133  1.00 14.98           O  
ATOM   2175  CB  PRO A 282      56.447   2.432  62.984  1.00 18.56           C  
ATOM   2176  CG  PRO A 282      56.189   3.309  64.200  1.00 16.72           C  
ATOM   2177  CD  PRO A 282      55.796   4.698  63.729  1.00 18.86           C  
ATOM   2178  N   ILE A 283      54.342   1.340  60.794  1.00 15.15           N  
ATOM   2179  CA  ILE A 283      53.098   0.675  60.411  1.00 15.95           C  
ATOM   2180  C   ILE A 283      52.290   0.039  61.531  1.00 16.95           C  
ATOM   2181  O   ILE A 283      51.062  -0.137  61.406  1.00 18.38           O  
ATOM   2182  CB  ILE A 283      53.555  -0.355  59.268  1.00 17.06           C  
ATOM   2183  CG1 ILE A 283      52.263  -0.725  58.517  1.00 20.14           C  
ATOM   2184  CG2 ILE A 283      54.381  -1.511  59.807  1.00 13.25           C  
ATOM   2185  CD1 ILE A 283      51.592   0.343  57.627  1.00 16.89           C  
ATOM   2186  N   ASP A 284      53.053  -0.270  62.603  1.00 17.39           N  
ATOM   2187  CA  ASP A 284      52.344  -0.899  63.742  1.00 21.32           C  
ATOM   2188  C   ASP A 284      51.937   0.158  64.764  1.00 22.73           C  
ATOM   2189  O   ASP A 284      51.653  -0.225  65.920  1.00 22.84           O  
ATOM   2190  CB  ASP A 284      53.283  -1.955  64.276  1.00 22.75           C  
ATOM   2191  CG  ASP A 284      54.544  -1.324  64.823  1.00 24.54           C  
ATOM   2192  OD1 ASP A 284      55.022  -0.220  64.522  1.00 26.88           O  
ATOM   2193  OD2 ASP A 284      55.130  -1.982  65.715  1.00 36.26           O  
ATOM   2194  N   ALA A 285      51.842   1.414  64.428  1.00 16.09           N  
ATOM   2195  CA  ALA A 285      51.431   2.403  65.413  1.00 14.92           C  
ATOM   2196  C   ALA A 285      50.587   3.462  64.792  1.00 15.29           C  
ATOM   2197  O   ALA A 285      50.786   4.666  65.073  1.00 15.96           O  
ATOM   2198  CB  ALA A 285      52.662   2.912  66.107  1.00 21.08           C  
ATOM   2199  N   ILE A 286      49.677   3.016  63.912  1.00 15.50           N  
ATOM   2200  CA  ILE A 286      48.739   4.017  63.320  1.00 15.06           C  
ATOM   2201  C   ILE A 286      47.723   4.423  64.431  1.00 17.59           C  
ATOM   2202  O   ILE A 286      47.078   3.512  64.977  1.00 16.76           O  
ATOM   2203  CB  ILE A 286      47.943   3.367  62.131  1.00 16.00           C  
ATOM   2204  CG1 ILE A 286      48.888   3.059  60.923  1.00 18.12           C  
ATOM   2205  CG2 ILE A 286      46.756   4.221  61.766  1.00 13.84           C  
ATOM   2206  CD1 ILE A 286      48.338   2.043  59.872  1.00 13.52           C  
ATOM   2207  N   PRO A 287      47.612   5.692  64.746  1.00 19.36           N  
ATOM   2208  CA  PRO A 287      46.660   6.199  65.772  1.00 16.97           C  
ATOM   2209  C   PRO A 287      45.288   5.673  65.413  1.00 19.60           C  
ATOM   2210  O   PRO A 287      44.805   5.672  64.274  1.00 16.59           O  
ATOM   2211  CB  PRO A 287      46.737   7.717  65.696  1.00 18.12           C  
ATOM   2212  CG  PRO A 287      48.089   8.072  65.078  1.00 18.44           C  
ATOM   2213  CD  PRO A 287      48.318   6.867  64.152  1.00 18.80           C  
ATOM   2214  N   ALA A 288      44.503   5.229  66.430  1.00 18.21           N  
ATOM   2215  CA  ALA A 288      43.171   4.672  66.183  1.00 15.39           C  
ATOM   2216  C   ALA A 288      42.224   5.602  65.512  1.00 13.58           C  
ATOM   2217  O   ALA A 288      41.246   5.147  64.942  1.00 19.91           O  
ATOM   2218  CB  ALA A 288      42.664   4.274  67.576  1.00 19.21           C  
ATOM   2219  N   ASP A 289      42.354   6.915  65.617  1.00 16.66           N  
ATOM   2220  CA  ASP A 289      41.439   7.889  65.025  1.00 18.31           C  
ATOM   2221  C   ASP A 289      42.134   8.764  63.949  1.00 19.18           C  
ATOM   2222  O   ASP A 289      41.613   9.880  63.677  1.00 20.66           O  
ATOM   2223  CB  ASP A 289      40.728   8.712  66.128  1.00 19.42           C  
ATOM   2224  CG  ASP A 289      41.759   9.375  67.037  1.00 27.17           C  
ATOM   2225  OD1 ASP A 289      43.021   9.129  67.113  1.00 25.06           O  
ATOM   2226  OD2 ASP A 289      41.242  10.250  67.784  1.00 34.71           O  
ATOM   2227  N   TRP A 290      43.234   8.245  63.384  1.00 16.15           N  
ATOM   2228  CA  TRP A 290      43.866   8.988  62.236  1.00 15.83           C  
ATOM   2229  C   TRP A 290      43.772   8.050  61.013  1.00 16.33           C  
ATOM   2230  O   TRP A 290      43.464   6.833  61.143  1.00 15.76           O  
ATOM   2231  CB  TRP A 290      45.319   9.347  62.426  1.00 16.92           C  
ATOM   2232  CG  TRP A 290      45.585  10.472  63.374  1.00 21.25           C  
ATOM   2233  CD1 TRP A 290      44.977  10.559  64.600  1.00 25.30           C  
ATOM   2234  CD2 TRP A 290      46.432  11.616  63.239  1.00 19.81           C  
ATOM   2235  NE1 TRP A 290      45.391  11.715  65.233  1.00 24.96           N  
ATOM   2236  CE2 TRP A 290      46.296  12.396  64.446  1.00 29.26           C  
ATOM   2237  CE3 TRP A 290      47.285  12.145  62.282  1.00 21.09           C  
ATOM   2238  CZ2 TRP A 290      46.986  13.592  64.699  1.00 23.03           C  
ATOM   2239  CZ3 TRP A 290      47.943  13.336  62.525  1.00 18.19           C  
ATOM   2240  CH2 TRP A 290      47.835  14.055  63.722  1.00 20.48           C  
ATOM   2241  N   SER A 291      44.018   8.577  59.808  1.00 17.29           N  
ATOM   2242  CA  SER A 291      43.987   7.785  58.566  1.00 16.13           C  
ATOM   2243  C   SER A 291      45.368   7.755  57.886  1.00 17.39           C  
ATOM   2244  O   SER A 291      45.926   8.856  57.805  1.00 15.31           O  
ATOM   2245  CB  SER A 291      43.050   8.406  57.508  1.00 18.04           C  
ATOM   2246  OG  SER A 291      41.814   8.629  58.163  1.00 27.43           O  
ATOM   2247  N   ALA A 292      45.796   6.606  57.374  1.00 13.85           N  
ATOM   2248  CA  ALA A 292      47.087   6.582  56.619  1.00 13.25           C  
ATOM   2249  C   ALA A 292      46.728   6.879  55.130  1.00 12.31           C  
ATOM   2250  O   ALA A 292      45.964   6.135  54.455  1.00 13.22           O  
ATOM   2251  CB  ALA A 292      47.653   5.160  56.764  1.00 12.38           C  
ATOM   2252  N   LEU A 293      47.265   7.955  54.599  1.00 13.30           N  
ATOM   2253  CA  LEU A 293      46.995   8.407  53.218  1.00 14.52           C  
ATOM   2254  C   LEU A 293      48.220   8.307  52.277  1.00 15.40           C  
ATOM   2255  O   LEU A 293      48.007   8.686  51.054  1.00 16.43           O  
ATOM   2256  CB  LEU A 293      46.394   9.851  53.340  1.00 14.55           C  
ATOM   2257  CG  LEU A 293      45.111  10.008  54.167  1.00 15.88           C  
ATOM   2258  CD1 LEU A 293      44.643  11.469  54.143  1.00 16.12           C  
ATOM   2259  CD2 LEU A 293      44.021   9.122  53.609  1.00 16.26           C  
ATOM   2260  N   ASP A 294      49.378   7.923  52.745  1.00 12.42           N  
ATOM   2261  CA  ASP A 294      50.558   7.773  51.862  1.00 13.71           C  
ATOM   2262  C   ASP A 294      51.587   6.895  52.549  1.00 15.96           C  
ATOM   2263  O   ASP A 294      51.515   6.728  53.786  1.00 14.71           O  
ATOM   2264  CB  ASP A 294      51.192   9.145  51.565  1.00 13.94           C  
ATOM   2265  CG  ASP A 294      52.155   9.168  50.353  1.00 16.62           C  
ATOM   2266  OD1 ASP A 294      52.107   8.155  49.622  1.00 12.92           O  
ATOM   2267  OD2 ASP A 294      52.840  10.216  50.205  1.00 14.79           O  
ATOM   2268  N   ILE A 295      52.520   6.346  51.780  1.00 12.10           N  
ATOM   2269  CA  ILE A 295      53.626   5.559  52.327  1.00 12.27           C  
ATOM   2270  C   ILE A 295      54.657   6.545  52.876  1.00 12.49           C  
ATOM   2271  O   ILE A 295      54.758   7.706  52.413  1.00 14.28           O  
ATOM   2272  CB  ILE A 295      54.222   4.541  51.285  1.00 13.57           C  
ATOM   2273  CG1 ILE A 295      54.862   5.376  50.132  1.00 11.45           C  
ATOM   2274  CG2 ILE A 295      53.155   3.460  50.945  1.00  9.75           C  
ATOM   2275  CD1 ILE A 295      55.717   4.476  49.153  1.00 10.75           C  
ATOM   2276  N   GLY A 296      55.399   6.202  53.935  1.00 13.15           N  
ATOM   2277  CA  GLY A 296      56.364   7.103  54.573  1.00 12.36           C  
ATOM   2278  C   GLY A 296      57.744   7.027  53.900  1.00 16.25           C  
ATOM   2279  O   GLY A 296      57.997   6.284  52.961  1.00 14.53           O  
ATOM   2280  N   PRO A 297      58.635   7.802  54.494  1.00 18.47           N  
ATOM   2281  CA  PRO A 297      60.018   7.960  54.029  1.00 18.28           C  
ATOM   2282  C   PRO A 297      60.847   6.711  54.014  1.00 18.40           C  
ATOM   2283  O   PRO A 297      61.542   6.460  53.014  1.00 17.17           O  
ATOM   2284  CB  PRO A 297      60.663   9.093  54.868  1.00 17.30           C  
ATOM   2285  CG  PRO A 297      59.699   9.300  55.973  1.00 19.71           C  
ATOM   2286  CD  PRO A 297      58.361   8.704  55.661  1.00 17.17           C  
ATOM   2287  N   LYS A 298      60.762   5.906  55.036  1.00 14.85           N  
ATOM   2288  CA  LYS A 298      61.574   4.668  55.017  1.00 15.54           C  
ATOM   2289  C   LYS A 298      61.062   3.681  53.947  1.00 17.67           C  
ATOM   2290  O   LYS A 298      61.884   2.927  53.377  1.00 16.74           O  
ATOM   2291  CB  LYS A 298      61.493   4.025  56.400  1.00 16.50           C  
ATOM   2292  CG  LYS A 298      62.199   4.967  57.410  1.00 15.59           C  
ATOM   2293  CD  LYS A 298      62.301   4.181  58.759  1.00 21.95           C  
ATOM   2294  CE  LYS A 298      62.916   5.142  59.796  1.00 26.64           C  
ATOM   2295  NZ  LYS A 298      63.171   4.390  61.087  1.00 35.48           N  
ATOM   2296  N   THR A 299      59.735   3.683  53.753  1.00 14.72           N  
ATOM   2297  CA  THR A 299      59.129   2.776  52.764  1.00 12.00           C  
ATOM   2298  C   THR A 299      59.568   3.298  51.360  1.00 13.23           C  
ATOM   2299  O   THR A 299      59.889   2.421  50.548  1.00 14.95           O  
ATOM   2300  CB  THR A 299      57.591   2.751  52.834  1.00 13.06           C  
ATOM   2301  OG1 THR A 299      57.288   2.315  54.205  1.00 13.25           O  
ATOM   2302  CG2 THR A 299      56.896   1.743  51.913  1.00 10.92           C  
ATOM   2303  N   ARG A 300      59.588   4.610  51.188  1.00 13.55           N  
ATOM   2304  CA  ARG A 300      60.013   5.066  49.815  1.00 14.27           C  
ATOM   2305  C   ARG A 300      61.393   4.578  49.522  1.00 17.17           C  
ATOM   2306  O   ARG A 300      61.686   4.136  48.384  1.00 17.85           O  
ATOM   2307  CB  ARG A 300      59.937   6.580  49.770  1.00 12.82           C  
ATOM   2308  CG  ARG A 300      58.466   7.059  49.854  1.00 11.97           C  
ATOM   2309  CD  ARG A 300      58.598   8.567  50.189  1.00 15.89           C  
ATOM   2310  NE  ARG A 300      57.364   8.889  50.903  1.00 22.35           N  
ATOM   2311  CZ  ARG A 300      57.166  10.035  51.592  1.00 28.51           C  
ATOM   2312  NH1 ARG A 300      58.143  10.975  51.584  1.00 24.78           N  
ATOM   2313  NH2 ARG A 300      56.044  10.309  52.242  1.00 17.12           N  
ATOM   2314  N   GLU A 301      62.272   4.613  50.529  1.00 16.29           N  
ATOM   2315  CA  GLU A 301      63.669   4.209  50.375  1.00 19.67           C  
ATOM   2316  C   GLU A 301      63.848   2.735  50.054  1.00 20.01           C  
ATOM   2317  O   GLU A 301      64.644   2.300  49.215  1.00 16.24           O  
ATOM   2318  CB  GLU A 301      64.556   4.584  51.566  1.00 18.85           C  
ATOM   2319  CG  GLU A 301      66.020   4.630  51.125  1.00 50.54           C  
ATOM   2320  CD  GLU A 301      66.996   4.926  52.234  1.00 64.88           C  
ATOM   2321  OE1 GLU A 301      66.500   4.699  53.368  1.00 68.69           O  
ATOM   2322  OE2 GLU A 301      68.149   5.324  52.098  1.00 70.77           O  
ATOM   2323  N   LEU A 302      63.082   1.931  50.770  1.00 15.93           N  
ATOM   2324  CA  LEU A 302      63.091   0.498  50.628  1.00 15.27           C  
ATOM   2325  C   LEU A 302      62.598   0.165  49.208  1.00 15.53           C  
ATOM   2326  O   LEU A 302      63.261  -0.691  48.584  1.00 17.35           O  
ATOM   2327  CB  LEU A 302      62.122  -0.109  51.658  1.00 21.35           C  
ATOM   2328  CG  LEU A 302      62.115  -1.522  52.181  1.00 30.31           C  
ATOM   2329  CD1 LEU A 302      60.678  -2.004  52.454  1.00 32.65           C  
ATOM   2330  CD2 LEU A 302      62.834  -2.571  51.388  1.00 25.92           C  
ATOM   2331  N   TYR A 303      61.465   0.728  48.841  1.00 13.29           N  
ATOM   2332  CA  TYR A 303      60.890   0.415  47.477  1.00 13.79           C  
ATOM   2333  C   TYR A 303      61.927   0.859  46.417  1.00 15.60           C  
ATOM   2334  O   TYR A 303      62.131   0.100  45.424  1.00 15.54           O  
ATOM   2335  CB  TYR A 303      59.511   1.074  47.320  1.00 10.37           C  
ATOM   2336  CG  TYR A 303      58.468   0.419  48.239  1.00 12.84           C  
ATOM   2337  CD1 TYR A 303      58.711  -0.589  49.173  1.00 12.97           C  
ATOM   2338  CD2 TYR A 303      57.134   0.888  48.064  1.00 14.06           C  
ATOM   2339  CE1 TYR A 303      57.656  -1.103  49.913  1.00 10.44           C  
ATOM   2340  CE2 TYR A 303      56.045   0.366  48.779  1.00 11.98           C  
ATOM   2341  CZ  TYR A 303      56.345  -0.633  49.696  1.00 11.70           C  
ATOM   2342  OH  TYR A 303      55.299  -1.161  50.430  1.00 14.05           O  
ATOM   2343  N   ARG A 304      62.493   2.030  46.563  1.00 13.98           N  
ATOM   2344  CA  ARG A 304      63.514   2.450  45.562  1.00 15.79           C  
ATOM   2345  C   ARG A 304      64.628   1.408  45.447  1.00 17.88           C  
ATOM   2346  O   ARG A 304      65.119   1.076  44.327  1.00 16.62           O  
ATOM   2347  CB  ARG A 304      64.020   3.827  45.976  1.00 18.36           C  
ATOM   2348  CG  ARG A 304      65.163   4.225  45.048  1.00 26.70           C  
ATOM   2349  CD  ARG A 304      66.097   5.102  45.814  1.00 41.02           C  
ATOM   2350  NE  ARG A 304      65.739   6.490  45.524  1.00 58.54           N  
ATOM   2351  CZ  ARG A 304      66.487   7.524  45.967  1.00 68.73           C  
ATOM   2352  NH1 ARG A 304      67.614   7.314  46.667  1.00 73.88           N  
ATOM   2353  NH2 ARG A 304      66.109   8.797  45.768  1.00 67.21           N  
ATOM   2354  N   ASP A 305      65.160   0.846  46.546  1.00 16.19           N  
ATOM   2355  CA  ASP A 305      66.212  -0.163  46.573  1.00 19.01           C  
ATOM   2356  C   ASP A 305      65.737  -1.437  45.823  1.00 19.77           C  
ATOM   2357  O   ASP A 305      66.602  -1.991  45.102  1.00 18.99           O  
ATOM   2358  CB  ASP A 305      66.687  -0.577  47.968  1.00 31.91           C  
ATOM   2359  CG  ASP A 305      67.349   0.516  48.800  1.00 38.94           C  
ATOM   2360  OD1 ASP A 305      67.785   1.459  48.104  1.00 35.18           O  
ATOM   2361  OD2 ASP A 305      67.403   0.383  50.047  1.00 40.60           O  
ATOM   2362  N   VAL A 306      64.509  -1.874  46.041  1.00 15.14           N  
ATOM   2363  CA  VAL A 306      64.072  -3.090  45.300  1.00 16.46           C  
ATOM   2364  C   VAL A 306      63.975  -2.814  43.780  1.00 16.35           C  
ATOM   2365  O   VAL A 306      64.365  -3.636  42.945  1.00 16.40           O  
ATOM   2366  CB  VAL A 306      62.739  -3.596  45.919  1.00 19.88           C  
ATOM   2367  CG1 VAL A 306      62.192  -4.773  45.087  1.00 15.92           C  
ATOM   2368  CG2 VAL A 306      62.798  -3.933  47.399  1.00 17.56           C  
ATOM   2369  N   ILE A 307      63.494  -1.615  43.427  1.00 14.63           N  
ATOM   2370  CA  ILE A 307      63.336  -1.207  42.014  1.00 14.13           C  
ATOM   2371  C   ILE A 307      64.716  -1.242  41.369  1.00 16.19           C  
ATOM   2372  O   ILE A 307      64.785  -1.833  40.284  1.00 17.05           O  
ATOM   2373  CB  ILE A 307      62.708   0.233  41.923  1.00 15.25           C  
ATOM   2374  CG1 ILE A 307      61.176   0.114  42.210  1.00 16.78           C  
ATOM   2375  CG2 ILE A 307      62.922   0.938  40.530  1.00 18.33           C  
ATOM   2376  CD1 ILE A 307      60.471   1.528  42.332  1.00 15.32           C  
ATOM   2377  N   ARG A 308      65.715  -0.690  42.057  1.00 17.02           N  
ATOM   2378  CA  ARG A 308      67.097  -0.620  41.560  1.00 20.97           C  
ATOM   2379  C   ARG A 308      67.732  -1.967  41.305  1.00 23.07           C  
ATOM   2380  O   ARG A 308      68.580  -2.004  40.387  1.00 24.73           O  
ATOM   2381  CB  ARG A 308      67.988   0.305  42.404  1.00 20.39           C  
ATOM   2382  CG  ARG A 308      67.470   1.703  41.968  1.00 24.60           C  
ATOM   2383  CD  ARG A 308      67.993   2.879  42.627  1.00 34.62           C  
ATOM   2384  NE  ARG A 308      69.347   2.757  43.126  1.00 52.02           N  
ATOM   2385  CZ  ARG A 308      69.544   2.290  44.383  1.00 68.82           C  
ATOM   2386  NH1 ARG A 308      68.468   1.984  45.128  1.00 77.22           N  
ATOM   2387  NH2 ARG A 308      70.720   2.047  44.994  1.00 74.95           N  
ATOM   2388  N   GLU A 309      67.276  -3.004  41.980  1.00 18.34           N  
ATOM   2389  CA  GLU A 309      67.790  -4.343  41.754  1.00 20.38           C  
ATOM   2390  C   GLU A 309      66.879  -5.110  40.819  1.00 19.73           C  
ATOM   2391  O   GLU A 309      67.120  -6.315  40.684  1.00 24.89           O  
ATOM   2392  CB  GLU A 309      67.948  -5.061  43.096  1.00 28.04           C  
ATOM   2393  CG  GLU A 309      68.762  -4.250  44.144  1.00 55.79           C  
ATOM   2394  CD  GLU A 309      68.881  -4.894  45.509  1.00 73.91           C  
ATOM   2395  OE1 GLU A 309      69.288  -6.094  45.449  1.00 81.56           O  
ATOM   2396  OE2 GLU A 309      68.604  -4.324  46.583  1.00 83.21           O  
ATOM   2397  N   SER A 310      65.931  -4.510  40.137  1.00 15.64           N  
ATOM   2398  CA  SER A 310      65.079  -5.313  39.237  1.00 13.34           C  
ATOM   2399  C   SER A 310      65.400  -4.937  37.771  1.00 15.53           C  
ATOM   2400  O   SER A 310      65.743  -3.787  37.447  1.00 16.43           O  
ATOM   2401  CB  SER A 310      63.594  -4.980  39.482  1.00 14.76           C  
ATOM   2402  OG  SER A 310      63.283  -5.132  40.860  1.00 15.54           O  
ATOM   2403  N   LYS A 311      65.194  -5.947  36.922  1.00 15.45           N  
ATOM   2404  CA  LYS A 311      65.446  -5.686  35.449  1.00 15.93           C  
ATOM   2405  C   LYS A 311      64.169  -5.249  34.773  1.00 14.97           C  
ATOM   2406  O   LYS A 311      64.094  -4.477  33.805  1.00 16.32           O  
ATOM   2407  CB  LYS A 311      66.033  -6.988  34.851  1.00 17.01           C  
ATOM   2408  CG  LYS A 311      67.518  -7.049  34.619  1.00 31.57           C  
ATOM   2409  CD  LYS A 311      68.483  -6.216  35.450  1.00 48.06           C  
ATOM   2410  CE  LYS A 311      69.077  -6.955  36.646  1.00 64.36           C  
ATOM   2411  NZ  LYS A 311      69.666  -6.266  37.828  1.00 55.47           N  
ATOM   2412  N   LEU A 312      63.013  -5.729  35.256  1.00 15.97           N  
ATOM   2413  CA  LEU A 312      61.676  -5.357  34.738  1.00 12.35           C  
ATOM   2414  C   LEU A 312      60.779  -4.964  35.942  1.00 15.38           C  
ATOM   2415  O   LEU A 312      60.764  -5.692  36.993  1.00 13.62           O  
ATOM   2416  CB  LEU A 312      61.059  -6.575  34.019  1.00 13.38           C  
ATOM   2417  CG  LEU A 312      59.571  -6.462  33.573  1.00 13.97           C  
ATOM   2418  CD1 LEU A 312      59.343  -5.346  32.576  1.00 13.22           C  
ATOM   2419  CD2 LEU A 312      59.077  -7.800  32.955  1.00 13.80           C  
ATOM   2420  N   VAL A 313      60.025  -3.907  35.757  1.00 13.15           N  
ATOM   2421  CA  VAL A 313      59.038  -3.493  36.798  1.00 12.13           C  
ATOM   2422  C   VAL A 313      57.702  -3.226  36.158  1.00 12.28           C  
ATOM   2423  O   VAL A 313      57.719  -2.444  35.173  1.00 14.52           O  
ATOM   2424  CB  VAL A 313      59.489  -2.231  37.579  1.00 11.02           C  
ATOM   2425  CG1 VAL A 313      58.281  -1.847  38.469  1.00 12.85           C  
ATOM   2426  CG2 VAL A 313      60.701  -2.512  38.458  1.00 13.57           C  
ATOM   2427  N   VAL A 314      56.643  -3.811  36.680  1.00 10.35           N  
ATOM   2428  CA  VAL A 314      55.295  -3.519  36.195  1.00 10.81           C  
ATOM   2429  C   VAL A 314      54.628  -2.733  37.361  1.00 14.00           C  
ATOM   2430  O   VAL A 314      54.604  -3.366  38.424  1.00 12.81           O  
ATOM   2431  CB  VAL A 314      54.497  -4.780  35.856  1.00 16.02           C  
ATOM   2432  CG1 VAL A 314      53.035  -4.467  35.647  1.00 18.01           C  
ATOM   2433  CG2 VAL A 314      55.029  -5.456  34.582  1.00 19.43           C  
ATOM   2434  N   TRP A 315      54.120  -1.566  37.152  1.00 10.54           N  
ATOM   2435  CA  TRP A 315      53.472  -0.784  38.217  1.00 11.96           C  
ATOM   2436  C   TRP A 315      52.041  -0.438  37.905  1.00 11.84           C  
ATOM   2437  O   TRP A 315      51.782   0.163  36.852  1.00 14.08           O  
ATOM   2438  CB  TRP A 315      54.249   0.537  38.449  1.00 10.92           C  
ATOM   2439  CG  TRP A 315      53.632   1.459  39.456  1.00 12.05           C  
ATOM   2440  CD1 TRP A 315      52.790   1.149  40.523  1.00 13.01           C  
ATOM   2441  CD2 TRP A 315      53.841   2.867  39.490  1.00 15.51           C  
ATOM   2442  NE1 TRP A 315      52.466   2.340  41.196  1.00 12.47           N  
ATOM   2443  CE2 TRP A 315      53.092   3.370  40.575  1.00 15.03           C  
ATOM   2444  CE3 TRP A 315      54.629   3.736  38.707  1.00 18.39           C  
ATOM   2445  CZ2 TRP A 315      53.132   4.704  40.903  1.00 18.42           C  
ATOM   2446  CZ3 TRP A 315      54.642   5.074  39.049  1.00 21.73           C  
ATOM   2447  CH2 TRP A 315      53.918   5.556  40.145  1.00 22.56           C  
ATOM   2448  N   ASN A 316      51.099  -0.771  38.747  1.00 11.37           N  
ATOM   2449  CA  ASN A 316      49.700  -0.362  38.596  1.00 11.07           C  
ATOM   2450  C   ASN A 316      49.237   0.158  40.024  1.00 16.71           C  
ATOM   2451  O   ASN A 316      49.229  -0.667  40.996  1.00 14.94           O  
ATOM   2452  CB  ASN A 316      48.747  -1.437  38.141  1.00 11.11           C  
ATOM   2453  CG  ASN A 316      47.285  -1.067  38.432  1.00 15.58           C  
ATOM   2454  OD1 ASN A 316      46.596  -1.823  39.144  1.00 18.03           O  
ATOM   2455  ND2 ASN A 316      46.856   0.102  37.909  1.00 16.10           N  
ATOM   2456  N   GLY A 317      48.855   1.420  40.083  1.00 13.45           N  
ATOM   2457  CA  GLY A 317      48.226   2.051  41.271  1.00 12.16           C  
ATOM   2458  C   GLY A 317      49.048   2.959  42.138  1.00  8.64           C  
ATOM   2459  O   GLY A 317      50.124   2.594  42.640  1.00 11.98           O  
ATOM   2460  N   PRO A 318      48.536   4.184  42.368  1.00 11.73           N  
ATOM   2461  CA  PRO A 318      49.223   5.177  43.230  1.00 13.18           C  
ATOM   2462  C   PRO A 318      49.485   4.657  44.682  1.00 12.02           C  
ATOM   2463  O   PRO A 318      48.691   3.786  45.171  1.00 12.41           O  
ATOM   2464  CB  PRO A 318      48.320   6.403  43.181  1.00 13.19           C  
ATOM   2465  CG  PRO A 318      47.459   6.265  41.967  1.00 16.45           C  
ATOM   2466  CD  PRO A 318      47.282   4.741  41.817  1.00 14.51           C  
ATOM   2467  N   MET A 319      50.571   5.165  45.221  1.00  9.81           N  
ATOM   2468  CA  MET A 319      50.942   4.699  46.592  1.00 10.75           C  
ATOM   2469  C   MET A 319      50.178   5.398  47.739  1.00 14.48           C  
ATOM   2470  O   MET A 319      50.276   4.927  48.877  1.00 11.59           O  
ATOM   2471  CB  MET A 319      52.438   4.922  46.677  1.00 12.64           C  
ATOM   2472  CG  MET A 319      53.353   4.094  45.796  1.00 12.42           C  
ATOM   2473  SD  MET A 319      53.377   2.360  46.334  1.00 15.97           S  
ATOM   2474  CE  MET A 319      52.171   1.623  45.228  1.00 12.87           C  
ATOM   2475  N   GLY A 320      49.493   6.499  47.415  1.00 14.30           N  
ATOM   2476  CA  GLY A 320      48.770   7.309  48.413  1.00 13.30           C  
ATOM   2477  C   GLY A 320      47.775   8.173  47.608  1.00 17.64           C  
ATOM   2478  O   GLY A 320      47.563   7.998  46.356  1.00 13.48           O  
ATOM   2479  N   VAL A 321      47.128   9.097  48.328  1.00 15.61           N  
ATOM   2480  CA  VAL A 321      46.085   9.966  47.716  1.00 13.72           C  
ATOM   2481  C   VAL A 321      46.825  11.105  47.010  1.00 19.28           C  
ATOM   2482  O   VAL A 321      46.943  12.259  47.506  1.00 19.35           O  
ATOM   2483  CB  VAL A 321      45.148  10.445  48.864  1.00 16.74           C  
ATOM   2484  CG1 VAL A 321      43.993  11.324  48.380  1.00 17.23           C  
ATOM   2485  CG2 VAL A 321      44.534   9.266  49.605  1.00 13.05           C  
ATOM   2486  N   PHE A 322      47.388  10.846  45.809  1.00 16.03           N  
ATOM   2487  CA  PHE A 322      48.242  11.761  45.059  1.00 16.24           C  
ATOM   2488  C   PHE A 322      47.499  13.004  44.501  1.00 15.96           C  
ATOM   2489  O   PHE A 322      48.239  13.926  44.134  1.00 20.97           O  
ATOM   2490  CB  PHE A 322      49.038  10.985  43.958  1.00 18.39           C  
ATOM   2491  CG  PHE A 322      48.190  10.852  42.728  1.00 20.12           C  
ATOM   2492  CD1 PHE A 322      47.164   9.943  42.643  1.00 15.70           C  
ATOM   2493  CD2 PHE A 322      48.449  11.760  41.672  1.00 22.62           C  
ATOM   2494  CE1 PHE A 322      46.362   9.854  41.503  1.00 28.64           C  
ATOM   2495  CE2 PHE A 322      47.649  11.687  40.540  1.00 23.24           C  
ATOM   2496  CZ  PHE A 322      46.626  10.758  40.433  1.00 19.92           C  
ATOM   2497  N   GLU A 323      46.207  12.940  44.565  1.00 14.97           N  
ATOM   2498  CA  GLU A 323      45.309  14.015  44.181  1.00 21.52           C  
ATOM   2499  C   GLU A 323      45.520  15.198  45.107  1.00 24.37           C  
ATOM   2500  O   GLU A 323      45.247  16.339  44.667  1.00 26.83           O  
ATOM   2501  CB  GLU A 323      43.812  13.693  44.154  1.00 17.50           C  
ATOM   2502  CG  GLU A 323      43.561  12.652  43.015  1.00 20.63           C  
ATOM   2503  CD  GLU A 323      43.472  11.261  43.574  1.00 25.14           C  
ATOM   2504  OE1 GLU A 323      44.112  11.024  44.630  1.00 19.55           O  
ATOM   2505  OE2 GLU A 323      42.731  10.445  43.063  1.00 29.41           O  
ATOM   2506  N   MET A 324      45.975  14.963  46.303  1.00 22.39           N  
ATOM   2507  CA  MET A 324      46.279  16.002  47.309  1.00 23.25           C  
ATOM   2508  C   MET A 324      47.774  16.127  47.344  1.00 22.24           C  
ATOM   2509  O   MET A 324      48.468  15.123  47.608  1.00 23.63           O  
ATOM   2510  CB  MET A 324      45.682  15.606  48.690  1.00 21.37           C  
ATOM   2511  CG  MET A 324      44.189  15.505  48.497  1.00 27.21           C  
ATOM   2512  SD  MET A 324      43.347  15.531  50.102  1.00 35.73           S  
ATOM   2513  CE  MET A 324      43.270  13.875  50.621  1.00 33.56           C  
ATOM   2514  N   ASP A 325      48.359  17.292  47.183  1.00 19.48           N  
ATOM   2515  CA  ASP A 325      49.792  17.424  47.215  1.00 20.69           C  
ATOM   2516  C   ASP A 325      50.428  16.909  48.480  1.00 22.32           C  
ATOM   2517  O   ASP A 325      51.566  16.444  48.323  1.00 22.40           O  
ATOM   2518  CB  ASP A 325      50.282  18.875  47.104  1.00 34.59           C  
ATOM   2519  CG  ASP A 325      50.131  19.333  45.655  1.00 54.99           C  
ATOM   2520  OD1 ASP A 325      49.398  18.722  44.835  1.00 55.62           O  
ATOM   2521  OD2 ASP A 325      50.822  20.370  45.443  1.00 64.70           O  
ATOM   2522  N   ALA A 326      49.791  17.044  49.644  1.00 19.25           N  
ATOM   2523  CA  ALA A 326      50.441  16.555  50.892  1.00 20.85           C  
ATOM   2524  C   ALA A 326      50.653  15.032  50.945  1.00 19.21           C  
ATOM   2525  O   ALA A 326      51.471  14.528  51.734  1.00 22.03           O  
ATOM   2526  CB  ALA A 326      49.513  16.902  52.084  1.00 17.87           C  
ATOM   2527  N   PHE A 327      49.860  14.315  50.139  1.00 19.62           N  
ATOM   2528  CA  PHE A 327      49.917  12.815  50.123  1.00 15.31           C  
ATOM   2529  C   PHE A 327      50.427  12.340  48.753  1.00 17.92           C  
ATOM   2530  O   PHE A 327      50.139  11.164  48.419  1.00 16.98           O  
ATOM   2531  CB  PHE A 327      48.509  12.329  50.459  1.00 13.32           C  
ATOM   2532  CG  PHE A 327      47.973  13.034  51.716  1.00 17.59           C  
ATOM   2533  CD1 PHE A 327      48.670  12.875  52.935  1.00 18.73           C  
ATOM   2534  CD2 PHE A 327      46.859  13.854  51.601  1.00 19.65           C  
ATOM   2535  CE1 PHE A 327      48.264  13.562  54.099  1.00 21.02           C  
ATOM   2536  CE2 PHE A 327      46.416  14.536  52.756  1.00 20.30           C  
ATOM   2537  CZ  PHE A 327      47.127  14.397  53.974  1.00 18.61           C  
ATOM   2538  N   ALA A 328      51.134  13.178  47.996  1.00 17.19           N  
ATOM   2539  CA  ALA A 328      51.591  12.730  46.655  1.00 15.45           C  
ATOM   2540  C   ALA A 328      53.010  12.316  46.658  1.00 14.57           C  
ATOM   2541  O   ALA A 328      53.489  11.726  45.663  1.00 16.25           O  
ATOM   2542  CB  ALA A 328      51.435  13.911  45.667  1.00 18.61           C  
ATOM   2543  N   HIS A 329      53.809  12.543  47.665  1.00 13.64           N  
ATOM   2544  CA  HIS A 329      55.217  12.232  47.787  1.00 13.22           C  
ATOM   2545  C   HIS A 329      55.639  10.778  47.588  1.00 12.95           C  
ATOM   2546  O   HIS A 329      56.713  10.466  47.076  1.00 15.86           O  
ATOM   2547  CB  HIS A 329      55.906  12.653  49.111  1.00 18.63           C  
ATOM   2548  CG  HIS A 329      55.655  14.124  49.235  1.00 31.74           C  
ATOM   2549  ND1 HIS A 329      56.482  15.058  48.658  1.00 41.29           N  
ATOM   2550  CD2 HIS A 329      54.658  14.808  49.804  1.00 36.02           C  
ATOM   2551  CE1 HIS A 329      56.023  16.272  48.877  1.00 42.22           C  
ATOM   2552  NE2 HIS A 329      54.919  16.144  49.575  1.00 41.12           N  
ATOM   2553  N   GLY A 330      54.811   9.857  48.092  1.00 12.71           N  
ATOM   2554  CA  GLY A 330      55.099   8.423  47.962  1.00 14.83           C  
ATOM   2555  C   GLY A 330      54.957   8.014  46.466  1.00 13.34           C  
ATOM   2556  O   GLY A 330      55.803   7.203  46.062  1.00 14.29           O  
ATOM   2557  N   THR A 331      53.941   8.519  45.835  1.00 12.53           N  
ATOM   2558  CA  THR A 331      53.702   8.204  44.407  1.00 12.89           C  
ATOM   2559  C   THR A 331      54.849   8.787  43.573  1.00 15.86           C  
ATOM   2560  O   THR A 331      55.448   8.159  42.664  1.00 15.60           O  
ATOM   2561  CB  THR A 331      52.277   8.589  43.991  1.00 13.18           C  
ATOM   2562  OG1 THR A 331      51.258   7.902  44.784  1.00 12.45           O  
ATOM   2563  CG2 THR A 331      52.014   8.130  42.481  1.00 13.92           C  
ATOM   2564  N   LYS A 332      55.188  10.028  43.870  1.00 13.61           N  
ATOM   2565  CA  LYS A 332      56.294  10.682  43.164  1.00 16.94           C  
ATOM   2566  C   LYS A 332      57.603   9.965  43.295  1.00 17.57           C  
ATOM   2567  O   LYS A 332      58.426   9.842  42.363  1.00 15.72           O  
ATOM   2568  CB  LYS A 332      56.433  12.131  43.687  1.00 17.46           C  
ATOM   2569  CG  LYS A 332      57.656  12.768  43.033  1.00 28.05           C  
ATOM   2570  CD  LYS A 332      57.679  14.238  43.352  1.00 46.53           C  
ATOM   2571  CE  LYS A 332      56.551  14.976  42.638  1.00 55.61           C  
ATOM   2572  NZ  LYS A 332      56.930  16.438  42.721  1.00 67.80           N  
ATOM   2573  N   ALA A 333      57.907   9.453  44.510  1.00 15.07           N  
ATOM   2574  CA  ALA A 333      59.131   8.767  44.799  1.00 14.05           C  
ATOM   2575  C   ALA A 333      59.219   7.485  43.935  1.00 12.86           C  
ATOM   2576  O   ALA A 333      60.392   7.178  43.549  1.00 15.18           O  
ATOM   2577  CB  ALA A 333      59.266   8.442  46.281  1.00 15.64           C  
ATOM   2578  N   ILE A 334      58.107   6.797  43.719  1.00 14.73           N  
ATOM   2579  CA  ILE A 334      58.172   5.573  42.891  1.00 15.26           C  
ATOM   2580  C   ILE A 334      58.464   5.945  41.409  1.00 14.88           C  
ATOM   2581  O   ILE A 334      59.311   5.284  40.771  1.00 14.42           O  
ATOM   2582  CB  ILE A 334      56.863   4.713  42.949  1.00 18.48           C  
ATOM   2583  CG1 ILE A 334      56.579   4.222  44.392  1.00 23.50           C  
ATOM   2584  CG2 ILE A 334      56.962   3.478  42.029  1.00 16.36           C  
ATOM   2585  CD1 ILE A 334      57.752   3.710  45.248  1.00 20.37           C  
ATOM   2586  N   ALA A 335      57.776   6.986  40.977  1.00 16.99           N  
ATOM   2587  CA  ALA A 335      57.986   7.455  39.558  1.00 14.85           C  
ATOM   2588  C   ALA A 335      59.419   7.883  39.407  1.00 17.55           C  
ATOM   2589  O   ALA A 335      60.067   7.514  38.399  1.00 16.55           O  
ATOM   2590  CB  ALA A 335      57.056   8.579  39.193  1.00 15.39           C  
ATOM   2591  N   GLU A 336      59.964   8.649  40.348  1.00 15.58           N  
ATOM   2592  CA  GLU A 336      61.345   9.074  40.187  1.00 17.12           C  
ATOM   2593  C   GLU A 336      62.302   7.905  40.268  1.00 20.34           C  
ATOM   2594  O   GLU A 336      63.317   7.946  39.507  1.00 18.43           O  
ATOM   2595  CB  GLU A 336      61.769  10.114  41.237  1.00 19.65           C  
ATOM   2596  CG  GLU A 336      60.853  11.338  41.260  1.00 34.00           C  
ATOM   2597  CD  GLU A 336      61.267  12.368  42.291  1.00 40.95           C  
ATOM   2598  OE1 GLU A 336      62.005  12.130  43.218  1.00 43.23           O  
ATOM   2599  OE2 GLU A 336      60.766  13.490  42.101  1.00 46.74           O  
ATOM   2600  N   ALA A 337      62.093   6.912  41.132  1.00 13.68           N  
ATOM   2601  CA  ALA A 337      63.005   5.769  41.215  1.00 14.21           C  
ATOM   2602  C   ALA A 337      63.029   5.049  39.848  1.00 15.22           C  
ATOM   2603  O   ALA A 337      64.153   4.574  39.497  1.00 16.75           O  
ATOM   2604  CB  ALA A 337      62.570   4.818  42.333  1.00 11.61           C  
ATOM   2605  N   LEU A 338      61.889   4.892  39.190  1.00 15.01           N  
ATOM   2606  CA  LEU A 338      61.815   4.192  37.863  1.00 13.38           C  
ATOM   2607  C   LEU A 338      62.586   5.031  36.795  1.00 17.43           C  
ATOM   2608  O   LEU A 338      63.395   4.430  36.034  1.00 16.99           O  
ATOM   2609  CB  LEU A 338      60.357   3.936  37.542  1.00 15.18           C  
ATOM   2610  CG  LEU A 338      59.626   2.840  38.351  1.00 18.27           C  
ATOM   2611  CD1 LEU A 338      58.148   2.852  37.986  1.00 15.89           C  
ATOM   2612  CD2 LEU A 338      60.255   1.465  38.013  1.00 17.06           C  
ATOM   2613  N   ALA A 339      62.372   6.328  36.799  1.00 16.35           N  
ATOM   2614  CA  ALA A 339      62.991   7.259  35.823  1.00 16.94           C  
ATOM   2615  C   ALA A 339      64.484   7.220  35.928  1.00 20.94           C  
ATOM   2616  O   ALA A 339      65.201   7.274  34.900  1.00 23.28           O  
ATOM   2617  CB  ALA A 339      62.406   8.633  35.965  1.00 16.26           C  
ATOM   2618  N   GLU A 340      64.986   7.088  37.163  1.00 17.86           N  
ATOM   2619  CA  GLU A 340      66.428   7.052  37.384  1.00 23.07           C  
ATOM   2620  C   GLU A 340      67.117   5.719  37.339  1.00 25.00           C  
ATOM   2621  O   GLU A 340      68.381   5.667  37.317  1.00 25.40           O  
ATOM   2622  CB  GLU A 340      66.746   7.718  38.754  1.00 28.34           C  
ATOM   2623  CG  GLU A 340      66.354   7.007  39.998  1.00 49.00           C  
ATOM   2624  CD  GLU A 340      66.737   6.036  41.061  1.00 56.05           C  
ATOM   2625  OE1 GLU A 340      67.331   6.662  42.023  1.00 55.07           O  
ATOM   2626  OE2 GLU A 340      66.496   4.802  41.133  1.00 39.29           O  
ATOM   2627  N   ALA A 341      66.427   4.592  37.318  1.00 23.56           N  
ATOM   2628  CA  ALA A 341      67.013   3.247  37.325  1.00 25.27           C  
ATOM   2629  C   ALA A 341      67.456   2.988  35.871  1.00 31.32           C  
ATOM   2630  O   ALA A 341      66.564   2.776  35.033  1.00 33.95           O  
ATOM   2631  CB  ALA A 341      66.101   2.125  37.825  1.00 19.57           C  
ATOM   2632  N   LEU A 342      68.758   3.010  35.724  1.00 31.94           N  
ATOM   2633  CA  LEU A 342      69.437   2.801  34.457  1.00 37.15           C  
ATOM   2634  C   LEU A 342      69.192   1.466  33.780  1.00 36.15           C  
ATOM   2635  O   LEU A 342      69.082   1.519  32.536  1.00 39.31           O  
ATOM   2636  CB  LEU A 342      70.981   2.975  34.557  1.00 44.12           C  
ATOM   2637  CG  LEU A 342      71.406   4.368  35.023  1.00 58.10           C  
ATOM   2638  CD1 LEU A 342      72.910   4.518  34.859  1.00 58.50           C  
ATOM   2639  CD2 LEU A 342      70.595   5.458  34.295  1.00 59.12           C  
ATOM   2640  N   ASP A 343      69.150   0.366  34.501  1.00 31.37           N  
ATOM   2641  CA  ASP A 343      68.949  -0.936  33.852  1.00 30.81           C  
ATOM   2642  C   ASP A 343      67.639  -1.618  34.190  1.00 24.80           C  
ATOM   2643  O   ASP A 343      67.606  -2.851  34.139  1.00 26.93           O  
ATOM   2644  CB  ASP A 343      70.127  -1.882  34.152  1.00 42.15           C  
ATOM   2645  CG  ASP A 343      71.385  -1.219  33.573  1.00 51.80           C  
ATOM   2646  OD1 ASP A 343      71.291  -1.015  32.335  1.00 57.29           O  
ATOM   2647  OD2 ASP A 343      72.261  -0.906  34.392  1.00 58.79           O  
ATOM   2648  N   THR A 344      66.670  -0.812  34.478  1.00 17.92           N  
ATOM   2649  CA  THR A 344      65.345  -1.352  34.791  1.00 14.88           C  
ATOM   2650  C   THR A 344      64.334  -0.904  33.734  1.00 15.56           C  
ATOM   2651  O   THR A 344      64.156   0.318  33.474  1.00 18.72           O  
ATOM   2652  CB  THR A 344      64.845  -0.792  36.207  1.00 18.63           C  
ATOM   2653  OG1 THR A 344      65.941  -1.057  37.144  1.00 18.67           O  
ATOM   2654  CG2 THR A 344      63.446  -1.326  36.530  1.00 14.27           C  
ATOM   2655  N   TYR A 345      63.660  -1.867  33.152  1.00 14.67           N  
ATOM   2656  CA  TYR A 345      62.626  -1.555  32.143  1.00 13.53           C  
ATOM   2657  C   TYR A 345      61.319  -1.302  32.885  1.00 16.17           C  
ATOM   2658  O   TYR A 345      60.948  -2.189  33.678  1.00 15.81           O  
ATOM   2659  CB  TYR A 345      62.582  -2.771  31.230  1.00 13.38           C  
ATOM   2660  CG  TYR A 345      61.734  -2.540  30.009  1.00 15.65           C  
ATOM   2661  CD1 TYR A 345      60.359  -2.705  30.021  1.00 12.83           C  
ATOM   2662  CD2 TYR A 345      62.325  -2.137  28.794  1.00 16.16           C  
ATOM   2663  CE1 TYR A 345      59.539  -2.438  28.918  1.00 19.08           C  
ATOM   2664  CE2 TYR A 345      61.544  -1.940  27.655  1.00 17.57           C  
ATOM   2665  CZ  TYR A 345      60.157  -2.067  27.686  1.00 21.54           C  
ATOM   2666  OH  TYR A 345      59.342  -1.896  26.590  1.00 22.76           O  
ATOM   2667  N   SER A 346      60.655  -0.179  32.650  1.00 12.74           N  
ATOM   2668  CA  SER A 346      59.407   0.165  33.348  1.00 12.31           C  
ATOM   2669  C   SER A 346      58.151   0.110  32.526  1.00 15.11           C  
ATOM   2670  O   SER A 346      58.138   0.740  31.441  1.00 12.85           O  
ATOM   2671  CB  SER A 346      59.513   1.610  33.902  1.00 15.67           C  
ATOM   2672  OG  SER A 346      60.077   2.586  33.006  1.00 14.11           O  
ATOM   2673  N   VAL A 347      57.133  -0.604  33.082  1.00 11.66           N  
ATOM   2674  CA  VAL A 347      55.828  -0.701  32.417  1.00 10.99           C  
ATOM   2675  C   VAL A 347      54.758  -0.095  33.326  1.00 15.05           C  
ATOM   2676  O   VAL A 347      54.734  -0.593  34.453  1.00 15.63           O  
ATOM   2677  CB  VAL A 347      55.438  -2.155  32.056  1.00 13.60           C  
ATOM   2678  CG1 VAL A 347      54.063  -2.208  31.417  1.00 14.33           C  
ATOM   2679  CG2 VAL A 347      56.516  -2.866  31.261  1.00 14.39           C  
ATOM   2680  N   ILE A 348      53.973   0.852  32.993  1.00 13.61           N  
ATOM   2681  CA  ILE A 348      52.933   1.444  33.856  1.00 14.39           C  
ATOM   2682  C   ILE A 348      51.571   1.116  33.302  1.00 17.12           C  
ATOM   2683  O   ILE A 348      51.389   1.320  32.057  1.00 15.83           O  
ATOM   2684  CB  ILE A 348      53.060   3.025  34.023  1.00 17.60           C  
ATOM   2685  CG1 ILE A 348      54.382   3.679  34.483  1.00 21.76           C  
ATOM   2686  CG2 ILE A 348      51.962   3.615  34.966  1.00 20.50           C  
ATOM   2687  CD1 ILE A 348      55.452   2.821  35.089  1.00 27.83           C  
ATOM   2688  N   GLY A 349      50.561   0.705  34.050  1.00 16.69           N  
ATOM   2689  CA  GLY A 349      49.195   0.429  33.539  1.00 15.62           C  
ATOM   2690  C   GLY A 349      48.202   1.072  34.520  1.00 17.78           C  
ATOM   2691  O   GLY A 349      48.611   1.224  35.698  1.00 17.28           O  
ATOM   2692  N   GLY A 350      47.035   1.485  34.122  1.00 15.14           N  
ATOM   2693  CA  GLY A 350      46.011   2.076  34.986  1.00 12.77           C  
ATOM   2694  C   GLY A 350      45.872   3.590  34.739  1.00 16.51           C  
ATOM   2695  O   GLY A 350      46.860   4.344  34.563  1.00 19.53           O  
ATOM   2696  N   GLY A 351      44.605   4.016  34.727  1.00 15.95           N  
ATOM   2697  CA  GLY A 351      44.201   5.386  34.504  1.00 18.53           C  
ATOM   2698  C   GLY A 351      44.887   6.393  35.381  1.00 19.75           C  
ATOM   2699  O   GLY A 351      45.565   7.362  34.967  1.00 20.09           O  
ATOM   2700  N   ASP A 352      44.742   6.221  36.695  1.00 17.92           N  
ATOM   2701  CA  ASP A 352      45.332   7.173  37.682  1.00 14.60           C  
ATOM   2702  C   ASP A 352      46.825   7.123  37.670  1.00 15.41           C  
ATOM   2703  O   ASP A 352      47.484   8.148  37.880  1.00 17.05           O  
ATOM   2704  CB  ASP A 352      44.737   6.850  39.094  1.00 19.03           C  
ATOM   2705  CG  ASP A 352      43.246   7.108  39.187  1.00 25.17           C  
ATOM   2706  OD1 ASP A 352      42.982   8.312  39.176  1.00 33.50           O  
ATOM   2707  OD2 ASP A 352      42.331   6.236  39.213  1.00 20.72           O  
ATOM   2708  N   SER A 353      47.404   5.919  37.520  1.00 13.92           N  
ATOM   2709  CA  SER A 353      48.840   5.769  37.506  1.00 12.73           C  
ATOM   2710  C   SER A 353      49.455   6.537  36.283  1.00 17.54           C  
ATOM   2711  O   SER A 353      50.512   7.194  36.506  1.00 18.25           O  
ATOM   2712  CB  SER A 353      49.187   4.288  37.450  1.00 18.36           C  
ATOM   2713  OG  SER A 353      48.615   3.582  38.529  1.00 18.47           O  
ATOM   2714  N   ALA A 354      48.799   6.384  35.093  1.00 16.29           N  
ATOM   2715  CA  ALA A 354      49.320   7.120  33.903  1.00 17.88           C  
ATOM   2716  C   ALA A 354      49.267   8.650  34.168  1.00 16.12           C  
ATOM   2717  O   ALA A 354      50.214   9.425  33.935  1.00 17.58           O  
ATOM   2718  CB  ALA A 354      48.495   6.673  32.695  1.00 15.63           C  
ATOM   2719  N   ALA A 355      48.153   9.091  34.725  1.00 17.76           N  
ATOM   2720  CA  ALA A 355      47.900  10.504  35.093  1.00 19.40           C  
ATOM   2721  C   ALA A 355      48.929  11.066  36.059  1.00 19.13           C  
ATOM   2722  O   ALA A 355      49.496  12.187  35.962  1.00 22.07           O  
ATOM   2723  CB  ALA A 355      46.486  10.618  35.671  1.00 22.61           C  
ATOM   2724  N   ALA A 356      49.220  10.294  37.105  1.00 16.67           N  
ATOM   2725  CA  ALA A 356      50.213  10.636  38.095  1.00 19.03           C  
ATOM   2726  C   ALA A 356      51.569  10.888  37.469  1.00 19.79           C  
ATOM   2727  O   ALA A 356      52.300  11.872  37.710  1.00 19.87           O  
ATOM   2728  CB  ALA A 356      50.250   9.494  39.157  1.00 23.80           C  
ATOM   2729  N   VAL A 357      52.043   9.976  36.618  1.00 19.10           N  
ATOM   2730  CA  VAL A 357      53.344  10.107  35.948  1.00 18.12           C  
ATOM   2731  C   VAL A 357      53.405  11.338  35.021  1.00 16.48           C  
ATOM   2732  O   VAL A 357      54.496  11.904  34.948  1.00 19.75           O  
ATOM   2733  CB  VAL A 357      53.633   8.787  35.191  1.00 22.96           C  
ATOM   2734  CG1 VAL A 357      54.817   8.935  34.258  1.00 26.47           C  
ATOM   2735  CG2 VAL A 357      53.873   7.686  36.225  1.00 21.08           C  
ATOM   2736  N   GLU A 358      52.319  11.586  34.364  1.00 17.86           N  
ATOM   2737  CA  GLU A 358      52.199  12.737  33.426  1.00 26.06           C  
ATOM   2738  C   GLU A 358      52.309  14.041  34.258  1.00 27.63           C  
ATOM   2739  O   GLU A 358      53.092  14.960  33.967  1.00 25.84           O  
ATOM   2740  CB  GLU A 358      50.892  12.770  32.656  1.00 32.82           C  
ATOM   2741  CG  GLU A 358      50.623  12.144  31.306  1.00 59.86           C  
ATOM   2742  CD  GLU A 358      50.039  10.801  30.974  1.00 69.28           C  
ATOM   2743  OE1 GLU A 358      48.832  10.497  30.863  1.00 75.36           O  
ATOM   2744  OE2 GLU A 358      50.897   9.893  30.744  1.00 70.96           O  
ATOM   2745  N   LYS A 359      51.519  14.044  35.310  1.00 25.62           N  
ATOM   2746  CA  LYS A 359      51.449  15.160  36.278  1.00 29.40           C  
ATOM   2747  C   LYS A 359      52.798  15.512  36.823  1.00 27.43           C  
ATOM   2748  O   LYS A 359      53.137  16.723  36.952  1.00 30.08           O  
ATOM   2749  CB  LYS A 359      50.464  14.759  37.377  1.00 41.10           C  
ATOM   2750  CG  LYS A 359      50.220  15.738  38.547  1.00 50.07           C  
ATOM   2751  CD  LYS A 359      49.314  14.982  39.537  1.00 58.18           C  
ATOM   2752  CE  LYS A 359      48.205  15.794  40.174  1.00 63.86           C  
ATOM   2753  NZ  LYS A 359      46.897  15.082  39.916  1.00 67.49           N  
ATOM   2754  N   PHE A 360      53.627  14.528  37.185  1.00 23.22           N  
ATOM   2755  CA  PHE A 360      54.984  14.778  37.697  1.00 22.89           C  
ATOM   2756  C   PHE A 360      55.993  15.134  36.582  1.00 23.55           C  
ATOM   2757  O   PHE A 360      57.165  15.416  36.872  1.00 24.12           O  
ATOM   2758  CB  PHE A 360      55.482  13.595  38.538  1.00 23.50           C  
ATOM   2759  CG  PHE A 360      54.561  13.094  39.615  1.00 29.75           C  
ATOM   2760  CD1 PHE A 360      53.784  13.975  40.380  1.00 35.45           C  
ATOM   2761  CD2 PHE A 360      54.473  11.727  39.878  1.00 27.50           C  
ATOM   2762  CE1 PHE A 360      52.929  13.493  41.362  1.00 31.30           C  
ATOM   2763  CE2 PHE A 360      53.633  11.251  40.859  1.00 27.74           C  
ATOM   2764  CZ  PHE A 360      52.856  12.133  41.600  1.00 26.21           C  
ATOM   2765  N   GLY A 361      55.616  15.050  35.300  1.00 24.95           N  
ATOM   2766  CA  GLY A 361      56.436  15.308  34.126  1.00 23.85           C  
ATOM   2767  C   GLY A 361      57.444  14.202  33.829  1.00 25.06           C  
ATOM   2768  O   GLY A 361      58.543  14.553  33.322  1.00 22.96           O  
ATOM   2769  N   LEU A 362      57.133  12.931  34.110  1.00 19.22           N  
ATOM   2770  CA  LEU A 362      58.121  11.856  33.933  1.00 19.60           C  
ATOM   2771  C   LEU A 362      57.710  10.839  32.878  1.00 20.34           C  
ATOM   2772  O   LEU A 362      58.449   9.859  32.770  1.00 19.62           O  
ATOM   2773  CB  LEU A 362      58.409  11.138  35.277  1.00 21.98           C  
ATOM   2774  CG  LEU A 362      59.110  11.998  36.347  1.00 23.93           C  
ATOM   2775  CD1 LEU A 362      59.042  11.383  37.747  1.00 25.54           C  
ATOM   2776  CD2 LEU A 362      60.612  12.171  36.041  1.00 24.85           C  
ATOM   2777  N   ALA A 363      56.633  11.110  32.180  1.00 22.97           N  
ATOM   2778  CA  ALA A 363      56.134  10.136  31.168  1.00 24.33           C  
ATOM   2779  C   ALA A 363      57.219   9.704  30.197  1.00 24.29           C  
ATOM   2780  O   ALA A 363      57.354   8.480  29.980  1.00 21.57           O  
ATOM   2781  CB  ALA A 363      54.839  10.545  30.481  1.00 21.67           C  
ATOM   2782  N   ASP A 364      58.073  10.561  29.675  1.00 23.91           N  
ATOM   2783  CA  ASP A 364      59.118  10.144  28.697  1.00 25.39           C  
ATOM   2784  C   ASP A 364      60.307   9.385  29.226  1.00 24.16           C  
ATOM   2785  O   ASP A 364      61.145   8.884  28.416  1.00 24.70           O  
ATOM   2786  CB  ASP A 364      59.474  11.375  27.809  1.00 37.26           C  
ATOM   2787  CG  ASP A 364      58.293  11.796  26.901  1.00 47.48           C  
ATOM   2788  OD1 ASP A 364      57.551  10.998  26.236  1.00 47.03           O  
ATOM   2789  OD2 ASP A 364      58.078  13.045  26.828  1.00 57.90           O  
ATOM   2790  N   LYS A 365      60.391   9.257  30.549  1.00 16.15           N  
ATOM   2791  CA  LYS A 365      61.456   8.511  31.189  1.00 16.85           C  
ATOM   2792  C   LYS A 365      61.061   7.035  31.438  1.00 11.78           C  
ATOM   2793  O   LYS A 365      61.941   6.296  31.861  1.00 16.05           O  
ATOM   2794  CB  LYS A 365      61.845   9.075  32.570  1.00 25.33           C  
ATOM   2795  CG  LYS A 365      62.379  10.537  32.432  1.00 38.10           C  
ATOM   2796  CD  LYS A 365      63.845  10.372  32.022  1.00 48.84           C  
ATOM   2797  CE  LYS A 365      64.855  10.335  33.142  1.00 62.44           C  
ATOM   2798  NZ  LYS A 365      66.247  10.722  32.752  1.00 66.66           N  
ATOM   2799  N   MET A 366      59.817   6.737  31.170  1.00 12.90           N  
ATOM   2800  CA  MET A 366      59.349   5.348  31.362  1.00 16.04           C  
ATOM   2801  C   MET A 366      59.502   4.558  30.051  1.00 17.33           C  
ATOM   2802  O   MET A 366      59.384   5.149  28.952  1.00 17.52           O  
ATOM   2803  CB  MET A 366      57.851   5.366  31.763  1.00 12.03           C  
ATOM   2804  CG  MET A 366      57.483   6.237  32.940  1.00 16.17           C  
ATOM   2805  SD  MET A 366      58.496   5.709  34.411  1.00 20.99           S  
ATOM   2806  CE  MET A 366      58.488   7.263  35.353  1.00 27.07           C  
ATOM   2807  N   ASP A 367      59.645   3.232  30.109  1.00 16.16           N  
ATOM   2808  CA  ASP A 367      59.758   2.475  28.845  1.00 12.73           C  
ATOM   2809  C   ASP A 367      58.400   2.350  28.206  1.00 14.70           C  
ATOM   2810  O   ASP A 367      58.283   2.432  26.936  1.00 14.12           O  
ATOM   2811  CB  ASP A 367      60.407   1.124  29.062  1.00 14.30           C  
ATOM   2812  CG  ASP A 367      61.837   1.297  29.478  1.00 20.71           C  
ATOM   2813  OD1 ASP A 367      62.139   1.446  30.694  1.00 17.21           O  
ATOM   2814  OD2 ASP A 367      62.637   1.334  28.535  1.00 18.37           O  
ATOM   2815  N   HIS A 368      57.365   2.042  28.953  1.00 11.25           N  
ATOM   2816  CA  HIS A 368      56.034   1.876  28.345  1.00 12.58           C  
ATOM   2817  C   HIS A 368      54.911   2.313  29.266  1.00 19.03           C  
ATOM   2818  O   HIS A 368      54.856   1.791  30.401  1.00 18.04           O  
ATOM   2819  CB  HIS A 368      55.754   0.383  27.986  1.00 11.32           C  
ATOM   2820  CG  HIS A 368      54.437   0.198  27.267  1.00 16.17           C  
ATOM   2821  ND1 HIS A 368      54.138   0.716  26.006  1.00 16.85           N  
ATOM   2822  CD2 HIS A 368      53.344  -0.529  27.652  1.00 12.77           C  
ATOM   2823  CE1 HIS A 368      52.887   0.346  25.678  1.00 17.96           C  
ATOM   2824  NE2 HIS A 368      52.406  -0.432  26.648  1.00 16.10           N  
ATOM   2825  N   ILE A 369      54.070   3.191  28.770  1.00 16.22           N  
ATOM   2826  CA  ILE A 369      52.887   3.643  29.542  1.00 15.30           C  
ATOM   2827  C   ILE A 369      51.705   3.083  28.776  1.00 14.62           C  
ATOM   2828  O   ILE A 369      51.426   3.569  27.665  1.00 15.96           O  
ATOM   2829  CB  ILE A 369      52.781   5.163  29.865  1.00 15.11           C  
ATOM   2830  CG1 ILE A 369      53.971   5.634  30.703  1.00 19.30           C  
ATOM   2831  CG2 ILE A 369      51.435   5.502  30.592  1.00 14.76           C  
ATOM   2832  CD1 ILE A 369      53.998   7.196  30.821  1.00 23.38           C  
ATOM   2833  N   SER A 370      51.019   2.123  29.300  1.00 13.06           N  
ATOM   2834  CA  SER A 370      49.870   1.541  28.651  1.00 14.60           C  
ATOM   2835  C   SER A 370      48.760   2.561  28.491  1.00 18.54           C  
ATOM   2836  O   SER A 370      48.453   3.408  29.324  1.00 20.16           O  
ATOM   2837  CB  SER A 370      49.442   0.238  29.313  1.00 13.92           C  
ATOM   2838  OG  SER A 370      48.438  -0.364  28.493  1.00 18.03           O  
ATOM   2839  N   THR A 371      48.123   2.473  27.301  1.00 17.72           N  
ATOM   2840  CA  THR A 371      47.004   3.309  26.866  1.00 19.65           C  
ATOM   2841  C   THR A 371      45.651   2.661  27.136  1.00 21.06           C  
ATOM   2842  O   THR A 371      44.574   3.283  27.008  1.00 23.82           O  
ATOM   2843  CB  THR A 371      47.083   3.663  25.308  1.00 20.91           C  
ATOM   2844  OG1 THR A 371      46.921   2.384  24.559  1.00 23.70           O  
ATOM   2845  CG2 THR A 371      48.352   4.410  24.900  1.00 23.54           C  
ATOM   2846  N   GLY A 372      45.686   1.381  27.466  1.00 22.51           N  
ATOM   2847  CA  GLY A 372      44.467   0.593  27.631  1.00 23.03           C  
ATOM   2848  C   GLY A 372      43.586   0.722  28.824  1.00 22.47           C  
ATOM   2849  O   GLY A 372      42.474   0.143  28.721  1.00 23.18           O  
ATOM   2850  N   GLY A 373      44.021   1.419  29.857  1.00 21.10           N  
ATOM   2851  CA  GLY A 373      43.212   1.568  31.093  1.00 22.82           C  
ATOM   2852  C   GLY A 373      42.826   0.185  31.634  1.00 21.72           C  
ATOM   2853  O   GLY A 373      43.665  -0.701  31.876  1.00 26.31           O  
ATOM   2854  N   GLY A 374      41.527  -0.020  31.752  1.00 20.41           N  
ATOM   2855  CA  GLY A 374      40.946  -1.287  32.205  1.00 22.39           C  
ATOM   2856  C   GLY A 374      41.322  -2.492  31.360  1.00 21.26           C  
ATOM   2857  O   GLY A 374      41.491  -3.584  31.945  1.00 20.72           O  
ATOM   2858  N   ALA A 375      41.480  -2.317  30.030  1.00 17.99           N  
ATOM   2859  CA  ALA A 375      41.889  -3.426  29.164  1.00 15.95           C  
ATOM   2860  C   ALA A 375      43.281  -3.844  29.563  1.00 16.66           C  
ATOM   2861  O   ALA A 375      43.623  -5.053  29.527  1.00 16.55           O  
ATOM   2862  CB  ALA A 375      41.756  -2.977  27.715  1.00 16.46           C  
ATOM   2863  N   SER A 376      44.184  -2.958  30.001  1.00 14.77           N  
ATOM   2864  CA  SER A 376      45.547  -3.388  30.399  1.00 14.54           C  
ATOM   2865  C   SER A 376      45.492  -4.280  31.662  1.00 16.05           C  
ATOM   2866  O   SER A 376      46.307  -5.236  31.735  1.00 15.25           O  
ATOM   2867  CB  SER A 376      46.443  -2.202  30.766  1.00 17.33           C  
ATOM   2868  OG  SER A 376      46.162  -1.312  29.641  1.00 32.83           O  
ATOM   2869  N   LEU A 377      44.577  -3.894  32.540  1.00 15.20           N  
ATOM   2870  CA  LEU A 377      44.514  -4.735  33.802  1.00 16.55           C  
ATOM   2871  C   LEU A 377      43.974  -6.120  33.537  1.00 14.98           C  
ATOM   2872  O   LEU A 377      44.503  -7.133  34.043  1.00 19.06           O  
ATOM   2873  CB  LEU A 377      43.737  -3.930  34.810  1.00 18.06           C  
ATOM   2874  CG  LEU A 377      44.256  -2.538  35.192  1.00 34.02           C  
ATOM   2875  CD1 LEU A 377      43.782  -2.226  36.620  1.00 30.34           C  
ATOM   2876  CD2 LEU A 377      45.780  -2.370  35.077  1.00 30.90           C  
ATOM   2877  N   GLU A 378      42.950  -6.207  32.734  1.00 14.85           N  
ATOM   2878  CA  GLU A 378      42.360  -7.511  32.373  1.00 15.56           C  
ATOM   2879  C   GLU A 378      43.346  -8.390  31.639  1.00 16.27           C  
ATOM   2880  O   GLU A 378      43.358  -9.612  31.817  1.00 16.39           O  
ATOM   2881  CB  GLU A 378      41.061  -7.308  31.571  1.00 16.22           C  
ATOM   2882  CG  GLU A 378      39.965  -6.637  32.415  1.00 16.79           C  
ATOM   2883  CD  GLU A 378      38.606  -6.706  31.838  1.00 24.17           C  
ATOM   2884  OE1 GLU A 378      38.365  -7.508  30.955  1.00 26.78           O  
ATOM   2885  OE2 GLU A 378      37.745  -5.917  32.265  1.00 27.84           O  
ATOM   2886  N   PHE A 379      44.208  -7.807  30.808  1.00 14.30           N  
ATOM   2887  CA  PHE A 379      45.258  -8.487  30.067  1.00 16.02           C  
ATOM   2888  C   PHE A 379      46.252  -9.057  31.100  1.00 16.81           C  
ATOM   2889  O   PHE A 379      46.628 -10.252  30.995  1.00 16.20           O  
ATOM   2890  CB  PHE A 379      45.936  -7.538  29.067  1.00 14.60           C  
ATOM   2891  CG  PHE A 379      46.931  -8.275  28.228  1.00 14.86           C  
ATOM   2892  CD1 PHE A 379      48.219  -8.524  28.696  1.00 18.61           C  
ATOM   2893  CD2 PHE A 379      46.579  -8.651  26.935  1.00 23.16           C  
ATOM   2894  CE1 PHE A 379      49.149  -9.171  27.904  1.00 20.20           C  
ATOM   2895  CE2 PHE A 379      47.527  -9.318  26.122  1.00 19.79           C  
ATOM   2896  CZ  PHE A 379      48.826  -9.564  26.593  1.00 17.62           C  
ATOM   2897  N   MET A 380      46.598  -8.215  32.099  1.00 16.02           N  
ATOM   2898  CA  MET A 380      47.515  -8.610  33.194  1.00 17.93           C  
ATOM   2899  C   MET A 380      46.918  -9.689  34.127  1.00 19.95           C  
ATOM   2900  O   MET A 380      47.688 -10.438  34.792  1.00 21.77           O  
ATOM   2901  CB  MET A 380      47.964  -7.422  34.001  1.00 21.88           C  
ATOM   2902  CG  MET A 380      48.935  -6.492  33.278  1.00 34.72           C  
ATOM   2903  SD  MET A 380      49.231  -5.103  34.462  1.00 47.63           S  
ATOM   2904  CE  MET A 380      49.516  -3.607  33.553  1.00 45.70           C  
ATOM   2905  N   GLU A 381      45.609  -9.876  34.148  1.00 17.26           N  
ATOM   2906  CA  GLU A 381      44.947 -10.932  34.950  1.00 18.12           C  
ATOM   2907  C   GLU A 381      45.080 -12.259  34.240  1.00 19.98           C  
ATOM   2908  O   GLU A 381      44.874 -13.319  34.874  1.00 21.77           O  
ATOM   2909  CB  GLU A 381      43.475 -10.656  35.216  1.00 17.56           C  
ATOM   2910  CG  GLU A 381      43.271  -9.272  35.875  1.00 28.00           C  
ATOM   2911  CD  GLU A 381      41.813  -8.982  36.108  1.00 31.55           C  
ATOM   2912  OE1 GLU A 381      41.071  -9.835  35.617  1.00 31.95           O  
ATOM   2913  OE2 GLU A 381      41.351  -8.071  36.707  1.00 32.21           O  
ATOM   2914  N   GLY A 382      45.393 -12.236  32.953  1.00 18.37           N  
ATOM   2915  CA  GLY A 382      45.526 -13.468  32.180  1.00 17.43           C  
ATOM   2916  C   GLY A 382      44.269 -13.668  31.339  1.00 21.13           C  
ATOM   2917  O   GLY A 382      44.183 -14.746  30.695  1.00 22.08           O  
ATOM   2918  N   LYS A 383      43.373 -12.698  31.303  1.00 21.20           N  
ATOM   2919  CA  LYS A 383      42.182 -12.860  30.436  1.00 23.14           C  
ATOM   2920  C   LYS A 383      42.549 -12.747  28.937  1.00 22.84           C  
ATOM   2921  O   LYS A 383      43.561 -12.157  28.513  1.00 21.63           O  
ATOM   2922  CB  LYS A 383      41.101 -11.861  30.771  1.00 23.10           C  
ATOM   2923  CG  LYS A 383      40.492 -12.122  32.143  1.00 28.83           C  
ATOM   2924  CD  LYS A 383      39.615 -10.899  32.455  1.00 35.52           C  
ATOM   2925  CE  LYS A 383      38.553 -11.336  33.462  1.00 42.54           C  
ATOM   2926  NZ  LYS A 383      38.102 -10.182  34.306  1.00 49.09           N  
ATOM   2927  N   GLN A 384      41.718 -13.408  28.131  1.00 24.02           N  
ATOM   2928  CA  GLN A 384      41.823 -13.437  26.660  1.00 21.65           C  
ATOM   2929  C   GLN A 384      40.904 -12.324  26.198  1.00 18.37           C  
ATOM   2930  O   GLN A 384      39.692 -12.553  26.306  1.00 21.91           O  
ATOM   2931  CB  GLN A 384      41.274 -14.761  26.101  1.00 31.23           C  
ATOM   2932  CG  GLN A 384      42.168 -15.943  26.401  1.00 35.06           C  
ATOM   2933  CD  GLN A 384      43.488 -15.851  25.661  1.00 46.53           C  
ATOM   2934  OE1 GLN A 384      43.723 -16.165  24.496  1.00 52.91           O  
ATOM   2935  NE2 GLN A 384      44.499 -15.391  26.408  1.00 53.95           N  
ATOM   2936  N   LEU A 385      41.454 -11.208  25.761  1.00 15.66           N  
ATOM   2937  CA  LEU A 385      40.543 -10.096  25.363  1.00 14.56           C  
ATOM   2938  C   LEU A 385      39.887 -10.446  24.007  1.00 15.26           C  
ATOM   2939  O   LEU A 385      40.631 -10.826  23.084  1.00 15.57           O  
ATOM   2940  CB  LEU A 385      41.458  -8.873  25.321  1.00 16.88           C  
ATOM   2941  CG  LEU A 385      41.745  -8.041  26.568  1.00 20.15           C  
ATOM   2942  CD1 LEU A 385      42.070  -8.910  27.756  1.00 22.38           C  
ATOM   2943  CD2 LEU A 385      42.817  -6.951  26.323  1.00 18.77           C  
ATOM   2944  N   PRO A 386      38.597 -10.314  23.958  1.00 17.20           N  
ATOM   2945  CA  PRO A 386      37.851 -10.681  22.721  1.00 17.86           C  
ATOM   2946  C   PRO A 386      38.364  -9.971  21.472  1.00 18.29           C  
ATOM   2947  O   PRO A 386      38.464 -10.648  20.437  1.00 17.84           O  
ATOM   2948  CB  PRO A 386      36.389 -10.312  23.009  1.00 18.12           C  
ATOM   2949  CG  PRO A 386      36.334  -9.812  24.421  1.00 20.52           C  
ATOM   2950  CD  PRO A 386      37.713  -9.840  25.027  1.00 15.56           C  
ATOM   2951  N   GLY A 387      38.691  -8.661  21.558  1.00 14.01           N  
ATOM   2952  CA  GLY A 387      39.179  -7.931  20.414  1.00 13.56           C  
ATOM   2953  C   GLY A 387      40.539  -8.403  19.984  1.00 15.61           C  
ATOM   2954  O   GLY A 387      40.863  -8.239  18.796  1.00 20.51           O  
ATOM   2955  N   VAL A 388      41.344  -8.939  20.876  1.00 13.18           N  
ATOM   2956  CA  VAL A 388      42.703  -9.437  20.597  1.00 17.08           C  
ATOM   2957  C   VAL A 388      42.644 -10.843  19.899  1.00 20.72           C  
ATOM   2958  O   VAL A 388      43.314 -11.119  18.881  1.00 17.26           O  
ATOM   2959  CB  VAL A 388      43.616  -9.416  21.837  1.00 16.69           C  
ATOM   2960  CG1 VAL A 388      45.006 -10.047  21.554  1.00 18.33           C  
ATOM   2961  CG2 VAL A 388      43.909  -8.037  22.322  1.00 15.56           C  
ATOM   2962  N   VAL A 389      41.802 -11.692  20.494  1.00 18.30           N  
ATOM   2963  CA  VAL A 389      41.587 -13.061  19.971  1.00 20.47           C  
ATOM   2964  C   VAL A 389      41.080 -13.055  18.528  1.00 21.86           C  
ATOM   2965  O   VAL A 389      41.483 -13.947  17.720  1.00 20.17           O  
ATOM   2966  CB  VAL A 389      40.618 -13.774  20.954  1.00 20.78           C  
ATOM   2967  CG1 VAL A 389      40.136 -15.053  20.350  1.00 24.92           C  
ATOM   2968  CG2 VAL A 389      41.332 -13.916  22.294  1.00 22.71           C  
ATOM   2969  N   ALA A 390      40.245 -12.099  18.138  1.00 19.09           N  
ATOM   2970  CA  ALA A 390      39.681 -11.964  16.789  1.00 18.99           C  
ATOM   2971  C   ALA A 390      40.743 -11.615  15.733  1.00 21.17           C  
ATOM   2972  O   ALA A 390      40.434 -11.892  14.542  1.00 21.18           O  
ATOM   2973  CB  ALA A 390      38.542 -10.971  16.824  1.00 20.95           C  
ATOM   2974  N   LEU A 391      41.893 -11.056  16.046  1.00 16.86           N  
ATOM   2975  CA  LEU A 391      42.936 -10.656  15.125  1.00 18.19           C  
ATOM   2976  C   LEU A 391      43.702 -11.877  14.596  1.00 22.67           C  
ATOM   2977  O   LEU A 391      43.911 -12.822  15.345  1.00 23.57           O  
ATOM   2978  CB  LEU A 391      43.929  -9.656  15.744  1.00 16.10           C  
ATOM   2979  CG  LEU A 391      43.352  -8.361  16.290  1.00 17.90           C  
ATOM   2980  CD1 LEU A 391      44.408  -7.453  16.872  1.00 18.55           C  
ATOM   2981  CD2 LEU A 391      42.568  -7.595  15.238  1.00 21.38           C  
ATOM   2982  N   GLU A 392      44.125 -11.789  13.344  1.00 19.73           N  
ATOM   2983  CA  GLU A 392      44.870 -12.927  12.784  1.00 23.48           C  
ATOM   2984  C   GLU A 392      46.315 -12.967  13.240  1.00 24.42           C  
ATOM   2985  O   GLU A 392      47.125 -12.051  13.369  1.00 27.33           O  
ATOM   2986  CB  GLU A 392      44.880 -12.836  11.283  1.00 24.56           C  
ATOM   2987  CG  GLU A 392      43.573 -12.936  10.533  1.00 38.89           C  
ATOM   2988  CD  GLU A 392      43.850 -12.765   9.053  1.00 47.16           C  
ATOM   2989  OE1 GLU A 392      44.927 -13.262   8.646  1.00 51.91           O  
ATOM   2990  OE2 GLU A 392      43.082 -12.162   8.350  1.00 56.45           O  
ATOM   2991  N   ASP A 393      46.677 -14.249  13.430  1.00 29.92           N  
ATOM   2992  CA  ASP A 393      48.014 -14.685  13.849  1.00 30.81           C  
ATOM   2993  C   ASP A 393      48.940 -14.673  12.642  1.00 29.82           C  
ATOM   2994  O   ASP A 393      48.506 -15.048  11.545  1.00 29.98           O  
ATOM   2995  CB  ASP A 393      47.946 -16.092  14.435  1.00 42.15           C  
ATOM   2996  CG  ASP A 393      47.103 -16.018  15.722  1.00 46.88           C  
ATOM   2997  OD1 ASP A 393      47.490 -15.186  16.562  1.00 51.10           O  
ATOM   2998  OD2 ASP A 393      46.122 -16.788  15.711  1.00 53.01           O  
ATOM   2999  N   LYS A 394      50.103 -14.221  12.958  1.00 34.60           N  
ATOM   3000  CA  LYS A 394      51.151 -14.118  11.917  1.00 44.45           C  
ATOM   3001  C   LYS A 394      51.693 -15.554  11.838  1.00 51.56           C  
ATOM   3002  O   LYS A 394      52.205 -16.008  12.901  1.00 53.81           O  
ATOM   3003  CB  LYS A 394      52.260 -13.186  12.300  1.00 48.57           C  
ATOM   3004  CG  LYS A 394      53.066 -12.466  11.227  1.00 53.79           C  
ATOM   3005  CD  LYS A 394      53.955 -11.387  11.886  1.00 55.51           C  
ATOM   3006  CE  LYS A 394      53.087 -10.239  12.362  1.00 59.94           C  
ATOM   3007  NZ  LYS A 394      53.424  -9.774  13.738  1.00 66.30           N  
ATOM   3008  OXT LYS A 394      51.480 -16.047  10.719  1.00 63.84           O  
TER    3009      LYS A 394                                                      
MASTER      286    1    2   24   17    0    0    6 3670    1   27   31          
END                                                                             
