# Supplementary material for: Modeling of loops in proteins: a multi-method approach
Source: BMC Struct Biol. 2010 Feb 11;10:5. doi: 10.1186/1472-6807-10-5 (PMC2837870; doi:10.1186/1472-6807-10-5)
Supplement: Additional file 1 — Student t-test. Results from two sample paired t-test of Table 2. [file 1472-6807-10-5-S1.GZ › loop_test_data/1plc_74-77.pdb]

HEADER    ELECTRON TRANSPORT                      11-MAR-92   1PLC              
TITLE     ACCURACY AND PRECISION IN PROTEIN CRYSTAL STRUCTURE                   
TITLE    2 ANALYSIS: RESTRAINED LEAST-SQUARES REFINEMENT OF THE                 
TITLE    3 CRYSTAL STRUCTURE OF POPLAR PLASTOCYANIN AT 1.33 ANGSTROMS           
TITLE    4 RESOLUTION                                                           
COMPND    MOL_ID: 1;                                                            
COMPND   2 MOLECULE: PLASTOCYANIN;                                              
COMPND   3 CHAIN: A;                                                            
COMPND   4 ENGINEERED: YES                                                      
SOURCE    MOL_ID: 1;                                                            
SOURCE   2 ORGANISM_SCIENTIFIC: POPULUS NIGRA                                   
KEYWDS    ELECTRON TRANSPORT                                                    
EXPDTA    X-RAY DIFFRACTION                                                     
AUTHOR    J.M.GUSS,H.C.FREEMAN                                                  
REVDAT   2   01-APR-03 1PLC    1       JRNL                                     
REVDAT   1   31-OCT-93 1PLC    0                                                
SPRSDE     15-OCT-93 1PLC      1PCY                                             
JRNL        AUTH   J.M.GUSS,H.D.BARTUNIK,H.C.FREEMAN                            
JRNL        TITL   ACCURACY AND PRECISION IN PROTEIN STRUCTURE                  
JRNL        TITL 2 ANALYSIS: RESTRAINED LEAST-SQUARES REFINEMENT OF             
JRNL        TITL 3 THE STRUCTURE OF POPLAR PLASTOCYANIN AT 1.33 A               
JRNL        TITL 4 RESOLUTION.                                                  
JRNL        REF    ACTA CRYSTALLOGR., SECT.B     V.  48   790 1992              
JRNL        REFN   ASTM ASBSDK  DK ISSN 0108-7681                               
REMARK   1                                                                      
REMARK   1 REFERENCE 1                                                          
REMARK   1  AUTH   J.M.GUSS,H.C.FREEMAN                                         
REMARK   1  TITL   STRUCTURE OF OXIDIZED POPLAR PLASTOCYANIN AT 1.6             
REMARK   1  TITL 2 ANGSTROMS RESOLUTION                                         
REMARK   1  REF    J.MOL.BIOL.                   V. 169   521 1983              
REMARK   1  REFN   ASTM JMOBAK  UK ISSN 0022-2836                               
REMARK   1 REFERENCE 2                                                          
REMARK   1  AUTH   P.M.COLMAN,H.C.FREEMAN,J.M.GUSS,M.MURATA,                    
REMARK   1  AUTH 2 V.A.NORRIS,J.A.M.RAMSHAW,M.P.VENKATAPPA                      
REMARK   1  TITL   X-RAY CRYSTAL STRUCTURE ANALYSIS OF PLASTOCYANIN             
REMARK   1  TITL 2 AT 2.7 ANGSTROMS RESOLUTION                                  
REMARK   1  REF    NATURE                        V. 272   319 1978              
REMARK   1  REFN   ASTM NATUAS  UK ISSN 0028-0836                               
REMARK   1 REFERENCE 3                                                          
REMARK   1  AUTH   G.V.CHAPMAN,P.M.COLMAN,H.C.FREEMAN,J.M.GUSS,                 
REMARK   1  AUTH 2 M.MURATA,V.A.NORRIS,J.A.M.RAMSHAW,M.P.VENKATAPPA             
REMARK   1  TITL   PRELIMINARY CRYSTALLOGRAPHIC DATA FOR A COPPER               
REMARK   1  TITL 2 CONTAINING PROTEIN, PLASTOCYANIN                             
REMARK   1  REF    J.MOL.BIOL.                   V. 110   187 1977              
REMARK   1  REFN   ASTM JMOBAK  UK ISSN 0022-2836                               
REMARK   2                                                                      
REMARK   2 RESOLUTION. 1.33 ANGSTROMS.                                          
REMARK   3                                                                      
REMARK   3 REFINEMENT.                                                          
REMARK   3   PROGRAM     : PROLSQ                                               
REMARK   3   AUTHORS     : KONNERT,HENDRICKSON                                  
REMARK   3                                                                      
REMARK   3  DATA USED IN REFINEMENT.                                            
REMARK   3   RESOLUTION RANGE HIGH (ANGSTROMS) : 1.33                           
REMARK   3   RESOLUTION RANGE LOW  (ANGSTROMS) : 8.00                           
REMARK   3   DATA CUTOFF            (SIGMA(F)) : NULL                           
REMARK   3   COMPLETENESS FOR RANGE        (%) : NULL                           
REMARK   3   NUMBER OF REFLECTIONS             : 14303                          
REMARK   3                                                                      
REMARK   3  FIT TO DATA USED IN REFINEMENT.                                     
REMARK   3   CROSS-VALIDATION METHOD          : NULL                            
REMARK   3   FREE R VALUE TEST SET SELECTION  : NULL                            
REMARK   3   R VALUE     (WORKING + TEST SET) : 0.150                           
REMARK   3   R VALUE            (WORKING SET) : NULL                            
REMARK   3   FREE R VALUE                     : NULL                            
REMARK   3   FREE R VALUE TEST SET SIZE   (%) : NULL                            
REMARK   3   FREE R VALUE TEST SET COUNT      : NULL                            
REMARK   3                                                                      
REMARK   3  FIT/AGREEMENT OF MODEL WITH ALL DATA.                               
REMARK   3   R VALUE   (WORKING + TEST SET, NO CUTOFF) : NULL                   
REMARK   3   R VALUE          (WORKING SET, NO CUTOFF) : NULL                   
REMARK   3   FREE R VALUE                  (NO CUTOFF) : NULL                   
REMARK   3   FREE R VALUE TEST SET SIZE (%, NO CUTOFF) : NULL                   
REMARK   3   FREE R VALUE TEST SET COUNT   (NO CUTOFF) : NULL                   
REMARK   3   TOTAL NUMBER OF REFLECTIONS   (NO CUTOFF) : NULL                   
REMARK   3                                                                      
REMARK   3  NUMBER OF NON-HYDROGEN ATOMS USED IN REFINEMENT.                    
REMARK   3   PROTEIN ATOMS            : 1546                                    
REMARK   3   NUCLEIC ACID ATOMS       : 0                                       
REMARK   3   HETEROGEN ATOMS          : 1                                       
REMARK   3   SOLVENT ATOMS            : 110                                     
REMARK   3                                                                      
REMARK   3  B VALUES.                                                           
REMARK   3   FROM WILSON PLOT           (A**2) : NULL                           
REMARK   3   MEAN B VALUE      (OVERALL, A**2) : NULL                           
REMARK   3   OVERALL ANISOTROPIC B VALUE.                                       
REMARK   3    B11 (A**2) : NULL                                                 
REMARK   3    B22 (A**2) : NULL                                                 
REMARK   3    B33 (A**2) : NULL                                                 
REMARK   3    B12 (A**2) : NULL                                                 
REMARK   3    B13 (A**2) : NULL                                                 
REMARK   3    B23 (A**2) : NULL                                                 
REMARK   3                                                                      
REMARK   3  ESTIMATED COORDINATE ERROR.                                         
REMARK   3   ESD FROM LUZZATI PLOT        (A) : NULL                            
REMARK   3   ESD FROM SIGMAA              (A) : NULL                            
REMARK   3   LOW RESOLUTION CUTOFF        (A) : NULL                            
REMARK   3                                                                      
REMARK   3  RMS DEVIATIONS FROM IDEAL VALUES.                                   
REMARK   3   DISTANCE RESTRAINTS.                    RMS    SIGMA               
REMARK   3    BOND LENGTH                     (A) : 0.016 ; 0.030               
REMARK   3    ANGLE DISTANCE                  (A) : 0.032 ; 0.040               
REMARK   3    INTRAPLANAR 1-4 DISTANCE        (A) : 0.036 ; 0.050               
REMARK   3    H-BOND OR METAL COORDINATION    (A) : NULL  ; NULL                
REMARK   3                                                                      
REMARK   3   PLANE RESTRAINT                  (A) : 0.011 ; 0.020               
REMARK   3   CHIRAL-CENTER RESTRAINT       (A**3) : 0.118 ; 0.150               
REMARK   3                                                                      
REMARK   3   NON-BONDED CONTACT RESTRAINTS.                                     
REMARK   3    SINGLE TORSION                  (A) : 0.143 ; 0.500               
REMARK   3    MULTIPLE TORSION                (A) : 0.199 ; 0.500               
REMARK   3    H-BOND (X...Y)                  (A) : NULL  ; NULL                
REMARK   3    H-BOND (X-H...Y)                (A) : NULL  ; NULL                
REMARK   3                                                                      
REMARK   3   CONFORMATIONAL TORSION ANGLE RESTRAINTS.                           
REMARK   3    SPECIFIED                 (DEGREES) : NULL  ; NULL                
REMARK   3    PLANAR                    (DEGREES) : 2.600 ; 5.000               
REMARK   3    STAGGERED                 (DEGREES) : NULL  ; NULL                
REMARK   3    TRANSVERSE                (DEGREES) : NULL  ; NULL                
REMARK   3                                                                      
REMARK   3  ISOTROPIC THERMAL FACTOR RESTRAINTS.    RMS    SIGMA                
REMARK   3   MAIN-CHAIN BOND              (A**2) : 2.200 ; 5.000                
REMARK   3   MAIN-CHAIN ANGLE             (A**2) : 3.000 ; 3.000                
REMARK   3   SIDE-CHAIN BOND              (A**2) : 3.900 ; 10.000               
REMARK   3   SIDE-CHAIN ANGLE             (A**2) : 6.000 ; 15.000               
REMARK   3                                                                      
REMARK   3  OTHER REFINEMENT REMARKS: NULL                                      
REMARK   4                                                                      
REMARK   4 1PLC COMPLIES WITH FORMAT V. 3.0, 1-DEC-2006                         
REMARK   4                                                                      
REMARK   4 THIS IS THE REMEDIATED VERSION OF THIS PDB ENTRY.                    
REMARK   4 REMEDIATED DATA FILE REVISION 3.100 (2007-03-17)                     
REMARK 200                                                                      
REMARK 200 EXPERIMENTAL DETAILS                                                 
REMARK 200  EXPERIMENT TYPE                : X-RAY DIFFRACTION                  
REMARK 200  DATE OF DATA COLLECTION        : NULL                               
REMARK 200  TEMPERATURE           (KELVIN) : NULL                               
REMARK 200  PH                             : NULL                               
REMARK 200  NUMBER OF CRYSTALS USED        : NULL                               
REMARK 200                                                                      
REMARK 200  SYNCHROTRON              (Y/N) : NULL                               
REMARK 200  RADIATION SOURCE               : NULL                               
REMARK 200  BEAMLINE                       : NULL                               
REMARK 200  X-RAY GENERATOR MODEL          : NULL                               
REMARK 200  MONOCHROMATIC OR LAUE    (M/L) : NULL                               
REMARK 200  WAVELENGTH OR RANGE        (A) : NULL                               
REMARK 200  MONOCHROMATOR                  : NULL                               
REMARK 200  OPTICS                         : NULL                               
REMARK 200                                                                      
REMARK 200  DETECTOR TYPE                  : NULL                               
REMARK 200  DETECTOR MANUFACTURER          : NULL                               
REMARK 200  INTENSITY-INTEGRATION SOFTWARE : NULL                               
REMARK 200  DATA SCALING SOFTWARE          : NULL                               
REMARK 200                                                                      
REMARK 200  NUMBER OF UNIQUE REFLECTIONS   : NULL                               
REMARK 200  RESOLUTION RANGE HIGH      (A) : NULL                               
REMARK 200  RESOLUTION RANGE LOW       (A) : NULL                               
REMARK 200  REJECTION CRITERIA  (SIGMA(I)) : NULL                               
REMARK 200                                                                      
REMARK 200 OVERALL.                                                             
REMARK 200  COMPLETENESS FOR RANGE     (%) : NULL                               
REMARK 200  DATA REDUNDANCY                : NULL                               
REMARK 200  R MERGE                    (I) : NULL                               
REMARK 200  R SYM                      (I) : NULL                               
REMARK 200  <I/SIGMA(I)> FOR THE DATA SET  : NULL                               
REMARK 200                                                                      
REMARK 200 IN THE HIGHEST RESOLUTION SHELL.                                     
REMARK 200  HIGHEST RESOLUTION SHELL, RANGE HIGH (A) : NULL                     
REMARK 200  HIGHEST RESOLUTION SHELL, RANGE LOW  (A) : NULL                     
REMARK 200  COMPLETENESS FOR SHELL     (%) : NULL                               
REMARK 200  DATA REDUNDANCY IN SHELL       : NULL                               
REMARK 200  R MERGE FOR SHELL          (I) : NULL                               
REMARK 200  R SYM FOR SHELL            (I) : NULL                               
REMARK 200  <I/SIGMA(I)> FOR SHELL         : NULL                               
REMARK 200                                                                      
REMARK 200 DIFFRACTION PROTOCOL: NULL                                           
REMARK 200 METHOD USED TO DETERMINE THE STRUCTURE: NULL                         
REMARK 200 SOFTWARE USED: NULL                                                  
REMARK 200 STARTING MODEL: NULL                                                 
REMARK 200                                                                      
REMARK 200 REMARK: NULL                                                         
REMARK 280                                                                      
REMARK 280 CRYSTAL                                                              
REMARK 280 SOLVENT CONTENT, VS   (%): 35.35                                     
REMARK 280 MATTHEWS COEFFICIENT, VM (ANGSTROMS**3/DA): 1.90                     
REMARK 280                                                                      
REMARK 280 CRYSTALLIZATION CONDITIONS: NULL                                     
REMARK 290                                                                      
REMARK 290 CRYSTALLOGRAPHIC SYMMETRY                                            
REMARK 290 SYMMETRY OPERATORS FOR SPACE GROUP: P 21 21 21                       
REMARK 290                                                                      
REMARK 290      SYMOP   SYMMETRY                                                
REMARK 290     NNNMMM   OPERATOR                                                
REMARK 290       1555   X,Y,Z                                                   
REMARK 290       2555   1/2-X,-Y,1/2+Z                                          
REMARK 290       3555   -X,1/2+Y,1/2-Z                                          
REMARK 290       4555   1/2+X,1/2-Y,-Z                                          
REMARK 290                                                                      
REMARK 290     WHERE NNN -> OPERATOR NUMBER                                     
REMARK 290           MMM -> TRANSLATION VECTOR                                  
REMARK 290                                                                      
REMARK 290 CRYSTALLOGRAPHIC SYMMETRY TRANSFORMATIONS                            
REMARK 290 THE FOLLOWING TRANSFORMATIONS OPERATE ON THE ATOM/HETATM             
REMARK 290 RECORDS IN THIS ENTRY TO PRODUCE CRYSTALLOGRAPHICALLY                
REMARK 290 RELATED MOLECULES.                                                   
REMARK 290   SMTRY1   1  1.000000  0.000000  0.000000        0.00000            
REMARK 290   SMTRY2   1  0.000000  1.000000  0.000000        0.00000            
REMARK 290   SMTRY3   1  0.000000  0.000000  1.000000        0.00000            
REMARK 290   SMTRY1   2 -1.000000  0.000000  0.000000       14.80000            
REMARK 290   SMTRY2   2  0.000000 -1.000000  0.000000        0.00000            
REMARK 290   SMTRY3   2  0.000000  0.000000  1.000000       28.80000            
REMARK 290   SMTRY1   3 -1.000000  0.000000  0.000000        0.00000            
REMARK 290   SMTRY2   3  0.000000  1.000000  0.000000       23.43000            
REMARK 290   SMTRY3   3  0.000000  0.000000 -1.000000       28.80000            
REMARK 290   SMTRY1   4  1.000000  0.000000  0.000000       14.80000            
REMARK 290   SMTRY2   4  0.000000 -1.000000  0.000000       23.43000            
REMARK 290   SMTRY3   4  0.000000  0.000000 -1.000000        0.00000            
REMARK 290                                                                      
REMARK 290 REMARK: NULL                                                         
REMARK 300                                                                      
REMARK 300 BIOMOLECULE: 1                                                       
REMARK 300 THIS ENTRY CONTAINS THE CRYSTALLOGRAPHIC ASYMMETRIC UNIT             
REMARK 300 WHICH CONSISTS OF 1 CHAIN(S). SEE REMARK 350 FOR                     
REMARK 300 INFORMATION ON GENERATING THE BIOLOGICAL MOLECULE(S).                
REMARK 350                                                                      
REMARK 350 GENERATING THE BIOMOLECULE                                           
REMARK 350 COORDINATES FOR A COMPLETE MULTIMER REPRESENTING THE KNOWN           
REMARK 350 BIOLOGICALLY SIGNIFICANT OLIGOMERIZATION STATE OF THE                
REMARK 350 MOLECULE CAN BE GENERATED BY APPLYING BIOMT TRANSFORMATIONS          
REMARK 350 GIVEN BELOW.  BOTH NON-CRYSTALLOGRAPHIC AND                          
REMARK 350 CRYSTALLOGRAPHIC OPERATIONS ARE GIVEN.                               
REMARK 350                                                                      
REMARK 350 BIOMOLECULE: 1                                                       
REMARK 350 APPLY THE FOLLOWING TO CHAINS: A                                     
REMARK 350   BIOMT1   1  1.000000  0.000000  0.000000        0.00000            
REMARK 350   BIOMT2   1  0.000000  1.000000  0.000000        0.00000            
REMARK 350   BIOMT3   1  0.000000  0.000000  1.000000        0.00000            
REMARK 500                                                                      
REMARK 500 GEOMETRY AND STEREOCHEMISTRY                                         
REMARK 500 SUBTOPIC: CLOSE CONTACTS IN SAME ASYMMETRIC UNIT                     
REMARK 500                                                                      
REMARK 500 THE FOLLOWING ATOMS ARE IN CLOSE CONTACT.                            
REMARK 500                                                                      
REMARK 500  ATM1  RES C  SSEQI   ATM2  RES C  SSEQI                             
REMARK 500   O    HOH     183     O    HOH     187              1.78            
REMARK 500   OD2  ASP A    51     NZ   LYS A    54              2.17            
REMARK 500                                                                      
REMARK 500 GEOMETRY AND STEREOCHEMISTRY                                         
REMARK 500 SUBTOPIC: CLOSE CONTACTS                                             
REMARK 500                                                                      
REMARK 500 THE FOLLOWING ATOMS THAT ARE RELATED BY CRYSTALLOGRAPHIC             
REMARK 500 SYMMETRY ARE IN CLOSE CONTACT.  AN ATOM LOCATED WITHIN 0.15          
REMARK 500 ANGSTROMS OF A SYMMETRY RELATED ATOM IS ASSUMED TO BE ON A           
REMARK 500 SPECIAL POSITION AND IS, THEREFORE, LISTED IN REMARK 375             
REMARK 500 INSTEAD OF REMARK 500.  ATOMS WITH NON-BLANK ALTERNATE               
REMARK 500 LOCATION INDICATORS ARE NOT INCLUDED IN THE CALCULATIONS.            
REMARK 500                                                                      
REMARK 500 DISTANCE CUTOFF:                                                     
REMARK 500 2.2 ANGSTROMS FOR CONTACTS NOT INVOLVING HYDROGEN ATOMS              
REMARK 500 1.6 ANGSTROMS FOR CONTACTS INVOLVING HYDROGEN ATOMS                  
REMARK 500                                                                      
REMARK 500  ATM1  RES C  SSEQI   ATM2  RES C  SSEQI  SSYMOP   DISTANCE          
REMARK 500   O    HOH     115     O    HOH     161     4466     1.89            
REMARK 500   OE2  GLU A    18     O    HOH     147     4566     2.11            
DBREF  1PLC A    1    99  UNP    P00299   PLAS1_POPNI     70    168             
SEQRES   1 A   99  ILE ASP VAL LEU LEU GLY ALA ASP ASP GLY SER LEU ALA          
SEQRES   2 A   99  PHE VAL PRO SER GLU PHE SER ILE SER PRO GLY GLU LYS          
SEQRES   3 A   99  ILE VAL PHE LYS ASN ASN ALA GLY PHE PRO HIS ASN ILE          
SEQRES   4 A   99  VAL PHE ASP GLU ASP SER ILE PRO SER GLY VAL ASP ALA          
SEQRES   5 A   99  SER LYS ILE SER MET SER GLU GLU ASP LEU LEU ASN ALA          
SEQRES   6 A   99  LYS GLY GLU THR PHE GLU VAL ALA LEU SER ASN LYS GLY          
SEQRES   7 A   99  GLU TYR SER PHE TYR CYS SER PRO HIS GLN GLY ALA GLY          
SEQRES   8 A   99  MET VAL GLY LYS VAL THR VAL ASN                              
FTNOTE   1 RESIDUES 16 AND 36 ARE CIS PROLINES.                                 
HET     CU    100       1                                                       
HETNAM      CU COPPER (II) ION                                                  
FORMUL   2   CU    CU 2+                                                        
FORMUL   3  HOH   *110(H2 O)                                                    
HELIX    1  H1 ALA A   52  ILE A   55  1THE ONLY TURN OF HELIX             4    
SHEET    1   A 4 ALA A  13  VAL A  15  0                                        
SHEET    2   A 4 ILE A   1  GLY A   6 -1  N  LEU A   4   O  VAL A  15           
SHEET    3   A 4 LYS A  26  ALA A  33  1  N  ILE A   1   O  LYS A  26           
SHEET    4   A 4 GLY A  67  LEU A  74 -1  N  GLY A  67   O  ASN A  31           
SHEET    1   B 4 SER A  17  ILE A  21  0                                        
SHEET    2   B 4 MET A  92  ASN A  99  1  N  LYS A  95   O  SER A  17           
SHEET    3   B 4 GLY A  78  CYS A  84 -1  N  GLY A  78   O  VAL A  98           
SHEET    4   B 4 VAL A  40  ASP A  42 -1  N  VAL A  40   O  TYR A  83           
TURN     1  T1 ALA A   7  GLY A  10     H-BOND N(10)....O(7)                    
TURN     2  T2 PHE A  14  SER A  17     CIS PRO AT 16                           
TURN     3  T3 SER A  22  GLU A  25     H-BOND N(25)....O(22)                   
TURN     4  T4 ASP A  42  SER A  45     H-BOND N(45)....O(42)                   
TURN     5  T5 PRO A  47  VAL A  50     H-BOND N(50)....O(47)                   
TURN     6  T6 SER A  58  ASP A  61     H-BOND N(61)....O(58)                   
TURN     7  T7 ALA A  65  GLU A  68     H-BOND N(68)....O(65)                   
TURN     8  T8 CYS A  84  HIS A  87     NO H-BOND (OPEN TURN)                   
TURN     9  T9 GLN A  88  GLY A  91     H-BOND N(91)....O(88)                   
CISPEP   1 VAL A   15    PRO A   16          0        -2.85                     
CISPEP   2 PHE A   35    PRO A   36          0         2.66                     
CRYST1   29.600   46.860   57.600  90.00  90.00  90.00 P 21 21 21    4          
ORIGX1      1.000000  0.000000  0.000000        0.00000                         
ORIGX2      0.000000  1.000000  0.000000        0.00000                         
ORIGX3      0.000000  0.000000  1.000000        0.00000                         
SCALE1      0.033784  0.000000  0.000000        0.00000                         
SCALE2      0.000000  0.021340  0.000000        0.00000                         
SCALE3      0.000000  0.000000  0.017361        0.00000                         
ATOM      1  N   ILE A   1      -1.492  19.511  26.826  1.00 13.46           N  
ATOM      2  CA  ILE A   1      -1.280  20.833  27.511  1.00 12.56           C  
ATOM      3  C   ILE A   1      -1.342  21.935  26.477  1.00 12.21           C  
ATOM      4  O   ILE A   1      -0.827  21.772  25.344  1.00 11.05           O  
ATOM      5  CB  ILE A   1       0.032  20.826  28.259  1.00 13.31           C  
ATOM      6  CG1 ILE A   1       0.255  22.122  29.005  1.00 15.73           C  
ATOM      7  CG2 ILE A   1       1.210  20.589  27.304  1.00 16.66           C  
ATOM      8  CD1 ILE A   1       1.509  22.087  29.907  1.00 22.36           C  
ATOM      9  HA  ILE A   1      -2.039  20.960  28.137  1.00 11.61           H  
ATOM     10  HB  ILE A   1      -0.005  20.086  28.911  1.00 13.21           H  
ATOM     11 HG12 ILE A   1       0.448  22.801  28.274  1.00 17.02           H  
ATOM     12 HG13 ILE A   1      -0.509  22.375  29.503  1.00 15.67           H  
ATOM     13 HG21 ILE A   1       1.003  19.769  26.766  1.00 13.64           H  
ATOM     14 HG22 ILE A   1       1.369  21.370  26.751  1.00 10.88           H  
ATOM     15 HG23 ILE A   1       2.012  20.359  27.862  1.00 14.38           H  
ATOM     16 HD11 ILE A   1       1.564  21.176  30.291  1.00 18.54           H  
ATOM     17 HD12 ILE A   1       2.302  22.126  29.220  1.00 21.13           H  
ATOM     18 HD13 ILE A   1       1.575  22.848  30.487  1.00 19.26           H  
ATOM     19  H1  ILE A   1      -1.105  19.540  25.938  1.00 12.75           H  
ATOM     20  H2  ILE A   1      -1.035  18.844  27.261  1.00 12.05           H  
ATOM     21  H3  ILE A   1      -2.402  19.381  26.731  1.00 10.60           H  
ATOM     22  N   ASP A   2      -1.981  23.043  26.836  1.00 10.41           N  
ATOM     23  CA  ASP A   2      -2.131  24.214  26.012  1.00 10.22           C  
ATOM     24  C   ASP A   2      -1.074  25.269  26.448  1.00 11.57           C  
ATOM     25  O   ASP A   2      -0.921  25.535  27.660  1.00 10.70           O  
ATOM     26  CB  ASP A   2      -3.473  24.926  26.092  1.00 16.07           C  
ATOM     27  CG  ASP A   2      -4.624  24.149  25.533  1.00 21.44           C  
ATOM     28  OD1 ASP A   2      -4.378  23.104  24.818  1.00 18.98           O  
ATOM     29  OD2 ASP A   2      -5.760  24.544  25.775  1.00 31.59           O  
ATOM     30  H   ASP A   2      -2.335  23.114  27.677  1.00 11.47           H  
ATOM     31  HA  ASP A   2      -2.014  23.993  25.082  1.00 11.18           H  
ATOM     32  HB2 ASP A   2      -3.673  25.214  27.019  1.00 14.50           H  
ATOM     33  HB3 ASP A   2      -3.406  25.786  25.597  1.00 14.80           H  
ATOM     34  N   VAL A   3      -0.432  25.796  25.423  1.00  8.21           N  
ATOM     35  CA  VAL A   3       0.594  26.828  25.602  1.00  6.24           C  
ATOM     36  C   VAL A   3       0.219  28.034  24.733  1.00  6.93           C  
ATOM     37  O   VAL A   3       0.062  27.864  23.513  1.00  9.88           O  
ATOM     38  CB  VAL A   3       2.007  26.315  25.248  1.00  7.41           C  
ATOM     39  CG1 VAL A   3       3.058  27.415  25.387  1.00  9.37           C  
ATOM     40  CG2 VAL A   3       2.381  25.115  26.090  1.00 11.06           C  
ATOM     41  H   VAL A   3      -0.593  25.569  24.564  1.00  9.41           H  
ATOM     42  HA  VAL A   3       0.648  27.086  26.534  1.00  5.64           H  
ATOM     43  HB  VAL A   3       1.973  26.072  24.296  1.00  4.32           H  
ATOM     44 HG11 VAL A   3       2.765  28.259  25.595  1.00  8.84           H  
ATOM     45 HG12 VAL A   3       3.803  27.143  25.979  1.00  7.86           H  
ATOM     46 HG13 VAL A   3       3.566  27.416  24.478  1.00  8.88           H  
ATOM     47 HG21 VAL A   3       1.639  24.532  26.375  1.00 10.40           H  
ATOM     48 HG22 VAL A   3       3.070  24.573  25.702  1.00 13.89           H  
ATOM     49 HG23 VAL A   3       2.766  25.458  26.982  1.00 11.34           H  
ATOM     50  N   LEU A   4       0.140  29.195  25.359  1.00  6.15           N  
ATOM     51  CA  LEU A   4      -0.177  30.428  24.666  1.00  4.79           C  
ATOM     52  C   LEU A   4       1.085  31.027  24.046  1.00  7.04           C  
ATOM     53  O   LEU A   4       2.132  31.023  24.710  1.00  7.45           O  
ATOM     54  CB  LEU A   4      -0.784  31.467  25.599  1.00  7.98           C  
ATOM     55  CG  LEU A   4      -2.104  31.074  26.254  1.00 15.61           C  
ATOM     56  CD1 LEU A   4      -2.491  32.178  27.213  1.00 20.68           C  
ATOM     57  CD2 LEU A   4      -3.194  30.844  25.257  1.00 14.59           C  
ATOM     58  H   LEU A   4       0.290  29.250  26.254  1.00  9.14           H  
ATOM     59  HA  LEU A   4      -0.802  30.207  23.941  1.00  7.18           H  
ATOM     60  HB2 LEU A   4      -0.148  31.638  26.381  1.00  4.82           H  
ATOM     61  HB3 LEU A   4      -0.892  32.330  25.157  1.00  5.82           H  
ATOM     62  HG  LEU A   4      -1.974  30.214  26.744  1.00 14.81           H  
ATOM     63 HD11 LEU A   4      -1.702  32.380  27.792  1.00 19.53           H  
ATOM     64 HD12 LEU A   4      -2.710  33.003  26.656  1.00 19.26           H  
ATOM     65 HD13 LEU A   4      -3.249  31.907  27.745  1.00 19.04           H  
ATOM     66 HD21 LEU A   4      -3.217  31.530  24.533  1.00 12.42           H  
ATOM     67 HD22 LEU A   4      -3.076  29.937  24.857  1.00 13.56           H  
ATOM     68 HD23 LEU A   4      -4.086  30.838  25.725  1.00 13.87           H  
ATOM     69  N   LEU A   5       0.929  31.467  22.794  1.00  7.25           N  
ATOM     70  CA  LEU A   5       2.032  32.154  22.065  1.00  5.57           C  
ATOM     71  C   LEU A   5       1.689  33.640  22.219  1.00  7.41           C  
ATOM     72  O   LEU A   5       0.805  34.175  21.519  1.00  6.33           O  
ATOM     73  CB  LEU A   5       2.085  31.715  20.645  1.00  9.24           C  
ATOM     74  CG  LEU A   5       2.266  30.195  20.452  1.00 11.82           C  
ATOM     75  CD1 LEU A   5       1.983  29.749  19.052  1.00 15.31           C  
ATOM     76  CD2 LEU A   5       3.663  29.805  20.834  1.00 13.28           C  
ATOM     77  H   LEU A   5       0.132  31.464  22.377  1.00  7.01           H  
ATOM     78  HA  LEU A   5       2.885  32.008  22.516  1.00  8.17           H  
ATOM     79  HB2 LEU A   5       1.238  31.996  20.211  1.00  4.62           H  
ATOM     80  HB3 LEU A   5       2.896  32.199  20.258  1.00  2.01           H  
ATOM     81  HG  LEU A   5       1.672  29.695  21.125  1.00 10.60           H  
ATOM     82 HD11 LEU A   5       1.137  29.948  18.679  1.00  9.32           H  
ATOM     83 HD12 LEU A   5       2.773  29.655  18.512  1.00  4.78           H  
ATOM     84 HD13 LEU A   5       1.773  28.653  19.303  1.00 10.87           H  
ATOM     85 HD21 LEU A   5       4.311  30.466  20.407  1.00  9.42           H  
ATOM     86 HD22 LEU A   5       3.743  29.756  21.802  1.00 10.64           H  
ATOM     87 HD23 LEU A   5       3.877  28.897  20.434  1.00 13.93           H  
ATOM     88  N   GLY A   6       2.369  34.241  23.188  1.00  6.25           N  
ATOM     89  CA  GLY A   6       2.137  35.668  23.550  1.00  5.18           C  
ATOM     90  C   GLY A   6       1.166  35.714  24.718  1.00  7.71           C  
ATOM     91  O   GLY A   6       0.113  35.017  24.709  1.00  8.73           O  
ATOM     92  H   GLY A   6       2.983  33.814  23.695  1.00  6.43           H  
ATOM     93  HA2 GLY A   6       3.003  36.069  23.740  1.00  5.01           H  
ATOM     94  HA3 GLY A   6       1.737  36.081  22.750  1.00  4.72           H  
ATOM     95  N   ALA A   7       1.489  36.495  25.765  1.00  7.25           N  
ATOM     96  CA  ALA A   7       0.611  36.649  26.937  1.00  6.54           C  
ATOM     97  C   ALA A   7      -0.520  37.631  26.626  1.00  6.29           C  
ATOM     98  O   ALA A   7      -0.457  38.398  25.671  1.00  7.02           O  
ATOM     99  CB  ALA A   7       1.428  37.111  28.138  1.00  9.59           C  
ATOM    100  H   ALA A   7       2.247  36.989  25.747  1.00  8.34           H  
ATOM    101  HA  ALA A   7       0.275  35.780  27.200  1.00  6.86           H  
ATOM    102  HB1 ALA A   7       2.352  36.731  28.025  1.00  6.73           H  
ATOM    103  HB2 ALA A   7       1.573  38.096  28.044  1.00  7.03           H  
ATOM    104  HB3 ALA A   7       1.020  36.831  28.940  1.00  4.02           H  
ATOM    105  N   ASP A   8      -1.560  37.615  27.464  1.00  6.68           N  
ATOM    106  CA  ASP A   8      -2.742  38.445  27.338  1.00  8.79           C  
ATOM    107  C   ASP A   8      -2.466  39.936  27.476  1.00  9.14           C  
ATOM    108  O   ASP A   8      -3.374  40.737  27.138  1.00 13.31           O  
ATOM    109  CB  ASP A   8      -3.833  37.961  28.298  1.00 11.97           C  
ATOM    110  CG  ASP A   8      -4.597  36.788  27.818  1.00 14.95           C  
ATOM    111  OD1 ASP A   8      -4.447  36.270  26.722  1.00 20.29           O  
ATOM    112  OD2 ASP A   8      -5.481  36.321  28.660  1.00 12.79           O  
ATOM    113  H   ASP A   8      -1.577  37.013  28.182  1.00  4.77           H  
ATOM    114  HA  ASP A   8      -3.199  38.305  26.462  1.00  7.43           H  
ATOM    115  HB2 ASP A   8      -3.385  37.713  29.186  1.00 12.19           H  
ATOM    116  HB3 ASP A   8      -4.427  38.687  28.541  1.00 12.27           H  
ATOM    117  N   ASP A   9      -1.313  40.317  27.948  1.00  8.96           N  
ATOM    118  CA  ASP A   9      -0.950  41.734  28.089  1.00  8.73           C  
ATOM    119  C   ASP A   9      -0.032  42.118  26.941  1.00  9.59           C  
ATOM    120  O   ASP A   9       0.514  43.231  26.985  1.00 12.50           O  
ATOM    121  CB  ASP A   9      -0.248  42.105  29.395  1.00 10.10           C  
ATOM    122  CG  ASP A   9       1.021  41.343  29.613  1.00  9.72           C  
ATOM    123  OD1 ASP A   9       1.480  40.535  28.807  1.00 10.08           O  
ATOM    124  OD2 ASP A   9       1.599  41.525  30.746  1.00 12.13           O  
ATOM    125  H   ASP A   9      -0.670  39.709  28.178  1.00  9.94           H  
ATOM    126  HA  ASP A   9      -1.766  42.258  28.062  1.00 10.09           H  
ATOM    127  HB2 ASP A   9       0.032  43.080  29.377  1.00 10.08           H  
ATOM    128  HB3 ASP A   9      -0.857  42.034  30.124  1.00  8.50           H  
ATOM    129  N   GLY A  10       0.115  41.223  25.974  1.00  8.19           N  
ATOM    130  CA  GLY A  10       0.996  41.476  24.841  1.00 11.30           C  
ATOM    131  C   GLY A  10       2.448  41.082  24.998  1.00 12.38           C  
ATOM    132  O   GLY A  10       3.236  41.283  24.002  1.00 16.85           O  
ATOM    133  H   GLY A  10      -0.323  40.425  26.028  1.00  6.31           H  
ATOM    134  HA2 GLY A  10       0.619  40.957  24.055  1.00  9.96           H  
ATOM    135  HA3 GLY A  10       0.901  42.426  24.556  1.00 10.32           H  
ATOM    136  N   SER A  11       2.887  40.527  26.099  1.00 11.08           N  
ATOM    137  CA  SER A  11       4.282  40.098  26.314  1.00 11.02           C  
ATOM    138  C   SER A  11       4.658  38.959  25.334  1.00  9.99           C  
ATOM    139  O   SER A  11       3.826  38.108  25.087  1.00  9.54           O  
ATOM    140  CB  SER A  11       4.611  39.582  27.700  1.00 13.67           C  
ATOM    141  OG  SER A  11       4.295  40.621  28.598  1.00 18.39           O  
ATOM    142  H   SER A  11       2.266  40.400  26.775  1.00 13.45           H  
ATOM    143  HA  SER A  11       4.878  40.853  26.160  1.00 14.82           H  
ATOM    144  HB2 SER A  11       4.167  38.758  27.911  1.00 11.58           H  
ATOM    145  HB3 SER A  11       5.625  39.371  27.734  1.00 10.49           H  
ATOM    146  HG  SER A  11       3.794  40.181  29.244  1.00 14.79           H  
ATOM    147  N   LEU A  12       5.906  39.033  24.892  1.00  8.59           N  
ATOM    148  CA  LEU A  12       6.419  38.043  23.946  1.00  7.00           C  
ATOM    149  C   LEU A  12       7.003  36.867  24.702  1.00  9.16           C  
ATOM    150  O   LEU A  12       8.225  36.771  24.872  1.00 11.44           O  
ATOM    151  CB  LEU A  12       7.510  38.711  23.093  1.00 10.61           C  
ATOM    152  CG  LEU A  12       6.922  39.796  22.176  1.00 13.59           C  
ATOM    153  CD1 LEU A  12       8.051  40.483  21.497  1.00 17.42           C  
ATOM    154  CD2 LEU A  12       5.911  39.166  21.235  1.00 18.50           C  
ATOM    155  H   LEU A  12       6.459  39.694  25.123  1.00  9.46           H  
ATOM    156  HA  LEU A  12       5.721  37.749  23.327  1.00  2.31           H  
ATOM    157  HB2 LEU A  12       8.174  39.116  23.659  1.00  7.18           H  
ATOM    158  HB3 LEU A  12       7.938  38.027  22.486  1.00  3.69           H  
ATOM    159  HG  LEU A  12       6.453  40.449  22.752  1.00 15.18           H  
ATOM    160 HD11 LEU A  12       8.883  40.414  22.037  1.00 14.15           H  
ATOM    161 HD12 LEU A  12       8.184  40.156  20.586  1.00 14.50           H  
ATOM    162 HD13 LEU A  12       7.796  41.482  21.484  1.00 14.86           H  
ATOM    163 HD21 LEU A  12       6.359  38.429  20.696  1.00 15.58           H  
ATOM    164 HD22 LEU A  12       5.157  38.703  21.696  1.00 14.90           H  
ATOM    165 HD23 LEU A  12       5.498  39.829  20.617  1.00 15.10           H  
ATOM    166  N   ALA A  13       6.123  35.996  25.119  1.00  5.33           N  
ATOM    167  CA  ALA A  13       6.414  34.828  25.867  1.00  6.90           C  
ATOM    168  C   ALA A  13       5.474  33.654  25.599  1.00  4.18           C  
ATOM    169  O   ALA A  13       4.335  33.891  25.226  1.00  7.63           O  
ATOM    170  CB  ALA A  13       6.182  35.195  27.366  1.00  9.47           C  
ATOM    171  H   ALA A  13       5.194  36.135  24.962  1.00  8.53           H  
ATOM    172  HA  ALA A  13       7.305  34.494  25.795  1.00  7.52           H  
ATOM    173  HB1 ALA A  13       6.465  36.056  27.555  1.00  8.52           H  
ATOM    174  HB2 ALA A  13       5.162  35.170  27.505  1.00  7.41           H  
ATOM    175  HB3 ALA A  13       6.517  34.480  27.944  1.00  4.98           H  
ATOM    176  N   PHE A  14       6.027  32.513  25.873  1.00  3.52           N  
ATOM    177  CA  PHE A  14       5.251  31.249  25.849  1.00  5.11           C  
ATOM    178  C   PHE A  14       4.623  31.193  27.286  1.00  8.60           C  
ATOM    179  O   PHE A  14       5.366  31.408  28.256  1.00  7.23           O  
ATOM    180  CB  PHE A  14       6.075  30.017  25.639  1.00  5.85           C  
ATOM    181  CG  PHE A  14       6.684  29.892  24.289  1.00  5.45           C  
ATOM    182  CD1 PHE A  14       5.944  29.306  23.267  1.00  6.53           C  
ATOM    183  CD2 PHE A  14       7.983  30.331  24.022  1.00  5.12           C  
ATOM    184  CE1 PHE A  14       6.483  29.171  21.980  1.00  7.91           C  
ATOM    185  CE2 PHE A  14       8.507  30.197  22.730  1.00  6.89           C  
ATOM    186  CZ  PHE A  14       7.769  29.606  21.714  1.00  6.03           C  
ATOM    187  H   PHE A  14       6.851  32.409  26.214  1.00  6.64           H  
ATOM    188  HA  PHE A  14       4.596  31.209  25.204  1.00  5.77           H  
ATOM    189  HB2 PHE A  14       6.696  29.943  26.372  1.00  6.30           H  
ATOM    190  HB3 PHE A  14       5.452  29.202  25.777  1.00  2.33           H  
ATOM    191  HD1 PHE A  14       5.073  29.005  23.460  1.00  6.81           H  
ATOM    192  HD2 PHE A  14       8.470  30.733  24.741  1.00  7.14           H  
ATOM    193  HE1 PHE A  14       5.956  28.757  21.290  1.00  7.04           H  
ATOM    194  HE2 PHE A  14       9.382  30.492  22.535  1.00  9.09           H  
ATOM    195  HZ  PHE A  14       8.136  29.514  20.829  1.00  4.37           H  
ATOM    196  N   VAL A  15       3.369  30.905  27.386  1.00  7.80           N  
ATOM    197  CA  VAL A  15       2.670  30.761  28.670  1.00  5.53           C  
ATOM    198  C   VAL A  15       2.005  29.391  28.787  1.00  7.01           C  
ATOM    199  O   VAL A  15       0.987  29.194  28.109  1.00  7.51           O  
ATOM    200  CB  VAL A  15       1.647  31.896  28.863  1.00  8.96           C  
ATOM    201  CG1 VAL A  15       1.030  31.812  30.265  1.00 11.54           C  
ATOM    202  CG2 VAL A  15       2.253  33.266  28.658  1.00 12.05           C  
ATOM    203  H   VAL A  15       2.858  30.728  26.614  1.00  8.04           H  
ATOM    204  HA  VAL A  15       3.308  30.856  29.382  1.00  7.10           H  
ATOM    205  HB  VAL A  15       0.979  31.784  28.150  1.00  7.76           H  
ATOM    206 HG11 VAL A  15       0.611  30.933  30.432  1.00 10.18           H  
ATOM    207 HG12 VAL A  15       1.727  31.951  30.912  1.00  5.90           H  
ATOM    208 HG13 VAL A  15       0.354  32.476  30.378  1.00 11.33           H  
ATOM    209 HG21 VAL A  15       2.608  33.359  27.741  1.00 12.33           H  
ATOM    210 HG22 VAL A  15       1.500  33.931  28.713  1.00 10.65           H  
ATOM    211 HG23 VAL A  15       2.916  33.491  29.308  1.00  6.18           H  
ATOM    212  N   PRO A  16       2.536  28.477  29.565  1.00  7.10           N  
ATOM    213  CA  PRO A  16       3.740  28.502  30.348  1.00  7.47           C  
ATOM    214  C   PRO A  16       4.985  28.306  29.451  1.00  5.22           C  
ATOM    215  O   PRO A  16       4.894  27.849  28.301  1.00  7.12           O  
ATOM    216  CB  PRO A  16       3.574  27.301  31.291  1.00  8.43           C  
ATOM    217  CG  PRO A  16       2.777  26.278  30.525  1.00 10.20           C  
ATOM    218  CD  PRO A  16       1.861  27.128  29.660  1.00 10.48           C  
ATOM    219  HA  PRO A  16       3.785  29.337  30.850  1.00  6.68           H  
ATOM    220  HB2 PRO A  16       4.475  26.933  31.437  1.00 10.11           H  
ATOM    221  HB3 PRO A  16       3.280  27.473  32.091  1.00 12.14           H  
ATOM    222  HG2 PRO A  16       3.247  25.627  29.999  1.00 10.15           H  
ATOM    223  HG3 PRO A  16       2.319  25.812  31.089  1.00  9.90           H  
ATOM    224  HD2 PRO A  16       1.580  26.843  28.787  1.00  9.42           H  
ATOM    225  HD3 PRO A  16       0.978  27.294  30.152  1.00  8.04           H  
ATOM    226  N   SER A  17       6.135  28.645  30.005  1.00  8.20           N  
ATOM    227  CA  SER A  17       7.389  28.534  29.236  1.00  9.60           C  
ATOM    228  C   SER A  17       8.224  27.343  29.628  1.00  5.32           C  
ATOM    229  O   SER A  17       9.042  26.891  28.829  1.00  7.62           O  
ATOM    230  CB  SER A  17       8.187  29.831  29.317  1.00  9.54           C  
ATOM    231  OG  SER A  17       8.593  29.972  30.638  1.00 10.81           O  
ATOM    232  H   SER A  17       6.193  28.981  30.826  1.00  7.66           H  
ATOM    233  HA  SER A  17       7.132  28.480  28.280  1.00  8.42           H  
ATOM    234  HB2 SER A  17       8.931  29.795  28.722  1.00 12.00           H  
ATOM    235  HB3 SER A  17       7.582  30.602  29.064  1.00  9.27           H  
ATOM    236  HG  SER A  17       9.510  29.978  30.595  1.00 10.57           H  
ATOM    237  N   GLU A  18       8.023  26.842  30.831  1.00  6.48           N  
ATOM    238  CA  GLU A  18       8.742  25.639  31.304  1.00  6.49           C  
ATOM    239  C   GLU A  18       7.693  24.710  31.870  1.00  8.12           C  
ATOM    240  O   GLU A  18       6.926  25.115  32.735  1.00 11.98           O  
ATOM    241  CB  GLU A  18       9.819  25.913  32.297  1.00 15.67           C  
ATOM    242  CG  GLU A  18      11.060  26.714  31.926  1.00 23.86           C  
ATOM    243  CD  GLU A  18      12.016  26.950  33.087  1.00 29.82           C  
ATOM    244  OE1 GLU A  18      12.744  25.896  33.357  1.00 35.92           O  
ATOM    245  OE2 GLU A  18      12.081  28.005  33.707  1.00 32.74           O  
ATOM    246  H   GLU A  18       7.396  27.194  31.373  1.00  8.07           H  
ATOM    247  HA  GLU A  18       9.091  25.216  30.471  1.00  8.08           H  
ATOM    248  HB2 GLU A  18       9.379  26.379  33.076  1.00 16.37           H  
ATOM    249  HB3 GLU A  18      10.159  25.038  32.656  1.00 14.49           H  
ATOM    250  HG2 GLU A  18      11.562  26.356  31.190  1.00 23.77           H  
ATOM    251  HG3 GLU A  18      10.752  27.618  31.623  1.00 22.90           H  
ATOM    252  N   PHE A  19       7.629  23.473  31.342  1.00  9.17           N  
ATOM    253  CA  PHE A  19       6.634  22.517  31.788  1.00  6.38           C  
ATOM    254  C   PHE A  19       7.159  21.120  31.521  1.00  7.25           C  
ATOM    255  O   PHE A  19       8.140  20.963  30.805  1.00 10.01           O  
ATOM    256  CB  PHE A  19       5.258  22.718  31.129  1.00 11.63           C  
ATOM    257  CG  PHE A  19       5.315  22.910  29.643  1.00 10.74           C  
ATOM    258  CD1 PHE A  19       5.641  24.161  29.112  1.00  9.24           C  
ATOM    259  CD2 PHE A  19       5.070  21.832  28.808  1.00 11.54           C  
ATOM    260  CE1 PHE A  19       5.724  24.328  27.714  1.00 10.00           C  
ATOM    261  CE2 PHE A  19       5.167  21.984  27.419  1.00 13.19           C  
ATOM    262  CZ  PHE A  19       5.483  23.225  26.886  1.00 10.78           C  
ATOM    263  H   PHE A  19       8.194  23.222  30.694  1.00  6.36           H  
ATOM    264  HA  PHE A  19       6.439  22.638  32.704  1.00  9.19           H  
ATOM    265  HB2 PHE A  19       4.805  21.806  31.283  1.00 14.12           H  
ATOM    266  HB3 PHE A  19       4.717  23.336  31.580  1.00 14.37           H  
ATOM    267  HD1 PHE A  19       5.810  24.891  29.703  1.00 10.15           H  
ATOM    268  HD2 PHE A  19       4.872  21.004  29.192  1.00 10.60           H  
ATOM    269  HE1 PHE A  19       5.934  25.137  27.335  1.00 11.05           H  
ATOM    270  HE2 PHE A  19       4.995  21.236  26.845  1.00 12.80           H  
ATOM    271  HZ  PHE A  19       5.530  23.324  25.940  1.00 14.44           H  
ATOM    272  N   SER A  20       6.451  20.179  32.115  1.00  8.58           N  
ATOM    273  CA  SER A  20       6.826  18.748  31.946  1.00  9.60           C  
ATOM    274  C   SER A  20       5.578  18.028  31.436  1.00 10.53           C  
ATOM    275  O   SER A  20       4.448  18.459  31.703  1.00 13.22           O  
ATOM    276  CB  SER A  20       7.293  18.052  33.194  1.00 15.33           C  
ATOM    277  OG  SER A  20       8.307  18.706  33.878  1.00 13.64           O  
ATOM    278  H   SER A  20       5.735  20.349  32.624  1.00  7.03           H  
ATOM    279  HA  SER A  20       7.533  18.693  31.282  1.00  3.67           H  
ATOM    280  HB2 SER A  20       6.515  17.895  33.781  1.00 12.21           H  
ATOM    281  HB3 SER A  20       7.615  17.071  32.947  1.00 12.56           H  
ATOM    282  HG  SER A  20       8.036  19.516  34.127  1.00 15.53           H  
ATOM    283  N   ILE A  21       5.840  16.969  30.742  1.00 10.76           N  
ATOM    284  CA  ILE A  21       4.774  16.149  30.150  1.00 12.08           C  
ATOM    285  C   ILE A  21       5.243  14.697  30.124  1.00 11.74           C  
ATOM    286  O   ILE A  21       6.426  14.396  30.339  1.00 14.01           O  
ATOM    287  CB  ILE A  21       4.403  16.558  28.746  1.00 10.35           C  
ATOM    288  CG1 ILE A  21       5.611  16.414  27.827  1.00 14.93           C  
ATOM    289  CG2 ILE A  21       3.814  17.967  28.619  1.00 14.89           C  
ATOM    290  CD1 ILE A  21       5.296  16.425  26.333  1.00 20.39           C  
ATOM    291  H   ILE A  21       6.696  16.670  30.562  1.00 11.01           H  
ATOM    292  HA  ILE A  21       4.002  16.172  30.750  1.00 12.00           H  
ATOM    293  HB  ILE A  21       3.713  15.896  28.473  1.00 15.83           H  
ATOM    294 HG12 ILE A  21       6.220  17.144  28.001  1.00 14.43           H  
ATOM    295 HG13 ILE A  21       6.005  15.522  27.974  1.00 13.81           H  
ATOM    296 HG21 ILE A  21       3.021  18.116  29.204  1.00 10.51           H  
ATOM    297 HG22 ILE A  21       4.463  18.657  28.684  1.00  9.63           H  
ATOM    298 HG23 ILE A  21       3.355  18.007  27.669  1.00 10.03           H  
ATOM    299 HD11 ILE A  21       4.645  17.158  26.181  1.00 17.01           H  
ATOM    300 HD12 ILE A  21       6.130  16.606  25.791  1.00 16.83           H  
ATOM    301 HD13 ILE A  21       4.916  15.523  26.131  1.00 15.71           H  
ATOM    302  N   SER A  22       4.246  13.873  29.900  1.00 12.70           N  
ATOM    303  CA  SER A  22       4.470  12.429  29.796  1.00 13.74           C  
ATOM    304  C   SER A  22       4.566  12.157  28.308  1.00 11.68           C  
ATOM    305  O   SER A  22       3.996  12.854  27.452  1.00 14.49           O  
ATOM    306  CB  SER A  22       3.299  11.683  30.463  1.00 15.77           C  
ATOM    307  OG  SER A  22       3.269  12.008  31.835  1.00 26.31           O  
ATOM    308  H   SER A  22       3.397  14.105  29.738  1.00 11.52           H  
ATOM    309  HA  SER A  22       5.245  12.196  30.283  1.00 13.78           H  
ATOM    310  HB2 SER A  22       2.460  11.995  30.055  1.00 16.27           H  
ATOM    311  HB3 SER A  22       3.395  10.712  30.361  1.00 17.11           H  
ATOM    312  HG  SER A  22       4.098  11.933  32.166  1.00 20.14           H  
ATOM    313  N   PRO A  23       5.298  11.122  27.962  1.00 13.74           N  
ATOM    314  CA  PRO A  23       5.443  10.697  26.586  1.00 13.83           C  
ATOM    315  C   PRO A  23       4.066  10.495  25.948  1.00 15.99           C  
ATOM    316  O   PRO A  23       3.105   9.927  26.535  1.00 13.50           O  
ATOM    317  CB  PRO A  23       6.205   9.387  26.684  1.00 12.81           C  
ATOM    318  CG  PRO A  23       7.021   9.516  27.932  1.00 16.75           C  
ATOM    319  CD  PRO A  23       6.039  10.222  28.893  1.00 15.60           C  
ATOM    320  HA  PRO A  23       5.890  11.382  26.070  1.00 14.02           H  
ATOM    321  HB2 PRO A  23       5.544   8.622  26.818  1.00 14.57           H  
ATOM    322  HB3 PRO A  23       6.594   9.122  25.958  1.00 15.97           H  
ATOM    323  HG2 PRO A  23       7.373   8.737  28.319  1.00 18.99           H  
ATOM    324  HG3 PRO A  23       7.664  10.096  27.773  1.00 19.29           H  
ATOM    325  HD2 PRO A  23       5.566   9.848  29.537  1.00 15.65           H  
ATOM    326  HD3 PRO A  23       6.696  10.909  29.405  1.00 14.99           H  
ATOM    327  N   GLY A  24       4.032  10.977  24.713  1.00 17.87           N  
ATOM    328  CA  GLY A  24       2.828  10.889  23.869  1.00 19.46           C  
ATOM    329  C   GLY A  24       1.815  11.958  24.169  1.00 19.66           C  
ATOM    330  O   GLY A  24       0.841  12.095  23.396  1.00 18.65           O  
ATOM    331  H   GLY A  24       4.727  11.372  24.306  1.00 16.21           H  
ATOM    332  HA2 GLY A  24       3.226  11.176  22.901  1.00 15.49           H  
ATOM    333  HA3 GLY A  24       2.518  10.016  23.688  1.00 17.09           H  
ATOM    334  N   GLU A  25       1.983  12.717  25.236  1.00 18.75           N  
ATOM    335  CA  GLU A  25       1.070  13.825  25.589  1.00 18.21           C  
ATOM    336  C   GLU A  25       1.185  14.930  24.529  1.00 17.91           C  
ATOM    337  O   GLU A  25       2.340  15.301  24.159  1.00 21.31           O  
ATOM    338  CB  GLU A  25       1.407  14.447  26.922  1.00 19.05           C  
ATOM    339  CG  GLU A  25       0.547  15.597  27.413  1.00 23.08           C  
ATOM    340  CD  GLU A  25       0.557  15.888  28.880  1.00 25.06           C  
ATOM    341  OE1 GLU A  25       1.252  15.037  29.588  1.00 25.49           O  
ATOM    342  OE2 GLU A  25      -0.031  16.856  29.338  1.00 29.96           O  
ATOM    343  H   GLU A  25       2.719  12.591  25.769  1.00 19.82           H  
ATOM    344  HA  GLU A  25       0.157  13.481  25.607  1.00 19.35           H  
ATOM    345  HB2 GLU A  25       1.318  13.731  27.647  1.00 21.01           H  
ATOM    346  HB3 GLU A  25       2.347  14.711  26.902  1.00 17.92           H  
ATOM    347  HG2 GLU A  25       0.876  16.483  26.987  1.00 24.07           H  
ATOM    348  HG3 GLU A  25      -0.345  15.534  27.081  1.00 25.26           H  
ATOM    349  N   LYS A  26       0.051  15.420  24.060  1.00 13.00           N  
ATOM    350  CA  LYS A  26       0.099  16.470  23.043  1.00 14.65           C  
ATOM    351  C   LYS A  26       0.199  17.845  23.709  1.00 14.09           C  
ATOM    352  O   LYS A  26      -0.385  18.154  24.741  1.00 13.89           O  
ATOM    353  CB  LYS A  26      -1.094  16.450  22.089  1.00 18.52           C  
ATOM    354  CG  LYS A  26      -2.272  17.274  22.604  1.00 28.68           C  
ATOM    355  CD  LYS A  26      -3.506  17.164  21.679  1.00 37.29           C  
ATOM    356  CE  LYS A  26      -4.731  17.837  22.271  1.00 43.83           C  
ATOM    357  NZ  LYS A  26      -5.959  17.761  21.436  1.00 46.53           N  
ATOM    358  H   LYS A  26      -0.741  15.132  24.340  1.00 15.75           H  
ATOM    359  HA  LYS A  26       0.893  16.333  22.489  1.00 12.53           H  
ATOM    360  HB2 LYS A  26      -0.813  16.829  21.192  1.00 17.55           H  
ATOM    361  HB3 LYS A  26      -1.331  15.506  21.924  1.00 16.24           H  
ATOM    362  HG2 LYS A  26      -2.497  17.003  23.547  1.00 29.17           H  
ATOM    363  HG3 LYS A  26      -2.018  18.226  22.676  1.00 27.82           H  
ATOM    364  HD2 LYS A  26      -3.288  17.658  20.852  1.00 36.18           H  
ATOM    365  HD3 LYS A  26      -3.668  16.223  21.448  1.00 36.43           H  
ATOM    366  HE2 LYS A  26      -4.963  17.488  23.180  1.00 44.60           H  
ATOM    367  HE3 LYS A  26      -4.551  18.822  22.380  1.00 44.31           H  
ATOM    368  HZ1 LYS A  26      -5.806  17.861  20.551  1.00 46.50           H  
ATOM    369  HZ2 LYS A  26      -6.468  17.002  21.646  1.00 46.16           H  
ATOM    370  HZ3 LYS A  26      -6.565  18.476  21.652  1.00 45.37           H  
ATOM    371  N   ILE A  27       1.003  18.659  23.026  1.00  9.36           N  
ATOM    372  CA  ILE A  27       1.255  20.065  23.349  1.00  8.92           C  
ATOM    373  C   ILE A  27       0.509  20.856  22.244  1.00  8.36           C  
ATOM    374  O   ILE A  27       0.770  20.615  21.060  1.00  9.77           O  
ATOM    375  CB  ILE A  27       2.707  20.494  23.292  1.00 10.04           C  
ATOM    376  CG1 ILE A  27       3.611  19.662  24.183  1.00 13.02           C  
ATOM    377  CG2 ILE A  27       2.870  21.982  23.636  1.00 11.67           C  
ATOM    378  CD1 ILE A  27       5.103  19.909  23.983  1.00 16.21           C  
ATOM    379  H   ILE A  27       1.403  18.412  22.243  1.00 13.04           H  
ATOM    380  HA  ILE A  27       0.882  20.328  24.206  1.00  8.21           H  
ATOM    381  HB  ILE A  27       3.062  20.441  22.355  1.00  9.30           H  
ATOM    382 HG12 ILE A  27       3.407  19.891  25.122  1.00 14.91           H  
ATOM    383 HG13 ILE A  27       3.457  18.698  24.034  1.00 13.40           H  
ATOM    384 HG21 ILE A  27       2.541  22.170  24.511  1.00  9.37           H  
ATOM    385 HG22 ILE A  27       3.866  22.178  23.581  1.00  9.74           H  
ATOM    386 HG23 ILE A  27       2.427  22.514  22.925  1.00  9.97           H  
ATOM    387 HD11 ILE A  27       5.202  20.355  23.079  1.00 17.11           H  
ATOM    388 HD12 ILE A  27       5.400  20.550  24.684  1.00 16.63           H  
ATOM    389 HD13 ILE A  27       5.620  19.056  24.006  1.00 16.89           H  
ATOM    390  N   VAL A  28      -0.424  21.729  22.640  1.00  5.97           N  
ATOM    391  CA  VAL A  28      -1.116  22.571  21.650  1.00  6.49           C  
ATOM    392  C   VAL A  28      -0.656  24.024  21.841  1.00  7.51           C  
ATOM    393  O   VAL A  28      -1.018  24.590  22.863  1.00  8.57           O  
ATOM    394  CB  VAL A  28      -2.625  22.466  21.769  1.00  8.61           C  
ATOM    395  CG1 VAL A  28      -3.285  23.439  20.804  1.00 13.57           C  
ATOM    396  CG2 VAL A  28      -3.101  21.042  21.537  1.00 11.69           C  
ATOM    397  H   VAL A  28      -0.557  21.872  23.516  1.00  7.45           H  
ATOM    398  HA  VAL A  28      -0.890  22.305  20.764  1.00  4.12           H  
ATOM    399  HB  VAL A  28      -2.820  22.723  22.696  1.00  6.03           H  
ATOM    400 HG11 VAL A  28      -2.759  24.197  20.565  1.00  8.48           H  
ATOM    401 HG12 VAL A  28      -3.531  22.969  19.978  1.00 12.63           H  
ATOM    402 HG13 VAL A  28      -4.141  23.724  21.220  1.00 12.64           H  
ATOM    403 HG21 VAL A  28      -2.480  20.423  21.945  1.00  4.90           H  
ATOM    404 HG22 VAL A  28      -3.984  20.914  21.920  1.00  7.27           H  
ATOM    405 HG23 VAL A  28      -3.147  20.909  20.567  1.00  2.00           H  
ATOM    406  N   PHE A  29       0.128  24.524  20.906  1.00  8.68           N  
ATOM    407  CA  PHE A  29       0.638  25.921  20.936  1.00  6.03           C  
ATOM    408  C   PHE A  29      -0.452  26.775  20.275  1.00  9.04           C  
ATOM    409  O   PHE A  29      -0.806  26.464  19.118  1.00 10.82           O  
ATOM    410  CB  PHE A  29       1.963  26.022  20.224  1.00  7.34           C  
ATOM    411  CG  PHE A  29       3.109  25.341  20.897  1.00  6.43           C  
ATOM    412  CD1 PHE A  29       3.763  25.970  21.952  1.00 10.79           C  
ATOM    413  CD2 PHE A  29       3.514  24.075  20.470  1.00  8.42           C  
ATOM    414  CE1 PHE A  29       4.872  25.328  22.560  1.00 11.21           C  
ATOM    415  CE2 PHE A  29       4.601  23.426  21.052  1.00  9.69           C  
ATOM    416  CZ  PHE A  29       5.273  24.060  22.088  1.00  8.97           C  
ATOM    417  H   PHE A  29       0.356  24.058  20.175  1.00  7.08           H  
ATOM    418  HA  PHE A  29       0.806  26.267  21.803  1.00  4.13           H  
ATOM    419  HB2 PHE A  29       1.902  25.757  19.303  1.00  4.31           H  
ATOM    420  HB3 PHE A  29       2.193  27.019  20.168  1.00  7.23           H  
ATOM    421  HD1 PHE A  29       3.493  26.839  22.244  1.00  8.34           H  
ATOM    422  HD2 PHE A  29       3.051  23.680  19.754  1.00  7.94           H  
ATOM    423  HE1 PHE A  29       5.336  25.715  23.252  1.00 10.50           H  
ATOM    424  HE2 PHE A  29       4.874  22.573  20.757  1.00  7.29           H  
ATOM    425  HZ  PHE A  29       6.019  23.600  22.512  1.00 10.61           H  
ATOM    426  N   LYS A  30      -0.930  27.774  20.957  1.00  8.07           N  
ATOM    427  CA  LYS A  30      -2.028  28.602  20.421  1.00 10.86           C  
ATOM    428  C   LYS A  30      -1.629  30.029  20.254  1.00  9.16           C  
ATOM    429  O   LYS A  30      -1.226  30.665  21.243  1.00  7.63           O  
ATOM    430  CB ALYS A  30      -3.201  28.489  21.415  0.50 13.41           C  
ATOM    431  CB BLYS A  30      -3.250  28.517  21.354  0.50 15.09           C  
ATOM    432  CG ALYS A  30      -4.397  29.366  21.249  0.50 16.84           C  
ATOM    433  CG BLYS A  30      -4.600  28.495  20.646  0.50 21.50           C  
ATOM    434  CD ALYS A  30      -5.681  28.891  21.893  0.50 20.64           C  
ATOM    435  CD BLYS A  30      -5.745  28.171  21.589  0.50 24.43           C  
ATOM    436  CE ALYS A  30      -5.527  28.212  23.225  0.50 23.18           C  
ATOM    437  CE BLYS A  30      -5.585  26.973  22.460  0.50 24.88           C  
ATOM    438  NZ ALYS A  30      -6.825  28.052  23.929  0.50 20.02           N  
ATOM    439  NZ BLYS A  30      -5.971  25.681  21.860  0.50 26.52           N  
ATOM    440  H   LYS A  30      -0.661  27.945  21.802  1.00  8.96           H  
ATOM    441  HA  LYS A  30      -2.302  28.229  19.582  1.00 10.61           H  
ATOM    442  HB2ALYS A  30      -3.380  27.572  21.665  0.50 14.09           H  
ATOM    443  HB2BLYS A  30      -3.134  27.712  21.919  0.50 15.93           H  
ATOM    444  HB3ALYS A  30      -2.700  28.880  22.297  0.50 13.96           H  
ATOM    445  HB3BLYS A  30      -3.188  29.326  21.939  0.50 15.16           H  
ATOM    446  HG2ALYS A  30      -4.210  30.316  21.598  0.50 18.44           H  
ATOM    447  HG2BLYS A  30      -4.784  29.428  20.234  0.50 20.74           H  
ATOM    448  HG3ALYS A  30      -4.609  29.538  20.265  0.50 17.98           H  
ATOM    449  HG3BLYS A  30      -4.629  27.910  19.855  0.50 20.04           H  
ATOM    450  HD2ALYS A  30      -6.278  29.712  22.058  0.50 21.47           H  
ATOM    451  HD2BLYS A  30      -5.929  28.976  22.170  0.50 24.46           H  
ATOM    452  HD3ALYS A  30      -6.224  28.346  21.263  0.50 21.94           H  
ATOM    453  HD3BLYS A  30      -6.606  28.094  21.037  0.50 24.54           H  
ATOM    454  HE2ALYS A  30      -5.138  27.298  23.130  0.50 22.69           H  
ATOM    455  HE2BLYS A  30      -4.709  26.867  22.883  0.50 25.84           H  
ATOM    456  HE3ALYS A  30      -4.956  28.735  23.845  0.50 23.28           H  
ATOM    457  HE3BLYS A  30      -6.257  27.063  23.262  0.50 25.75           H  
ATOM    458  HZ1ALYS A  30      -7.360  28.765  23.779  0.50 21.25           H  
ATOM    459  HZ1BLYS A  30      -6.721  25.740  21.353  0.50 26.03           H  
ATOM    460  HZ2ALYS A  30      -7.206  27.240  23.677  0.50 21.83           H  
ATOM    461  HZ2BLYS A  30      -5.279  25.211  21.533  0.50 25.17           H  
ATOM    462  HZ3ALYS A  30      -6.682  27.986  24.852  0.50 21.60           H  
ATOM    463  HZ3BLYS A  30      -6.289  25.095  22.599  0.50 25.92           H  
ATOM    464  N   ASN A  31      -1.793  30.521  19.014  1.00  7.42           N  
ATOM    465  CA  ASN A  31      -1.447  31.939  18.715  1.00  7.53           C  
ATOM    466  C   ASN A  31      -2.374  32.861  19.522  1.00  9.46           C  
ATOM    467  O   ASN A  31      -3.591  32.775  19.351  1.00 11.13           O  
ATOM    468  CB  ASN A  31      -1.554  32.203  17.229  1.00 11.76           C  
ATOM    469  CG  ASN A  31      -0.407  32.980  16.662  1.00 11.26           C  
ATOM    470  OD1 ASN A  31       0.627  33.123  17.323  1.00 12.70           O  
ATOM    471  ND2 ASN A  31      -0.562  33.414  15.407  1.00 14.62           N  
ATOM    472  H   ASN A  31      -2.090  30.016  18.357  1.00  6.05           H  
ATOM    473  HA  ASN A  31      -0.540  32.073  18.935  1.00  8.16           H  
ATOM    474  HB2 ASN A  31      -1.636  31.361  16.724  1.00 13.21           H  
ATOM    475  HB3 ASN A  31      -2.433  32.711  17.035  1.00 12.15           H  
ATOM    476 HD21 ASN A  31       0.128  33.902  14.994  1.00 12.99           H  
ATOM    477 HD22 ASN A  31      -1.330  33.278  14.946  1.00 14.05           H  
ATOM    478  N   ASN A  32      -1.733  33.683  20.351  1.00  7.02           N  
ATOM    479  CA  ASN A  32      -2.541  34.528  21.255  1.00  7.24           C  
ATOM    480  C   ASN A  32      -2.353  36.000  21.144  1.00 10.08           C  
ATOM    481  O   ASN A  32      -3.411  36.664  21.010  1.00 13.20           O  
ATOM    482  CB  ASN A  32      -2.307  34.032  22.688  1.00  7.64           C  
ATOM    483  CG  ASN A  32      -3.246  34.581  23.701  1.00 12.38           C  
ATOM    484  OD1 ASN A  32      -4.466  34.449  23.546  1.00 13.95           O  
ATOM    485  ND2 ASN A  32      -2.712  35.185  24.752  1.00 10.31           N  
ATOM    486  H   ASN A  32      -0.861  33.682  20.464  1.00  7.36           H  
ATOM    487  HA  ASN A  32      -3.458  34.269  21.184  1.00  8.35           H  
ATOM    488  HB2 ASN A  32      -2.547  33.012  22.696  1.00  6.31           H  
ATOM    489  HB3 ASN A  32      -1.395  34.110  22.974  1.00  6.17           H  
ATOM    490 HD21 ASN A  32      -3.256  35.540  25.420  1.00 14.15           H  
ATOM    491 HD22 ASN A  32      -1.808  35.264  24.844  1.00 13.62           H  
ATOM    492  N   ALA A  33      -1.169  36.500  21.211  1.00  8.64           N  
ATOM    493  CA  ALA A  33      -0.936  37.960  21.110  1.00  9.51           C  
ATOM    494  C   ALA A  33       0.486  38.184  20.636  1.00 11.88           C  
ATOM    495  O   ALA A  33       1.365  37.341  20.914  1.00  9.93           O  
ATOM    496  CB  ALA A  33      -1.149  38.581  22.474  1.00 13.76           C  
ATOM    497  H   ALA A  33      -0.444  35.984  21.310  1.00 10.93           H  
ATOM    498  HA  ALA A  33      -1.576  38.343  20.520  1.00  9.09           H  
ATOM    499  HB1 ALA A  33      -1.926  38.201  22.895  1.00 10.43           H  
ATOM    500  HB2 ALA A  33      -0.316  38.418  22.995  1.00  9.17           H  
ATOM    501  HB3 ALA A  33      -1.240  39.595  22.432  1.00  6.33           H  
ATOM    502  N   GLY A  34       0.686  39.280  19.934  1.00 11.55           N  
ATOM    503  CA  GLY A  34       2.028  39.646  19.462  1.00 11.77           C  
ATOM    504  C   GLY A  34       2.546  38.795  18.327  1.00 11.00           C  
ATOM    505  O   GLY A  34       3.769  38.726  18.101  1.00 12.71           O  
ATOM    506  H   GLY A  34       0.022  39.871  19.769  1.00  9.39           H  
ATOM    507  HA2 GLY A  34       1.986  40.604  19.177  1.00 11.73           H  
ATOM    508  HA3 GLY A  34       2.643  39.658  20.247  1.00 10.68           H  
ATOM    509  N   PHE A  35       1.596  38.157  17.636  1.00 13.52           N  
ATOM    510  CA  PHE A  35       1.903  37.294  16.476  1.00 15.17           C  
ATOM    511  C   PHE A  35       2.364  38.230  15.334  1.00 16.86           C  
ATOM    512  O   PHE A  35       2.163  39.446  15.413  1.00 19.38           O  
ATOM    513  CB  PHE A  35       0.765  36.371  16.051  1.00 15.13           C  
ATOM    514  CG  PHE A  35      -0.574  37.003  16.304  1.00 13.76           C  
ATOM    515  CD1 PHE A  35      -1.101  37.879  15.360  1.00 18.14           C  
ATOM    516  CD2 PHE A  35      -1.253  36.738  17.489  1.00 16.11           C  
ATOM    517  CE1 PHE A  35      -2.340  38.478  15.586  1.00 21.52           C  
ATOM    518  CE2 PHE A  35      -2.500  37.311  17.739  1.00 15.28           C  
ATOM    519  CZ  PHE A  35      -3.030  38.194  16.769  1.00 19.44           C  
ATOM    520  H   PHE A  35       0.723  38.243  17.840  1.00 12.99           H  
ATOM    521  HA  PHE A  35       2.598  36.669  16.697  1.00 16.15           H  
ATOM    522  HB2 PHE A  35       0.807  36.246  15.054  1.00 14.08           H  
ATOM    523  HB3 PHE A  35       0.845  35.521  16.457  1.00 15.30           H  
ATOM    524  HD1 PHE A  35      -0.624  38.049  14.576  1.00 17.21           H  
ATOM    525  HD2 PHE A  35      -0.851  36.121  18.125  1.00 17.51           H  
ATOM    526  HE1 PHE A  35      -2.711  39.071  14.943  1.00 18.26           H  
ATOM    527  HE2 PHE A  35      -2.969  37.150  18.506  1.00 17.96           H  
ATOM    528  HZ  PHE A  35      -3.881  38.609  16.926  1.00 20.27           H  
ATOM    529  N   PRO A  36       2.981  37.662  14.335  1.00 16.08           N  
ATOM    530  CA  PRO A  36       3.263  36.259  14.099  1.00 12.93           C  
ATOM    531  C   PRO A  36       4.286  35.653  15.040  1.00  9.07           C  
ATOM    532  O   PRO A  36       5.189  36.299  15.576  1.00  9.71           O  
ATOM    533  CB  PRO A  36       3.774  36.173  12.649  1.00 14.31           C  
ATOM    534  CG  PRO A  36       3.412  37.521  12.008  1.00 20.30           C  
ATOM    535  CD  PRO A  36       3.467  38.507  13.169  1.00 19.70           C  
ATOM    536  HA  PRO A  36       2.447  35.717  14.126  1.00 13.03           H  
ATOM    537  HB2 PRO A  36       4.740  36.095  12.693  1.00 12.40           H  
ATOM    538  HB3 PRO A  36       3.489  35.474  12.183  1.00 10.24           H  
ATOM    539  HG2 PRO A  36       4.043  37.761  11.308  1.00 19.65           H  
ATOM    540  HG3 PRO A  36       2.621  37.487  11.714  1.00 19.10           H  
ATOM    541  HD2 PRO A  36       4.333  38.902  13.433  1.00 16.72           H  
ATOM    542  HD3 PRO A  36       2.894  39.286  12.990  1.00 13.73           H  
ATOM    543  N   HIS A  37       4.103  34.339  15.185  1.00  9.09           N  
ATOM    544  CA  HIS A  37       4.992  33.545  15.990  1.00  7.13           C  
ATOM    545  C   HIS A  37       5.176  32.169  15.301  1.00  9.86           C  
ATOM    546  O   HIS A  37       4.427  31.772  14.434  1.00  7.84           O  
ATOM    547  CB  HIS A  37       4.395  33.294  17.344  1.00  8.68           C  
ATOM    548  CG  HIS A  37       4.163  34.407  18.291  1.00  7.40           C  
ATOM    549  ND1 HIS A  37       5.162  35.218  18.775  1.00  7.57           N  
ATOM    550  CD2 HIS A  37       2.952  34.795  18.848  1.00  8.92           C  
ATOM    551  CE1 HIS A  37       4.572  36.081  19.598  1.00  9.97           C  
ATOM    552  NE2 HIS A  37       3.236  35.857  19.674  1.00  9.88           N  
ATOM    553  H   HIS A  37       3.437  33.878  14.758  1.00  6.82           H  
ATOM    554  HA  HIS A  37       5.838  33.996  16.025  1.00  3.82           H  
ATOM    555  HB2 HIS A  37       3.447  32.920  17.176  1.00  2.00           H  
ATOM    556  HB3 HIS A  37       4.944  32.577  17.764  1.00  2.00           H  
ATOM    557  HD2 HIS A  37       2.063  34.452  18.734  1.00  9.89           H  
ATOM    558  HE1 HIS A  37       5.044  36.764  20.072  1.00  6.73           H  
ATOM    559  HE2 HIS A  37       2.630  36.345  20.187  1.00  8.98           H  
ATOM    560  N   ASN A  38       6.198  31.468  15.812  1.00  5.70           N  
ATOM    561  CA  ASN A  38       6.450  30.074  15.388  1.00  6.81           C  
ATOM    562  C   ASN A  38       7.065  29.344  16.612  1.00  6.62           C  
ATOM    563  O   ASN A  38       7.373  29.977  17.639  1.00  7.05           O  
ATOM    564  CB  ASN A  38       7.216  29.930  14.115  1.00  6.69           C  
ATOM    565  CG  ASN A  38       8.627  30.396  14.180  1.00  8.61           C  
ATOM    566  OD1 ASN A  38       9.197  30.596  15.266  1.00  6.89           O  
ATOM    567  ND2 ASN A  38       9.231  30.533  12.973  1.00 11.77           N  
ATOM    568  H   ASN A  38       6.688  31.779  16.493  1.00  8.32           H  
ATOM    569  HA  ASN A  38       5.553  29.723  15.172  1.00  5.58           H  
ATOM    570  HB2 ASN A  38       7.272  28.907  13.865  1.00  5.74           H  
ATOM    571  HB3 ASN A  38       6.755  30.319  13.352  1.00  9.74           H  
ATOM    572 HD21 ASN A  38      10.151  30.830  13.004  1.00  8.32           H  
ATOM    573 HD22 ASN A  38       8.839  30.386  12.223  1.00  6.48           H  
ATOM    574  N   ILE A  39       7.218  28.035  16.440  1.00  4.80           N  
ATOM    575  CA  ILE A  39       7.791  27.176  17.452  1.00  5.19           C  
ATOM    576  C   ILE A  39       8.865  26.331  16.758  1.00  7.04           C  
ATOM    577  O   ILE A  39       8.531  25.549  15.873  1.00  6.76           O  
ATOM    578  CB  ILE A  39       6.853  26.198  18.106  1.00  9.38           C  
ATOM    579  CG1 ILE A  39       5.657  26.885  18.701  1.00 10.75           C  
ATOM    580  CG2 ILE A  39       7.589  25.335  19.140  1.00 11.88           C  
ATOM    581  CD1 ILE A  39       4.565  27.280  17.735  1.00 16.33           C  
ATOM    582  H   ILE A  39       6.992  27.620  15.686  1.00  4.71           H  
ATOM    583  HA  ILE A  39       8.239  27.719  18.100  1.00  7.92           H  
ATOM    584  HB  ILE A  39       6.545  25.578  17.384  1.00 13.18           H  
ATOM    585 HG12 ILE A  39       5.276  26.351  19.402  1.00 12.36           H  
ATOM    586 HG13 ILE A  39       5.994  27.751  19.146  1.00 11.50           H  
ATOM    587 HG21 ILE A  39       8.540  25.194  18.832  1.00  9.17           H  
ATOM    588 HG22 ILE A  39       7.618  25.924  19.951  1.00  2.70           H  
ATOM    589 HG23 ILE A  39       7.210  24.458  19.209  1.00  2.00           H  
ATOM    590 HD11 ILE A  39       4.595  26.665  16.941  1.00 14.48           H  
ATOM    591 HD12 ILE A  39       3.680  27.218  18.216  1.00 14.33           H  
ATOM    592 HD13 ILE A  39       4.768  28.211  17.427  1.00 13.59           H  
ATOM    593  N   VAL A  40      10.083  26.549  17.187  1.00  5.77           N  
ATOM    594  CA  VAL A  40      11.263  25.869  16.664  1.00  8.95           C  
ATOM    595  C   VAL A  40      12.026  25.212  17.791  1.00  8.54           C  
ATOM    596  O   VAL A  40      12.342  25.839  18.788  1.00  6.05           O  
ATOM    597  CB  VAL A  40      12.140  26.925  15.899  1.00 10.00           C  
ATOM    598  CG1 VAL A  40      13.390  26.244  15.376  1.00 12.98           C  
ATOM    599  CG2 VAL A  40      11.345  27.664  14.847  1.00 10.03           C  
ATOM    600  H   VAL A  40      10.257  27.162  17.857  1.00  5.69           H  
ATOM    601  HA  VAL A  40      11.022  25.247  15.981  1.00  7.91           H  
ATOM    602  HB  VAL A  40      12.426  27.585  16.581  1.00  8.47           H  
ATOM    603 HG11 VAL A  40      13.890  25.712  16.046  1.00  5.62           H  
ATOM    604 HG12 VAL A  40      13.225  25.796  14.583  1.00  9.65           H  
ATOM    605 HG13 VAL A  40      14.063  26.985  15.143  1.00 11.90           H  
ATOM    606 HG21 VAL A  40      10.437  27.707  14.798  1.00  3.10           H  
ATOM    607 HG22 VAL A  40      11.620  28.680  15.004  1.00  8.51           H  
ATOM    608 HG23 VAL A  40      11.770  27.568  13.938  1.00  7.01           H  
ATOM    609  N   PHE A  41      12.324  23.917  17.592  1.00  7.92           N  
ATOM    610  CA  PHE A  41      13.084  23.138  18.566  1.00  8.56           C  
ATOM    611  C   PHE A  41      14.566  23.296  18.180  1.00 10.78           C  
ATOM    612  O   PHE A  41      14.878  23.108  17.012  1.00 10.62           O  
ATOM    613  CB  PHE A  41      12.663  21.689  18.679  1.00  7.77           C  
ATOM    614  CG  PHE A  41      11.426  21.521  19.500  1.00 11.64           C  
ATOM    615  CD1 PHE A  41      10.178  21.585  18.876  1.00 13.98           C  
ATOM    616  CD2 PHE A  41      11.501  21.338  20.883  1.00 10.87           C  
ATOM    617  CE1 PHE A  41       9.007  21.424  19.647  1.00 13.49           C  
ATOM    618  CE2 PHE A  41      10.361  21.187  21.639  1.00  9.11           C  
ATOM    619  CZ  PHE A  41       9.104  21.246  21.022  1.00 10.89           C  
ATOM    620  H   PHE A  41      12.078  23.495  16.819  1.00  9.89           H  
ATOM    621  HA  PHE A  41      12.944  23.465  19.446  1.00  9.50           H  
ATOM    622  HB2 PHE A  41      12.575  21.285  17.809  1.00  9.35           H  
ATOM    623  HB3 PHE A  41      13.427  21.187  19.099  1.00  9.37           H  
ATOM    624  HD1 PHE A  41      10.135  21.718  17.918  1.00 11.68           H  
ATOM    625  HD2 PHE A  41      12.349  21.306  21.288  1.00 11.13           H  
ATOM    626  HE1 PHE A  41       8.160  21.464  19.261  1.00 14.71           H  
ATOM    627  HE2 PHE A  41      10.433  21.060  22.578  1.00 12.08           H  
ATOM    628  HZ  PHE A  41       8.309  21.138  21.561  1.00 12.90           H  
ATOM    629  N   ASP A  42      15.360  23.612  19.169  1.00  8.74           N  
ATOM    630  CA  ASP A  42      16.825  23.777  18.943  1.00 14.17           C  
ATOM    631  C   ASP A  42      17.440  22.386  18.711  1.00 12.42           C  
ATOM    632  O   ASP A  42      17.399  21.560  19.658  1.00 11.15           O  
ATOM    633  CB  ASP A  42      17.408  24.487  20.169  1.00 18.50           C  
ATOM    634  CG  ASP A  42      18.895  24.735  20.043  1.00 25.69           C  
ATOM    635  OD1 ASP A  42      19.570  24.151  19.225  1.00 22.65           O  
ATOM    636  OD2 ASP A  42      19.361  25.643  20.879  1.00 30.18           O  
ATOM    637  H   ASP A  42      15.058  23.726  20.021  1.00  7.89           H  
ATOM    638  HA  ASP A  42      16.968  24.291  18.158  1.00 12.85           H  
ATOM    639  HB2 ASP A  42      16.932  25.339  20.388  1.00 17.87           H  
ATOM    640  HB3 ASP A  42      17.256  23.947  20.988  1.00 17.92           H  
ATOM    641  N   GLU A  43      17.991  22.170  17.548  1.00 11.85           N  
ATOM    642  CA  GLU A  43      18.570  20.874  17.190  1.00 14.53           C  
ATOM    643  C   GLU A  43      19.705  20.399  18.049  1.00 13.97           C  
ATOM    644  O   GLU A  43      19.920  19.170  18.186  1.00 17.06           O  
ATOM    645  CB  GLU A  43      18.979  20.793  15.725  1.00 24.13           C  
ATOM    646  CG  GLU A  43      20.028  21.779  15.242  1.00 35.55           C  
ATOM    647  CD  GLU A  43      20.568  21.588  13.851  1.00 45.58           C  
ATOM    648  OE1 GLU A  43      19.799  20.826  13.092  1.00 47.44           O  
ATOM    649  OE2 GLU A  43      21.635  22.093  13.456  1.00 51.88           O  
ATOM    650  H   GLU A  43      17.965  22.828  16.918  1.00 13.29           H  
ATOM    651  HA  GLU A  43      17.815  20.195  17.312  1.00 17.11           H  
ATOM    652  HB2 GLU A  43      19.432  19.869  15.656  1.00 21.93           H  
ATOM    653  HB3 GLU A  43      18.192  20.785  15.185  1.00 20.58           H  
ATOM    654  HG2 GLU A  43      19.714  22.720  15.325  1.00 35.37           H  
ATOM    655  HG3 GLU A  43      20.793  21.710  15.876  1.00 35.44           H  
ATOM    656  N   ASP A  44      20.406  21.310  18.683  1.00 10.22           N  
ATOM    657  CA  ASP A  44      21.538  21.037  19.588  1.00 12.17           C  
ATOM    658  C   ASP A  44      21.095  20.967  21.036  1.00 14.63           C  
ATOM    659  O   ASP A  44      21.944  20.816  21.936  1.00 16.18           O  
ATOM    660  CB  ASP A  44      22.537  22.224  19.575  1.00 14.93           C  
ATOM    661  CG  ASP A  44      23.161  22.414  18.230  1.00 23.97           C  
ATOM    662  OD1 ASP A  44      23.696  21.299  17.808  1.00 27.75           O  
ATOM    663  OD2 ASP A  44      23.149  23.476  17.627  1.00 24.92           O  
ATOM    664  H   ASP A  44      20.201  22.197  18.562  1.00 14.05           H  
ATOM    665  HA  ASP A  44      22.046  20.304  19.350  1.00 11.76           H  
ATOM    666  HB2 ASP A  44      22.177  23.033  19.962  1.00 15.78           H  
ATOM    667  HB3 ASP A  44      23.253  21.955  20.206  1.00 16.69           H  
ATOM    668  N  ASER A  45      19.777  21.080  21.256  0.50 10.74           N  
ATOM    669  N  BSER A  45      19.793  21.129  21.224  0.50 11.75           N  
ATOM    670  CA ASER A  45      19.275  21.052  22.635  0.50 11.38           C  
ATOM    671  CA BSER A  45      19.182  21.159  22.546  0.50 13.02           C  
ATOM    672  C  ASER A  45      17.990  20.269  22.831  0.50  9.43           C  
ATOM    673  C  BSER A  45      17.918  20.335  22.685  0.50  9.84           C  
ATOM    674  O  ASER A  45      17.059  20.662  23.574  0.50  7.02           O  
ATOM    675  O  BSER A  45      16.903  20.790  23.260  0.50 10.89           O  
ATOM    676  CB ASER A  45      19.173  22.472  23.201  0.50 15.10           C  
ATOM    677  CB BSER A  45      18.896  22.641  22.904  0.50 17.19           C  
ATOM    678  OG ASER A  45      19.498  22.443  24.579  0.50 19.08           O  
ATOM    679  OG BSER A  45      20.065  23.439  22.743  0.50 21.40           O  
ATOM    680  H  ASER A  45      19.207  21.197  20.589  0.50 13.05           H  
ATOM    681  H  BSER A  45      19.226  21.266  20.530  0.50 13.71           H  
ATOM    682  HA ASER A  45      19.987  20.635  23.196  0.50 12.23           H  
ATOM    683  HA BSER A  45      19.843  20.886  23.212  0.50 13.19           H  
ATOM    684  HB2ASER A  45      19.918  23.007  22.757  0.50 17.19           H  
ATOM    685  HB2BSER A  45      18.236  22.983  22.231  0.50 16.18           H  
ATOM    686  HB3ASER A  45      18.334  22.898  22.983  0.50 16.09           H  
ATOM    687  HB3BSER A  45      18.527  22.713  23.794  0.50 17.72           H  
ATOM    688  HG ASER A  45      18.799  22.204  25.035  0.50 19.37           H  
ATOM    689  HG BSER A  45      20.635  23.245  23.357  0.50 19.19           H  
ATOM    690  N   ILE A  46      17.983  19.116  22.207  1.00  7.95           N  
ATOM    691  CA  ILE A  46      16.913  18.109  22.254  1.00  8.14           C  
ATOM    692  C   ILE A  46      17.646  16.768  22.455  1.00  5.02           C  
ATOM    693  O   ILE A  46      18.873  16.645  22.221  1.00  8.08           O  
ATOM    694  CB  ILE A  46      15.967  18.130  21.081  1.00  7.68           C  
ATOM    695  CG1 ILE A  46      16.592  17.877  19.736  1.00 10.70           C  
ATOM    696  CG2 ILE A  46      15.234  19.506  21.087  1.00  9.41           C  
ATOM    697  CD1 ILE A  46      15.618  17.736  18.540  1.00 10.14           C  
ATOM    698  H   ILE A  46      18.712  18.842  21.688  1.00 10.55           H  
ATOM    699  HA  ILE A  46      16.431  18.229  23.108  1.00  5.41           H  
ATOM    700  HB  ILE A  46      15.279  17.447  21.232  1.00 11.13           H  
ATOM    701 HG12 ILE A  46      17.269  18.540  19.453  1.00  2.00           H  
ATOM    702 HG13 ILE A  46      17.027  16.970  19.799  1.00  6.94           H  
ATOM    703 HG21 ILE A  46      15.848  20.265  21.072  1.00  7.97           H  
ATOM    704 HG22 ILE A  46      14.545  19.512  20.413  1.00  9.30           H  
ATOM    705 HG23 ILE A  46      14.763  19.565  22.021  1.00  4.09           H  
ATOM    706 HD11 ILE A  46      14.737  18.043  18.750  1.00  8.88           H  
ATOM    707 HD12 ILE A  46      16.048  18.355  17.836  1.00  8.53           H  
ATOM    708 HD13 ILE A  46      15.656  16.808  18.204  1.00 10.27           H  
ATOM    709  N   PRO A  47      16.912  15.797  22.899  1.00  6.52           N  
ATOM    710  CA  PRO A  47      17.496  14.467  23.171  1.00  7.87           C  
ATOM    711  C   PRO A  47      18.104  13.871  21.923  1.00  9.51           C  
ATOM    712  O   PRO A  47      17.649  14.036  20.787  1.00  9.45           O  
ATOM    713  CB  PRO A  47      16.382  13.635  23.745  1.00 10.71           C  
ATOM    714  CG  PRO A  47      15.335  14.639  24.255  1.00  9.92           C  
ATOM    715  CD  PRO A  47      15.485  15.789  23.259  1.00  6.09           C  
ATOM    716  HA  PRO A  47      18.192  14.644  23.861  1.00  5.03           H  
ATOM    717  HB2 PRO A  47      16.044  13.078  22.997  1.00 10.01           H  
ATOM    718  HB3 PRO A  47      16.588  13.008  24.336  1.00 11.50           H  
ATOM    719  HG2 PRO A  47      14.451  14.297  24.327  1.00  5.97           H  
ATOM    720  HG3 PRO A  47      15.593  14.959  25.013  1.00  9.01           H  
ATOM    721  HD2 PRO A  47      14.933  15.762  22.498  1.00  9.10           H  
ATOM    722  HD3 PRO A  47      15.263  16.629  23.783  1.00 10.09           H  
ATOM    723  N   SER A  48      19.208  13.179  22.184  1.00 11.34           N  
ATOM    724  CA  SER A  48      19.983  12.496  21.141  1.00 14.15           C  
ATOM    725  C   SER A  48      19.113  11.554  20.333  1.00 10.02           C  
ATOM    726  O   SER A  48      18.308  10.783  20.856  1.00 14.03           O  
ATOM    727  CB  SER A  48      21.165  11.753  21.790  1.00 20.69           C  
ATOM    728  OG  SER A  48      22.131  12.789  22.113  1.00 30.42           O  
ATOM    729  H   SER A  48      19.537  13.060  23.016  1.00 11.92           H  
ATOM    730  HA  SER A  48      20.397  13.149  20.543  1.00 11.39           H  
ATOM    731  HB2 SER A  48      20.851  11.293  22.579  1.00 20.52           H  
ATOM    732  HB3 SER A  48      21.538  11.080  21.155  1.00 20.98           H  
ATOM    733  HG  SER A  48      22.859  12.401  22.405  1.00 31.05           H  
ATOM    734  N   GLY A  49      19.274  11.661  19.031  1.00 11.15           N  
ATOM    735  CA  GLY A  49      18.568  10.847  18.044  1.00 11.00           C  
ATOM    736  C   GLY A  49      17.255  11.369  17.535  1.00 11.94           C  
ATOM    737  O   GLY A  49      16.724  10.861  16.523  1.00 12.45           O  
ATOM    738  H   GLY A  49      19.894  12.253  18.662  1.00 12.57           H  
ATOM    739  HA2 GLY A  49      19.188  10.659  17.307  1.00 11.62           H  
ATOM    740  HA3 GLY A  49      18.422   9.925  18.488  1.00 11.83           H  
ATOM    741  N   VAL A  50      16.690  12.370  18.210  1.00  9.25           N  
ATOM    742  CA  VAL A  50      15.431  12.965  17.817  1.00  5.96           C  
ATOM    743  C   VAL A  50      15.627  13.878  16.592  1.00  8.11           C  
ATOM    744  O   VAL A  50      16.530  14.684  16.523  1.00  9.35           O  
ATOM    745  CB  VAL A  50      14.803  13.764  18.994  1.00  7.82           C  
ATOM    746  CG1 VAL A  50      13.588  14.581  18.517  1.00  7.99           C  
ATOM    747  CG2 VAL A  50      14.441  12.899  20.166  1.00  7.78           C  
ATOM    748  H   VAL A  50      17.115  12.712  18.947  1.00  9.63           H  
ATOM    749  HA  VAL A  50      14.797  12.270  17.671  1.00  6.61           H  
ATOM    750  HB  VAL A  50      15.490  14.424  19.299  1.00  3.63           H  
ATOM    751 HG11 VAL A  50      13.693  15.071  17.754  1.00  2.00           H  
ATOM    752 HG12 VAL A  50      12.806  14.013  18.536  1.00  4.17           H  
ATOM    753 HG13 VAL A  50      13.380  15.192  19.309  1.00  4.29           H  
ATOM    754 HG21 VAL A  50      15.069  12.180  20.374  1.00  6.08           H  
ATOM    755 HG22 VAL A  50      14.360  13.470  20.973  1.00  4.98           H  
ATOM    756 HG23 VAL A  50      13.584  12.451  20.014  1.00  7.73           H  
ATOM    757  N   ASP A  51      14.718  13.726  15.655  1.00  9.41           N  
ATOM    758  CA  ASP A  51      14.642  14.516  14.400  1.00  9.10           C  
ATOM    759  C   ASP A  51      13.851  15.825  14.671  1.00  6.01           C  
ATOM    760  O   ASP A  51      12.634  15.774  14.742  1.00  9.81           O  
ATOM    761  CB  ASP A  51      13.988  13.714  13.316  1.00 10.37           C  
ATOM    762  CG  ASP A  51      13.944  14.325  11.945  1.00 13.25           C  
ATOM    763  OD1 ASP A  51      14.341  15.515  11.809  1.00 13.62           O  
ATOM    764  OD2 ASP A  51      13.514  13.625  11.036  1.00 17.11           O  
ATOM    765  H   ASP A  51      14.015  13.109  15.749  1.00  9.46           H  
ATOM    766  HA  ASP A  51      15.510  14.807  14.070  1.00  7.59           H  
ATOM    767  HB2 ASP A  51      14.200  12.786  13.263  1.00 10.28           H  
ATOM    768  HB3 ASP A  51      12.973  13.697  13.589  1.00  9.07           H  
ATOM    769  N   ALA A  52      14.583  16.891  14.787  1.00 10.59           N  
ATOM    770  CA  ALA A  52      13.950  18.201  15.030  1.00 10.82           C  
ATOM    771  C   ALA A  52      12.884  18.480  13.996  1.00 12.09           C  
ATOM    772  O   ALA A  52      11.893  19.193  14.262  1.00 13.41           O  
ATOM    773  CB  ALA A  52      15.018  19.300  15.078  1.00 12.21           C  
ATOM    774  H   ALA A  52      15.493  16.904  14.726  1.00  9.22           H  
ATOM    775  HA  ALA A  52      13.544  18.182  15.932  1.00 14.05           H  
ATOM    776  HB1 ALA A  52      15.668  19.075  15.822  1.00 11.37           H  
ATOM    777  HB2 ALA A  52      15.539  19.399  14.285  1.00  9.20           H  
ATOM    778  HB3 ALA A  52      14.641  20.176  15.321  1.00  9.40           H  
ATOM    779  N   SER A  53      13.062  17.925  12.790  1.00 12.10           N  
ATOM    780  CA  SER A  53      12.110  18.196  11.692  1.00 11.50           C  
ATOM    781  C   SER A  53      10.727  17.662  11.920  1.00 13.20           C  
ATOM    782  O   SER A  53       9.758  18.300  11.445  1.00 19.11           O  
ATOM    783  CB  SER A  53      12.709  17.709  10.343  1.00 12.68           C  
ATOM    784  OG  SER A  53      12.397  16.358  10.147  1.00 17.12           O  
ATOM    785  H   SER A  53      13.795  17.430  12.613  1.00 10.17           H  
ATOM    786  HA  SER A  53      12.048  19.187  11.615  1.00  9.99           H  
ATOM    787  HB2 SER A  53      12.237  18.215   9.617  1.00 12.49           H  
ATOM    788  HB3 SER A  53      13.652  17.906  10.266  1.00  9.48           H  
ATOM    789  HG  SER A  53      12.204  15.930  10.849  1.00 17.51           H  
ATOM    790  N   LYS A  54      10.577  16.579  12.618  1.00 10.98           N  
ATOM    791  CA  LYS A  54       9.337  15.927  12.919  1.00 14.26           C  
ATOM    792  C   LYS A  54       8.524  16.653  13.993  1.00 11.99           C  
ATOM    793  O   LYS A  54       7.299  16.455  14.008  1.00 15.35           O  
ATOM    794  CB ALYS A  54       9.518  14.513  13.452  0.50 16.59           C  
ATOM    795  CB BLYS A  54       9.554  14.470  13.319  0.50 17.56           C  
ATOM    796  CG ALYS A  54      10.028  13.404  12.557  0.50 18.42           C  
ATOM    797  CG BLYS A  54      10.299  13.683  12.221  0.50 20.51           C  
ATOM    798  CD ALYS A  54       9.948  12.073  13.322  0.50 20.31           C  
ATOM    799  CD BLYS A  54      10.248  12.193  12.553  0.50 24.33           C  
ATOM    800  CE ALYS A  54      10.264  10.852  12.502  0.50 23.60           C  
ATOM    801  CE BLYS A  54      10.885  11.350  11.467  0.50 27.38           C  
ATOM    802  NZ ALYS A  54      10.150   9.606  13.326  0.50 27.44           N  
ATOM    803  NZ BLYS A  54      12.227  11.878  11.124  0.50 27.38           N  
ATOM    804  H   LYS A  54      11.345  16.142  12.952  1.00 14.54           H  
ATOM    805  HA  LYS A  54       8.813  15.872  12.087  1.00 14.60           H  
ATOM    806  HB2ALYS A  54      10.051  14.549  14.293  0.50 17.02           H  
ATOM    807  HB2BLYS A  54      10.052  14.419  14.157  0.50 18.16           H  
ATOM    808  HB3ALYS A  54       8.568  14.242  13.772  0.50 17.11           H  
ATOM    809  HB3BLYS A  54       8.648  14.074  13.442  0.50 18.36           H  
ATOM    810  HG2ALYS A  54       9.544  13.350  11.703  0.50 18.27           H  
ATOM    811  HG2BLYS A  54       9.917  13.867  11.334  0.50 19.82           H  
ATOM    812  HG3ALYS A  54      10.989  13.558  12.302  0.50 17.82           H  
ATOM    813  HG3BLYS A  54      11.248  13.964  12.174  0.50 19.31           H  
ATOM    814  HD2ALYS A  54      10.537  12.108  14.108  0.50 20.57           H  
ATOM    815  HD2BLYS A  54      10.694  12.024  13.411  0.50 24.16           H  
ATOM    816  HD3ALYS A  54       9.009  11.989  13.694  0.50 21.18           H  
ATOM    817  HD3BLYS A  54       9.289  11.927  12.660  0.50 24.05           H  
ATOM    818  HE2ALYS A  54       9.657  10.726  11.728  0.50 23.94           H  
ATOM    819  HE2BLYS A  54      10.966  10.408  11.708  0.50 26.46           H  
ATOM    820  HE3ALYS A  54      11.202  10.872  12.167  0.50 23.86           H  
ATOM    821  HE3BLYS A  54      10.346  11.425  10.613  0.50 27.13           H  
ATOM    822  HZ1ALYS A  54      10.034   9.797  14.203  0.50 26.83           H  
ATOM    823  HZ1BLYS A  54      12.739  12.009  11.850  0.50 27.43           H  
ATOM    824  HZ2ALYS A  54       9.466   9.075  12.977  0.50 27.26           H  
ATOM    825  HZ2BLYS A  54      12.671  11.252  10.563  0.50 28.10           H  
ATOM    826  HZ3ALYS A  54      10.921   9.070  13.264  0.50 27.00           H  
ATOM    827  HZ3BLYS A  54      12.122  12.627  10.586  0.50 27.77           H  
ATOM    828  N   ILE A  55       9.174  17.453  14.840  1.00  9.43           N  
ATOM    829  CA  ILE A  55       8.474  18.151  15.906  1.00 11.93           C  
ATOM    830  C   ILE A  55       8.460  19.660  15.860  1.00 10.33           C  
ATOM    831  O   ILE A  55       7.833  20.297  16.756  1.00 12.94           O  
ATOM    832  CB  ILE A  55       9.123  17.762  17.284  1.00 11.45           C  
ATOM    833  CG1 ILE A  55      10.583  18.069  17.333  1.00  9.75           C  
ATOM    834  CG2 ILE A  55       8.859  16.285  17.559  1.00 13.55           C  
ATOM    835  CD1 ILE A  55      11.326  17.919  18.663  1.00 13.84           C  
ATOM    836  H   ILE A  55      10.067  17.543  14.778  1.00 12.06           H  
ATOM    837  HA  ILE A  55       7.557  17.826  15.956  1.00  9.08           H  
ATOM    838  HB  ILE A  55       8.631  18.347  17.931  1.00 12.56           H  
ATOM    839 HG12 ILE A  55      11.057  17.538  16.668  1.00 11.84           H  
ATOM    840 HG13 ILE A  55      10.748  19.061  17.100  1.00 11.74           H  
ATOM    841 HG21 ILE A  55       9.006  15.743  16.773  1.00 12.81           H  
ATOM    842 HG22 ILE A  55       9.416  16.042  18.328  1.00  6.74           H  
ATOM    843 HG23 ILE A  55       7.845  16.197  17.772  1.00  9.63           H  
ATOM    844 HD11 ILE A  55      10.661  18.109  19.372  1.00 10.07           H  
ATOM    845 HD12 ILE A  55      11.633  16.977  18.751  1.00  6.59           H  
ATOM    846 HD13 ILE A  55      12.121  18.562  18.708  1.00  4.39           H  
ATOM    847  N   SER A  56       9.130  20.257  14.932  1.00  6.72           N  
ATOM    848  CA  SER A  56       9.251  21.709  14.808  1.00  7.64           C  
ATOM    849  C   SER A  56       8.628  22.304  13.563  1.00  8.94           C  
ATOM    850  O   SER A  56       8.417  21.664  12.512  1.00  9.20           O  
ATOM    851  CB ASER A  56      10.742  22.092  14.684  0.50 10.01           C  
ATOM    852  CB BSER A  56      10.787  21.889  14.852  0.50  9.42           C  
ATOM    853  OG ASER A  56      11.602  21.697  15.662  0.50  6.84           O  
ATOM    854  OG BSER A  56      11.304  23.152  14.988  0.50 10.34           O  
ATOM    855  H   SER A  56       9.602  19.781  14.315  1.00 11.81           H  
ATOM    856  HA  SER A  56       8.913  22.114  15.590  1.00  6.14           H  
ATOM    857  HB2ASER A  56      11.046  21.630  13.802  0.50  9.91           H  
ATOM    858  HB2BSER A  56      11.090  21.310  15.620  0.50  9.25           H  
ATOM    859  HB3ASER A  56      10.814  23.064  14.443  0.50  8.56           H  
ATOM    860  HB3BSER A  56      11.172  21.418  14.036  0.50 10.65           H  
ATOM    861  HG ASER A  56      11.860  20.863  15.515  0.50  9.52           H  
ATOM    862  HG BSER A  56      11.640  23.427  14.224  0.50  5.50           H  
ATOM    863  N   MET A  57       8.349  23.594  13.627  1.00  9.54           N  
ATOM    864  CA  MET A  57       7.929  24.417  12.482  1.00  9.62           C  
ATOM    865  C   MET A  57       9.303  24.790  11.842  1.00  9.91           C  
ATOM    866  O   MET A  57      10.402  24.685  12.466  1.00 11.53           O  
ATOM    867  CB  MET A  57       7.184  25.696  12.809  1.00  6.57           C  
ATOM    868  CG  MET A  57       5.814  25.350  13.385  1.00  7.68           C  
ATOM    869  SD  MET A  57       4.901  26.826  13.914  1.00 10.04           S  
ATOM    870  CE  MET A  57       4.757  27.638  12.296  1.00 11.77           C  
ATOM    871  H   MET A  57       8.579  24.093  14.384  1.00 11.92           H  
ATOM    872  HA  MET A  57       7.409  23.999  11.800  1.00  8.40           H  
ATOM    873  HB2 MET A  57       7.710  26.365  13.198  1.00  3.45           H  
ATOM    874  HB3 MET A  57       6.977  26.115  11.864  1.00  7.66           H  
ATOM    875  HG2 MET A  57       5.142  24.969  12.759  1.00  5.74           H  
ATOM    876  HG3 MET A  57       5.917  24.756  14.166  1.00  3.64           H  
ATOM    877  HE1 MET A  57       5.608  27.601  11.869  1.00  8.57           H  
ATOM    878  HE2 MET A  57       4.067  27.113  11.812  1.00 10.92           H  
ATOM    879  HE3 MET A  57       4.470  28.549  12.514  1.00 10.05           H  
ATOM    880  N   SER A  58       9.266  25.205  10.617  1.00 16.66           N  
ATOM    881  CA  SER A  58      10.513  25.667   9.962  1.00 17.90           C  
ATOM    882  C   SER A  58      10.685  27.108  10.488  1.00 15.48           C  
ATOM    883  O   SER A  58       9.672  27.709  10.888  1.00 13.28           O  
ATOM    884  CB  SER A  58      10.371  25.647   8.473  1.00 24.91           C  
ATOM    885  OG  SER A  58      11.365  26.444   7.857  1.00 34.22           O  
ATOM    886  H   SER A  58       8.480  25.316  10.163  1.00 14.42           H  
ATOM    887  HA  SER A  58      11.196  25.116  10.274  1.00 18.63           H  
ATOM    888  HB2 SER A  58      10.386  24.743   8.133  1.00 24.71           H  
ATOM    889  HB3 SER A  58       9.461  26.054   8.225  1.00 23.55           H  
ATOM    890  HG  SER A  58      10.989  26.828   7.156  1.00 33.43           H  
ATOM    891  N   GLU A  59      11.883  27.627  10.528  1.00 13.69           N  
ATOM    892  CA  GLU A  59      12.138  28.987  10.963  1.00 17.25           C  
ATOM    893  C   GLU A  59      11.401  29.972  10.059  1.00 15.02           C  
ATOM    894  O   GLU A  59      11.030  31.096  10.477  1.00 14.75           O  
ATOM    895  CB  GLU A  59      13.633  29.313  10.984  1.00 25.54           C  
ATOM    896  CG  GLU A  59      14.407  28.840  12.233  1.00 33.97           C  
ATOM    897  CD  GLU A  59      15.716  29.556  12.466  1.00 41.74           C  
ATOM    898  OE1 GLU A  59      16.211  30.227  11.556  1.00 49.51           O  
ATOM    899  OE2 GLU A  59      16.263  29.433  13.654  1.00 39.00           O  
ATOM    900  H   GLU A  59      12.600  27.164  10.220  1.00 17.51           H  
ATOM    901  HA  GLU A  59      11.786  29.049  11.882  1.00 18.41           H  
ATOM    902  HB2 GLU A  59      14.059  28.742  10.220  1.00 24.04           H  
ATOM    903  HB3 GLU A  59      13.794  30.205  10.751  1.00 23.65           H  
ATOM    904  HG2 GLU A  59      13.856  28.905  13.027  1.00 33.83           H  
ATOM    905  HG3 GLU A  59      14.637  27.899  12.092  1.00 33.81           H  
ATOM    906  N   GLU A  60      11.114  29.572   8.811  1.00 14.95           N  
ATOM    907  CA  GLU A  60      10.407  30.449   7.865  1.00 12.28           C  
ATOM    908  C   GLU A  60       8.912  30.336   7.909  1.00 11.11           C  
ATOM    909  O   GLU A  60       8.232  31.140   7.256  1.00 13.08           O  
ATOM    910  CB  GLU A  60      10.810  30.259   6.389  1.00 20.20           C  
ATOM    911  CG  GLU A  60      12.318  30.386   6.064  1.00 27.19           C  
ATOM    912  CD  GLU A  60      13.141  29.253   6.641  1.00 35.18           C  
ATOM    913  OE1 GLU A  60      12.537  28.083   6.647  1.00 33.94           O  
ATOM    914  OE2 GLU A  60      14.278  29.377   7.097  1.00 45.62           O  
ATOM    915  H   GLU A  60      11.392  28.746   8.547  1.00 13.99           H  
ATOM    916  HA  GLU A  60      10.601  31.413   8.073  1.00 16.02           H  
ATOM    917  HB2 GLU A  60      10.530  29.365   6.094  1.00 17.79           H  
ATOM    918  HB3 GLU A  60      10.295  30.933   5.900  1.00 17.01           H  
ATOM    919  HG2 GLU A  60      12.507  30.508   5.120  1.00 25.58           H  
ATOM    920  HG3 GLU A  60      12.622  31.252   6.466  1.00 24.57           H  
ATOM    921  N  AASP A  61       8.427  29.359   8.624  0.60 11.45           N  
ATOM    922  N  BASP A  61       8.405  29.384   8.629  0.40 11.83           N  
ATOM    923  CA AASP A  61       6.966  29.154   8.737  0.60 11.90           C  
ATOM    924  CA BASP A  61       6.967  29.063   8.823  0.40 12.12           C  
ATOM    925  C  AASP A  61       6.509  30.105   9.852  0.60 12.56           C  
ATOM    926  C  BASP A  61       6.443  29.942   9.952  0.40 11.65           C  
ATOM    927  O  AASP A  61       7.324  30.444  10.746  0.60 12.45           O  
ATOM    928  O  BASP A  61       7.144  30.074  10.985  0.40  7.35           O  
ATOM    929  CB AASP A  61       6.613  27.728   8.997  0.60 11.43           C  
ATOM    930  CB BASP A  61       6.869  27.593   9.103  0.40 14.16           C  
ATOM    931  CG AASP A  61       7.262  26.633   8.221  0.60 17.05           C  
ATOM    932  CG BASP A  61       5.630  26.803   9.116  0.40 18.52           C  
ATOM    933  OD1AASP A  61       7.546  26.760   7.033  0.60 21.09           O  
ATOM    934  OD1BASP A  61       4.485  27.203   9.173  0.40 20.89           O  
ATOM    935  OD2AASP A  61       7.495  25.490   8.859  0.60 11.58           O  
ATOM    936  OD2BASP A  61       5.855  25.479   9.066  0.40 16.16           O  
ATOM    937  H  AASP A  61       8.956  28.783   9.087  0.60 11.37           H  
ATOM    938  H  BASP A  61       8.965  28.795   9.101  0.40 11.68           H  
ATOM    939  HA AASP A  61       6.559  29.451   7.916  0.60 12.01           H  
ATOM    940  HA BASP A  61       6.499  29.258   8.014  0.40 12.95           H  
ATOM    941  HB2AASP A  61       6.679  27.489   9.966  0.60 15.83           H  
ATOM    942  HB2BASP A  61       7.558  27.087   8.521  0.40 15.86           H  
ATOM    943  HB3AASP A  61       5.614  27.654   8.822  0.60 13.47           H  
ATOM    944  HB3BASP A  61       7.355  27.424  10.002  0.40 15.45           H  
ATOM    945  N   LEU A  62       5.274  30.514   9.784  1.00 11.05           N  
ATOM    946  CA  LEU A  62       4.688  31.403  10.794  1.00 10.19           C  
ATOM    947  C   LEU A  62       3.193  31.175  11.010  1.00 13.25           C  
ATOM    948  O   LEU A  62       2.477  30.811  10.070  1.00 12.56           O  
ATOM    949  CB  LEU A  62       4.910  32.859  10.421  1.00 14.04           C  
ATOM    950  CG  LEU A  62       6.294  33.485  10.479  1.00 16.24           C  
ATOM    951  CD1 LEU A  62       6.124  34.815   9.790  1.00 22.77           C  
ATOM    952  CD2 LEU A  62       6.878  33.665  11.847  1.00 11.31           C  
ATOM    953  H   LEU A  62       4.795  30.394   9.002  1.00 10.84           H  
ATOM    954  HA  LEU A  62       5.195  31.207  11.629  1.00 10.17           H  
ATOM    955  HB2 LEU A  62       4.478  33.107   9.589  1.00  8.89           H  
ATOM    956  HB3 LEU A  62       4.341  33.428  11.143  1.00  7.68           H  
ATOM    957  HG  LEU A  62       6.937  32.948   9.942  1.00 16.32           H  
ATOM    958 HD11 LEU A  62       5.168  35.089   9.870  1.00 21.79           H  
ATOM    959 HD12 LEU A  62       6.724  35.458  10.218  1.00 22.21           H  
ATOM    960 HD13 LEU A  62       6.324  34.650   8.827  1.00 22.11           H  
ATOM    961 HD21 LEU A  62       6.343  34.260  12.446  1.00 10.78           H  
ATOM    962 HD22 LEU A  62       7.037  32.823  12.315  1.00  7.09           H  
ATOM    963 HD23 LEU A  62       7.775  34.138  11.789  1.00 10.67           H  
ATOM    964  N   LEU A  63       2.763  31.392  12.235  1.00 13.96           N  
ATOM    965  CA  LEU A  63       1.337  31.343  12.683  1.00 13.70           C  
ATOM    966  C   LEU A  63       1.086  32.882  12.665  1.00 11.85           C  
ATOM    967  O   LEU A  63       1.723  33.624  13.431  1.00 13.28           O  
ATOM    968  CB  LEU A  63       1.074  30.693  13.984  1.00 10.24           C  
ATOM    969  CG  LEU A  63       1.454  29.225  14.197  1.00  9.58           C  
ATOM    970  CD1 LEU A  63       1.097  28.776  15.568  1.00 12.33           C  
ATOM    971  CD2 LEU A  63       0.798  28.329  13.168  1.00 12.58           C  
ATOM    972  H   LEU A  63       3.329  31.706  12.898  1.00 15.32           H  
ATOM    973  HA  LEU A  63       0.793  30.958  11.981  1.00 12.75           H  
ATOM    974  HB2 LEU A  63       1.507  31.268  14.684  1.00  7.83           H  
ATOM    975  HB3 LEU A  63       0.064  30.756  14.225  1.00  7.49           H  
ATOM    976  HG  LEU A  63       2.423  29.129  14.086  1.00  8.52           H  
ATOM    977 HD11 LEU A  63       0.102  28.937  15.675  1.00  6.74           H  
ATOM    978 HD12 LEU A  63       1.200  27.760  15.634  1.00  9.07           H  
ATOM    979 HD13 LEU A  63       1.639  29.168  16.244  1.00  8.27           H  
ATOM    980 HD21 LEU A  63      -0.122  28.552  12.968  1.00 10.78           H  
ATOM    981 HD22 LEU A  63       1.351  28.186  12.380  1.00  8.37           H  
ATOM    982 HD23 LEU A  63       0.707  27.388  13.627  1.00 12.26           H  
ATOM    983  N   ASN A  64       0.226  33.260  11.756  1.00 15.77           N  
ATOM    984  CA  ASN A  64      -0.051  34.682  11.523  1.00 15.83           C  
ATOM    985  C   ASN A  64      -1.273  35.272  12.174  1.00 16.04           C  
ATOM    986  O   ASN A  64      -1.274  36.524  12.355  1.00 21.66           O  
ATOM    987  CB AASN A  64      -0.108  34.889   9.986  0.50 19.86           C  
ATOM    988  CB BASN A  64      -0.108  34.905   9.979  0.50 21.16           C  
ATOM    989  CG AASN A  64       1.189  34.884   9.237  0.50 22.76           C  
ATOM    990  CG BASN A  64       1.249  35.327   9.450  0.50 25.60           C  
ATOM    991  OD1AASN A  64       2.318  34.904   9.771  0.50 25.35           O  
ATOM    992  OD1BASN A  64       1.746  36.412   9.802  0.50 28.80           O  
ATOM    993  ND2AASN A  64       1.074  34.880   7.893  0.50 26.16           N  
ATOM    994  ND2BASN A  64       1.843  34.478   8.617  0.50 27.13           N  
ATOM    995  H   ASN A  64      -0.175  32.691  11.190  1.00 11.74           H  
ATOM    996  HA  ASN A  64       0.709  35.222  11.760  1.00 16.20           H  
ATOM    997  HB2AASN A  64      -0.700  34.184   9.615  0.50 18.46           H  
ATOM    998  HB2BASN A  64      -0.381  34.068   9.561  0.50 19.90           H  
ATOM    999  HB3AASN A  64      -0.571  35.751   9.820  0.50 19.79           H  
ATOM   1000  HB3BASN A  64      -0.767  35.585   9.782  0.50 21.54           H  
ATOM   1001 HD21AASN A  64       1.835  34.885   7.345  0.50 24.46           H  
ATOM   1002 HD21BASN A  64       2.686  34.704   8.268  0.50 26.25           H  
ATOM   1003 HD22AASN A  64       0.257  34.875   7.493  0.50 24.40           H  
ATOM   1004 HD22BASN A  64       1.447  33.694   8.382  0.50 25.86           H  
ATOM   1005  N   ALA A  65      -2.257  34.477  12.467  1.00 13.56           N  
ATOM   1006  CA  ALA A  65      -3.514  34.940  13.042  1.00 13.08           C  
ATOM   1007  C   ALA A  65      -3.879  34.357  14.370  1.00 12.35           C  
ATOM   1008  O   ALA A  65      -3.485  33.224  14.732  1.00 11.36           O  
ATOM   1009  CB  ALA A  65      -4.606  34.531  11.989  1.00 17.95           C  
ATOM   1010  H   ALA A  65      -2.202  33.581  12.284  1.00 16.80           H  
ATOM   1011  HA  ALA A  65      -3.528  35.908  13.101  1.00 10.22           H  
ATOM   1012  HB1 ALA A  65      -4.198  33.841  11.391  1.00 16.43           H  
ATOM   1013  HB2 ALA A  65      -5.353  34.102  12.473  1.00 17.08           H  
ATOM   1014  HB3 ALA A  65      -4.854  35.272  11.454  1.00 17.26           H  
ATOM   1015  N   LYS A  66      -4.653  35.130  15.102  1.00 11.88           N  
ATOM   1016  CA  LYS A  66      -5.119  34.744  16.429  1.00 12.77           C  
ATOM   1017  C   LYS A  66      -5.908  33.443  16.315  1.00 12.52           C  
ATOM   1018  O   LYS A  66      -6.775  33.319  15.424  1.00 15.32           O  
ATOM   1019  CB ALYS A  66      -6.001  35.747  17.166  0.50 17.73           C  
ATOM   1020  CB BLYS A  66      -6.005  35.830  17.000  0.50 17.94           C  
ATOM   1021  CG ALYS A  66      -6.293  35.208  18.588  0.50 19.67           C  
ATOM   1022  CG BLYS A  66      -6.129  35.848  18.531  0.50 21.24           C  
ATOM   1023  CD ALYS A  66      -7.136  36.145  19.416  0.50 22.47           C  
ATOM   1024  CD BLYS A  66      -6.905  37.097  18.930  0.50 24.95           C  
ATOM   1025  CE ALYS A  66      -7.365  35.629  20.822  0.50 24.08           C  
ATOM   1026  CE BLYS A  66      -6.816  37.468  20.380  0.50 27.06           C  
ATOM   1027  NZ ALYS A  66      -6.254  36.022  21.720  0.50 26.25           N  
ATOM   1028  NZ BLYS A  66      -7.426  38.815  20.617  0.50 29.66           N  
ATOM   1029  H   LYS A  66      -4.932  35.952  14.829  1.00 12.67           H  
ATOM   1030  HA  LYS A  66      -4.367  34.552  17.026  1.00 15.91           H  
ATOM   1031  HB2ALYS A  66      -5.609  36.625  17.207  0.50 16.80           H  
ATOM   1032  HB2BLYS A  66      -5.685  36.725  16.705  0.50 16.24           H  
ATOM   1033  HB3ALYS A  66      -6.871  35.768  16.668  0.50 17.21           H  
ATOM   1034  HB3BLYS A  66      -6.921  35.685  16.614  0.50 17.51           H  
ATOM   1035  HG2ALYS A  66      -6.846  34.331  18.469  0.50 20.30           H  
ATOM   1036  HG2BLYS A  66      -6.585  35.026  18.851  0.50 22.00           H  
ATOM   1037  HG3ALYS A  66      -5.489  34.917  19.034  0.50 19.53           H  
ATOM   1038  HG3BLYS A  66      -5.237  35.868  18.939  0.50 22.07           H  
ATOM   1039  HD2ALYS A  66      -6.696  37.030  19.482  0.50 22.22           H  
ATOM   1040  HD2BLYS A  66      -6.571  37.864  18.379  0.50 25.61           H  
ATOM   1041  HD3ALYS A  66      -8.025  36.284  18.980  0.50 22.63           H  
ATOM   1042  HD3BLYS A  66      -7.866  36.957  18.678  0.50 25.37           H  
ATOM   1043  HE2ALYS A  66      -8.211  35.982  21.196  0.50 25.35           H  
ATOM   1044  HE2BLYS A  66      -7.252  36.823  20.967  0.50 27.92           H  
ATOM   1045  HE3ALYS A  66      -7.389  34.636  20.826  0.50 24.05           H  
ATOM   1046  HE3BLYS A  66      -5.855  37.574  20.654  0.50 27.91           H  
ATOM   1047  HZ1ALYS A  66      -5.844  36.787  21.434  0.50 26.01           H  
ATOM   1048  HZ1BLYS A  66      -7.084  39.423  19.998  0.50 29.36           H  
ATOM   1049  HZ2ALYS A  66      -6.579  36.206  22.594  0.50 26.42           H  
ATOM   1050  HZ2BLYS A  66      -8.342  38.773  20.575  0.50 29.47           H  
ATOM   1051  HZ3ALYS A  66      -5.671  35.318  21.835  0.50 26.94           H  
ATOM   1052  HZ3BLYS A  66      -7.190  39.156  21.452  0.50 29.18           H  
ATOM   1053  N   GLY A  67      -5.576  32.530  17.198  1.00 13.16           N  
ATOM   1054  CA  GLY A  67      -6.254  31.238  17.222  1.00 10.35           C  
ATOM   1055  C   GLY A  67      -5.646  30.139  16.433  1.00 11.03           C  
ATOM   1056  O   GLY A  67      -6.091  28.963  16.597  1.00 14.16           O  
ATOM   1057  H   GLY A  67      -4.934  32.685  17.834  1.00 13.68           H  
ATOM   1058  HA2 GLY A  67      -6.229  30.958  18.209  1.00 11.54           H  
ATOM   1059  HA3 GLY A  67      -7.208  31.386  17.023  1.00 14.08           H  
ATOM   1060  N   GLU A  68      -4.690  30.418  15.596  1.00 10.90           N  
ATOM   1061  CA  GLU A  68      -3.990  29.386  14.815  1.00 12.10           C  
ATOM   1062  C   GLU A  68      -3.164  28.555  15.827  1.00 14.05           C  
ATOM   1063  O   GLU A  68      -2.617  29.117  16.771  1.00 10.59           O  
ATOM   1064  CB  GLU A  68      -3.024  29.888  13.798  1.00 11.59           C  
ATOM   1065  CG  GLU A  68      -3.441  30.636  12.555  1.00 20.12           C  
ATOM   1066  CD  GLU A  68      -2.343  30.764  11.506  1.00 20.94           C  
ATOM   1067  OE1 GLU A  68      -1.893  29.812  10.857  1.00 28.39           O  
ATOM   1068  OE2 GLU A  68      -1.923  31.973  11.399  1.00 23.57           O  
ATOM   1069  H   GLU A  68      -4.381  31.289  15.520  1.00 11.84           H  
ATOM   1070  HA  GLU A  68      -4.662  28.753  14.453  1.00 12.29           H  
ATOM   1071  HB2 GLU A  68      -2.286  30.396  14.260  1.00 12.52           H  
ATOM   1072  HB3 GLU A  68      -2.582  29.031  13.428  1.00 14.43           H  
ATOM   1073  HG2 GLU A  68      -4.263  30.465  12.202  1.00 16.43           H  
ATOM   1074  HG3 GLU A  68      -3.502  31.639  12.918  1.00 16.95           H  
ATOM   1075  N   THR A  69      -3.142  27.240  15.574  1.00 12.66           N  
ATOM   1076  CA  THR A  69      -2.406  26.343  16.470  1.00  9.59           C  
ATOM   1077  C   THR A  69      -1.353  25.517  15.751  1.00 11.70           C  
ATOM   1078  O   THR A  69      -1.446  25.335  14.555  1.00 11.54           O  
ATOM   1079  CB  THR A  69      -3.420  25.416  17.164  1.00 11.93           C  
ATOM   1080  OG1 THR A  69      -4.062  24.716  16.104  1.00 13.55           O  
ATOM   1081  CG2 THR A  69      -4.416  26.150  18.029  1.00 10.49           C  
ATOM   1082  H   THR A  69      -3.574  26.892  14.868  1.00 12.36           H  
ATOM   1083  HA  THR A  69      -1.975  26.845  17.175  1.00 13.14           H  
ATOM   1084  HB  THR A  69      -2.936  24.717  17.715  1.00 13.62           H  
ATOM   1085  HG1 THR A  69      -4.486  24.015  16.411  1.00 12.34           H  
ATOM   1086 HG21 THR A  69      -3.988  26.831  18.587  1.00 10.81           H  
ATOM   1087 HG22 THR A  69      -5.096  26.617  17.451  1.00 13.58           H  
ATOM   1088 HG23 THR A  69      -4.921  25.497  18.588  1.00  8.04           H  
ATOM   1089  N   PHE A  70      -0.425  25.009  16.519  1.00  8.78           N  
ATOM   1090  CA  PHE A  70       0.632  24.091  16.122  1.00  8.83           C  
ATOM   1091  C   PHE A  70       0.586  23.015  17.231  1.00 10.04           C  
ATOM   1092  O   PHE A  70       0.788  23.375  18.395  1.00  9.40           O  
ATOM   1093  CB  PHE A  70       2.049  24.660  15.971  1.00  9.51           C  
ATOM   1094  CG  PHE A  70       3.111  23.655  15.600  1.00  9.88           C  
ATOM   1095  CD1 PHE A  70       3.088  23.009  14.381  1.00 12.94           C  
ATOM   1096  CD2 PHE A  70       4.134  23.343  16.501  1.00 16.64           C  
ATOM   1097  CE1 PHE A  70       4.053  22.067  14.019  1.00 14.12           C  
ATOM   1098  CE2 PHE A  70       5.113  22.388  16.176  1.00 17.15           C  
ATOM   1099  CZ  PHE A  70       5.058  21.766  14.924  1.00 13.56           C  
ATOM   1100  H   PHE A  70      -0.441  25.148  17.449  1.00 10.49           H  
ATOM   1101  HA  PHE A  70       0.414  23.675  15.309  1.00  9.74           H  
ATOM   1102  HB2 PHE A  70       2.048  25.430  15.423  1.00  8.72           H  
ATOM   1103  HB3 PHE A  70       2.278  25.005  16.907  1.00  6.78           H  
ATOM   1104  HD1 PHE A  70       2.389  23.234  13.782  1.00 13.50           H  
ATOM   1105  HD2 PHE A  70       4.147  23.784  17.369  1.00 13.63           H  
ATOM   1106  HE1 PHE A  70       4.008  21.650  13.174  1.00 13.32           H  
ATOM   1107  HE2 PHE A  70       5.802  22.169  16.758  1.00 14.87           H  
ATOM   1108  HZ  PHE A  70       5.723  21.122  14.684  1.00 15.64           H  
ATOM   1109  N  AGLU A  71       0.336  21.789  16.842  0.50  9.76           N  
ATOM   1110  N  BGLU A  71       0.336  21.790  16.834  0.50 10.86           N  
ATOM   1111  CA AGLU A  71       0.246  20.663  17.802  0.50 14.13           C  
ATOM   1112  CA BGLU A  71       0.282  20.664  17.759  0.50 15.82           C  
ATOM   1113  C  AGLU A  71       1.343  19.650  17.567  0.50 12.67           C  
ATOM   1114  C  BGLU A  71       1.513  19.766  17.546  0.50 14.23           C  
ATOM   1115  O  AGLU A  71       1.611  19.262  16.416  0.50 12.05           O  
ATOM   1116  O  BGLU A  71       2.000  19.613  16.416  0.50 14.62           O  
ATOM   1117  CB AGLU A  71      -1.124  20.010  17.631  0.50 16.71           C  
ATOM   1118  CB BGLU A  71      -0.897  19.730  17.558  0.50 19.23           C  
ATOM   1119  CG AGLU A  71      -2.308  20.998  17.654  0.50 23.32           C  
ATOM   1120  CG BGLU A  71      -2.068  19.660  18.514  0.50 26.31           C  
ATOM   1121  CD AGLU A  71      -3.263  20.878  16.503  0.50 24.63           C  
ATOM   1122  CD BGLU A  71      -3.055  18.549  18.228  0.50 27.22           C  
ATOM   1123  OE1AGLU A  71      -3.634  19.815  16.036  0.50 28.03           O  
ATOM   1124  OE1BGLU A  71      -3.850  18.852  17.241  0.50 27.59           O  
ATOM   1125  OE2AGLU A  71      -3.657  22.040  16.050  0.50 24.74           O  
ATOM   1126  OE2BGLU A  71      -3.104  17.490  18.824  0.50 32.07           O  
ATOM   1127  H  AGLU A  71       0.189  21.581  15.979  0.50 10.12           H  
ATOM   1128  H  BGLU A  71       0.204  21.593  15.957  0.50 10.79           H  
ATOM   1129  HA AGLU A  71       0.299  21.035  18.704  0.50 13.80           H  
ATOM   1130  HA BGLU A  71       0.277  20.996  18.676  0.50 15.49           H  
ATOM   1131  HB2AGLU A  71      -1.124  19.558  16.745  0.50 17.54           H  
ATOM   1132  HB2BGLU A  71      -1.229  19.851  16.625  0.50 20.49           H  
ATOM   1133  HB3AGLU A  71      -1.212  19.331  18.321  0.50 17.27           H  
ATOM   1134  HB3BGLU A  71      -0.507  18.777  17.532  0.50 20.48           H  
ATOM   1135  HG2AGLU A  71      -2.859  20.905  18.465  0.50 21.95           H  
ATOM   1136  HG2BGLU A  71      -1.821  19.609  19.440  0.50 25.23           H  
ATOM   1137  HG3AGLU A  71      -1.953  21.909  17.654  0.50 22.10           H  
ATOM   1138  HG3BGLU A  71      -2.615  20.499  18.396  0.50 25.02           H  
ATOM   1139  N   VAL A  72       1.969  19.199  18.651  1.00 12.57           N  
ATOM   1140  CA  VAL A  72       3.086  18.264  18.615  1.00 13.05           C  
ATOM   1141  C   VAL A  72       3.022  17.319  19.814  1.00 11.79           C  
ATOM   1142  O   VAL A  72       2.636  17.718  20.882  1.00  9.51           O  
ATOM   1143  CB  VAL A  72       4.442  18.985  18.512  1.00 14.98           C  
ATOM   1144  CG1 VAL A  72       4.788  19.838  19.702  1.00 17.09           C  
ATOM   1145  CG2 VAL A  72       5.558  17.983  18.273  1.00 22.08           C  
ATOM   1146  H   VAL A  72       1.572  19.305  19.469  1.00 13.99           H  
ATOM   1147  HA  VAL A  72       3.049  17.748  17.771  1.00 12.73           H  
ATOM   1148  HB  VAL A  72       4.419  19.556  17.705  1.00 17.21           H  
ATOM   1149 HG11 VAL A  72       4.078  20.386  20.049  1.00 17.96           H  
ATOM   1150 HG12 VAL A  72       5.284  19.386  20.352  1.00 14.45           H  
ATOM   1151 HG13 VAL A  72       5.439  20.565  19.308  1.00 15.40           H  
ATOM   1152 HG21 VAL A  72       5.340  17.341  17.613  1.00 18.35           H  
ATOM   1153 HG22 VAL A  72       6.399  18.461  18.074  1.00 19.88           H  
ATOM   1154 HG23 VAL A  72       5.733  17.521  19.156  1.00 19.74           H  
ATOM   1155  N   ALA A  73       3.411  16.080  19.578  1.00  9.33           N  
ATOM   1156  CA  ALA A  73       3.488  15.067  20.632  1.00  7.58           C  
ATOM   1157  C   ALA A  73       4.953  14.648  20.664  1.00  9.04           C  
ATOM   1158  O   ALA A  73       5.576  14.407  19.592  1.00 15.85           O  
ATOM   1159  CB  ALA A  73       2.534  13.917  20.400  1.00 10.80           C  
ATOM   1160  H   ALA A  73       3.730  15.819  18.761  1.00 11.55           H  
ATOM   1161  HA  ALA A  73       3.202  15.494  21.468  1.00  6.27           H  
ATOM   1162  HB1 ALA A  73       2.277  13.794  19.542  1.00  5.08           H  
ATOM   1163  HB2 ALA A  73       2.966  13.086  20.811  1.00 10.09           H  
ATOM   1164  HB3 ALA A  73       1.717  14.005  21.044  1.00  6.35           H  
ATOM   1165  N   LEU A  74       5.534  14.573  21.828  1.00 10.80           N  
ATOM   1166  CA  LEU A  74       6.916  14.170  22.041  1.00  9.21           C  
ATOM   1167  C   LEU A  74       6.891  12.784  22.701  1.00 13.47           C  
ATOM   1168  O   LEU A  74       6.032  12.553  23.557  1.00 17.01           O  
ATOM   1169  CB  LEU A  74       7.654  15.162  22.944  1.00  8.40           C  
ATOM   1170  CG  LEU A  74       7.642  16.589  22.479  1.00  7.41           C  
ATOM   1171  CD1 LEU A  74       8.373  17.426  23.477  1.00 10.72           C  
ATOM   1172  CD2 LEU A  74       8.232  16.695  21.099  1.00 11.86           C  
ATOM   1173  H   LEU A  74       5.023  14.752  22.618  1.00 10.57           H  
ATOM   1174  HA  LEU A  74       7.367  14.094  21.186  1.00 10.79           H  
ATOM   1175  HB2 LEU A  74       7.206  15.171  23.845  1.00  7.16           H  
ATOM   1176  HB3 LEU A  74       8.610  14.922  23.056  1.00  8.33           H  
ATOM   1177  HG  LEU A  74       6.690  16.840  22.396  1.00  9.54           H  
ATOM   1178 HD11 LEU A  74       8.204  17.063  24.365  1.00 10.00           H  
ATOM   1179 HD12 LEU A  74       9.359  17.343  23.281  1.00 11.46           H  
ATOM   1180 HD13 LEU A  74       8.111  18.382  23.383  1.00  7.56           H  
ATOM   1181 HD21 LEU A  74       9.072  16.162  21.043  1.00 11.09           H  
ATOM   1182 HD22 LEU A  74       7.552  16.388  20.435  1.00 12.19           H  
ATOM   1183 HD23 LEU A  74       8.455  17.656  20.864  1.00 14.28           H  
ATOM   1184  N   SER A  75       7.824  11.980  22.260  1.00 13.39           N  
ATOM   1185  CA  SER A  75       7.924  10.599  22.795  1.00 18.36           C  
ATOM   1186  C   SER A  75       9.210  10.353  23.546  1.00 16.87           C  
ATOM   1187  O   SER A  75       9.160   9.792  24.689  1.00 21.96           O  
ATOM   1188  CB ASER A  75       7.714   9.614  21.644  0.50 20.51           C  
ATOM   1189  CB BSER A  75       7.743   9.598  21.653  0.50 18.79           C  
ATOM   1190  OG ASER A  75       6.985  10.225  20.590  0.50 25.50           O  
ATOM   1191  OG BSER A  75       8.731   9.809  20.662  0.50 20.86           O  
ATOM   1192  H   SER A  75       8.420  12.205  21.625  1.00 13.95           H  
ATOM   1193  HA  SER A  75       7.147  10.454  23.378  1.00 16.51           H  
ATOM   1194  HB2ASER A  75       8.585   9.320  21.323  0.50 21.97           H  
ATOM   1195  HB2BSER A  75       7.939   8.681  22.047  0.50 19.47           H  
ATOM   1196  HB3ASER A  75       7.219   8.812  21.986  0.50 22.63           H  
ATOM   1197  HB3BSER A  75       6.838   9.615  21.315  0.50 19.09           H  
ATOM   1198  HG ASER A  75       6.194  10.455  20.920  0.50 25.17           H  
ATOM   1199  HG BSER A  75       9.475   9.446  20.965  0.50 21.94           H  
ATOM   1200  N   ASN A  76      10.359  10.729  22.989  1.00 10.23           N  
ATOM   1201  CA  ASN A  76      11.635  10.519  23.669  1.00 10.74           C  
ATOM   1202  C   ASN A  76      11.714  11.340  24.962  1.00 10.72           C  
ATOM   1203  O   ASN A  76      11.410  12.537  24.949  1.00 11.54           O  
ATOM   1204  CB  ASN A  76      12.828  10.816  22.765  1.00 14.64           C  
ATOM   1205  CG  ASN A  76      12.826   9.983  21.501  1.00 23.01           C  
ATOM   1206  OD1 ASN A  76      11.970  10.214  20.638  1.00 28.17           O  
ATOM   1207  ND2 ASN A  76      13.768   9.051  21.415  1.00 26.23           N  
ATOM   1208  H   ASN A  76      10.358  11.128  22.178  1.00 15.82           H  
ATOM   1209  HA  ASN A  76      11.730   9.585  23.853  1.00 14.04           H  
ATOM   1210  HB2 ASN A  76      12.719  11.774  22.450  1.00 15.80           H  
ATOM   1211  HB3 ASN A  76      13.693  10.767  23.201  1.00 13.24           H  
ATOM   1212 HD21 ASN A  76      13.808   8.514  20.656  1.00 25.11           H  
ATOM   1213 HD22 ASN A  76      14.372   8.933  22.092  1.00 24.93           H  
ATOM   1214  N   LYS A  77      12.163  10.685  26.015  1.00 10.74           N  
ATOM   1215  CA  LYS A  77      12.347  11.352  27.307  1.00  8.71           C  
ATOM   1216  C   LYS A  77      13.599  12.224  27.266  1.00 11.50           C  
ATOM   1217  O   LYS A  77      14.598  11.906  26.602  1.00 13.74           O  
ATOM   1218  CB  LYS A  77      12.491  10.373  28.445  1.00 11.09           C  
ATOM   1219  CG  LYS A  77      11.182   9.586  28.679  1.00 18.54           C  
ATOM   1220  CD  LYS A  77      11.365   8.686  29.895  1.00 22.59           C  
ATOM   1221  CE  LYS A  77      10.023   8.105  30.302  1.00 28.61           C  
ATOM   1222  NZ  LYS A  77       9.816   6.904  29.456  1.00 34.75           N  
ATOM   1223  H   LYS A  77      12.402   9.821  25.993  1.00 10.92           H  
ATOM   1224  HA  LYS A  77      11.528  11.881  27.482  1.00 12.50           H  
ATOM   1225  HB2 LYS A  77      13.219   9.773  28.292  1.00 12.23           H  
ATOM   1226  HB3 LYS A  77      12.664  10.947  29.256  1.00 11.15           H  
ATOM   1227  HG2 LYS A  77      10.385  10.147  28.751  1.00 17.39           H  
ATOM   1228  HG3 LYS A  77      11.029   8.982  27.888  1.00 19.08           H  
ATOM   1229  HD2 LYS A  77      11.932   7.912  29.614  1.00 20.09           H  
ATOM   1230  HD3 LYS A  77      11.771   9.159  30.627  1.00 22.45           H  
ATOM   1231  HE2 LYS A  77       9.959   7.874  31.238  1.00 29.06           H  
ATOM   1232  HE3 LYS A  77       9.313   8.764  30.034  1.00 27.91           H  
ATOM   1233  HZ1 LYS A  77       9.839   7.142  28.575  1.00 33.69           H  
ATOM   1234  HZ2 LYS A  77      10.522   6.302  29.658  1.00 34.40           H  
ATOM   1235  HZ3 LYS A  77       9.033   6.473  29.658  1.00 34.91           H  
ATOM   1236  N   GLY A  78      13.546  13.320  28.014  1.00  8.52           N  
ATOM   1237  CA  GLY A  78      14.656  14.264  28.125  1.00  9.16           C  
ATOM   1238  C   GLY A  78      14.129  15.702  28.009  1.00  7.35           C  
ATOM   1239  O   GLY A  78      12.933  15.962  27.974  1.00  8.59           O  
ATOM   1240  H   GLY A  78      12.793  13.516  28.500  1.00 11.24           H  
ATOM   1241  HA2 GLY A  78      14.944  14.150  29.133  1.00  6.00           H  
ATOM   1242  HA3 GLY A  78      15.431  14.093  27.645  1.00  5.24           H  
ATOM   1243  N   GLU A  79      15.092  16.601  27.917  1.00  7.60           N  
ATOM   1244  CA  GLU A  79      14.785  18.020  27.845  1.00  9.48           C  
ATOM   1245  C   GLU A  79      14.861  18.538  26.427  1.00  5.17           C  
ATOM   1246  O   GLU A  79      15.745  18.133  25.676  1.00  9.89           O  
ATOM   1247  CB  GLU A  79      15.728  18.865  28.698  1.00 12.58           C  
ATOM   1248  CG  GLU A  79      15.757  18.544  30.190  1.00 15.49           C  
ATOM   1249  CD  GLU A  79      16.419  19.618  31.030  1.00 24.90           C  
ATOM   1250  OE1 GLU A  79      17.445  20.164  30.738  1.00 27.45           O  
ATOM   1251  OE2 GLU A  79      15.719  19.902  32.118  1.00 33.89           O  
ATOM   1252  H   GLU A  79      15.970  16.401  27.956  1.00  9.64           H  
ATOM   1253  HA  GLU A  79      13.839  18.132  28.172  1.00  8.89           H  
ATOM   1254  HB2 GLU A  79      16.635  18.757  28.350  1.00 11.43           H  
ATOM   1255  HB3 GLU A  79      15.492  19.839  28.581  1.00  8.52           H  
ATOM   1256  HG2 GLU A  79      14.866  18.393  30.526  1.00 13.90           H  
ATOM   1257  HG3 GLU A  79      16.329  17.751  30.304  1.00 14.88           H  
ATOM   1258  N   TYR A  80      13.903  19.346  26.136  1.00  3.82           N  
ATOM   1259  CA  TYR A  80      13.796  19.992  24.826  1.00  4.47           C  
ATOM   1260  C   TYR A  80      13.690  21.528  24.960  1.00  5.84           C  
ATOM   1261  O   TYR A  80      12.731  22.022  25.581  1.00  7.39           O  
ATOM   1262  CB  TYR A  80      12.547  19.510  24.118  1.00  6.73           C  
ATOM   1263  CG  TYR A  80      12.358  18.042  23.815  1.00  4.79           C  
ATOM   1264  CD1 TYR A  80      12.185  17.099  24.829  1.00  6.76           C  
ATOM   1265  CD2 TYR A  80      12.305  17.621  22.494  1.00  6.42           C  
ATOM   1266  CE1 TYR A  80      11.976  15.750  24.510  1.00  7.20           C  
ATOM   1267  CE2 TYR A  80      12.089  16.278  22.174  1.00  6.39           C  
ATOM   1268  CZ  TYR A  80      11.928  15.357  23.168  1.00  7.01           C  
ATOM   1269  OH  TYR A  80      11.723  14.063  22.812  1.00  9.56           O  
ATOM   1270  H   TYR A  80      13.252  19.620  26.729  1.00  4.01           H  
ATOM   1271  HA  TYR A  80      14.576  19.785  24.338  1.00  4.86           H  
ATOM   1272  HB2 TYR A  80      11.778  19.767  24.719  1.00  4.69           H  
ATOM   1273  HB3 TYR A  80      12.403  20.088  23.300  1.00  3.60           H  
ATOM   1274  HD1 TYR A  80      12.210  17.362  25.769  1.00  6.27           H  
ATOM   1275  HD2 TYR A  80      12.410  18.273  21.751  1.00  7.38           H  
ATOM   1276  HE1 TYR A  80      11.857  15.089  25.234  1.00  8.52           H  
ATOM   1277  HE2 TYR A  80      12.059  15.996  21.222  1.00  8.60           H  
ATOM   1278  HH  TYR A  80      10.893  13.802  22.962  1.00  4.90           H  
ATOM   1279  N   SER A  81      14.644  22.213  24.359  1.00  5.44           N  
ATOM   1280  CA  SER A  81      14.641  23.683  24.338  1.00  7.25           C  
ATOM   1281  C   SER A  81      14.008  24.124  23.024  1.00  8.08           C  
ATOM   1282  O   SER A  81      14.318  23.546  21.963  1.00  7.66           O  
ATOM   1283  CB  SER A  81      16.017  24.285  24.497  1.00 12.14           C  
ATOM   1284  OG  SER A  81      16.521  23.914  25.787  1.00 16.02           O  
ATOM   1285  H   SER A  81      15.311  21.806  23.891  1.00  7.18           H  
ATOM   1286  HA  SER A  81      14.096  23.981  25.070  1.00 11.75           H  
ATOM   1287  HB2 SER A  81      16.608  23.909  23.817  1.00 10.98           H  
ATOM   1288  HB3 SER A  81      15.970  25.276  24.384  1.00 11.41           H  
ATOM   1289  HG  SER A  81      15.951  24.214  26.394  1.00 13.48           H  
ATOM   1290  N   PHE A  82      13.161  25.150  23.139  1.00  7.37           N  
ATOM   1291  CA  PHE A  82      12.442  25.649  21.929  1.00  6.44           C  
ATOM   1292  C   PHE A  82      12.399  27.167  22.017  1.00  5.47           C  
ATOM   1293  O   PHE A  82      12.609  27.754  23.059  1.00  6.56           O  
ATOM   1294  CB  PHE A  82      11.058  25.032  21.746  1.00  6.09           C  
ATOM   1295  CG  PHE A  82      10.102  25.262  22.862  1.00  5.89           C  
ATOM   1296  CD1 PHE A  82       9.369  26.425  22.925  1.00  7.87           C  
ATOM   1297  CD2 PHE A  82       9.946  24.318  23.874  1.00  7.81           C  
ATOM   1298  CE1 PHE A  82       8.471  26.651  23.986  1.00  9.74           C  
ATOM   1299  CE2 PHE A  82       9.071  24.508  24.935  1.00  8.16           C  
ATOM   1300  CZ  PHE A  82       8.345  25.695  24.992  1.00  7.88           C  
ATOM   1301  H   PHE A  82      12.965  25.525  23.897  1.00  6.22           H  
ATOM   1302  HA  PHE A  82      12.874  25.413  21.143  1.00  8.31           H  
ATOM   1303  HB2 PHE A  82      10.668  25.647  20.966  1.00  7.01           H  
ATOM   1304  HB3 PHE A  82      11.041  24.191  21.375  1.00  7.83           H  
ATOM   1305  HD1 PHE A  82       9.479  27.095  22.224  1.00  9.27           H  
ATOM   1306  HD2 PHE A  82      10.464  23.520  23.820  1.00  9.56           H  
ATOM   1307  HE1 PHE A  82       7.968  27.438  24.051  1.00  7.72           H  
ATOM   1308  HE2 PHE A  82       8.987  23.852  25.614  1.00  9.01           H  
ATOM   1309  HZ  PHE A  82       7.740  25.822  25.722  1.00  8.87           H  
ATOM   1310  N   TYR A  83      12.081  27.749  20.871  1.00  4.89           N  
ATOM   1311  CA  TYR A  83      12.016  29.218  20.778  1.00  4.63           C  
ATOM   1312  C   TYR A  83      11.137  29.641  19.623  1.00  6.90           C  
ATOM   1313  O   TYR A  83      10.801  28.833  18.767  1.00  6.48           O  
ATOM   1314  CB  TYR A  83      13.443  29.793  20.631  1.00  6.80           C  
ATOM   1315  CG  TYR A  83      14.212  29.298  19.432  1.00  8.77           C  
ATOM   1316  CD1 TYR A  83      15.002  28.155  19.451  1.00 11.23           C  
ATOM   1317  CD2 TYR A  83      14.129  30.007  18.219  1.00 12.67           C  
ATOM   1318  CE1 TYR A  83      15.695  27.726  18.314  1.00 11.61           C  
ATOM   1319  CE2 TYR A  83      14.817  29.596  17.082  1.00 12.34           C  
ATOM   1320  CZ  TYR A  83      15.595  28.450  17.139  1.00 14.14           C  
ATOM   1321  OH  TYR A  83      16.262  28.018  16.023  1.00 18.49           O  
ATOM   1322  H   TYR A  83      11.933  27.314  20.105  1.00  8.67           H  
ATOM   1323  HA  TYR A  83      11.667  29.539  21.651  1.00  5.93           H  
ATOM   1324  HB2 TYR A  83      13.416  30.739  20.644  1.00  8.51           H  
ATOM   1325  HB3 TYR A  83      13.910  29.465  21.482  1.00  8.72           H  
ATOM   1326  HD1 TYR A  83      15.065  27.640  20.284  1.00 10.85           H  
ATOM   1327  HD2 TYR A  83      13.573  30.844  18.162  1.00 12.39           H  
ATOM   1328  HE1 TYR A  83      16.241  26.911  18.339  1.00 12.37           H  
ATOM   1329  HE2 TYR A  83      14.737  30.118  16.251  1.00 13.31           H  
ATOM   1330  HH  TYR A  83      16.369  28.682  15.441  1.00 16.15           H  
ATOM   1331  N   CYS A  84      10.796  30.916  19.636  1.00  6.68           N  
ATOM   1332  CA  CYS A  84      10.020  31.569  18.549  1.00  4.22           C  
ATOM   1333  C   CYS A  84      11.116  32.329  17.768  1.00  4.56           C  
ATOM   1334  O   CYS A  84      11.756  33.220  18.363  1.00  6.65           O  
ATOM   1335  CB  CYS A  84       8.950  32.469  19.093  1.00  8.98           C  
ATOM   1336  SG  CYS A  84       8.211  33.486  17.848  1.00  6.99           S  
ATOM   1337  H   CYS A  84      11.089  31.512  20.273  1.00  5.69           H  
ATOM   1338  HA  CYS A  84       9.572  30.918  18.020  1.00  3.98           H  
ATOM   1339  HB2 CYS A  84       8.217  31.999  19.529  1.00  9.49           H  
ATOM   1340  HB3 CYS A  84       9.394  33.098  19.763  1.00  7.16           H  
ATOM   1341  N   SER A  85      11.350  31.961  16.523  1.00  6.06           N  
ATOM   1342  CA  SER A  85      12.452  32.557  15.725  1.00  7.33           C  
ATOM   1343  C   SER A  85      12.472  34.050  15.620  1.00  5.86           C  
ATOM   1344  O   SER A  85      13.530  34.640  15.914  1.00  7.58           O  
ATOM   1345  CB  SER A  85      12.715  31.846  14.408  1.00  9.60           C  
ATOM   1346  OG  SER A  85      11.776  32.068  13.444  1.00 14.58           O  
ATOM   1347  H   SER A  85      10.888  31.291  16.158  1.00  7.42           H  
ATOM   1348  HA  SER A  85      13.301  32.264  16.254  1.00  4.54           H  
ATOM   1349  HB2 SER A  85      13.625  32.175  14.019  1.00  2.33           H  
ATOM   1350  HB3 SER A  85      12.879  30.879  14.608  1.00  9.25           H  
ATOM   1351  HG  SER A  85      11.929  32.975  13.195  1.00 10.71           H  
ATOM   1352  N   PRO A  86      11.394  34.734  15.287  1.00  6.87           N  
ATOM   1353  CA  PRO A  86      11.444  36.213  15.195  1.00  8.95           C  
ATOM   1354  C   PRO A  86      11.581  36.933  16.535  1.00 10.90           C  
ATOM   1355  O   PRO A  86      11.951  38.136  16.595  1.00 10.11           O  
ATOM   1356  CB  PRO A  86      10.110  36.547  14.498  1.00  8.54           C  
ATOM   1357  CG  PRO A  86       9.164  35.391  14.731  1.00 11.13           C  
ATOM   1358  CD  PRO A  86      10.081  34.195  14.886  1.00  6.36           C  
ATOM   1359  HA  PRO A  86      12.154  36.256  14.439  1.00  3.95           H  
ATOM   1360  HB2 PRO A  86       9.769  37.350  14.822  1.00  4.14           H  
ATOM   1361  HB3 PRO A  86      10.261  36.642  13.594  1.00  7.82           H  
ATOM   1362  HG2 PRO A  86       8.597  35.487  15.538  1.00  8.65           H  
ATOM   1363  HG3 PRO A  86       8.631  35.263  14.077  1.00  8.77           H  
ATOM   1364  HD2 PRO A  86       9.769  33.441  15.361  1.00  4.23           H  
ATOM   1365  HD3 PRO A  86      10.171  33.832  13.924  1.00  6.33           H  
ATOM   1366  N   HIS A  87      11.296  36.270  17.651  1.00  8.25           N  
ATOM   1367  CA  HIS A  87      11.306  36.871  18.972  1.00  7.41           C  
ATOM   1368  C   HIS A  87      12.266  36.245  19.959  1.00  8.16           C  
ATOM   1369  O   HIS A  87      12.106  36.448  21.183  1.00  9.85           O  
ATOM   1370  CB  HIS A  87       9.880  36.740  19.559  1.00  6.49           C  
ATOM   1371  CG  HIS A  87       8.845  37.461  18.738  1.00 10.59           C  
ATOM   1372  ND1 HIS A  87       7.577  36.945  18.572  1.00  9.56           N  
ATOM   1373  CD2 HIS A  87       8.935  38.696  18.126  1.00 10.65           C  
ATOM   1374  CE1 HIS A  87       6.944  37.818  17.826  1.00 13.47           C  
ATOM   1375  NE2 HIS A  87       7.709  38.881  17.542  1.00 12.24           N  
ATOM   1376  H   HIS A  87      11.006  35.404  17.600  1.00 10.18           H  
ATOM   1377  HA  HIS A  87      11.438  37.847  18.912  1.00  6.21           H  
ATOM   1378  HB2 HIS A  87       9.710  35.772  19.725  1.00  3.61           H  
ATOM   1379  HB3 HIS A  87       9.947  37.122  20.472  1.00  5.24           H  
ATOM   1380  HD2 HIS A  87       9.672  39.307  18.064  1.00  7.74           H  
ATOM   1381  HE1 HIS A  87       6.019  37.728  17.527  1.00 11.29           H  
ATOM   1382  HE2 HIS A  87       7.461  39.639  17.027  1.00 12.58           H  
ATOM   1383  N   GLN A  88      13.217  35.482  19.430  1.00  7.74           N  
ATOM   1384  CA  GLN A  88      14.183  34.788  20.285  1.00  8.62           C  
ATOM   1385  C   GLN A  88      14.953  35.774  21.165  1.00  8.42           C  
ATOM   1386  O   GLN A  88      15.099  35.591  22.380  1.00 11.00           O  
ATOM   1387  CB  GLN A  88      15.080  33.883  19.461  1.00 10.56           C  
ATOM   1388  CG  GLN A  88      15.959  32.975  20.312  1.00 13.15           C  
ATOM   1389  CD  GLN A  88      16.874  32.130  19.453  1.00 19.31           C  
ATOM   1390  OE1 GLN A  88      17.267  32.475  18.333  1.00 20.02           O  
ATOM   1391  NE2 GLN A  88      17.176  30.960  20.031  1.00 23.87           N  
ATOM   1392  H   GLN A  88      13.272  35.359  18.544  1.00  8.14           H  
ATOM   1393  HA  GLN A  88      13.689  34.165  20.862  1.00  9.14           H  
ATOM   1394  HB2 GLN A  88      14.359  33.202  19.010  1.00 11.80           H  
ATOM   1395  HB3 GLN A  88      15.517  34.223  18.703  1.00 10.95           H  
ATOM   1396  HG2 GLN A  88      16.504  33.490  20.938  1.00 10.35           H  
ATOM   1397  HG3 GLN A  88      15.395  32.337  20.802  1.00 11.65           H  
ATOM   1398 HE21 GLN A  88      17.731  30.364  19.581  1.00 20.08           H  
ATOM   1399 HE22 GLN A  88      16.873  30.722  20.847  1.00 19.92           H  
ATOM   1400  N   GLY A  89      15.452  36.826  20.544  1.00 10.35           N  
ATOM   1401  CA  GLY A  89      16.232  37.878  21.217  1.00 10.58           C  
ATOM   1402  C   GLY A  89      15.446  38.564  22.300  1.00 11.47           C  
ATOM   1403  O   GLY A  89      16.049  39.012  23.297  1.00 17.09           O  
ATOM   1404  H   GLY A  89      15.342  36.950  19.650  1.00 10.78           H  
ATOM   1405  HA2 GLY A  89      16.990  37.392  21.714  1.00 10.01           H  
ATOM   1406  HA3 GLY A  89      16.686  38.454  20.595  1.00 11.49           H  
ATOM   1407  N   ALA A  90      14.147  38.715  22.134  1.00 10.78           N  
ATOM   1408  CA  ALA A  90      13.235  39.316  23.068  1.00  9.50           C  
ATOM   1409  C   ALA A  90      12.974  38.393  24.266  1.00 11.02           C  
ATOM   1410  O   ALA A  90      12.372  38.817  25.260  1.00 10.54           O  
ATOM   1411  CB  ALA A  90      11.905  39.662  22.395  1.00 13.13           C  
ATOM   1412  H   ALA A  90      13.753  38.360  21.368  1.00 13.35           H  
ATOM   1413  HA  ALA A  90      13.601  40.166  23.379  1.00 10.12           H  
ATOM   1414  HB1 ALA A  90      11.778  39.019  21.617  1.00 11.80           H  
ATOM   1415  HB2 ALA A  90      11.146  39.390  23.002  1.00 10.29           H  
ATOM   1416  HB3 ALA A  90      11.890  40.549  22.107  1.00 10.41           H  
ATOM   1417  N   GLY A  91      13.410  37.135  24.157  1.00 10.05           N  
ATOM   1418  CA  GLY A  91      13.245  36.187  25.280  1.00  8.38           C  
ATOM   1419  C   GLY A  91      12.102  35.234  25.176  1.00  7.12           C  
ATOM   1420  O   GLY A  91      11.726  34.599  26.189  1.00  7.48           O  
ATOM   1421  H   GLY A  91      13.860  36.867  23.419  1.00  9.12           H  
ATOM   1422  HA2 GLY A  91      14.040  35.645  25.380  1.00  5.34           H  
ATOM   1423  HA3 GLY A  91      13.150  36.734  26.115  1.00  8.23           H  
ATOM   1424  N   MET A  92      11.565  35.142  23.943  1.00  3.70           N  
ATOM   1425  CA  MET A  92      10.455  34.174  23.708  1.00  4.21           C  
ATOM   1426  C   MET A  92      11.047  32.771  23.434  1.00  5.06           C  
ATOM   1427  O   MET A  92      11.195  32.324  22.289  1.00  5.86           O  
ATOM   1428  CB  MET A  92       9.557  34.671  22.579  1.00  6.73           C  
ATOM   1429  CG  MET A  92       8.275  33.872  22.515  1.00  7.63           C  
ATOM   1430  SD  MET A  92       7.019  34.631  21.519  1.00  7.49           S  
ATOM   1431  CE  MET A  92       5.801  33.261  21.553  1.00  7.95           C  
ATOM   1432  H   MET A  92      11.864  35.581  23.255  1.00  5.42           H  
ATOM   1433  HA  MET A  92       9.970  34.104  24.548  1.00  2.00           H  
ATOM   1434  HB2 MET A  92       9.358  35.619  22.729  1.00 10.27           H  
ATOM   1435  HB3 MET A  92      10.006  34.653  21.680  1.00  5.99           H  
ATOM   1436  HG2 MET A  92       8.325  32.957  22.118  1.00  6.82           H  
ATOM   1437  HG3 MET A  92       7.876  33.784  23.448  1.00  5.97           H  
ATOM   1438  HE1 MET A  92       6.370  32.432  21.623  1.00  3.95           H  
ATOM   1439  HE2 MET A  92       5.203  33.494  22.203  1.00  5.15           H  
ATOM   1440  HE3 MET A  92       5.477  33.177  20.590  1.00  6.02           H  
ATOM   1441  N   VAL A  93      11.413  32.111  24.504  1.00  4.95           N  
ATOM   1442  CA  VAL A  93      12.046  30.806  24.615  1.00  5.81           C  
ATOM   1443  C   VAL A  93      11.334  29.963  25.675  1.00  3.80           C  
ATOM   1444  O   VAL A  93      10.606  30.467  26.527  1.00  5.64           O  
ATOM   1445  CB  VAL A  93      13.552  31.016  24.969  1.00  6.59           C  
ATOM   1446  CG1 VAL A  93      14.297  31.833  23.909  1.00  8.12           C  
ATOM   1447  CG2 VAL A  93      13.689  31.649  26.367  1.00  9.17           C  
ATOM   1448  H   VAL A  93      11.290  32.533  25.371  1.00  6.34           H  
ATOM   1449  HA  VAL A  93      12.071  30.316  23.788  1.00  5.25           H  
ATOM   1450  HB  VAL A  93      13.970  30.112  25.015  1.00  3.93           H  
ATOM   1451 HG11 VAL A  93      14.220  31.566  22.980  1.00  2.00           H  
ATOM   1452 HG12 VAL A  93      14.106  32.801  23.876  1.00  2.00           H  
ATOM   1453 HG13 VAL A  93      15.255  31.833  24.148  1.00  2.07           H  
ATOM   1454 HG21 VAL A  93      13.127  31.183  27.043  1.00  2.00           H  
ATOM   1455 HG22 VAL A  93      14.566  31.709  26.688  1.00  3.41           H  
ATOM   1456 HG23 VAL A  93      13.303  32.588  26.353  1.00  2.00           H  
ATOM   1457  N   GLY A  94      11.531  28.687  25.645  1.00  3.82           N  
ATOM   1458  CA  GLY A  94      10.938  27.739  26.582  1.00  5.11           C  
ATOM   1459  C   GLY A  94      11.700  26.427  26.608  1.00  5.78           C  
ATOM   1460  O   GLY A  94      12.639  26.206  25.852  1.00  5.48           O  
ATOM   1461  H   GLY A  94      12.081  28.303  25.009  1.00  7.48           H  
ATOM   1462  HA2 GLY A  94      10.942  28.113  27.496  1.00  4.46           H  
ATOM   1463  HA3 GLY A  94       9.972  27.632  26.339  1.00  3.88           H  
ATOM   1464  N   LYS A  95      11.242  25.594  27.532  1.00  6.64           N  
ATOM   1465  CA  LYS A  95      11.853  24.258  27.685  1.00  6.25           C  
ATOM   1466  C   LYS A  95      10.804  23.303  28.248  1.00  8.27           C  
ATOM   1467  O   LYS A  95      10.128  23.607  29.235  1.00  8.45           O  
ATOM   1468  CB  LYS A  95      13.077  24.327  28.616  1.00 12.02           C  
ATOM   1469  CG  LYS A  95      13.830  23.026  28.787  1.00 14.37           C  
ATOM   1470  CD  LYS A  95      15.115  23.141  29.577  1.00 25.81           C  
ATOM   1471  CE  LYS A  95      14.896  23.798  30.921  1.00 30.21           C  
ATOM   1472  NZ  LYS A  95      15.826  23.250  31.940  1.00 36.98           N  
ATOM   1473  H   LYS A  95      10.553  25.754  28.074  1.00  2.67           H  
ATOM   1474  HA  LYS A  95      12.163  23.953  26.823  1.00  4.80           H  
ATOM   1475  HB2 LYS A  95      13.711  25.040  28.390  1.00  8.19           H  
ATOM   1476  HB3 LYS A  95      12.672  24.578  29.512  1.00  7.27           H  
ATOM   1477  HG2 LYS A  95      13.302  22.273  29.068  1.00 19.38           H  
ATOM   1478  HG3 LYS A  95      14.171  22.752  27.824  1.00 20.29           H  
ATOM   1479  HD2 LYS A  95      15.419  22.184  29.751  1.00 23.64           H  
ATOM   1480  HD3 LYS A  95      15.815  23.583  29.052  1.00 22.47           H  
ATOM   1481  HE2 LYS A  95      14.992  24.769  30.874  1.00 30.99           H  
ATOM   1482  HE3 LYS A  95      13.988  23.562  31.291  1.00 31.80           H  
ATOM   1483  HZ1 LYS A  95      16.355  22.588  31.659  1.00 35.18           H  
ATOM   1484  HZ2 LYS A  95      16.355  23.944  32.262  1.00 36.27           H  
ATOM   1485  HZ3 LYS A  95      15.287  22.919  32.672  1.00 35.11           H  
ATOM   1486  N   VAL A  96      10.669  22.162  27.588  1.00  6.07           N  
ATOM   1487  CA  VAL A  96       9.757  21.110  28.028  1.00  5.53           C  
ATOM   1488  C   VAL A  96      10.625  19.869  28.356  1.00  6.30           C  
ATOM   1489  O   VAL A  96      11.563  19.509  27.615  1.00  7.63           O  
ATOM   1490  CB  VAL A  96       8.667  20.834  26.991  1.00  6.94           C  
ATOM   1491  CG1 VAL A  96       9.239  20.584  25.608  1.00  8.77           C  
ATOM   1492  CG2 VAL A  96       7.744  19.658  27.317  1.00  9.53           C  
ATOM   1493  H   VAL A  96      11.205  21.956  26.869  1.00  7.51           H  
ATOM   1494  HA  VAL A  96       9.377  21.416  28.854  1.00  2.00           H  
ATOM   1495  HB  VAL A  96       8.079  21.637  26.965  1.00  6.53           H  
ATOM   1496 HG11 VAL A  96       9.936  21.135  25.334  1.00  6.01           H  
ATOM   1497 HG12 VAL A  96       9.662  19.608  25.695  1.00  7.32           H  
ATOM   1498 HG13 VAL A  96       8.561  20.371  24.946  1.00  4.93           H  
ATOM   1499 HG21 VAL A  96       8.181  18.950  27.704  1.00  6.01           H  
ATOM   1500 HG22 VAL A  96       6.904  19.935  27.725  1.00  6.10           H  
ATOM   1501 HG23 VAL A  96       7.385  19.311  26.379  1.00  2.53           H  
ATOM   1502  N   THR A  97      10.239  19.246  29.453  1.00  6.76           N  
ATOM   1503  CA  THR A  97      10.859  18.027  29.947  1.00  6.56           C  
ATOM   1504  C   THR A  97       9.851  16.869  29.772  1.00  6.91           C  
ATOM   1505  O   THR A  97       8.727  16.988  30.233  1.00 10.18           O  
ATOM   1506  CB  THR A  97      11.277  18.114  31.423  1.00 10.10           C  
ATOM   1507  OG1 THR A  97      12.170  19.196  31.534  1.00 12.66           O  
ATOM   1508  CG2 THR A  97      11.999  16.872  31.901  1.00 13.14           C  
ATOM   1509  H   THR A  97       9.517  19.535  29.952  1.00  5.66           H  
ATOM   1510  HA  THR A  97      11.647  17.828  29.424  1.00  8.34           H  
ATOM   1511  HB  THR A  97      10.439  18.281  31.951  1.00  9.25           H  
ATOM   1512  HG1 THR A  97      11.766  20.005  31.423  1.00 12.30           H  
ATOM   1513 HG21 THR A  97      12.852  16.730  31.365  1.00 11.77           H  
ATOM   1514 HG22 THR A  97      12.342  17.002  32.832  1.00 12.00           H  
ATOM   1515 HG23 THR A  97      11.402  16.117  31.849  1.00 13.75           H  
ATOM   1516  N   VAL A  98      10.298  15.853  29.096  1.00  6.54           N  
ATOM   1517  CA  VAL A  98       9.478  14.638  28.848  1.00 11.00           C  
ATOM   1518  C   VAL A  98      10.014  13.631  29.903  1.00 10.11           C  
ATOM   1519  O   VAL A  98      11.161  13.231  29.782  1.00  8.82           O  
ATOM   1520  CB  VAL A  98       9.523  14.142  27.400  1.00  8.54           C  
ATOM   1521  CG1 VAL A  98       8.721  12.849  27.220  1.00 10.67           C  
ATOM   1522  CG2 VAL A  98       9.082  15.202  26.417  1.00 12.21           C  
ATOM   1523  H   VAL A  98      11.150  15.815  28.777  1.00 10.15           H  
ATOM   1524  HA  VAL A  98       8.569  14.856  29.060  1.00  8.60           H  
ATOM   1525  HB  VAL A  98      10.486  13.918  27.172  1.00  8.68           H  
ATOM   1526 HG11 VAL A  98       8.725  12.331  28.099  1.00  7.81           H  
ATOM   1527 HG12 VAL A  98       7.922  12.887  26.858  1.00  5.28           H  
ATOM   1528 HG13 VAL A  98       9.373  12.235  26.697  1.00  7.80           H  
ATOM   1529 HG21 VAL A  98       8.384  15.791  26.713  1.00  9.36           H  
ATOM   1530 HG22 VAL A  98       9.884  15.872  26.311  1.00 11.04           H  
ATOM   1531 HG23 VAL A  98       8.926  14.856  25.548  1.00 11.96           H  
ATOM   1532  N   ASN A  99       9.166  13.321  30.876  1.00 12.86           N  
ATOM   1533  CA  ASN A  99       9.591  12.407  31.960  1.00 17.59           C  
ATOM   1534  C   ASN A  99       8.601  11.255  32.122  1.00 24.92           C  
ATOM   1535  O   ASN A  99       7.553  11.293  31.444  1.00 27.96           O  
ATOM   1536  CB  ASN A  99       9.842  13.176  33.279  1.00 25.68           C  
ATOM   1537  CG  ASN A  99       8.614  13.925  33.744  1.00 27.89           C  
ATOM   1538  OD1 ASN A  99       7.523  13.716  33.177  1.00 33.45           O  
ATOM   1539  ND2 ASN A  99       8.763  14.800  34.732  1.00 31.51           N  
ATOM   1540  OXT ASN A  99       8.932  10.327  32.908  1.00 32.10           O  
ATOM   1541  H   ASN A  99       8.340  13.668  30.912  1.00 11.45           H  
ATOM   1542  HA  ASN A  99      10.482  12.089  31.724  1.00 18.40           H  
ATOM   1543  HB2 ASN A  99      10.085  12.549  34.024  1.00 24.02           H  
ATOM   1544  HB3 ASN A  99      10.618  13.773  33.221  1.00 22.17           H  
ATOM   1545 HD21 ASN A  99       8.032  15.280  35.033  1.00 29.75           H  
ATOM   1546 HD22 ASN A  99       9.582  14.928  35.108  1.00 30.04           H  
TER    1547      ASN A  99                                                      
MASTER      240    1    1    1    8    9    0    6 1657    1    0    8          
END                                                                             
