# Supplementary material for: Modeling of loops in proteins: a multi-method approach
Source: BMC Struct Biol. 2010 Feb 11;10:5. doi: 10.1186/1472-6807-10-5 (PMC2837870; doi:10.1186/1472-6807-10-5)
Supplement: Additional file 1 — Student t-test. Results from two sample paired t-test of Table 2. [file 1472-6807-10-5-S1.GZ › loop_test_data/1prn_106-121.pdb]

HEADER    INTEGRAL MEMBRANE PROTEIN PORIN         13-JUL-94   1PRN              
TITLE     REFINED STRUCTURE OF PORIN FROM RHODOPSEUDOMONAS BLASTICA             
TITLE    2 AND COMPARISON WITH THE PORIN FROM RHODOBACTER CAPSULATUS            
COMPND    MOL_ID: 1;                                                            
COMPND   2 MOLECULE: PORIN;                                                     
COMPND   3 CHAIN: A;                                                            
COMPND   4 ENGINEERED: YES                                                      
SOURCE    MOL_ID: 1;                                                            
SOURCE   2 ORGANISM_SCIENTIFIC: RHODOPSEUDOMONAS BLASTICA                       
KEYWDS    INTEGRAL MEMBRANE PROTEIN PORIN                                       
EXPDTA    X-RAY DIFFRACTION                                                     
AUTHOR    A.KREUSCH,G.E.SCHULZ                                                  
REVDAT   2   24-OCT-94 1PRN    1       REMARK                                   
REVDAT   1   15-OCT-94 1PRN    0                                                
JRNL        AUTH   A.KREUSCH,G.E.SCHULZ                                         
JRNL        TITL   REFINED STRUCTURE OF THE PORIN FROM                          
JRNL        TITL 2 RHODOPSEUDOMONAS BLASTICA. COMPARISON WITH THE               
JRNL        TITL 3 PORIN FROM RHODOBACTER CAPSULATUS.                           
JRNL        REF    J.MOL.BIOL.                   V. 243   891 1994              
JRNL        REFN   ASTM JMOBAK  UK ISSN 0022-2836                               
REMARK   1                                                                      
REMARK   1 REFERENCE 1                                                          
REMARK   1  AUTH   A.KREUSCH,A.NEUBUESER,E.SCHILTZ,J.WECKESSER,                 
REMARK   1  AUTH 2 G.E.SCHULZ                                                   
REMARK   1  TITL   THE STRUCTURE OF THE MEMBRANE CHANNEL PORIN FROM             
REMARK   1  TITL 2 RHODOPSEUDOMONAS BLASTICA AT 2.0 ANGSTROMS                   
REMARK   1  TITL 3 RESOLUTION                                                   
REMARK   1  REF    PROTEIN SCI.                  V.   3    58 1994              
REMARK   1  REFN   ASTM PRCIEI  US ISSN 0961-8368                               
REMARK   2                                                                      
REMARK   2 RESOLUTION. 1.96 ANGSTROMS.                                          
REMARK   3                                                                      
REMARK   3 REFINEMENT.                                                          
REMARK   3   PROGRAM     : X-PLOR                                               
REMARK   3   AUTHORS     : BRUNGER                                              
REMARK   3                                                                      
REMARK   3  DATA USED IN REFINEMENT.                                            
REMARK   3   RESOLUTION RANGE HIGH (ANGSTROMS) : 1.96                           
REMARK   3   RESOLUTION RANGE LOW  (ANGSTROMS) : 10.00                          
REMARK   3   DATA CUTOFF            (SIGMA(F)) : 0.000                          
REMARK   3   DATA CUTOFF HIGH         (ABS(F)) : NULL                           
REMARK   3   DATA CUTOFF LOW          (ABS(F)) : NULL                           
REMARK   3   COMPLETENESS (WORKING+TEST)   (%) : NULL                           
REMARK   3   NUMBER OF REFLECTIONS             : 35620                          
REMARK   3                                                                      
REMARK   3  FIT TO DATA USED IN REFINEMENT.                                     
REMARK   3   CROSS-VALIDATION METHOD          : NULL                            
REMARK   3   FREE R VALUE TEST SET SELECTION  : NULL                            
REMARK   3   R VALUE            (WORKING SET) : 0.176                           
REMARK   3   FREE R VALUE                     : NULL                            
REMARK   3   FREE R VALUE TEST SET SIZE   (%) : NULL                            
REMARK   3   FREE R VALUE TEST SET COUNT      : NULL                            
REMARK   3   ESTIMATED ERROR OF FREE R VALUE  : NULL                            
REMARK   3                                                                      
REMARK   3  FIT IN THE HIGHEST RESOLUTION BIN.                                  
REMARK   3   TOTAL NUMBER OF BINS USED           : NULL                         
REMARK   3   BIN RESOLUTION RANGE HIGH       (A) : NULL                         
REMARK   3   BIN RESOLUTION RANGE LOW        (A) : NULL                         
REMARK   3   BIN COMPLETENESS (WORKING+TEST) (%) : NULL                         
REMARK   3   REFLECTIONS IN BIN    (WORKING SET) : NULL                         
REMARK   3   BIN R VALUE           (WORKING SET) : NULL                         
REMARK   3   BIN FREE R VALUE                    : NULL                         
REMARK   3   BIN FREE R VALUE TEST SET SIZE  (%) : NULL                         
REMARK   3   BIN FREE R VALUE TEST SET COUNT     : NULL                         
REMARK   3   ESTIMATED ERROR OF BIN FREE R VALUE : NULL                         
REMARK   3                                                                      
REMARK   3  NUMBER OF NON-HYDROGEN ATOMS USED IN REFINEMENT.                    
REMARK   3   PROTEIN ATOMS            : 2164                                    
REMARK   3   NUCLEIC ACID ATOMS       : 0                                       
REMARK   3   HETEROGEN ATOMS          : 63                                      
REMARK   3   SOLVENT ATOMS            : 248                                     
REMARK   3                                                                      
REMARK   3  B VALUES.                                                           
REMARK   3   FROM WILSON PLOT           (A**2) : NULL                           
REMARK   3   MEAN B VALUE      (OVERALL, A**2) : NULL                           
REMARK   3   OVERALL ANISOTROPIC B VALUE.                                       
REMARK   3    B11 (A**2) : NULL                                                 
REMARK   3    B22 (A**2) : NULL                                                 
REMARK   3    B33 (A**2) : NULL                                                 
REMARK   3    B12 (A**2) : NULL                                                 
REMARK   3    B13 (A**2) : NULL                                                 
REMARK   3    B23 (A**2) : NULL                                                 
REMARK   3                                                                      
REMARK   3  ESTIMATED COORDINATE ERROR.                                         
REMARK   3   ESD FROM LUZZATI PLOT        (A) : NULL                            
REMARK   3   ESD FROM SIGMAA              (A) : NULL                            
REMARK   3   LOW RESOLUTION CUTOFF        (A) : NULL                            
REMARK   3                                                                      
REMARK   3  CROSS-VALIDATED ESTIMATED COORDINATE ERROR.                         
REMARK   3   ESD FROM C-V LUZZATI PLOT    (A) : NULL                            
REMARK   3   ESD FROM C-V SIGMAA          (A) : NULL                            
REMARK   3                                                                      
REMARK   3  RMS DEVIATIONS FROM IDEAL VALUES.                                   
REMARK   3   BOND LENGTHS                 (A) : 0.011                           
REMARK   3   BOND ANGLES            (DEGREES) : 1.80                            
REMARK   3   DIHEDRAL ANGLES        (DEGREES) : NULL                            
REMARK   3   IMPROPER ANGLES        (DEGREES) : NULL                            
REMARK   3                                                                      
REMARK   3  ISOTROPIC THERMAL MODEL : NULL                                      
REMARK   3                                                                      
REMARK   3  ISOTROPIC THERMAL FACTOR RESTRAINTS.    RMS    SIGMA                
REMARK   3   MAIN-CHAIN BOND              (A**2) : NULL  ; NULL                 
REMARK   3   MAIN-CHAIN ANGLE             (A**2) : NULL  ; NULL                 
REMARK   3   SIDE-CHAIN BOND              (A**2) : NULL  ; NULL                 
REMARK   3   SIDE-CHAIN ANGLE             (A**2) : NULL  ; NULL                 
REMARK   3                                                                      
REMARK   3  NCS MODEL : NULL                                                    
REMARK   3                                                                      
REMARK   3  NCS RESTRAINTS.                         RMS   SIGMA/WEIGHT          
REMARK   3   GROUP  1  POSITIONAL            (A) : NULL  ; NULL                 
REMARK   3   GROUP  1  B-FACTOR           (A**2) : NULL  ; NULL                 
REMARK   3                                                                      
REMARK   3  PARAMETER FILE  1  : NULL                                           
REMARK   3  TOPOLOGY FILE  1   : NULL                                           
REMARK   3                                                                      
REMARK   3  OTHER REFINEMENT REMARKS: NULL                                      
REMARK   4                                                                      
REMARK   4 1PRN COMPLIES WITH FORMAT V. 3.0, 1-DEC-2006                         
REMARK   4                                                                      
REMARK   4 THIS IS THE REMEDIATED VERSION OF THIS PDB ENTRY.                    
REMARK   4 REMEDIATED DATA FILE REVISION 3.100 (2007-03-17)                     
REMARK 200                                                                      
REMARK 200 EXPERIMENTAL DETAILS                                                 
REMARK 200  EXPERIMENT TYPE                : X-RAY DIFFRACTION                  
REMARK 200  DATE OF DATA COLLECTION        : NULL                               
REMARK 200  TEMPERATURE           (KELVIN) : NULL                               
REMARK 200  PH                             : NULL                               
REMARK 200  NUMBER OF CRYSTALS USED        : NULL                               
REMARK 200                                                                      
REMARK 200  SYNCHROTRON              (Y/N) : NULL                               
REMARK 200  RADIATION SOURCE               : NULL                               
REMARK 200  BEAMLINE                       : NULL                               
REMARK 200  X-RAY GENERATOR MODEL          : NULL                               
REMARK 200  MONOCHROMATIC OR LAUE    (M/L) : NULL                               
REMARK 200  WAVELENGTH OR RANGE        (A) : NULL                               
REMARK 200  MONOCHROMATOR                  : NULL                               
REMARK 200  OPTICS                         : NULL                               
REMARK 200                                                                      
REMARK 200  DETECTOR TYPE                  : NULL                               
REMARK 200  DETECTOR MANUFACTURER          : NULL                               
REMARK 200  INTENSITY-INTEGRATION SOFTWARE : NULL                               
REMARK 200  DATA SCALING SOFTWARE          : NULL                               
REMARK 200                                                                      
REMARK 200  NUMBER OF UNIQUE REFLECTIONS   : NULL                               
REMARK 200  RESOLUTION RANGE HIGH      (A) : NULL                               
REMARK 200  RESOLUTION RANGE LOW       (A) : NULL                               
REMARK 200  REJECTION CRITERIA  (SIGMA(I)) : NULL                               
REMARK 200                                                                      
REMARK 200 OVERALL.                                                             
REMARK 200  COMPLETENESS FOR RANGE     (%) : NULL                               
REMARK 200  DATA REDUNDANCY                : NULL                               
REMARK 200  R MERGE                    (I) : NULL                               
REMARK 200  R SYM                      (I) : NULL                               
REMARK 200  <I/SIGMA(I)> FOR THE DATA SET  : NULL                               
REMARK 200                                                                      
REMARK 200 IN THE HIGHEST RESOLUTION SHELL.                                     
REMARK 200  HIGHEST RESOLUTION SHELL, RANGE HIGH (A) : NULL                     
REMARK 200  HIGHEST RESOLUTION SHELL, RANGE LOW  (A) : NULL                     
REMARK 200  COMPLETENESS FOR SHELL     (%) : NULL                               
REMARK 200  DATA REDUNDANCY IN SHELL       : NULL                               
REMARK 200  R MERGE FOR SHELL          (I) : NULL                               
REMARK 200  R SYM FOR SHELL            (I) : NULL                               
REMARK 200  <I/SIGMA(I)> FOR SHELL         : NULL                               
REMARK 200                                                                      
REMARK 200 DIFFRACTION PROTOCOL: NULL                                           
REMARK 200 METHOD USED TO DETERMINE THE STRUCTURE: NULL                         
REMARK 200 SOFTWARE USED: X-PLOR                                                
REMARK 200 STARTING MODEL: NULL                                                 
REMARK 200                                                                      
REMARK 200 REMARK: NULL                                                         
REMARK 280                                                                      
REMARK 280 CRYSTAL                                                              
REMARK 280 SOLVENT CONTENT, VS   (%): 71.13                                     
REMARK 280 MATTHEWS COEFFICIENT, VM (ANGSTROMS**3/DA): 4.26                     
REMARK 280                                                                      
REMARK 280 CRYSTALLIZATION CONDITIONS: NULL                                     
REMARK 290                                                                      
REMARK 290 CRYSTALLOGRAPHIC SYMMETRY                                            
REMARK 290 SYMMETRY OPERATORS FOR SPACE GROUP: H 3                              
REMARK 290                                                                      
REMARK 290      SYMOP   SYMMETRY                                                
REMARK 290     NNNMMM   OPERATOR                                                
REMARK 290       1555   X,Y,Z                                                   
REMARK 290       2555   -Y,X-Y,Z                                                
REMARK 290       3555   -X+Y,-X,Z                                               
REMARK 290       4555   2/3+X,1/3+Y,1/3+Z                                       
REMARK 290       5555   2/3-Y,1/3+X-Y,1/3+Z                                     
REMARK 290       6555   2/3-X+Y,1/3-X,1/3+Z                                     
REMARK 290       7555   1/3+X,2/3+Y,2/3+Z                                       
REMARK 290       8555   1/3-Y,2/3+X-Y,2/3+Z                                     
REMARK 290       9555   1/3-X+Y,2/3-X,2/3+Z                                     
REMARK 290                                                                      
REMARK 290     WHERE NNN -> OPERATOR NUMBER                                     
REMARK 290           MMM -> TRANSLATION VECTOR                                  
REMARK 290                                                                      
REMARK 290 CRYSTALLOGRAPHIC SYMMETRY TRANSFORMATIONS                            
REMARK 290 THE FOLLOWING TRANSFORMATIONS OPERATE ON THE ATOM/HETATM             
REMARK 290 RECORDS IN THIS ENTRY TO PRODUCE CRYSTALLOGRAPHICALLY                
REMARK 290 RELATED MOLECULES.                                                   
REMARK 290   SMTRY1   1  1.000000  0.000000  0.000000        0.00000            
REMARK 290   SMTRY2   1  0.000000  1.000000  0.000000        0.00000            
REMARK 290   SMTRY3   1  0.000000  0.000000  1.000000        0.00000            
REMARK 290   SMTRY1   2 -0.500000 -0.866025  0.000000        0.00000            
REMARK 290   SMTRY2   2  0.866025 -0.500000  0.000000        0.00000            
REMARK 290   SMTRY3   2  0.000000  0.000000  1.000000        0.00000            
REMARK 290   SMTRY1   3 -0.500000  0.866025  0.000000        0.00000            
REMARK 290   SMTRY2   3 -0.866025 -0.500000  0.000000        0.00000            
REMARK 290   SMTRY3   3  0.000000  0.000000  1.000000        0.00000            
REMARK 290   SMTRY1   4  1.000000  0.000000  0.000000       52.15000            
REMARK 290   SMTRY2   4  0.000000  1.000000  0.000000       30.10882            
REMARK 290   SMTRY3   4  0.000000  0.000000  1.000000       41.53333            
REMARK 290   SMTRY1   5 -0.500000 -0.866025  0.000000       52.15000            
REMARK 290   SMTRY2   5  0.866025 -0.500000  0.000000       30.10882            
REMARK 290   SMTRY3   5  0.000000  0.000000  1.000000       41.53333            
REMARK 290   SMTRY1   6 -0.500000  0.866025  0.000000       52.15000            
REMARK 290   SMTRY2   6 -0.866025 -0.500000  0.000000       30.10882            
REMARK 290   SMTRY3   6  0.000000  0.000000  1.000000       41.53333            
REMARK 290   SMTRY1   7  1.000000  0.000000  0.000000        0.00000            
REMARK 290   SMTRY2   7  0.000000  1.000000  0.000000       60.21763            
REMARK 290   SMTRY3   7  0.000000  0.000000  1.000000       83.06667            
REMARK 290   SMTRY1   8 -0.500000 -0.866025  0.000000        0.00000            
REMARK 290   SMTRY2   8  0.866025 -0.500000  0.000000       60.21763            
REMARK 290   SMTRY3   8  0.000000  0.000000  1.000000       83.06667            
REMARK 290   SMTRY1   9 -0.500000  0.866025  0.000000        0.00000            
REMARK 290   SMTRY2   9 -0.866025 -0.500000  0.000000       60.21763            
REMARK 290   SMTRY3   9  0.000000  0.000000  1.000000       83.06667            
REMARK 290                                                                      
REMARK 290 REMARK: NULL                                                         
REMARK 300                                                                      
REMARK 300 BIOMOLECULE: 1                                                       
REMARK 300 THIS ENTRY CONTAINS THE CRYSTALLOGRAPHIC ASYMMETRIC UNIT             
REMARK 300 WHICH CONSISTS OF 1 CHAIN(S). SEE REMARK 350 FOR                     
REMARK 300 INFORMATION ON GENERATING THE BIOLOGICAL MOLECULE(S).                
REMARK 350                                                                      
REMARK 350 GENERATING THE BIOMOLECULE                                           
REMARK 350 COORDINATES FOR A COMPLETE MULTIMER REPRESENTING THE KNOWN           
REMARK 350 BIOLOGICALLY SIGNIFICANT OLIGOMERIZATION STATE OF THE                
REMARK 350 MOLECULE CAN BE GENERATED BY APPLYING BIOMT TRANSFORMATIONS          
REMARK 350 GIVEN BELOW.  BOTH NON-CRYSTALLOGRAPHIC AND                          
REMARK 350 CRYSTALLOGRAPHIC OPERATIONS ARE GIVEN.                               
REMARK 350                                                                      
REMARK 350 BIOMOLECULE: 1                                                       
REMARK 350 APPLY THE FOLLOWING TO CHAINS: A                                     
REMARK 350   BIOMT1   1  1.000000  0.000000  0.000000        0.00000            
REMARK 350   BIOMT2   1  0.000000  1.000000  0.000000        0.00000            
REMARK 350   BIOMT3   1  0.000000  0.000000  1.000000        0.00000            
REMARK 350   BIOMT1   2 -0.500000 -0.866025  0.000000       52.15000            
REMARK 350   BIOMT2   2  0.866025 -0.500000  0.000000       90.32645            
REMARK 350   BIOMT3   2  0.000000  0.000000  1.000000        0.00000            
REMARK 350   BIOMT1   3 -0.500000  0.866025  0.000000      -52.15000            
REMARK 350   BIOMT2   3 -0.866025 -0.500000  0.000000       90.32645            
REMARK 350   BIOMT3   3  0.000000  0.000000  1.000000        0.00000            
REMARK 500                                                                      
REMARK 500 GEOMETRY AND STEREOCHEMISTRY                                         
REMARK 500 SUBTOPIC: COVALENT BOND LENGTHS                                      
REMARK 500                                                                      
REMARK 500 THE STEREOCHEMICAL PARAMETERS OF THE FOLLOWING RESIDUES              
REMARK 500 HAVE VALUES WHICH DEVIATE FROM EXPECTED VALUES BY MORE               
REMARK 500 THAN 6*RMSD (M=MODEL NUMBER; RES=RESIDUE NAME; C=CHAIN               
REMARK 500 IDENTIFIER; SSEQ=SEQUENCE NUMBER; I=INSERTION CODE).                 
REMARK 500                                                                      
REMARK 500 STANDARD TABLE:                                                      
REMARK 500 FORMAT: (10X,I3,1X,2(A3,1X,A1,I4,A1,1X,A4,3X),F6.3)                  
REMARK 500                                                                      
REMARK 500 EXPECTED VALUES: ENGH AND HUBER, 1991                                
REMARK 500                                                                      
REMARK 500  M RES CSSEQI ATM1   RES CSSEQI ATM2   DEVIATION                     
REMARK 500    LYS A  50   CB    LYS A  50   CG    -0.087                        
REMARK 500    ARG A 238   CB    ARG A 238   CG    -0.067                        
REMARK 500    ARG A 286   CG    ARG A 286   CD    -0.077                        
REMARK 500                                                                      
REMARK 500 GEOMETRY AND STEREOCHEMISTRY                                         
REMARK 500 SUBTOPIC: COVALENT BOND ANGLES                                       
REMARK 500                                                                      
REMARK 500 THE STEREOCHEMICAL PARAMETERS OF THE FOLLOWING RESIDUES              
REMARK 500 HAVE VALUES WHICH DEVIATE FROM EXPECTED VALUES BY MORE               
REMARK 500 THAN 6*RMSD (M=MODEL NUMBER; RES=RESIDUE NAME; C=CHAIN               
REMARK 500 IDENTIFIER; SSEQ=SEQUENCE NUMBER; I=INSERTION CODE).                 
REMARK 500                                                                      
REMARK 500 STANDARD TABLE:                                                      
REMARK 500 FORMAT: (10X,I3,1X,A3,1X,A1,I4,A1,3(1X,A4,2X),12X,F5.1)              
REMARK 500                                                                      
REMARK 500 EXPECTED VALUES: ENGH AND HUBER, 1991                                
REMARK 500                                                                      
REMARK 500  M RES CSSEQI ATM1   ATM2   ATM3                                     
REMARK 500    LYS A  50   CB  -  CG  -  CD  ANGL. DEV. =-26.2 DEGREES           
REMARK 500    ASP A 214   N   -  CA  -  C   ANGL. DEV. =-14.2 DEGREES           
REMARK 500    LYS A 266   CB  -  CG  -  CD  ANGL. DEV. =-24.0 DEGREES           
REMARK 500                                                                      
REMARK 500 GEOMETRY AND STEREOCHEMISTRY                                         
REMARK 500 SUBTOPIC: TORSION ANGLES                                             
REMARK 500                                                                      
REMARK 500 TORSION ANGLES OUTSIDE THE EXPECTED RAMACHANDRAN REGIONS:            
REMARK 500 (M=MODEL NUMBER; RES=RESIDUE NAME; C=CHAIN IDENTIFIER;               
REMARK 500 SSEQ=SEQUENCE NUMBER; I=INSERTION CODE).                             
REMARK 500                                                                      
REMARK 500 STANDARD TABLE:                                                      
REMARK 500 FORMAT:(10X,I3,1X,A3,1X,A1,I4,A1,4X,F7.2,3X,F7.2)                    
REMARK 500                                                                      
REMARK 500  M RES CSSEQI        PSI       PHI                                   
REMARK 500    LEU A  94      -35.72     75.24                                   
REMARK 525                                                                      
REMARK 525 SOLVENT                                                              
REMARK 525 THE FOLLOWING SOLVENT MOLECULES LIE FARTHER THAN EXPECTED            
REMARK 525 FROM THE PROTEIN OR NUCLEIC ACID MOLECULE AND MAY BE                 
REMARK 525 ASSOCIATED WITH A SYMMETRY RELATED MOLECULE (M=MODEL                 
REMARK 525 NUMBER; RES=RESIDUE NAME; C=CHAIN IDENTIFIER; SSEQ=SEQUENCE          
REMARK 525 NUMBER; I=INSERTION CODE):                                           
REMARK 525                                                                      
REMARK 525  M RES CSSEQI                                                        
REMARK 525    HOH   369        DISTANCE =  5.91 ANGSTROMS                       
REMARK 525    HOH   374        DISTANCE =  6.07 ANGSTROMS                       
REMARK 525    HOH   389        DISTANCE =  7.33 ANGSTROMS                       
REMARK 525    HOH   491        DISTANCE =  7.59 ANGSTROMS                       
REMARK 525    HOH   511        DISTANCE =  5.02 ANGSTROMS                       
REMARK 525    HOH   520        DISTANCE =  6.52 ANGSTROMS                       
DBREF  1PRN A    1   289  UNP    P39767   PORI_RHOBL       1    289             
SEQRES   1 A  289  GLU ILE SER LEU ASN GLY TYR GLY ARG PHE GLY LEU GLN          
SEQRES   2 A  289  TYR VAL GLU ASP ARG GLY VAL GLY LEU GLU ASP THR ILE          
SEQRES   3 A  289  ILE SER SER ARG LEU ARG ILE ASN ILE VAL GLY THR THR          
SEQRES   4 A  289  GLU THR ASP GLN GLY VAL THR PHE GLY ALA LYS LEU ARG          
SEQRES   5 A  289  MET GLN TRP ASP ASP GLY ASP ALA PHE ALA GLY THR ALA          
SEQRES   6 A  289  GLY ASN ALA ALA GLN PHE TRP THR SER TYR ASN GLY VAL          
SEQRES   7 A  289  THR VAL SER VAL GLY ASN VAL ASP THR ALA PHE ASP SER          
SEQRES   8 A  289  VAL ALA LEU THR TYR ASP SER GLU MET GLY TYR GLU ALA          
SEQRES   9 A  289  SER SER PHE GLY ASP ALA GLN SER SER PHE PHE ALA TYR          
SEQRES  10 A  289  ASN SER LYS TYR ASP ALA SER GLY ALA LEU ASP ASN TYR          
SEQRES  11 A  289  ASN GLY ILE ALA VAL THR TYR SER ILE SER GLY VAL ASN          
SEQRES  12 A  289  LEU TYR LEU SER TYR VAL ASP PRO ASP GLN THR VAL ASP          
SEQRES  13 A  289  SER SER LEU VAL THR GLU GLU PHE GLY ILE ALA ALA ASP          
SEQRES  14 A  289  TRP SER ASN ASP MET ILE SER LEU ALA ALA ALA TYR THR          
SEQRES  15 A  289  THR ASP ALA GLY GLY ILE VAL ASP ASN ASP ILE ALA PHE          
SEQRES  16 A  289  VAL GLY ALA ALA TYR LYS PHE ASN ASP ALA GLY THR VAL          
SEQRES  17 A  289  GLY LEU ASN TRP TYR ASP ASN GLY LEU SER THR ALA GLY          
SEQRES  18 A  289  ASP GLN VAL THR LEU TYR GLY ASN TYR ALA PHE GLY ALA          
SEQRES  19 A  289  THR THR VAL ARG ALA TYR VAL SER ASP ILE ASP ARG ALA          
SEQRES  20 A  289  GLY ALA ASP THR ALA TYR GLY ILE GLY ALA ASP TYR GLN          
SEQRES  21 A  289  PHE ALA GLU GLY VAL LYS VAL SER GLY SER VAL GLN SER          
SEQRES  22 A  289  GLY PHE ALA ASN GLU THR VAL ALA ASP VAL GLY VAL ARG          
SEQRES  23 A  289  PHE ASP PHE                                                  
FTNOTE   1 RESIDUES ILE 139 - SER 140 HAVE WEAK DENSITY.                        
FTNOTE   2 THE STRUCTURE OF THE DETERGENT MOLECULES COULD NOT BE                
FTNOTE   2  IDENTIFIED FROM THE ELECTRON DENSITY AND HAS THEREFORE              
FTNOTE   2  BEEN PRELIMINARILY MODELED AS N-OCTYLTETRAOXYETHYLENE USED          
FTNOTE   2  IN CRYSTALLIZATION.                                                 
HET    C8E    900      21                                                       
HET    C8E    901      21                                                       
HET    C8E    902      21                                                       
HETNAM     C8E (HYDROXYETHYLOXY)TRI(ETHYLOXY)OCTANE                             
FORMUL   2  C8E    3(C16 H34 O5)                                                
FORMUL   5  HOH   *248(H2 O)                                                    
HELIX    1  H1 ALA A   88  VAL A   92  1                                   5    
SHEET    1  S117 GLU A   1  VAL A  15  0                                        
SHEET    2  S117 THR A  25  THR A  41 -1  N  VAL A  36   O  SER A   3           
SHEET    3  S117 VAL A  45  ASP A  56 -1  O  VAL A  45   N  THR A  41           
SHEET    4  S117 ALA A  69  TYR A  75 -1  N  GLN A  70   O  LYS A  50           
SHEET    5  S117 VAL A  78  ASN A  84 -1  N  VAL A  78   O  TYR A  75           
SHEET    6  S117 ASN A 131  ILE A 139 -1  O  GLY A 132   N  GLY A  83           
SHEET    7  S117 VAL A 142  ASP A 150 -1  O  VAL A 142   N  ILE A 139           
SHEET    8  S117 GLU A 163  ASN A 172 -1  N  GLU A 163   O  VAL A 149           
SHEET    9  S117 ILE A 175  THR A 183 -1  O  ILE A 175   N  ASN A 172           
SHEET   10  S117 ILE A 193  LYS A 201 -1  N  ILE A 193   O  THR A 182           
SHEET   11  S117 GLY A 206  ASP A 214 -1  O  VAL A 208   N  TYR A 200           
SHEET   12  S117 ASP A 222  PHE A 232 -1  N  GLN A 223   O  TYR A 213           
SHEET   13  S117 ALA A 234  ASP A 245 -1  N  THR A 235   O  PHE A 232           
SHEET   14  S117 ALA A 252  PHE A 261 -1  N  ALA A 252   O  SER A 242           
SHEET   15  S117 VAL A 265  GLY A 274 -1  O  VAL A 267   N  TYR A 259           
SHEET   16  S117 GLU A 278  PHE A 289 -1  O  GLU A 278   N  GLY A 274           
SHEET   17  S117 GLU A   1  GLU A  16 -1  N  GLY A   6   O  PHE A 289           
CRYST1  104.300  104.300  124.600  90.00  90.00 120.00 H 3           9          
ORIGX1      1.000000  0.000000  0.000000        0.00000                         
ORIGX2      0.000000  1.000000  0.000000        0.00000                         
ORIGX3      0.000000  0.000000  1.000000        0.00000                         
SCALE1      0.009588  0.005535  0.000000        0.00000                         
SCALE2      0.000000  0.011071  0.000000        0.00000                         
SCALE3      0.000000  0.000000  0.008026        0.00000                         
ATOM      1  N   GLU A   1      10.610  59.142  20.749  1.00 24.37           N  
ATOM      2  CA  GLU A   1       9.227  58.724  20.432  1.00 25.51           C  
ATOM      3  C   GLU A   1       8.619  58.170  21.723  1.00 21.87           C  
ATOM      4  O   GLU A   1       9.305  57.498  22.488  1.00 20.15           O  
ATOM      5  CB  GLU A   1       9.279  57.641  19.354  1.00 31.17           C  
ATOM      6  CG  GLU A   1       7.963  57.274  18.736  1.00 46.57           C  
ATOM      7  CD  GLU A   1       7.964  55.848  18.173  1.00 56.33           C  
ATOM      8  OE1 GLU A   1       9.053  55.339  17.797  1.00 61.38           O  
ATOM      9  OE2 GLU A   1       6.870  55.230  18.129  1.00 60.80           O  
ATOM     10  N   ILE A   2       7.358  58.488  21.981  1.00 19.02           N  
ATOM     11  CA  ILE A   2       6.661  57.998  23.156  1.00 19.39           C  
ATOM     12  C   ILE A   2       5.380  57.287  22.707  1.00 20.94           C  
ATOM     13  O   ILE A   2       4.628  57.819  21.896  1.00 24.01           O  
ATOM     14  CB  ILE A   2       6.322  59.140  24.142  1.00 17.28           C  
ATOM     15  CG1 ILE A   2       7.601  59.668  24.774  1.00 17.85           C  
ATOM     16  CG2 ILE A   2       5.433  58.626  25.267  1.00 19.41           C  
ATOM     17  CD1 ILE A   2       7.361  60.739  25.794  1.00 19.18           C  
ATOM     18  N   SER A   3       5.185  56.051  23.152  1.00 18.45           N  
ATOM     19  CA  SER A   3       3.980  55.308  22.805  1.00 18.70           C  
ATOM     20  C   SER A   3       3.246  54.799  24.047  1.00 18.55           C  
ATOM     21  O   SER A   3       3.859  54.520  25.082  1.00 18.27           O  
ATOM     22  CB  SER A   3       4.296  54.156  21.839  1.00 21.00           C  
ATOM     23  OG  SER A   3       5.342  53.350  22.292  1.00 29.82           O  
ATOM     24  N   LEU A   4       1.922  54.761  23.964  1.00 17.23           N  
ATOM     25  CA  LEU A   4       1.089  54.287  25.059  1.00 18.53           C  
ATOM     26  C   LEU A   4       0.337  53.043  24.616  1.00 19.16           C  
ATOM     27  O   LEU A   4      -0.120  52.971  23.479  1.00 19.32           O  
ATOM     28  CB  LEU A   4       0.035  55.329  25.460  1.00 20.68           C  
ATOM     29  CG  LEU A   4       0.302  56.802  25.783  1.00 23.86           C  
ATOM     30  CD1 LEU A   4      -0.676  57.241  26.862  1.00 23.03           C  
ATOM     31  CD2 LEU A   4       1.681  56.995  26.279  1.00 23.17           C  
ATOM     32  N   ASN A   5       0.214  52.062  25.498  1.00 15.05           N  
ATOM     33  CA  ASN A   5      -0.548  50.862  25.199  1.00 14.91           C  
ATOM     34  C   ASN A   5      -1.086  50.399  26.546  1.00 14.56           C  
ATOM     35  O   ASN A   5      -0.714  50.944  27.579  1.00 14.26           O  
ATOM     36  CB  ASN A   5       0.337  49.793  24.553  1.00 16.83           C  
ATOM     37  CG  ASN A   5       1.443  49.315  25.474  1.00 21.78           C  
ATOM     38  OD1 ASN A   5       1.204  48.500  26.353  1.00 24.35           O  
ATOM     39  ND2 ASN A   5       2.659  49.829  25.281  1.00 24.99           N  
ATOM     40  N   GLY A   6      -2.002  49.454  26.553  1.00 13.78           N  
ATOM     41  CA  GLY A   6      -2.495  48.984  27.822  1.00 12.39           C  
ATOM     42  C   GLY A   6      -3.678  48.087  27.619  1.00 14.15           C  
ATOM     43  O   GLY A   6      -3.904  47.583  26.511  1.00 12.20           O  
ATOM     44  N   TYR A   7      -4.440  47.888  28.686  1.00 13.61           N  
ATOM     45  CA  TYR A   7      -5.624  47.051  28.613  1.00 13.68           C  
ATOM     46  C   TYR A   7      -6.578  47.376  29.733  1.00 14.84           C  
ATOM     47  O   TYR A   7      -6.198  48.015  30.713  1.00 14.70           O  
ATOM     48  CB  TYR A   7      -5.258  45.552  28.649  1.00 13.03           C  
ATOM     49  CG  TYR A   7      -4.727  44.995  29.967  1.00 12.11           C  
ATOM     50  CD1 TYR A   7      -5.578  44.755  31.053  1.00 13.93           C  
ATOM     51  CD2 TYR A   7      -3.388  44.627  30.095  1.00 11.47           C  
ATOM     52  CE1 TYR A   7      -5.106  44.161  32.222  1.00 16.54           C  
ATOM     53  CE2 TYR A   7      -2.906  44.025  31.258  1.00 12.81           C  
ATOM     54  CZ  TYR A   7      -3.771  43.795  32.314  1.00 15.94           C  
ATOM     55  OH  TYR A   7      -3.300  43.158  33.443  1.00 17.50           O  
ATOM     56  N   GLY A   8      -7.831  46.985  29.555  1.00 11.95           N  
ATOM     57  CA  GLY A   8      -8.818  47.171  30.591  1.00 12.37           C  
ATOM     58  C   GLY A   8      -9.467  45.805  30.735  1.00 12.27           C  
ATOM     59  O   GLY A   8      -9.430  45.022  29.793  1.00 11.66           O  
ATOM     60  N   ARG A   9      -9.944  45.454  31.917  1.00 11.09           N  
ATOM     61  CA  ARG A   9     -10.636  44.189  32.105  1.00 12.34           C  
ATOM     62  C   ARG A   9     -11.640  44.369  33.229  1.00 14.41           C  
ATOM     63  O   ARG A   9     -11.448  45.200  34.119  1.00 13.76           O  
ATOM     64  CB  ARG A   9      -9.668  43.042  32.397  1.00 11.49           C  
ATOM     65  CG  ARG A   9      -9.156  42.977  33.783  1.00 13.68           C  
ATOM     66  CD  ARG A   9      -8.076  41.914  33.835  1.00 13.00           C  
ATOM     67  NE  ARG A   9      -7.626  41.748  35.211  1.00 16.28           N  
ATOM     68  CZ  ARG A   9      -6.541  41.084  35.589  1.00 15.26           C  
ATOM     69  NH1 ARG A   9      -5.748  40.504  34.705  1.00 16.28           N  
ATOM     70  NH2 ARG A   9      -6.278  40.968  36.874  1.00 21.05           N  
ATOM     71  N   PHE A  10     -12.765  43.678  33.136  1.00 13.39           N  
ATOM     72  CA  PHE A  10     -13.783  43.772  34.172  1.00 15.11           C  
ATOM     73  C   PHE A  10     -14.670  42.535  34.123  1.00 15.69           C  
ATOM     74  O   PHE A  10     -14.754  41.869  33.088  1.00 15.16           O  
ATOM     75  CB  PHE A  10     -14.594  45.087  34.060  1.00 17.07           C  
ATOM     76  CG  PHE A  10     -15.441  45.206  32.811  1.00 19.54           C  
ATOM     77  CD1 PHE A  10     -16.687  44.596  32.732  1.00 21.25           C  
ATOM     78  CD2 PHE A  10     -14.996  45.943  31.722  1.00 19.30           C  
ATOM     79  CE1 PHE A  10     -17.470  44.719  31.595  1.00 20.65           C  
ATOM     80  CE2 PHE A  10     -15.783  46.070  30.580  1.00 20.02           C  
ATOM     81  CZ  PHE A  10     -17.016  45.456  30.519  1.00 18.19           C  
ATOM     82  N   GLY A  11     -15.270  42.187  35.253  1.00 13.83           N  
ATOM     83  CA  GLY A  11     -16.130  41.023  35.281  1.00 13.12           C  
ATOM     84  C   GLY A  11     -16.542  40.727  36.697  1.00 15.52           C  
ATOM     85  O   GLY A  11     -16.498  41.608  37.544  1.00 16.23           O  
ATOM     86  N   LEU A  12     -16.937  39.489  36.950  1.00 16.38           N  
ATOM     87  CA  LEU A  12     -17.373  39.070  38.269  1.00 14.49           C  
ATOM     88  C   LEU A  12     -16.312  38.186  38.898  1.00 15.48           C  
ATOM     89  O   LEU A  12     -15.712  37.338  38.234  1.00 15.95           O  
ATOM     90  CB  LEU A  12     -18.695  38.307  38.173  1.00 14.65           C  
ATOM     91  CG  LEU A  12     -19.886  39.133  37.689  1.00 17.10           C  
ATOM     92  CD1 LEU A  12     -21.077  38.232  37.507  1.00 19.74           C  
ATOM     93  CD2 LEU A  12     -20.204  40.224  38.697  1.00 16.90           C  
ATOM     94  N   GLN A  13     -16.052  38.415  40.177  1.00 15.22           N  
ATOM     95  CA  GLN A  13     -15.074  37.618  40.885  1.00 15.87           C  
ATOM     96  C   GLN A  13     -15.764  37.093  42.128  1.00 15.27           C  
ATOM     97  O   GLN A  13     -16.250  37.863  42.953  1.00 14.28           O  
ATOM     98  CB  GLN A  13     -13.884  38.473  41.262  1.00 17.61           C  
ATOM     99  CG  GLN A  13     -12.833  37.722  41.985  1.00 22.10           C  
ATOM    100  CD  GLN A  13     -12.045  38.634  42.882  1.00 29.99           C  
ATOM    101  OE1 GLN A  13     -12.404  38.832  44.036  1.00 29.55           O  
ATOM    102  NE2 GLN A  13     -11.005  39.255  42.340  1.00 33.23           N  
ATOM    103  N   TYR A  14     -15.804  35.778  42.243  1.00 16.49           N  
ATOM    104  CA  TYR A  14     -16.464  35.118  43.348  1.00 19.37           C  
ATOM    105  C   TYR A  14     -15.536  34.280  44.200  1.00 21.47           C  
ATOM    106  O   TYR A  14     -14.750  33.499  43.666  1.00 21.69           O  
ATOM    107  CB  TYR A  14     -17.558  34.192  42.786  1.00 20.68           C  
ATOM    108  CG  TYR A  14     -18.119  33.175  43.774  1.00 24.13           C  
ATOM    109  CD1 TYR A  14     -19.155  33.520  44.647  1.00 25.91           C  
ATOM    110  CD2 TYR A  14     -17.622  31.867  43.823  1.00 26.44           C  
ATOM    111  CE1 TYR A  14     -19.683  32.595  45.537  1.00 28.30           C  
ATOM    112  CE2 TYR A  14     -18.144  30.932  44.716  1.00 27.65           C  
ATOM    113  CZ  TYR A  14     -19.175  31.304  45.566  1.00 28.82           C  
ATOM    114  OH  TYR A  14     -19.719  30.384  46.432  1.00 32.06           O  
ATOM    115  N   VAL A  15     -15.573  34.491  45.514  1.00 20.68           N  
ATOM    116  CA  VAL A  15     -14.822  33.631  46.419  1.00 24.61           C  
ATOM    117  C   VAL A  15     -15.809  33.231  47.502  1.00 26.00           C  
ATOM    118  O   VAL A  15     -16.420  34.086  48.150  1.00 24.61           O  
ATOM    119  CB  VAL A  15     -13.481  34.210  46.965  1.00 24.21           C  
ATOM    120  CG1 VAL A  15     -13.254  35.601  46.520  1.00 23.96           C  
ATOM    121  CG2 VAL A  15     -13.371  34.039  48.454  1.00 24.29           C  
ATOM    122  N   GLU A  16     -16.095  31.933  47.545  1.00 26.43           N  
ATOM    123  CA  GLU A  16     -17.034  31.365  48.500  1.00 31.14           C  
ATOM    124  C   GLU A  16     -16.642  31.705  49.932  1.00 31.78           C  
ATOM    125  O   GLU A  16     -15.481  31.542  50.314  1.00 30.68           O  
ATOM    126  CB  GLU A  16     -17.097  29.856  48.327  1.00 34.86           C  
ATOM    127  CG  GLU A  16     -18.091  29.174  49.236  1.00 43.92           C  
ATOM    128  CD  GLU A  16     -18.091  27.662  49.069  1.00 50.58           C  
ATOM    129  OE1 GLU A  16     -17.046  27.019  49.344  1.00 54.60           O  
ATOM    130  OE2 GLU A  16     -19.140  27.117  48.660  1.00 54.10           O  
ATOM    131  N   ASP A  17     -17.613  32.190  50.704  1.00 34.23           N  
ATOM    132  CA  ASP A  17     -17.419  32.585  52.107  1.00 37.88           C  
ATOM    133  C   ASP A  17     -16.191  33.481  52.275  1.00 38.83           C  
ATOM    134  O   ASP A  17     -15.307  33.204  53.088  1.00 40.50           O  
ATOM    135  CB  ASP A  17     -17.339  31.350  53.023  1.00 42.02           C  
ATOM    136  CG  ASP A  17     -18.551  30.413  52.873  1.00 47.59           C  
ATOM    137  OD1 ASP A  17     -19.710  30.894  52.761  1.00 50.56           O  
ATOM    138  OD2 ASP A  17     -18.333  29.178  52.859  1.00 52.35           O  
ATOM    139  N   ARG A  18     -16.174  34.565  51.500  1.00 39.83           N  
ATOM    140  CA  ARG A  18     -15.089  35.551  51.477  1.00 38.47           C  
ATOM    141  C   ARG A  18     -14.749  36.149  52.843  1.00 41.95           C  
ATOM    142  O   ARG A  18     -13.592  36.485  53.122  1.00 42.53           O  
ATOM    143  CB  ARG A  18     -15.443  36.669  50.493  1.00 33.31           C  
ATOM    144  CG  ARG A  18     -14.343  37.592  50.212  1.00 27.76           C  
ATOM    145  CD  ARG A  18     -14.892  38.737  49.398  1.00 26.88           C  
ATOM    146  NE  ARG A  18     -15.254  38.377  48.025  1.00 26.51           N  
ATOM    147  CZ  ARG A  18     -14.429  38.446  46.975  1.00 25.71           C  
ATOM    148  NH1 ARG A  18     -13.174  38.841  47.122  1.00 23.19           N  
ATOM    149  NH2 ARG A  18     -14.882  38.197  45.750  1.00 23.43           N  
ATOM    150  N   GLY A  19     -15.764  36.329  53.678  1.00 43.97           N  
ATOM    151  CA  GLY A  19     -15.538  36.892  54.992  1.00 45.68           C  
ATOM    152  C   GLY A  19     -16.848  37.283  55.634  1.00 45.61           C  
ATOM    153  O   GLY A  19     -17.870  37.413  54.956  1.00 44.99           O  
ATOM    154  N   VAL A  20     -16.825  37.455  56.948  1.00 46.44           N  
ATOM    155  CA  VAL A  20     -18.030  37.830  57.679  1.00 46.19           C  
ATOM    156  C   VAL A  20     -18.392  39.284  57.354  1.00 42.74           C  
ATOM    157  O   VAL A  20     -17.556  40.182  57.457  1.00 42.19           O  
ATOM    158  CB  VAL A  20     -17.846  37.584  59.212  1.00 49.36           C  
ATOM    159  CG1 VAL A  20     -16.555  38.242  59.718  1.00 53.44           C  
ATOM    160  CG2 VAL A  20     -19.067  38.065  59.989  1.00 49.07           C  
ATOM    161  N   GLY A  21     -19.616  39.483  56.872  1.00 39.55           N  
ATOM    162  CA  GLY A  21     -20.071  40.814  56.507  1.00 36.74           C  
ATOM    163  C   GLY A  21     -19.657  41.238  55.106  1.00 34.91           C  
ATOM    164  O   GLY A  21     -19.972  42.358  54.684  1.00 36.18           O  
ATOM    165  N   LEU A  22     -18.948  40.356  54.398  1.00 31.69           N  
ATOM    166  CA  LEU A  22     -18.482  40.615  53.042  1.00 28.45           C  
ATOM    167  C   LEU A  22     -19.333  39.930  51.997  1.00 28.09           C  
ATOM    168  O   LEU A  22     -19.948  38.888  52.233  1.00 29.30           O  
ATOM    169  CB  LEU A  22     -17.041  40.148  52.847  1.00 25.71           C  
ATOM    170  CG  LEU A  22     -15.968  40.762  53.727  1.00 23.38           C  
ATOM    171  CD1 LEU A  22     -14.638  40.183  53.316  1.00 27.41           C  
ATOM    172  CD2 LEU A  22     -15.959  42.275  53.595  1.00 24.91           C  
ATOM    173  N   GLU A  23     -19.312  40.506  50.811  1.00 28.65           N  
ATOM    174  CA  GLU A  23     -20.048  39.988  49.680  1.00 27.21           C  
ATOM    175  C   GLU A  23     -19.100  39.001  49.004  1.00 25.76           C  
ATOM    176  O   GLU A  23     -17.926  39.310  48.793  1.00 26.31           O  
ATOM    177  CB  GLU A  23     -20.374  41.148  48.747  1.00 31.46           C  
ATOM    178  CG  GLU A  23     -21.550  40.941  47.861  1.00 38.94           C  
ATOM    179  CD  GLU A  23     -22.854  40.859  48.625  1.00 41.63           C  
ATOM    180  OE1 GLU A  23     -23.406  41.912  49.003  1.00 44.40           O  
ATOM    181  OE2 GLU A  23     -23.331  39.730  48.845  1.00 48.03           O  
ATOM    182  N   ASP A  24     -19.585  37.804  48.705  1.00 21.83           N  
ATOM    183  CA  ASP A  24     -18.757  36.796  48.051  1.00 21.50           C  
ATOM    184  C   ASP A  24     -18.391  37.163  46.619  1.00 18.75           C  
ATOM    185  O   ASP A  24     -17.324  36.791  46.129  1.00 18.87           O  
ATOM    186  CB  ASP A  24     -19.469  35.443  48.035  1.00 21.08           C  
ATOM    187  CG  ASP A  24     -19.429  34.748  49.364  1.00 24.89           C  
ATOM    188  OD1 ASP A  24     -18.738  35.234  50.279  1.00 25.01           O  
ATOM    189  OD2 ASP A  24     -20.080  33.698  49.490  1.00 29.13           O  
ATOM    190  N   THR A  25     -19.316  37.822  45.937  1.00 19.85           N  
ATOM    191  CA  THR A  25     -19.125  38.230  44.556  1.00 20.38           C  
ATOM    192  C   THR A  25     -18.996  39.738  44.424  1.00 20.09           C  
ATOM    193  O   THR A  25     -19.831  40.479  44.932  1.00 21.33           O  
ATOM    194  CB  THR A  25     -20.317  37.793  43.678  1.00 20.84           C  
ATOM    195  OG1 THR A  25     -20.461  36.368  43.749  1.00 24.52           O  
ATOM    196  CG2 THR A  25     -20.101  38.197  42.209  1.00 19.54           C  
ATOM    197  N   ILE A  26     -17.949  40.193  43.746  1.00 19.75           N  
ATOM    198  CA  ILE A  26     -17.760  41.621  43.512  1.00 19.40           C  
ATOM    199  C   ILE A  26     -17.410  41.829  42.027  1.00 17.77           C  
ATOM    200  O   ILE A  26     -17.235  40.865  41.290  1.00 17.26           O  
ATOM    201  CB  ILE A  26     -16.622  42.207  44.382  1.00 18.96           C  
ATOM    202  CG1 ILE A  26     -15.295  41.562  44.006  1.00 17.62           C  
ATOM    203  CG2 ILE A  26     -16.912  41.991  45.867  1.00 17.44           C  
ATOM    204  CD1 ILE A  26     -14.119  42.242  44.605  1.00 23.12           C  
ATOM    205  N   ILE A  27     -17.427  43.077  41.577  1.00 16.78           N  
ATOM    206  CA  ILE A  27     -17.044  43.407  40.202  1.00 15.66           C  
ATOM    207  C   ILE A  27     -15.585  43.850  40.301  1.00 13.30           C  
ATOM    208  O   ILE A  27     -15.280  44.921  40.833  1.00 18.40           O  
ATOM    209  CB  ILE A  27     -17.909  44.543  39.624  1.00 17.92           C  
ATOM    210  CG1 ILE A  27     -19.333  44.023  39.405  1.00 16.33           C  
ATOM    211  CG2 ILE A  27     -17.297  45.077  38.313  1.00 14.73           C  
ATOM    212  CD1 ILE A  27     -20.359  45.106  39.181  1.00 15.33           C  
ATOM    213  N   SER A  28     -14.684  42.977  39.875  1.00 10.98           N  
ATOM    214  CA  SER A  28     -13.255  43.247  39.927  1.00 10.07           C  
ATOM    215  C   SER A  28     -12.810  43.778  38.567  1.00 13.34           C  
ATOM    216  O   SER A  28     -13.143  43.197  37.534  1.00 13.13           O  
ATOM    217  CB  SER A  28     -12.511  41.960  40.268  1.00 11.62           C  
ATOM    218  OG  SER A  28     -11.131  42.180  40.321  1.00 13.26           O  
ATOM    219  N   SER A  29     -12.033  44.857  38.563  1.00 13.29           N  
ATOM    220  CA  SER A  29     -11.589  45.443  37.315  1.00 12.12           C  
ATOM    221  C   SER A  29     -10.193  46.039  37.421  1.00 10.98           C  
ATOM    222  O   SER A  29      -9.699  46.302  38.517  1.00  9.90           O  
ATOM    223  CB  SER A  29     -12.603  46.487  36.858  1.00 13.53           C  
ATOM    224  OG  SER A  29     -12.832  47.448  37.852  1.00 17.48           O  
ATOM    225  N   ARG A  30      -9.555  46.249  36.280  1.00  9.43           N  
ATOM    226  CA  ARG A  30      -8.207  46.793  36.245  1.00  7.99           C  
ATOM    227  C   ARG A  30      -7.993  47.615  34.997  1.00 11.02           C  
ATOM    228  O   ARG A  30      -8.468  47.264  33.923  1.00 13.99           O  
ATOM    229  CB  ARG A  30      -7.199  45.638  36.231  1.00  7.51           C  
ATOM    230  CG  ARG A  30      -5.759  46.011  35.793  1.00  8.21           C  
ATOM    231  CD  ARG A  30      -4.767  44.899  35.764  1.00 13.40           C  
ATOM    232  NE  ARG A  30      -4.575  44.325  37.088  1.00 16.04           N  
ATOM    233  CZ  ARG A  30      -3.765  43.308  37.361  1.00 16.38           C  
ATOM    234  NH1 ARG A  30      -3.053  42.730  36.399  1.00 14.92           N  
ATOM    235  NH2 ARG A  30      -3.663  42.869  38.607  1.00 19.34           N  
ATOM    236  N   LEU A  31      -7.323  48.740  35.145  1.00  9.44           N  
ATOM    237  CA  LEU A  31      -6.993  49.520  33.986  1.00 11.11           C  
ATOM    238  C   LEU A  31      -5.481  49.604  34.033  1.00 11.99           C  
ATOM    239  O   LEU A  31      -4.918  49.947  35.078  1.00 14.21           O  
ATOM    240  CB  LEU A  31      -7.589  50.915  34.066  1.00 10.65           C  
ATOM    241  CG  LEU A  31      -7.024  51.836  32.974  1.00 13.37           C  
ATOM    242  CD1 LEU A  31      -7.347  51.266  31.600  1.00 15.36           C  
ATOM    243  CD2 LEU A  31      -7.600  53.220  33.108  1.00 17.35           C  
ATOM    244  N   ARG A  32      -4.818  49.211  32.952  1.00  9.23           N  
ATOM    245  CA  ARG A  32      -3.369  49.299  32.884  1.00 10.32           C  
ATOM    246  C   ARG A  32      -2.933  50.130  31.675  1.00 14.96           C  
ATOM    247  O   ARG A  32      -3.394  49.884  30.553  1.00 16.51           O  
ATOM    248  CB  ARG A  32      -2.722  47.919  32.780  1.00  9.56           C  
ATOM    249  CG  ARG A  32      -1.175  48.002  32.504  1.00  8.74           C  
ATOM    250  CD  ARG A  32      -0.517  46.707  32.352  1.00  9.31           C  
ATOM    251  NE  ARG A  32      -0.556  45.979  33.609  1.00 11.12           N  
ATOM    252  CZ  ARG A  32      -0.050  44.765  33.795  1.00 13.05           C  
ATOM    253  NH1 ARG A  32       0.545  44.126  32.790  1.00 13.66           N  
ATOM    254  NH2 ARG A  32      -0.131  44.195  34.992  1.00 11.61           N  
ATOM    255  N   ILE A  33      -2.058  51.107  31.910  1.00 12.36           N  
ATOM    256  CA  ILE A  33      -1.516  51.948  30.846  1.00 14.54           C  
ATOM    257  C   ILE A  33      -0.002  51.948  30.967  1.00 14.28           C  
ATOM    258  O   ILE A  33       0.534  52.268  32.031  1.00 13.40           O  
ATOM    259  CB  ILE A  33      -1.960  53.431  30.946  1.00 16.34           C  
ATOM    260  CG1 ILE A  33      -3.474  53.560  30.805  1.00 16.97           C  
ATOM    261  CG2 ILE A  33      -1.299  54.262  29.835  1.00 14.97           C  
ATOM    262  CD1 ILE A  33      -3.952  54.947  31.140  1.00 24.77           C  
ATOM    263  N   ASN A  34       0.675  51.600  29.878  1.00 14.19           N  
ATOM    264  CA  ASN A  34       2.133  51.588  29.822  1.00 12.90           C  
ATOM    265  C   ASN A  34       2.571  52.777  28.970  1.00 15.02           C  
ATOM    266  O   ASN A  34       1.996  53.037  27.903  1.00 13.55           O  
ATOM    267  CB  ASN A  34       2.656  50.297  29.183  1.00 13.55           C  
ATOM    268  CG  ASN A  34       2.319  49.058  29.990  1.00 17.26           C  
ATOM    269  OD1 ASN A  34       2.697  48.939  31.147  1.00 17.78           O  
ATOM    270  ND2 ASN A  34       1.650  48.105  29.360  1.00 15.45           N  
ATOM    271  N   ILE A  35       3.545  53.525  29.473  1.00 14.06           N  
ATOM    272  CA  ILE A  35       4.088  54.679  28.782  1.00 13.99           C  
ATOM    273  C   ILE A  35       5.519  54.254  28.466  1.00 16.82           C  
ATOM    274  O   ILE A  35       6.284  53.919  29.378  1.00 13.53           O  
ATOM    275  CB  ILE A  35       4.082  55.928  29.694  1.00 16.31           C  
ATOM    276  CG1 ILE A  35       2.662  56.198  30.192  1.00 15.32           C  
ATOM    277  CG2 ILE A  35       4.633  57.138  28.948  1.00 18.90           C  
ATOM    278  CD1 ILE A  35       2.573  57.290  31.211  1.00 19.95           C  
ATOM    279  N   VAL A  36       5.863  54.235  27.178  1.00 14.23           N  
ATOM    280  CA  VAL A  36       7.183  53.805  26.738  1.00 14.08           C  
ATOM    281  C   VAL A  36       7.854  54.864  25.884  1.00 15.10           C  
ATOM    282  O   VAL A  36       7.279  55.329  24.913  1.00 15.74           O  
ATOM    283  CB  VAL A  36       7.060  52.493  25.922  1.00 14.87           C  
ATOM    284  CG1 VAL A  36       8.430  51.930  25.589  1.00 15.87           C  
ATOM    285  CG2 VAL A  36       6.237  51.471  26.690  1.00 16.75           C  
ATOM    286  N   GLY A  37       9.053  55.275  26.277  1.00 13.55           N  
ATOM    287  CA  GLY A  37       9.800  56.265  25.520  1.00 12.98           C  
ATOM    288  C   GLY A  37      10.978  55.549  24.883  1.00 15.74           C  
ATOM    289  O   GLY A  37      11.660  54.776  25.566  1.00 15.04           O  
ATOM    290  N   THR A  38      11.180  55.712  23.577  1.00 16.53           N  
ATOM    291  CA  THR A  38      12.306  55.051  22.908  1.00 18.30           C  
ATOM    292  C   THR A  38      13.141  55.968  22.027  1.00 16.50           C  
ATOM    293  O   THR A  38      12.626  56.868  21.369  1.00 17.18           O  
ATOM    294  CB  THR A  38      11.853  53.859  22.036  1.00 17.86           C  
ATOM    295  OG1 THR A  38      10.898  54.310  21.082  1.00 22.71           O  
ATOM    296  CG2 THR A  38      11.221  52.791  22.865  1.00 20.69           C  
ATOM    297  N   THR A  39      14.444  55.736  22.046  1.00 15.37           N  
ATOM    298  CA  THR A  39      15.380  56.483  21.241  1.00 15.70           C  
ATOM    299  C   THR A  39      16.168  55.466  20.416  1.00 16.57           C  
ATOM    300  O   THR A  39      16.911  54.657  20.963  1.00 15.29           O  
ATOM    301  CB  THR A  39      16.356  57.283  22.110  1.00 17.75           C  
ATOM    302  OG1 THR A  39      15.613  58.060  23.056  1.00 19.80           O  
ATOM    303  CG2 THR A  39      17.190  58.210  21.244  1.00 18.05           C  
ATOM    304  N   GLU A  40      15.871  55.420  19.122  1.00 16.39           N  
ATOM    305  CA  GLU A  40      16.555  54.535  18.179  1.00 20.25           C  
ATOM    306  C   GLU A  40      17.739  55.298  17.593  1.00 19.17           C  
ATOM    307  O   GLU A  40      17.703  56.531  17.502  1.00 22.17           O  
ATOM    308  CB  GLU A  40      15.606  54.133  17.059  1.00 22.27           C  
ATOM    309  CG  GLU A  40      14.416  53.326  17.532  1.00 34.17           C  
ATOM    310  CD  GLU A  40      13.332  53.166  16.461  1.00 44.36           C  
ATOM    311  OE1 GLU A  40      13.415  53.814  15.383  1.00 47.70           O  
ATOM    312  OE2 GLU A  40      12.377  52.391  16.711  1.00 50.23           O  
ATOM    313  N   THR A  41      18.808  54.590  17.256  1.00 18.11           N  
ATOM    314  CA  THR A  41      19.982  55.236  16.681  1.00 18.83           C  
ATOM    315  C   THR A  41      20.405  54.482  15.423  1.00 20.43           C  
ATOM    316  O   THR A  41      20.058  53.308  15.249  1.00 20.17           O  
ATOM    317  CB  THR A  41      21.163  55.279  17.689  1.00 17.98           C  
ATOM    318  OG1 THR A  41      21.582  53.946  18.008  1.00 18.27           O  
ATOM    319  CG2 THR A  41      20.751  55.988  18.980  1.00 19.86           C  
ATOM    320  N   ASP A  42      21.154  55.139  14.543  1.00 21.78           N  
ATOM    321  CA  ASP A  42      21.607  54.472  13.324  1.00 23.47           C  
ATOM    322  C   ASP A  42      22.723  53.465  13.572  1.00 24.47           C  
ATOM    323  O   ASP A  42      23.096  52.716  12.682  1.00 25.41           O  
ATOM    324  CB  ASP A  42      21.989  55.475  12.231  1.00 25.61           C  
ATOM    325  CG  ASP A  42      22.948  56.548  12.703  1.00 29.23           C  
ATOM    326  OD1 ASP A  42      23.632  56.397  13.732  1.00 33.60           O  
ATOM    327  OD2 ASP A  42      23.014  57.578  12.019  1.00 35.10           O  
ATOM    328  N   GLN A  43      23.234  53.439  14.797  1.00 25.34           N  
ATOM    329  CA  GLN A  43      24.285  52.510  15.179  1.00 27.66           C  
ATOM    330  C   GLN A  43      23.653  51.170  15.533  1.00 28.21           C  
ATOM    331  O   GLN A  43      24.356  50.210  15.815  1.00 30.99           O  
ATOM    332  CB  GLN A  43      25.045  53.037  16.402  1.00 34.38           C  
ATOM    333  CG  GLN A  43      25.501  54.524  16.307  1.00 43.79           C  
ATOM    334  CD  GLN A  43      26.445  54.766  15.132  1.00 52.79           C  
ATOM    335  OE1 GLN A  43      27.196  53.873  14.734  1.00 56.73           O  
ATOM    336  NE2 GLN A  43      26.404  55.975  14.569  1.00 57.32           N  
ATOM    337  N   GLY A  44      22.323  51.124  15.582  1.00 28.15           N  
ATOM    338  CA  GLY A  44      21.629  49.893  15.915  1.00 26.23           C  
ATOM    339  C   GLY A  44      21.417  49.639  17.410  1.00 26.34           C  
ATOM    340  O   GLY A  44      21.063  48.524  17.811  1.00 26.29           O  
ATOM    341  N   VAL A  45      21.655  50.657  18.236  1.00 22.61           N  
ATOM    342  CA  VAL A  45      21.462  50.540  19.682  1.00 19.30           C  
ATOM    343  C   VAL A  45      20.194  51.300  20.001  1.00 16.67           C  
ATOM    344  O   VAL A  45      20.054  52.443  19.605  1.00 16.84           O  
ATOM    345  CB  VAL A  45      22.599  51.194  20.474  1.00 19.77           C  
ATOM    346  CG1 VAL A  45      22.349  51.029  21.979  1.00 18.67           C  
ATOM    347  CG2 VAL A  45      23.930  50.592  20.075  1.00 21.26           C  
ATOM    348  N   THR A  46      19.256  50.659  20.680  1.00 17.75           N  
ATOM    349  CA  THR A  46      18.003  51.298  21.044  1.00 14.93           C  
ATOM    350  C   THR A  46      17.990  51.538  22.545  1.00 16.43           C  
ATOM    351  O   THR A  46      18.428  50.680  23.308  1.00 15.35           O  
ATOM    352  CB  THR A  46      16.803  50.403  20.708  1.00 15.77           C  
ATOM    353  OG1 THR A  46      16.749  50.180  19.296  1.00 19.63           O  
ATOM    354  CG2 THR A  46      15.496  51.052  21.163  1.00 16.81           C  
ATOM    355  N   PHE A  47      17.510  52.709  22.954  1.00 15.20           N  
ATOM    356  CA  PHE A  47      17.386  53.069  24.364  1.00 15.55           C  
ATOM    357  C   PHE A  47      15.913  53.223  24.664  1.00 15.28           C  
ATOM    358  O   PHE A  47      15.150  53.676  23.817  1.00 14.05           O  
ATOM    359  CB  PHE A  47      18.090  54.386  24.660  1.00 14.64           C  
ATOM    360  CG  PHE A  47      19.574  54.309  24.516  1.00 19.31           C  
ATOM    361  CD1 PHE A  47      20.178  54.494  23.270  1.00 20.14           C  
ATOM    362  CD2 PHE A  47      20.380  54.033  25.623  1.00 19.28           C  
ATOM    363  CE1 PHE A  47      21.565  54.386  23.123  1.00 20.93           C  
ATOM    364  CE2 PHE A  47      21.769  53.926  25.489  1.00 20.26           C  
ATOM    365  CZ  PHE A  47      22.361  54.108  24.233  1.00 20.41           C  
ATOM    366  N   GLY A  48      15.505  52.832  25.860  1.00 14.98           N  
ATOM    367  CA  GLY A  48      14.114  52.968  26.211  1.00 14.17           C  
ATOM    368  C   GLY A  48      13.884  53.126  27.700  1.00 13.82           C  
ATOM    369  O   GLY A  48      14.758  52.843  28.517  1.00 14.08           O  
ATOM    370  N   ALA A  49      12.699  53.599  28.043  1.00 12.52           N  
ATOM    371  CA  ALA A  49      12.316  53.778  29.427  1.00 13.70           C  
ATOM    372  C   ALA A  49      10.822  53.519  29.483  1.00 15.12           C  
ATOM    373  O   ALA A  49      10.124  53.740  28.487  1.00 17.48           O  
ATOM    374  CB  ALA A  49      12.619  55.199  29.880  1.00 10.86           C  
ATOM    375  N   LYS A  50      10.338  52.951  30.584  1.00 14.35           N  
ATOM    376  CA  LYS A  50       8.914  52.748  30.703  1.00 13.13           C  
ATOM    377  C   LYS A  50       8.366  53.024  32.094  1.00 13.99           C  
ATOM    378  O   LYS A  50       9.082  52.915  33.105  1.00 10.65           O  
ATOM    379  CB  LYS A  50       8.481  51.378  30.187  1.00 18.12           C  
ATOM    380  CG  LYS A  50       8.751  50.253  31.032  1.00 24.08           C  
ATOM    381  CD  LYS A  50       7.392  49.753  30.581  1.00 27.91           C  
ATOM    382  CE  LYS A  50       6.774  48.612  31.333  1.00 31.55           C  
ATOM    383  NZ  LYS A  50       7.467  47.328  31.043  1.00 32.86           N  
ATOM    384  N   LEU A  51       7.116  53.473  32.118  1.00 13.01           N  
ATOM    385  CA  LEU A  51       6.400  53.774  33.347  1.00 13.95           C  
ATOM    386  C   LEU A  51       5.032  53.114  33.208  1.00 13.44           C  
ATOM    387  O   LEU A  51       4.475  53.029  32.107  1.00 14.09           O  
ATOM    388  CB  LEU A  51       6.224  55.295  33.506  1.00 13.12           C  
ATOM    389  CG  LEU A  51       5.760  55.831  34.872  1.00 16.89           C  
ATOM    390  CD1 LEU A  51       6.910  55.748  35.838  1.00 18.36           C  
ATOM    391  CD2 LEU A  51       5.290  57.270  34.769  1.00 18.70           C  
ATOM    392  N   ARG A  52       4.497  52.634  34.319  1.00  9.93           N  
ATOM    393  CA  ARG A  52       3.196  52.008  34.311  1.00 10.09           C  
ATOM    394  C   ARG A  52       2.247  52.724  35.250  1.00 11.80           C  
ATOM    395  O   ARG A  52       2.663  53.210  36.299  1.00 12.78           O  
ATOM    396  CB  ARG A  52       3.296  50.532  34.723  1.00 10.15           C  
ATOM    397  CG  ARG A  52       1.942  49.860  34.912  1.00  9.97           C  
ATOM    398  CD  ARG A  52       2.119  48.381  35.007  1.00 12.08           C  
ATOM    399  NE  ARG A  52       2.689  47.836  33.774  1.00 13.86           N  
ATOM    400  CZ  ARG A  52       3.092  46.579  33.619  1.00 14.74           C  
ATOM    401  NH1 ARG A  52       3.001  45.717  34.623  1.00 13.78           N  
ATOM    402  NH2 ARG A  52       3.556  46.173  32.449  1.00 11.90           N  
ATOM    403  N   MET A  53       1.009  52.901  34.811  1.00 12.02           N  
ATOM    404  CA  MET A  53      -0.026  53.489  35.636  1.00 12.17           C  
ATOM    405  C   MET A  53      -1.110  52.415  35.649  1.00 14.09           C  
ATOM    406  O   MET A  53      -1.719  52.107  34.623  1.00 13.41           O  
ATOM    407  CB  MET A  53      -0.568  54.784  35.040  1.00 13.62           C  
ATOM    408  CG  MET A  53       0.428  55.940  35.054  1.00 16.62           C  
ATOM    409  SD  MET A  53      -0.371  57.461  34.518  1.00 22.73           S  
ATOM    410  CE  MET A  53      -1.472  57.755  35.951  1.00 23.68           C  
ATOM    411  N   GLN A  54      -1.303  51.793  36.801  1.00 14.31           N  
ATOM    412  CA  GLN A  54      -2.291  50.745  36.923  1.00 10.62           C  
ATOM    413  C   GLN A  54      -3.218  50.994  38.085  1.00 11.88           C  
ATOM    414  O   GLN A  54      -2.786  51.415  39.152  1.00 14.65           O  
ATOM    415  CB  GLN A  54      -1.596  49.408  37.101  1.00  9.82           C  
ATOM    416  CG  GLN A  54      -2.533  48.203  37.090  1.00 10.60           C  
ATOM    417  CD  GLN A  54      -1.760  46.917  37.213  1.00 11.59           C  
ATOM    418  OE1 GLN A  54      -0.907  46.615  36.378  1.00 18.85           O  
ATOM    419  NE2 GLN A  54      -2.008  46.173  38.279  1.00 11.50           N  
ATOM    420  N   TRP A  55      -4.503  50.763  37.852  1.00 10.62           N  
ATOM    421  CA  TRP A  55      -5.516  50.918  38.872  1.00  8.67           C  
ATOM    422  C   TRP A  55      -6.258  49.598  38.958  1.00  9.73           C  
ATOM    423  O   TRP A  55      -6.516  48.955  37.936  1.00 10.36           O  
ATOM    424  CB  TRP A  55      -6.507  52.038  38.490  1.00  8.22           C  
ATOM    425  CG  TRP A  55      -7.697  52.138  39.435  1.00 11.99           C  
ATOM    426  CD1 TRP A  55      -7.758  52.849  40.602  1.00  8.26           C  
ATOM    427  CD2 TRP A  55      -8.945  51.439  39.336  1.00 10.11           C  
ATOM    428  NE1 TRP A  55      -8.949  52.614  41.238  1.00 10.07           N  
ATOM    429  CE2 TRP A  55      -9.694  51.746  40.484  1.00 11.00           C  
ATOM    430  CE3 TRP A  55      -9.493  50.553  38.384  1.00 12.35           C  
ATOM    431  CZ2 TRP A  55     -10.963  51.223  40.712  1.00 11.07           C  
ATOM    432  CZ3 TRP A  55     -10.752  50.021  38.617  1.00  8.53           C  
ATOM    433  CH2 TRP A  55     -11.483  50.369  39.772  1.00 14.08           C  
ATOM    434  N   ASP A  56      -6.580  49.180  40.176  1.00  8.68           N  
ATOM    435  CA  ASP A  56      -7.364  47.964  40.402  1.00 11.48           C  
ATOM    436  C   ASP A  56      -8.472  48.324  41.370  1.00 10.35           C  
ATOM    437  O   ASP A  56      -8.298  49.218  42.202  1.00 12.10           O  
ATOM    438  CB  ASP A  56      -6.527  46.862  41.030  1.00 13.15           C  
ATOM    439  CG  ASP A  56      -5.570  46.237  40.064  1.00 13.92           C  
ATOM    440  OD1 ASP A  56      -4.436  46.738  39.938  1.00 16.74           O  
ATOM    441  OD2 ASP A  56      -5.936  45.215  39.462  1.00 15.93           O  
ATOM    442  N   ASP A  57      -9.603  47.639  41.274  1.00 12.84           N  
ATOM    443  CA  ASP A  57     -10.718  47.910  42.179  1.00 15.04           C  
ATOM    444  C   ASP A  57     -10.206  47.735  43.618  1.00 16.15           C  
ATOM    445  O   ASP A  57      -9.415  46.833  43.891  1.00 14.87           O  
ATOM    446  CB  ASP A  57     -11.896  46.957  41.905  1.00 15.64           C  
ATOM    447  CG  ASP A  57     -11.549  45.508  42.169  1.00 19.67           C  
ATOM    448  OD1 ASP A  57     -10.882  44.866  41.330  1.00 20.19           O  
ATOM    449  OD2 ASP A  57     -11.918  44.996  43.243  1.00 23.75           O  
ATOM    450  N   GLY A  58     -10.636  48.599  44.530  1.00 17.24           N  
ATOM    451  CA  GLY A  58     -10.182  48.501  45.907  1.00 16.31           C  
ATOM    452  C   GLY A  58      -8.922  49.282  46.231  1.00 16.94           C  
ATOM    453  O   GLY A  58      -8.537  49.367  47.400  1.00 14.70           O  
ATOM    454  N   ASP A  59      -8.255  49.829  45.215  1.00 14.52           N  
ATOM    455  CA  ASP A  59      -7.034  50.605  45.448  1.00 14.45           C  
ATOM    456  C   ASP A  59      -7.283  51.779  46.392  1.00 13.90           C  
ATOM    457  O   ASP A  59      -8.294  52.491  46.287  1.00 14.85           O  
ATOM    458  CB  ASP A  59      -6.439  51.140  44.138  1.00 13.43           C  
ATOM    459  CG  ASP A  59      -5.547  50.138  43.444  1.00 13.03           C  
ATOM    460  OD1 ASP A  59      -5.345  49.035  43.963  1.00 13.23           O  
ATOM    461  OD2 ASP A  59      -5.042  50.462  42.357  1.00 15.98           O  
ATOM    462  N   ALA A  60      -6.316  52.008  47.273  1.00 13.86           N  
ATOM    463  CA  ALA A  60      -6.392  53.070  48.260  1.00 15.47           C  
ATOM    464  C   ALA A  60      -6.513  54.431  47.604  1.00 14.12           C  
ATOM    465  O   ALA A  60      -5.862  54.693  46.603  1.00 13.61           O  
ATOM    466  CB  ALA A  60      -5.162  53.041  49.140  1.00 16.13           C  
ATOM    467  N   PHE A  61      -7.343  55.286  48.199  1.00 13.81           N  
ATOM    468  CA  PHE A  61      -7.592  56.653  47.744  1.00 13.50           C  
ATOM    469  C   PHE A  61      -8.377  56.774  46.450  1.00 12.77           C  
ATOM    470  O   PHE A  61      -8.616  57.882  45.999  1.00 15.87           O  
ATOM    471  CB  PHE A  61      -6.283  57.458  47.627  1.00 17.21           C  
ATOM    472  CG  PHE A  61      -5.341  57.253  48.780  1.00 20.28           C  
ATOM    473  CD1 PHE A  61      -5.701  57.630  50.070  1.00 22.29           C  
ATOM    474  CD2 PHE A  61      -4.112  56.623  48.584  1.00 22.46           C  
ATOM    475  CE1 PHE A  61      -4.849  57.374  51.146  1.00 23.27           C  
ATOM    476  CE2 PHE A  61      -3.254  56.362  49.654  1.00 23.56           C  
ATOM    477  CZ  PHE A  61      -3.626  56.735  50.935  1.00 23.02           C  
ATOM    478  N   ALA A  62      -8.826  55.659  45.881  1.00 14.75           N  
ATOM    479  CA  ALA A  62      -9.583  55.681  44.623  1.00 11.86           C  
ATOM    480  C   ALA A  62      -8.800  56.497  43.570  1.00 11.94           C  
ATOM    481  O   ALA A  62      -9.374  57.289  42.812  1.00 12.64           O  
ATOM    482  CB  ALA A  62     -10.970  56.262  44.860  1.00 12.51           C  
ATOM    483  N   GLY A  63      -7.492  56.255  43.509  1.00 12.18           N  
ATOM    484  CA  GLY A  63      -6.612  56.973  42.599  1.00 13.36           C  
ATOM    485  C   GLY A  63      -5.584  56.097  41.898  1.00 13.19           C  
ATOM    486  O   GLY A  63      -5.405  54.931  42.240  1.00 14.78           O  
ATOM    487  N   THR A  64      -4.872  56.694  40.945  1.00 13.78           N  
ATOM    488  CA  THR A  64      -3.882  55.991  40.133  1.00 13.55           C  
ATOM    489  C   THR A  64      -2.624  56.840  40.027  1.00 12.60           C  
ATOM    490  O   THR A  64      -2.692  58.053  39.809  1.00 13.22           O  
ATOM    491  CB  THR A  64      -4.460  55.757  38.695  1.00 13.39           C  
ATOM    492  OG1 THR A  64      -5.744  55.141  38.812  1.00 12.35           O  
ATOM    493  CG2 THR A  64      -3.551  54.868  37.839  1.00  7.69           C  
ATOM    494  N   ALA A  65      -1.477  56.200  40.173  1.00 13.67           N  
ATOM    495  CA  ALA A  65      -0.192  56.897  40.087  1.00 12.62           C  
ATOM    496  C   ALA A  65       0.724  56.040  39.235  1.00 10.88           C  
ATOM    497  O   ALA A  65       0.345  54.932  38.844  1.00 11.42           O  
ATOM    498  CB  ALA A  65       0.429  57.080  41.490  1.00 13.16           C  
ATOM    499  N   GLY A  66       1.894  56.569  38.908  1.00  9.78           N  
ATOM    500  CA  GLY A  66       2.844  55.789  38.149  1.00  9.81           C  
ATOM    501  C   GLY A  66       3.722  55.024  39.134  1.00 12.82           C  
ATOM    502  O   GLY A  66       3.718  55.306  40.345  1.00 11.41           O  
ATOM    503  N   ASN A  67       4.454  54.037  38.633  1.00 10.87           N  
ATOM    504  CA  ASN A  67       5.360  53.254  39.461  1.00 11.52           C  
ATOM    505  C   ASN A  67       6.791  53.788  39.288  1.00 12.90           C  
ATOM    506  O   ASN A  67       6.988  54.939  38.885  1.00 14.91           O  
ATOM    507  CB  ASN A  67       5.290  51.772  39.089  1.00  8.43           C  
ATOM    508  CG  ASN A  67       5.682  51.509  37.659  1.00  7.74           C  
ATOM    509  OD1 ASN A  67       5.798  52.436  36.855  1.00 10.79           O  
ATOM    510  ND2 ASN A  67       5.859  50.244  37.318  1.00  5.87           N  
ATOM    511  N   ALA A  68       7.786  52.979  39.637  1.00 13.00           N  
ATOM    512  CA  ALA A  68       9.182  53.386  39.486  1.00 12.23           C  
ATOM    513  C   ALA A  68       9.648  52.996  38.080  1.00 13.06           C  
ATOM    514  O   ALA A  68       9.231  51.964  37.536  1.00 11.78           O  
ATOM    515  CB  ALA A  68      10.035  52.729  40.544  1.00 13.74           C  
ATOM    516  N   ALA A  69      10.511  53.814  37.501  1.00 11.82           N  
ATOM    517  CA  ALA A  69      10.984  53.597  36.137  1.00 12.75           C  
ATOM    518  C   ALA A  69      11.858  52.381  35.853  1.00 13.08           C  
ATOM    519  O   ALA A  69      12.540  51.850  36.735  1.00 13.31           O  
ATOM    520  CB  ALA A  69      11.700  54.846  35.658  1.00 14.18           C  
ATOM    521  N   GLN A  70      11.845  51.968  34.589  1.00 11.98           N  
ATOM    522  CA  GLN A  70      12.680  50.882  34.096  1.00 11.31           C  
ATOM    523  C   GLN A  70      13.360  51.474  32.860  1.00 12.81           C  
ATOM    524  O   GLN A  70      12.700  52.174  32.089  1.00 12.65           O  
ATOM    525  CB  GLN A  70      11.837  49.686  33.680  1.00 10.92           C  
ATOM    526  CG  GLN A  70      12.665  48.553  33.171  1.00 10.66           C  
ATOM    527  CD  GLN A  70      11.813  47.490  32.542  1.00 18.98           C  
ATOM    528  OE1 GLN A  70      11.697  47.419  31.324  1.00 25.15           O  
ATOM    529  NE2 GLN A  70      11.177  46.679  33.363  1.00 15.97           N  
ATOM    530  N   PHE A  71      14.660  51.226  32.692  1.00 11.26           N  
ATOM    531  CA  PHE A  71      15.424  51.737  31.555  1.00 10.54           C  
ATOM    532  C   PHE A  71      16.101  50.562  30.906  1.00 14.33           C  
ATOM    533  O   PHE A  71      16.405  49.584  31.581  1.00 13.03           O  
ATOM    534  CB  PHE A  71      16.532  52.695  31.994  1.00 10.94           C  
ATOM    535  CG  PHE A  71      16.061  53.809  32.881  1.00 12.37           C  
ATOM    536  CD1 PHE A  71      15.908  53.600  34.256  1.00 13.74           C  
ATOM    537  CD2 PHE A  71      15.744  55.055  32.350  1.00 12.39           C  
ATOM    538  CE1 PHE A  71      15.430  54.611  35.100  1.00 11.16           C  
ATOM    539  CE2 PHE A  71      15.260  56.089  33.192  1.00 16.27           C  
ATOM    540  CZ  PHE A  71      15.108  55.859  34.573  1.00 12.24           C  
ATOM    541  N   TRP A  72      16.365  50.642  29.608  1.00 14.84           N  
ATOM    542  CA  TRP A  72      17.060  49.548  28.945  1.00 17.57           C  
ATOM    543  C   TRP A  72      17.816  49.998  27.714  1.00 18.46           C  
ATOM    544  O   TRP A  72      17.564  51.083  27.169  1.00 16.47           O  
ATOM    545  CB  TRP A  72      16.100  48.418  28.567  1.00 18.18           C  
ATOM    546  CG  TRP A  72      15.152  48.790  27.490  1.00 23.92           C  
ATOM    547  CD1 TRP A  72      15.378  48.757  26.135  1.00 23.56           C  
ATOM    548  CD2 TRP A  72      13.823  49.288  27.664  1.00 23.94           C  
ATOM    549  NE1 TRP A  72      14.265  49.204  25.460  1.00 29.54           N  
ATOM    550  CE2 TRP A  72      13.287  49.528  26.378  1.00 26.49           C  
ATOM    551  CE3 TRP A  72      13.022  49.545  28.787  1.00 23.35           C  
ATOM    552  CZ2 TRP A  72      11.994  50.022  26.178  1.00 27.47           C  
ATOM    553  CZ3 TRP A  72      11.733  50.032  28.594  1.00 26.84           C  
ATOM    554  CH2 TRP A  72      11.233  50.266  27.297  1.00 27.37           C  
ATOM    555  N   THR A  73      18.728  49.131  27.286  1.00 19.27           N  
ATOM    556  CA  THR A  73      19.563  49.326  26.113  1.00 20.16           C  
ATOM    557  C   THR A  73      19.595  47.977  25.409  1.00 19.86           C  
ATOM    558  O   THR A  73      19.926  46.968  26.033  1.00 17.45           O  
ATOM    559  CB  THR A  73      21.007  49.674  26.513  1.00 22.54           C  
ATOM    560  OG1 THR A  73      20.994  50.779  27.414  1.00 25.51           O  
ATOM    561  CG2 THR A  73      21.804  50.056  25.307  1.00 22.39           C  
ATOM    562  N   SER A  74      19.222  47.963  24.133  1.00 20.17           N  
ATOM    563  CA  SER A  74      19.218  46.743  23.329  1.00 24.40           C  
ATOM    564  C   SER A  74      20.157  46.896  22.161  1.00 26.31           C  
ATOM    565  O   SER A  74      20.244  47.961  21.550  1.00 25.56           O  
ATOM    566  CB  SER A  74      17.836  46.452  22.761  1.00 23.93           C  
ATOM    567  OG  SER A  74      16.866  46.491  23.765  1.00 34.79           O  
ATOM    568  N   TYR A  75      20.845  45.814  21.839  1.00 28.74           N  
ATOM    569  CA  TYR A  75      21.771  45.803  20.736  1.00 30.27           C  
ATOM    570  C   TYR A  75      22.033  44.364  20.380  1.00 31.53           C  
ATOM    571  O   TYR A  75      22.436  43.580  21.226  1.00 29.11           O  
ATOM    572  CB  TYR A  75      23.083  46.454  21.139  1.00 33.64           C  
ATOM    573  CG  TYR A  75      24.119  46.427  20.038  1.00 40.40           C  
ATOM    574  CD1 TYR A  75      23.871  47.042  18.809  1.00 42.19           C  
ATOM    575  CD2 TYR A  75      25.347  45.781  20.221  1.00 43.52           C  
ATOM    576  CE1 TYR A  75      24.824  47.021  17.790  1.00 46.38           C  
ATOM    577  CE2 TYR A  75      26.311  45.756  19.206  1.00 46.38           C  
ATOM    578  CZ  TYR A  75      26.042  46.376  17.992  1.00 47.99           C  
ATOM    579  OH  TYR A  75      26.993  46.368  16.990  1.00 52.17           O  
ATOM    580  N   ASN A  76      21.731  44.001  19.145  1.00 34.97           N  
ATOM    581  CA  ASN A  76      21.971  42.646  18.665  1.00 39.07           C  
ATOM    582  C   ASN A  76      21.346  41.520  19.475  1.00 37.42           C  
ATOM    583  O   ASN A  76      21.999  40.504  19.729  1.00 38.52           O  
ATOM    584  CB  ASN A  76      23.479  42.397  18.552  1.00 45.72           C  
ATOM    585  CG  ASN A  76      23.967  42.447  17.126  1.00 53.73           C  
ATOM    586  OD1 ASN A  76      24.049  43.522  16.519  1.00 57.96           O  
ATOM    587  ND2 ASN A  76      24.262  41.277  16.562  1.00 57.69           N  
ATOM    588  N   GLY A  77      20.092  41.685  19.876  1.00 35.21           N  
ATOM    589  CA  GLY A  77      19.431  40.640  20.635  1.00 32.76           C  
ATOM    590  C   GLY A  77      19.717  40.624  22.121  1.00 30.03           C  
ATOM    591  O   GLY A  77      19.127  39.825  22.836  1.00 32.98           O  
ATOM    592  N   VAL A  78      20.635  41.467  22.581  1.00 26.79           N  
ATOM    593  CA  VAL A  78      20.968  41.548  23.998  1.00 24.86           C  
ATOM    594  C   VAL A  78      20.308  42.807  24.566  1.00 24.47           C  
ATOM    595  O   VAL A  78      20.322  43.864  23.938  1.00 23.42           O  
ATOM    596  CB  VAL A  78      22.495  41.661  24.226  1.00 23.45           C  
ATOM    597  CG1 VAL A  78      22.804  41.757  25.706  1.00 23.49           C  
ATOM    598  CG2 VAL A  78      23.204  40.465  23.624  1.00 24.84           C  
ATOM    599  N   THR A  79      19.705  42.687  25.736  1.00 22.88           N  
ATOM    600  CA  THR A  79      19.075  43.835  26.361  1.00 21.57           C  
ATOM    601  C   THR A  79      19.518  43.902  27.801  1.00 20.73           C  
ATOM    602  O   THR A  79      19.524  42.889  28.493  1.00 20.65           O  
ATOM    603  CB  THR A  79      17.546  43.728  26.313  1.00 23.82           C  
ATOM    604  OG1 THR A  79      17.121  43.657  24.946  1.00 24.04           O  
ATOM    605  CG2 THR A  79      16.886  44.934  26.996  1.00 22.80           C  
ATOM    606  N   VAL A  80      19.956  45.082  28.220  1.00 19.26           N  
ATOM    607  CA  VAL A  80      20.378  45.316  29.594  1.00 16.60           C  
ATOM    608  C   VAL A  80      19.376  46.318  30.171  1.00 18.35           C  
ATOM    609  O   VAL A  80      19.120  47.352  29.563  1.00 18.43           O  
ATOM    610  CB  VAL A  80      21.776  45.933  29.659  1.00 17.76           C  
ATOM    611  CG1 VAL A  80      22.184  46.142  31.100  1.00 17.94           C  
ATOM    612  CG2 VAL A  80      22.780  45.038  28.965  1.00 19.79           C  
ATOM    613  N   SER A  81      18.745  45.978  31.291  1.00 17.35           N  
ATOM    614  CA  SER A  81      17.781  46.877  31.911  1.00 17.25           C  
ATOM    615  C   SER A  81      18.197  47.220  33.331  1.00 14.98           C  
ATOM    616  O   SER A  81      18.931  46.466  33.978  1.00 15.55           O  
ATOM    617  CB  SER A  81      16.338  46.352  31.817  1.00 15.27           C  
ATOM    618  OG  SER A  81      16.228  45.021  32.164  1.00 24.85           O  
ATOM    619  N   VAL A  82      17.782  48.398  33.777  1.00 16.89           N  
ATOM    620  CA  VAL A  82      18.131  48.924  35.088  1.00 18.41           C  
ATOM    621  C   VAL A  82      16.888  49.513  35.761  1.00 16.70           C  
ATOM    622  O   VAL A  82      15.995  50.017  35.075  1.00 16.56           O  
ATOM    623  CB  VAL A  82      19.185  50.074  34.912  1.00 20.82           C  
ATOM    624  CG1 VAL A  82      19.679  50.577  36.246  1.00 25.40           C  
ATOM    625  CG2 VAL A  82      20.358  49.590  34.095  1.00 28.07           C  
ATOM    626  N   GLY A  83      16.840  49.454  37.093  1.00 14.36           N  
ATOM    627  CA  GLY A  83      15.730  50.025  37.839  1.00 10.58           C  
ATOM    628  C   GLY A  83      14.715  48.994  38.274  1.00 12.72           C  
ATOM    629  O   GLY A  83      15.040  48.024  38.962  1.00 16.38           O  
ATOM    630  N   ASN A  84      13.470  49.215  37.883  1.00 14.21           N  
ATOM    631  CA  ASN A  84      12.367  48.323  38.203  1.00 12.41           C  
ATOM    632  C   ASN A  84      12.365  47.307  37.058  1.00 15.99           C  
ATOM    633  O   ASN A  84      11.630  47.436  36.077  1.00 15.90           O  
ATOM    634  CB  ASN A  84      11.078  49.146  38.232  1.00 13.44           C  
ATOM    635  CG  ASN A  84       9.865  48.351  38.667  1.00 15.22           C  
ATOM    636  OD1 ASN A  84       9.951  47.178  39.097  1.00 11.36           O  
ATOM    637  ND2 ASN A  84       8.711  48.991  38.570  1.00 10.64           N  
ATOM    638  N   VAL A  85      13.242  46.325  37.171  1.00 15.19           N  
ATOM    639  CA  VAL A  85      13.415  45.307  36.152  1.00 13.00           C  
ATOM    640  C   VAL A  85      12.511  44.075  36.251  1.00 14.93           C  
ATOM    641  O   VAL A  85      11.843  43.830  37.268  1.00 13.91           O  
ATOM    642  CB  VAL A  85      14.900  44.822  36.130  1.00 14.53           C  
ATOM    643  CG1 VAL A  85      15.841  46.004  35.904  1.00 13.62           C  
ATOM    644  CG2 VAL A  85      15.251  44.116  37.445  1.00 11.31           C  
ATOM    645  N   ASP A  86      12.481  43.327  35.154  1.00 13.19           N  
ATOM    646  CA  ASP A  86      11.758  42.081  35.083  1.00 13.09           C  
ATOM    647  C   ASP A  86      12.806  41.078  35.518  1.00 11.75           C  
ATOM    648  O   ASP A  86      13.965  41.142  35.089  1.00 14.09           O  
ATOM    649  CB  ASP A  86      11.314  41.789  33.660  1.00 15.62           C  
ATOM    650  CG  ASP A  86      10.110  42.577  33.286  1.00 19.43           C  
ATOM    651  OD1 ASP A  86       9.075  42.432  33.973  1.00 21.49           O  
ATOM    652  OD2 ASP A  86      10.206  43.369  32.330  1.00 25.34           O  
ATOM    653  N   THR A  87      12.403  40.151  36.368  1.00 15.12           N  
ATOM    654  CA  THR A  87      13.318  39.163  36.900  1.00 15.19           C  
ATOM    655  C   THR A  87      13.236  37.829  36.142  1.00 14.63           C  
ATOM    656  O   THR A  87      12.218  37.513  35.526  1.00 14.87           O  
ATOM    657  CB  THR A  87      13.030  38.966  38.400  1.00 15.12           C  
ATOM    658  OG1 THR A  87      11.664  38.563  38.559  1.00 16.49           O  
ATOM    659  CG2 THR A  87      13.274  40.292  39.182  1.00 12.98           C  
ATOM    660  N   ALA A  88      14.310  37.054  36.214  1.00 13.37           N  
ATOM    661  CA  ALA A  88      14.411  35.763  35.548  1.00 13.44           C  
ATOM    662  C   ALA A  88      13.324  34.752  35.929  1.00 13.92           C  
ATOM    663  O   ALA A  88      12.716  34.137  35.056  1.00 14.92           O  
ATOM    664  CB  ALA A  88      15.786  35.182  35.793  1.00 10.59           C  
ATOM    665  N   PHE A  89      13.046  34.601  37.220  1.00 15.27           N  
ATOM    666  CA  PHE A  89      12.026  33.647  37.680  1.00 15.82           C  
ATOM    667  C   PHE A  89      10.637  34.027  37.173  1.00 16.82           C  
ATOM    668  O   PHE A  89       9.799  33.168  36.892  1.00 16.79           O  
ATOM    669  CB  PHE A  89      12.020  33.569  39.221  1.00 16.79           C  
ATOM    670  CG  PHE A  89      11.460  32.279  39.759  1.00 19.15           C  
ATOM    671  CD1 PHE A  89      12.247  31.117  39.792  1.00 20.65           C  
ATOM    672  CD2 PHE A  89      10.136  32.207  40.205  1.00 19.31           C  
ATOM    673  CE1 PHE A  89      11.717  29.898  40.260  1.00 19.69           C  
ATOM    674  CE2 PHE A  89       9.587  30.990  40.674  1.00 18.51           C  
ATOM    675  CZ  PHE A  89      10.380  29.835  40.700  1.00 19.32           C  
ATOM    676  N   ASP A  90      10.395  35.326  37.052  1.00 16.20           N  
ATOM    677  CA  ASP A  90       9.105  35.822  36.588  1.00 15.98           C  
ATOM    678  C   ASP A  90       9.029  35.913  35.049  1.00 16.54           C  
ATOM    679  O   ASP A  90       7.943  35.979  34.478  1.00 16.87           O  
ATOM    680  CB  ASP A  90       8.838  37.194  37.237  1.00 13.68           C  
ATOM    681  CG  ASP A  90       7.420  37.715  36.984  1.00 15.28           C  
ATOM    682  OD1 ASP A  90       6.462  37.060  37.424  1.00 13.65           O  
ATOM    683  OD2 ASP A  90       7.260  38.793  36.370  1.00 18.90           O  
ATOM    684  N   SER A  91      10.177  35.881  34.384  1.00 15.90           N  
ATOM    685  CA  SER A  91      10.216  35.995  32.933  1.00 17.36           C  
ATOM    686  C   SER A  91      10.278  34.730  32.083  1.00 18.44           C  
ATOM    687  O   SER A  91       9.905  34.784  30.914  1.00 19.93           O  
ATOM    688  CB  SER A  91      11.346  36.930  32.526  1.00 17.35           C  
ATOM    689  OG  SER A  91      11.123  38.195  33.078  1.00 17.15           O  
ATOM    690  N   VAL A  92      10.799  33.625  32.621  1.00 20.10           N  
ATOM    691  CA  VAL A  92      10.875  32.375  31.855  1.00 19.81           C  
ATOM    692  C   VAL A  92       9.526  31.947  31.327  1.00 19.82           C  
ATOM    693  O   VAL A  92       8.486  32.205  31.938  1.00 18.61           O  
ATOM    694  CB  VAL A  92      11.335  31.141  32.672  1.00 22.44           C  
ATOM    695  CG1 VAL A  92      12.765  30.843  32.434  1.00 23.31           C  
ATOM    696  CG2 VAL A  92      10.989  31.287  34.135  1.00 23.37           C  
ATOM    697  N   ALA A  93       9.574  31.167  30.255  1.00 21.36           N  
ATOM    698  CA  ALA A  93       8.379  30.631  29.634  1.00 21.12           C  
ATOM    699  C   ALA A  93       7.833  29.446  30.446  1.00 20.36           C  
ATOM    700  O   ALA A  93       8.501  28.937  31.353  1.00 22.53           O  
ATOM    701  CB  ALA A  93       8.702  30.178  28.208  1.00 18.37           C  
ATOM    702  N   LEU A  94       6.580  29.087  30.168  1.00 17.68           N  
ATOM    703  CA  LEU A  94       5.895  27.947  30.772  1.00 16.78           C  
ATOM    704  C   LEU A  94       5.401  28.066  32.207  1.00 16.81           C  
ATOM    705  O   LEU A  94       4.331  27.563  32.542  1.00 16.78           O  
ATOM    706  CB  LEU A  94       6.772  26.691  30.640  1.00 16.54           C  
ATOM    707  CG  LEU A  94       7.239  26.299  29.230  1.00 18.37           C  
ATOM    708  CD1 LEU A  94       8.037  25.010  29.334  1.00 16.28           C  
ATOM    709  CD2 LEU A  94       6.046  26.129  28.280  1.00 17.80           C  
ATOM    710  N   THR A  95       6.156  28.766  33.039  1.00 17.79           N  
ATOM    711  CA  THR A  95       5.843  28.906  34.457  1.00 16.26           C  
ATOM    712  C   THR A  95       4.442  29.398  34.836  1.00 16.58           C  
ATOM    713  O   THR A  95       3.915  29.009  35.886  1.00 16.72           O  
ATOM    714  CB  THR A  95       6.973  29.682  35.165  1.00 16.77           C  
ATOM    715  OG1 THR A  95       6.890  29.480  36.575  1.00 22.53           O  
ATOM    716  CG2 THR A  95       6.915  31.172  34.860  1.00 16.88           C  
ATOM    717  N   TYR A  96       3.799  30.188  33.971  1.00 15.41           N  
ATOM    718  CA  TYR A  96       2.453  30.686  34.248  1.00 14.07           C  
ATOM    719  C   TYR A  96       1.389  30.150  33.294  1.00 14.93           C  
ATOM    720  O   TYR A  96       0.244  30.601  33.321  1.00 16.21           O  
ATOM    721  CB  TYR A  96       2.411  32.223  34.190  1.00 11.65           C  
ATOM    722  CG  TYR A  96       3.244  32.912  35.237  1.00 11.63           C  
ATOM    723  CD1 TYR A  96       2.993  32.717  36.598  1.00 15.13           C  
ATOM    724  CD2 TYR A  96       4.300  33.735  34.871  1.00 12.63           C  
ATOM    725  CE1 TYR A  96       3.783  33.323  37.566  1.00 12.91           C  
ATOM    726  CE2 TYR A  96       5.098  34.338  35.826  1.00 16.47           C  
ATOM    727  CZ  TYR A  96       4.833  34.129  37.174  1.00 17.79           C  
ATOM    728  OH  TYR A  96       5.647  34.717  38.112  1.00 18.93           O  
ATOM    729  N   ASP A  97       1.732  29.153  32.489  1.00 17.84           N  
ATOM    730  CA  ASP A  97       0.785  28.657  31.509  1.00 16.03           C  
ATOM    731  C   ASP A  97      -0.441  27.910  31.991  1.00 18.03           C  
ATOM    732  O   ASP A  97      -1.275  27.544  31.169  1.00 17.97           O  
ATOM    733  CB  ASP A  97       1.501  27.887  30.403  1.00 19.53           C  
ATOM    734  CG  ASP A  97       2.384  28.786  29.528  1.00 19.40           C  
ATOM    735  OD1 ASP A  97       2.391  30.026  29.687  1.00 22.15           O  
ATOM    736  OD2 ASP A  97       3.078  28.245  28.659  1.00 22.91           O  
ATOM    737  N   SER A  98      -0.572  27.671  33.297  1.00 18.64           N  
ATOM    738  CA  SER A  98      -1.779  26.999  33.794  1.00 15.55           C  
ATOM    739  C   SER A  98      -2.888  28.015  34.110  1.00 15.82           C  
ATOM    740  O   SER A  98      -4.058  27.642  34.224  1.00 16.31           O  
ATOM    741  CB  SER A  98      -1.492  26.114  35.021  1.00 15.19           C  
ATOM    742  OG  SER A  98      -1.184  26.861  36.190  1.00 17.09           O  
ATOM    743  N   GLU A  99      -2.519  29.301  34.180  1.00 15.72           N  
ATOM    744  CA  GLU A  99      -3.468  30.379  34.491  1.00 13.47           C  
ATOM    745  C   GLU A  99      -4.682  30.411  33.578  1.00 14.92           C  
ATOM    746  O   GLU A  99      -4.589  30.159  32.377  1.00 15.70           O  
ATOM    747  CB  GLU A  99      -2.767  31.742  34.503  1.00 15.41           C  
ATOM    748  CG  GLU A  99      -1.690  31.852  35.585  1.00 16.00           C  
ATOM    749  CD  GLU A  99      -0.931  33.161  35.549  1.00 20.10           C  
ATOM    750  OE1 GLU A  99      -0.995  33.865  34.525  1.00 18.52           O  
ATOM    751  OE2 GLU A  99      -0.251  33.489  36.541  1.00 15.50           O  
ATOM    752  N   MET A 100      -5.810  30.784  34.163  1.00 14.56           N  
ATOM    753  CA  MET A 100      -7.072  30.826  33.449  1.00 14.40           C  
ATOM    754  C   MET A 100      -7.990  31.883  34.036  1.00 12.57           C  
ATOM    755  O   MET A 100      -7.684  32.498  35.060  1.00 14.56           O  
ATOM    756  CB  MET A 100      -7.744  29.466  33.584  1.00 16.96           C  
ATOM    757  CG  MET A 100      -7.813  28.976  35.044  1.00 16.86           C  
ATOM    758  SD  MET A 100      -8.692  27.426  35.225  1.00 18.88           S  
ATOM    759  CE  MET A 100      -7.614  26.358  34.342  1.00 14.46           C  
ATOM    760  N   GLY A 101      -9.133  32.070  33.392  1.00 10.45           N  
ATOM    761  CA  GLY A 101     -10.088  33.046  33.859  1.00 10.82           C  
ATOM    762  C   GLY A 101      -9.682  34.412  33.364  1.00 11.76           C  
ATOM    763  O   GLY A 101      -8.570  34.583  32.853  1.00 13.47           O  
ATOM    764  N   TYR A 102     -10.547  35.402  33.527  1.00 10.56           N  
ATOM    765  CA  TYR A 102     -10.211  36.736  33.054  1.00 14.55           C  
ATOM    766  C   TYR A 102      -9.145  37.417  33.903  1.00 16.04           C  
ATOM    767  O   TYR A 102      -8.542  38.403  33.468  1.00 17.90           O  
ATOM    768  CB  TYR A 102     -11.468  37.614  32.893  1.00 13.69           C  
ATOM    769  CG  TYR A 102     -11.923  38.388  34.108  1.00 16.10           C  
ATOM    770  CD1 TYR A 102     -12.685  37.776  35.101  1.00 16.25           C  
ATOM    771  CD2 TYR A 102     -11.650  39.759  34.233  1.00 13.35           C  
ATOM    772  CE1 TYR A 102     -13.167  38.503  36.180  1.00 13.88           C  
ATOM    773  CE2 TYR A 102     -12.120  40.488  35.319  1.00 10.63           C  
ATOM    774  CZ  TYR A 102     -12.887  39.850  36.272  1.00 13.22           C  
ATOM    775  OH  TYR A 102     -13.431  40.545  37.302  1.00 15.09           O  
ATOM    776  N   GLU A 103      -8.889  36.897  35.104  1.00 17.66           N  
ATOM    777  CA  GLU A 103      -7.870  37.482  35.964  1.00 16.13           C  
ATOM    778  C   GLU A 103      -6.556  36.728  35.921  1.00 17.86           C  
ATOM    779  O   GLU A 103      -5.652  37.010  36.709  1.00 19.09           O  
ATOM    780  CB  GLU A 103      -8.384  37.636  37.392  1.00 17.84           C  
ATOM    781  CG  GLU A 103      -9.540  38.580  37.437  1.00 22.71           C  
ATOM    782  CD  GLU A 103      -9.948  38.991  38.831  1.00 27.12           C  
ATOM    783  OE1 GLU A 103     -10.312  38.115  39.636  1.00 30.62           O  
ATOM    784  OE2 GLU A 103      -9.939  40.205  39.105  1.00 30.13           O  
ATOM    785  N   ALA A 104      -6.459  35.786  34.983  1.00 16.89           N  
ATOM    786  CA  ALA A 104      -5.261  34.981  34.770  1.00 16.72           C  
ATOM    787  C   ALA A 104      -4.648  34.480  36.068  1.00 15.89           C  
ATOM    788  O   ALA A 104      -3.497  34.783  36.369  1.00 18.89           O  
ATOM    789  CB  ALA A 104      -4.233  35.789  33.974  1.00 16.46           C  
ATOM    790  N   SER A 105      -5.398  33.674  36.805  1.00 15.77           N  
ATOM    791  CA  SER A 105      -4.952  33.141  38.080  1.00 15.51           C  
ATOM    792  C   SER A 105      -4.891  31.624  38.037  1.00 16.42           C  
ATOM    793  O   SER A 105      -5.522  30.991  37.188  1.00 15.96           O  
ATOM    794  CB  SER A 105      -5.921  33.560  39.182  1.00 12.96           C  
ATOM    795  OG  SER A 105      -7.273  33.183  38.828  1.00 19.61           O  
ATOM    796  N   SER A 106      -4.126  31.048  38.958  1.00 16.67           N  
ATOM    797  CA  SER A 106      -3.991  29.606  39.054  1.00 17.28           C  
ATOM    798  C   SER A 106      -3.281  29.229  40.339  1.00 17.87           C  
ATOM    799  O   SER A 106      -2.226  29.796  40.668  1.00 16.81           O  
ATOM    800  CB  SER A 106      -3.191  29.051  37.874  1.00 15.89           C  
ATOM    801  OG  SER A 106      -2.894  27.662  38.055  1.00 15.84           O  
ATOM    802  N   PHE A 107      -3.871  28.285  41.069  1.00 15.98           N  
ATOM    803  CA  PHE A 107      -3.255  27.786  42.295  1.00 17.87           C  
ATOM    804  C   PHE A 107      -2.023  26.974  41.881  1.00 18.56           C  
ATOM    805  O   PHE A 107      -1.138  26.707  42.694  1.00 19.36           O  
ATOM    806  CB  PHE A 107      -4.245  26.912  43.073  1.00 15.07           C  
ATOM    807  CG  PHE A 107      -5.320  27.700  43.763  1.00 15.10           C  
ATOM    808  CD1 PHE A 107      -4.995  28.560  44.805  1.00 18.10           C  
ATOM    809  CD2 PHE A 107      -6.655  27.571  43.386  1.00 17.50           C  
ATOM    810  CE1 PHE A 107      -5.983  29.285  45.463  1.00 17.32           C  
ATOM    811  CE2 PHE A 107      -7.649  28.286  44.034  1.00 17.27           C  
ATOM    812  CZ  PHE A 107      -7.317  29.147  45.078  1.00 18.35           C  
ATOM    813  N   GLY A 108      -1.961  26.619  40.597  1.00 19.05           N  
ATOM    814  CA  GLY A 108      -0.845  25.855  40.066  1.00 16.55           C  
ATOM    815  C   GLY A 108       0.398  26.690  39.822  1.00 16.25           C  
ATOM    816  O   GLY A 108       1.422  26.140  39.412  1.00 16.16           O  
ATOM    817  N   ASP A 109       0.300  28.012  39.971  1.00 13.97           N  
ATOM    818  CA  ASP A 109       1.464  28.879  39.808  1.00 14.72           C  
ATOM    819  C   ASP A 109       2.347  28.613  41.023  1.00 14.77           C  
ATOM    820  O   ASP A 109       1.853  28.165  42.058  1.00 16.12           O  
ATOM    821  CB  ASP A 109       1.061  30.351  39.838  1.00 12.09           C  
ATOM    822  CG  ASP A 109       0.495  30.849  38.518  1.00 13.79           C  
ATOM    823  OD1 ASP A 109       0.653  30.198  37.460  1.00 14.04           O  
ATOM    824  OD2 ASP A 109      -0.097  31.938  38.545  1.00 13.63           O  
ATOM    825  N   ALA A 110       3.633  28.916  40.920  1.00 15.05           N  
ATOM    826  CA  ALA A 110       4.563  28.709  42.024  1.00 14.22           C  
ATOM    827  C   ALA A 110       4.103  29.388  43.311  1.00 18.50           C  
ATOM    828  O   ALA A 110       3.673  30.549  43.311  1.00 18.99           O  
ATOM    829  CB  ALA A 110       5.933  29.205  41.653  1.00 11.77           C  
ATOM    830  N   GLN A 111       4.208  28.648  44.412  1.00 21.12           N  
ATOM    831  CA  GLN A 111       3.824  29.140  45.736  1.00 22.56           C  
ATOM    832  C   GLN A 111       5.066  29.590  46.512  1.00 24.02           C  
ATOM    833  O   GLN A 111       5.327  29.074  47.593  1.00 27.96           O  
ATOM    834  CB  GLN A 111       3.112  28.033  46.533  1.00 22.17           C  
ATOM    835  CG  GLN A 111       1.827  27.504  45.926  1.00 20.51           C  
ATOM    836  CD  GLN A 111       0.742  28.548  45.867  1.00 20.95           C  
ATOM    837  OE1 GLN A 111       0.255  29.008  46.894  1.00 25.13           O  
ATOM    838  NE2 GLN A 111       0.353  28.934  44.663  1.00 23.44           N  
ATOM    839  N   SER A 112       5.854  30.507  45.953  1.00 23.37           N  
ATOM    840  CA  SER A 112       7.063  31.004  46.623  1.00 22.08           C  
ATOM    841  C   SER A 112       7.089  32.527  46.582  1.00 21.20           C  
ATOM    842  O   SER A 112       6.184  33.142  46.022  1.00 18.30           O  
ATOM    843  CB  SER A 112       8.337  30.410  45.996  1.00 21.87           C  
ATOM    844  OG  SER A 112       8.336  30.515  44.588  1.00 26.39           O  
ATOM    845  N   SER A 113       8.074  33.127  47.238  1.00 21.30           N  
ATOM    846  CA  SER A 113       8.227  34.580  47.278  1.00 20.79           C  
ATOM    847  C   SER A 113       9.462  34.935  46.493  1.00 19.43           C  
ATOM    848  O   SER A 113      10.532  34.377  46.725  1.00 20.17           O  
ATOM    849  CB  SER A 113       8.430  35.072  48.713  1.00 23.18           C  
ATOM    850  OG  SER A 113       7.215  35.154  49.405  1.00 33.22           O  
ATOM    851  N   PHE A 114       9.319  35.875  45.570  1.00 19.25           N  
ATOM    852  CA  PHE A 114      10.437  36.306  44.752  1.00 18.58           C  
ATOM    853  C   PHE A 114      10.115  37.696  44.209  1.00 16.62           C  
ATOM    854  O   PHE A 114       8.957  38.108  44.211  1.00 18.15           O  
ATOM    855  CB  PHE A 114      10.690  35.303  43.616  1.00 16.50           C  
ATOM    856  CG  PHE A 114       9.488  35.028  42.772  1.00 16.78           C  
ATOM    857  CD1 PHE A 114       9.198  35.821  41.667  1.00 17.56           C  
ATOM    858  CD2 PHE A 114       8.635  33.979  43.077  1.00 18.41           C  
ATOM    859  CE1 PHE A 114       8.076  35.578  40.891  1.00 18.23           C  
ATOM    860  CE2 PHE A 114       7.504  33.726  42.300  1.00 16.95           C  
ATOM    861  CZ  PHE A 114       7.229  34.527  41.200  1.00 19.81           C  
ATOM    862  N   PHE A 115      11.144  38.440  43.827  1.00 15.75           N  
ATOM    863  CA  PHE A 115      10.960  39.778  43.282  1.00 15.32           C  
ATOM    864  C   PHE A 115      10.491  39.688  41.832  1.00 15.05           C  
ATOM    865  O   PHE A 115      10.776  38.711  41.130  1.00 15.98           O  
ATOM    866  CB  PHE A 115      12.268  40.546  43.312  1.00 14.43           C  
ATOM    867  CG  PHE A 115      12.734  40.921  44.687  1.00 15.59           C  
ATOM    868  CD1 PHE A 115      11.843  41.405  45.639  1.00 16.07           C  
ATOM    869  CD2 PHE A 115      14.094  40.888  44.998  1.00 15.80           C  
ATOM    870  CE1 PHE A 115      12.308  41.860  46.879  1.00 15.92           C  
ATOM    871  CE2 PHE A 115      14.564  41.334  46.223  1.00 16.91           C  
ATOM    872  CZ  PHE A 115      13.678  41.825  47.163  1.00 16.56           C  
ATOM    873  N   ALA A 116       9.760  40.707  41.395  1.00 16.35           N  
ATOM    874  CA  ALA A 116       9.248  40.789  40.027  1.00 15.18           C  
ATOM    875  C   ALA A 116       8.971  42.256  39.749  1.00 16.59           C  
ATOM    876  O   ALA A 116       8.961  43.082  40.673  1.00 17.10           O  
ATOM    877  CB  ALA A 116       7.957  39.985  39.883  1.00 12.30           C  
ATOM    878  N   TYR A 117       8.770  42.585  38.479  1.00 11.95           N  
ATOM    879  CA  TYR A 117       8.468  43.950  38.094  1.00 12.37           C  
ATOM    880  C   TYR A 117       7.343  44.466  38.997  1.00 12.36           C  
ATOM    881  O   TYR A 117       6.316  43.806  39.162  1.00 14.70           O  
ATOM    882  CB  TYR A 117       8.006  43.974  36.630  1.00 10.64           C  
ATOM    883  CG  TYR A 117       7.657  45.349  36.110  1.00  8.14           C  
ATOM    884  CD1 TYR A 117       8.658  46.261  35.828  1.00  9.24           C  
ATOM    885  CD2 TYR A 117       6.330  45.732  35.895  1.00 10.49           C  
ATOM    886  CE1 TYR A 117       8.364  47.514  35.345  1.00 11.51           C  
ATOM    887  CE2 TYR A 117       6.019  46.999  35.400  1.00  9.43           C  
ATOM    888  CZ  TYR A 117       7.042  47.880  35.130  1.00 10.18           C  
ATOM    889  OH  TYR A 117       6.789  49.136  34.648  1.00 13.75           O  
ATOM    890  N   ASN A 118       7.520  45.654  39.566  1.00 14.19           N  
ATOM    891  CA  ASN A 118       6.506  46.242  40.450  1.00 12.76           C  
ATOM    892  C   ASN A 118       5.588  47.167  39.656  1.00 13.50           C  
ATOM    893  O   ASN A 118       6.024  48.223  39.185  1.00 11.29           O  
ATOM    894  CB  ASN A 118       7.190  47.018  41.578  1.00 14.53           C  
ATOM    895  CG  ASN A 118       8.126  46.145  42.384  1.00 14.58           C  
ATOM    896  OD1 ASN A 118       7.735  45.085  42.866  1.00 15.89           O  
ATOM    897  ND2 ASN A 118       9.365  46.574  42.515  1.00 15.39           N  
ATOM    898  N   SER A 119       4.327  46.777  39.493  1.00 10.95           N  
ATOM    899  CA  SER A 119       3.391  47.573  38.718  1.00 13.23           C  
ATOM    900  C   SER A 119       2.917  48.853  39.364  1.00 14.46           C  
ATOM    901  O   SER A 119       2.384  49.724  38.680  1.00 16.42           O  
ATOM    902  CB  SER A 119       2.172  46.733  38.338  1.00 11.72           C  
ATOM    903  OG  SER A 119       2.549  45.665  37.521  1.00 16.70           O  
ATOM    904  N   LYS A 120       3.110  48.982  40.675  1.00 13.68           N  
ATOM    905  CA  LYS A 120       2.627  50.155  41.387  1.00 11.03           C  
ATOM    906  C   LYS A 120       3.607  50.652  42.436  1.00 10.87           C  
ATOM    907  O   LYS A 120       4.657  50.050  42.673  1.00 13.54           O  
ATOM    908  CB  LYS A 120       1.313  49.816  42.098  1.00 13.26           C  
ATOM    909  CG  LYS A 120       0.219  49.312  41.206  1.00 14.20           C  
ATOM    910  CD  LYS A 120      -0.972  49.171  42.071  1.00 16.38           C  
ATOM    911  CE  LYS A 120      -1.988  48.532  41.169  1.00 14.09           C  
ATOM    912  NZ  LYS A 120      -3.305  48.391  41.837  1.00 12.96           N  
ATOM    913  N   TYR A 121       3.274  51.801  43.009  1.00 11.30           N  
ATOM    914  CA  TYR A 121       4.044  52.409  44.077  1.00 12.66           C  
ATOM    915  C   TYR A 121       3.808  51.517  45.308  1.00 14.08           C  
ATOM    916  O   TYR A 121       2.913  50.661  45.307  1.00 15.36           O  
ATOM    917  CB  TYR A 121       3.523  53.832  44.355  1.00 10.55           C  
ATOM    918  CG  TYR A 121       2.166  53.896  45.037  1.00 13.89           C  
ATOM    919  CD1 TYR A 121       2.056  53.864  46.437  1.00 17.18           C  
ATOM    920  CD2 TYR A 121       0.994  53.967  44.298  1.00 14.25           C  
ATOM    921  CE1 TYR A 121       0.810  53.902  47.075  1.00 14.54           C  
ATOM    922  CE2 TYR A 121      -0.262  54.008  44.927  1.00 14.90           C  
ATOM    923  CZ  TYR A 121      -0.343  53.971  46.315  1.00 18.21           C  
ATOM    924  OH  TYR A 121      -1.569  54.012  46.941  1.00 18.02           O  
ATOM    925  N   ASP A 122       4.610  51.704  46.347  1.00 16.35           N  
ATOM    926  CA  ASP A 122       4.459  50.951  47.593  1.00 18.15           C  
ATOM    927  C   ASP A 122       4.450  51.986  48.717  1.00 16.84           C  
ATOM    928  O   ASP A 122       5.482  52.599  49.008  1.00 17.56           O  
ATOM    929  CB  ASP A 122       5.629  49.987  47.795  1.00 20.97           C  
ATOM    930  CG  ASP A 122       5.423  49.068  48.989  1.00 27.45           C  
ATOM    931  OD1 ASP A 122       4.813  49.503  49.977  1.00 26.36           O  
ATOM    932  OD2 ASP A 122       5.844  47.892  48.932  1.00 34.17           O  
ATOM    933  N   ALA A 123       3.305  52.143  49.369  1.00 19.39           N  
ATOM    934  CA  ALA A 123       3.149  53.131  50.435  1.00 22.29           C  
ATOM    935  C   ALA A 123       4.013  52.886  51.663  1.00 22.14           C  
ATOM    936  O   ALA A 123       4.280  53.811  52.424  1.00 23.89           O  
ATOM    937  CB  ALA A 123       1.694  53.231  50.839  1.00 22.91           C  
ATOM    938  N   SER A 124       4.448  51.646  51.856  1.00 22.94           N  
ATOM    939  CA  SER A 124       5.270  51.285  53.009  1.00 23.83           C  
ATOM    940  C   SER A 124       6.697  51.827  52.976  1.00 25.66           C  
ATOM    941  O   SER A 124       7.366  51.855  54.014  1.00 26.98           O  
ATOM    942  CB  SER A 124       5.309  49.765  53.190  1.00 24.33           C  
ATOM    943  OG  SER A 124       6.175  49.133  52.252  1.00 28.54           O  
ATOM    944  N   GLY A 125       7.163  52.250  51.799  1.00 22.29           N  
ATOM    945  CA  GLY A 125       8.518  52.760  51.675  1.00 20.00           C  
ATOM    946  C   GLY A 125       9.552  51.667  51.440  1.00 20.55           C  
ATOM    947  O   GLY A 125      10.744  51.948  51.278  1.00 22.47           O  
ATOM    948  N   ALA A 126       9.103  50.417  51.364  1.00 20.40           N  
ATOM    949  CA  ALA A 126      10.004  49.289  51.157  1.00 18.90           C  
ATOM    950  C   ALA A 126      10.749  49.321  49.833  1.00 19.80           C  
ATOM    951  O   ALA A 126      11.905  48.888  49.763  1.00 20.70           O  
ATOM    952  CB  ALA A 126       9.244  47.977  51.294  1.00 19.03           C  
ATOM    953  N   LEU A 127      10.103  49.840  48.790  1.00 16.77           N  
ATOM    954  CA  LEU A 127      10.719  49.884  47.464  1.00 18.00           C  
ATOM    955  C   LEU A 127      11.447  51.181  47.131  1.00 18.54           C  
ATOM    956  O   LEU A 127      11.946  51.327  46.023  1.00 19.12           O  
ATOM    957  CB  LEU A 127       9.669  49.627  46.385  1.00 13.94           C  
ATOM    958  CG  LEU A 127       8.932  48.295  46.422  1.00 13.83           C  
ATOM    959  CD1 LEU A 127       7.921  48.285  45.315  1.00 15.60           C  
ATOM    960  CD2 LEU A 127       9.898  47.128  46.279  1.00 12.05           C  
ATOM    961  N   ASP A 128      11.527  52.115  48.076  1.00 18.45           N  
ATOM    962  CA  ASP A 128      12.168  53.407  47.815  1.00 17.49           C  
ATOM    963  C   ASP A 128      13.560  53.366  47.183  1.00 15.11           C  
ATOM    964  O   ASP A 128      13.838  54.147  46.287  1.00 13.48           O  
ATOM    965  CB  ASP A 128      12.225  54.279  49.083  1.00 17.04           C  
ATOM    966  CG  ASP A 128      10.856  54.780  49.534  1.00 18.39           C  
ATOM    967  OD1 ASP A 128       9.801  54.316  49.043  1.00 18.03           O  
ATOM    968  OD2 ASP A 128      10.850  55.647  50.426  1.00 22.00           O  
ATOM    969  N   ASN A 129      14.433  52.472  47.641  1.00 15.31           N  
ATOM    970  CA  ASN A 129      15.794  52.393  47.104  1.00 16.18           C  
ATOM    971  C   ASN A 129      16.103  51.066  46.419  1.00 14.94           C  
ATOM    972  O   ASN A 129      17.263  50.668  46.284  1.00 13.26           O  
ATOM    973  CB  ASN A 129      16.801  52.673  48.211  1.00 18.30           C  
ATOM    974  CG  ASN A 129      16.774  54.112  48.652  1.00 20.16           C  
ATOM    975  OD1 ASN A 129      17.182  54.997  47.909  1.00 24.63           O  
ATOM    976  ND2 ASN A 129      16.283  54.358  49.848  1.00 21.99           N  
ATOM    977  N   TYR A 130      15.035  50.394  46.005  1.00 14.10           N  
ATOM    978  CA  TYR A 130      15.087  49.113  45.328  1.00 15.87           C  
ATOM    979  C   TYR A 130      15.594  49.349  43.897  1.00 16.95           C  
ATOM    980  O   TYR A 130      15.081  50.213  43.172  1.00 18.50           O  
ATOM    981  CB  TYR A 130      13.675  48.530  45.342  1.00 13.45           C  
ATOM    982  CG  TYR A 130      13.424  47.299  44.507  1.00 12.70           C  
ATOM    983  CD1 TYR A 130      13.380  47.366  43.104  1.00 12.41           C  
ATOM    984  CD2 TYR A 130      13.104  46.096  45.115  1.00 13.19           C  
ATOM    985  CE1 TYR A 130      13.006  46.265  42.344  1.00 14.30           C  
ATOM    986  CE2 TYR A 130      12.722  44.985  44.366  1.00 15.01           C  
ATOM    987  CZ  TYR A 130      12.665  45.074  42.983  1.00 14.81           C  
ATOM    988  OH  TYR A 130      12.197  43.998  42.265  1.00 15.38           O  
ATOM    989  N   ASN A 131      16.610  48.598  43.495  1.00 16.94           N  
ATOM    990  CA  ASN A 131      17.176  48.747  42.165  1.00 15.32           C  
ATOM    991  C   ASN A 131      17.696  47.406  41.655  1.00 16.13           C  
ATOM    992  O   ASN A 131      18.364  46.684  42.391  1.00 15.66           O  
ATOM    993  CB  ASN A 131      18.312  49.760  42.209  1.00 15.14           C  
ATOM    994  CG  ASN A 131      18.716  50.244  40.834  1.00 17.85           C  
ATOM    995  OD1 ASN A 131      18.019  51.053  40.233  1.00 20.28           O  
ATOM    996  ND2 ASN A 131      19.832  49.749  40.328  1.00 17.16           N  
ATOM    997  N   GLY A 132      17.353  47.060  40.417  1.00 15.05           N  
ATOM    998  CA  GLY A 132      17.808  45.812  39.838  1.00 15.03           C  
ATOM    999  C   GLY A 132      18.531  46.012  38.516  1.00 17.15           C  
ATOM   1000  O   GLY A 132      18.527  47.116  37.961  1.00 18.17           O  
ATOM   1001  N   ILE A 133      19.239  44.973  38.071  1.00 18.37           N  
ATOM   1002  CA  ILE A 133      19.941  44.967  36.781  1.00 18.75           C  
ATOM   1003  C   ILE A 133      19.505  43.642  36.165  1.00 18.10           C  
ATOM   1004  O   ILE A 133      19.478  42.623  36.853  1.00 17.45           O  
ATOM   1005  CB  ILE A 133      21.482  44.903  36.901  1.00 19.57           C  
ATOM   1006  CG1 ILE A 133      22.015  45.982  37.846  1.00 23.58           C  
ATOM   1007  CG2 ILE A 133      22.112  45.064  35.501  1.00 17.35           C  
ATOM   1008  CD1 ILE A 133      21.989  47.367  37.271  1.00 30.23           C  
ATOM   1009  N   ALA A 134      19.130  43.648  34.894  1.00 15.32           N  
ATOM   1010  CA  ALA A 134      18.715  42.419  34.244  1.00 17.09           C  
ATOM   1011  C   ALA A 134      19.363  42.358  32.872  1.00 17.64           C  
ATOM   1012  O   ALA A 134      19.687  43.397  32.290  1.00 14.62           O  
ATOM   1013  CB  ALA A 134      17.195  42.366  34.115  1.00 15.72           C  
ATOM   1014  N   VAL A 135      19.625  41.148  32.400  1.00 18.87           N  
ATOM   1015  CA  VAL A 135      20.213  40.956  31.093  1.00 19.77           C  
ATOM   1016  C   VAL A 135      19.481  39.802  30.461  1.00 21.84           C  
ATOM   1017  O   VAL A 135      19.197  38.812  31.131  1.00 22.26           O  
ATOM   1018  CB  VAL A 135      21.705  40.587  31.165  1.00 23.27           C  
ATOM   1019  CG1 VAL A 135      22.273  40.490  29.759  1.00 22.61           C  
ATOM   1020  CG2 VAL A 135      22.474  41.621  31.964  1.00 21.90           C  
ATOM   1021  N   THR A 136      19.067  39.977  29.212  1.00 23.22           N  
ATOM   1022  CA  THR A 136      18.393  38.919  28.482  1.00 24.73           C  
ATOM   1023  C   THR A 136      19.081  38.772  27.144  1.00 27.70           C  
ATOM   1024  O   THR A 136      19.648  39.734  26.612  1.00 22.32           O  
ATOM   1025  CB  THR A 136      16.891  39.200  28.234  1.00 24.34           C  
ATOM   1026  OG1 THR A 136      16.735  40.462  27.577  1.00 29.10           O  
ATOM   1027  CG2 THR A 136      16.114  39.203  29.545  1.00 25.11           C  
ATOM   1028  N   TYR A 137      19.052  37.559  26.620  1.00 31.62           N  
ATOM   1029  CA  TYR A 137      19.661  37.285  25.347  1.00 39.81           C  
ATOM   1030  C   TYR A 137      18.848  36.232  24.630  1.00 43.51           C  
ATOM   1031  O   TYR A 137      18.551  35.181  25.190  1.00 41.95           O  
ATOM   1032  CB  TYR A 137      21.105  36.823  25.523  1.00 45.01           C  
ATOM   1033  CG  TYR A 137      21.805  36.674  24.201  1.00 55.87           C  
ATOM   1034  CD1 TYR A 137      21.481  37.513  23.129  1.00 60.71           C  
ATOM   1035  CD2 TYR A 137      22.752  35.674  23.995  1.00 61.04           C  
ATOM   1036  CE1 TYR A 137      22.074  37.362  21.877  1.00 66.79           C  
ATOM   1037  CE2 TYR A 137      23.361  35.507  22.736  1.00 67.36           C  
ATOM   1038  CZ  TYR A 137      23.015  36.357  21.679  1.00 69.67           C  
ATOM   1039  OH  TYR A 137      23.591  36.200  20.428  1.00 72.65           O  
ATOM   1040  N   SER A 138      18.453  36.545  23.404  1.00 51.62           N  
ATOM   1041  CA  SER A 138      17.670  35.638  22.584  1.00 58.93           C  
ATOM   1042  C   SER A 138      18.548  35.057  21.483  1.00 64.12           C  
ATOM   1043  O   SER A 138      18.853  35.726  20.488  1.00 65.71           O  
ATOM   1044  CB  SER A 138      16.485  36.385  21.991  1.00 59.81           C  
ATOM   1045  OG  SER A 138      15.754  37.019  23.031  1.00 63.43           O  
ATOM   1046  N   ILE A 139      18.946  33.803  21.676  1.00 69.24           N  
ATOM   1047  CA  ILE A 139      19.811  33.079  20.742  1.00 75.01           C  
ATOM   1048  C   ILE A 139      19.012  31.991  19.973  1.00 77.80           C  
ATOM   1049  O   ILE A 139      19.196  30.781  20.189  1.00 78.91           O  
ATOM   1050  CB  ILE A 139      21.055  32.501  21.520  1.00 76.31           C  
ATOM   1051  CG1 ILE A 139      21.842  31.490  20.674  1.00 77.93           C  
ATOM   1052  CG2 ILE A 139      20.630  31.951  22.883  1.00 77.93           C  
ATOM   1053  CD1 ILE A 139      22.965  30.788  21.436  1.00 77.42           C  
ATOM   1054  N   SER A 140      18.100  32.458  19.108  1.00 78.89           N  
ATOM   1055  CA  SER A 140      17.211  31.622  18.269  1.00 78.04           C  
ATOM   1056  C   SER A 140      16.659  30.348  18.936  1.00 75.60           C  
ATOM   1057  O   SER A 140      17.318  29.295  18.963  1.00 76.50           O  
ATOM   1058  CB  SER A 140      17.871  31.282  16.915  1.00 79.83           C  
ATOM   1059  OG  SER A 140      16.888  30.854  15.939  1.00 78.92           O  
ATOM   1060  N   GLY A 141      15.431  30.444  19.444  1.00 70.86           N  
ATOM   1061  CA  GLY A 141      14.818  29.312  20.113  1.00 63.63           C  
ATOM   1062  C   GLY A 141      15.142  29.334  21.592  1.00 57.33           C  
ATOM   1063  O   GLY A 141      14.273  29.064  22.416  1.00 56.97           O  
ATOM   1064  N   VAL A 142      16.401  29.630  21.921  1.00 52.47           N  
ATOM   1065  CA  VAL A 142      16.847  29.711  23.306  1.00 49.80           C  
ATOM   1066  C   VAL A 142      16.776  31.150  23.803  1.00 47.99           C  
ATOM   1067  O   VAL A 142      17.079  32.094  23.063  1.00 49.39           O  
ATOM   1068  CB  VAL A 142      18.297  29.226  23.471  1.00 48.77           C  
ATOM   1069  CG1 VAL A 142      18.717  29.298  24.925  1.00 47.89           C  
ATOM   1070  CG2 VAL A 142      18.427  27.813  22.979  1.00 50.94           C  
ATOM   1071  N   ASN A 143      16.326  31.317  25.042  1.00 42.48           N  
ATOM   1072  CA  ASN A 143      16.240  32.627  25.660  1.00 35.46           C  
ATOM   1073  C   ASN A 143      16.910  32.487  27.000  1.00 32.77           C  
ATOM   1074  O   ASN A 143      16.668  31.523  27.711  1.00 31.45           O  
ATOM   1075  CB  ASN A 143      14.795  33.052  25.858  1.00 36.60           C  
ATOM   1076  CG  ASN A 143      14.042  33.199  24.550  1.00 41.06           C  
ATOM   1077  OD1 ASN A 143      12.876  32.809  24.449  1.00 42.99           O  
ATOM   1078  ND2 ASN A 143      14.698  33.764  23.537  1.00 45.59           N  
ATOM   1079  N   LEU A 144      17.823  33.401  27.293  1.00 32.27           N  
ATOM   1080  CA  LEU A 144      18.558  33.430  28.553  1.00 31.49           C  
ATOM   1081  C   LEU A 144      18.092  34.655  29.329  1.00 30.40           C  
ATOM   1082  O   LEU A 144      17.887  35.713  28.726  1.00 28.16           O  
ATOM   1083  CB  LEU A 144      20.052  33.613  28.283  1.00 35.16           C  
ATOM   1084  CG  LEU A 144      20.968  32.426  28.043  1.00 41.63           C  
ATOM   1085  CD1 LEU A 144      21.064  31.643  29.342  1.00 44.24           C  
ATOM   1086  CD2 LEU A 144      20.470  31.569  26.887  1.00 42.38           C  
ATOM   1087  N   TYR A 145      17.945  34.524  30.648  1.00 27.63           N  
ATOM   1088  CA  TYR A 145      17.537  35.643  31.506  1.00 25.24           C  
ATOM   1089  C   TYR A 145      18.421  35.683  32.724  1.00 24.37           C  
ATOM   1090  O   TYR A 145      18.702  34.656  33.325  1.00 24.05           O  
ATOM   1091  CB  TYR A 145      16.109  35.495  32.008  1.00 23.70           C  
ATOM   1092  CG  TYR A 145      15.118  35.136  30.959  1.00 19.45           C  
ATOM   1093  CD1 TYR A 145      14.990  33.825  30.529  1.00 20.94           C  
ATOM   1094  CD2 TYR A 145      14.276  36.095  30.424  1.00 23.13           C  
ATOM   1095  CE1 TYR A 145      14.047  33.474  29.593  1.00 20.66           C  
ATOM   1096  CE2 TYR A 145      13.319  35.758  29.486  1.00 19.95           C  
ATOM   1097  CZ  TYR A 145      13.206  34.442  29.079  1.00 24.00           C  
ATOM   1098  OH  TYR A 145      12.216  34.089  28.179  1.00 26.82           O  
ATOM   1099  N   LEU A 146      18.807  36.876  33.129  1.00 23.79           N  
ATOM   1100  CA  LEU A 146      19.649  37.027  34.289  1.00 24.66           C  
ATOM   1101  C   LEU A 146      19.182  38.263  35.030  1.00 24.05           C  
ATOM   1102  O   LEU A 146      18.901  39.285  34.409  1.00 24.99           O  
ATOM   1103  CB  LEU A 146      21.082  37.232  33.845  1.00 30.37           C  
ATOM   1104  CG  LEU A 146      22.105  36.238  34.359  1.00 36.48           C  
ATOM   1105  CD1 LEU A 146      22.832  35.648  33.165  1.00 38.89           C  
ATOM   1106  CD2 LEU A 146      23.072  36.940  35.301  1.00 38.55           C  
ATOM   1107  N   SER A 147      19.065  38.173  36.346  1.00 21.81           N  
ATOM   1108  CA  SER A 147      18.653  39.334  37.112  1.00 19.32           C  
ATOM   1109  C   SER A 147      19.302  39.382  38.481  1.00 19.12           C  
ATOM   1110  O   SER A 147      19.605  38.350  39.090  1.00 19.97           O  
ATOM   1111  CB  SER A 147      17.126  39.426  37.221  1.00 16.09           C  
ATOM   1112  OG  SER A 147      16.558  38.241  37.752  1.00 14.51           O  
ATOM   1113  N   TYR A 148      19.575  40.601  38.916  1.00 18.82           N  
ATOM   1114  CA  TYR A 148      20.170  40.875  40.204  1.00 18.69           C  
ATOM   1115  C   TYR A 148      19.368  42.040  40.777  1.00 18.17           C  
ATOM   1116  O   TYR A 148      19.187  43.059  40.125  1.00 18.35           O  
ATOM   1117  CB  TYR A 148      21.631  41.237  40.012  1.00 20.90           C  
ATOM   1118  CG  TYR A 148      22.228  41.978  41.164  1.00 27.15           C  
ATOM   1119  CD1 TYR A 148      22.726  41.300  42.273  1.00 28.40           C  
ATOM   1120  CD2 TYR A 148      22.301  43.374  41.143  1.00 31.20           C  
ATOM   1121  CE1 TYR A 148      23.289  42.001  43.345  1.00 35.24           C  
ATOM   1122  CE2 TYR A 148      22.853  44.085  42.196  1.00 34.31           C  
ATOM   1123  CZ  TYR A 148      23.347  43.399  43.300  1.00 37.59           C  
ATOM   1124  OH  TYR A 148      23.881  44.118  44.355  1.00 42.29           O  
ATOM   1125  N   VAL A 149      18.793  41.846  41.953  1.00 18.18           N  
ATOM   1126  CA  VAL A 149      17.994  42.892  42.574  1.00 18.14           C  
ATOM   1127  C   VAL A 149      18.544  43.227  43.958  1.00 18.92           C  
ATOM   1128  O   VAL A 149      18.767  42.347  44.794  1.00 18.45           O  
ATOM   1129  CB  VAL A 149      16.498  42.475  42.695  1.00 17.67           C  
ATOM   1130  CG1 VAL A 149      15.690  43.598  43.301  1.00 18.41           C  
ATOM   1131  CG2 VAL A 149      15.928  42.115  41.333  1.00 16.76           C  
ATOM   1132  N   ASP A 150      18.836  44.500  44.157  1.00 18.08           N  
ATOM   1133  CA  ASP A 150      19.334  44.977  45.420  1.00 16.78           C  
ATOM   1134  C   ASP A 150      18.144  45.725  46.026  1.00 18.86           C  
ATOM   1135  O   ASP A 150      17.753  46.784  45.534  1.00 19.02           O  
ATOM   1136  CB  ASP A 150      20.491  45.925  45.162  1.00 17.52           C  
ATOM   1137  CG  ASP A 150      21.214  46.317  46.424  1.00 21.88           C  
ATOM   1138  OD1 ASP A 150      20.615  46.206  47.515  1.00 21.59           O  
ATOM   1139  OD2 ASP A 150      22.383  46.750  46.318  1.00 24.83           O  
ATOM   1140  N   PRO A 151      17.541  45.168  47.084  1.00 18.96           N  
ATOM   1141  CA  PRO A 151      16.382  45.810  47.733  1.00 17.29           C  
ATOM   1142  C   PRO A 151      16.611  47.218  48.306  1.00 16.60           C  
ATOM   1143  O   PRO A 151      15.652  47.969  48.519  1.00 18.61           O  
ATOM   1144  CB  PRO A 151      15.967  44.768  48.771  1.00 21.41           C  
ATOM   1145  CG  PRO A 151      17.210  43.992  49.034  1.00 24.34           C  
ATOM   1146  CD  PRO A 151      17.841  43.870  47.697  1.00 21.06           C  
ATOM   1147  N   ASP A 152      17.863  47.563  48.584  1.00 18.39           N  
ATOM   1148  CA  ASP A 152      18.216  48.896  49.074  1.00 18.92           C  
ATOM   1149  C   ASP A 152      19.663  49.152  48.660  1.00 20.93           C  
ATOM   1150  O   ASP A 152      20.612  48.823  49.386  1.00 21.55           O  
ATOM   1151  CB  ASP A 152      18.058  49.019  50.591  1.00 20.60           C  
ATOM   1152  CG  ASP A 152      18.190  50.457  51.076  1.00 23.78           C  
ATOM   1153  OD1 ASP A 152      19.003  51.225  50.512  1.00 26.72           O  
ATOM   1154  OD2 ASP A 152      17.484  50.835  52.034  1.00 28.91           O  
ATOM   1155  N   GLN A 153      19.824  49.808  47.517  1.00 17.47           N  
ATOM   1156  CA  GLN A 153      21.138  50.079  46.965  1.00 17.86           C  
ATOM   1157  C   GLN A 153      21.968  51.151  47.657  1.00 17.69           C  
ATOM   1158  O   GLN A 153      23.150  51.281  47.378  1.00 22.17           O  
ATOM   1159  CB  GLN A 153      21.015  50.420  45.476  1.00 17.08           C  
ATOM   1160  CG  GLN A 153      20.415  51.834  45.195  1.00 16.49           C  
ATOM   1161  CD  GLN A 153      20.758  52.352  43.819  1.00 17.83           C  
ATOM   1162  OE1 GLN A 153      21.709  51.882  43.184  1.00 17.29           O  
ATOM   1163  NE2 GLN A 153      20.024  53.346  43.367  1.00 16.24           N  
ATOM   1164  N   THR A 154      21.361  51.946  48.525  1.00 19.89           N  
ATOM   1165  CA  THR A 154      22.100  53.005  49.202  1.00 22.64           C  
ATOM   1166  C   THR A 154      22.863  52.487  50.424  1.00 25.87           C  
ATOM   1167  O   THR A 154      23.838  53.093  50.861  1.00 27.54           O  
ATOM   1168  CB  THR A 154      21.155  54.145  49.656  1.00 21.60           C  
ATOM   1169  OG1 THR A 154      20.242  53.629  50.625  1.00 23.59           O  
ATOM   1170  CG2 THR A 154      20.344  54.708  48.483  1.00 18.93           C  
ATOM   1171  N   VAL A 155      22.405  51.370  50.977  1.00 27.87           N  
ATOM   1172  CA  VAL A 155      23.008  50.764  52.162  1.00 28.56           C  
ATOM   1173  C   VAL A 155      24.144  49.824  51.811  1.00 29.41           C  
ATOM   1174  O   VAL A 155      24.125  49.164  50.772  1.00 32.78           O  
ATOM   1175  CB  VAL A 155      21.935  50.002  52.973  1.00 26.98           C  
ATOM   1176  CG1 VAL A 155      22.567  49.045  53.952  1.00 30.63           C  
ATOM   1177  CG2 VAL A 155      21.062  50.997  53.700  1.00 26.12           C  
ATOM   1178  N   ASP A 156      25.137  49.768  52.682  1.00 31.64           N  
ATOM   1179  CA  ASP A 156      26.277  48.901  52.465  1.00 34.60           C  
ATOM   1180  C   ASP A 156      25.776  47.501  52.118  1.00 33.81           C  
ATOM   1181  O   ASP A 156      24.947  46.943  52.834  1.00 32.42           O  
ATOM   1182  CB  ASP A 156      27.117  48.849  53.731  1.00 42.91           C  
ATOM   1183  CG  ASP A 156      28.552  48.508  53.450  1.00 50.77           C  
ATOM   1184  OD1 ASP A 156      28.829  47.356  53.034  1.00 52.45           O  
ATOM   1185  OD2 ASP A 156      29.404  49.411  53.628  1.00 58.68           O  
ATOM   1186  N   SER A 157      26.284  46.947  51.024  1.00 35.93           N  
ATOM   1187  CA  SER A 157      25.898  45.624  50.527  1.00 40.52           C  
ATOM   1188  C   SER A 157      25.890  44.478  51.532  1.00 41.92           C  
ATOM   1189  O   SER A 157      24.960  43.670  51.553  1.00 42.52           O  
ATOM   1190  CB  SER A 157      26.795  45.230  49.361  1.00 43.61           C  
ATOM   1191  OG  SER A 157      27.098  46.354  48.568  1.00 52.80           O  
ATOM   1192  N   SER A 158      26.937  44.386  52.343  1.00 44.20           N  
ATOM   1193  CA  SER A 158      27.041  43.323  53.340  1.00 45.71           C  
ATOM   1194  C   SER A 158      25.871  43.322  54.328  1.00 44.35           C  
ATOM   1195  O   SER A 158      25.619  42.323  55.011  1.00 46.58           O  
ATOM   1196  CB  SER A 158      28.364  43.450  54.096  1.00 48.88           C  
ATOM   1197  OG  SER A 158      28.533  44.773  54.590  1.00 53.41           O  
ATOM   1198  N   LEU A 159      25.149  44.433  54.389  1.00 40.48           N  
ATOM   1199  CA  LEU A 159      24.024  44.544  55.295  1.00 39.77           C  
ATOM   1200  C   LEU A 159      22.704  44.136  54.647  1.00 39.14           C  
ATOM   1201  O   LEU A 159      21.727  43.875  55.350  1.00 39.95           O  
ATOM   1202  CB  LEU A 159      23.914  45.980  55.817  1.00 42.53           C  
ATOM   1203  CG  LEU A 159      25.178  46.644  56.382  1.00 43.75           C  
ATOM   1204  CD1 LEU A 159      24.867  48.075  56.806  1.00 40.86           C  
ATOM   1205  CD2 LEU A 159      25.729  45.840  57.552  1.00 43.04           C  
ATOM   1206  N   VAL A 160      22.651  44.109  53.316  1.00 36.10           N  
ATOM   1207  CA  VAL A 160      21.408  43.750  52.632  1.00 33.59           C  
ATOM   1208  C   VAL A 160      21.545  42.429  51.900  1.00 30.65           C  
ATOM   1209  O   VAL A 160      22.654  42.018  51.551  1.00 31.54           O  
ATOM   1210  CB  VAL A 160      20.938  44.855  51.619  1.00 32.91           C  
ATOM   1211  CG1 VAL A 160      21.023  46.233  52.243  1.00 33.56           C  
ATOM   1212  CG2 VAL A 160      21.754  44.812  50.361  1.00 38.08           C  
ATOM   1213  N   THR A 161      20.417  41.767  51.672  1.00 28.23           N  
ATOM   1214  CA  THR A 161      20.380  40.489  50.954  1.00 28.69           C  
ATOM   1215  C   THR A 161      19.907  40.754  49.525  1.00 26.07           C  
ATOM   1216  O   THR A 161      18.787  41.221  49.314  1.00 27.30           O  
ATOM   1217  CB  THR A 161      19.374  39.515  51.608  1.00 31.46           C  
ATOM   1218  OG1 THR A 161      19.698  39.348  52.992  1.00 37.13           O  
ATOM   1219  CG2 THR A 161      19.386  38.159  50.913  1.00 32.20           C  
ATOM   1220  N   GLU A 162      20.755  40.475  48.548  1.00 25.05           N  
ATOM   1221  CA  GLU A 162      20.377  40.681  47.160  1.00 24.35           C  
ATOM   1222  C   GLU A 162      19.925  39.378  46.542  1.00 21.51           C  
ATOM   1223  O   GLU A 162      20.416  38.304  46.896  1.00 23.55           O  
ATOM   1224  CB  GLU A 162      21.532  41.254  46.352  1.00 26.80           C  
ATOM   1225  CG  GLU A 162      21.969  42.588  46.809  1.00 31.39           C  
ATOM   1226  CD  GLU A 162      23.144  42.537  47.769  1.00 35.81           C  
ATOM   1227  OE1 GLU A 162      23.598  41.437  48.148  1.00 37.61           O  
ATOM   1228  OE2 GLU A 162      23.634  43.620  48.143  1.00 41.23           O  
ATOM   1229  N   GLU A 163      19.014  39.492  45.586  1.00 18.83           N  
ATOM   1230  CA  GLU A 163      18.468  38.346  44.891  1.00 17.65           C  
ATOM   1231  C   GLU A 163      19.153  38.168  43.534  1.00 19.19           C  
ATOM   1232  O   GLU A 163      19.326  39.139  42.785  1.00 20.64           O  
ATOM   1233  CB  GLU A 163      16.965  38.559  44.690  1.00 15.61           C  
ATOM   1234  CG  GLU A 163      16.286  37.442  43.976  1.00 14.23           C  
ATOM   1235  CD  GLU A 163      14.912  37.810  43.469  1.00 17.35           C  
ATOM   1236  OE1 GLU A 163      14.839  38.475  42.414  1.00 18.18           O  
ATOM   1237  OE2 GLU A 163      13.902  37.417  44.095  1.00 17.14           O  
ATOM   1238  N   PHE A 164      19.571  36.944  43.222  1.00 19.60           N  
ATOM   1239  CA  PHE A 164      20.201  36.675  41.936  1.00 20.92           C  
ATOM   1240  C   PHE A 164      19.455  35.515  41.293  1.00 19.95           C  
ATOM   1241  O   PHE A 164      19.181  34.513  41.955  1.00 20.81           O  
ATOM   1242  CB  PHE A 164      21.690  36.349  42.085  1.00 26.38           C  
ATOM   1243  CG  PHE A 164      22.347  35.971  40.786  1.00 38.13           C  
ATOM   1244  CD1 PHE A 164      22.600  36.946  39.805  1.00 41.60           C  
ATOM   1245  CD2 PHE A 164      22.641  34.629  40.494  1.00 43.69           C  
ATOM   1246  CE1 PHE A 164      23.136  36.594  38.552  1.00 43.27           C  
ATOM   1247  CE2 PHE A 164      23.180  34.260  39.243  1.00 46.15           C  
ATOM   1248  CZ  PHE A 164      23.425  35.247  38.270  1.00 44.71           C  
ATOM   1249  N   GLY A 165      19.107  35.654  40.016  1.00 17.73           N  
ATOM   1250  CA  GLY A 165      18.364  34.605  39.343  1.00 16.43           C  
ATOM   1251  C   GLY A 165      18.828  34.355  37.930  1.00 18.51           C  
ATOM   1252  O   GLY A 165      19.311  35.267  37.260  1.00 19.07           O  
ATOM   1253  N   ILE A 166      18.688  33.115  37.485  1.00 19.95           N  
ATOM   1254  CA  ILE A 166      19.079  32.708  36.138  1.00 19.67           C  
ATOM   1255  C   ILE A 166      17.905  31.922  35.606  1.00 18.72           C  
ATOM   1256  O   ILE A 166      17.246  31.204  36.359  1.00 20.73           O  
ATOM   1257  CB  ILE A 166      20.250  31.698  36.124  1.00 22.76           C  
ATOM   1258  CG1 ILE A 166      20.759  31.441  37.534  1.00 29.30           C  
ATOM   1259  CG2 ILE A 166      21.338  32.148  35.173  1.00 24.52           C  
ATOM   1260  CD1 ILE A 166      21.415  30.090  37.699  1.00 34.24           C  
ATOM   1261  N   ALA A 167      17.681  31.991  34.305  1.00 17.82           N  
ATOM   1262  CA  ALA A 167      16.595  31.251  33.704  1.00 15.34           C  
ATOM   1263  C   ALA A 167      16.896  31.052  32.232  1.00 18.09           C  
ATOM   1264  O   ALA A 167      17.659  31.805  31.634  1.00 16.95           O  
ATOM   1265  CB  ALA A 167      15.295  31.993  33.882  1.00 14.90           C  
ATOM   1266  N   ALA A 168      16.310  30.014  31.661  1.00 18.67           N  
ATOM   1267  CA  ALA A 168      16.501  29.712  30.256  1.00 20.90           C  
ATOM   1268  C   ALA A 168      15.317  28.907  29.773  1.00 21.29           C  
ATOM   1269  O   ALA A 168      14.698  28.180  30.547  1.00 21.38           O  
ATOM   1270  CB  ALA A 168      17.790  28.909  30.060  1.00 22.00           C  
ATOM   1271  N   ASP A 169      14.918  29.145  28.534  1.00 23.03           N  
ATOM   1272  CA  ASP A 169      13.858  28.370  27.926  1.00 23.74           C  
ATOM   1273  C   ASP A 169      14.232  28.126  26.470  1.00 26.67           C  
ATOM   1274  O   ASP A 169      15.062  28.837  25.886  1.00 24.27           O  
ATOM   1275  CB  ASP A 169      12.453  28.976  28.103  1.00 24.85           C  
ATOM   1276  CG  ASP A 169      12.317  30.386  27.552  1.00 27.23           C  
ATOM   1277  OD1 ASP A 169      12.353  30.576  26.313  1.00 27.90           O  
ATOM   1278  OD2 ASP A 169      12.109  31.307  28.364  1.00 25.08           O  
ATOM   1279  N   TRP A 170      13.733  27.028  25.944  1.00 28.92           N  
ATOM   1280  CA  TRP A 170      14.002  26.660  24.579  1.00 33.33           C  
ATOM   1281  C   TRP A 170      12.749  26.036  24.018  1.00 34.85           C  
ATOM   1282  O   TRP A 170      12.039  25.313  24.717  1.00 33.37           O  
ATOM   1283  CB  TRP A 170      15.148  25.657  24.513  1.00 37.62           C  
ATOM   1284  CG  TRP A 170      15.224  24.987  23.179  1.00 44.15           C  
ATOM   1285  CD1 TRP A 170      15.866  25.443  22.065  1.00 43.78           C  
ATOM   1286  CD2 TRP A 170      14.575  23.764  22.796  1.00 46.72           C  
ATOM   1287  NE1 TRP A 170      15.651  24.591  21.013  1.00 47.82           N  
ATOM   1288  CE2 TRP A 170      14.860  23.547  21.433  1.00 47.17           C  
ATOM   1289  CE3 TRP A 170      13.772  22.832  23.477  1.00 49.83           C  
ATOM   1290  CZ2 TRP A 170      14.380  22.438  20.730  1.00 48.67           C  
ATOM   1291  CZ3 TRP A 170      13.291  21.726  22.778  1.00 50.67           C  
ATOM   1292  CH2 TRP A 170      13.597  21.542  21.416  1.00 50.44           C  
ATOM   1293  N   SER A 171      12.508  26.268  22.739  1.00 37.65           N  
ATOM   1294  CA  SER A 171      11.331  25.717  22.107  1.00 41.77           C  
ATOM   1295  C   SER A 171      11.465  25.558  20.596  1.00 45.74           C  
ATOM   1296  O   SER A 171      12.167  26.333  19.925  1.00 46.72           O  
ATOM   1297  CB  SER A 171      10.121  26.606  22.422  1.00 40.52           C  
ATOM   1298  OG  SER A 171       8.910  26.026  21.932  1.00 42.21           O  
ATOM   1299  N   ASN A 172      10.862  24.493  20.084  1.00 47.64           N  
ATOM   1300  CA  ASN A 172      10.820  24.269  18.651  1.00 49.81           C  
ATOM   1301  C   ASN A 172       9.321  24.298  18.352  1.00 53.90           C  
ATOM   1302  O   ASN A 172       8.565  24.949  19.070  1.00 55.03           O  
ATOM   1303  CB  ASN A 172      11.515  22.963  18.232  1.00 46.64           C  
ATOM   1304  CG  ASN A 172      10.887  21.727  18.832  1.00 46.40           C  
ATOM   1305  OD1 ASN A 172       9.681  21.653  19.023  1.00 46.76           O  
ATOM   1306  ND2 ASN A 172      11.708  20.726  19.090  1.00 45.33           N  
ATOM   1307  N   ASP A 173       8.853  23.590  17.342  1.00 58.61           N  
ATOM   1308  CA  ASP A 173       7.427  23.647  17.054  1.00 63.52           C  
ATOM   1309  C   ASP A 173       6.496  22.904  18.024  1.00 62.47           C  
ATOM   1310  O   ASP A 173       5.357  23.328  18.236  1.00 62.93           O  
ATOM   1311  CB  ASP A 173       7.155  23.220  15.607  1.00 69.64           C  
ATOM   1312  CG  ASP A 173       7.691  24.227  14.589  1.00 76.55           C  
ATOM   1313  OD1 ASP A 173       8.910  24.185  14.280  1.00 79.62           O  
ATOM   1314  OD2 ASP A 173       6.891  25.067  14.107  1.00 79.26           O  
ATOM   1315  N   MET A 174       6.988  21.835  18.645  1.00 60.26           N  
ATOM   1316  CA  MET A 174       6.152  21.041  19.539  1.00 58.30           C  
ATOM   1317  C   MET A 174       6.636  20.725  20.956  1.00 52.68           C  
ATOM   1318  O   MET A 174       5.869  20.191  21.754  1.00 52.09           O  
ATOM   1319  CB  MET A 174       5.741  19.756  18.827  1.00 65.28           C  
ATOM   1320  CG  MET A 174       6.898  19.009  18.198  1.00 73.95           C  
ATOM   1321  SD  MET A 174       6.333  17.892  16.899  1.00 85.13           S  
ATOM   1322  CE  MET A 174       5.833  16.453  17.898  1.00 82.72           C  
ATOM   1323  N   ILE A 175       7.900  20.992  21.260  1.00 45.54           N  
ATOM   1324  CA  ILE A 175       8.414  20.754  22.602  1.00 39.48           C  
ATOM   1325  C   ILE A 175       8.977  22.062  23.115  1.00 36.34           C  
ATOM   1326  O   ILE A 175       9.534  22.840  22.343  1.00 33.43           O  
ATOM   1327  CB  ILE A 175       9.537  19.711  22.623  1.00 39.39           C  
ATOM   1328  CG1 ILE A 175       9.005  18.364  22.156  1.00 42.76           C  
ATOM   1329  CG2 ILE A 175      10.099  19.565  24.019  1.00 37.99           C  
ATOM   1330  CD1 ILE A 175      10.114  17.391  21.812  1.00 47.49           C  
ATOM   1331  N   SER A 176       8.807  22.301  24.410  1.00 34.19           N  
ATOM   1332  CA  SER A 176       9.310  23.499  25.070  1.00 30.19           C  
ATOM   1333  C   SER A 176       9.876  23.042  26.392  1.00 27.71           C  
ATOM   1334  O   SER A 176       9.315  22.163  27.046  1.00 27.04           O  
ATOM   1335  CB  SER A 176       8.187  24.501  25.347  1.00 31.77           C  
ATOM   1336  OG  SER A 176       7.574  24.940  24.162  1.00 37.74           O  
ATOM   1337  N   LEU A 177      10.992  23.629  26.782  1.00 25.69           N  
ATOM   1338  CA  LEU A 177      11.626  23.286  28.035  1.00 26.68           C  
ATOM   1339  C   LEU A 177      11.984  24.597  28.683  1.00 25.98           C  
ATOM   1340  O   LEU A 177      12.297  25.552  27.983  1.00 24.17           O  
ATOM   1341  CB  LEU A 177      12.887  22.479  27.775  1.00 29.88           C  
ATOM   1342  CG  LEU A 177      12.618  21.137  27.096  1.00 33.07           C  
ATOM   1343  CD1 LEU A 177      13.912  20.613  26.516  1.00 36.43           C  
ATOM   1344  CD2 LEU A 177      11.998  20.149  28.094  1.00 33.78           C  
ATOM   1345  N   ALA A 178      11.909  24.647  30.008  1.00 24.08           N  
ATOM   1346  CA  ALA A 178      12.224  25.860  30.744  1.00 21.42           C  
ATOM   1347  C   ALA A 178      12.734  25.499  32.118  1.00 20.54           C  
ATOM   1348  O   ALA A 178      12.321  24.501  32.693  1.00 22.55           O  
ATOM   1349  CB  ALA A 178      10.987  26.745  30.861  1.00 22.54           C  
ATOM   1350  N   ALA A 179      13.645  26.307  32.630  1.00 20.72           N  
ATOM   1351  CA  ALA A 179      14.215  26.098  33.950  1.00 21.97           C  
ATOM   1352  C   ALA A 179      14.639  27.449  34.521  1.00 22.65           C  
ATOM   1353  O   ALA A 179      14.990  28.376  33.777  1.00 22.94           O  
ATOM   1354  CB  ALA A 179      15.419  25.143  33.877  1.00 19.25           C  
ATOM   1355  N   ALA A 180      14.612  27.559  35.841  1.00 21.18           N  
ATOM   1356  CA  ALA A 180      14.997  28.790  36.499  1.00 20.02           C  
ATOM   1357  C   ALA A 180      15.462  28.482  37.904  1.00 21.34           C  
ATOM   1358  O   ALA A 180      15.037  27.495  38.510  1.00 22.93           O  
ATOM   1359  CB  ALA A 180      13.821  29.760  36.532  1.00 18.99           C  
ATOM   1360  N   TYR A 181      16.327  29.342  38.421  1.00 22.55           N  
ATOM   1361  CA  TYR A 181      16.865  29.195  39.764  1.00 23.13           C  
ATOM   1362  C   TYR A 181      17.151  30.589  40.314  1.00 21.56           C  
ATOM   1363  O   TYR A 181      17.759  31.409  39.629  1.00 22.49           O  
ATOM   1364  CB  TYR A 181      18.159  28.369  39.728  1.00 23.97           C  
ATOM   1365  CG  TYR A 181      18.765  28.147  41.093  1.00 26.46           C  
ATOM   1366  CD1 TYR A 181      18.215  27.207  41.967  1.00 30.09           C  
ATOM   1367  CD2 TYR A 181      19.860  28.894  41.524  1.00 27.95           C  
ATOM   1368  CE1 TYR A 181      18.728  27.014  43.233  1.00 30.00           C  
ATOM   1369  CE2 TYR A 181      20.385  28.706  42.789  1.00 30.55           C  
ATOM   1370  CZ  TYR A 181      19.811  27.762  43.640  1.00 32.41           C  
ATOM   1371  OH  TYR A 181      20.318  27.556  44.902  1.00 38.71           O  
ATOM   1372  N   THR A 182      16.735  30.846  41.549  1.00 19.30           N  
ATOM   1373  CA  THR A 182      16.951  32.145  42.174  1.00 19.82           C  
ATOM   1374  C   THR A 182      17.387  31.949  43.620  1.00 21.47           C  
ATOM   1375  O   THR A 182      16.744  31.203  44.357  1.00 21.93           O  
ATOM   1376  CB  THR A 182      15.647  32.985  42.196  1.00 19.07           C  
ATOM   1377  OG1 THR A 182      15.152  33.166  40.861  1.00 21.67           O  
ATOM   1378  CG2 THR A 182      15.907  34.347  42.820  1.00 15.63           C  
ATOM   1379  N   THR A 183      18.472  32.601  44.022  1.00 20.90           N  
ATOM   1380  CA  THR A 183      18.947  32.493  45.396  1.00 21.07           C  
ATOM   1381  C   THR A 183      18.522  33.726  46.179  1.00 22.43           C  
ATOM   1382  O   THR A 183      18.487  34.824  45.631  1.00 24.30           O  
ATOM   1383  CB  THR A 183      20.484  32.354  45.468  1.00 22.14           C  
ATOM   1384  OG1 THR A 183      21.103  33.410  44.734  1.00 24.50           O  
ATOM   1385  CG2 THR A 183      20.917  31.059  44.869  1.00 26.13           C  
ATOM   1386  N   ASP A 184      18.180  33.542  47.451  1.00 23.02           N  
ATOM   1387  CA  ASP A 184      17.754  34.639  48.322  1.00 22.64           C  
ATOM   1388  C   ASP A 184      16.587  35.382  47.685  1.00 19.96           C  
ATOM   1389  O   ASP A 184      16.484  36.604  47.765  1.00 20.30           O  
ATOM   1390  CB  ASP A 184      18.916  35.598  48.595  1.00 27.15           C  
ATOM   1391  CG  ASP A 184      20.094  34.909  49.275  1.00 30.96           C  
ATOM   1392  OD1 ASP A 184      19.865  34.030  50.127  1.00 33.63           O  
ATOM   1393  OD2 ASP A 184      21.255  35.241  48.954  1.00 35.16           O  
ATOM   1394  N   ALA A 185      15.691  34.611  47.085  1.00 19.03           N  
ATOM   1395  CA  ALA A 185      14.528  35.142  46.403  1.00 18.98           C  
ATOM   1396  C   ALA A 185      13.726  36.026  47.329  1.00 21.00           C  
ATOM   1397  O   ALA A 185      13.491  35.678  48.495  1.00 20.24           O  
ATOM   1398  CB  ALA A 185      13.669  34.006  45.855  1.00 15.17           C  
ATOM   1399  N   GLY A 186      13.377  37.206  46.823  1.00 19.18           N  
ATOM   1400  CA  GLY A 186      12.604  38.154  47.591  1.00 19.18           C  
ATOM   1401  C   GLY A 186      13.455  38.798  48.663  1.00 20.25           C  
ATOM   1402  O   GLY A 186      12.937  39.494  49.525  1.00 22.17           O  
ATOM   1403  N   GLY A 187      14.764  38.594  48.587  1.00 20.53           N  
ATOM   1404  CA  GLY A 187      15.659  39.162  49.573  1.00 23.43           C  
ATOM   1405  C   GLY A 187      15.592  38.412  50.892  1.00 26.31           C  
ATOM   1406  O   GLY A 187      15.924  38.965  51.945  1.00 28.67           O  
ATOM   1407  N   ILE A 188      15.122  37.168  50.846  1.00 27.32           N  
ATOM   1408  CA  ILE A 188      15.016  36.320  52.031  1.00 27.44           C  
ATOM   1409  C   ILE A 188      16.161  35.306  51.987  1.00 27.30           C  
ATOM   1410  O   ILE A 188      16.267  34.494  51.061  1.00 25.76           O  
ATOM   1411  CB  ILE A 188      13.656  35.594  52.069  1.00 27.60           C  
ATOM   1412  CG1 ILE A 188      12.535  36.639  52.129  1.00 26.69           C  
ATOM   1413  CG2 ILE A 188      13.592  34.609  53.253  1.00 24.85           C  
ATOM   1414  CD1 ILE A 188      11.167  36.098  51.763  1.00 28.28           C  
ATOM   1415  N   VAL A 189      17.046  35.400  52.969  1.00 27.66           N  
ATOM   1416  CA  VAL A 189      18.208  34.525  53.062  1.00 28.04           C  
ATOM   1417  C   VAL A 189      17.779  33.063  53.076  1.00 26.51           C  
ATOM   1418  O   VAL A 189      16.876  32.684  53.826  1.00 25.60           O  
ATOM   1419  CB  VAL A 189      19.019  34.820  54.349  1.00 32.09           C  
ATOM   1420  CG1 VAL A 189      20.346  34.088  54.326  1.00 33.10           C  
ATOM   1421  CG2 VAL A 189      19.247  36.316  54.501  1.00 35.77           C  
ATOM   1422  N   ASP A 190      18.425  32.268  52.227  1.00 27.49           N  
ATOM   1423  CA  ASP A 190      18.180  30.825  52.078  1.00 30.91           C  
ATOM   1424  C   ASP A 190      16.872  30.446  51.397  1.00 29.66           C  
ATOM   1425  O   ASP A 190      16.521  29.262  51.321  1.00 30.74           O  
ATOM   1426  CB  ASP A 190      18.308  30.085  53.414  1.00 35.45           C  
ATOM   1427  CG  ASP A 190      19.689  30.230  54.032  1.00 40.68           C  
ATOM   1428  OD1 ASP A 190      20.689  30.268  53.272  1.00 41.48           O  
ATOM   1429  OD2 ASP A 190      19.769  30.328  55.282  1.00 45.42           O  
ATOM   1430  N   ASN A 191      16.150  31.443  50.905  1.00 25.97           N  
ATOM   1431  CA  ASN A 191      14.906  31.191  50.213  1.00 22.18           C  
ATOM   1432  C   ASN A 191      15.322  30.936  48.770  1.00 23.00           C  
ATOM   1433  O   ASN A 191      15.148  31.783  47.907  1.00 23.49           O  
ATOM   1434  CB  ASN A 191      14.009  32.416  50.313  1.00 18.60           C  
ATOM   1435  CG  ASN A 191      12.667  32.198  49.693  1.00 19.08           C  
ATOM   1436  OD1 ASN A 191      12.112  31.104  49.757  1.00 20.22           O  
ATOM   1437  ND2 ASN A 191      12.116  33.237  49.097  1.00 20.46           N  
ATOM   1438  N   ASP A 192      15.976  29.810  48.534  1.00 21.58           N  
ATOM   1439  CA  ASP A 192      16.430  29.455  47.195  1.00 22.86           C  
ATOM   1440  C   ASP A 192      15.331  28.644  46.524  1.00 24.27           C  
ATOM   1441  O   ASP A 192      14.896  27.622  47.051  1.00 27.09           O  
ATOM   1442  CB  ASP A 192      17.731  28.651  47.263  1.00 23.95           C  
ATOM   1443  CG  ASP A 192      18.853  29.397  47.989  1.00 28.60           C  
ATOM   1444  OD1 ASP A 192      18.737  30.621  48.204  1.00 30.14           O  
ATOM   1445  OD2 ASP A 192      19.859  28.753  48.356  1.00 34.45           O  
ATOM   1446  N   ILE A 193      14.889  29.106  45.362  1.00 24.06           N  
ATOM   1447  CA  ILE A 193      13.798  28.474  44.631  1.00 21.65           C  
ATOM   1448  C   ILE A 193      14.222  27.993  43.242  1.00 19.63           C  
ATOM   1449  O   ILE A 193      15.182  28.502  42.668  1.00 20.53           O  
ATOM   1450  CB  ILE A 193      12.587  29.449  44.540  1.00 21.28           C  
ATOM   1451  CG1 ILE A 193      12.979  30.737  43.787  1.00 20.83           C  
ATOM   1452  CG2 ILE A 193      12.105  29.811  45.961  1.00 16.69           C  
ATOM   1453  CD1 ILE A 193      11.854  31.734  43.671  1.00 18.76           C  
ATOM   1454  N   ALA A 194      13.504  27.013  42.705  1.00 18.45           N  
ATOM   1455  CA  ALA A 194      13.840  26.461  41.400  1.00 18.07           C  
ATOM   1456  C   ALA A 194      12.591  26.055  40.658  1.00 17.80           C  
ATOM   1457  O   ALA A 194      11.572  25.754  41.262  1.00 18.17           O  
ATOM   1458  CB  ALA A 194      14.752  25.260  41.562  1.00 19.95           C  
ATOM   1459  N   PHE A 195      12.699  26.020  39.336  1.00 19.04           N  
ATOM   1460  CA  PHE A 195      11.597  25.659  38.464  1.00 17.31           C  
ATOM   1461  C   PHE A 195      12.116  24.854  37.290  1.00 19.63           C  
ATOM   1462  O   PHE A 195      13.196  25.126  36.770  1.00 21.67           O  
ATOM   1463  CB  PHE A 195      10.920  26.931  37.934  1.00 17.74           C  
ATOM   1464  CG  PHE A 195      10.165  26.738  36.631  1.00 16.72           C  
ATOM   1465  CD1 PHE A 195       9.082  25.856  36.546  1.00 15.43           C  
ATOM   1466  CD2 PHE A 195      10.507  27.479  35.503  1.00 17.35           C  
ATOM   1467  CE1 PHE A 195       8.358  25.719  35.363  1.00 14.60           C  
ATOM   1468  CE2 PHE A 195       9.786  27.346  34.315  1.00 15.03           C  
ATOM   1469  CZ  PHE A 195       8.712  26.465  34.246  1.00 15.41           C  
ATOM   1470  N   VAL A 196      11.352  23.843  36.902  1.00 18.88           N  
ATOM   1471  CA  VAL A 196      11.665  23.031  35.738  1.00 20.85           C  
ATOM   1472  C   VAL A 196      10.309  22.724  35.127  1.00 20.96           C  
ATOM   1473  O   VAL A 196       9.398  22.272  35.818  1.00 21.62           O  
ATOM   1474  CB  VAL A 196      12.367  21.711  36.086  1.00 22.38           C  
ATOM   1475  CG1 VAL A 196      12.522  20.883  34.827  1.00 25.46           C  
ATOM   1476  CG2 VAL A 196      13.726  21.981  36.688  1.00 24.97           C  
ATOM   1477  N   GLY A 197      10.158  23.029  33.849  1.00 17.44           N  
ATOM   1478  CA  GLY A 197       8.898  22.770  33.188  1.00 20.79           C  
ATOM   1479  C   GLY A 197       9.104  22.291  31.767  1.00 21.05           C  
ATOM   1480  O   GLY A 197      10.133  22.562  31.143  1.00 21.50           O  
ATOM   1481  N   ALA A 198       8.128  21.556  31.265  1.00 22.55           N  
ATOM   1482  CA  ALA A 198       8.167  21.031  29.911  1.00 23.12           C  
ATOM   1483  C   ALA A 198       6.735  21.046  29.404  1.00 24.76           C  
ATOM   1484  O   ALA A 198       5.793  20.963  30.195  1.00 24.28           O  
ATOM   1485  CB  ALA A 198       8.719  19.608  29.910  1.00 24.13           C  
ATOM   1486  N   ALA A 199       6.572  21.221  28.100  1.00 27.09           N  
ATOM   1487  CA  ALA A 199       5.252  21.241  27.485  1.00 29.18           C  
ATOM   1488  C   ALA A 199       5.343  20.515  26.154  1.00 32.28           C  
ATOM   1489  O   ALA A 199       6.401  20.489  25.508  1.00 32.84           O  
ATOM   1490  CB  ALA A 199       4.765  22.678  27.279  1.00 25.95           C  
ATOM   1491  N   TYR A 200       4.231  19.931  25.745  1.00 35.49           N  
ATOM   1492  CA  TYR A 200       4.175  19.199  24.504  1.00 38.27           C  
ATOM   1493  C   TYR A 200       2.937  19.619  23.732  1.00 39.27           C  
ATOM   1494  O   TYR A 200       1.806  19.437  24.188  1.00 34.92           O  
ATOM   1495  CB  TYR A 200       4.153  17.701  24.795  1.00 42.44           C  
ATOM   1496  CG  TYR A 200       4.101  16.855  23.561  1.00 50.02           C  
ATOM   1497  CD1 TYR A 200       5.107  16.932  22.593  1.00 54.65           C  
ATOM   1498  CD2 TYR A 200       3.034  15.991  23.338  1.00 53.77           C  
ATOM   1499  CE1 TYR A 200       5.042  16.169  21.422  1.00 58.63           C  
ATOM   1500  CE2 TYR A 200       2.957  15.222  22.179  1.00 58.14           C  
ATOM   1501  CZ  TYR A 200       3.960  15.314  21.224  1.00 60.71           C  
ATOM   1502  OH  TYR A 200       3.872  14.550  20.078  1.00 65.03           O  
ATOM   1503  N   LYS A 201       3.164  20.236  22.584  1.00 44.57           N  
ATOM   1504  CA  LYS A 201       2.081  20.679  21.730  1.00 51.18           C  
ATOM   1505  C   LYS A 201       1.668  19.452  20.940  1.00 53.53           C  
ATOM   1506  O   LYS A 201       2.038  19.279  19.786  1.00 53.61           O  
ATOM   1507  CB  LYS A 201       2.568  21.797  20.810  1.00 55.62           C  
ATOM   1508  CG  LYS A 201       1.467  22.520  20.081  1.00 65.70           C  
ATOM   1509  CD  LYS A 201       0.414  23.109  21.055  1.00 73.43           C  
ATOM   1510  CE  LYS A 201      -0.885  23.656  20.375  1.00 77.42           C  
ATOM   1511  NZ  LYS A 201      -1.943  24.074  21.355  1.00 79.41           N  
ATOM   1512  N   PHE A 202       0.917  18.576  21.593  1.00 58.52           N  
ATOM   1513  CA  PHE A 202       0.464  17.336  20.986  1.00 63.54           C  
ATOM   1514  C   PHE A 202      -0.517  17.526  19.843  1.00 67.42           C  
ATOM   1515  O   PHE A 202      -1.248  16.598  19.494  1.00 69.80           O  
ATOM   1516  CB  PHE A 202      -0.161  16.413  22.042  1.00 64.26           C  
ATOM   1517  CG  PHE A 202      -1.494  16.882  22.560  1.00 65.41           C  
ATOM   1518  CD1 PHE A 202      -1.566  17.751  23.641  1.00 65.90           C  
ATOM   1519  CD2 PHE A 202      -2.678  16.425  21.987  1.00 65.72           C  
ATOM   1520  CE1 PHE A 202      -2.799  18.159  24.142  1.00 67.70           C  
ATOM   1521  CE2 PHE A 202      -3.912  16.827  22.480  1.00 66.96           C  
ATOM   1522  CZ  PHE A 202      -3.974  17.696  23.562  1.00 67.49           C  
ATOM   1523  N   ASN A 203      -0.518  18.701  19.233  1.00 70.64           N  
ATOM   1524  CA  ASN A 203      -1.442  18.968  18.150  1.00 73.86           C  
ATOM   1525  C   ASN A 203      -1.228  20.416  17.789  1.00 74.54           C  
ATOM   1526  O   ASN A 203      -0.314  21.054  18.297  1.00 75.45           O  
ATOM   1527  CB  ASN A 203      -2.873  18.787  18.667  1.00 77.39           C  
ATOM   1528  CG  ASN A 203      -3.831  18.323  17.596  1.00 80.19           C  
ATOM   1529  OD1 ASN A 203      -3.817  18.829  16.474  1.00 83.21           O  
ATOM   1530  ND2 ASN A 203      -4.683  17.364  17.942  1.00 80.18           N  
ATOM   1531  N   ASP A 204      -2.043  20.921  16.875  1.00 75.58           N  
ATOM   1532  CA  ASP A 204      -1.971  22.321  16.488  1.00 75.79           C  
ATOM   1533  C   ASP A 204      -2.917  23.030  17.460  1.00 71.84           C  
ATOM   1534  O   ASP A 204      -2.770  24.221  17.740  1.00 72.38           O  
ATOM   1535  CB  ASP A 204      -2.477  22.511  15.050  1.00 82.23           C  
ATOM   1536  CG  ASP A 204      -1.802  21.566  14.051  1.00 88.44           C  
ATOM   1537  OD1 ASP A 204      -2.272  20.410  13.914  1.00 90.90           O  
ATOM   1538  OD2 ASP A 204      -0.817  21.981  13.393  1.00 91.32           O  
ATOM   1539  N   ALA A 205      -3.854  22.251  18.005  1.00 65.79           N  
ATOM   1540  CA  ALA A 205      -4.873  22.741  18.924  1.00 60.13           C  
ATOM   1541  C   ALA A 205      -4.642  22.505  20.417  1.00 55.05           C  
ATOM   1542  O   ALA A 205      -5.181  23.238  21.242  1.00 55.14           O  
ATOM   1543  CB  ALA A 205      -6.237  22.174  18.519  1.00 60.08           C  
ATOM   1544  N   GLY A 206      -3.854  21.501  20.776  1.00 50.57           N  
ATOM   1545  CA  GLY A 206      -3.661  21.240  22.188  1.00 44.47           C  
ATOM   1546  C   GLY A 206      -2.245  21.148  22.697  1.00 40.23           C  
ATOM   1547  O   GLY A 206      -1.324  20.829  21.952  1.00 39.35           O  
ATOM   1548  N   THR A 207      -2.079  21.443  23.978  1.00 37.46           N  
ATOM   1549  CA  THR A 207      -0.787  21.375  24.636  1.00 32.90           C  
ATOM   1550  C   THR A 207      -0.978  20.904  26.078  1.00 30.39           C  
ATOM   1551  O   THR A 207      -1.997  21.191  26.703  1.00 30.09           O  
ATOM   1552  CB  THR A 207      -0.013  22.733  24.565  1.00 33.56           C  
ATOM   1553  OG1 THR A 207       0.758  22.932  25.755  1.00 35.45           O  
ATOM   1554  CG2 THR A 207      -0.931  23.888  24.369  1.00 34.25           C  
ATOM   1555  N   VAL A 208      -0.079  20.045  26.538  1.00 26.79           N  
ATOM   1556  CA  VAL A 208      -0.124  19.554  27.907  1.00 25.29           C  
ATOM   1557  C   VAL A 208       1.232  19.898  28.476  1.00 24.23           C  
ATOM   1558  O   VAL A 208       2.228  19.871  27.751  1.00 24.66           O  
ATOM   1559  CB  VAL A 208      -0.336  18.014  28.017  1.00 24.46           C  
ATOM   1560  CG1 VAL A 208      -1.731  17.647  27.589  1.00 28.35           C  
ATOM   1561  CG2 VAL A 208       0.675  17.261  27.169  1.00 24.60           C  
ATOM   1562  N   GLY A 209       1.281  20.225  29.757  1.00 20.79           N  
ATOM   1563  CA  GLY A 209       2.546  20.569  30.346  1.00 18.14           C  
ATOM   1564  C   GLY A 209       2.650  20.117  31.782  1.00 18.42           C  
ATOM   1565  O   GLY A 209       1.657  19.773  32.424  1.00 17.73           O  
ATOM   1566  N   LEU A 210       3.871  20.157  32.277  1.00 20.55           N  
ATOM   1567  CA  LEU A 210       4.179  19.761  33.624  1.00 23.29           C  
ATOM   1568  C   LEU A 210       5.235  20.710  34.142  1.00 21.96           C  
ATOM   1569  O   LEU A 210       6.299  20.837  33.529  1.00 22.10           O  
ATOM   1570  CB  LEU A 210       4.747  18.346  33.617  1.00 26.89           C  
ATOM   1571  CG  LEU A 210       5.024  17.703  34.971  1.00 31.72           C  
ATOM   1572  CD1 LEU A 210       3.699  17.454  35.703  1.00 32.16           C  
ATOM   1573  CD2 LEU A 210       5.750  16.396  34.745  1.00 33.45           C  
ATOM   1574  N   ASN A 211       4.927  21.380  35.252  1.00 21.45           N  
ATOM   1575  CA  ASN A 211       5.844  22.314  35.907  1.00 20.51           C  
ATOM   1576  C   ASN A 211       6.146  21.767  37.301  1.00 20.64           C  
ATOM   1577  O   ASN A 211       5.244  21.289  37.989  1.00 22.32           O  
ATOM   1578  CB  ASN A 211       5.203  23.714  36.042  1.00 18.28           C  
ATOM   1579  CG  ASN A 211       5.101  24.449  34.710  1.00 20.42           C  
ATOM   1580  OD1 ASN A 211       5.870  24.188  33.788  1.00 22.90           O  
ATOM   1581  ND2 ASN A 211       4.157  25.374  34.608  1.00 15.84           N  
ATOM   1582  N   TRP A 212       7.409  21.812  37.701  1.00 20.80           N  
ATOM   1583  CA  TRP A 212       7.828  21.351  39.019  1.00 21.85           C  
ATOM   1584  C   TRP A 212       8.549  22.507  39.715  1.00 22.44           C  
ATOM   1585  O   TRP A 212       9.403  23.148  39.106  1.00 24.16           O  
ATOM   1586  CB  TRP A 212       8.789  20.160  38.906  1.00 23.42           C  
ATOM   1587  CG  TRP A 212       9.530  19.892  40.206  1.00 27.88           C  
ATOM   1588  CD1 TRP A 212       9.105  19.115  41.255  1.00 29.59           C  
ATOM   1589  CD2 TRP A 212      10.787  20.462  40.614  1.00 27.84           C  
ATOM   1590  NE1 TRP A 212      10.013  19.179  42.289  1.00 30.36           N  
ATOM   1591  CE2 TRP A 212      11.050  19.996  41.925  1.00 28.05           C  
ATOM   1592  CE3 TRP A 212      11.708  21.328  40.008  1.00 28.93           C  
ATOM   1593  CZ2 TRP A 212      12.197  20.360  42.627  1.00 25.79           C  
ATOM   1594  CZ3 TRP A 212      12.849  21.691  40.710  1.00 27.20           C  
ATOM   1595  CH2 TRP A 212      13.081  21.208  42.007  1.00 26.25           C  
ATOM   1596  N   TYR A 213       8.242  22.748  40.990  1.00 22.40           N  
ATOM   1597  CA  TYR A 213       8.887  23.826  41.743  1.00 22.08           C  
ATOM   1598  C   TYR A 213       9.446  23.410  43.090  1.00 20.54           C  
ATOM   1599  O   TYR A 213       8.909  22.542  43.785  1.00 19.08           O  
ATOM   1600  CB  TYR A 213       7.910  24.973  42.052  1.00 22.07           C  
ATOM   1601  CG  TYR A 213       7.255  25.597  40.860  1.00 21.14           C  
ATOM   1602  CD1 TYR A 213       7.882  26.618  40.148  1.00 22.74           C  
ATOM   1603  CD2 TYR A 213       6.025  25.141  40.418  1.00 20.00           C  
ATOM   1604  CE1 TYR A 213       7.285  27.163  39.004  1.00 22.23           C  
ATOM   1605  CE2 TYR A 213       5.423  25.674  39.286  1.00 21.39           C  
ATOM   1606  CZ  TYR A 213       6.057  26.680  38.588  1.00 18.30           C  
ATOM   1607  OH  TYR A 213       5.432  27.194  37.483  1.00 20.53           O  
ATOM   1608  N   ASP A 214      10.520  24.088  43.451  1.00 20.35           N  
ATOM   1609  CA  ASP A 214      11.138  23.952  44.749  1.00 20.58           C  
ATOM   1610  C   ASP A 214      10.780  25.351  45.274  1.00 19.99           C  
ATOM   1611  O   ASP A 214      11.329  26.357  44.812  1.00 21.77           O  
ATOM   1612  CB  ASP A 214      12.653  23.781  44.619  1.00 24.20           C  
ATOM   1613  CG  ASP A 214      13.366  23.758  45.969  1.00 27.67           C  
ATOM   1614  OD1 ASP A 214      12.850  24.335  46.953  1.00 28.63           O  
ATOM   1615  OD2 ASP A 214      14.470  23.184  46.045  1.00 35.20           O  
ATOM   1616  N   ASN A 215       9.818  25.417  46.190  1.00 18.50           N  
ATOM   1617  CA  ASN A 215       9.351  26.687  46.735  1.00 16.75           C  
ATOM   1618  C   ASN A 215      10.181  27.329  47.849  1.00 16.64           C  
ATOM   1619  O   ASN A 215       9.722  28.240  48.538  1.00 17.33           O  
ATOM   1620  CB  ASN A 215       7.877  26.559  47.117  1.00 15.69           C  
ATOM   1621  CG  ASN A 215       6.980  26.423  45.891  1.00 19.41           C  
ATOM   1622  OD1 ASN A 215       7.140  27.154  44.917  1.00 21.35           O  
ATOM   1623  ND2 ASN A 215       6.048  25.483  45.926  1.00 18.01           N  
ATOM   1624  N   GLY A 216      11.437  26.902  47.976  1.00 20.22           N  
ATOM   1625  CA  GLY A 216      12.325  27.459  48.987  1.00 22.67           C  
ATOM   1626  C   GLY A 216      11.819  27.359  50.419  1.00 24.85           C  
ATOM   1627  O   GLY A 216      11.475  26.273  50.879  1.00 26.75           O  
ATOM   1628  N   LEU A 217      11.751  28.490  51.114  1.00 23.89           N  
ATOM   1629  CA  LEU A 217      11.289  28.521  52.496  1.00 23.86           C  
ATOM   1630  C   LEU A 217       9.761  28.591  52.645  1.00 25.81           C  
ATOM   1631  O   LEU A 217       9.256  28.752  53.752  1.00 26.28           O  
ATOM   1632  CB  LEU A 217      11.947  29.688  53.249  1.00 22.87           C  
ATOM   1633  CG  LEU A 217      13.473  29.612  53.407  1.00 25.72           C  
ATOM   1634  CD1 LEU A 217      14.002  30.793  54.220  1.00 28.17           C  
ATOM   1635  CD2 LEU A 217      13.862  28.310  54.065  1.00 26.52           C  
ATOM   1636  N   SER A 218       9.026  28.496  51.543  1.00 23.61           N  
ATOM   1637  CA  SER A 218       7.563  28.537  51.596  1.00 22.91           C  
ATOM   1638  C   SER A 218       7.032  27.311  52.346  1.00 24.63           C  
ATOM   1639  O   SER A 218       7.643  26.237  52.288  1.00 28.06           O  
ATOM   1640  CB  SER A 218       6.995  28.545  50.175  1.00 19.35           C  
ATOM   1641  OG  SER A 218       5.607  28.327  50.166  1.00 19.55           O  
ATOM   1642  N   THR A 219       5.872  27.439  52.991  1.00 25.42           N  
ATOM   1643  CA  THR A 219       5.301  26.297  53.705  1.00 27.51           C  
ATOM   1644  C   THR A 219       4.754  25.260  52.733  1.00 26.28           C  
ATOM   1645  O   THR A 219       4.518  24.109  53.110  1.00 28.59           O  
ATOM   1646  CB  THR A 219       4.173  26.697  54.694  1.00 28.99           C  
ATOM   1647  OG1 THR A 219       3.179  27.464  54.011  1.00 33.60           O  
ATOM   1648  CG2 THR A 219       4.736  27.495  55.873  1.00 27.39           C  
ATOM   1649  N   ALA A 220       4.596  25.650  51.472  1.00 23.91           N  
ATOM   1650  CA  ALA A 220       4.069  24.745  50.461  1.00 21.77           C  
ATOM   1651  C   ALA A 220       4.980  23.558  50.186  1.00 19.58           C  
ATOM   1652  O   ALA A 220       4.502  22.450  49.977  1.00 20.32           O  
ATOM   1653  CB  ALA A 220       3.799  25.505  49.159  1.00 23.26           C  
ATOM   1654  N   GLY A 221       6.286  23.792  50.227  1.00 20.87           N  
ATOM   1655  CA  GLY A 221       7.241  22.747  49.921  1.00 20.03           C  
ATOM   1656  C   GLY A 221       7.247  22.597  48.407  1.00 24.32           C  
ATOM   1657  O   GLY A 221       6.777  23.492  47.686  1.00 23.36           O  
ATOM   1658  N   ASP A 222       7.750  21.465  47.922  1.00 24.21           N  
ATOM   1659  CA  ASP A 222       7.804  21.188  46.489  1.00 24.55           C  
ATOM   1660  C   ASP A 222       6.421  21.131  45.886  1.00 23.57           C  
ATOM   1661  O   ASP A 222       5.447  20.750  46.547  1.00 23.06           O  
ATOM   1662  CB  ASP A 222       8.576  19.901  46.207  1.00 29.20           C  
ATOM   1663  CG  ASP A 222      10.068  20.029  46.529  1.00 35.11           C  
ATOM   1664  OD1 ASP A 222      10.484  21.019  47.178  1.00 35.57           O  
ATOM   1665  OD2 ASP A 222      10.829  19.127  46.122  1.00 40.82           O  
ATOM   1666  N   GLN A 223       6.349  21.418  44.601  1.00 21.39           N  
ATOM   1667  CA  GLN A 223       5.067  21.483  43.949  1.00 19.07           C  
ATOM   1668  C   GLN A 223       5.119  20.914  42.537  1.00 17.90           C  
ATOM   1669  O   GLN A 223       6.147  20.961  41.875  1.00 19.38           O  
ATOM   1670  CB  GLN A 223       4.662  22.968  43.935  1.00 18.00           C  
ATOM   1671  CG  GLN A 223       3.374  23.303  43.260  1.00 16.06           C  
ATOM   1672  CD  GLN A 223       3.092  24.791  43.288  1.00 17.27           C  
ATOM   1673  OE1 GLN A 223       3.923  25.584  43.732  1.00 16.39           O  
ATOM   1674  NE2 GLN A 223       1.916  25.180  42.798  1.00 13.30           N  
ATOM   1675  N   VAL A 224       4.012  20.348  42.093  1.00 19.04           N  
ATOM   1676  CA  VAL A 224       3.937  19.808  40.748  1.00 19.57           C  
ATOM   1677  C   VAL A 224       2.594  20.239  40.159  1.00 19.95           C  
ATOM   1678  O   VAL A 224       1.546  20.110  40.807  1.00 18.21           O  
ATOM   1679  CB  VAL A 224       4.107  18.256  40.727  1.00 21.57           C  
ATOM   1680  CG1 VAL A 224       2.988  17.581  41.486  1.00 27.32           C  
ATOM   1681  CG2 VAL A 224       4.127  17.743  39.308  1.00 22.92           C  
ATOM   1682  N   THR A 225       2.639  20.853  38.982  1.00 17.94           N  
ATOM   1683  CA  THR A 225       1.435  21.299  38.314  1.00 17.00           C  
ATOM   1684  C   THR A 225       1.350  20.649  36.951  1.00 17.99           C  
ATOM   1685  O   THR A 225       2.297  20.702  36.157  1.00 18.01           O  
ATOM   1686  CB  THR A 225       1.416  22.841  38.126  1.00 17.74           C  
ATOM   1687  OG1 THR A 225       1.401  23.481  39.409  1.00 18.66           O  
ATOM   1688  CG2 THR A 225       0.183  23.276  37.327  1.00 14.98           C  
ATOM   1689  N   LEU A 226       0.228  19.989  36.721  1.00 17.63           N  
ATOM   1690  CA  LEU A 226      -0.047  19.344  35.459  1.00 19.73           C  
ATOM   1691  C   LEU A 226      -1.167  20.164  34.827  1.00 19.53           C  
ATOM   1692  O   LEU A 226      -2.216  20.368  35.441  1.00 18.50           O  
ATOM   1693  CB  LEU A 226      -0.497  17.913  35.706  1.00 20.98           C  
ATOM   1694  CG  LEU A 226      -1.120  17.234  34.495  1.00 25.11           C  
ATOM   1695  CD1 LEU A 226      -0.089  17.064  33.384  1.00 24.58           C  
ATOM   1696  CD2 LEU A 226      -1.692  15.897  34.931  1.00 25.82           C  
ATOM   1697  N   TYR A 227      -0.936  20.673  33.619  1.00 20.07           N  
ATOM   1698  CA  TYR A 227      -1.955  21.485  32.953  1.00 21.24           C  
ATOM   1699  C   TYR A 227      -2.068  21.149  31.462  1.00 21.11           C  
ATOM   1700  O   TYR A 227      -1.225  20.450  30.892  1.00 23.35           O  
ATOM   1701  CB  TYR A 227      -1.654  22.980  33.156  1.00 20.65           C  
ATOM   1702  CG  TYR A 227      -0.446  23.445  32.384  1.00 19.22           C  
ATOM   1703  CD1 TYR A 227       0.839  23.278  32.896  1.00 19.88           C  
ATOM   1704  CD2 TYR A 227      -0.583  23.961  31.099  1.00 21.65           C  
ATOM   1705  CE1 TYR A 227       1.959  23.598  32.144  1.00 19.27           C  
ATOM   1706  CE2 TYR A 227       0.528  24.278  30.333  1.00 20.29           C  
ATOM   1707  CZ  TYR A 227       1.792  24.096  30.858  1.00 20.64           C  
ATOM   1708  OH  TYR A 227       2.903  24.408  30.104  1.00 18.95           O  
ATOM   1709  N   GLY A 228      -3.120  21.644  30.838  1.00 20.47           N  
ATOM   1710  CA  GLY A 228      -3.323  21.401  29.428  1.00 22.43           C  
ATOM   1711  C   GLY A 228      -4.411  22.312  28.917  1.00 24.83           C  
ATOM   1712  O   GLY A 228      -5.188  22.857  29.703  1.00 23.75           O  
ATOM   1713  N   ASN A 229      -4.448  22.517  27.607  1.00 24.47           N  
ATOM   1714  CA  ASN A 229      -5.470  23.348  26.995  1.00 28.00           C  
ATOM   1715  C   ASN A 229      -5.720  22.884  25.575  1.00 30.29           C  
ATOM   1716  O   ASN A 229      -4.869  22.242  24.957  1.00 30.72           O  
ATOM   1717  CB  ASN A 229      -5.097  24.834  27.037  1.00 26.48           C  
ATOM   1718  CG  ASN A 229      -3.746  25.118  26.439  1.00 29.03           C  
ATOM   1719  OD1 ASN A 229      -2.773  25.366  27.162  1.00 31.15           O  
ATOM   1720  ND2 ASN A 229      -3.668  25.100  25.115  1.00 27.04           N  
ATOM   1721  N   TYR A 230      -6.904  23.187  25.068  1.00 32.52           N  
ATOM   1722  CA  TYR A 230      -7.265  22.774  23.730  1.00 35.80           C  
ATOM   1723  C   TYR A 230      -8.151  23.835  23.095  1.00 34.36           C  
ATOM   1724  O   TYR A 230      -9.092  24.324  23.725  1.00 31.87           O  
ATOM   1725  CB  TYR A 230      -7.979  21.423  23.798  1.00 41.42           C  
ATOM   1726  CG  TYR A 230      -8.086  20.712  22.475  1.00 48.18           C  
ATOM   1727  CD1 TYR A 230      -7.041  19.919  21.995  1.00 53.08           C  
ATOM   1728  CD2 TYR A 230      -9.233  20.828  21.700  1.00 51.46           C  
ATOM   1729  CE1 TYR A 230      -7.146  19.256  20.769  1.00 57.86           C  
ATOM   1730  CE2 TYR A 230      -9.350  20.180  20.482  1.00 56.10           C  
ATOM   1731  CZ  TYR A 230      -8.310  19.396  20.019  1.00 59.05           C  
ATOM   1732  OH  TYR A 230      -8.448  18.752  18.809  1.00 64.81           O  
ATOM   1733  N   ALA A 231      -7.826  24.194  21.856  1.00 33.62           N  
ATOM   1734  CA  ALA A 231      -8.567  25.199  21.114  1.00 34.44           C  
ATOM   1735  C   ALA A 231      -9.538  24.608  20.087  1.00 36.43           C  
ATOM   1736  O   ALA A 231      -9.150  23.809  19.239  1.00 37.36           O  
ATOM   1737  CB  ALA A 231      -7.595  26.145  20.436  1.00 34.20           C  
ATOM   1738  N   PHE A 232     -10.812  24.961  20.223  1.00 38.61           N  
ATOM   1739  CA  PHE A 232     -11.869  24.539  19.305  1.00 41.35           C  
ATOM   1740  C   PHE A 232     -12.260  25.817  18.571  1.00 40.61           C  
ATOM   1741  O   PHE A 232     -13.282  26.436  18.885  1.00 40.12           O  
ATOM   1742  CB  PHE A 232     -13.114  24.059  20.052  1.00 46.90           C  
ATOM   1743  CG  PHE A 232     -12.844  23.043  21.096  1.00 55.82           C  
ATOM   1744  CD1 PHE A 232     -12.774  21.693  20.766  1.00 60.44           C  
ATOM   1745  CD2 PHE A 232     -12.672  23.428  22.422  1.00 60.04           C  
ATOM   1746  CE1 PHE A 232     -12.538  20.734  21.747  1.00 64.13           C  
ATOM   1747  CE2 PHE A 232     -12.433  22.484  23.414  1.00 64.33           C  
ATOM   1748  CZ  PHE A 232     -12.366  21.130  23.078  1.00 65.43           C  
ATOM   1749  N   GLY A 233     -11.431  26.254  17.634  1.00 40.87           N  
ATOM   1750  CA  GLY A 233     -11.742  27.473  16.904  1.00 40.30           C  
ATOM   1751  C   GLY A 233     -11.438  28.741  17.687  1.00 39.37           C  
ATOM   1752  O   GLY A 233     -10.268  29.093  17.870  1.00 42.31           O  
ATOM   1753  N   ALA A 234     -12.482  29.432  18.146  1.00 37.03           N  
ATOM   1754  CA  ALA A 234     -12.307  30.666  18.910  1.00 34.87           C  
ATOM   1755  C   ALA A 234     -12.346  30.431  20.415  1.00 34.22           C  
ATOM   1756  O   ALA A 234     -12.045  31.339  21.190  1.00 33.89           O  
ATOM   1757  CB  ALA A 234     -13.368  31.692  18.523  1.00 36.20           C  
ATOM   1758  N   THR A 235     -12.776  29.247  20.833  1.00 30.16           N  
ATOM   1759  CA  THR A 235     -12.836  28.965  22.253  1.00 29.12           C  
ATOM   1760  C   THR A 235     -11.751  27.993  22.676  1.00 26.67           C  
ATOM   1761  O   THR A 235     -11.441  27.054  21.954  1.00 26.92           O  
ATOM   1762  CB  THR A 235     -14.254  28.525  22.709  1.00 29.89           C  
ATOM   1763  OG1 THR A 235     -14.175  27.309  23.458  1.00 35.43           O  
ATOM   1764  CG2 THR A 235     -15.201  28.379  21.539  1.00 27.62           C  
ATOM   1765  N   THR A 236     -11.086  28.305  23.782  1.00 24.91           N  
ATOM   1766  CA  THR A 236     -10.035  27.456  24.313  1.00 23.76           C  
ATOM   1767  C   THR A 236     -10.477  26.941  25.673  1.00 24.54           C  
ATOM   1768  O   THR A 236     -11.074  27.681  26.450  1.00 23.79           O  
ATOM   1769  CB  THR A 236      -8.724  28.236  24.481  1.00 22.90           C  
ATOM   1770  OG1 THR A 236      -8.319  28.745  23.209  1.00 25.25           O  
ATOM   1771  CG2 THR A 236      -7.621  27.340  25.030  1.00 21.32           C  
ATOM   1772  N   VAL A 237     -10.254  25.656  25.926  1.00 23.65           N  
ATOM   1773  CA  VAL A 237     -10.606  25.064  27.205  1.00 23.15           C  
ATOM   1774  C   VAL A 237      -9.288  24.799  27.928  1.00 21.20           C  
ATOM   1775  O   VAL A 237      -8.310  24.379  27.305  1.00 19.25           O  
ATOM   1776  CB  VAL A 237     -11.410  23.776  27.017  1.00 23.46           C  
ATOM   1777  CG1 VAL A 237     -11.737  23.151  28.349  1.00 27.63           C  
ATOM   1778  CG2 VAL A 237     -12.682  24.103  26.319  1.00 25.99           C  
ATOM   1779  N   ARG A 238      -9.267  25.075  29.233  1.00 21.25           N  
ATOM   1780  CA  ARG A 238      -8.081  24.913  30.067  1.00 19.87           C  
ATOM   1781  C   ARG A 238      -8.406  24.159  31.334  1.00 18.27           C  
ATOM   1782  O   ARG A 238      -9.505  24.277  31.859  1.00 20.61           O  
ATOM   1783  CB  ARG A 238      -7.544  26.281  30.505  1.00 22.14           C  
ATOM   1784  CG  ARG A 238      -7.319  27.227  29.425  1.00 22.34           C  
ATOM   1785  CD  ARG A 238      -6.801  28.502  29.943  1.00 24.28           C  
ATOM   1786  NE  ARG A 238      -6.453  29.363  28.830  1.00 24.59           N  
ATOM   1787  CZ  ARG A 238      -5.281  29.337  28.203  1.00 30.21           C  
ATOM   1788  NH1 ARG A 238      -4.320  28.503  28.583  1.00 32.36           N  
ATOM   1789  NH2 ARG A 238      -5.089  30.113  27.151  1.00 30.74           N  
ATOM   1790  N   ALA A 239      -7.407  23.470  31.872  1.00 19.94           N  
ATOM   1791  CA  ALA A 239      -7.551  22.733  33.117  1.00 20.56           C  
ATOM   1792  C   ALA A 239      -6.166  22.498  33.716  1.00 20.44           C  
ATOM   1793  O   ALA A 239      -5.156  22.618  33.025  1.00 20.18           O  
ATOM   1794  CB  ALA A 239      -8.265  21.400  32.873  1.00 21.88           C  
ATOM   1795  N   TYR A 240      -6.114  22.228  35.016  1.00 21.68           N  
ATOM   1796  CA  TYR A 240      -4.843  21.951  35.702  1.00 21.60           C  
ATOM   1797  C   TYR A 240      -5.132  21.288  37.041  1.00 21.59           C  
ATOM   1798  O   TYR A 240      -6.253  21.381  37.548  1.00 21.31           O  
ATOM   1799  CB  TYR A 240      -4.041  23.253  35.961  1.00 18.59           C  
ATOM   1800  CG  TYR A 240      -4.579  24.150  37.081  1.00 19.12           C  
ATOM   1801  CD1 TYR A 240      -4.285  23.885  38.428  1.00 17.83           C  
ATOM   1802  CD2 TYR A 240      -5.415  25.238  36.801  1.00 15.54           C  
ATOM   1803  CE1 TYR A 240      -4.801  24.684  39.473  1.00 16.21           C  
ATOM   1804  CE2 TYR A 240      -5.935  26.050  37.838  1.00 17.94           C  
ATOM   1805  CZ  TYR A 240      -5.630  25.763  39.171  1.00 17.14           C  
ATOM   1806  OH  TYR A 240      -6.124  26.554  40.202  1.00 17.22           O  
ATOM   1807  N   VAL A 241      -4.139  20.589  37.577  1.00 21.66           N  
ATOM   1808  CA  VAL A 241      -4.214  19.992  38.912  1.00 21.11           C  
ATOM   1809  C   VAL A 241      -2.851  20.333  39.466  1.00 20.48           C  
ATOM   1810  O   VAL A 241      -1.859  20.338  38.721  1.00 19.03           O  
ATOM   1811  CB  VAL A 241      -4.403  18.446  38.961  1.00 21.20           C  
ATOM   1812  CG1 VAL A 241      -5.792  18.089  38.597  1.00 23.28           C  
ATOM   1813  CG2 VAL A 241      -3.421  17.746  38.058  1.00 22.35           C  
ATOM   1814  N   SER A 242      -2.796  20.635  40.752  1.00 18.35           N  
ATOM   1815  CA  SER A 242      -1.534  20.990  41.377  1.00 19.39           C  
ATOM   1816  C   SER A 242      -1.487  20.382  42.767  1.00 17.65           C  
ATOM   1817  O   SER A 242      -2.510  20.329  43.450  1.00 18.76           O  
ATOM   1818  CB  SER A 242      -1.432  22.516  41.473  1.00 16.33           C  
ATOM   1819  OG  SER A 242      -0.143  22.938  41.861  1.00 17.26           O  
ATOM   1820  N   ASP A 243      -0.303  19.932  43.164  1.00 18.38           N  
ATOM   1821  CA  ASP A 243      -0.074  19.345  44.475  1.00 21.04           C  
ATOM   1822  C   ASP A 243       1.128  19.960  45.141  1.00 20.75           C  
ATOM   1823  O   ASP A 243       2.162  20.183  44.501  1.00 20.25           O  
ATOM   1824  CB  ASP A 243       0.202  17.851  44.369  1.00 24.54           C  
ATOM   1825  CG  ASP A 243      -1.049  17.048  44.164  1.00 31.95           C  
ATOM   1826  OD1 ASP A 243      -1.888  17.016  45.096  1.00 33.44           O  
ATOM   1827  OD2 ASP A 243      -1.194  16.453  43.071  1.00 37.42           O  
ATOM   1828  N   ILE A 244       1.000  20.220  46.435  1.00 20.49           N  
ATOM   1829  CA  ILE A 244       2.119  20.758  47.194  1.00 20.67           C  
ATOM   1830  C   ILE A 244       2.444  19.759  48.300  1.00 22.83           C  
ATOM   1831  O   ILE A 244       1.637  18.873  48.602  1.00 21.80           O  
ATOM   1832  CB  ILE A 244       1.840  22.175  47.779  1.00 18.52           C  
ATOM   1833  CG1 ILE A 244       0.599  22.172  48.679  1.00 16.12           C  
ATOM   1834  CG2 ILE A 244       1.700  23.183  46.647  1.00 16.82           C  
ATOM   1835  CD1 ILE A 244       0.396  23.471  49.427  1.00 14.72           C  
ATOM   1836  N   ASP A 245       3.636  19.890  48.866  1.00 25.79           N  
ATOM   1837  CA  ASP A 245       4.105  19.016  49.941  1.00 31.60           C  
ATOM   1838  C   ASP A 245       3.412  19.255  51.283  1.00 31.74           C  
ATOM   1839  O   ASP A 245       3.301  18.326  52.088  1.00 34.54           O  
ATOM   1840  CB  ASP A 245       5.616  19.200  50.179  1.00 35.46           C  
ATOM   1841  CG  ASP A 245       6.484  18.277  49.332  1.00 41.54           C  
ATOM   1842  OD1 ASP A 245       5.967  17.338  48.681  1.00 44.33           O  
ATOM   1843  OD2 ASP A 245       7.719  18.499  49.337  1.00 48.91           O  
ATOM   1844  N   ARG A 246       2.998  20.492  51.553  1.00 28.92           N  
ATOM   1845  CA  ARG A 246       2.375  20.804  52.832  1.00 26.52           C  
ATOM   1846  C   ARG A 246       1.384  19.756  53.327  1.00 27.49           C  
ATOM   1847  O   ARG A 246       0.386  19.441  52.669  1.00 28.94           O  
ATOM   1848  CB  ARG A 246       1.739  22.184  52.829  1.00 26.42           C  
ATOM   1849  CG  ARG A 246       1.434  22.665  54.205  1.00 27.29           C  
ATOM   1850  CD  ARG A 246       0.970  24.044  54.303  1.00 32.77           C  
ATOM   1851  NE  ARG A 246      -0.238  24.282  53.516  1.00 39.21           N  
ATOM   1852  CZ  ARG A 246      -0.311  25.184  52.538  1.00 42.56           C  
ATOM   1853  NH1 ARG A 246       0.755  25.918  52.224  1.00 44.23           N  
ATOM   1854  NH2 ARG A 246      -1.466  25.418  51.936  1.00 39.75           N  
ATOM   1855  N   ALA A 247       1.704  19.196  54.491  1.00 27.38           N  
ATOM   1856  CA  ALA A 247       0.888  18.170  55.133  1.00 24.02           C  
ATOM   1857  C   ALA A 247      -0.559  18.597  55.275  1.00 21.54           C  
ATOM   1858  O   ALA A 247      -0.852  19.710  55.722  1.00 23.58           O  
ATOM   1859  CB  ALA A 247       1.460  17.834  56.495  1.00 25.16           C  
ATOM   1860  N   GLY A 248      -1.456  17.719  54.852  1.00 19.85           N  
ATOM   1861  CA  GLY A 248      -2.871  17.995  54.949  1.00 18.76           C  
ATOM   1862  C   GLY A 248      -3.461  18.811  53.817  1.00 19.75           C  
ATOM   1863  O   GLY A 248      -4.687  18.909  53.716  1.00 19.51           O  
ATOM   1864  N   ALA A 249      -2.621  19.375  52.953  1.00 19.23           N  
ATOM   1865  CA  ALA A 249      -3.121  20.187  51.844  1.00 18.74           C  
ATOM   1866  C   ALA A 249      -3.999  19.399  50.854  1.00 18.17           C  
ATOM   1867  O   ALA A 249      -3.838  18.190  50.686  1.00 19.89           O  
ATOM   1868  CB  ALA A 249      -1.954  20.826  51.118  1.00 18.46           C  
ATOM   1869  N   ASP A 250      -4.956  20.076  50.232  1.00 19.10           N  
ATOM   1870  CA  ASP A 250      -5.809  19.442  49.223  1.00 21.81           C  
ATOM   1871  C   ASP A 250      -5.138  19.598  47.850  1.00 21.04           C  
ATOM   1872  O   ASP A 250      -4.200  20.376  47.694  1.00 21.94           O  
ATOM   1873  CB  ASP A 250      -7.173  20.139  49.149  1.00 23.14           C  
ATOM   1874  CG  ASP A 250      -7.880  20.182  50.471  1.00 26.00           C  
ATOM   1875  OD1 ASP A 250      -8.060  19.109  51.085  1.00 30.49           O  
ATOM   1876  OD2 ASP A 250      -8.265  21.288  50.893  1.00 26.82           O  
ATOM   1877  N   THR A 251      -5.610  18.843  46.864  1.00 21.68           N  
ATOM   1878  CA  THR A 251      -5.103  18.961  45.504  1.00 21.13           C  
ATOM   1879  C   THR A 251      -5.869  20.143  44.920  1.00 20.54           C  
ATOM   1880  O   THR A 251      -7.101  20.211  45.045  1.00 23.02           O  
ATOM   1881  CB  THR A 251      -5.456  17.709  44.670  1.00 21.19           C  
ATOM   1882  OG1 THR A 251      -4.932  16.547  45.317  1.00 25.89           O  
ATOM   1883  CG2 THR A 251      -4.865  17.792  43.259  1.00 19.14           C  
ATOM   1884  N   ALA A 252      -5.151  21.104  44.354  1.00 21.18           N  
ATOM   1885  CA  ALA A 252      -5.790  22.263  43.742  1.00 18.83           C  
ATOM   1886  C   ALA A 252      -6.101  21.891  42.305  1.00 20.24           C  
ATOM   1887  O   ALA A 252      -5.397  21.078  41.690  1.00 21.37           O  
ATOM   1888  CB  ALA A 252      -4.866  23.445  43.766  1.00 14.78           C  
ATOM   1889  N   TYR A 253      -7.163  22.469  41.770  1.00 20.62           N  
ATOM   1890  CA  TYR A 253      -7.545  22.212  40.388  1.00 23.42           C  
ATOM   1891  C   TYR A 253      -8.450  23.307  39.850  1.00 20.79           C  
ATOM   1892  O   TYR A 253      -9.117  24.024  40.610  1.00 20.22           O  
ATOM   1893  CB  TYR A 253      -8.231  20.851  40.239  1.00 27.84           C  
ATOM   1894  CG  TYR A 253      -9.448  20.698  41.088  1.00 33.39           C  
ATOM   1895  CD1 TYR A 253     -10.687  21.156  40.647  1.00 39.56           C  
ATOM   1896  CD2 TYR A 253      -9.364  20.115  42.352  1.00 38.78           C  
ATOM   1897  CE1 TYR A 253     -11.821  21.045  41.449  1.00 46.04           C  
ATOM   1898  CE2 TYR A 253     -10.484  19.995  43.164  1.00 44.13           C  
ATOM   1899  CZ  TYR A 253     -11.714  20.459  42.709  1.00 46.91           C  
ATOM   1900  OH  TYR A 253     -12.835  20.324  43.504  1.00 50.02           O  
ATOM   1901  N   GLY A 254      -8.482  23.421  38.531  1.00 19.62           N  
ATOM   1902  CA  GLY A 254      -9.316  24.428  37.924  1.00 15.41           C  
ATOM   1903  C   GLY A 254      -9.679  24.059  36.513  1.00 18.22           C  
ATOM   1904  O   GLY A 254      -8.967  23.307  35.836  1.00 18.47           O  
ATOM   1905  N   ILE A 255     -10.794  24.615  36.072  1.00 17.03           N  
ATOM   1906  CA  ILE A 255     -11.287  24.402  34.734  1.00 20.22           C  
ATOM   1907  C   ILE A 255     -11.806  25.773  34.265  1.00 20.56           C  
ATOM   1908  O   ILE A 255     -12.419  26.516  35.033  1.00 20.72           O  
ATOM   1909  CB  ILE A 255     -12.399  23.330  34.741  1.00 20.79           C  
ATOM   1910  CG1 ILE A 255     -12.972  23.139  33.343  1.00 26.75           C  
ATOM   1911  CG2 ILE A 255     -13.498  23.717  35.697  1.00 25.85           C  
ATOM   1912  CD1 ILE A 255     -11.996  22.564  32.370  1.00 32.30           C  
ATOM   1913  N   GLY A 256     -11.500  26.138  33.025  1.00 20.71           N  
ATOM   1914  CA  GLY A 256     -11.942  27.412  32.506  1.00 20.35           C  
ATOM   1915  C   GLY A 256     -11.934  27.404  30.995  1.00 20.97           C  
ATOM   1916  O   GLY A 256     -11.504  26.429  30.362  1.00 22.41           O  
ATOM   1917  N   ALA A 257     -12.390  28.506  30.413  1.00 21.33           N  
ATOM   1918  CA  ALA A 257     -12.451  28.645  28.964  1.00 19.90           C  
ATOM   1919  C   ALA A 257     -12.223  30.093  28.547  1.00 21.52           C  
ATOM   1920  O   ALA A 257     -12.519  31.018  29.304  1.00 23.00           O  
ATOM   1921  CB  ALA A 257     -13.794  28.179  28.465  1.00 17.03           C  
ATOM   1922  N   ASP A 258     -11.640  30.271  27.367  1.00 21.33           N  
ATOM   1923  CA  ASP A 258     -11.391  31.582  26.791  1.00 22.94           C  
ATOM   1924  C   ASP A 258     -12.173  31.636  25.494  1.00 24.10           C  
ATOM   1925  O   ASP A 258     -12.368  30.609  24.825  1.00 24.54           O  
ATOM   1926  CB  ASP A 258      -9.919  31.773  26.439  1.00 24.49           C  
ATOM   1927  CG  ASP A 258      -9.017  31.775  27.641  1.00 26.38           C  
ATOM   1928  OD1 ASP A 258      -9.454  32.170  28.734  1.00 29.71           O  
ATOM   1929  OD2 ASP A 258      -7.847  31.400  27.481  1.00 31.72           O  
ATOM   1930  N   TYR A 259     -12.622  32.825  25.138  1.00 22.77           N  
ATOM   1931  CA  TYR A 259     -13.341  33.002  23.904  1.00 20.91           C  
ATOM   1932  C   TYR A 259     -12.814  34.255  23.238  1.00 20.00           C  
ATOM   1933  O   TYR A 259     -12.952  35.359  23.765  1.00 17.41           O  
ATOM   1934  CB  TYR A 259     -14.832  33.119  24.154  1.00 22.71           C  
ATOM   1935  CG  TYR A 259     -15.580  33.262  22.868  1.00 29.11           C  
ATOM   1936  CD1 TYR A 259     -15.618  32.211  21.950  1.00 33.07           C  
ATOM   1937  CD2 TYR A 259     -16.195  34.458  22.527  1.00 30.84           C  
ATOM   1938  CE1 TYR A 259     -16.244  32.347  20.720  1.00 35.42           C  
ATOM   1939  CE2 TYR A 259     -16.830  34.609  21.300  1.00 35.11           C  
ATOM   1940  CZ  TYR A 259     -16.849  33.546  20.399  1.00 36.99           C  
ATOM   1941  OH  TYR A 259     -17.477  33.685  19.180  1.00 42.54           O  
ATOM   1942  N   GLN A 260     -12.166  34.076  22.099  1.00 21.18           N  
ATOM   1943  CA  GLN A 260     -11.620  35.199  21.368  1.00 22.28           C  
ATOM   1944  C   GLN A 260     -12.739  35.866  20.583  1.00 22.94           C  
ATOM   1945  O   GLN A 260     -13.054  35.468  19.462  1.00 26.01           O  
ATOM   1946  CB  GLN A 260     -10.523  34.725  20.426  1.00 24.63           C  
ATOM   1947  CG  GLN A 260      -9.617  35.828  19.953  1.00 27.37           C  
ATOM   1948  CD  GLN A 260      -8.708  36.347  21.048  1.00 30.74           C  
ATOM   1949  OE1 GLN A 260      -8.080  35.569  21.763  1.00 34.93           O  
ATOM   1950  NE2 GLN A 260      -8.641  37.661  21.192  1.00 31.28           N  
ATOM   1951  N   PHE A 261     -13.347  36.874  21.191  1.00 23.95           N  
ATOM   1952  CA  PHE A 261     -14.451  37.608  20.587  1.00 21.45           C  
ATOM   1953  C   PHE A 261     -14.044  38.354  19.313  1.00 22.44           C  
ATOM   1954  O   PHE A 261     -14.806  38.419  18.349  1.00 25.03           O  
ATOM   1955  CB  PHE A 261     -15.036  38.576  21.624  1.00 23.12           C  
ATOM   1956  CG  PHE A 261     -16.154  39.444  21.097  1.00 25.64           C  
ATOM   1957  CD1 PHE A 261     -17.421  38.918  20.878  1.00 27.25           C  
ATOM   1958  CD2 PHE A 261     -15.935  40.792  20.821  1.00 24.51           C  
ATOM   1959  CE1 PHE A 261     -18.455  39.727  20.388  1.00 27.31           C  
ATOM   1960  CE2 PHE A 261     -16.959  41.600  20.334  1.00 25.94           C  
ATOM   1961  CZ  PHE A 261     -18.220  41.064  20.120  1.00 25.73           C  
ATOM   1962  N   ALA A 262     -12.860  38.948  19.332  1.00 20.99           N  
ATOM   1963  CA  ALA A 262     -12.333  39.707  18.209  1.00 20.81           C  
ATOM   1964  C   ALA A 262     -10.871  39.902  18.534  1.00 21.79           C  
ATOM   1965  O   ALA A 262     -10.426  39.518  19.612  1.00 21.45           O  
ATOM   1966  CB  ALA A 262     -13.039  41.059  18.102  1.00 21.29           C  
ATOM   1967  N   GLU A 263     -10.095  40.450  17.613  1.00 22.75           N  
ATOM   1968  CA  GLU A 263      -8.684  40.665  17.899  1.00 26.51           C  
ATOM   1969  C   GLU A 263      -8.590  41.652  19.082  1.00 24.17           C  
ATOM   1970  O   GLU A 263      -9.220  42.718  19.071  1.00 23.51           O  
ATOM   1971  CB  GLU A 263      -7.952  41.234  16.674  1.00 32.35           C  
ATOM   1972  CG  GLU A 263      -6.411  41.011  16.731  1.00 50.28           C  
ATOM   1973  CD  GLU A 263      -5.598  42.191  16.187  1.00 60.81           C  
ATOM   1974  OE1 GLU A 263      -5.590  42.393  14.946  1.00 65.98           O  
ATOM   1975  OE2 GLU A 263      -4.954  42.904  17.003  1.00 67.03           O  
ATOM   1976  N   GLY A 264      -7.841  41.292  20.112  1.00 21.53           N  
ATOM   1977  CA  GLY A 264      -7.727  42.186  21.244  1.00 20.00           C  
ATOM   1978  C   GLY A 264      -8.864  42.143  22.255  1.00 19.08           C  
ATOM   1979  O   GLY A 264      -8.843  42.930  23.193  1.00 19.57           O  
ATOM   1980  N   VAL A 265      -9.878  41.300  22.054  1.00 17.52           N  
ATOM   1981  CA  VAL A 265     -10.993  41.183  22.998  1.00 16.32           C  
ATOM   1982  C   VAL A 265     -11.177  39.717  23.378  1.00 20.94           C  
ATOM   1983  O   VAL A 265     -11.623  38.901  22.565  1.00 21.71           O  
ATOM   1984  CB  VAL A 265     -12.325  41.703  22.432  1.00 16.12           C  
ATOM   1985  CG1 VAL A 265     -13.420  41.579  23.489  1.00 13.39           C  
ATOM   1986  CG2 VAL A 265     -12.182  43.141  22.006  1.00 14.25           C  
ATOM   1987  N   LYS A 266     -10.873  39.391  24.628  1.00 18.56           N  
ATOM   1988  CA  LYS A 266     -10.977  38.017  25.095  1.00 21.06           C  
ATOM   1989  C   LYS A 266     -11.922  37.887  26.279  1.00 21.08           C  
ATOM   1990  O   LYS A 266     -11.794  38.633  27.247  1.00 21.38           O  
ATOM   1991  CB  LYS A 266      -9.583  37.529  25.486  1.00 18.03           C  
ATOM   1992  CG  LYS A 266      -9.513  36.129  25.951  1.00 23.46           C  
ATOM   1993  CD  LYS A 266      -8.049  36.300  26.023  1.00 29.14           C  
ATOM   1994  CE  LYS A 266      -7.417  35.215  26.802  1.00 36.47           C  
ATOM   1995  NZ  LYS A 266      -5.927  35.332  26.823  1.00 41.77           N  
ATOM   1996  N   VAL A 267     -12.912  37.002  26.164  1.00 19.84           N  
ATOM   1997  CA  VAL A 267     -13.861  36.743  27.248  1.00 18.10           C  
ATOM   1998  C   VAL A 267     -13.359  35.451  27.911  1.00 19.29           C  
ATOM   1999  O   VAL A 267     -13.000  34.507  27.208  1.00 21.41           O  
ATOM   2000  CB  VAL A 267     -15.282  36.563  26.709  1.00 18.22           C  
ATOM   2001  CG1 VAL A 267     -16.253  36.345  27.840  1.00 16.21           C  
ATOM   2002  CG2 VAL A 267     -15.678  37.784  25.945  1.00 17.60           C  
ATOM   2003  N   SER A 268     -13.242  35.440  29.242  1.00 16.27           N  
ATOM   2004  CA  SER A 268     -12.733  34.266  29.958  1.00 16.86           C  
ATOM   2005  C   SER A 268     -13.458  34.021  31.264  1.00 16.34           C  
ATOM   2006  O   SER A 268     -13.981  34.953  31.870  1.00 17.64           O  
ATOM   2007  CB  SER A 268     -11.248  34.425  30.285  1.00 16.11           C  
ATOM   2008  OG  SER A 268     -10.490  34.770  29.145  1.00 27.67           O  
ATOM   2009  N   GLY A 269     -13.427  32.774  31.721  1.00 16.88           N  
ATOM   2010  CA  GLY A 269     -14.066  32.402  32.972  1.00 15.36           C  
ATOM   2011  C   GLY A 269     -13.394  31.153  33.517  1.00 17.47           C  
ATOM   2012  O   GLY A 269     -12.680  30.457  32.787  1.00 14.70           O  
ATOM   2013  N   SER A 270     -13.582  30.878  34.805  1.00 17.37           N  
ATOM   2014  CA  SER A 270     -12.975  29.707  35.406  1.00 15.54           C  
ATOM   2015  C   SER A 270     -13.580  29.437  36.763  1.00 15.15           C  
ATOM   2016  O   SER A 270     -14.265  30.295  37.313  1.00 16.18           O  
ATOM   2017  CB  SER A 270     -11.462  29.907  35.559  1.00 17.40           C  
ATOM   2018  OG  SER A 270     -11.124  30.790  36.649  1.00 16.54           O  
ATOM   2019  N   VAL A 271     -13.427  28.197  37.226  1.00 17.64           N  
ATOM   2020  CA  VAL A 271     -13.867  27.754  38.548  1.00 17.73           C  
ATOM   2021  C   VAL A 271     -12.625  27.005  39.035  1.00 17.91           C  
ATOM   2022  O   VAL A 271     -12.091  26.157  38.325  1.00 17.67           O  
ATOM   2023  CB  VAL A 271     -15.076  26.795  38.505  1.00 19.50           C  
ATOM   2024  CG1 VAL A 271     -15.502  26.428  39.924  1.00 21.33           C  
ATOM   2025  CG2 VAL A 271     -16.229  27.452  37.819  1.00 23.87           C  
ATOM   2026  N   GLN A 272     -12.122  27.356  40.210  1.00 16.81           N  
ATOM   2027  CA  GLN A 272     -10.919  26.725  40.722  1.00 17.94           C  
ATOM   2028  C   GLN A 272     -11.084  26.349  42.184  1.00 18.05           C  
ATOM   2029  O   GLN A 272     -11.946  26.890  42.872  1.00 17.84           O  
ATOM   2030  CB  GLN A 272      -9.739  27.679  40.554  1.00 16.56           C  
ATOM   2031  CG  GLN A 272      -9.595  28.226  39.126  1.00 17.42           C  
ATOM   2032  CD  GLN A 272      -8.436  29.172  38.975  1.00 17.41           C  
ATOM   2033  OE1 GLN A 272      -7.350  28.902  39.466  1.00 22.02           O  
ATOM   2034  NE2 GLN A 272      -8.654  30.285  38.286  1.00 17.69           N  
ATOM   2035  N   SER A 273     -10.255  25.420  42.645  1.00 20.11           N  
ATOM   2036  CA  SER A 273     -10.291  24.940  44.021  1.00 19.69           C  
ATOM   2037  C   SER A 273      -8.858  24.897  44.538  1.00 18.39           C  
ATOM   2038  O   SER A 273      -7.976  24.279  43.926  1.00 17.29           O  
ATOM   2039  CB  SER A 273     -10.931  23.552  44.073  1.00 22.04           C  
ATOM   2040  OG  SER A 273     -11.102  23.128  45.408  1.00 23.66           O  
ATOM   2041  N   GLY A 274      -8.636  25.544  45.677  1.00 17.58           N  
ATOM   2042  CA  GLY A 274      -7.304  25.646  46.233  1.00 16.54           C  
ATOM   2043  C   GLY A 274      -6.813  24.564  47.159  1.00 19.76           C  
ATOM   2044  O   GLY A 274      -7.510  23.600  47.443  1.00 19.93           O  
ATOM   2045  N   PHE A 275      -5.598  24.770  47.651  1.00 19.42           N  
ATOM   2046  CA  PHE A 275      -4.936  23.839  48.558  1.00 21.47           C  
ATOM   2047  C   PHE A 275      -5.619  23.759  49.934  1.00 23.74           C  
ATOM   2048  O   PHE A 275      -5.488  22.769  50.659  1.00 23.27           O  
ATOM   2049  CB  PHE A 275      -3.476  24.250  48.711  1.00 19.81           C  
ATOM   2050  CG  PHE A 275      -2.717  24.278  47.411  1.00 19.40           C  
ATOM   2051  CD1 PHE A 275      -2.488  23.106  46.692  1.00 21.38           C  
ATOM   2052  CD2 PHE A 275      -2.208  25.475  46.911  1.00 19.23           C  
ATOM   2053  CE1 PHE A 275      -1.756  23.135  45.498  1.00 20.62           C  
ATOM   2054  CE2 PHE A 275      -1.484  25.506  45.729  1.00 17.66           C  
ATOM   2055  CZ  PHE A 275      -1.254  24.342  45.023  1.00 19.93           C  
ATOM   2056  N   ALA A 276      -6.345  24.807  50.297  1.00 25.43           N  
ATOM   2057  CA  ALA A 276      -7.058  24.836  51.572  1.00 27.65           C  
ATOM   2058  C   ALA A 276      -8.547  24.775  51.296  1.00 28.17           C  
ATOM   2059  O   ALA A 276      -9.361  25.304  52.053  1.00 30.03           O  
ATOM   2060  CB  ALA A 276      -6.707  26.102  52.355  1.00 29.55           C  
ATOM   2061  N   ASN A 277      -8.891  24.166  50.165  1.00 30.95           N  
ATOM   2062  CA  ASN A 277     -10.273  24.019  49.727  1.00 34.50           C  
ATOM   2063  C   ASN A 277     -11.054  25.305  49.404  1.00 34.57           C  
ATOM   2064  O   ASN A 277     -12.283  25.316  49.459  1.00 36.06           O  
ATOM   2065  CB  ASN A 277     -11.052  23.190  50.733  1.00 42.75           C  
ATOM   2066  CG  ASN A 277     -11.906  22.140  50.062  1.00 50.19           C  
ATOM   2067  OD1 ASN A 277     -11.503  21.543  49.053  1.00 54.71           O  
ATOM   2068  ND2 ASN A 277     -13.086  21.897  50.617  1.00 53.55           N  
ATOM   2069  N   GLU A 278     -10.349  26.378  49.062  1.00 32.89           N  
ATOM   2070  CA  GLU A 278     -10.988  27.645  48.701  1.00 29.91           C  
ATOM   2071  C   GLU A 278     -11.661  27.453  47.354  1.00 27.91           C  
ATOM   2072  O   GLU A 278     -11.065  26.886  46.444  1.00 29.52           O  
ATOM   2073  CB  GLU A 278      -9.956  28.766  48.509  1.00 28.41           C  
ATOM   2074  CG  GLU A 278      -8.960  28.956  49.611  1.00 29.80           C  
ATOM   2075  CD  GLU A 278      -7.662  28.241  49.358  1.00 27.49           C  
ATOM   2076  OE1 GLU A 278      -7.692  27.095  48.887  1.00 28.48           O  
ATOM   2077  OE2 GLU A 278      -6.597  28.827  49.640  1.00 32.97           O  
ATOM   2078  N   THR A 279     -12.889  27.926  47.216  1.00 26.49           N  
ATOM   2079  CA  THR A 279     -13.566  27.847  45.940  1.00 25.82           C  
ATOM   2080  C   THR A 279     -13.686  29.253  45.353  1.00 24.19           C  
ATOM   2081  O   THR A 279     -14.253  30.156  45.980  1.00 23.05           O  
ATOM   2082  CB  THR A 279     -14.937  27.209  46.081  1.00 28.30           C  
ATOM   2083  OG1 THR A 279     -14.779  25.907  46.660  1.00 33.31           O  
ATOM   2084  CG2 THR A 279     -15.585  27.068  44.726  1.00 28.46           C  
ATOM   2085  N   VAL A 280     -13.091  29.444  44.178  1.00 22.88           N  
ATOM   2086  CA  VAL A 280     -13.115  30.732  43.489  1.00 20.82           C  
ATOM   2087  C   VAL A 280     -13.649  30.548  42.051  1.00 18.84           C  
ATOM   2088  O   VAL A 280     -13.470  29.484  41.448  1.00 20.27           O  
ATOM   2089  CB  VAL A 280     -11.702  31.416  43.469  1.00 21.98           C  
ATOM   2090  CG1 VAL A 280     -11.153  31.588  44.888  1.00 20.70           C  
ATOM   2091  CG2 VAL A 280     -10.731  30.620  42.651  1.00 21.84           C  
ATOM   2092  N   ALA A 281     -14.354  31.553  41.541  1.00 18.29           N  
ATOM   2093  CA  ALA A 281     -14.911  31.530  40.185  1.00 17.15           C  
ATOM   2094  C   ALA A 281     -14.866  32.953  39.618  1.00 15.68           C  
ATOM   2095  O   ALA A 281     -14.906  33.919  40.374  1.00 18.10           O  
ATOM   2096  CB  ALA A 281     -16.356  31.014  40.218  1.00 15.28           C  
ATOM   2097  N   ASP A 282     -14.750  33.089  38.304  1.00 15.75           N  
ATOM   2098  CA  ASP A 282     -14.711  34.420  37.702  1.00 16.63           C  
ATOM   2099  C   ASP A 282     -15.208  34.378  36.253  1.00 19.15           C  
ATOM   2100  O   ASP A 282     -15.148  33.337  35.604  1.00 15.46           O  
ATOM   2101  CB  ASP A 282     -13.279  34.965  37.733  1.00 16.82           C  
ATOM   2102  CG  ASP A 282     -12.363  34.260  36.734  1.00 21.00           C  
ATOM   2103  OD1 ASP A 282     -12.474  34.523  35.528  1.00 25.46           O  
ATOM   2104  OD2 ASP A 282     -11.551  33.416  37.138  1.00 27.52           O  
ATOM   2105  N   VAL A 283     -15.696  35.509  35.753  1.00 19.54           N  
ATOM   2106  CA  VAL A 283     -16.138  35.636  34.359  1.00 19.55           C  
ATOM   2107  C   VAL A 283     -16.000  37.108  33.971  1.00 15.70           C  
ATOM   2108  O   VAL A 283     -16.507  37.981  34.670  1.00 14.82           O  
ATOM   2109  CB  VAL A 283     -17.611  35.171  34.092  1.00 19.85           C  
ATOM   2110  CG1 VAL A 283     -18.612  36.116  34.723  1.00 21.11           C  
ATOM   2111  CG2 VAL A 283     -17.865  35.077  32.580  1.00 29.05           C  
ATOM   2112  N   GLY A 284     -15.251  37.391  32.913  1.00 14.86           N  
ATOM   2113  CA  GLY A 284     -15.086  38.767  32.495  1.00 15.74           C  
ATOM   2114  C   GLY A 284     -14.470  38.916  31.121  1.00 13.35           C  
ATOM   2115  O   GLY A 284     -14.334  37.953  30.376  1.00 14.28           O  
ATOM   2116  N   VAL A 285     -14.123  40.146  30.777  1.00 13.86           N  
ATOM   2117  CA  VAL A 285     -13.526  40.447  29.479  1.00 16.85           C  
ATOM   2118  C   VAL A 285     -12.256  41.228  29.670  1.00 14.55           C  
ATOM   2119  O   VAL A 285     -12.156  42.024  30.595  1.00 15.23           O  
ATOM   2120  CB  VAL A 285     -14.352  41.471  28.646  1.00 16.22           C  
ATOM   2121  CG1 VAL A 285     -14.400  41.059  27.204  1.00 18.13           C  
ATOM   2122  CG2 VAL A 285     -15.707  41.757  29.250  1.00 22.18           C  
ATOM   2123  N   ARG A 286     -11.337  41.056  28.735  1.00 12.78           N  
ATOM   2124  CA  ARG A 286     -10.116  41.828  28.699  1.00 11.50           C  
ATOM   2125  C   ARG A 286     -10.063  42.383  27.276  1.00 12.66           C  
ATOM   2126  O   ARG A 286     -10.272  41.646  26.309  1.00 13.99           O  
ATOM   2127  CB  ARG A 286      -8.878  40.969  28.938  1.00 12.98           C  
ATOM   2128  CG  ARG A 286      -7.614  41.753  28.694  1.00 13.16           C  
ATOM   2129  CD  ARG A 286      -6.396  40.992  28.835  1.00 17.58           C  
ATOM   2130  NE  ARG A 286      -5.270  41.678  28.209  1.00 15.00           N  
ATOM   2131  CZ  ARG A 286      -4.021  41.584  28.642  1.00 17.99           C  
ATOM   2132  NH1 ARG A 286      -3.753  40.843  29.709  1.00 19.39           N  
ATOM   2133  NH2 ARG A 286      -3.032  42.183  27.987  1.00 17.50           N  
ATOM   2134  N   PHE A 287      -9.841  43.684  27.151  1.00 11.50           N  
ATOM   2135  CA  PHE A 287      -9.720  44.307  25.849  1.00 13.00           C  
ATOM   2136  C   PHE A 287      -8.415  45.107  25.815  1.00 14.23           C  
ATOM   2137  O   PHE A 287      -8.092  45.839  26.751  1.00 14.76           O  
ATOM   2138  CB  PHE A 287     -10.952  45.149  25.518  1.00 10.81           C  
ATOM   2139  CG  PHE A 287     -11.301  46.180  26.555  1.00 14.08           C  
ATOM   2140  CD1 PHE A 287     -12.093  45.847  27.647  1.00 12.00           C  
ATOM   2141  CD2 PHE A 287     -10.889  47.499  26.409  1.00 11.16           C  
ATOM   2142  CE1 PHE A 287     -12.478  46.809  28.577  1.00 14.45           C  
ATOM   2143  CE2 PHE A 287     -11.270  48.463  27.334  1.00 13.77           C  
ATOM   2144  CZ  PHE A 287     -12.068  48.112  28.419  1.00 13.36           C  
ATOM   2145  N   ASP A 288      -7.607  44.854  24.791  1.00 16.64           N  
ATOM   2146  CA  ASP A 288      -6.316  45.505  24.616  1.00 14.68           C  
ATOM   2147  C   ASP A 288      -6.402  46.704  23.680  1.00 16.88           C  
ATOM   2148  O   ASP A 288      -7.105  46.663  22.664  1.00 15.73           O  
ATOM   2149  CB  ASP A 288      -5.297  44.498  24.098  1.00 18.21           C  
ATOM   2150  CG  ASP A 288      -4.893  43.490  25.153  1.00 20.11           C  
ATOM   2151  OD1 ASP A 288      -5.639  42.523  25.398  1.00 26.23           O  
ATOM   2152  OD2 ASP A 288      -3.819  43.672  25.741  1.00 29.46           O  
ATOM   2153  N   PHE A 289      -5.679  47.766  24.018  1.00 15.56           N  
ATOM   2154  CA  PHE A 289      -5.702  48.978  23.228  1.00 15.45           C  
ATOM   2155  C   PHE A 289      -4.352  49.668  23.175  1.00 17.99           C  
ATOM   2156  O   PHE A 289      -4.262  50.714  22.494  1.00 20.82           O  
ATOM   2157  CB  PHE A 289      -6.788  49.933  23.747  1.00 16.49           C  
ATOM   2158  CG  PHE A 289      -6.742  50.178  25.225  1.00 14.74           C  
ATOM   2159  CD1 PHE A 289      -5.651  50.814  25.814  1.00 15.92           C  
ATOM   2160  CD2 PHE A 289      -7.782  49.753  26.031  1.00 17.22           C  
ATOM   2161  CE1 PHE A 289      -5.596  51.018  27.196  1.00 19.10           C  
ATOM   2162  CE2 PHE A 289      -7.743  49.950  27.414  1.00 19.03           C  
ATOM   2163  CZ  PHE A 289      -6.651  50.580  27.997  1.00 15.36           C  
ATOM   2164  OXT PHE A 289      -3.391  49.142  23.777  1.00 17.22           O  
TER    2165      PHE A 289                                                      
MASTER      296    2    3    1   17    0    0    6 2475    1   63   23          
END                                                                             
