# Supplementary material for: Modeling of loops in proteins: a multi-method approach
Source: BMC Struct Biol. 2010 Feb 11;10:5. doi: 10.1186/1472-6807-10-5 (PMC2837870; doi:10.1186/1472-6807-10-5)
Supplement: Additional file 1 — Student t-test. Results from two sample paired t-test of Table 2. [file 1472-6807-10-5-S1.GZ › loop_test_data/1qme_127-151.pdb]

ATOM      1  N   THR A   1      92.080 100.676  35.819  1.00 69.59           N
ATOM      2  CA  THR A   1      91.863  99.499  36.715  1.00 72.10           C
ATOM      3  C   THR A   1      91.568  99.921  38.159  1.00 70.29           C
ATOM      4  O   THR A   1      92.370 100.616  38.786  1.00 69.66           O
ATOM      5  CB  THR A   1      93.105  98.563  36.731  1.00 72.39           C
ATOM      6  OG1 THR A   1      94.225  99.254  37.301  1.00 73.27           O
ATOM      7  CG2 THR A   1      93.463  98.118  35.320  1.00 71.63           C
ATOM      8  N   VAL A   2      90.416  99.502  38.678  1.00 67.91           N
ATOM      9  CA  VAL A   2      90.030  99.815  40.053  1.00 64.97           C
ATOM     10  C   VAL A   2      90.583  98.717  40.965  1.00 62.32           C
ATOM     11  O   VAL A   2      90.107  97.580  40.944  1.00 59.67           O
ATOM     12  CB  VAL A   2      88.492  99.867  40.213  1.00 65.64           C
ATOM     13  CG1 VAL A   2      88.127 100.275  41.637  1.00 64.92           C
ATOM     14  CG2 VAL A   2      87.899 100.841  39.211  1.00 65.43           C
ATOM     15  N   PRO A   3      91.597  99.045  41.780  1.00 60.61           N
ATOM     16  CA  PRO A   3      92.201  98.064  42.687  1.00 58.48           C
ATOM     17  C   PRO A   3      91.256  97.572  43.782  1.00 54.35           C
ATOM     18  O   PRO A   3      90.615  98.369  44.475  1.00 49.10           O
ATOM     19  CB  PRO A   3      93.406  98.814  43.247  1.00 60.72           C
ATOM     20  CG  PRO A   3      92.896 100.217  43.324  1.00 62.06           C
ATOM     21  CD  PRO A   3      92.186 100.380  41.989  1.00 61.36           C
ATOM     22  N   ALA A   4      91.175  96.252  43.921  1.00 50.02           N
ATOM     23  CA  ALA A   4      90.324  95.632  44.926  1.00 44.10           C
ATOM     24  C   ALA A   4      90.992  95.758  46.285  1.00 39.56           C
ATOM     25  O   ALA A   4      92.213  95.671  46.389  1.00 39.04           O
ATOM     26  CB  ALA A   4      90.105  94.163  44.591  1.00 41.24           C
ATOM     27  N   LYS A   5      90.196  95.975  47.326  1.00 37.37           N
ATOM     28  CA  LYS A   5      90.757  96.085  48.661  1.00 37.03           C
ATOM     29  C   LYS A   5      91.146  94.679  49.114  1.00 34.56           C
ATOM     30  O   LYS A   5      90.414  93.713  48.879  1.00 30.93           O
ATOM     31  CB  LYS A   5      89.739  96.705  49.628  1.00 42.59           C
ATOM     32  CG  LYS A   5      88.504  95.855  49.912  1.00 55.57           C
ATOM     33  CD  LYS A   5      88.790  94.731  50.915  1.00 61.08           C
ATOM     34  CE  LYS A   5      87.556  93.876  51.173  1.00 61.22           C
ATOM     35  NZ  LYS A   5      87.840  92.744  52.092  1.00 62.31           N
ATOM     36  N   ARG A   6      92.311  94.565  49.738  1.00 30.11           N
ATOM     37  CA  ARG A   6      92.785  93.279  50.216  1.00 30.23           C
ATOM     38  C   ARG A   6      91.990  92.913  51.457  1.00 29.93           C
ATOM     39  O   ARG A   6      91.715  93.765  52.306  1.00 27.80           O
ATOM     40  CB  ARG A   6      94.272  93.358  50.558  1.00 28.04           C
ATOM     41  CG  ARG A   6      94.922  92.020  50.864  1.00 28.66           C
ATOM     42  CD  ARG A   6      96.395  92.217  51.197  1.00 27.38           C
ATOM     43  NE  ARG A   6      97.074  90.965  51.497  1.00 28.93           N
ATOM     44  CZ  ARG A   6      97.491  90.098  50.583  1.00 27.07           C
ATOM     45  NH1 ARG A   6      97.302  90.344  49.295  1.00 23.34           N
ATOM     46  NH2 ARG A   6      98.101  88.985  50.961  1.00 28.44           N
ATOM     47  N   GLY A   7      91.611  91.645  51.555  1.00 28.28           N
ATOM     48  CA  GLY A   7      90.856  91.206  52.707  1.00 27.53           C
ATOM     49  C   GLY A   7      91.677  91.331  53.979  1.00 29.04           C
ATOM     50  O   GLY A   7      92.910  91.439  53.942  1.00 28.92           O
ATOM     51  N   THR A   8      90.989  91.329  55.112  1.00 26.17           N
ATOM     52  CA  THR A   8      91.662  91.419  56.394  1.00 26.01           C
ATOM     53  C   THR A   8      91.920  90.022  56.937  1.00 24.82           C
ATOM     54  O   THR A   8      91.156  89.094  56.675  1.00 26.07           O
ATOM     55  CB  THR A   8      90.798  92.168  57.437  1.00 27.87           C
ATOM     56  OG1 THR A   8      90.701  93.551  57.078  1.00 30.31           O
ATOM     57  CG2 THR A   8      91.404  92.039  58.843  1.00 21.69           C
ATOM     58  N   ILE A   9      93.017  89.870  57.666  1.00 26.59           N
ATOM     59  CA  ILE A   9      93.305  88.604  58.318  1.00 26.01           C
ATOM     60  C   ILE A   9      92.968  88.926  59.774  1.00 25.87           C
ATOM     61  O   ILE A   9      93.610  89.780  60.390  1.00 30.02           O
ATOM     62  CB  ILE A   9      94.790  88.196  58.202  1.00 27.77           C
ATOM     63  CG1 ILE A   9      95.155  87.936  56.737  1.00 26.29           C
ATOM     64  CG2 ILE A   9      95.042  86.938  59.018  1.00 21.16           C
ATOM     65  CD1 ILE A   9      96.634  87.607  56.510  1.00 17.43           C
ATOM     66  N   TYR A  10      91.932  88.272  60.292  1.00 25.99           N
ATOM     67  CA  TYR A  10      91.451  88.463  61.667  1.00 25.10           C
ATOM     68  C   TYR A  10      91.827  87.279  62.549  1.00 27.87           C
ATOM     69  O   TYR A  10      92.187  86.207  62.047  1.00 29.17           O
ATOM     70  CB  TYR A  10      89.916  88.530  61.700  1.00 21.97           C
ATOM     71  CG  TYR A  10      89.264  89.735  61.069  1.00 20.86           C
ATOM     72  CD1 TYR A  10      89.366  90.994  61.656  1.00 20.50           C
ATOM     73  CD2 TYR A  10      88.473  89.602  59.924  1.00 27.24           C
ATOM     74  CE1 TYR A  10      88.690  92.091  61.125  1.00 26.51           C
ATOM     75  CE2 TYR A  10      87.791  90.694  59.386  1.00 26.88           C
ATOM     76  CZ  TYR A  10      87.904  91.934  59.995  1.00 27.65           C
ATOM     77  OH  TYR A  10      87.231  93.020  59.480  1.00 34.97           O
ATOM     78  N   ASP A  11      91.709  87.468  63.865  1.00 27.14           N
ATOM     79  CA  ASP A  11      91.958  86.382  64.806  1.00 22.00           C
ATOM     80  C   ASP A  11      90.600  85.669  64.845  1.00 22.57           C
ATOM     81  O   ASP A  11      89.676  86.087  64.160  1.00 22.36           O
ATOM     82  CB  ASP A  11      92.385  86.928  66.186  1.00 22.65           C
ATOM     83  CG  ASP A  11      91.213  87.222  67.113  1.00 23.85           C
ATOM     84  OD1 ASP A  11      90.178  87.750  66.661  1.00 28.33           O
ATOM     85  OD2 ASP A  11      91.346  86.938  68.318  1.00 31.16           O
ATOM     86  N   ARG A  12      90.460  84.608  65.626  1.00 25.99           N
ATOM     87  CA  ARG A  12      89.203  83.869  65.654  1.00 22.30           C
ATOM     88  C   ARG A  12      87.964  84.657  66.059  1.00 24.21           C
ATOM     89  O   ARG A  12      86.845  84.211  65.816  1.00 26.52           O
ATOM     90  CB  ARG A  12      89.341  82.636  66.552  1.00 23.50           C
ATOM     91  CG  ARG A  12      89.588  82.939  68.021  1.00 21.89           C
ATOM     92  CD  ARG A  12      89.865  81.657  68.805  1.00 22.41           C
ATOM     93  NE  ARG A  12      88.792  80.673  68.647  1.00 26.05           N
ATOM     94  CZ  ARG A  12      88.856  79.598  67.864  1.00 27.69           C
ATOM     95  NH1 ARG A  12      89.949  79.342  67.155  1.00 27.82           N
ATOM     96  NH2 ARG A  12      87.813  78.781  67.775  1.00 29.24           N
ATOM     97  N   ASN A  13      88.150  85.829  66.654  1.00 24.21           N
ATOM     98  CA  ASN A  13      87.010  86.625  67.102  1.00 24.69           C
ATOM     99  C   ASN A  13      86.851  87.958  66.386  1.00 27.05           C
ATOM    100  O   ASN A  13      86.077  88.814  66.826  1.00 26.44           O
ATOM    101  CB  ASN A  13      87.114  86.878  68.609  1.00 23.72           C
ATOM    102  CG  ASN A  13      87.190  85.588  69.409  1.00 31.12           C
ATOM    103  OD1 ASN A  13      88.144  85.360  70.157  1.00 34.90           O
ATOM    104  ND2 ASN A  13      86.186  84.733  69.248  1.00 28.83           N
ATOM    105  N   GLY A  14      87.581  88.142  65.292  1.00 25.36           N
ATOM    106  CA  GLY A  14      87.477  89.392  64.561  1.00 27.69           C
ATOM    107  C   GLY A  14      88.475  90.473  64.940  1.00 25.46           C
ATOM    108  O   GLY A  14      88.342  91.614  64.508  1.00 26.03           O
ATOM    109  N   VAL A  15      89.466  90.141  65.760  1.00 24.89           N
ATOM    110  CA  VAL A  15      90.476  91.129  66.124  1.00 23.01           C
ATOM    111  C   VAL A  15      91.397  91.187  64.919  1.00 27.68           C
ATOM    112  O   VAL A  15      91.970  90.173  64.528  1.00 30.22           O
ATOM    113  CB  VAL A  15      91.322  90.692  67.332  1.00 21.86           C
ATOM    114  CG1 VAL A  15      92.415  91.713  67.584  1.00 20.26           C
ATOM    115  CG2 VAL A  15      90.452  90.530  68.557  1.00 25.64           C
ATOM    116  N   PRO A  16      91.539  92.368  64.305  1.00 29.02           N
ATOM    117  CA  PRO A  16      92.403  92.534  63.133  1.00 29.19           C
ATOM    118  C   PRO A  16      93.867  92.159  63.354  1.00 29.01           C
ATOM    119  O   PRO A  16      94.488  92.570  64.338  1.00 30.30           O
ATOM    120  CB  PRO A  16      92.245  94.017  62.800  1.00 30.25           C
ATOM    121  CG  PRO A  16      90.844  94.313  63.257  1.00 28.60           C
ATOM    122  CD  PRO A  16      90.789  93.607  64.583  1.00 27.54           C
ATOM    123  N   ILE A  17      94.416  91.371  62.436  1.00 27.83           N
ATOM    124  CA  ILE A  17      95.821  90.987  62.513  1.00 28.71           C
ATOM    125  C   ILE A  17      96.558  91.699  61.373  1.00 29.20           C
ATOM    126  O   ILE A  17      97.565  92.370  61.591  1.00 29.02           O
ATOM    127  CB  ILE A  17      96.003  89.464  62.383  1.00 22.46           C
ATOM    128  CG1 ILE A  17      95.262  88.759  63.526  1.00 23.83           C
ATOM    129  CG2 ILE A  17      97.490  89.121  62.410  1.00 17.08           C
ATOM    130  CD1 ILE A  17      95.330  87.230  63.479  1.00 20.18           C
ATOM    131  N   ALA A  18      96.036  91.554  60.160  1.00 28.72           N
ATOM    132  CA  ALA A  18      96.608  92.195  58.981  1.00 27.66           C
ATOM    133  C   ALA A  18      95.458  92.882  58.261  1.00 30.83           C
ATOM    134  O   ALA A  18      94.545  92.212  57.772  1.00 28.29           O
ATOM    135  CB  ALA A  18      97.244  91.163  58.069  1.00 25.12           C
ATOM    136  N   GLU A  19      95.498  94.212  58.201  1.00 30.61           N
ATOM    137  CA  GLU A  19      94.435  94.968  57.550  1.00 29.75           C
ATOM    138  C   GLU A  19      94.977  96.164  56.768  1.00 31.27           C
ATOM    139  O   GLU A  19      96.105  96.602  56.985  1.00 32.44           O
ATOM    140  CB  GLU A  19      93.418  95.436  58.593  1.00 25.77           C
ATOM    141  CG  GLU A  19      93.928  96.511  59.538  1.00 23.66           C
ATOM    142  CD  GLU A  19      92.940  96.803  60.653  1.00 31.25           C
ATOM    143  OE1 GLU A  19      91.733  96.531  60.452  1.00 27.46           O
ATOM    144  OE2 GLU A  19      93.363  97.311  61.719  1.00 29.00           O
ATOM    145  N   ASP A  20      94.161  96.688  55.861  1.00 33.22           N
ATOM    146  CA  ASP A  20      94.557  97.815  55.031  1.00 35.74           C
ATOM    147  C   ASP A  20      94.531  99.158  55.742  1.00 37.93           C
ATOM    148  O   ASP A  20      93.704  99.398  56.616  1.00 40.83           O
ATOM    149  CB  ASP A  20      93.665  97.888  53.798  1.00 38.42           C
ATOM    150  CG  ASP A  20      93.611  96.577  53.050  1.00 44.42           C
ATOM    151  OD1 ASP A  20      94.673  95.933  52.915  1.00 41.89           O
ATOM    152  OD2 ASP A  20      92.512  96.196  52.593  1.00 46.72           O
ATOM    153  N   ALA A  21      95.450 100.031  55.346  1.00 39.24           N
ATOM    154  CA  ALA A  21      95.559 101.367  55.911  1.00 42.84           C
ATOM    155  C   ALA A  21      95.735 102.387  54.782  1.00 46.85           C
ATOM    156  O   ALA A  21      96.097 102.026  53.659  1.00 40.84           O
ATOM    157  CB  ALA A  21      96.737 101.433  56.867  1.00 45.20           C
ATOM    158  N   THR A  22      95.484 103.657  55.102  1.00 53.98           N
ATOM    159  CA  THR A  22      95.573 104.769  54.149  1.00 55.59           C
ATOM    160  C   THR A  22      95.003 104.413  52.781  1.00 55.26           C
ATOM    161  O   THR A  22      93.803 104.151  52.654  1.00 54.28           O
ATOM    162  CB  THR A  22      97.032 105.278  53.968  1.00 57.24           C
ATOM    163  OG1 THR A  22      97.056 106.280  52.943  1.00 61.73           O
ATOM    164  CG2 THR A  22      97.975 104.142  53.579  1.00 60.81           C
ATOM    165  N   SER A  23      98.713 105.668  48.408  1.00 63.16           N
ATOM    166  CA  SER A  23      99.263 104.320  48.307  1.00 63.33           C
ATOM    167  C   SER A  23      98.747 103.408  49.423  1.00 59.60           C
ATOM    168  O   SER A  23      98.721 103.790  50.596  1.00 58.20           O
ATOM    169  CB  SER A  23     100.793 104.365  48.363  1.00 66.73           C
ATOM    170  OG  SER A  23     101.250 104.731  49.653  1.00 73.77           O
ATOM    171  N   PRO A  24      98.328 102.183  49.066  1.00 57.41           N
ATOM    172  CA  PRO A  24      97.817 101.228  50.051  1.00 53.59           C
ATOM    173  C   PRO A  24      98.912 100.863  51.047  1.00 50.74           C
ATOM    174  O   PRO A  24     100.099 100.963  50.742  1.00 51.37           O
ATOM    175  CB  PRO A  24      97.417 100.024  49.195  1.00 54.58           C
ATOM    176  CG  PRO A  24      97.144 100.618  47.851  1.00 59.04           C
ATOM    177  CD  PRO A  24      98.265 101.612  47.711  1.00 58.64           C
ATOM    178  N   ASN A  25      98.513 100.445  52.239  1.00 46.90           N
ATOM    179  CA  ASN A  25      99.474 100.045  53.251  1.00 44.70           C
ATOM    180  C   ASN A  25      98.886  98.899  54.059  1.00 40.91           C
ATOM    181  O   ASN A  25      97.687  98.876  54.331  1.00 42.06           O
ATOM    182  CB  ASN A  25      99.804 101.218  54.173  1.00 50.78           C
ATOM    183  CG  ASN A  25     100.768 100.828  55.281  1.00 59.36           C
ATOM    184  OD1 ASN A  25     101.918 100.463  55.020  1.00 63.27           O
ATOM    185  ND2 ASN A  25     100.302 100.894  56.526  1.00 64.34           N
ATOM    186  N   ARG A  26      99.723  97.935  54.425  1.00 36.31           N
ATOM    187  CA  ARG A  26      99.252  96.804  55.212  1.00 30.44           C
ATOM    188  C   ARG A  26      99.613  97.077  56.662  1.00 30.25           C
ATOM    189  O   ARG A  26     100.791  97.206  57.010  1.00 29.88           O
ATOM    190  CB  ARG A  26      99.908  95.510  54.734  1.00 31.69           C
ATOM    191  CG  ARG A  26      99.223  94.229  55.210  1.00 30.28           C
ATOM    192  CD  ARG A  26      97.786  94.109  54.698  1.00 26.58           C
ATOM    193  NE  ARG A  26      97.285  92.739  54.806  1.00 25.84           N
ATOM    194  CZ  ARG A  26      96.023  92.377  54.588  1.00 28.56           C
ATOM    195  NH1 ARG A  26      95.117  93.284  54.250  1.00 30.23           N
ATOM    196  NH2 ARG A  26      95.663  91.104  54.697  1.00 28.92           N
ATOM    197  N   SER A  27      98.590  97.177  57.505  1.00 28.66           N
ATOM    198  CA  SER A  27      98.780  97.452  58.922  1.00 28.22           C
ATOM    199  C   SER A  27      98.705  96.192  59.782  1.00 27.76           C
ATOM    200  O   SER A  27      97.833  95.346  59.585  1.00 28.45           O
ATOM    201  CB  SER A  27      97.725  98.463  59.399  1.00 27.10           C
ATOM    202  OG  SER A  27      97.845  98.718  60.792  1.00 26.98           O
ATOM    203  N   TYR A  28      99.627  96.086  60.734  1.00 26.76           N
ATOM    204  CA  TYR A  28      99.688  94.957  61.659  1.00 24.88           C
ATOM    205  C   TYR A  28      99.676  95.543  63.065  1.00 24.80           C
ATOM    206  O   TYR A  28     100.702  95.603  63.735  1.00 25.98           O
ATOM    207  CB  TYR A  28     100.969  94.146  61.436  1.00 24.07           C
ATOM    208  CG  TYR A  28     101.068  93.559  60.046  1.00 25.53           C
ATOM    209  CD1 TYR A  28     101.611  94.294  58.985  1.00 20.73           C
ATOM    210  CD2 TYR A  28     100.584  92.274  59.781  1.00 26.89           C
ATOM    211  CE1 TYR A  28     101.672  93.756  57.689  1.00 25.07           C
ATOM    212  CE2 TYR A  28     100.636  91.727  58.493  1.00 28.03           C
ATOM    213  CZ  TYR A  28     101.182  92.471  57.454  1.00 28.61           C
ATOM    214  OH  TYR A  28     101.235  91.917  56.197  1.00 28.80           O
ATOM    215  N   PRO A  29      98.496  95.964  63.534  1.00 26.93           N
ATOM    216  CA  PRO A  29      98.301  96.567  64.855  1.00 25.50           C
ATOM    217  C   PRO A  29      98.838  95.823  66.079  1.00 27.47           C
ATOM    218  O   PRO A  29      99.018  96.433  67.127  1.00 29.57           O
ATOM    219  CB  PRO A  29      96.793  96.793  64.904  1.00 23.77           C
ATOM    220  CG  PRO A  29      96.258  95.702  64.045  1.00 25.25           C
ATOM    221  CD  PRO A  29      97.200  95.694  62.886  1.00 25.80           C
ATOM    222  N   ASN A  30      99.104  94.524  65.960  1.00 28.53           N
ATOM    223  CA  ASN A  30      99.633  93.766  67.097  1.00 27.20           C
ATOM    224  C   ASN A  30     101.170  93.739  67.120  1.00 26.45           C
ATOM    225  O   ASN A  30     101.772  93.180  68.037  1.00 25.07           O
ATOM    226  CB  ASN A  30      99.092  92.333  67.085  1.00 28.84           C
ATOM    227  CG  ASN A  30      97.575  92.281  67.087  1.00 30.53           C
ATOM    228  OD1 ASN A  30      96.927  92.617  68.081  1.00 34.70           O
ATOM    229  ND2 ASN A  30      96.999  91.870  65.967  1.00 32.84           N
ATOM    230  N   GLY A  31     101.801  94.340  66.111  1.00 25.01           N
ATOM    231  CA  GLY A  31     103.257  94.381  66.061  1.00 28.15           C
ATOM    232  C   GLY A  31     103.899  93.014  65.944  1.00 28.90           C
ATOM    233  O   GLY A  31     103.725  92.329  64.938  1.00 29.13           O
ATOM    234  N   GLN A  32     104.660  92.621  66.962  1.00 28.09           N
ATOM    235  CA  GLN A  32     105.299  91.308  66.965  1.00 32.52           C
ATOM    236  C   GLN A  32     104.202  90.327  67.387  1.00 29.94           C
ATOM    237  O   GLN A  32     103.893  90.215  68.572  1.00 26.26           O
ATOM    238  CB  GLN A  32     106.445  91.283  67.973  1.00 32.23           C
ATOM    239  CG  GLN A  32     107.165  89.954  68.020  1.00 34.67           C
ATOM    240  CD  GLN A  32     108.093  89.852  69.200  1.00 32.71           C
ATOM    241  OE1 GLN A  32     109.086  90.574  69.287  1.00 36.95           O
ATOM    242  NE2 GLN A  32     107.770  88.960  70.129  1.00 31.56           N
ATOM    243  N   PHE A  33     103.645  89.603  66.417  1.00 29.43           N
ATOM    244  CA  PHE A  33     102.517  88.704  66.670  1.00 27.19           C
ATOM    245  C   PHE A  33     102.500  87.594  65.618  1.00 24.15           C
ATOM    246  O   PHE A  33     102.070  87.821  64.486  1.00 22.54           O
ATOM    247  CB  PHE A  33     101.254  89.587  66.608  1.00 28.36           C
ATOM    248  CG  PHE A  33      99.951  88.874  66.842  1.00 25.86           C
ATOM    249  CD1 PHE A  33      99.363  88.112  65.839  1.00 21.28           C
ATOM    250  CD2 PHE A  33      99.250  89.070  68.029  1.00 26.21           C
ATOM    251  CE1 PHE A  33      98.095  87.566  66.013  1.00 22.88           C
ATOM    252  CE2 PHE A  33      97.981  88.529  68.213  1.00 24.54           C
ATOM    253  CZ  PHE A  33      97.402  87.777  67.201  1.00 24.31           C
ATOM    254  N   ALA A  34     102.966  86.399  65.992  1.00 23.56           N
ATOM    255  CA  ALA A  34     103.031  85.260  65.065  1.00 24.83           C
ATOM    256  C   ALA A  34     103.520  85.779  63.705  1.00 29.11           C
ATOM    257  O   ALA A  34     103.031  85.380  62.642  1.00 27.41           O
ATOM    258  CB  ALA A  34     101.656  84.615  64.929  1.00 22.41           C
ATOM    259  N   SER A  35     104.502  86.671  63.762  1.00 28.70           N
ATOM    260  CA  SER A  35     105.052  87.317  62.579  1.00 27.75           C
ATOM    261  C   SER A  35     105.353  86.437  61.376  1.00 28.03           C
ATOM    262  O   SER A  35     104.875  86.707  60.273  1.00 30.43           O
ATOM    263  CB  SER A  35     106.303  88.109  62.968  1.00 26.59           C
ATOM    264  OG  SER A  35     105.985  89.053  63.973  1.00 25.98           O
ATOM    265  N   SER A  36     106.151  85.398  61.572  1.00 25.89           N
ATOM    266  CA  SER A  36     106.501  84.520  60.463  1.00 26.92           C
ATOM    267  C   SER A  36     105.279  83.839  59.897  1.00 23.79           C
ATOM    268  O   SER A  36     105.092  83.777  58.686  1.00 26.21           O
ATOM    269  CB  SER A  36     107.491  83.452  60.918  1.00 26.76           C
ATOM    270  OG  SER A  36     108.751  84.034  61.178  1.00 43.18           O
ATOM    271  N   PHE A  37     104.455  83.323  60.797  1.00 26.90           N
ATOM    272  CA  PHE A  37     103.249  82.605  60.437  1.00 23.96           C
ATOM    273  C   PHE A  37     102.323  83.461  59.582  1.00 24.06           C
ATOM    274  O   PHE A  37     101.918  83.053  58.492  1.00 24.38           O
ATOM    275  CB  PHE A  37     102.540  82.157  61.720  1.00 23.32           C
ATOM    276  CG  PHE A  37     101.427  81.171  61.492  1.00 23.60           C
ATOM    277  CD1 PHE A  37     101.667  79.971  60.826  1.00 22.37           C
ATOM    278  CD2 PHE A  37     100.154  81.417  61.995  1.00 22.55           C
ATOM    279  CE1 PHE A  37     100.657  79.027  60.668  1.00 22.96           C
ATOM    280  CE2 PHE A  37      99.138  80.479  61.843  1.00 26.87           C
ATOM    281  CZ  PHE A  37      99.393  79.278  61.177  1.00 26.91           C
ATOM    282  N   ILE A  38     101.994  84.649  60.078  1.00 22.11           N
ATOM    283  CA  ILE A  38     101.108  85.558  59.363  1.00 24.84           C
ATOM    284  C   ILE A  38     101.748  86.016  58.062  1.00 25.17           C
ATOM    285  O   ILE A  38     101.099  86.055  57.016  1.00 23.52           O
ATOM    286  CB  ILE A  38     100.773  86.806  60.220  1.00 21.03           C
ATOM    287  CG1 ILE A  38     100.041  86.381  61.498  1.00 19.72           C
ATOM    288  CG2 ILE A  38      99.935  87.779  59.418  1.00 20.44           C
ATOM    289  CD1 ILE A  38      98.758  85.623  61.254  1.00 21.19           C
ATOM    290  N   GLY A  39     103.029  86.357  58.132  1.00 26.15           N
ATOM    291  CA  GLY A  39     103.720  86.815  56.945  1.00 29.86           C
ATOM    292  C   GLY A  39     103.437  88.277  56.652  1.00 30.55           C
ATOM    293  O   GLY A  39     102.856  88.997  57.477  1.00 28.75           O
ATOM    294  N   LEU A  40     103.840  88.721  55.469  1.00 28.47           N
ATOM    295  CA  LEU A  40     103.631  90.107  55.096  1.00 28.39           C
ATOM    296  C   LEU A  40     103.063  90.261  53.703  1.00 30.14           C
ATOM    297  O   LEU A  40     103.258  89.406  52.834  1.00 29.78           O
ATOM    298  CB  LEU A  40     104.950  90.879  55.158  1.00 28.93           C
ATOM    299  CG  LEU A  40     105.716  90.972  56.476  1.00 30.44           C
ATOM    300  CD1 LEU A  40     107.087  91.586  56.214  1.00 28.00           C
ATOM    301  CD2 LEU A  40     104.929  91.799  57.474  1.00 24.57           C
ATOM    302  N   ALA A  41     102.344  91.362  53.514  1.00 29.44           N
ATOM    303  CA  ALA A  41     101.785  91.730  52.222  1.00 31.06           C
ATOM    304  C   ALA A  41     102.507  93.049  51.967  1.00 31.64           C
ATOM    305  O   ALA A  41     102.435  93.972  52.781  1.00 30.60           O
ATOM    306  CB  ALA A  41     100.289  91.955  52.317  1.00 28.13           C
ATOM    307  N   GLN A  42     103.225  93.138  50.857  1.00 33.52           N
ATOM    308  CA  GLN A  42     103.964  94.356  50.583  1.00 36.07           C
ATOM    309  C   GLN A  42     103.526  95.049  49.311  1.00 36.18           C
ATOM    310  O   GLN A  42     102.838  94.470  48.468  1.00 34.17           O
ATOM    311  CB  GLN A  42     105.458  94.044  50.559  1.00 37.68           C
ATOM    312  CG  GLN A  42     105.873  93.187  51.746  1.00 46.71           C
ATOM    313  CD  GLN A  42     107.365  92.998  51.849  1.00 50.41           C
ATOM    314  OE1 GLN A  42     108.076  93.859  52.369  1.00 53.17           O
ATOM    315  NE2 GLN A  42     107.854  91.872  51.346  1.00 54.76           N
ATOM    316  N   LEU A  43     103.934  96.303  49.187  1.00 41.09           N
ATOM    317  CA  LEU A  43     103.564  97.132  48.050  1.00 44.61           C
ATOM    318  C   LEU A  43     104.249  96.831  46.727  1.00 45.10           C
ATOM    319  O   LEU A  43     105.469  96.691  46.658  1.00 44.74           O
ATOM    320  CB  LEU A  43     103.801  98.599  48.404  1.00 49.01           C
ATOM    321  CG  LEU A  43     103.306  99.629  47.393  1.00 53.82           C
ATOM    322  CD1 LEU A  43     101.795  99.505  47.257  1.00 56.30           C
ATOM    323  CD2 LEU A  43     103.696 101.029  47.855  1.00 54.28           C
ATOM    324  N   HIS A  44     103.441  96.732  45.678  1.00 48.30           N
ATOM    325  CA  HIS A  44     103.940  96.513  44.330  1.00 53.27           C
ATOM    326  C   HIS A  44     103.309  97.569  43.431  1.00 57.16           C
ATOM    327  O   HIS A  44     102.082  97.693  43.368  1.00 55.42           O
ATOM    328  CB  HIS A  44     103.564  95.132  43.797  1.00 55.23           C
ATOM    329  CG  HIS A  44     103.887  94.954  42.345  1.00 60.94           C
ATOM    330  ND1 HIS A  44     105.166  94.982  41.833  1.00 60.81           N
ATOM    331  CD2 HIS A  44     103.064  94.825  41.273  1.00 63.42           C
ATOM    332  CE1 HIS A  44     105.083  94.880  40.496  1.00 61.13           C
ATOM    333  NE2 HIS A  44     103.827  94.782  40.105  1.00 64.16           N
ATOM    334  N   GLU A  45     104.144  98.333  42.737  1.00 61.31           N
ATOM    335  CA  GLU A  45     103.642  99.369  41.848  1.00 66.05           C
ATOM    336  C   GLU A  45     103.421  98.790  40.457  1.00 65.80           C
ATOM    337  O   GLU A  45     104.358  98.303  39.829  1.00 64.85           O
ATOM    338  CB  GLU A  45     104.632 100.527  41.779  1.00 69.24           C
ATOM    339  CG  GLU A  45     104.151 101.692  40.936  1.00 76.26           C
ATOM    340  CD  GLU A  45     105.167 102.813  40.870  1.00 80.27           C
ATOM    341  OE1 GLU A  45     105.533 103.348  41.941  1.00 80.23           O
ATOM    342  OE2 GLU A  45     105.599 103.156  39.747  1.00 83.72           O
ATOM    343  N   ASN A  46     102.177  98.844  39.987  1.00 68.45           N
ATOM    344  CA  ASN A  46     101.819  98.319  38.671  1.00 71.66           C
ATOM    345  C   ASN A  46     102.280  99.233  37.543  1.00 74.25           C
ATOM    346  O   ASN A  46     102.688 100.372  37.779  1.00 74.05           O
ATOM    347  CB  ASN A  46     100.303  98.122  38.570  1.00 71.62           C
ATOM    348  CG  ASN A  46      99.783  97.081  39.543  1.00 72.50           C
ATOM    349  OD1 ASN A  46     100.173  95.913  39.488  1.00 72.68           O
ATOM    350  ND2 ASN A  46      98.897  97.499  40.441  1.00 71.22           N
ATOM    351  N   GLU A  47     102.203  98.724  36.316  1.00 77.60           N
ATOM    352  CA  GLU A  47     102.612  99.483  35.139  1.00 79.60           C
ATOM    353  C   GLU A  47     101.818 100.780  35.019  1.00 78.49           C
ATOM    354  O   GLU A  47     102.391 101.857  34.843  1.00 76.78           O
ATOM    355  CB  GLU A  47     102.413  98.645  33.874  1.00 84.57           C
ATOM    356  CG  GLU A  47     102.898  99.325  32.599  1.00 90.90           C
ATOM    357  CD  GLU A  47     102.593  98.517  31.349  1.00 95.01           C
ATOM    358  OE1 GLU A  47     102.995  97.334  31.290  1.00 95.70           O
ATOM    359  OE2 GLU A  47     101.954  99.067  30.424  1.00 96.36           O
ATOM    360  N   ASP A  48     100.497 100.669  35.120  1.00 77.24           N
ATOM    361  CA  ASP A  48      99.619 101.827  35.016  1.00 76.81           C
ATOM    362  C   ASP A  48      99.780 102.804  36.181  1.00 74.49           C
ATOM    363  O   ASP A  48      98.930 103.666  36.399  1.00 73.43           O
ATOM    364  CB  ASP A  48      98.161 101.368  34.910  1.00 81.76           C
ATOM    365  CG  ASP A  48      97.781 100.375  35.993  1.00 86.85           C
ATOM    366  OD1 ASP A  48      97.884 100.729  37.185  1.00 89.03           O
ATOM    367  OD2 ASP A  48      97.378  99.241  35.651  1.00 88.96           O
ATOM    368  N   GLY A  49     100.873 102.664  36.926  1.00 72.84           N
ATOM    369  CA  GLY A  49     101.128 103.556  38.044  1.00 69.17           C
ATOM    370  C   GLY A  49     100.384 103.258  39.337  1.00 67.17           C
ATOM    371  O   GLY A  49     100.692 103.846  40.375  1.00 65.69           O
ATOM    372  N   SER A  50      99.407 102.357  39.292  1.00 65.45           N
ATOM    373  CA  SER A  50      98.652 102.022  40.496  1.00 63.96           C
ATOM    374  C   SER A  50      99.436 101.050  41.369  1.00 61.66           C
ATOM    375  O   SER A  50     100.134 100.169  40.870  1.00 60.29           O
ATOM    376  CB  SER A  50      97.293 101.409  40.137  1.00 65.72           C
ATOM    377  OG  SER A  50      97.437 100.124  39.554  1.00 67.09           O
ATOM    378  N   LYS A  51      99.320 101.224  42.678  1.00 59.29           N
ATOM    379  CA  LYS A  51     100.007 100.366  43.628  1.00 57.19           C
ATOM    380  C   LYS A  51      99.052  99.292  44.136  1.00 53.68           C
ATOM    381  O   LYS A  51      97.836  99.479  44.140  1.00 53.97           O
ATOM    382  CB  LYS A  51     100.519 101.199  44.799  1.00 60.01           C
ATOM    383  CG  LYS A  51     101.474 102.311  44.402  1.00 65.76           C
ATOM    384  CD  LYS A  51     101.764 103.217  45.589  1.00 72.01           C
ATOM    385  CE  LYS A  51     102.791 104.288  45.257  1.00 74.07           C
ATOM    386  NZ  LYS A  51     104.130 103.697  44.973  1.00 75.19           N
ATOM    387  N   SER A  52      99.605  98.161  44.554  1.00 49.79           N
ATOM    388  CA  SER A  52      98.796  97.070  45.072  1.00 44.88           C
ATOM    389  C   SER A  52      99.603  96.307  46.114  1.00 42.34           C
ATOM    390  O   SER A  52     100.806  96.523  46.259  1.00 40.10           O
ATOM    391  CB  SER A  52      98.376  96.134  43.940  1.00 42.50           C
ATOM    392  OG  SER A  52      99.485  95.405  43.456  1.00 50.89           O
ATOM    393  N   LEU A  53      98.937  95.422  46.848  1.00 42.23           N
ATOM    394  CA  LEU A  53      99.601  94.635  47.883  1.00 38.01           C
ATOM    395  C   LEU A  53      99.667  93.162  47.527  1.00 38.75           C
ATOM    396  O   LEU A  53      98.660  92.560  47.153  1.00 42.68           O
ATOM    397  CB  LEU A  53      98.871  94.797  49.215  1.00 35.33           C
ATOM    398  CG  LEU A  53      99.190  96.003  50.102  1.00 37.49           C
ATOM    399  CD1 LEU A  53      99.571  97.205  49.271  1.00 44.65           C
ATOM    400  CD2 LEU A  53      97.975  96.301  50.968  1.00 32.93           C
ATOM    401  N   LEU A  54     100.863  92.591  47.640  1.00 37.39           N
ATOM    402  CA  LEU A  54     101.081  91.175  47.359  1.00 35.22           C
ATOM    403  C   LEU A  54     101.682  90.489  48.576  1.00 33.40           C
ATOM    404  O   LEU A  54     102.604  91.014  49.209  1.00 27.41           O
ATOM    405  CB  LEU A  54     102.044  90.984  46.180  1.00 41.42           C
ATOM    406  CG  LEU A  54     101.529  91.099  44.743  1.00 47.46           C
ATOM    407  CD1 LEU A  54     100.410  90.087  44.530  1.00 53.42           C
ATOM    408  CD2 LEU A  54     101.034  92.507  44.469  1.00 52.85           C
ATOM    409  N   GLY A  55     101.157  89.316  48.908  1.00 31.86           N
ATOM    410  CA  GLY A  55     101.705  88.582  50.026  1.00 30.36           C
ATOM    411  C   GLY A  55     103.085  88.105  49.611  1.00 30.14           C
ATOM    412  O   GLY A  55     103.251  87.573  48.509  1.00 28.94           O
ATOM    413  N   THR A  56     104.076  88.295  50.478  1.00 28.45           N
ATOM    414  CA  THR A  56     105.441  87.880  50.172  1.00 30.53           C
ATOM    415  C   THR A  56     105.908  86.681  51.000  1.00 33.08           C
ATOM    416  O   THR A  56     106.956  86.098  50.719  1.00 34.82           O
ATOM    417  CB  THR A  56     106.433  89.051  50.359  1.00 32.51           C
ATOM    418  OG1 THR A  56     106.289  89.609  51.671  1.00 35.29           O
ATOM    419  CG2 THR A  56     106.170  90.132  49.326  1.00 30.84           C
ATOM    420  N   SER A  57     105.133  86.312  52.014  1.00 30.29           N
ATOM    421  CA  SER A  57     105.474  85.162  52.842  1.00 28.97           C
ATOM    422  C   SER A  57     104.324  84.763  53.759  1.00 29.32           C
ATOM    423  O   SER A  57     103.327  85.479  53.867  1.00 31.98           O
ATOM    424  CB  SER A  57     106.712  85.460  53.686  1.00 25.12           C
ATOM    425  OG  SER A  57     106.439  86.446  54.664  1.00 26.06           O
ATOM    426  N   GLY A  58     104.466  83.610  54.408  1.00 27.24           N
ATOM    427  CA  GLY A  58     103.454  83.138  55.342  1.00 25.93           C
ATOM    428  C   GLY A  58     102.028  83.072  54.831  1.00 26.91           C
ATOM    429  O   GLY A  58     101.788  82.839  53.645  1.00 27.77           O
ATOM    430  N   MET A  59     101.075  83.270  55.737  1.00 27.65           N
ATOM    431  CA  MET A  59      99.657  83.227  55.388  1.00 30.29           C
ATOM    432  C   MET A  59      99.329  84.245  54.319  1.00 29.08           C
ATOM    433  O   MET A  59      98.586  83.967  53.373  1.00 30.53           O
ATOM    434  CB  MET A  59      98.795  83.531  56.608  1.00 26.72           C
ATOM    435  CG  MET A  59      98.143  82.329  57.235  1.00 36.84           C
ATOM    436  SD  MET A  59      97.037  82.842  58.549  1.00 34.42           S
ATOM    437  CE  MET A  59      95.964  83.831  57.600  1.00 24.21           C
ATOM    438  N   GLU A  60      99.888  85.434  54.489  1.00 28.23           N
ATOM    439  CA  GLU A  60      99.649  86.527  53.568  1.00 32.22           C
ATOM    440  C   GLU A  60      99.922  86.095  52.123  1.00 32.02           C
ATOM    441  O   GLU A  60      99.197  86.474  51.206  1.00 29.64           O
ATOM    442  CB  GLU A  60     100.516  87.721  53.968  1.00 25.70           C
ATOM    443  CG  GLU A  60     100.011  89.026  53.431  1.00 39.58           C
ATOM    444  CD  GLU A  60      98.903  89.647  54.265  1.00 31.19           C
ATOM    445  OE1 GLU A  60      99.206  90.254  55.312  1.00 27.67           O
ATOM    446  OE2 GLU A  60      97.729  89.535  53.861  1.00 33.79           O
ATOM    447  N   SER A  61     100.950  85.270  51.934  1.00 32.47           N
ATOM    448  CA  SER A  61     101.306  84.776  50.608  1.00 28.17           C
ATOM    449  C   SER A  61     100.484  83.544  50.203  1.00 31.02           C
ATOM    450  O   SER A  61      99.963  83.475  49.090  1.00 29.81           O
ATOM    451  CB  SER A  61     102.797  84.432  50.564  1.00 30.27           C
ATOM    452  OG  SER A  61     103.109  83.690  49.397  1.00 33.66           O
ATOM    453  N   SER A  62     100.369  82.572  51.104  1.00 28.05           N
ATOM    454  CA  SER A  62      99.609  81.354  50.814  1.00 29.60           C
ATOM    455  C   SER A  62      98.131  81.605  50.525  1.00 29.12           C
ATOM    456  O   SER A  62      97.524  80.900  49.719  1.00 29.73           O
ATOM    457  CB  SER A  62      99.716  80.362  51.978  1.00 29.44           C
ATOM    458  OG  SER A  62     100.968  79.707  51.981  1.00 28.73           O
ATOM    459  N   LEU A  63      97.556  82.601  51.193  1.00 26.49           N
ATOM    460  CA  LEU A  63      96.142  82.933  51.025  1.00 26.57           C
ATOM    461  C   LEU A  63      95.958  84.167  50.159  1.00 27.59           C
ATOM    462  O   LEU A  63      94.881  84.762  50.119  1.00 31.14           O
ATOM    463  CB  LEU A  63      95.503  83.166  52.401  1.00 28.21           C
ATOM    464  CG  LEU A  63      94.999  81.940  53.179  1.00 27.34           C
ATOM    465  CD1 LEU A  63      95.917  80.755  52.974  1.00 32.46           C
ATOM    466  CD2 LEU A  63      94.866  82.288  54.655  1.00 27.01           C
ATOM    467  N   ASN A  64      97.012  84.541  49.450  1.00 28.99           N
ATOM    468  CA  ASN A  64      96.968  85.724  48.615  1.00 29.54           C
ATOM    469  C   ASN A  64      95.777  85.841  47.668  1.00 29.84           C
ATOM    470  O   ASN A  64      95.072  86.843  47.694  1.00 29.79           O
ATOM    471  CB  ASN A  64      98.244  85.854  47.799  1.00 24.22           C
ATOM    472  CG  ASN A  64      98.338  87.197  47.119  1.00 33.11           C
ATOM    473  OD1 ASN A  64      98.634  88.214  47.763  1.00 29.28           O
ATOM    474  ND2 ASN A  64      98.056  87.222  45.815  1.00 29.53           N
ATOM    475  N   SER A  65      95.555  84.841  46.822  1.00 29.93           N
ATOM    476  CA  SER A  65      94.445  84.924  45.882  1.00 33.90           C
ATOM    477  C   SER A  65      93.124  85.120  46.620  1.00 32.87           C
ATOM    478  O   SER A  65      92.274  85.888  46.187  1.00 34.30           O
ATOM    479  CB  SER A  65      94.385  83.677  44.996  1.00 34.18           C
ATOM    480  OG  SER A  65      94.215  82.499  45.764  1.00 49.33           O
ATOM    481  N   ILE A  66      92.962  84.436  47.745  1.00 32.10           N
ATOM    482  CA  ILE A  66      91.746  84.557  48.534  1.00 28.11           C
ATOM    483  C   ILE A  66      91.611  85.980  49.075  1.00 28.44           C
ATOM    484  O   ILE A  66      90.536  86.581  49.020  1.00 29.59           O
ATOM    485  CB  ILE A  66      91.763  83.553  49.718  1.00 29.72           C
ATOM    486  CG1 ILE A  66      91.645  82.121  49.180  1.00 27.19           C
ATOM    487  CG2 ILE A  66      90.649  83.874  50.711  1.00 17.80           C
ATOM    488  CD1 ILE A  66      91.870  81.043  50.234  1.00 25.12           C
ATOM    489  N   LEU A  67      92.713  86.516  49.586  1.00 26.94           N
ATOM    490  CA  LEU A  67      92.730  87.857  50.157  1.00 26.67           C
ATOM    491  C   LEU A  67      92.726  89.000  49.134  1.00 31.48           C
ATOM    492  O   LEU A  67      92.125  90.049  49.376  1.00 32.60           O
ATOM    493  CB  LEU A  67      93.950  88.011  51.075  1.00 25.89           C
ATOM    494  CG  LEU A  67      94.068  87.127  52.332  1.00 25.96           C
ATOM    495  CD1 LEU A  67      95.443  87.308  52.968  1.00 18.96           C
ATOM    496  CD2 LEU A  67      92.985  87.492  53.333  1.00 21.62           C
ATOM    497  N   ALA A  68      93.386  88.797  47.996  1.00 31.60           N
ATOM    498  CA  ALA A  68      93.499  89.831  46.961  1.00 31.39           C
ATOM    499  C   ALA A  68      92.220  90.250  46.244  1.00 31.09           C
ATOM    500  O   ALA A  68      92.046  91.422  45.928  1.00 31.44           O
ATOM    501  CB  ALA A  68      94.539  89.415  45.926  1.00 28.99           C
ATOM    502  N   GLY A  69      91.326  89.307  45.981  1.00 34.93           N
ATOM    503  CA  GLY A  69      90.110  89.655  45.272  1.00 36.34           C
ATOM    504  C   GLY A  69      90.458  89.901  43.813  1.00 41.81           C
ATOM    505  O   GLY A  69      91.461  89.379  43.318  1.00 39.52           O
ATOM    506  N   THR A  70      89.646  90.701  43.125  1.00 43.37           N
ATOM    507  CA  THR A  70      89.875  91.005  41.713  1.00 44.57           C
ATOM    508  C   THR A  70      89.632  92.481  41.408  1.00 44.18           C
ATOM    509  O   THR A  70      88.590  93.034  41.763  1.00 44.84           O
ATOM    510  CB  THR A  70      88.940  90.179  40.811  1.00 46.97           C
ATOM    511  OG1 THR A  70      89.016  88.796  41.177  1.00 49.35           O
ATOM    512  CG2 THR A  70      89.342  90.331  39.352  1.00 46.51           C
ATOM    513  N   ASP A  71      90.589  93.118  40.745  1.00 43.46           N
ATOM    514  CA  ASP A  71      90.446  94.526  40.400  1.00 48.07           C
ATOM    515  C   ASP A  71      89.399  94.688  39.300  1.00 49.19           C
ATOM    516  O   ASP A  71      89.175  93.776  38.505  1.00 46.83           O
ATOM    517  CB  ASP A  71      91.781  95.092  39.921  1.00 51.42           C
ATOM    518  CG  ASP A  71      92.915  94.771  40.862  1.00 55.95           C
ATOM    519  OD1 ASP A  71      93.205  93.571  41.037  1.00 62.18           O
ATOM    520  OD2 ASP A  71      93.515  95.708  41.428  1.00 63.20           O
ATOM    521  N   GLY A  72      88.754  95.850  39.265  1.00 50.72           N
ATOM    522  CA  GLY A  72      87.744  96.107  38.253  1.00 54.34           C
ATOM    523  C   GLY A  72      88.311  96.803  37.026  1.00 54.06           C
ATOM    524  O   GLY A  72      89.472  97.226  37.016  1.00 53.38           O
ATOM    525  N   ARG A  73      84.443  94.871  36.906  1.00 56.75           N
ATOM    526  CA  ARG A  73      83.670  94.408  38.055  1.00 57.39           C
ATOM    527  C   ARG A  73      84.613  94.149  39.225  1.00 56.35           C
ATOM    528  O   ARG A  73      85.240  93.091  39.305  1.00 54.33           O
ATOM    529  CB  ARG A  73      82.916  93.123  37.696  1.00 56.60           C
ATOM    530  CG  ARG A  73      82.045  93.262  36.452  1.00 20.01           C
ATOM    531  CD  ARG A  73      81.099  92.046  36.251  1.00 20.01           C
ATOM    532  NE  ARG A  73      79.991  92.401  35.352  1.00 20.01           N
ATOM    533  CZ  ARG A  73      78.952  91.600  35.080  1.00 20.01           C
ATOM    534  NH1 ARG A  73      78.870  90.379  35.642  1.00 20.01           N
ATOM    535  NH2 ARG A  73      77.988  92.021  34.243  1.00 20.01           N
ATOM    536  N   THR A  74      84.708  95.118  40.130  1.00 53.37           N
ATOM    537  CA  THR A  74      85.594  95.000  41.280  1.00 50.80           C
ATOM    538  C   THR A  74      85.094  94.025  42.344  1.00 47.61           C
ATOM    539  O   THR A  74      83.989  94.172  42.868  1.00 49.81           O
ATOM    540  CB  THR A  74      85.812  96.373  41.945  1.00 51.12           C
ATOM    541  OG1 THR A  74      86.233  97.317  40.955  1.00 56.80           O
ATOM    542  CG2 THR A  74      86.880  96.280  43.034  1.00 48.18           C
ATOM    543  N   MET A  75      85.915  93.025  42.649  1.00 42.16           N
ATOM    544  CA  MET A  75      85.592  92.032  43.671  1.00 39.43           C
ATOM    545  C   MET A  75      86.584  92.244  44.808  1.00 36.44           C
ATOM    546  O   MET A  75      87.762  91.928  44.671  1.00 36.40           O
ATOM    547  CB  MET A  75      85.767  90.611  43.129  1.00 41.76           C
ATOM    548  CG  MET A  75      84.862  90.247  41.972  1.00 47.82           C
ATOM    549  SD  MET A  75      83.129  90.227  42.446  1.00 57.41           S
ATOM    550  CE  MET A  75      82.592  91.830  41.842  1.00 57.76           C
ATOM    551  N   ASP A  76      86.133  92.792  45.927  1.00 37.25           N
ATOM    552  CA  ASP A  76      87.060  93.000  47.029  1.00 34.16           C
ATOM    553  C   ASP A  76      87.569  91.671  47.564  1.00 32.57           C
ATOM    554  O   ASP A  76      86.892  90.645  47.460  1.00 29.50           O
ATOM    555  CB  ASP A  76      86.398  93.793  48.148  1.00 35.26           C
ATOM    556  CG  ASP A  76      86.211  95.250  47.787  1.00 42.40           C
ATOM    557  OD1 ASP A  76      87.049  95.789  47.028  1.00 43.95           O
ATOM    558  OD2 ASP A  76      85.238  95.859  48.276  1.00 43.23           O
ATOM    559  N   GLY A  77      88.775  91.691  48.122  1.00 31.16           N
ATOM    560  CA  GLY A  77      89.346  90.475  48.669  1.00 32.05           C
ATOM    561  C   GLY A  77      88.491  89.938  49.801  1.00 33.14           C
ATOM    562  O   GLY A  77      87.705  90.674  50.399  1.00 34.60           O
ATOM    563  N   LYS A  78      88.630  88.652  50.094  1.00 30.23           N
ATOM    564  CA  LYS A  78      87.859  88.042  51.164  1.00 26.45           C
ATOM    565  C   LYS A  78      88.601  88.179  52.483  1.00 28.77           C
ATOM    566  O   LYS A  78      89.831  88.311  52.509  1.00 26.22           O
ATOM    567  CB  LYS A  78      87.618  86.562  50.865  1.00 25.55           C
ATOM    568  CG  LYS A  78      86.793  86.299  49.616  1.00 30.34           C
ATOM    569  CD  LYS A  78      86.741  84.813  49.285  1.00 29.82           C
ATOM    570  CE  LYS A  78      85.915  84.563  48.036  1.00 31.33           C
ATOM    571  NZ  LYS A  78      85.856  83.125  47.662  1.00 32.61           N
ATOM    572  N   ASP A  79      87.848  88.165  53.577  1.00 26.10           N
ATOM    573  CA  ASP A  79      88.449  88.253  54.902  1.00 27.08           C
ATOM    574  C   ASP A  79      88.717  86.846  55.417  1.00 28.02           C
ATOM    575  O   ASP A  79      87.937  85.913  55.186  1.00 26.33           O
ATOM    576  CB  ASP A  79      87.527  88.967  55.888  1.00 25.41           C
ATOM    577  CG  ASP A  79      87.287  90.410  55.523  1.00 28.59           C
ATOM    578  OD1 ASP A  79      88.256  91.107  55.151  1.00 31.19           O
ATOM    579  OD2 ASP A  79      86.124  90.849  55.626  1.00 32.90           O
ATOM    580  N   VAL A  80      89.824  86.691  56.121  1.00 26.91           N
ATOM    581  CA  VAL A  80      90.163  85.394  56.658  1.00 26.17           C
ATOM    582  C   VAL A  80      90.237  85.434  58.171  1.00 26.46           C
ATOM    583  O   VAL A  80      91.085  86.117  58.749  1.00 24.88           O
ATOM    584  CB  VAL A  80      91.513  84.897  56.112  1.00 28.45           C
ATOM    585  CG1 VAL A  80      91.935  83.625  56.845  1.00 24.44           C
ATOM    586  CG2 VAL A  80      91.406  84.651  54.612  1.00 21.32           C
ATOM    587  N   TYR A  81      89.324  84.714  58.809  1.00 25.81           N
ATOM    588  CA  TYR A  81      89.323  84.624  60.255  1.00 23.41           C
ATOM    589  C   TYR A  81      90.169  83.410  60.584  1.00 25.05           C
ATOM    590  O   TYR A  81      89.768  82.276  60.316  1.00 23.12           O
ATOM    591  CB  TYR A  81      87.905  84.431  60.793  1.00 23.52           C
ATOM    592  CG  TYR A  81      87.032  85.656  60.668  1.00 25.86           C
ATOM    593  CD1 TYR A  81      86.607  86.108  59.419  1.00 26.71           C
ATOM    594  CD2 TYR A  81      86.648  86.378  61.797  1.00 26.31           C
ATOM    595  CE1 TYR A  81      85.820  87.249  59.296  1.00 29.36           C
ATOM    596  CE2 TYR A  81      85.861  87.525  61.687  1.00 27.34           C
ATOM    597  CZ  TYR A  81      85.451  87.951  60.433  1.00 31.08           C
ATOM    598  OH  TYR A  81      84.663  89.071  60.315  1.00 34.83           O
ATOM    599  N   THR A  82      91.355  83.652  61.130  1.00 26.46           N
ATOM    600  CA  THR A  82      92.245  82.566  61.511  1.00 27.45           C
ATOM    601  C   THR A  82      91.717  81.934  62.794  1.00 27.58           C
ATOM    602  O   THR A  82      90.746  82.415  63.382  1.00 24.21           O
ATOM    603  CB  THR A  82      93.676  83.067  61.787  1.00 28.92           C
ATOM    604  OG1 THR A  82      93.673  83.880  62.966  1.00 28.61           O
ATOM    605  CG2 THR A  82      94.200  83.875  60.611  1.00 25.10           C
ATOM    606  N   THR A  83      92.368  80.857  63.222  1.00 27.54           N
ATOM    607  CA  THR A  83      91.992  80.143  64.440  1.00 26.30           C
ATOM    608  C   THR A  83      92.679  80.760  65.657  1.00 27.53           C
ATOM    609  O   THR A  83      92.432  80.363  66.794  1.00 28.53           O
ATOM    610  CB  THR A  83      92.430  78.688  64.362  1.00 26.15           C
ATOM    611  OG1 THR A  83      93.836  78.641  64.081  1.00 26.61           O
ATOM    612  CG2 THR A  83      91.663  77.956  63.272  1.00 22.32           C
ATOM    613  N   ILE A  84      93.544  81.732  65.405  1.00 25.75           N
ATOM    614  CA  ILE A  84      94.289  82.385  66.464  1.00 23.74           C
ATOM    615  C   ILE A  84      93.454  83.167  67.464  1.00 24.75           C
ATOM    616  O   ILE A  84      92.500  83.854  67.106  1.00 26.33           O
ATOM    617  CB  ILE A  84      95.357  83.331  65.874  1.00 24.11           C
ATOM    618  CG1 ILE A  84      96.440  82.503  65.176  1.00 26.16           C
ATOM    619  CG2 ILE A  84      95.967  84.188  66.975  1.00 20.40           C
ATOM    620  CD1 ILE A  84      97.473  83.333  64.456  1.00 29.89           C
ATOM    621  N   SER A  85      93.840  83.037  68.728  1.00 23.80           N
ATOM    622  CA  SER A  85      93.215  83.729  69.847  1.00 24.48           C
ATOM    623  C   SER A  85      94.202  84.847  70.170  1.00 24.96           C
ATOM    624  O   SER A  85      95.206  84.605  70.842  1.00 27.70           O
ATOM    625  CB  SER A  85      93.097  82.785  71.050  1.00 17.65           C
ATOM    626  OG  SER A  85      92.676  83.482  72.207  1.00 23.87           O
ATOM    627  N   SER A  86      93.928  86.059  69.694  1.00 23.96           N
ATOM    628  CA  SER A  86      94.848  87.173  69.917  1.00 24.55           C
ATOM    629  C   SER A  86      95.302  87.356  71.365  1.00 24.50           C
ATOM    630  O   SER A  86      96.489  87.530  71.615  1.00 29.78           O
ATOM    631  CB  SER A  86      94.268  88.483  69.369  1.00 18.67           C
ATOM    632  OG  SER A  86      92.971  88.732  69.866  1.00 27.81           O
ATOM    633  N   PRO A  87      94.374  87.321  72.338  1.00 25.99           N
ATOM    634  CA  PRO A  87      94.840  87.493  73.721  1.00 26.96           C
ATOM    635  C   PRO A  87      95.863  86.424  74.113  1.00 28.01           C
ATOM    636  O   PRO A  87      96.844  86.705  74.805  1.00 28.58           O
ATOM    637  CB  PRO A  87      93.549  87.408  74.546  1.00 24.41           C
ATOM    638  CG  PRO A  87      92.626  86.595  73.678  1.00 27.62           C
ATOM    639  CD  PRO A  87      92.915  87.127  72.292  1.00 25.75           C
ATOM    640  N   LEU A  88      95.631  85.202  73.654  1.00 27.43           N
ATOM    641  CA  LEU A  88      96.525  84.097  73.940  1.00 25.90           C
ATOM    642  C   LEU A  88      97.822  84.283  73.146  1.00 26.87           C
ATOM    643  O   LEU A  88      98.911  83.984  73.637  1.00 24.86           O
ATOM    644  CB  LEU A  88      95.834  82.783  73.568  1.00 27.93           C
ATOM    645  CG  LEU A  88      95.475  81.788  74.677  1.00 31.09           C
ATOM    646  CD1 LEU A  88      95.334  82.476  76.015  1.00 30.17           C
ATOM    647  CD2 LEU A  88      94.199  81.061  74.288  1.00 24.24           C
ATOM    648  N   GLN A  89      97.706  84.802  71.927  1.00 25.90           N
ATOM    649  CA  GLN A  89      98.876  85.036  71.084  1.00 26.58           C
ATOM    650  C   GLN A  89      99.742  86.177  71.648  1.00 29.52           C
ATOM    651  O   GLN A  89     100.971  86.077  71.676  1.00 31.61           O
ATOM    652  CB  GLN A  89      98.437  85.371  69.653  1.00 23.54           C
ATOM    653  CG  GLN A  89      99.579  85.552  68.655  1.00 20.92           C
ATOM    654  CD  GLN A  89     100.336  84.266  68.383  1.00 28.16           C
ATOM    655  OE1 GLN A  89      99.755  83.271  67.954  1.00 27.78           O
ATOM    656  NE2 GLN A  89     101.643  84.281  68.632  1.00 24.59           N
ATOM    657  N   SER A  90      99.098  87.253  72.096  1.00 26.90           N
ATOM    658  CA  SER A  90      99.810  88.403  72.659  1.00 30.81           C
ATOM    659  C   SER A  90     100.585  88.000  73.901  1.00 26.84           C
ATOM    660  O   SER A  90     101.727  88.406  74.097  1.00 24.57           O
ATOM    661  CB  SER A  90      98.831  89.520  73.049  1.00 26.34           C
ATOM    662  OG  SER A  90      98.234  90.100  71.907  1.00 51.23           O
ATOM    663  N   PHE A  91      99.933  87.216  74.748  1.00 22.67           N
ATOM    664  CA  PHE A  91     100.537  86.768  75.982  1.00 24.99           C
ATOM    665  C   PHE A  91     101.710  85.855  75.673  1.00 28.14           C
ATOM    666  O   PHE A  91     102.758  85.945  76.309  1.00 26.12           O
ATOM    667  CB  PHE A  91      99.495  86.035  76.828  1.00 27.82           C
ATOM    668  CG  PHE A  91      99.916  85.808  78.245  1.00 27.93           C
ATOM    669  CD1 PHE A  91     100.587  86.804  78.952  1.00 27.91           C
ATOM    670  CD2 PHE A  91      99.604  84.617  78.893  1.00 27.51           C
ATOM    671  CE1 PHE A  91     100.938  86.618  80.285  1.00 23.50           C
ATOM    672  CE2 PHE A  91      99.950  84.418  80.229  1.00 26.56           C
ATOM    673  CZ  PHE A  91     100.616  85.419  80.925  1.00 28.55           C
ATOM    674  N   MET A  92     101.538  84.979  74.688  1.00 26.49           N
ATOM    675  CA  MET A  92     102.610  84.073  74.327  1.00 25.83           C
ATOM    676  C   MET A  92     103.824  84.854  73.830  1.00 28.35           C
ATOM    677  O   MET A  92     104.957  84.536  74.193  1.00 26.05           O
ATOM    678  CB  MET A  92     102.154  83.089  73.252  1.00 25.97           C
ATOM    679  CG  MET A  92     103.283  82.193  72.769  1.00 23.27           C
ATOM    680  SD  MET A  92     102.760  80.972  71.578  1.00 28.58           S
ATOM    681  CE  MET A  92     102.023  79.737  72.671  1.00 24.22           C
ATOM    682  N   GLU A  93     103.591  85.871  73.001  1.00 28.59           N
ATOM    683  CA  GLU A  93     104.691  86.684  72.474  1.00 30.05           C
ATOM    684  C   GLU A  93     105.530  87.238  73.623  1.00 29.53           C
ATOM    685  O   GLU A  93     106.762  87.154  73.621  1.00 29.25           O
ATOM    686  CB  GLU A  93     104.153  87.851  71.643  1.00 24.90           C
ATOM    687  CG  GLU A  93     103.534  87.458  70.312  1.00 29.39           C
ATOM    688  CD  GLU A  93     104.508  86.722  69.410  1.00 32.73           C
ATOM    689  OE1 GLU A  93     105.713  87.044  69.451  1.00 31.06           O
ATOM    690  OE2 GLU A  93     104.069  85.832  68.650  1.00 30.15           O
ATOM    691  N   THR A  94     104.843  87.799  74.607  1.00 28.93           N
ATOM    692  CA  THR A  94     105.494  88.381  75.764  1.00 31.84           C
ATOM    693  C   THR A  94     106.192  87.332  76.616  1.00 27.92           C
ATOM    694  O   THR A  94     107.319  87.535  77.067  1.00 27.67           O
ATOM    695  CB  THR A  94     104.464  89.171  76.594  1.00 31.30           C
ATOM    696  OG1 THR A  94     104.358  90.493  76.048  1.00 36.10           O
ATOM    697  CG2 THR A  94     104.863  89.242  78.050  1.00 38.58           C
ATOM    698  N   GLN A  95     105.521  86.209  76.827  1.00 28.60           N
ATOM    699  CA  GLN A  95     106.087  85.123  77.609  1.00 26.03           C
ATOM    700  C   GLN A  95     107.331  84.582  76.910  1.00 26.27           C
ATOM    701  O   GLN A  95     108.348  84.313  77.548  1.00 27.89           O
ATOM    702  CB  GLN A  95     105.060  84.003  77.772  1.00 25.54           C
ATOM    703  CG  GLN A  95     103.994  84.279  78.808  1.00 30.04           C
ATOM    704  CD  GLN A  95     104.551  84.338  80.219  1.00 30.58           C
ATOM    705  OE1 GLN A  95     104.693  85.412  80.795  1.00 35.11           O
ATOM    706  NE2 GLN A  95     104.876  83.182  80.776  1.00 29.10           N
ATOM    707  N   MET A  96     107.242  84.426  75.593  1.00 24.27           N
ATOM    708  CA  MET A  96     108.364  83.915  74.819  1.00 27.22           C
ATOM    709  C   MET A  96     109.537  84.887  74.842  1.00 28.84           C
ATOM    710  O   MET A  96     110.689  84.462  74.829  1.00 28.64           O
ATOM    711  CB  MET A  96     107.940  83.638  73.370  1.00 26.79           C
ATOM    712  CG  MET A  96     109.060  83.087  72.490  1.00 25.57           C
ATOM    713  SD  MET A  96     109.784  81.558  73.137  1.00 28.11           S
ATOM    714  CE  MET A  96     108.650  80.316  72.428  1.00 24.93           C
ATOM    715  N   ASP A  97     109.255  86.189  74.870  1.00 30.24           N
ATOM    716  CA  ASP A  97     110.338  87.168  74.911  1.00 33.05           C
ATOM    717  C   ASP A  97     111.130  86.971  76.203  1.00 33.53           C
ATOM    718  O   ASP A  97     112.361  86.941  76.194  1.00 35.78           O
ATOM    719  CB  ASP A  97     109.807  88.609  74.867  1.00 32.37           C
ATOM    720  CG  ASP A  97     109.202  88.984  73.520  1.00 34.13           C
ATOM    721  OD1 ASP A  97     109.603  88.409  72.486  1.00 31.72           O
ATOM    722  OD2 ASP A  97     108.330  89.880  73.497  1.00 39.05           O
ATOM    723  N   ALA A  98     110.414  86.835  77.313  1.00 30.67           N
ATOM    724  CA  ALA A  98     111.055  86.649  78.606  1.00 31.69           C
ATOM    725  C   ALA A  98     111.819  85.326  78.640  1.00 34.60           C
ATOM    726  O   ALA A  98     112.926  85.244  79.175  1.00 34.85           O
ATOM    727  CB  ALA A  98     110.014  86.682  79.702  1.00 24.96           C
ATOM    728  N   PHE A  99     111.214  84.299  78.056  1.00 33.99           N
ATOM    729  CA  PHE A  99     111.795  82.965  77.997  1.00 31.69           C
ATOM    730  C   PHE A  99     113.080  82.970  77.160  1.00 31.06           C
ATOM    731  O   PHE A  99     114.046  82.293  77.492  1.00 31.44           O
ATOM    732  CB  PHE A  99     110.746  82.002  77.414  1.00 28.41           C
ATOM    733  CG  PHE A  99     111.151  80.549  77.423  1.00 29.11           C
ATOM    734  CD1 PHE A  99     111.979  80.039  78.420  1.00 28.52           C
ATOM    735  CD2 PHE A  99     110.646  79.675  76.458  1.00 30.96           C
ATOM    736  CE1 PHE A  99     112.300  78.679  78.457  1.00 30.48           C
ATOM    737  CE2 PHE A  99     110.956  78.316  76.485  1.00 30.87           C
ATOM    738  CZ  PHE A  99     111.786  77.815  77.488  1.00 34.54           C
ATOM    739  N   GLN A 100     113.090  83.744  76.080  1.00 32.69           N
ATOM    740  CA  GLN A 100     114.259  83.827  75.212  1.00 33.22           C
ATOM    741  C   GLN A 100     115.397  84.578  75.898  1.00 35.37           C
ATOM    742  O   GLN A 100     116.569  84.264  75.696  1.00 34.07           O
ATOM    743  CB  GLN A 100     113.901  84.533  73.902  1.00 33.02           C
ATOM    744  CG  GLN A 100     115.100  84.823  72.999  1.00 38.89           C
ATOM    745  CD  GLN A 100     115.728  83.566  72.419  1.00 44.41           C
ATOM    746  OE1 GLN A 100     116.119  82.658  73.150  1.00 48.36           O
ATOM    747  NE2 GLN A 100     115.831  83.512  71.093  1.00 46.08           N
ATOM    748  N   GLU A 101     115.047  85.580  76.697  1.00 35.05           N
ATOM    749  CA  GLU A 101     116.055  86.349  77.411  1.00 41.58           C
ATOM    750  C   GLU A 101     116.774  85.474  78.425  1.00 39.33           C
ATOM    751  O   GLU A 101     117.976  85.619  78.626  1.00 39.78           O
ATOM    752  CB  GLU A 101     115.419  87.547  78.126  1.00 44.01           C
ATOM    753  CG  GLU A 101     115.253  88.765  77.241  1.00 58.44           C
ATOM    754  CD  GLU A 101     116.573  89.220  76.639  1.00 67.13           C
ATOM    755  OE1 GLU A 101     117.493  89.571  77.412  1.00 64.22           O
ATOM    756  OE2 GLU A 101     116.692  89.220  75.393  1.00 72.62           O
ATOM    757  N   LYS A 102     116.033  84.561  79.047  1.00 36.94           N
ATOM    758  CA  LYS A 102     116.588  83.665  80.055  1.00 36.62           C
ATOM    759  C   LYS A 102     117.465  82.555  79.488  1.00 38.84           C
ATOM    760  O   LYS A 102     118.550  82.296  80.003  1.00 44.02           O
ATOM    761  CB  LYS A 102     115.470  83.004  80.865  1.00 39.59           C
ATOM    762  CG  LYS A 102     114.520  83.951  81.576  1.00 45.47           C
ATOM    763  CD  LYS A 102     113.390  83.176  82.255  1.00 47.86           C
ATOM    764  CE  LYS A 102     112.370  84.115  82.884  1.00 50.77           C
ATOM    765  NZ  LYS A 102     111.290  83.377  83.598  1.00 52.83           N
ATOM    766  N   VAL A 103     116.999  81.896  78.433  1.00 36.71           N
ATOM    767  CA  VAL A 103     117.742  80.783  77.863  1.00 34.17           C
ATOM    768  C   VAL A 103     118.561  81.075  76.608  1.00 34.64           C
ATOM    769  O   VAL A 103     119.502  80.348  76.303  1.00 35.47           O
ATOM    770  CB  VAL A 103     116.791  79.590  77.608  1.00 35.91           C
ATOM    771  CG1 VAL A 103     116.107  79.208  78.912  1.00 35.23           C
ATOM    772  CG2 VAL A 103     115.753  79.944  76.555  1.00 36.00           C
ATOM    773  N   LYS A 104     118.207  82.121  75.875  1.00 35.93           N
ATOM    774  CA  LYS A 104     118.962  82.496  74.680  1.00 37.77           C
ATOM    775  C   LYS A 104     119.146  81.358  73.686  1.00 37.71           C
ATOM    776  O   LYS A 104     120.273  81.054  73.290  1.00 37.63           O
ATOM    777  CB  LYS A 104     120.353  83.008  75.072  1.00 39.63           C
ATOM    778  CG  LYS A 104     120.380  83.923  76.288  1.00 45.71           C
ATOM    779  CD  LYS A 104     119.645  85.229  76.047  1.00 50.85           C
ATOM    780  CE  LYS A 104     120.315  86.067  74.972  1.00 52.12           C
ATOM    781  NZ  LYS A 104     119.703  87.425  74.896  1.00 55.88           N
ATOM    782  N   GLY A 105     118.051  80.729  73.278  1.00 35.77           N
ATOM    783  CA  GLY A 105     118.166  79.648  72.322  1.00 31.61           C
ATOM    784  C   GLY A 105     118.435  80.185  70.931  1.00 34.32           C
ATOM    785  O   GLY A 105     118.133  81.341  70.636  1.00 36.91           O
ATOM    786  N   LYS A 106     119.023  79.360  70.073  1.00 35.70           N
ATOM    787  CA  LYS A 106     119.289  79.782  68.707  1.00 36.95           C
ATOM    788  C   LYS A 106     117.929  79.943  68.031  1.00 36.93           C
ATOM    789  O   LYS A 106     117.661  80.939  67.360  1.00 37.58           O
ATOM    790  CB  LYS A 106     120.119  78.730  67.974  1.00 37.30           C
ATOM    791  CG  LYS A 106     120.345  79.062  66.512  1.00 40.72           C
ATOM    792  CD  LYS A 106     121.165  77.994  65.800  1.00 46.09           C
ATOM    793  CE  LYS A 106     122.593  77.934  66.319  1.00 45.99           C
ATOM    794  NZ  LYS A 106     123.416  76.989  65.510  1.00 50.22           N
ATOM    795  N   TYR A 107     117.071  78.948  68.225  1.00 35.49           N
ATOM    796  CA  TYR A 107     115.725  78.962  67.671  1.00 32.97           C
ATOM    797  C   TYR A 107     114.756  78.561  68.772  1.00 33.73           C
ATOM    798  O   TYR A 107     115.012  77.616  69.517  1.00 37.64           O
ATOM    799  CB  TYR A 107     115.621  77.993  66.492  1.00 36.18           C
ATOM    800  CG  TYR A 107     116.451  78.409  65.296  1.00 41.88           C
ATOM    801  CD1 TYR A 107     116.229  79.635  64.667  1.00 44.66           C
ATOM    802  CD2 TYR A 107     117.462  77.584  64.796  1.00 42.17           C
ATOM    803  CE1 TYR A 107     116.991  80.035  63.575  1.00 47.44           C
ATOM    804  CE2 TYR A 107     118.232  77.975  63.700  1.00 45.45           C
ATOM    805  CZ  TYR A 107     117.988  79.204  63.095  1.00 49.14           C
ATOM    806  OH  TYR A 107     118.738  79.608  62.011  1.00 54.82           O
ATOM    807  N   MET A 108     113.652  79.295  68.881  1.00 33.31           N
ATOM    808  CA  MET A 108     112.636  79.032  69.896  1.00 30.19           C
ATOM    809  C   MET A 108     111.305  78.792  69.212  1.00 31.69           C
ATOM    810  O   MET A 108     111.028  79.362  68.159  1.00 34.35           O
ATOM    811  CB  MET A 108     112.501  80.227  70.830  1.00 29.56           C
ATOM    812  CG  MET A 108     113.789  80.630  71.512  1.00 35.01           C
ATOM    813  SD  MET A 108     114.247  79.497  72.808  1.00 40.68           S
ATOM    814  CE  MET A 108     113.341  80.211  74.183  1.00 29.84           C
ATOM    815  N   THR A 109     110.469  77.971  69.831  1.00 29.88           N
ATOM    816  CA  THR A 109     109.175  77.650  69.263  1.00 30.09           C
ATOM    817  C   THR A 109     108.120  77.329  70.317  1.00 28.69           C
ATOM    818  O   THR A 109     108.426  76.779  71.372  1.00 28.56           O
ATOM    819  CB  THR A 109     109.313  76.445  68.314  1.00 31.73           C
ATOM    820  OG1 THR A 109     109.832  76.880  67.052  1.00 35.62           O
ATOM    821  CG2 THR A 109     108.000  75.769  68.111  1.00 32.51           C
ATOM    822  N   ALA A 110     106.875  77.684  70.018  1.00 25.34           N
ATOM    823  CA  ALA A 110     105.756  77.391  70.899  1.00 23.98           C
ATOM    824  C   ALA A 110     104.456  77.455  70.090  1.00 27.26           C
ATOM    825  O   ALA A 110     104.222  78.408  69.339  1.00 27.06           O
ATOM    826  CB  ALA A 110     105.714  78.374  72.059  1.00 19.23           C
ATOM    827  N   THR A 111     103.629  76.423  70.229  1.00 25.25           N
ATOM    828  CA  THR A 111     102.359  76.363  69.520  1.00 24.93           C
ATOM    829  C   THR A 111     101.283  75.815  70.450  1.00 24.99           C
ATOM    830  O   THR A 111     101.444  74.746  71.042  1.00 28.17           O
ATOM    831  CB  THR A 111     102.457  75.470  68.245  1.00 23.06           C
ATOM    832  OG1 THR A 111     103.447  76.003  67.360  1.00 26.36           O
ATOM    833  CG2 THR A 111     101.134  75.447  67.499  1.00 21.82           C
ATOM    834  N   LEU A 112     100.200  76.574  70.591  1.00 25.87           N
ATOM    835  CA  LEU A 112      99.068  76.194  71.433  1.00 24.92           C
ATOM    836  C   LEU A 112      97.986  75.695  70.476  1.00 24.80           C
ATOM    837  O   LEU A 112      97.566  76.420  69.575  1.00 26.55           O
ATOM    838  CB  LEU A 112      98.539  77.409  72.192  1.00 26.01           C
ATOM    839  CG  LEU A 112      98.027  77.266  73.630  1.00 30.79           C
ATOM    840  CD1 LEU A 112      96.941  78.317  73.860  1.00 31.83           C
ATOM    841  CD2 LEU A 112      97.488  75.881  73.899  1.00 31.59           C
ATOM    842  N   VAL A 113      97.531  74.464  70.670  1.00 24.52           N
ATOM    843  CA  VAL A 113      96.523  73.896  69.788  1.00 24.13           C
ATOM    844  C   VAL A 113      95.327  73.383  70.562  1.00 25.73           C
ATOM    845  O   VAL A 113      95.451  72.968  71.713  1.00 23.36           O
ATOM    846  CB  VAL A 113      97.115  72.723  68.955  1.00 25.70           C
ATOM    847  CG1 VAL A 113      96.078  72.182  67.985  1.00 27.10           C
ATOM    848  CG2 VAL A 113      98.339  73.194  68.198  1.00 25.09           C
ATOM    849  N   SER A 114      94.162  73.429  69.927  1.00 26.82           N
ATOM    850  CA  SER A 114      92.949  72.926  70.551  1.00 30.27           C
ATOM    851  C   SER A 114      92.936  71.420  70.315  1.00 29.57           C
ATOM    852  O   SER A 114      92.992  70.967  69.174  1.00 28.68           O
ATOM    853  CB  SER A 114      91.713  73.560  69.916  1.00 31.94           C
ATOM    854  OG  SER A 114      90.532  72.992  70.454  1.00 36.45           O
ATOM    855  N   ALA A 115      92.863  70.655  71.398  1.00 28.09           N
ATOM    856  CA  ALA A 115      92.860  69.199  71.330  1.00 28.96           C
ATOM    857  C   ALA A 115      91.619  68.632  70.664  1.00 29.55           C
ATOM    858  O   ALA A 115      91.669  67.566  70.052  1.00 35.59           O
ATOM    859  CB  ALA A 115      92.986  68.616  72.732  1.00 27.45           C
ATOM    860  N   LYS A 116      90.507  69.343  70.787  1.00 30.89           N
ATOM    861  CA  LYS A 116      89.248  68.880  70.228  1.00 31.70           C
ATOM    862  C   LYS A 116      89.044  69.208  68.754  1.00 31.48           C
ATOM    863  O   LYS A 116      88.241  68.554  68.090  1.00 31.11           O
ATOM    864  CB  LYS A 116      88.074  69.464  71.025  1.00 38.33           C
ATOM    865  CG  LYS A 116      88.074  69.175  72.530  1.00 42.89           C
ATOM    866  CD  LYS A 116      87.964  67.689  72.831  1.00 46.46           C
ATOM    867  CE  LYS A 116      87.252  67.436  74.167  1.00 51.71           C
ATOM    868  NZ  LYS A 116      87.882  68.126  75.330  1.00 49.34           N
ATOM    869  N   THR A 117      89.765  70.203  68.240  1.00 27.72           N
ATOM    870  CA  THR A 117      89.593  70.614  66.846  1.00 27.29           C
ATOM    871  C   THR A 117      90.859  70.705  66.002  1.00 29.67           C
ATOM    872  O   THR A 117      90.781  70.825  64.780  1.00 27.47           O
ATOM    873  CB  THR A 117      88.930  71.992  66.769  1.00 28.34           C
ATOM    874  OG1 THR A 117      89.847  72.973  67.266  1.00 27.60           O
ATOM    875  CG2 THR A 117      87.651  72.028  67.609  1.00 20.82           C
ATOM    876  N   GLY A 118      92.020  70.676  66.644  1.00 29.67           N
ATOM    877  CA  GLY A 118      93.258  70.780  65.896  1.00 24.19           C
ATOM    878  C   GLY A 118      93.577  72.216  65.500  1.00 25.85           C
ATOM    879  O   GLY A 118      94.529  72.468  64.766  1.00 26.47           O
ATOM    880  N   GLU A 119      92.796  73.168  65.996  1.00 22.88           N
ATOM    881  CA  GLU A 119      93.028  74.567  65.656  1.00 26.56           C
ATOM    882  C   GLU A 119      94.203  75.194  66.393  1.00 25.90           C
ATOM    883  O   GLU A 119      94.367  75.016  67.598  1.00 28.49           O
ATOM    884  CB  GLU A 119      91.771  75.391  65.923  1.00 26.74           C
ATOM    885  CG  GLU A 119      90.559  74.912  65.164  1.00 28.16           C
ATOM    886  CD  GLU A 119      89.359  75.801  65.381  1.00 34.69           C
ATOM    887  OE1 GLU A 119      89.296  76.486  66.423  1.00 31.76           O
ATOM    888  OE2 GLU A 119      88.467  75.807  64.511  1.00 41.25           O
ATOM    889  N   ILE A 120      95.019  75.933  65.654  1.00 25.87           N
ATOM    890  CA  ILE A 120      96.175  76.608  66.222  1.00 25.33           C
ATOM    891  C   ILE A 120      95.708  77.910  66.889  1.00 27.48           C
ATOM    892  O   ILE A 120      95.328  78.874  66.221  1.00 25.57           O
ATOM    893  CB  ILE A 120      97.218  76.881  65.112  1.00 27.67           C
ATOM    894  CG1 ILE A 120      97.721  75.536  64.559  1.00 24.24           C
ATOM    895  CG2 ILE A 120      98.383  77.713  65.655  1.00 22.35           C
ATOM    896  CD1 ILE A 120      98.542  75.637  63.276  1.00 23.45           C
ATOM    897  N   LEU A 121      95.721  77.917  68.219  1.00 26.94           N
ATOM    898  CA  LEU A 121      95.279  79.074  68.991  1.00 27.15           C
ATOM    899  C   LEU A 121      96.364  80.122  69.128  1.00 26.25           C
ATOM    900  O   LEU A 121      96.079  81.311  69.273  1.00 24.79           O
ATOM    901  CB  LEU A 121      94.829  78.633  70.385  1.00 24.86           C
ATOM    902  CG  LEU A 121      93.735  77.563  70.424  1.00 25.94           C
ATOM    903  CD1 LEU A 121      93.343  77.284  71.875  1.00 19.25           C
ATOM    904  CD2 LEU A 121      92.530  78.039  69.617  1.00 23.56           C
ATOM    905  N   ALA A 122      97.612  79.673  69.088  1.00 25.08           N
ATOM    906  CA  ALA A 122      98.740  80.576  69.218  1.00 23.00           C
ATOM    907  C   ALA A 122     100.004  79.881  68.746  1.00 24.87           C
ATOM    908  O   ALA A 122     100.236  78.706  69.047  1.00 25.71           O
ATOM    909  CB  ALA A 122      98.896  81.017  70.681  1.00 20.68           C
ATOM    910  N   THR A 123     100.815  80.605  67.992  1.00 21.67           N
ATOM    911  CA  THR A 123     102.061  80.046  67.508  1.00 26.18           C
ATOM    912  C   THR A 123     103.085  81.163  67.360  1.00 26.85           C
ATOM    913  O   THR A 123     102.780  82.239  66.849  1.00 30.59           O
ATOM    914  CB  THR A 123     101.858  79.305  66.163  1.00 26.59           C
ATOM    915  OG1 THR A 123     103.067  78.621  65.813  1.00 27.24           O
ATOM    916  CG2 THR A 123     101.466  80.279  65.049  1.00 17.58           C
ATOM    917  N   THR A 124     104.296  80.917  67.836  1.00 25.22           N
ATOM    918  CA  THR A 124     105.343  81.915  67.744  1.00 22.78           C
ATOM    919  C   THR A 124     106.695  81.230  67.682  1.00 25.30           C
ATOM    920  O   THR A 124     106.830  80.085  68.110  1.00 31.35           O
ATOM    921  CB  THR A 124     105.318  82.855  68.963  1.00 23.97           C
ATOM    922  OG1 THR A 124     106.086  84.025  68.674  1.00 26.86           O
ATOM    923  CG2 THR A 124     105.906  82.166  70.194  1.00 20.90           C
ATOM    924  N   GLN A 125     107.686  81.929  67.137  1.00 24.46           N
ATOM    925  CA  GLN A 125     109.040  81.400  67.046  1.00 28.71           C
ATOM    926  C   GLN A 125     110.036  82.546  67.155  1.00 29.48           C
ATOM    927  O   GLN A 125     109.695  83.703  66.928  1.00 27.80           O
ATOM    928  CB  GLN A 125     109.266  80.638  65.725  1.00 28.29           C
ATOM    929  CG  GLN A 125     109.275  81.496  64.463  1.00 29.26           C
ATOM    930  CD  GLN A 125     109.763  80.736  63.225  1.00 34.77           C
ATOM    931  OE1 GLN A 125     109.207  79.700  62.852  1.00 39.95           O
ATOM    932  NE2 GLN A 125     110.802  81.257  62.583  1.00 37.01           N
ATOM    933  N   ARG A 126     111.264  82.218  67.532  1.00 27.64           N
ATOM    934  CA  ARG A 126     112.311  83.218  67.654  1.00 27.61           C
ATOM    935  C   ARG A 126     113.491  82.736  66.832  1.00 29.49           C
ATOM    936  O   ARG A 126     113.804  81.538  66.823  1.00 29.82           O
ATOM    937  CB  ARG A 126     112.711  83.391  69.115  1.00 29.54           C
ATOM    938  CG  ARG A 126     111.608  83.969  69.979  1.00 30.10           C
ATOM    939  CD  ARG A 126     111.317  85.423  69.641  1.00 27.83           C
ATOM    940  NE  ARG A 126     110.227  85.939  70.467  1.00 30.83           N
ATOM    941  CZ  ARG A 126     108.937  85.737  70.216  1.00 24.73           C
ATOM    942  NH1 ARG A 126     108.575  85.041  69.149  1.00 24.79           N
ATOM    943  NH2 ARG A 126     108.013  86.197  71.050  1.00 24.05           N
ATOM    944  N   PRO A 127     114.177  83.659  66.139  1.00 30.82           N
ATOM    945  CA  PRO A 127     113.906  85.104  66.096  1.00 32.00           C
ATOM    946  C   PRO A 127     112.656  85.514  65.313  1.00 32.61           C
ATOM    947  O   PRO A 127     112.158  84.763  64.478  1.00 38.35           O
ATOM    948  CB  PRO A 127     115.174  85.681  65.446  1.00 30.03           C
ATOM    949  CG  PRO A 127     116.204  84.564  65.550  1.00 29.09           C
ATOM    950  CD  PRO A 127     115.382  83.332  65.357  1.00 27.00           C
ATOM    951  N   THR A 128     112.157  86.712  65.602  1.00 31.51           N
ATOM    952  CA  THR A 128     111.005  87.277  64.901  1.00 32.59           C
ATOM    953  C   THR A 128     111.310  88.711  64.531  1.00 30.66           C
ATOM    954  O   THR A 128     112.458  89.143  64.489  1.00 33.38           O
ATOM    955  CB  THR A 128     109.704  87.360  65.747  1.00 28.34           C
ATOM    956  OG1 THR A 128     110.028  87.578  67.128  1.00 32.08           O
ATOM    957  CG2 THR A 128     108.864  86.150  65.558  1.00 32.82           C
ATOM    958  N   PHE A 129     110.235  89.443  64.293  1.00 32.21           N
ATOM    959  CA  PHE A 129     110.284  90.841  63.938  1.00 30.35           C
ATOM    960  C   PHE A 129     108.928  91.426  64.288  1.00 27.98           C
ATOM    961  O   PHE A 129     107.998  90.700  64.630  1.00 26.33           O
ATOM    962  CB  PHE A 129     110.532  91.003  62.438  1.00 28.09           C
ATOM    963  CG  PHE A 129     109.545  90.267  61.573  1.00 25.66           C
ATOM    964  CD1 PHE A 129     109.750  88.928  61.246  1.00 26.56           C
ATOM    965  CD2 PHE A 129     108.423  90.916  61.067  1.00 22.92           C
ATOM    966  CE1 PHE A 129     108.852  88.245  60.420  1.00 27.29           C
ATOM    967  CE2 PHE A 129     107.519  90.244  60.240  1.00 25.41           C
ATOM    968  CZ  PHE A 129     107.736  88.903  59.914  1.00 24.48           C
ATOM    969  N   ASP A 130     108.830  92.744  64.222  1.00 31.91           N
ATOM    970  CA  ASP A 130     107.579  93.426  64.485  1.00 30.42           C
ATOM    971  C   ASP A 130     107.034  93.618  63.074  1.00 29.97           C
ATOM    972  O   ASP A 130     107.652  94.297  62.255  1.00 29.82           O
ATOM    973  CB  ASP A 130     107.849  94.771  65.163  1.00 28.90           C
ATOM    974  CG  ASP A 130     106.578  95.537  65.470  1.00 31.41           C
ATOM    975  OD1 ASP A 130     105.733  95.677  64.560  1.00 29.44           O
ATOM    976  OD2 ASP A 130     106.431  96.006  66.617  1.00 33.59           O
ATOM    977  N   ALA A 131     105.896  92.998  62.783  1.00 30.20           N
ATOM    978  CA  ALA A 131     105.299  93.083  61.452  1.00 31.55           C
ATOM    979  C   ALA A 131     104.850  94.484  61.072  1.00 31.81           C
ATOM    980  O   ALA A 131     104.717  94.800  59.895  1.00 30.09           O
ATOM    981  CB  ALA A 131     104.124  92.121  61.346  1.00 31.88           C
ATOM    982  N   ASP A 132     104.623  95.327  62.067  1.00 33.18           N
ATOM    983  CA  ASP A 132     104.168  96.679  61.797  1.00 35.13           C
ATOM    984  C   ASP A 132     105.331  97.647  61.561  1.00 36.12           C
ATOM    985  O   ASP A 132     105.377  98.333  60.538  1.00 33.81           O
ATOM    986  CB  ASP A 132     103.294  97.161  62.956  1.00 35.86           C
ATOM    987  CG  ASP A 132     102.390  98.314  62.564  1.00 41.59           C
ATOM    988  OD1 ASP A 132     101.699  98.212  61.521  1.00 38.25           O
ATOM    989  OD2 ASP A 132     102.366  99.318  63.305  1.00 46.62           O
ATOM    990  N   THR A 133     106.269  97.691  62.503  1.00 33.80           N
ATOM    991  CA  THR A 133     107.424  98.578  62.402  1.00 30.08           C
ATOM    992  C   THR A 133     108.540  97.976  61.552  1.00 32.73           C
ATOM    993  O   THR A 133     109.481  98.669  61.168  1.00 31.06           O
ATOM    994  CB  THR A 133     108.011  98.872  63.782  1.00 29.63           C
ATOM    995  OG1 THR A 133     108.544  97.665  64.332  1.00 29.80           O
ATOM    996  CG2 THR A 133     106.942  99.417  64.715  1.00 30.16           C
ATOM    997  N   LYS A 134     108.432  96.682  61.271  1.00 32.42           N
ATOM    998  CA  LYS A 134     109.430  95.965  60.486  1.00 33.09           C
ATOM    999  C   LYS A 134     110.716  95.756  61.286  1.00 34.34           C
ATOM   1000  O   LYS A 134     111.680  95.171  60.788  1.00 34.29           O
ATOM   1001  CB  LYS A 134     109.733  96.715  59.183  1.00 30.35           C
ATOM   1002  CG  LYS A 134     108.503  96.946  58.311  1.00 36.41           C
ATOM   1003  CD  LYS A 134     107.766  95.631  58.034  1.00 33.90           C
ATOM   1004  CE  LYS A 134     106.522  95.829  57.170  1.00 32.81           C
ATOM   1005  NZ  LYS A 134     105.501  96.727  57.791  1.00 31.01           N
ATOM   1006  N   GLU A 135     110.732  96.226  62.530  1.00 31.92           N
ATOM   1007  CA  GLU A 135     111.917  96.055  63.357  1.00 32.63           C
ATOM   1008  C   GLU A 135     112.222  94.570  63.534  1.00 32.12           C
ATOM   1009  O   GLU A 135     111.344  93.774  63.863  1.00 32.64           O
ATOM   1010  CB  GLU A 135     111.734  96.708  64.731  1.00 32.08           C
ATOM   1011  CG  GLU A 135     112.866  96.356  65.694  1.00 48.22           C
ATOM   1012  CD  GLU A 135     112.707  96.972  67.074  1.00 54.92           C
ATOM   1013  OE1 GLU A 135     111.610  96.852  67.667  1.00 58.67           O
ATOM   1014  OE2 GLU A 135     113.688  97.566  67.571  1.00 56.86           O
ATOM   1015  N   GLY A 136     113.473  94.197  63.314  1.00 31.19           N
ATOM   1016  CA  GLY A 136     113.846  92.806  63.454  1.00 28.87           C
ATOM   1017  C   GLY A 136     114.063  92.154  62.105  1.00 32.12           C
ATOM   1018  O   GLY A 136     114.722  91.121  62.017  1.00 34.86           O
ATOM   1019  N   ILE A 137     113.509  92.737  61.047  1.00 30.51           N
ATOM   1020  CA  ILE A 137     113.703  92.155  59.729  1.00 33.58           C
ATOM   1021  C   ILE A 137     115.059  92.580  59.181  1.00 33.67           C
ATOM   1022  O   ILE A 137     115.195  93.619  58.534  1.00 37.26           O
ATOM   1023  CB  ILE A 137     112.612  92.584  58.735  1.00 32.84           C
ATOM   1024  CG1 ILE A 137     111.240  92.149  59.248  1.00 31.88           C
ATOM   1025  CG2 ILE A 137     112.884  91.951  57.375  1.00 28.79           C
ATOM   1026  CD1 ILE A 137     110.097  92.561  58.353  1.00 33.65           C
ATOM   1027  N   THR A 138     116.066  91.769  59.462  1.00 30.57           N
ATOM   1028  CA  THR A 138     117.413  92.037  59.001  1.00 30.21           C
ATOM   1029  C   THR A 138     117.552  91.512  57.586  1.00 33.14           C
ATOM   1030  O   THR A 138     116.743  90.710  57.119  1.00 33.57           O
ATOM   1031  CB  THR A 138     118.439  91.314  59.863  1.00 29.64           C
ATOM   1032  OG1 THR A 138     118.140  89.912  59.854  1.00 31.70           O
ATOM   1033  CG2 THR A 138     118.407  91.843  61.298  1.00 27.92           C
ATOM   1034  N   GLU A 139     118.594  91.963  56.909  1.00 31.80           N
ATOM   1035  CA  GLU A 139     118.858  91.536  55.551  1.00 32.77           C
ATOM   1036  C   GLU A 139     119.073  90.014  55.500  1.00 32.03           C
ATOM   1037  O   GLU A 139     118.712  89.357  54.517  1.00 31.79           O
ATOM   1038  CB  GLU A 139     120.078  92.308  55.036  1.00 33.65           C
ATOM   1039  CG  GLU A 139     120.767  91.729  53.834  1.00 40.30           C
ATOM   1040  CD  GLU A 139     121.629  90.531  54.180  1.00 42.38           C
ATOM   1041  OE1 GLU A 139     122.263  90.536  55.264  1.00 42.03           O
ATOM   1042  OE2 GLU A 139     121.676  89.595  53.356  1.00 42.00           O
ATOM   1043  N   ASP A 140     119.640  89.453  56.566  1.00 28.78           N
ATOM   1044  CA  ASP A 140     119.898  88.009  56.624  1.00 31.12           C
ATOM   1045  C   ASP A 140     118.889  87.235  57.479  1.00 32.02           C
ATOM   1046  O   ASP A 140     119.177  86.137  57.948  1.00 34.03           O
ATOM   1047  CB  ASP A 140     121.320  87.748  57.140  1.00 29.91           C
ATOM   1048  CG  ASP A 140     121.544  88.278  58.554  1.00 33.25           C
ATOM   1049  OD1 ASP A 140     120.811  89.196  58.977  1.00 30.22           O
ATOM   1050  OD2 ASP A 140     122.471  87.789  59.239  1.00 33.02           O
ATOM   1051  N   PHE A 141     117.706  87.807  57.675  1.00 32.82           N
ATOM   1052  CA  PHE A 141     116.665  87.159  58.462  1.00 32.37           C
ATOM   1053  C   PHE A 141     116.294  85.799  57.877  1.00 31.82           C
ATOM   1054  O   PHE A 141     116.068  85.681  56.677  1.00 33.95           O
ATOM   1055  CB  PHE A 141     115.413  88.029  58.494  1.00 31.17           C
ATOM   1056  CG  PHE A 141     114.346  87.510  59.411  1.00 34.00           C
ATOM   1057  CD1 PHE A 141     114.427  87.726  60.785  1.00 29.66           C
ATOM   1058  CD2 PHE A 141     113.278  86.772  58.909  1.00 32.42           C
ATOM   1059  CE1 PHE A 141     113.460  87.215  61.646  1.00 26.40           C
ATOM   1060  CE2 PHE A 141     112.309  86.258  59.764  1.00 27.88           C
ATOM   1061  CZ  PHE A 141     112.400  86.479  61.135  1.00 27.59           C
ATOM   1062  N   VAL A 142     116.227  84.773  58.720  1.00 32.72           N
ATOM   1063  CA  VAL A 142     115.861  83.434  58.250  1.00 30.82           C
ATOM   1064  C   VAL A 142     114.338  83.371  58.179  1.00 29.55           C
ATOM   1065  O   VAL A 142     113.658  83.346  59.204  1.00 27.24           O
ATOM   1066  CB  VAL A 142     116.391  82.333  59.203  1.00 31.91           C
ATOM   1067  CG1 VAL A 142     116.009  80.958  58.674  1.00 28.58           C
ATOM   1068  CG2 VAL A 142     117.910  82.446  59.332  1.00 27.66           C
ATOM   1069  N   TRP A 143     113.814  83.349  56.956  1.00 29.69           N
ATOM   1070  CA  TRP A 143     112.376  83.347  56.733  1.00 29.03           C
ATOM   1071  C   TRP A 143     111.622  82.035  56.836  1.00 31.97           C
ATOM   1072  O   TRP A 143     110.392  82.034  56.825  1.00 33.96           O
ATOM   1073  CB  TRP A 143     112.062  83.992  55.383  1.00 30.06           C
ATOM   1074  CG  TRP A 143     112.272  85.471  55.397  1.00 32.33           C
ATOM   1075  CD1 TRP A 143     113.416  86.146  55.071  1.00 27.85           C
ATOM   1076  CD2 TRP A 143     111.335  86.457  55.842  1.00 29.90           C
ATOM   1077  NE1 TRP A 143     113.249  87.492  55.290  1.00 31.45           N
ATOM   1078  CE2 TRP A 143     111.981  87.712  55.763  1.00 31.61           C
ATOM   1079  CE3 TRP A 143     110.014  86.401  56.306  1.00 28.35           C
ATOM   1080  CZ2 TRP A 143     111.347  88.908  56.130  1.00 33.02           C
ATOM   1081  CZ3 TRP A 143     109.383  87.590  56.675  1.00 29.20           C
ATOM   1082  CH2 TRP A 143     110.053  88.828  56.583  1.00 28.90           C
ATOM   1083  N   ARG A 144     112.328  80.918  56.940  1.00 33.23           N
ATOM   1084  CA  ARG A 144     111.635  79.648  57.040  1.00 33.35           C
ATOM   1085  C   ARG A 144     110.824  79.612  58.339  1.00 32.87           C
ATOM   1086  O   ARG A 144     111.272  80.100  59.376  1.00 35.03           O
ATOM   1087  CB  ARG A 144     112.650  78.496  56.938  1.00 35.22           C
ATOM   1088  CG  ARG A 144     112.868  77.627  58.166  1.00 42.35           C
ATOM   1089  CD  ARG A 144     113.577  78.367  59.285  1.00 52.54           C
ATOM   1090  NE  ARG A 144     114.294  77.450  60.168  1.00 55.85           N
ATOM   1091  CZ  ARG A 144     114.885  77.816  61.300  1.00 61.20           C
ATOM   1092  NH1 ARG A 144     114.834  79.084  61.693  1.00 61.67           N
ATOM   1093  NH2 ARG A 144     115.537  76.918  62.033  1.00 63.56           N
ATOM   1094  N   ASP A 145     109.607  79.077  58.269  1.00 35.23           N
ATOM   1095  CA  ASP A 145     108.747  78.986  59.450  1.00 34.54           C
ATOM   1096  C   ASP A 145     108.949  77.608  60.073  1.00 32.06           C
ATOM   1097  O   ASP A 145     108.515  76.599  59.518  1.00 30.17           O
ATOM   1098  CB  ASP A 145     107.275  79.169  59.067  1.00 34.49           C
ATOM   1099  CG  ASP A 145     106.382  79.400  60.276  1.00 38.92           C
ATOM   1100  OD1 ASP A 145     106.539  78.684  61.287  1.00 43.85           O
ATOM   1101  OD2 ASP A 145     105.518  80.298  60.218  1.00 42.54           O
ATOM   1102  N   ILE A 146     109.605  77.579  61.228  1.00 30.95           N
ATOM   1103  CA  ILE A 146     109.908  76.335  61.927  1.00 30.63           C
ATOM   1104  C   ILE A 146     108.704  75.426  62.196  1.00 27.79           C
ATOM   1105  O   ILE A 146     108.855  74.209  62.313  1.00 28.21           O
ATOM   1106  CB  ILE A 146     110.642  76.635  63.255  1.00 29.76           C
ATOM   1107  CG1 ILE A 146     111.911  77.425  62.962  1.00 27.28           C
ATOM   1108  CG2 ILE A 146     111.033  75.339  63.957  1.00 32.47           C
ATOM   1109  CD1 ILE A 146     112.718  77.767  64.200  1.00 34.60           C
ATOM   1110  N   LEU A 147     107.512  76.008  62.283  1.00 27.40           N
ATOM   1111  CA  LEU A 147     106.310  75.223  62.538  1.00 25.57           C
ATOM   1112  C   LEU A 147     106.049  74.154  61.473  1.00 28.04           C
ATOM   1113  O   LEU A 147     105.563  73.073  61.792  1.00 27.81           O
ATOM   1114  CB  LEU A 147     105.082  76.139  62.647  1.00 26.53           C
ATOM   1115  CG  LEU A 147     103.698  75.461  62.698  1.00 27.69           C
ATOM   1116  CD1 LEU A 147     103.550  74.636  63.979  1.00 22.72           C
ATOM   1117  CD2 LEU A 147     102.615  76.519  62.634  1.00 24.28           C
ATOM   1118  N   TYR A 148     106.373  74.442  60.215  1.00 29.30           N
ATOM   1119  CA  TYR A 148     106.120  73.472  59.148  1.00 30.27           C
ATOM   1120  C   TYR A 148     107.152  73.460  58.020  1.00 31.67           C
ATOM   1121  O   TYR A 148     106.946  72.813  56.989  1.00 32.31           O
ATOM   1122  CB  TYR A 148     104.733  73.721  58.542  1.00 26.91           C
ATOM   1123  CG  TYR A 148     104.602  75.074  57.877  1.00 25.44           C
ATOM   1124  CD1 TYR A 148     104.341  76.222  58.624  1.00 22.49           C
ATOM   1125  CD2 TYR A 148     104.772  75.210  56.497  1.00 24.44           C
ATOM   1126  CE1 TYR A 148     104.255  77.480  58.009  1.00 23.01           C
ATOM   1127  CE2 TYR A 148     104.687  76.448  55.877  1.00 23.68           C
ATOM   1128  CZ  TYR A 148     104.431  77.581  56.636  1.00 22.81           C
ATOM   1129  OH  TYR A 148     104.365  78.807  56.015  1.00 26.21           O
ATOM   1130  N   GLN A 149     108.259  74.168  58.203  1.00 33.08           N
ATOM   1131  CA  GLN A 149     109.277  74.215  57.164  1.00 30.62           C
ATOM   1132  C   GLN A 149     110.654  73.859  57.680  1.00 32.00           C
ATOM   1133  O   GLN A 149     111.665  74.397  57.220  1.00 31.99           O
ATOM   1134  CB  GLN A 149     109.312  75.599  56.538  1.00 30.67           C
ATOM   1135  CG  GLN A 149     108.004  76.001  55.926  1.00 27.83           C
ATOM   1136  CD  GLN A 149     108.087  77.336  55.242  1.00 28.06           C
ATOM   1137  OE1 GLN A 149     108.492  78.335  55.846  1.00 31.20           O
ATOM   1138  NE2 GLN A 149     107.704  77.369  53.973  1.00 29.89           N
ATOM   1139  N   SER A 150     110.687  72.948  58.642  1.00 33.98           N
ATOM   1140  CA  SER A 150     111.939  72.508  59.225  1.00 29.96           C
ATOM   1141  C   SER A 150     111.862  71.037  59.572  1.00 31.58           C
ATOM   1142  O   SER A 150     110.947  70.608  60.266  1.00 32.24           O
ATOM   1143  CB  SER A 150     112.241  73.307  60.486  1.00 31.65           C
ATOM   1144  OG  SER A 150     113.442  72.855  61.087  1.00 39.08           O
ATOM   1145  N   ASN A 151     112.815  70.263  59.069  1.00 32.86           N
ATOM   1146  CA  ASN A 151     112.866  68.842  59.366  1.00 31.73           C
ATOM   1147  C   ASN A 151     113.859  68.690  60.507  1.00 30.52           C
ATOM   1148  O   ASN A 151     114.967  69.201  60.430  1.00 34.62           O
ATOM   1149  CB  ASN A 151     113.341  68.044  58.145  1.00 30.67           C
ATOM   1150  CG  ASN A 151     112.365  68.115  56.983  1.00 34.27           C
ATOM   1151  OD1 ASN A 151     111.147  68.080  57.173  1.00 35.48           O
ATOM   1152  ND2 ASN A 151     112.895  68.197  55.773  1.00 36.47           N
ATOM   1153  N   TYR A 152     113.466  68.001  61.570  1.00 28.22           N
ATOM   1154  CA  TYR A 152     114.366  67.821  62.702  1.00 29.34           C
ATOM   1155  C   TYR A 152     114.082  66.512  63.428  1.00 31.75           C
ATOM   1156  O   TYR A 152     113.029  65.901  63.244  1.00 31.74           O
ATOM   1157  CB  TYR A 152     114.218  68.985  63.692  1.00 25.98           C
ATOM   1158  CG  TYR A 152     112.866  69.033  64.372  1.00 26.88           C
ATOM   1159  CD1 TYR A 152     111.737  69.509  63.700  1.00 24.45           C
ATOM   1160  CD2 TYR A 152     112.700  68.545  65.667  1.00 27.12           C
ATOM   1161  CE1 TYR A 152     110.474  69.493  64.306  1.00 23.90           C
ATOM   1162  CE2 TYR A 152     111.446  68.525  66.280  1.00 28.50           C
ATOM   1163  CZ  TYR A 152     110.339  69.000  65.595  1.00 25.48           C
ATOM   1164  OH  TYR A 152     109.105  68.985  66.203  1.00 25.85           O
ATOM   1165  N   GLU A 153     115.035  66.071  64.239  1.00 31.04           N
ATOM   1166  CA  GLU A 153     114.847  64.854  65.011  1.00 30.13           C
ATOM   1167  C   GLU A 153     114.184  65.331  66.293  1.00 28.79           C
ATOM   1168  O   GLU A 153     114.780  66.062  67.077  1.00 29.53           O
ATOM   1169  CB  GLU A 153     116.192  64.179  65.259  1.00 28.69           C
ATOM   1170  CG  GLU A 153     116.773  63.614  63.967  1.00 35.73           C
ATOM   1171  CD  GLU A 153     118.094  62.898  64.160  1.00 39.69           C
ATOM   1172  OE1 GLU A 153     118.171  61.994  65.021  1.00 41.59           O
ATOM   1173  OE2 GLU A 153     119.053  63.237  63.438  1.00 44.93           O
ATOM   1174  N   PRO A 154     112.921  64.932  66.504  1.00 27.97           N
ATOM   1175  CA  PRO A 154     112.086  65.289  67.657  1.00 30.15           C
ATOM   1176  C   PRO A 154     112.573  64.883  69.038  1.00 28.68           C
ATOM   1177  O   PRO A 154     112.221  65.511  70.034  1.00 30.50           O
ATOM   1178  CB  PRO A 154     110.744  64.652  67.309  1.00 27.78           C
ATOM   1179  CG  PRO A 154     111.171  63.399  66.622  1.00 27.51           C
ATOM   1180  CD  PRO A 154     112.271  63.877  65.704  1.00 23.25           C
ATOM   1181  N   GLY A 155     113.379  63.836  69.111  1.00 27.87           N
ATOM   1182  CA  GLY A 155     113.841  63.414  70.415  1.00 30.81           C
ATOM   1183  C   GLY A 155     112.763  62.654  71.175  1.00 30.53           C
ATOM   1184  O   GLY A 155     111.823  62.119  70.586  1.00 31.70           O
ATOM   1185  N   SER A 156     112.881  62.647  72.495  1.00 30.50           N
ATOM   1186  CA  SER A 156     111.973  61.903  73.353  1.00 34.43           C
ATOM   1187  C   SER A 156     110.473  62.167  73.336  1.00 33.47           C
ATOM   1188  O   SER A 156     109.712  61.371  73.884  1.00 33.21           O
ATOM   1189  CB  SER A 156     112.488  61.957  74.785  1.00 34.45           C
ATOM   1190  OG  SER A 156     113.669  61.182  74.884  1.00 43.40           O
ATOM   1191  N   THR A 157     110.024  63.257  72.729  1.00 31.18           N
ATOM   1192  CA  THR A 157     108.589  63.477  72.686  1.00 26.95           C
ATOM   1193  C   THR A 157     107.994  62.350  71.853  1.00 26.37           C
ATOM   1194  O   THR A 157     106.823  62.005  72.009  1.00 25.07           O
ATOM   1195  CB  THR A 157     108.216  64.826  72.042  1.00 28.20           C
ATOM   1196  OG1 THR A 157     108.917  64.978  70.803  1.00 30.48           O
ATOM   1197  CG2 THR A 157     108.547  65.974  72.977  1.00 26.18           C
ATOM   1198  N   MET A 158     108.813  61.767  70.980  1.00 22.67           N
ATOM   1199  CA  MET A 158     108.364  60.678  70.114  1.00 25.42           C
ATOM   1200  C   MET A 158     108.001  59.435  70.927  1.00 28.98           C
ATOM   1201  O   MET A 158     107.190  58.619  70.490  1.00 30.90           O
ATOM   1202  CB  MET A 158     109.453  60.335  69.089  1.00 25.24           C
ATOM   1203  CG  MET A 158     109.119  59.189  68.129  1.00 24.43           C
ATOM   1204  SD  MET A 158     107.687  59.487  67.051  1.00 30.76           S
ATOM   1205  CE  MET A 158     108.360  60.706  65.916  1.00 23.66           C
ATOM   1206  N   LYS A 159     108.604  59.288  72.106  1.00 29.82           N
ATOM   1207  CA  LYS A 159     108.313  58.140  72.960  1.00 30.10           C
ATOM   1208  C   LYS A 159     106.817  58.055  73.241  1.00 28.61           C
ATOM   1209  O   LYS A 159     106.301  56.981  73.531  1.00 29.03           O
ATOM   1210  CB  LYS A 159     109.094  58.231  74.277  1.00 29.20           C
ATOM   1211  CG  LYS A 159     110.580  57.929  74.122  1.00 31.25           C
ATOM   1212  CD  LYS A 159     111.368  58.283  75.373  1.00 30.01           C
ATOM   1213  CE  LYS A 159     112.836  57.926  75.207  1.00 34.09           C
ATOM   1214  NZ  LYS A 159     113.708  58.586  76.214  1.00 32.75           N
ATOM   1215  N   VAL A 160     106.121  59.188  73.155  1.00 28.56           N
ATOM   1216  CA  VAL A 160     104.680  59.204  73.382  1.00 26.33           C
ATOM   1217  C   VAL A 160     104.029  58.308  72.334  1.00 26.13           C
ATOM   1218  O   VAL A 160     103.160  57.497  72.650  1.00 27.30           O
ATOM   1219  CB  VAL A 160     104.092  60.626  73.254  1.00 26.20           C
ATOM   1220  CG1 VAL A 160     102.563  60.565  73.249  1.00 22.63           C
ATOM   1221  CG2 VAL A 160     104.577  61.492  74.411  1.00 20.12           C
ATOM   1222  N   MET A 161     104.464  58.456  71.088  1.00 25.50           N
ATOM   1223  CA  MET A 161     103.936  57.655  69.993  1.00 26.96           C
ATOM   1224  C   MET A 161     104.325  56.186  70.156  1.00 27.17           C
ATOM   1225  O   MET A 161     103.512  55.290  69.942  1.00 29.64           O
ATOM   1226  CB  MET A 161     104.447  58.197  68.653  1.00 28.63           C
ATOM   1227  CG  MET A 161     103.570  59.286  68.035  1.00 31.18           C
ATOM   1228  SD  MET A 161     103.304  60.726  69.100  1.00 35.17           S
ATOM   1229  CE  MET A 161     104.743  61.706  68.686  1.00 26.19           C
ATOM   1230  N   MET A 162     105.571  55.943  70.542  1.00 26.09           N
ATOM   1231  CA  MET A 162     106.052  54.580  70.740  1.00 27.05           C
ATOM   1232  C   MET A 162     105.197  53.896  71.795  1.00 25.01           C
ATOM   1233  O   MET A 162     104.763  52.757  71.624  1.00 28.53           O
ATOM   1234  CB  MET A 162     107.509  54.598  71.198  1.00 29.67           C
ATOM   1235  CG  MET A 162     108.101  53.229  71.457  1.00 29.97           C
ATOM   1236  SD  MET A 162     108.196  52.234  69.962  1.00 32.64           S
ATOM   1237  CE  MET A 162     106.920  51.021  70.298  1.00 27.90           C
ATOM   1238  N   LEU A 163     104.953  54.611  72.886  1.00 23.05           N
ATOM   1239  CA  LEU A 163     104.155  54.089  73.981  1.00 24.19           C
ATOM   1240  C   LEU A 163     102.739  53.781  73.527  1.00 25.98           C
ATOM   1241  O   LEU A 163     102.230  52.688  73.771  1.00 27.23           O
ATOM   1242  CB  LEU A 163     104.119  55.092  75.136  1.00 23.05           C
ATOM   1243  CG  LEU A 163     103.249  54.684  76.326  1.00 25.83           C
ATOM   1244  CD1 LEU A 163     103.702  53.323  76.830  1.00 25.89           C
ATOM   1245  CD2 LEU A 163     103.346  55.733  77.432  1.00 24.56           C
ATOM   1246  N   ALA A 164     102.102  54.746  72.871  1.00 25.87           N
ATOM   1247  CA  ALA A 164     100.739  54.553  72.396  1.00 27.82           C
ATOM   1248  C   ALA A 164     100.680  53.350  71.460  1.00 26.14           C
ATOM   1249  O   ALA A 164      99.765  52.544  71.546  1.00 26.33           O
ATOM   1250  CB  ALA A 164     100.237  55.811  71.677  1.00 23.70           C
ATOM   1251  N   ALA A 165     101.659  53.229  70.570  1.00 29.15           N
ATOM   1252  CA  ALA A 165     101.686  52.103  69.642  1.00 29.92           C
ATOM   1253  C   ALA A 165     101.860  50.810  70.433  1.00 30.83           C
ATOM   1254  O   ALA A 165     101.178  49.819  70.173  1.00 32.03           O
ATOM   1255  CB  ALA A 165     102.822  52.264  68.635  1.00 27.75           C
ATOM   1256  N   ALA A 166     102.767  50.831  71.406  1.00 30.08           N
ATOM   1257  CA  ALA A 166     103.024  49.660  72.237  1.00 28.62           C
ATOM   1258  C   ALA A 166     101.734  49.185  72.886  1.00 30.38           C
ATOM   1259  O   ALA A 166     101.407  48.003  72.835  1.00 29.88           O
ATOM   1260  CB  ALA A 166     104.050  49.990  73.310  1.00 28.79           C
ATOM   1261  N   ILE A 167     100.997  50.111  73.494  1.00 31.55           N
ATOM   1262  CA  ILE A 167      99.747  49.750  74.148  1.00 31.26           C
ATOM   1263  C   ILE A 167      98.722  49.256  73.134  1.00 33.58           C
ATOM   1264  O   ILE A 167      98.049  48.252  73.363  1.00 38.49           O
ATOM   1265  CB  ILE A 167      99.140  50.939  74.921  1.00 30.66           C
ATOM   1266  CG1 ILE A 167     100.147  51.462  75.951  1.00 32.39           C
ATOM   1267  CG2 ILE A 167      97.862  50.499  75.634  1.00 22.55           C
ATOM   1268  CD1 ILE A 167      99.687  52.717  76.668  1.00 26.78           C
ATOM   1269  N   ASP A 168      98.611  49.956  72.011  1.00 31.10           N
ATOM   1270  CA  ASP A 168      97.653  49.577  70.982  1.00 32.59           C
ATOM   1271  C   ASP A 168      97.934  48.186  70.415  1.00 34.28           C
ATOM   1272  O   ASP A 168      97.017  47.446  70.058  1.00 33.43           O
ATOM   1273  CB  ASP A 168      97.680  50.588  69.841  1.00 30.70           C
ATOM   1274  CG  ASP A 168      96.607  50.317  68.804  1.00 31.38           C
ATOM   1275  OD1 ASP A 168      95.421  50.587  69.094  1.00 33.21           O
ATOM   1276  OD2 ASP A 168      96.948  49.826  67.706  1.00 32.44           O
ATOM   1277  N   ASN A 169      99.212  47.845  70.335  1.00 32.00           N
ATOM   1278  CA  ASN A 169      99.644  46.567  69.797  1.00 32.04           C
ATOM   1279  C   ASN A 169      99.632  45.484  70.867  1.00 34.37           C
ATOM   1280  O   ASN A 169      99.997  44.343  70.606  1.00 34.45           O
ATOM   1281  CB  ASN A 169     101.058  46.706  69.236  1.00 30.43           C
ATOM   1282  CG  ASN A 169     101.453  45.538  68.360  1.00 32.34           C
ATOM   1283  OD1 ASN A 169     100.700  45.136  67.478  1.00 31.93           O
ATOM   1284  ND2 ASN A 169     102.642  45.001  68.583  1.00 33.79           N
ATOM   1285  N   ASN A 170      99.209  45.847  72.071  1.00 33.84           N
ATOM   1286  CA  ASN A 170      99.179  44.904  73.177  1.00 37.85           C
ATOM   1287  C   ASN A 170     100.585  44.339  73.391  1.00 39.57           C
ATOM   1288  O   ASN A 170     100.764  43.151  73.663  1.00 40.65           O
ATOM   1289  CB  ASN A 170      98.186  43.777  72.885  1.00 41.91           C
ATOM   1290  CG  ASN A 170      97.950  42.886  74.088  1.00 43.98           C
ATOM   1291  OD1 ASN A 170      97.790  43.368  75.210  1.00 48.20           O
ATOM   1292  ND2 ASN A 170      97.916  41.580  73.860  1.00 45.97           N
ATOM   1293  N   THR A 171     101.577  45.213  73.252  1.00 37.92           N
ATOM   1294  CA  THR A 171     102.981  44.861  73.427  1.00 37.62           C
ATOM   1295  C   THR A 171     103.528  45.733  74.546  1.00 34.51           C
ATOM   1296  O   THR A 171     104.699  46.116  74.533  1.00 31.53           O
ATOM   1297  CB  THR A 171     103.802  45.178  72.175  1.00 42.45           C
ATOM   1298  OG1 THR A 171     103.042  44.858  71.010  1.00 56.05           O
ATOM   1299  CG2 THR A 171     105.074  44.361  72.161  1.00 52.07           C
ATOM   1300  N   PHE A 172     102.678  46.068  75.507  1.00 32.18           N
ATOM   1301  CA  PHE A 172     103.121  46.911  76.600  1.00 31.79           C
ATOM   1302  C   PHE A 172     102.868  46.345  77.984  1.00 30.30           C
ATOM   1303  O   PHE A 172     101.842  46.618  78.600  1.00 29.22           O
ATOM   1304  CB  PHE A 172     102.479  48.297  76.506  1.00 29.78           C
ATOM   1305  CG  PHE A 172     102.920  49.236  77.593  1.00 29.65           C
ATOM   1306  CD1 PHE A 172     104.243  49.662  77.665  1.00 29.62           C
ATOM   1307  CD2 PHE A 172     102.021  49.669  78.565  1.00 27.24           C
ATOM   1308  CE1 PHE A 172     104.669  50.503  78.688  1.00 29.29           C
ATOM   1309  CE2 PHE A 172     102.432  50.508  79.591  1.00 23.26           C
ATOM   1310  CZ  PHE A 172     103.762  50.927  79.655  1.00 29.04           C
ATOM   1311  N   PRO A 173     103.800  45.525  78.486  1.00 32.29           N
ATOM   1312  CA  PRO A 173     103.639  44.949  79.823  1.00 29.89           C
ATOM   1313  C   PRO A 173     104.171  46.021  80.780  1.00 30.23           C
ATOM   1314  O   PRO A 173     105.334  45.993  81.187  1.00 28.00           O
ATOM   1315  CB  PRO A 173     104.520  43.711  79.761  1.00 30.53           C
ATOM   1316  CG  PRO A 173     105.663  44.173  78.898  1.00 32.95           C
ATOM   1317  CD  PRO A 173     104.969  44.949  77.792  1.00 32.83           C
ATOM   1318  N   GLY A 174     103.308  46.986  81.093  1.00 28.15           N
ATOM   1319  CA  GLY A 174     103.679  48.093  81.955  1.00 29.53           C
ATOM   1320  C   GLY A 174     104.259  47.742  83.309  1.00 32.32           C
ATOM   1321  O   GLY A 174     105.006  48.537  83.882  1.00 33.52           O
ATOM   1322  N   GLY A 175     103.915  46.566  83.828  1.00 30.61           N
ATOM   1323  CA  GLY A 175     104.424  46.163  85.127  1.00 30.87           C
ATOM   1324  C   GLY A 175     105.721  45.372  85.076  1.00 30.61           C
ATOM   1325  O   GLY A 175     106.335  45.127  86.111  1.00 32.91           O
ATOM   1326  N   GLU A 176     106.143  44.976  83.880  1.00 27.44           N
ATOM   1327  CA  GLU A 176     107.368  44.202  83.719  1.00 30.89           C
ATOM   1328  C   GLU A 176     108.600  45.059  84.004  1.00 30.48           C
ATOM   1329  O   GLU A 176     108.712  46.187  83.526  1.00 29.14           O
ATOM   1330  CB  GLU A 176     107.447  43.626  82.299  1.00 30.08           C
ATOM   1331  CG  GLU A 176     108.636  42.701  82.061  1.00 32.62           C
ATOM   1332  CD  GLU A 176     108.612  42.059  80.680  1.00 36.90           C
ATOM   1333  OE1 GLU A 176     107.574  41.472  80.316  1.00 39.06           O
ATOM   1334  OE2 GLU A 176     109.629  42.130  79.959  1.00 41.89           O
ATOM   1335  N   VAL A 177     109.521  44.512  84.788  1.00 28.74           N
ATOM   1336  CA  VAL A 177     110.740  45.217  85.149  1.00 28.63           C
ATOM   1337  C   VAL A 177     111.871  44.911  84.183  1.00 28.11           C
ATOM   1338  O   VAL A 177     111.991  43.796  83.682  1.00 30.39           O
ATOM   1339  CB  VAL A 177     111.192  44.830  86.575  1.00 31.04           C
ATOM   1340  CG1 VAL A 177     112.478  45.552  86.935  1.00 27.97           C
ATOM   1341  CG2 VAL A 177     110.097  45.175  87.570  1.00 29.50           C
ATOM   1342  N   PHE A 178     112.695  45.914  83.912  1.00 29.98           N
ATOM   1343  CA  PHE A 178     113.831  45.734  83.019  1.00 31.24           C
ATOM   1344  C   PHE A 178     114.982  46.525  83.608  1.00 31.92           C
ATOM   1345  O   PHE A 178     114.781  47.296  84.548  1.00 31.65           O
ATOM   1346  CB  PHE A 178     113.518  46.263  81.610  1.00 34.24           C
ATOM   1347  CG  PHE A 178     113.400  47.768  81.531  1.00 34.53           C
ATOM   1348  CD1 PHE A 178     112.233  48.414  81.929  1.00 32.91           C
ATOM   1349  CD2 PHE A 178     114.466  48.539  81.068  1.00 33.22           C
ATOM   1350  CE1 PHE A 178     112.126  49.812  81.866  1.00 35.04           C
ATOM   1351  CE2 PHE A 178     114.369  49.934  81.001  1.00 35.76           C
ATOM   1352  CZ  PHE A 178     113.195  50.570  81.401  1.00 31.21           C
ATOM   1353  N   ASN A 179     116.182  46.324  83.069  1.00 33.58           N
ATOM   1354  CA  ASN A 179     117.354  47.056  83.527  1.00 32.24           C
ATOM   1355  C   ASN A 179     117.753  48.040  82.428  1.00 33.92           C
ATOM   1356  O   ASN A 179     117.888  47.668  81.260  1.00 34.36           O
ATOM   1357  CB  ASN A 179     118.512  46.102  83.834  1.00 36.42           C
ATOM   1358  CG  ASN A 179     119.781  46.840  84.220  1.00 39.51           C
ATOM   1359  OD1 ASN A 179     120.498  47.343  83.362  1.00 41.55           O
ATOM   1360  ND2 ASN A 179     120.050  46.930  85.519  1.00 45.48           N
ATOM   1361  N   SER A 180     117.946  49.295  82.812  1.00 33.06           N
ATOM   1362  CA  SER A 180     118.288  50.348  81.865  1.00 37.37           C
ATOM   1363  C   SER A 180     119.776  50.576  81.635  1.00 38.57           C
ATOM   1364  O   SER A 180     120.149  51.609  81.085  1.00 41.25           O
ATOM   1365  CB  SER A 180     117.665  51.668  82.326  1.00 37.88           C
ATOM   1366  OG  SER A 180     118.232  52.088  83.558  1.00 36.34           O
ATOM   1367  N   SER A 181     120.622  49.631  82.038  1.00 39.01           N
ATOM   1368  CA  SER A 181     122.066  49.804  81.869  1.00 44.71           C
ATOM   1369  C   SER A 181     122.461  50.201  80.449  1.00 47.44           C
ATOM   1370  O   SER A 181     123.008  51.282  80.238  1.00 52.37           O
ATOM   1371  CB  SER A 181     122.819  48.538  82.287  1.00 40.86           C
ATOM   1372  OG  SER A 181     122.390  47.420  81.542  1.00 50.41           O
ATOM   1373  N   GLU A 182     122.196  49.333  79.480  1.00 47.50           N
ATOM   1374  CA  GLU A 182     122.517  49.625  78.088  1.00 51.98           C
ATOM   1375  C   GLU A 182     121.710  48.740  77.168  1.00 54.85           C
ATOM   1376  O   GLU A 182     120.842  47.988  77.616  1.00 60.19           O
ATOM   1377  CB  GLU A 182     124.005  49.431  77.788  1.00 58.45           C
ATOM   1378  CG  GLU A 182     124.897  50.549  78.310  1.00 66.32           C
ATOM   1379  CD  GLU A 182     126.198  50.690  77.533  1.00 69.46           C
ATOM   1380  OE1 GLU A 182     126.850  49.655  77.269  1.00 67.98           O
ATOM   1381  OE2 GLU A 182     126.571  51.839  77.196  1.00 66.59           O
ATOM   1382  N   LEU A 183     121.995  48.835  75.875  1.00 54.98           N
ATOM   1383  CA  LEU A 183     121.273  48.049  74.888  1.00 54.83           C
ATOM   1384  C   LEU A 183     122.115  47.985  73.628  1.00 56.30           C
ATOM   1385  O   LEU A 183     122.339  48.999  72.966  1.00 57.62           O
ATOM   1386  CB  LEU A 183     119.924  48.710  74.592  1.00 55.52           C
ATOM   1387  CG  LEU A 183     118.736  47.815  74.242  1.00 54.65           C
ATOM   1388  CD1 LEU A 183     118.972  47.108  72.925  1.00 49.96           C
ATOM   1389  CD2 LEU A 183     118.537  46.814  75.361  1.00 54.48           C
ATOM   1390  N   LYS A 184     122.602  46.791  73.313  1.00 57.49           N
ATOM   1391  CA  LYS A 184     123.424  46.598  72.128  1.00 57.51           C
ATOM   1392  C   LYS A 184     122.561  46.194  70.945  1.00 56.31           C
ATOM   1393  O   LYS A 184     121.716  45.300  71.047  1.00 51.66           O
ATOM   1394  CB  LYS A 184     124.481  45.518  72.375  1.00 62.40           C
ATOM   1395  CG  LYS A 184     125.600  45.923  73.323  1.00 67.71           C
ATOM   1396  CD  LYS A 184     126.460  47.035  72.734  1.00 71.35           C
ATOM   1397  CE  LYS A 184     127.673  47.322  73.613  1.00 72.32           C
ATOM   1398  NZ  LYS A 184     128.551  46.121  73.755  1.00 71.11           N
ATOM   1399  N   ILE A 185     122.772  46.874  69.826  1.00 55.87           N
ATOM   1400  CA  ILE A 185     122.042  46.593  68.602  1.00 54.47           C
ATOM   1401  C   ILE A 185     123.003  46.797  67.441  1.00 56.16           C
ATOM   1402  O   ILE A 185     123.190  47.915  66.962  1.00 53.78           O
ATOM   1403  CB  ILE A 185     120.823  47.528  68.438  1.00 54.51           C
ATOM   1404  CG1 ILE A 185     119.823  47.279  69.570  1.00 56.61           C
ATOM   1405  CG2 ILE A 185     120.154  47.282  67.100  1.00 54.84           C
ATOM   1406  CD1 ILE A 185     118.585  48.156  69.516  1.00 57.49           C
ATOM   1407  N   ALA A 186     123.631  45.701  67.023  1.00 57.68           N
ATOM   1408  CA  ALA A 186     124.579  45.696  65.918  1.00 59.06           C
ATOM   1409  C   ALA A 186     125.470  46.929  65.855  1.00 61.26           C
ATOM   1410  O   ALA A 186     125.117  47.917  65.216  1.00 64.22           O
ATOM   1411  CB  ALA A 186     123.830  45.539  64.603  1.00 58.81           C
ATOM   1412  N   ASP A 187     126.622  46.862  66.516  1.00 61.05           N
ATOM   1413  CA  ASP A 187     127.592  47.957  66.529  1.00 63.98           C
ATOM   1414  C   ASP A 187     127.107  49.207  67.257  1.00 63.33           C
ATOM   1415  O   ASP A 187     127.914  50.046  67.670  1.00 64.48           O
ATOM   1416  CB  ASP A 187     128.006  48.326  65.091  1.00 67.17           C
ATOM   1417  CG  ASP A 187     127.146  49.442  64.488  1.00 71.26           C
ATOM   1418  OD1 ASP A 187     127.222  50.593  64.971  1.00 74.70           O
ATOM   1419  OD2 ASP A 187     126.396  49.170  63.525  1.00 70.11           O
ATOM   1420  N   ALA A 188     125.795  49.341  67.408  1.00 60.14           N
ATOM   1421  CA  ALA A 188     125.240  50.502  68.086  1.00 56.41           C
ATOM   1422  C   ALA A 188     124.926  50.171  69.534  1.00 53.23           C
ATOM   1423  O   ALA A 188     124.589  49.035  69.865  1.00 53.98           O
ATOM   1424  CB  ALA A 188     123.982  50.971  67.374  1.00 54.46           C
ATOM   1425  N   THR A 189     125.052  51.169  70.398  1.00 51.30           N
ATOM   1426  CA  THR A 189     124.762  50.990  71.811  1.00 51.48           C
ATOM   1427  C   THR A 189     123.798  52.083  72.245  1.00 48.25           C
ATOM   1428  O   THR A 189     124.071  53.269  72.077  1.00 51.21           O
ATOM   1429  CB  THR A 189     126.033  51.089  72.668  1.00 54.56           C
ATOM   1430  OG1 THR A 189     127.049  50.240  72.119  1.00 60.39           O
ATOM   1431  CG2 THR A 189     125.738  50.644  74.095  1.00 57.55           C
ATOM   1432  N   ILE A 190     122.664  51.676  72.795  1.00 45.03           N
ATOM   1433  CA  ILE A 190     121.657  52.618  73.251  1.00 39.46           C
ATOM   1434  C   ILE A 190     121.787  52.804  74.757  1.00 38.90           C
ATOM   1435  O   ILE A 190     121.789  51.828  75.503  1.00 40.24           O
ATOM   1436  CB  ILE A 190     120.255  52.102  72.881  1.00 37.56           C
ATOM   1437  CG1 ILE A 190     120.132  52.070  71.352  1.00 35.28           C
ATOM   1438  CG2 ILE A 190     119.175  52.975  73.518  1.00 31.58           C
ATOM   1439  CD1 ILE A 190     118.875  51.427  70.836  1.00 40.19           C
ATOM   1440  N   ARG A 191     121.908  54.056  75.197  1.00 37.45           N
ATOM   1441  CA  ARG A 191     122.053  54.363  76.617  1.00 39.71           C
ATOM   1442  C   ARG A 191     121.046  55.419  77.047  1.00 38.63           C
ATOM   1443  O   ARG A 191     120.555  56.189  76.227  1.00 40.89           O
ATOM   1444  CB  ARG A 191     123.463  54.888  76.916  1.00 44.49           C
ATOM   1445  CG  ARG A 191     124.583  54.186  76.169  1.00 57.31           C
ATOM   1446  CD  ARG A 191     125.935  54.824  76.481  1.00 69.77           C
ATOM   1447  NE  ARG A 191     126.968  54.460  75.509  1.00 78.61           N
ATOM   1448  CZ  ARG A 191     126.979  54.859  74.237  1.00 81.31           C
ATOM   1449  NH1 ARG A 191     126.011  55.641  73.770  1.00 82.00           N
ATOM   1450  NH2 ARG A 191     127.962  54.477  73.428  1.00 80.62           N
ATOM   1451  N   ASP A 192     120.756  55.456  78.343  1.00 38.47           N
ATOM   1452  CA  ASP A 192     119.819  56.420  78.899  1.00 37.65           C
ATOM   1453  C   ASP A 192     120.537  57.700  79.301  1.00 39.10           C
ATOM   1454  O   ASP A 192     121.751  57.699  79.519  1.00 37.87           O
ATOM   1455  CB  ASP A 192     119.108  55.824  80.115  1.00 29.12           C
ATOM   1456  CG  ASP A 192     118.042  54.827  79.730  1.00 30.26           C
ATOM   1457  OD1 ASP A 192     117.908  54.536  78.516  1.00 24.82           O
ATOM   1458  OD2 ASP A 192     117.341  54.335  80.643  1.00 30.69           O
ATOM   1459  N   TRP A 193     119.778  58.788  79.407  1.00 41.99           N
ATOM   1460  CA  TRP A 193     120.340  60.080  79.771  1.00 43.13           C
ATOM   1461  C   TRP A 193     121.077  60.050  81.104  1.00 45.38           C
ATOM   1462  O   TRP A 193     122.197  60.548  81.203  1.00 49.41           O
ATOM   1463  CB  TRP A 193     119.242  61.154  79.820  1.00 42.67           C
ATOM   1464  CG  TRP A 193     118.177  60.914  80.866  1.00 45.77           C
ATOM   1465  CD1 TRP A 193     117.032  60.183  80.722  1.00 46.68           C
ATOM   1466  CD2 TRP A 193     118.187  61.377  82.227  1.00 45.40           C
ATOM   1467  NE1 TRP A 193     116.329  60.160  81.907  1.00 47.25           N
ATOM   1468  CE2 TRP A 193     117.016  60.882  82.846  1.00 45.45           C
ATOM   1469  CE3 TRP A 193     119.075  62.157  82.982  1.00 40.47           C
ATOM   1470  CZ2 TRP A 193     116.708  61.144  84.188  1.00 44.31           C
ATOM   1471  CZ3 TRP A 193     118.769  62.416  84.316  1.00 42.95           C
ATOM   1472  CH2 TRP A 193     117.595  61.909  84.904  1.00 40.97           C
ATOM   1473  N   ASP A 194     120.462  59.461  82.126  1.00 47.48           N
ATOM   1474  CA  ASP A 194     121.086  59.417  83.443  1.00 49.02           C
ATOM   1475  C   ASP A 194     122.297  58.492  83.524  1.00 50.09           C
ATOM   1476  O   ASP A 194     123.181  58.702  84.353  1.00 52.11           O
ATOM   1477  CB  ASP A 194     120.045  59.067  84.521  1.00 49.92           C
ATOM   1478  CG  ASP A 194     119.438  57.686  84.344  1.00 50.71           C
ATOM   1479  OD1 ASP A 194     119.428  57.164  83.208  1.00 53.36           O
ATOM   1480  OD2 ASP A 194     118.951  57.130  85.351  1.00 50.97           O
ATOM   1481  N   VAL A 195     122.351  57.479  82.664  1.00 51.61           N
ATOM   1482  CA  VAL A 195     123.499  56.574  82.655  1.00 55.51           C
ATOM   1483  C   VAL A 195     124.632  57.270  81.907  1.00 58.76           C
ATOM   1484  O   VAL A 195     125.805  57.083  82.227  1.00 61.32           O
ATOM   1485  CB  VAL A 195     123.172  55.229  81.960  1.00 55.47           C
ATOM   1486  CG1 VAL A 195     124.458  54.464  81.670  1.00 50.78           C
ATOM   1487  CG2 VAL A 195     122.264  54.388  82.855  1.00 51.25           C
ATOM   1488  N   ASN A 196     124.264  58.077  80.912  1.00 61.73           N
ATOM   1489  CA  ASN A 196     125.228  58.839  80.117  1.00 62.56           C
ATOM   1490  C   ASN A 196     125.836  59.936  80.984  1.00 62.20           C
ATOM   1491  O   ASN A 196     126.996  60.315  80.808  1.00 60.49           O
ATOM   1492  CB  ASN A 196     124.539  59.475  78.905  1.00 63.55           C
ATOM   1493  CG  ASN A 196     124.322  58.491  77.770  1.00 64.63           C
ATOM   1494  OD1 ASN A 196     123.559  58.758  76.839  1.00 61.90           O
ATOM   1495  ND2 ASN A 196     125.005  57.350  77.834  1.00 64.87           N
ATOM   1496  N   GLU A 197     125.036  60.446  81.914  1.00 61.84           N
ATOM   1497  CA  GLU A 197     125.490  61.485  82.827  1.00 64.21           C
ATOM   1498  C   GLU A 197     126.256  60.846  83.982  1.00 64.25           C
ATOM   1499  O   GLU A 197     126.675  61.535  84.914  1.00 63.67           O
ATOM   1500  CB  GLU A 197     124.298  62.277  83.371  1.00 65.81           C
ATOM   1501  CG  GLU A 197     123.756  63.327  82.413  1.00 69.19           C
ATOM   1502  CD  GLU A 197     122.473  63.969  82.914  1.00 72.09           C
ATOM   1503  OE1 GLU A 197     122.404  64.311  84.116  1.00 73.64           O
ATOM   1504  OE2 GLU A 197     121.536  64.139  82.104  1.00 70.35           O
ATOM   1505  N   GLY A 198     126.430  59.528  83.911  1.00 62.71           N
ATOM   1506  CA  GLY A 198     127.143  58.808  84.953  1.00 62.46           C
ATOM   1507  C   GLY A 198     126.518  58.958  86.329  1.00 61.94           C
ATOM   1508  O   GLY A 198     127.209  58.872  87.346  1.00 59.25           O
ATOM   1509  N   LEU A 199     125.207  59.187  86.363  1.00 61.90           N
ATOM   1510  CA  LEU A 199     124.484  59.345  87.620  1.00 61.43           C
ATOM   1511  C   LEU A 199     124.068  57.974  88.145  1.00 61.01           C
ATOM   1512  O   LEU A 199     123.743  57.825  89.322  1.00 59.75           O
ATOM   1513  CB  LEU A 199     123.242  60.219  87.414  1.00 61.62           C
ATOM   1514  CG  LEU A 199     123.463  61.607  86.799  1.00 63.80           C
ATOM   1515  CD1 LEU A 199     122.120  62.297  86.590  1.00 60.41           C
ATOM   1516  CD2 LEU A 199     124.362  62.438  87.705  1.00 61.29           C
ATOM   1517  N   THR A 200     124.082  56.984  87.254  1.00 61.36           N
ATOM   1518  CA  THR A 200     123.725  55.600  87.577  1.00 62.18           C
ATOM   1519  C   THR A 200     124.286  54.669  86.507  1.00 61.62           C
ATOM   1520  O   THR A 200     124.567  55.096  85.383  1.00 61.58           O
ATOM   1521  CB  THR A 200     122.191  55.376  87.609  1.00 62.31           C
ATOM   1522  OG1 THR A 200     121.610  55.893  86.405  1.00 60.55           O
ATOM   1523  CG2 THR A 200     121.561  56.052  88.819  1.00 66.20           C
ATOM   1524  N   GLY A 201     124.441  53.396  86.858  1.00 59.18           N
ATOM   1525  CA  GLY A 201     124.952  52.428  85.906  1.00 59.71           C
ATOM   1526  C   GLY A 201     123.798  51.672  85.274  1.00 60.91           C
ATOM   1527  O   GLY A 201     123.983  50.875  84.351  1.00 61.44           O
ATOM   1528  N   GLY A 202     122.597  51.935  85.780  1.00 59.24           N
ATOM   1529  CA  GLY A 202     121.405  51.278  85.275  1.00 55.23           C
ATOM   1530  C   GLY A 202     120.409  51.049  86.394  1.00 51.81           C
ATOM   1531  O   GLY A 202     120.776  50.583  87.474  1.00 53.94           O
ATOM   1532  N   ARG A 203     119.146  51.375  86.143  1.00 47.34           N
ATOM   1533  CA  ARG A 203     118.103  51.203  87.147  1.00 40.83           C
ATOM   1534  C   ARG A 203     117.154  50.066  86.796  1.00 36.25           C
ATOM   1535  O   ARG A 203     117.046  49.669  85.635  1.00 34.19           O
ATOM   1536  CB  ARG A 203     117.286  52.487  87.288  1.00 42.64           C
ATOM   1537  CG  ARG A 203     118.089  53.726  87.634  1.00 50.10           C
ATOM   1538  CD  ARG A 203     117.468  54.418  88.834  1.00 58.22           C
ATOM   1539  NE  ARG A 203     117.144  55.817  88.580  1.00 59.07           N
ATOM   1540  CZ  ARG A 203     116.469  56.588  89.427  1.00 59.37           C
ATOM   1541  NH1 ARG A 203     116.045  56.094  90.584  1.00 60.01           N
ATOM   1542  NH2 ARG A 203     116.216  57.854  89.117  1.00 62.79           N
ATOM   1543  N   MET A 204     116.471  49.538  87.806  1.00 35.37           N
ATOM   1544  CA  MET A 204     115.493  48.478  87.582  1.00 34.06           C
ATOM   1545  C   MET A 204     114.142  49.185  87.625  1.00 32.90           C
ATOM   1546  O   MET A 204     113.716  49.660  88.675  1.00 37.09           O
ATOM   1547  CB  MET A 204     115.560  47.406  88.681  1.00 30.89           C
ATOM   1548  CG  MET A 204     116.895  46.673  88.805  1.00 33.76           C
ATOM   1549  SD  MET A 204     117.567  46.030  87.246  1.00 38.05           S
ATOM   1550  CE  MET A 204     116.340  44.780  86.802  1.00 35.88           C
ATOM   1551  N   MET A 205     113.473  49.271  86.482  1.00 33.45           N
ATOM   1552  CA  MET A 205     112.189  49.950  86.422  1.00 30.79           C
ATOM   1553  C   MET A 205     111.162  49.155  85.638  1.00 31.49           C
ATOM   1554  O   MET A 205     111.511  48.324  84.800  1.00 31.24           O
ATOM   1555  CB  MET A 205     112.341  51.313  85.739  1.00 29.30           C
ATOM   1556  CG  MET A 205     113.438  52.201  86.281  1.00 27.77           C
ATOM   1557  SD  MET A 205     113.619  53.680  85.246  1.00 32.90           S
ATOM   1558  CE  MET A 205     114.710  53.053  83.958  1.00 27.54           C
ATOM   1559  N   THR A 206     109.890  49.413  85.923  1.00 30.08           N
ATOM   1560  CA  THR A 206     108.817  48.769  85.186  1.00 30.05           C
ATOM   1561  C   THR A 206     108.816  49.576  83.893  1.00 31.17           C
ATOM   1562  O   THR A 206     109.358  50.684  83.855  1.00 30.48           O
ATOM   1563  CB  THR A 206     107.454  48.958  85.866  1.00 28.90           C
ATOM   1564  OG1 THR A 206     107.210  50.358  86.045  1.00 29.48           O
ATOM   1565  CG2 THR A 206     107.416  48.253  87.213  1.00 28.30           C
ATOM   1566  N   PHE A 207     108.218  49.046  82.836  1.00 28.76           N
ATOM   1567  CA  PHE A 207     108.199  49.788  81.593  1.00 30.11           C
ATOM   1568  C   PHE A 207     107.458  51.117  81.732  1.00 30.74           C
ATOM   1569  O   PHE A 207     107.797  52.084  81.050  1.00 27.84           O
ATOM   1570  CB  PHE A 207     107.631  48.920  80.470  1.00 26.54           C
ATOM   1571  CG  PHE A 207     108.636  47.944  79.913  1.00 29.64           C
ATOM   1572  CD1 PHE A 207     109.759  48.405  79.224  1.00 29.08           C
ATOM   1573  CD2 PHE A 207     108.486  46.571  80.106  1.00 28.86           C
ATOM   1574  CE1 PHE A 207     110.721  47.511  78.732  1.00 26.93           C
ATOM   1575  CE2 PHE A 207     109.440  45.670  79.620  1.00 27.02           C
ATOM   1576  CZ  PHE A 207     110.561  46.142  78.932  1.00 27.51           C
ATOM   1577  N   SER A 208     106.469  51.175  82.625  1.00 28.99           N
ATOM   1578  CA  SER A 208     105.738  52.420  82.848  1.00 29.69           C
ATOM   1579  C   SER A 208     106.714  53.451  83.392  1.00 29.31           C
ATOM   1580  O   SER A 208     106.794  54.568  82.888  1.00 31.11           O
ATOM   1581  CB  SER A 208     104.604  52.233  83.863  1.00 26.45           C
ATOM   1582  OG  SER A 208     103.548  51.459  83.320  1.00 38.11           O
ATOM   1583  N   GLN A 209     107.454  53.067  84.428  1.00 30.06           N
ATOM   1584  CA  GLN A 209     108.421  53.968  85.037  1.00 31.76           C
ATOM   1585  C   GLN A 209     109.492  54.360  84.022  1.00 31.80           C
ATOM   1586  O   GLN A 209     109.992  55.485  84.044  1.00 30.43           O
ATOM   1587  CB  GLN A 209     109.056  53.308  86.271  1.00 27.54           C
ATOM   1588  CG  GLN A 209     108.046  52.951  87.359  1.00 27.38           C
ATOM   1589  CD  GLN A 209     108.662  52.166  88.511  1.00 28.70           C
ATOM   1590  OE1 GLN A 209     109.669  51.479  88.336  1.00 29.01           O
ATOM   1591  NE2 GLN A 209     108.043  52.247  89.687  1.00 22.87           N
ATOM   1592  N   GLY A 210     109.838  53.430  83.133  1.00 31.30           N
ATOM   1593  CA  GLY A 210     110.840  53.712  82.121  1.00 27.16           C
ATOM   1594  C   GLY A 210     110.375  54.854  81.239  1.00 32.41           C
ATOM   1595  O   GLY A 210     111.173  55.667  80.766  1.00 34.85           O
ATOM   1596  N   PHE A 211     109.067  54.919  81.018  1.00 29.42           N
ATOM   1597  CA  PHE A 211     108.494  55.974  80.206  1.00 26.03           C
ATOM   1598  C   PHE A 211     108.580  57.312  80.943  1.00 26.39           C
ATOM   1599  O   PHE A 211     109.004  58.315  80.376  1.00 27.03           O
ATOM   1600  CB  PHE A 211     107.037  55.669  79.884  1.00 27.55           C
ATOM   1601  CG  PHE A 211     106.384  56.729  79.062  1.00 30.90           C
ATOM   1602  CD1 PHE A 211     106.695  56.865  77.711  1.00 29.90           C
ATOM   1603  CD2 PHE A 211     105.509  57.635  79.646  1.00 29.56           C
ATOM   1604  CE1 PHE A 211     106.146  57.890  76.956  1.00 30.83           C
ATOM   1605  CE2 PHE A 211     104.955  58.665  78.899  1.00 32.45           C
ATOM   1606  CZ  PHE A 211     105.275  58.793  77.550  1.00 31.09           C
ATOM   1607  N   ALA A 212     108.167  57.323  82.207  1.00 24.97           N
ATOM   1608  CA  ALA A 212     108.212  58.540  83.012  1.00 26.78           C
ATOM   1609  C   ALA A 212     109.655  59.016  83.168  1.00 28.00           C
ATOM   1610  O   ALA A 212     109.918  60.207  83.346  1.00 30.32           O
ATOM   1611  CB  ALA A 212     107.606  58.278  84.381  1.00 21.47           C
ATOM   1612  N   HIS A 213     110.582  58.070  83.091  1.00 28.56           N
ATOM   1613  CA  HIS A 213     112.000  58.354  83.232  1.00 29.61           C
ATOM   1614  C   HIS A 213     112.636  58.634  81.875  1.00 28.84           C
ATOM   1615  O   HIS A 213     113.817  58.962  81.787  1.00 27.54           O
ATOM   1616  CB  HIS A 213     112.696  57.157  83.882  1.00 30.01           C
ATOM   1617  CG  HIS A 213     114.012  57.493  84.504  1.00 31.33           C
ATOM   1618  ND1 HIS A 213     114.130  58.374  85.557  1.00 32.16           N
ATOM   1619  CD2 HIS A 213     115.268  57.075  84.219  1.00 32.74           C
ATOM   1620  CE1 HIS A 213     115.403  58.487  85.893  1.00 34.40           C
ATOM   1621  NE2 HIS A 213     116.114  57.708  85.096  1.00 35.84           N
ATOM   1622  N   SER A 214     111.848  58.484  80.817  1.00 28.54           N
ATOM   1623  CA  SER A 214     112.329  58.718  79.463  1.00 28.17           C
ATOM   1624  C   SER A 214     113.538  57.831  79.179  1.00 27.29           C
ATOM   1625  O   SER A 214     114.570  58.294  78.701  1.00 29.80           O
ATOM   1626  CB  SER A 214     112.703  60.195  79.290  1.00 27.51           C
ATOM   1627  OG  SER A 214     112.921  60.508  77.924  1.00 28.53           O
ATOM   1628  N   SER A 215     113.408  56.548  79.489  1.00 29.83           N
ATOM   1629  CA  SER A 215     114.488  55.595  79.259  1.00 29.85           C
ATOM   1630  C   SER A 215     114.508  55.156  77.807  1.00 27.71           C
ATOM   1631  O   SER A 215     113.526  54.605  77.317  1.00 27.91           O
ATOM   1632  CB  SER A 215     114.306  54.363  80.149  1.00 30.28           C
ATOM   1633  OG  SER A 215     115.169  53.311  79.744  1.00 31.60           O
ATOM   1634  N   ASN A 216     115.617  55.407  77.118  1.00 28.31           N
ATOM   1635  CA  ASN A 216     115.736  55.001  75.723  1.00 29.54           C
ATOM   1636  C   ASN A 216     115.787  53.486  75.664  1.00 29.50           C
ATOM   1637  O   ASN A 216     115.286  52.869  74.722  1.00 29.26           O
ATOM   1638  CB  ASN A 216     117.008  55.562  75.082  1.00 31.48           C
ATOM   1639  CG  ASN A 216     116.964  57.069  74.908  1.00 34.49           C
ATOM   1640  OD1 ASN A 216     115.916  57.642  74.598  1.00 33.08           O
ATOM   1641  ND2 ASN A 216     118.111  57.718  75.086  1.00 31.06           N
ATOM   1642  N   VAL A 217     116.406  52.890  76.678  1.00 30.30           N
ATOM   1643  CA  VAL A 217     116.529  51.443  76.752  1.00 27.69           C
ATOM   1644  C   VAL A 217     115.144  50.818  76.897  1.00 26.15           C
ATOM   1645  O   VAL A 217     114.818  49.839  76.227  1.00 29.27           O
ATOM   1646  CB  VAL A 217     117.436  51.040  77.936  1.00 28.50           C
ATOM   1647  CG1 VAL A 217     117.383  49.534  78.165  1.00 21.20           C
ATOM   1648  CG2 VAL A 217     118.863  51.479  77.649  1.00 23.91           C
ATOM   1649  N   GLY A 218     114.326  51.404  77.761  1.00 26.78           N
ATOM   1650  CA  GLY A 218     112.985  50.893  77.963  1.00 26.89           C
ATOM   1651  C   GLY A 218     112.161  50.941  76.690  1.00 28.79           C
ATOM   1652  O   GLY A 218     111.618  49.922  76.253  1.00 30.96           O
ATOM   1653  N   MET A 219     112.071  52.120  76.081  1.00 27.18           N
ATOM   1654  CA  MET A 219     111.293  52.273  74.854  1.00 31.17           C
ATOM   1655  C   MET A 219     111.833  51.412  73.716  1.00 31.96           C
ATOM   1656  O   MET A 219     111.059  50.850  72.940  1.00 35.26           O
ATOM   1657  CB  MET A 219     111.252  53.743  74.421  1.00 28.96           C
ATOM   1658  CG  MET A 219     110.580  54.661  75.437  1.00 34.51           C
ATOM   1659  SD  MET A 219     108.942  54.090  75.964  1.00 37.78           S
ATOM   1660  CE  MET A 219     109.214  53.918  77.649  1.00 40.49           C
ATOM   1661  N   THR A 220     113.154  51.306  73.616  1.00 32.32           N
ATOM   1662  CA  THR A 220     113.745  50.489  72.566  1.00 34.85           C
ATOM   1663  C   THR A 220     113.374  49.032  72.805  1.00 32.07           C
ATOM   1664  O   THR A 220     113.020  48.321  71.864  1.00 32.01           O
ATOM   1665  CB  THR A 220     115.276  50.621  72.517  1.00 33.75           C
ATOM   1666  OG1 THR A 220     115.631  51.978  72.226  1.00 34.18           O
ATOM   1667  CG2 THR A 220     115.844  49.729  71.421  1.00 36.19           C
ATOM   1668  N   LEU A 221     113.456  48.587  74.058  1.00 31.55           N
ATOM   1669  CA  LEU A 221     113.086  47.211  74.389  1.00 30.73           C
ATOM   1670  C   LEU A 221     111.645  46.971  73.952  1.00 30.21           C
ATOM   1671  O   LEU A 221     111.326  45.913  73.410  1.00 35.10           O
ATOM   1672  CB  LEU A 221     113.217  46.950  75.891  1.00 30.67           C
ATOM   1673  CG  LEU A 221     114.636  46.846  76.446  1.00 32.13           C
ATOM   1674  CD1 LEU A 221     114.587  46.801  77.958  1.00 27.87           C
ATOM   1675  CD2 LEU A 221     115.313  45.606  75.877  1.00 30.12           C
ATOM   1676  N   LEU A 222     110.782  47.959  74.188  1.00 29.92           N
ATOM   1677  CA  LEU A 222     109.378  47.869  73.788  1.00 31.27           C
ATOM   1678  C   LEU A 222     109.286  47.788  72.265  1.00 30.61           C
ATOM   1679  O   LEU A 222     108.480  47.037  71.715  1.00 33.79           O
ATOM   1680  CB  LEU A 222     108.591  49.090  74.283  1.00 29.33           C
ATOM   1681  CG  LEU A 222     108.296  49.170  75.782  1.00 34.55           C
ATOM   1682  CD1 LEU A 222     107.538  50.448  76.095  1.00 29.34           C
ATOM   1683  CD2 LEU A 222     107.487  47.959  76.203  1.00 33.01           C
ATOM   1684  N   GLU A 223     110.114  48.573  71.587  1.00 29.05           N
ATOM   1685  CA  GLU A 223     110.133  48.577  70.133  1.00 32.97           C
ATOM   1686  C   GLU A 223     110.527  47.185  69.633  1.00 34.66           C
ATOM   1687  O   GLU A 223     110.002  46.705  68.628  1.00 35.77           O
ATOM   1688  CB  GLU A 223     111.126  49.635  69.639  1.00 32.24           C
ATOM   1689  CG  GLU A 223     111.165  49.857  68.131  1.00 34.88           C
ATOM   1690  CD  GLU A 223     111.946  48.785  67.387  1.00 32.72           C
ATOM   1691  OE1 GLU A 223     112.914  48.250  67.959  1.00 34.47           O
ATOM   1692  OE2 GLU A 223     111.603  48.491  66.224  1.00 33.13           O
ATOM   1693  N   GLN A 224     111.448  46.538  70.343  1.00 34.22           N
ATOM   1694  CA  GLN A 224     111.900  45.199  69.974  1.00 35.79           C
ATOM   1695  C   GLN A 224     110.781  44.168  70.157  1.00 36.82           C
ATOM   1696  O   GLN A 224     110.623  43.272  69.330  1.00 39.47           O
ATOM   1697  CB  GLN A 224     113.111  44.790  70.815  1.00 37.06           C
ATOM   1698  CG  GLN A 224     114.334  45.678  70.659  1.00 47.45           C
ATOM   1699  CD  GLN A 224     114.946  45.606  69.271  1.00 55.16           C
ATOM   1700  OE1 GLN A 224     115.279  44.527  68.783  1.00 59.59           O
ATOM   1701  NE2 GLN A 224     115.106  46.759  68.631  1.00 61.41           N
ATOM   1702  N   LYS A 225     110.014  44.291  71.240  1.00 33.61           N
ATOM   1703  CA  LYS A 225     108.914  43.367  71.500  1.00 35.81           C
ATOM   1704  C   LYS A 225     107.916  43.471  70.359  1.00 38.85           C
ATOM   1705  O   LYS A 225     107.282  42.485  69.969  1.00 42.19           O
ATOM   1706  CB  LYS A 225     108.197  43.706  72.814  1.00 35.70           C
ATOM   1707  CG  LYS A 225     108.973  43.406  74.085  1.00 39.39           C
ATOM   1708  CD  LYS A 225     108.086  43.610  75.316  1.00 43.14           C
ATOM   1709  CE  LYS A 225     108.837  43.345  76.625  1.00 44.71           C
ATOM   1710  NZ  LYS A 225     109.302  41.933  76.777  1.00 44.89           N
ATOM   1711  N   MET A 226     107.790  44.682  69.829  1.00 36.03           N
ATOM   1712  CA  MET A 226     106.880  44.969  68.735  1.00 33.42           C
ATOM   1713  C   MET A 226     107.447  44.520  67.393  1.00 33.95           C
ATOM   1714  O   MET A 226     106.720  44.000  66.547  1.00 35.76           O
ATOM   1715  CB  MET A 226     106.613  46.471  68.687  1.00 35.12           C
ATOM   1716  CG  MET A 226     105.658  46.909  67.602  1.00 37.00           C
ATOM   1717  SD  MET A 226     105.470  48.693  67.604  1.00 36.60           S
ATOM   1718  CE  MET A 226     104.476  48.898  69.087  1.00 27.51           C
ATOM   1719  N   GLY A 227     108.746  44.736  67.205  1.00 32.61           N
ATOM   1720  CA  GLY A 227     109.387  44.380  65.955  1.00 31.67           C
ATOM   1721  C   GLY A 227     109.441  45.595  65.047  1.00 32.81           C
ATOM   1722  O   GLY A 227     108.504  46.398  65.026  1.00 34.98           O
ATOM   1723  N   ASP A 228     110.526  45.729  64.289  1.00 33.11           N
ATOM   1724  CA  ASP A 228     110.700  46.864  63.389  1.00 36.58           C
ATOM   1725  C   ASP A 228     109.560  47.084  62.395  1.00 38.48           C
ATOM   1726  O   ASP A 228     109.146  48.222  62.164  1.00 41.03           O
ATOM   1727  CB  ASP A 228     112.008  46.732  62.606  1.00 35.74           C
ATOM   1728  CG  ASP A 228     113.229  46.746  63.501  1.00 39.46           C
ATOM   1729  OD1 ASP A 228     113.120  47.205  64.658  1.00 35.79           O
ATOM   1730  OD2 ASP A 228     114.305  46.309  63.037  1.00 45.48           O
ATOM   1731  N   ALA A 229     109.059  46.004  61.805  1.00 37.36           N
ATOM   1732  CA  ALA A 229     107.987  46.109  60.816  1.00 37.70           C
ATOM   1733  C   ALA A 229     106.720  46.750  61.372  1.00 35.44           C
ATOM   1734  O   ALA A 229     106.134  47.636  60.743  1.00 35.77           O
ATOM   1735  CB  ALA A 229     107.667  44.727  60.237  1.00 35.20           C
ATOM   1736  N   THR A 230     106.297  46.295  62.546  1.00 34.63           N
ATOM   1737  CA  THR A 230     105.101  46.824  63.180  1.00 33.59           C
ATOM   1738  C   THR A 230     105.297  48.266  63.654  1.00 32.44           C
ATOM   1739  O   THR A 230     104.366  49.068  63.609  1.00 32.11           O
ATOM   1740  CB  THR A 230     104.679  45.925  64.354  1.00 34.37           C
ATOM   1741  OG1 THR A 230     104.379  44.617  63.850  1.00 35.65           O
ATOM   1742  CG2 THR A 230     103.443  46.479  65.055  1.00 33.07           C
ATOM   1743  N   TRP A 231     106.504  48.602  64.100  1.00 32.25           N
ATOM   1744  CA  TRP A 231     106.776  49.964  64.549  1.00 31.70           C
ATOM   1745  C   TRP A 231     106.714  50.885  63.328  1.00 34.18           C
ATOM   1746  O   TRP A 231     106.136  51.973  63.389  1.00 34.35           O
ATOM   1747  CB  TRP A 231     108.154  50.054  65.218  1.00 29.46           C
ATOM   1748  CG  TRP A 231     108.566  51.460  65.615  1.00 29.87           C
ATOM   1749  CD1 TRP A 231     109.802  52.023  65.455  1.00 32.06           C
ATOM   1750  CD2 TRP A 231     107.742  52.477  66.207  1.00 25.95           C
ATOM   1751  NE1 TRP A 231     109.798  53.322  65.902  1.00 29.31           N
ATOM   1752  CE2 TRP A 231     108.548  53.627  66.368  1.00 29.12           C
ATOM   1753  CE3 TRP A 231     106.400  52.529  66.614  1.00 29.66           C
ATOM   1754  CZ2 TRP A 231     108.057  54.819  66.918  1.00 28.17           C
ATOM   1755  CZ3 TRP A 231     105.911  53.715  67.160  1.00 27.81           C
ATOM   1756  CH2 TRP A 231     106.740  54.845  67.306  1.00 25.46           C
ATOM   1757  N   LEU A 232     107.303  50.442  62.218  1.00 33.55           N
ATOM   1758  CA  LEU A 232     107.283  51.229  60.989  1.00 34.28           C
ATOM   1759  C   LEU A 232     105.845  51.455  60.562  1.00 33.35           C
ATOM   1760  O   LEU A 232     105.471  52.548  60.135  1.00 36.31           O
ATOM   1761  CB  LEU A 232     108.021  50.508  59.867  1.00 37.41           C
ATOM   1762  CG  LEU A 232     109.540  50.624  59.895  1.00 45.65           C
ATOM   1763  CD1 LEU A 232     110.130  49.880  58.700  1.00 46.28           C
ATOM   1764  CD2 LEU A 232     109.928  52.099  59.862  1.00 45.48           C
ATOM   1765  N   ASP A 233     105.043  50.406  60.673  1.00 29.04           N
ATOM   1766  CA  ASP A 233     103.644  50.499  60.306  1.00 30.09           C
ATOM   1767  C   ASP A 233     102.985  51.582  61.153  1.00 29.79           C
ATOM   1768  O   ASP A 233     102.220  52.401  60.645  1.00 27.28           O
ATOM   1769  CB  ASP A 233     102.941  49.163  60.537  1.00 28.28           C
ATOM   1770  CG  ASP A 233     101.500  49.192  60.097  1.00 29.38           C
ATOM   1771  OD1 ASP A 233     101.264  49.365  58.884  1.00 33.46           O
ATOM   1772  OD2 ASP A 233     100.604  49.057  60.958  1.00 30.55           O
ATOM   1773  N   TYR A 234     103.287  51.591  62.448  1.00 28.62           N
ATOM   1774  CA  TYR A 234     102.710  52.601  63.329  1.00 29.89           C
ATOM   1775  C   TYR A 234     103.185  53.997  62.955  1.00 28.46           C
ATOM   1776  O   TYR A 234     102.400  54.941  62.981  1.00 32.51           O
ATOM   1777  CB  TYR A 234     103.024  52.289  64.793  1.00 25.16           C
ATOM   1778  CG  TYR A 234     102.002  51.365  65.413  1.00 22.97           C
ATOM   1779  CD1 TYR A 234     100.702  51.810  65.672  1.00 23.85           C
ATOM   1780  CD2 TYR A 234     102.317  50.036  65.711  1.00 24.46           C
ATOM   1781  CE1 TYR A 234      99.739  50.957  66.213  1.00 23.98           C
ATOM   1782  CE2 TYR A 234     101.361  49.172  66.252  1.00 21.86           C
ATOM   1783  CZ  TYR A 234     100.077  49.639  66.501  1.00 26.99           C
ATOM   1784  OH  TYR A 234      99.136  48.794  67.041  1.00 27.88           O
ATOM   1785  N   LEU A 235     104.457  54.135  62.594  1.00 27.26           N
ATOM   1786  CA  LEU A 235     104.954  55.444  62.191  1.00 28.16           C
ATOM   1787  C   LEU A 235     104.153  55.887  60.971  1.00 29.97           C
ATOM   1788  O   LEU A 235     103.855  57.070  60.813  1.00 32.17           O
ATOM   1789  CB  LEU A 235     106.449  55.390  61.864  1.00 28.14           C
ATOM   1790  CG  LEU A 235     107.383  55.270  63.076  1.00 29.94           C
ATOM   1791  CD1 LEU A 235     108.821  55.124  62.610  1.00 27.43           C
ATOM   1792  CD2 LEU A 235     107.230  56.501  63.969  1.00 29.16           C
ATOM   1793  N   ASN A 236     103.789  54.932  60.116  1.00 28.91           N
ATOM   1794  CA  ASN A 236     102.999  55.249  58.931  1.00 30.98           C
ATOM   1795  C   ASN A 236     101.547  55.558  59.296  1.00 29.87           C
ATOM   1796  O   ASN A 236     100.916  56.392  58.656  1.00 32.46           O
ATOM   1797  CB  ASN A 236     103.052  54.101  57.912  1.00 29.85           C
ATOM   1798  CG  ASN A 236     104.351  54.089  57.113  1.00 36.33           C
ATOM   1799  OD1 ASN A 236     104.663  55.041  56.394  1.00 34.37           O
ATOM   1800  ND2 ASN A 236     105.115  53.009  57.239  1.00 38.62           N
ATOM   1801  N   ARG A 237     101.019  54.889  60.320  1.00 29.75           N
ATOM   1802  CA  ARG A 237      99.644  55.139  60.746  1.00 30.82           C
ATOM   1803  C   ARG A 237      99.568  56.556  61.306  1.00 30.51           C
ATOM   1804  O   ARG A 237      98.517  57.198  61.265  1.00 33.57           O
ATOM   1805  CB  ARG A 237      99.202  54.132  61.816  1.00 28.05           C
ATOM   1806  CG  ARG A 237      99.062  52.695  61.322  1.00 29.80           C
ATOM   1807  CD  ARG A 237      98.606  51.762  62.451  1.00 29.56           C
ATOM   1808  NE  ARG A 237      97.250  52.076  62.896  1.00 31.11           N
ATOM   1809  CZ  ARG A 237      96.148  51.746  62.228  1.00 36.79           C
ATOM   1810  NH1 ARG A 237      96.236  51.079  61.085  1.00 35.15           N
ATOM   1811  NH2 ARG A 237      94.957  52.104  62.688  1.00 33.10           N
ATOM   1812  N   PHE A 238     100.693  57.032  61.830  1.00 28.09           N
ATOM   1813  CA  PHE A 238     100.783  58.378  62.379  1.00 29.43           C
ATOM   1814  C   PHE A 238     101.158  59.363  61.270  1.00 30.32           C
ATOM   1815  O   PHE A 238     101.365  60.550  61.521  1.00 27.47           O
ATOM   1816  CB  PHE A 238     101.823  58.423  63.502  1.00 27.52           C
ATOM   1817  CG  PHE A 238     101.280  58.032  64.845  1.00 28.52           C
ATOM   1818  CD1 PHE A 238     100.373  58.857  65.508  1.00 24.70           C
ATOM   1819  CD2 PHE A 238     101.677  56.847  65.454  1.00 26.38           C
ATOM   1820  CE1 PHE A 238      99.874  58.507  66.756  1.00 27.22           C
ATOM   1821  CE2 PHE A 238     101.181  56.485  66.708  1.00 28.64           C
ATOM   1822  CZ  PHE A 238     100.280  57.316  67.360  1.00 23.45           C
ATOM   1823  N   LYS A 239     101.248  58.840  60.048  1.00 31.93           N
ATOM   1824  CA  LYS A 239     101.565  59.613  58.847  1.00 31.90           C
ATOM   1825  C   LYS A 239     102.896  60.352  58.798  1.00 33.25           C
ATOM   1826  O   LYS A 239     103.020  61.358  58.097  1.00 36.41           O
ATOM   1827  CB  LYS A 239     100.443  60.607  58.542  1.00 29.29           C
ATOM   1828  CG  LYS A 239      99.156  59.980  58.034  1.00 31.67           C
ATOM   1829  CD  LYS A 239      98.114  61.066  57.757  1.00 37.11           C
ATOM   1830  CE  LYS A 239      96.761  60.484  57.370  1.00 36.98           C
ATOM   1831  NZ  LYS A 239      96.832  59.681  56.126  1.00 42.87           N
ATOM   1832  N   PHE A 240     103.897  59.870  59.522  1.00 30.63           N
ATOM   1833  CA  PHE A 240     105.193  60.530  59.471  1.00 31.26           C
ATOM   1834  C   PHE A 240     105.819  60.351  58.090  1.00 30.18           C
ATOM   1835  O   PHE A 240     105.534  59.382  57.388  1.00 27.29           O
ATOM   1836  CB  PHE A 240     106.107  59.981  60.559  1.00 28.46           C
ATOM   1837  CG  PHE A 240     105.786  60.513  61.920  1.00 34.75           C
ATOM   1838  CD1 PHE A 240     106.012  61.857  62.220  1.00 29.73           C
ATOM   1839  CD2 PHE A 240     105.223  59.691  62.893  1.00 30.45           C
ATOM   1840  CE1 PHE A 240     105.684  62.377  63.469  1.00 28.85           C
ATOM   1841  CE2 PHE A 240     104.888  60.202  64.149  1.00 31.50           C
ATOM   1842  CZ  PHE A 240     105.119  61.548  64.437  1.00 31.87           C
ATOM   1843  N   GLY A 241     106.660  61.301  57.696  1.00 29.99           N
ATOM   1844  CA  GLY A 241     107.290  61.226  56.391  1.00 28.21           C
ATOM   1845  C   GLY A 241     106.426  61.884  55.331  1.00 29.93           C
ATOM   1846  O   GLY A 241     106.872  62.108  54.207  1.00 30.41           O
ATOM   1847  N   VAL A 242     105.180  62.190  55.685  1.00 31.53           N
ATOM   1848  CA  VAL A 242     104.258  62.839  54.758  1.00 32.76           C
ATOM   1849  C   VAL A 242     103.826  64.192  55.326  1.00 33.16           C
ATOM   1850  O   VAL A 242     103.471  64.294  56.498  1.00 32.82           O
ATOM   1851  CB  VAL A 242     102.998  61.978  54.519  1.00 33.10           C
ATOM   1852  CG1 VAL A 242     102.180  62.574  53.385  1.00 32.05           C
ATOM   1853  CG2 VAL A 242     103.392  60.540  54.186  1.00 33.39           C
ATOM   1854  N   PRO A 243     103.855  65.252  54.501  1.00 34.81           N
ATOM   1855  CA  PRO A 243     103.452  66.576  54.989  1.00 32.46           C
ATOM   1856  C   PRO A 243     101.985  66.535  55.389  1.00 32.64           C
ATOM   1857  O   PRO A 243     101.206  65.772  54.814  1.00 34.11           O
ATOM   1858  CB  PRO A 243     103.665  67.487  53.775  1.00 33.45           C
ATOM   1859  CG  PRO A 243     104.623  66.725  52.900  1.00 33.33           C
ATOM   1860  CD  PRO A 243     104.177  65.299  53.065  1.00 31.77           C
ATOM   1861  N   THR A 244     101.603  67.348  56.367  1.00 27.47           N
ATOM   1862  CA  THR A 244     100.216  67.376  56.788  1.00 27.69           C
ATOM   1863  C   THR A 244      99.384  67.999  55.668  1.00 27.31           C
ATOM   1864  O   THR A 244      98.195  67.701  55.522  1.00 24.56           O
ATOM   1865  CB  THR A 244     100.020  68.230  58.057  1.00 29.25           C
ATOM   1866  OG1 THR A 244     100.158  69.617  57.724  1.00 30.61           O
ATOM   1867  CG2 THR A 244     101.048  67.859  59.116  1.00 28.98           C
ATOM   1868  N   ARG A 245     100.022  68.854  54.871  1.00 25.34           N
ATOM   1869  CA  ARG A 245      99.331  69.546  53.790  1.00 26.85           C
ATOM   1870  C   ARG A 245      98.214  70.369  54.413  1.00 26.55           C
ATOM   1871  O   ARG A 245      97.135  70.498  53.831  1.00 26.06           O
ATOM   1872  CB  ARG A 245      98.727  68.541  52.807  1.00 30.52           C
ATOM   1873  CG  ARG A 245      99.748  67.743  52.025  1.00 36.49           C
ATOM   1874  CD  ARG A 245      99.173  66.400  51.620  1.00 45.89           C
ATOM   1875  NE  ARG A 245     100.131  65.582  50.880  1.00 52.05           N
ATOM   1876  CZ  ARG A 245      99.963  64.287  50.635  1.00 51.37           C
ATOM   1877  NH1 ARG A 245      98.873  63.668  51.076  1.00 48.52           N
ATOM   1878  NH2 ARG A 245     100.883  63.614  49.957  1.00 50.55           N
ATOM   1879  N   PHE A 246      98.472  70.938  55.590  1.00 26.64           N
ATOM   1880  CA  PHE A 246      97.437  71.698  56.270  1.00 25.44           C
ATOM   1881  C   PHE A 246      97.030  72.999  55.589  1.00 28.09           C
ATOM   1882  O   PHE A 246      96.013  73.588  55.955  1.00 28.97           O
ATOM   1883  CB  PHE A 246      97.797  71.914  57.760  1.00 28.77           C
ATOM   1884  CG  PHE A 246      98.838  72.977  58.025  1.00 25.80           C
ATOM   1885  CD1 PHE A 246     100.027  73.027  57.302  1.00 27.76           C
ATOM   1886  CD2 PHE A 246      98.651  73.889  59.064  1.00 26.29           C
ATOM   1887  CE1 PHE A 246     101.013  73.967  57.614  1.00 24.28           C
ATOM   1888  CE2 PHE A 246      99.633  74.831  59.384  1.00 25.86           C
ATOM   1889  CZ  PHE A 246     100.814  74.870  58.660  1.00 23.92           C
ATOM   1890  N   GLY A 247      97.794  73.445  54.592  1.00 25.06           N
ATOM   1891  CA  GLY A 247      97.396  74.652  53.892  1.00 26.50           C
ATOM   1892  C   GLY A 247      98.456  75.615  53.394  1.00 27.70           C
ATOM   1893  O   GLY A 247      98.356  76.122  52.279  1.00 30.61           O
ATOM   1894  N   LEU A 248      99.461  75.894  54.214  1.00 26.43           N
ATOM   1895  CA  LEU A 248     100.498  76.819  53.802  1.00 25.49           C
ATOM   1896  C   LEU A 248     101.410  76.141  52.795  1.00 26.70           C
ATOM   1897  O   LEU A 248     101.644  74.935  52.868  1.00 25.27           O
ATOM   1898  CB  LEU A 248     101.280  77.310  55.023  1.00 27.07           C
ATOM   1899  CG  LEU A 248     100.380  77.977  56.074  1.00 26.04           C
ATOM   1900  CD1 LEU A 248     101.209  78.490  57.235  1.00 29.02           C
ATOM   1901  CD2 LEU A 248      99.605  79.113  55.440  1.00 29.63           C
ATOM   1902  N   THR A 249     101.905  76.922  51.843  1.00 26.55           N
ATOM   1903  CA  THR A 249     102.779  76.400  50.796  1.00 26.08           C
ATOM   1904  C   THR A 249     104.155  76.017  51.308  1.00 26.86           C
ATOM   1905  O   THR A 249     104.628  76.544  52.312  1.00 26.35           O
ATOM   1906  CB  THR A 249     102.980  77.431  49.674  1.00 28.80           C
ATOM   1907  OG1 THR A 249     103.560  78.620  50.225  1.00 23.97           O
ATOM   1908  CG2 THR A 249     101.651  77.766  49.007  1.00 23.89           C
ATOM   1909  N   ASP A 250     104.791  75.093  50.600  1.00 25.95           N
ATOM   1910  CA  ASP A 250     106.126  74.637  50.945  1.00 28.29           C
ATOM   1911  C   ASP A 250     106.293  74.079  52.353  1.00 30.97           C
ATOM   1912  O   ASP A 250     107.194  74.489  53.089  1.00 32.32           O
ATOM   1913  CB  ASP A 250     107.134  75.768  50.721  1.00 35.62           C
ATOM   1914  CG  ASP A 250     107.244  76.164  49.261  1.00 36.26           C
ATOM   1915  OD1 ASP A 250     107.417  75.263  48.417  1.00 37.23           O
ATOM   1916  OD2 ASP A 250     107.160  77.372  48.956  1.00 41.66           O
ATOM   1917  N   GLU A 251     105.423  73.150  52.727  1.00 29.46           N
ATOM   1918  CA  GLU A 251     105.510  72.504  54.031  1.00 26.99           C
ATOM   1919  C   GLU A 251     106.474  71.324  53.861  1.00 26.12           C
ATOM   1920  O   GLU A 251     106.462  70.659  52.830  1.00 25.89           O
ATOM   1921  CB  GLU A 251     104.129  72.006  54.466  1.00 26.64           C
ATOM   1922  CG  GLU A 251     104.162  71.075  55.668  1.00 31.26           C
ATOM   1923  CD  GLU A 251     102.781  70.681  56.154  1.00 29.33           C
ATOM   1924  OE1 GLU A 251     101.819  70.728  55.358  1.00 30.61           O
ATOM   1925  OE2 GLU A 251     102.663  70.308  57.338  1.00 31.77           O
ATOM   1926  N   TYR A 252     107.323  71.072  54.852  1.00 26.33           N
ATOM   1927  CA  TYR A 252     108.275  69.971  54.744  1.00 28.78           C
ATOM   1928  C   TYR A 252     107.616  68.636  55.045  1.00 30.05           C
ATOM   1929  O   TYR A 252     106.464  68.599  55.472  1.00 30.08           O
ATOM   1930  CB  TYR A 252     109.475  70.226  55.657  1.00 31.35           C
ATOM   1931  CG  TYR A 252     110.397  71.295  55.106  1.00 38.42           C
ATOM   1932  CD1 TYR A 252     109.885  72.383  54.394  1.00 41.90           C
ATOM   1933  CD2 TYR A 252     111.776  71.223  55.289  1.00 39.69           C
ATOM   1934  CE1 TYR A 252     110.721  73.370  53.874  1.00 43.22           C
ATOM   1935  CE2 TYR A 252     112.625  72.208  54.773  1.00 42.73           C
ATOM   1936  CZ  TYR A 252     112.088  73.277  54.067  1.00 44.78           C
ATOM   1937  OH  TYR A 252     112.910  74.249  53.549  1.00 47.21           O
ATOM   1938  N   ALA A 253     108.343  67.543  54.828  1.00 30.52           N
ATOM   1939  CA  ALA A 253     107.783  66.211  55.029  1.00 30.52           C
ATOM   1940  C   ALA A 253     108.532  65.304  55.992  1.00 30.02           C
ATOM   1941  O   ALA A 253     108.109  64.173  56.227  1.00 29.00           O
ATOM   1942  CB  ALA A 253     107.656  65.508  53.675  1.00 27.06           C
ATOM   1943  N   GLY A 254     109.637  65.782  56.550  1.00 28.61           N
ATOM   1944  CA  GLY A 254     110.392  64.939  57.456  1.00 28.12           C
ATOM   1945  C   GLY A 254     110.866  63.708  56.704  1.00 33.91           C
ATOM   1946  O   GLY A 254     110.928  63.711  55.470  1.00 32.57           O
ATOM   1947  N   GLN A 255     111.190  62.643  57.425  1.00 32.92           N
ATOM   1948  CA  GLN A 255     111.660  61.440  56.759  1.00 35.54           C
ATOM   1949  C   GLN A 255     111.711  60.232  57.676  1.00 33.00           C
ATOM   1950  O   GLN A 255     112.336  60.279  58.737  1.00 32.43           O
ATOM   1951  CB  GLN A 255     113.050  61.688  56.169  1.00 38.49           C
ATOM   1952  CG  GLN A 255     113.601  60.508  55.405  1.00 45.70           C
ATOM   1953  CD  GLN A 255     114.879  60.845  54.685  1.00 55.91           C
ATOM   1954  OE1 GLN A 255     115.839  61.325  55.290  1.00 59.93           O
ATOM   1955  NE2 GLN A 255     114.904  60.595  53.380  1.00 60.94           N
ATOM   1956  N   LEU A 256     111.052  59.150  57.266  1.00 33.08           N
ATOM   1957  CA  LEU A 256     111.048  57.932  58.066  1.00 36.27           C
ATOM   1958  C   LEU A 256     112.487  57.474  58.266  1.00 34.23           C
ATOM   1959  O   LEU A 256     113.388  57.882  57.536  1.00 35.46           O
ATOM   1960  CB  LEU A 256     110.246  56.819  57.379  1.00 35.89           C
ATOM   1961  CG  LEU A 256     108.711  56.853  57.416  1.00 35.89           C
ATOM   1962  CD1 LEU A 256     108.230  57.119  58.845  1.00 33.48           C
ATOM   1963  CD2 LEU A 256     108.197  57.917  56.484  1.00 42.78           C
ATOM   1964  N   PRO A 257     112.727  56.627  59.271  1.00 33.98           N
ATOM   1965  CA  PRO A 257     114.099  56.168  59.490  1.00 36.02           C
ATOM   1966  C   PRO A 257     114.604  55.280  58.351  1.00 38.19           C
ATOM   1967  O   PRO A 257     113.821  54.595  57.685  1.00 35.94           O
ATOM   1968  CB  PRO A 257     114.002  55.422  60.818  1.00 31.50           C
ATOM   1969  CG  PRO A 257     112.602  54.881  60.793  1.00 30.22           C
ATOM   1970  CD  PRO A 257     111.803  56.047  60.261  1.00 34.12           C
ATOM   1971  N   ALA A 258     115.914  55.311  58.124  1.00 40.04           N
ATOM   1972  CA  ALA A 258     116.526  54.494  57.087  1.00 43.19           C
ATOM   1973  C   ALA A 258     116.193  53.044  57.414  1.00 46.66           C
ATOM   1974  O   ALA A 258     115.985  52.699  58.580  1.00 46.79           O
ATOM   1975  CB  ALA A 258     118.033  54.703  57.076  1.00 41.32           C
ATOM   1976  N   ASP A 259     116.157  52.194  56.395  1.00 49.98           N
ATOM   1977  CA  ASP A 259     115.813  50.795  56.602  1.00 52.57           C
ATOM   1978  C   ASP A 259     116.908  49.886  57.170  1.00 51.90           C
ATOM   1979  O   ASP A 259     117.484  49.073  56.451  1.00 52.81           O
ATOM   1980  CB  ASP A 259     115.290  50.200  55.299  1.00 55.57           C
ATOM   1981  CG  ASP A 259     114.827  48.773  55.467  1.00 59.53           C
ATOM   1982  OD1 ASP A 259     113.961  48.532  56.338  1.00 62.06           O
ATOM   1983  OD2 ASP A 259     115.329  47.897  54.731  1.00 58.51           O
ATOM   1984  N   ASN A 260     117.184  50.027  58.464  1.00 50.36           N
ATOM   1985  CA  ASN A 260     118.177  49.200  59.144  1.00 46.53           C
ATOM   1986  C   ASN A 260     117.779  49.104  60.617  1.00 44.59           C
ATOM   1987  O   ASN A 260     117.113  49.993  61.145  1.00 44.93           O
ATOM   1988  CB  ASN A 260     119.582  49.786  58.983  1.00 42.41           C
ATOM   1989  CG  ASN A 260     119.792  51.032  59.794  1.00 45.59           C
ATOM   1990  OD1 ASN A 260     119.853  50.985  61.024  1.00 47.45           O
ATOM   1991  ND2 ASN A 260     119.907  52.166  59.113  1.00 44.44           N
ATOM   1992  N   ILE A 261     118.192  48.032  61.280  1.00 42.09           N
ATOM   1993  CA  ILE A 261     117.809  47.810  62.666  1.00 42.74           C
ATOM   1994  C   ILE A 261     118.228  48.838  63.714  1.00 43.52           C
ATOM   1995  O   ILE A 261     117.655  48.879  64.803  1.00 45.10           O
ATOM   1996  CB  ILE A 261     118.258  46.411  63.143  1.00 42.23           C
ATOM   1997  CG1 ILE A 261     119.780  46.306  63.138  1.00 44.71           C
ATOM   1998  CG2 ILE A 261     117.668  45.345  62.234  1.00 42.28           C
ATOM   1999  CD1 ILE A 261     120.288  45.017  63.768  1.00 42.82           C
ATOM   2000  N   VAL A 262     119.212  49.672  63.408  1.00 41.33           N
ATOM   2001  CA  VAL A 262     119.649  50.663  64.381  1.00 39.12           C
ATOM   2002  C   VAL A 262     118.805  51.935  64.311  1.00 40.15           C
ATOM   2003  O   VAL A 262     118.391  52.473  65.333  1.00 38.38           O
ATOM   2004  CB  VAL A 262     121.139  51.030  64.178  1.00 39.67           C
ATOM   2005  CG1 VAL A 262     121.527  52.169  65.109  1.00 38.21           C
ATOM   2006  CG2 VAL A 262     122.015  49.814  64.444  1.00 37.55           C
ATOM   2007  N   ASN A 263     118.549  52.414  63.101  1.00 40.64           N
ATOM   2008  CA  ASN A 263     117.765  53.625  62.930  1.00 41.03           C
ATOM   2009  C   ASN A 263     116.303  53.402  63.305  1.00 39.27           C
ATOM   2010  O   ASN A 263     115.694  54.243  63.967  1.00 38.32           O
ATOM   2011  CB  ASN A 263     117.878  54.122  61.487  1.00 39.72           C
ATOM   2012  CG  ASN A 263     119.279  54.588  61.142  1.00 44.50           C
ATOM   2013  OD1 ASN A 263     119.611  54.785  59.972  1.00 49.29           O
ATOM   2014  ND2 ASN A 263     120.110  54.774  62.161  1.00 49.04           N
ATOM   2015  N   ILE A 264     115.740  52.274  62.888  1.00 35.62           N
ATOM   2016  CA  ILE A 264     114.351  51.985  63.210  1.00 38.77           C
ATOM   2017  C   ILE A 264     114.212  51.894  64.728  1.00 40.05           C
ATOM   2018  O   ILE A 264     113.193  52.291  65.290  1.00 42.02           O
ATOM   2019  CB  ILE A 264     113.879  50.666  62.566  1.00 38.59           C
ATOM   2020  CG1 ILE A 264     113.950  50.780  61.043  1.00 40.68           C
ATOM   2021  CG2 ILE A 264     112.456  50.354  62.996  1.00 34.59           C
ATOM   2022  CD1 ILE A 264     113.536  49.511  60.305  1.00 41.37           C
ATOM   2023  N   ALA A 265     115.245  51.382  65.388  1.00 37.24           N
ATOM   2024  CA  ALA A 265     115.225  51.264  66.840  1.00 37.01           C
ATOM   2025  C   ALA A 265     115.295  52.646  67.471  1.00 35.28           C
ATOM   2026  O   ALA A 265     114.505  52.978  68.352  1.00 34.88           O
ATOM   2027  CB  ALA A 265     116.396  50.423  67.318  1.00 34.65           C
ATOM   2028  N   GLN A 266     116.250  53.445  67.010  1.00 35.39           N
ATOM   2029  CA  GLN A 266     116.450  54.794  67.523  1.00 36.16           C
ATOM   2030  C   GLN A 266     115.214  55.664  67.380  1.00 35.25           C
ATOM   2031  O   GLN A 266     114.952  56.517  68.225  1.00 38.63           O
ATOM   2032  CB  GLN A 266     117.618  55.465  66.802  1.00 37.71           C
ATOM   2033  CG  GLN A 266     118.948  54.761  66.987  1.00 39.43           C
ATOM   2034  CD  GLN A 266     120.046  55.391  66.159  1.00 41.98           C
ATOM   2035  OE1 GLN A 266     119.898  55.569  64.948  1.00 41.97           O
ATOM   2036  NE2 GLN A 266     121.159  55.729  66.805  1.00 41.42           N
ATOM   2037  N   SER A 267     114.457  55.453  66.308  1.00 33.65           N
ATOM   2038  CA  SER A 267     113.260  56.246  66.083  1.00 32.77           C
ATOM   2039  C   SER A 267     112.266  56.056  67.221  1.00 32.23           C
ATOM   2040  O   SER A 267     111.404  56.903  67.441  1.00 33.78           O
ATOM   2041  CB  SER A 267     112.606  55.880  64.746  1.00 32.39           C
ATOM   2042  OG  SER A 267     112.072  54.569  64.764  1.00 34.50           O
ATOM   2043  N   SER A 268     112.391  54.952  67.954  1.00 30.46           N
ATOM   2044  CA  SER A 268     111.479  54.697  69.063  1.00 30.16           C
ATOM   2045  C   SER A 268     111.609  55.836  70.060  1.00 27.59           C
ATOM   2046  O   SER A 268     110.668  56.139  70.790  1.00 28.61           O
ATOM   2047  CB  SER A 268     111.796  53.365  69.751  1.00 32.74           C
ATOM   2048  OG  SER A 268     113.007  53.431  70.484  1.00 35.29           O
ATOM   2049  N   PHE A 269     112.781  56.460  70.105  1.00 25.28           N
ATOM   2050  CA  PHE A 269     112.964  57.585  71.006  1.00 29.03           C
ATOM   2051  C   PHE A 269     113.272  58.891  70.270  1.00 31.02           C
ATOM   2052  O   PHE A 269     113.994  59.749  70.774  1.00 30.82           O
ATOM   2053  CB  PHE A 269     114.024  57.299  72.082  1.00 27.81           C
ATOM   2054  CG  PHE A 269     115.326  56.758  71.559  1.00 29.10           C
ATOM   2055  CD1 PHE A 269     116.367  57.617  71.227  1.00 29.55           C
ATOM   2056  CD2 PHE A 269     115.535  55.389  71.463  1.00 28.81           C
ATOM   2057  CE1 PHE A 269     117.603  57.116  70.812  1.00 33.03           C
ATOM   2058  CE2 PHE A 269     116.763  54.879  71.052  1.00 33.12           C
ATOM   2059  CZ  PHE A 269     117.801  55.744  70.727  1.00 30.89           C
ATOM   2060  N   GLY A 270     112.718  59.021  69.068  1.00 30.43           N
ATOM   2061  CA  GLY A 270     112.874  60.237  68.290  1.00 31.82           C
ATOM   2062  C   GLY A 270     114.199  60.590  67.643  1.00 35.35           C
ATOM   2063  O   GLY A 270     114.431  61.760  67.340  1.00 33.71           O
ATOM   2064  N   GLN A 271     115.078  59.612  67.446  1.00 35.70           N
ATOM   2065  CA  GLN A 271     116.353  59.875  66.782  1.00 34.75           C
ATOM   2066  C   GLN A 271     116.362  58.974  65.556  1.00 33.70           C
ATOM   2067  O   GLN A 271     115.703  57.935  65.548  1.00 30.09           O
ATOM   2068  CB  GLN A 271     117.540  59.536  67.690  1.00 35.26           C
ATOM   2069  CG  GLN A 271     117.575  60.296  69.017  1.00 35.47           C
ATOM   2070  CD  GLN A 271     117.845  61.796  68.874  1.00 42.86           C
ATOM   2071  OE1 GLN A 271     117.812  62.529  69.862  1.00 40.27           O
ATOM   2072  NE2 GLN A 271     118.119  62.252  67.650  1.00 41.59           N
ATOM   2073  N   GLY A 272     117.087  59.369  64.516  1.00 33.01           N
ATOM   2074  CA  GLY A 272     117.127  58.549  63.319  1.00 31.80           C
ATOM   2075  C   GLY A 272     115.864  58.729  62.503  1.00 33.07           C
ATOM   2076  O   GLY A 272     115.601  57.993  61.552  1.00 35.89           O
ATOM   2077  N   ILE A 273     115.065  59.711  62.895  1.00 32.08           N
ATOM   2078  CA  ILE A 273     113.833  60.029  62.189  1.00 30.25           C
ATOM   2079  C   ILE A 273     113.724  61.545  62.238  1.00 30.26           C
ATOM   2080  O   ILE A 273     114.119  62.160  63.227  1.00 32.33           O
ATOM   2081  CB  ILE A 273     112.592  59.384  62.874  1.00 30.08           C
ATOM   2082  CG1 ILE A 273     111.317  59.767  62.118  1.00 27.35           C
ATOM   2083  CG2 ILE A 273     112.497  59.831  64.320  1.00 25.69           C
ATOM   2084  CD1 ILE A 273     110.075  59.060  62.608  1.00 24.31           C
ATOM   2085  N   SER A 274     113.235  62.158  61.168  1.00 27.87           N
ATOM   2086  CA  SER A 274     113.091  63.609  61.177  1.00 32.10           C
ATOM   2087  C   SER A 274     111.628  63.938  60.941  1.00 27.78           C
ATOM   2088  O   SER A 274     110.936  63.246  60.200  1.00 27.33           O
ATOM   2089  CB  SER A 274     113.964  64.268  60.106  1.00 27.91           C
ATOM   2090  OG  SER A 274     113.344  64.203  58.839  1.00 40.72           O
ATOM   2091  N   VAL A 275     111.162  65.001  61.577  1.00 30.15           N
ATOM   2092  CA  VAL A 275     109.771  65.395  61.462  1.00 28.21           C
ATOM   2093  C   VAL A 275     109.621  66.907  61.406  1.00 29.91           C
ATOM   2094  O   VAL A 275     110.589  67.652  61.581  1.00 29.33           O
ATOM   2095  CB  VAL A 275     108.972  64.905  62.688  1.00 29.08           C
ATOM   2096  CG1 VAL A 275     109.108  63.392  62.848  1.00 25.08           C
ATOM   2097  CG2 VAL A 275     109.484  65.607  63.938  1.00 24.57           C
ATOM   2098  N   THR A 276     108.392  67.344  61.159  1.00 29.11           N
ATOM   2099  CA  THR A 276     108.054  68.757  61.134  1.00 26.35           C
ATOM   2100  C   THR A 276     107.200  68.936  62.386  1.00 27.52           C
ATOM   2101  O   THR A 276     106.692  67.959  62.937  1.00 28.36           O
ATOM   2102  CB  THR A 276     107.193  69.114  59.916  1.00 28.33           C
ATOM   2103  OG1 THR A 276     105.964  68.374  59.971  1.00 25.16           O
ATOM   2104  CG2 THR A 276     107.930  68.790  58.627  1.00 22.49           C
ATOM   2105  N   GLN A 277     107.025  70.167  62.840  1.00 27.87           N
ATOM   2106  CA  GLN A 277     106.220  70.384  64.028  1.00 26.21           C
ATOM   2107  C   GLN A 277     104.746  70.105  63.779  1.00 26.63           C
ATOM   2108  O   GLN A 277     104.027  69.666  64.689  1.00 26.49           O
ATOM   2109  CB  GLN A 277     106.409  71.803  64.545  1.00 28.90           C
ATOM   2110  CG  GLN A 277     107.842  72.108  64.909  1.00 35.09           C
ATOM   2111  CD  GLN A 277     107.954  73.289  65.836  1.00 35.01           C
ATOM   2112  OE1 GLN A 277     107.091  74.167  65.842  1.00 41.03           O
ATOM   2113  NE2 GLN A 277     109.026  73.330  66.617  1.00 35.68           N
ATOM   2114  N   THR A 278     104.286  70.361  62.557  1.00 25.19           N
ATOM   2115  CA  THR A 278     102.893  70.100  62.234  1.00 26.65           C
ATOM   2116  C   THR A 278     102.649  68.591  62.295  1.00 28.78           C
ATOM   2117  O   THR A 278     101.574  68.151  62.709  1.00 29.35           O
ATOM   2118  CB  THR A 278     102.492  70.658  60.840  1.00 25.53           C
ATOM   2119  OG1 THR A 278     103.460  70.276  59.858  1.00 25.22           O
ATOM   2120  CG2 THR A 278     102.383  72.178  60.892  1.00 25.15           C
ATOM   2121  N   GLN A 279     103.641  67.794  61.906  1.00 23.70           N
ATOM   2122  CA  GLN A 279     103.469  66.346  61.982  1.00 28.66           C
ATOM   2123  C   GLN A 279     103.366  65.908  63.447  1.00 27.35           C
ATOM   2124  O   GLN A 279     102.528  65.072  63.793  1.00 27.72           O
ATOM   2125  CB  GLN A 279     104.629  65.612  61.302  1.00 26.20           C
ATOM   2126  CG  GLN A 279     104.674  65.805  59.802  1.00 30.06           C
ATOM   2127  CD  GLN A 279     105.893  65.166  59.176  1.00 29.57           C
ATOM   2128  OE1 GLN A 279     106.994  65.246  59.719  1.00 29.65           O
ATOM   2129  NE2 GLN A 279     105.707  64.539  58.023  1.00 26.74           N
ATOM   2130  N   MET A 280     104.213  66.468  64.307  1.00 22.29           N
ATOM   2131  CA  MET A 280     104.170  66.116  65.721  1.00 23.50           C
ATOM   2132  C   MET A 280     102.838  66.553  66.321  1.00 23.76           C
ATOM   2133  O   MET A 280     102.239  65.830  67.110  1.00 23.85           O
ATOM   2134  CB  MET A 280     105.321  66.781  66.491  1.00 25.58           C
ATOM   2135  CG  MET A 280     106.716  66.254  66.156  1.00 25.85           C
ATOM   2136  SD  MET A 280     106.875  64.455  66.313  1.00 27.09           S
ATOM   2137  CE  MET A 280     107.005  64.261  68.142  1.00 19.23           C
ATOM   2138  N   ILE A 281     102.373  67.737  65.941  1.00 23.31           N
ATOM   2139  CA  ILE A 281     101.105  68.244  66.452  1.00 24.40           C
ATOM   2140  C   ILE A 281      99.964  67.345  66.003  1.00 27.65           C
ATOM   2141  O   ILE A 281      99.065  67.025  66.787  1.00 29.64           O
ATOM   2142  CB  ILE A 281     100.855  69.692  65.979  1.00 22.28           C
ATOM   2143  CG1 ILE A 281     101.829  70.633  66.705  1.00 22.96           C
ATOM   2144  CG2 ILE A 281      99.417  70.087  66.229  1.00 17.96           C
ATOM   2145  CD1 ILE A 281     101.682  72.097  66.346  1.00 26.08           C
ATOM   2146  N   ARG A 282     100.009  66.933  64.740  1.00 27.21           N
ATOM   2147  CA  ARG A 282      98.991  66.050  64.189  1.00 24.11           C
ATOM   2148  C   ARG A 282      98.972  64.736  64.972  1.00 27.06           C
ATOM   2149  O   ARG A 282      97.906  64.233  65.330  1.00 25.36           O
ATOM   2150  CB  ARG A 282      99.275  65.771  62.714  1.00 22.47           C
ATOM   2151  CG  ARG A 282      98.279  64.820  62.069  1.00 25.66           C
ATOM   2152  CD  ARG A 282      98.582  64.643  60.597  1.00 25.05           C
ATOM   2153  NE  ARG A 282      99.950  64.178  60.395  1.00 28.99           N
ATOM   2154  CZ  ARG A 282     100.499  63.961  59.203  1.00 33.80           C
ATOM   2155  NH1 ARG A 282      99.789  64.167  58.096  1.00 27.13           N
ATOM   2156  NH2 ARG A 282     101.761  63.547  59.119  1.00 29.51           N
ATOM   2157  N   ALA A 283     100.156  64.186  65.233  1.00 24.16           N
ATOM   2158  CA  ALA A 283     100.276  62.938  65.988  1.00 24.43           C
ATOM   2159  C   ALA A 283      99.755  63.142  67.408  1.00 24.99           C
ATOM   2160  O   ALA A 283      99.052  62.285  67.951  1.00 26.94           O
ATOM   2161  CB  ALA A 283     101.739  62.481  66.039  1.00 25.15           C
ATOM   2162  N   PHE A 284     100.105  64.280  68.004  1.00 21.17           N
ATOM   2163  CA  PHE A 284      99.673  64.589  69.360  1.00 20.70           C
ATOM   2164  C   PHE A 284      98.159  64.654  69.494  1.00 23.93           C
ATOM   2165  O   PHE A 284      97.621  64.274  70.531  1.00 26.95           O
ATOM   2166  CB  PHE A 284     100.274  65.914  69.846  1.00 19.79           C
ATOM   2167  CG  PHE A 284     101.756  65.861  70.106  1.00 24.41           C
ATOM   2168  CD1 PHE A 284     102.346  64.719  70.649  1.00 21.89           C
ATOM   2169  CD2 PHE A 284     102.557  66.978  69.865  1.00 25.24           C
ATOM   2170  CE1 PHE A 284     103.710  64.691  70.955  1.00 26.01           C
ATOM   2171  CE2 PHE A 284     103.925  66.962  70.167  1.00 25.04           C
ATOM   2172  CZ  PHE A 284     104.501  65.811  70.716  1.00 24.97           C
ATOM   2173  N   THR A 285      97.465  65.122  68.458  1.00 24.79           N
ATOM   2174  CA  THR A 285      96.014  65.218  68.554  1.00 23.30           C
ATOM   2175  C   THR A 285      95.395  63.851  68.789  1.00 24.89           C
ATOM   2176  O   THR A 285      94.411  63.739  69.516  1.00 27.62           O
ATOM   2177  CB  THR A 285      95.360  65.865  67.300  1.00 21.16           C
ATOM   2178  OG1 THR A 285      95.636  65.080  66.137  1.00 23.63           O
ATOM   2179  CG2 THR A 285      95.868  67.275  67.109  1.00 18.08           C
ATOM   2180  N   ALA A 286      95.971  62.812  68.192  1.00 24.38           N
ATOM   2181  CA  ALA A 286      95.445  61.461  68.382  1.00 27.17           C
ATOM   2182  C   ALA A 286      95.591  61.065  69.850  1.00 24.99           C
ATOM   2183  O   ALA A 286      94.646  60.596  70.479  1.00 26.34           O
ATOM   2184  CB  ALA A 286      96.193  60.473  67.499  1.00 21.22           C
ATOM   2185  N   ILE A 287      96.782  61.268  70.396  1.00 23.98           N
ATOM   2186  CA  ILE A 287      97.036  60.929  71.789  1.00 25.84           C
ATOM   2187  C   ILE A 287      96.096  61.681  72.727  1.00 26.37           C
ATOM   2188  O   ILE A 287      95.573  61.120  73.685  1.00 28.62           O
ATOM   2189  CB  ILE A 287      98.478  61.278  72.182  1.00 26.57           C
ATOM   2190  CG1 ILE A 287      99.455  60.650  71.179  1.00 22.31           C
ATOM   2191  CG2 ILE A 287      98.745  60.839  73.615  1.00 21.02           C
ATOM   2192  CD1 ILE A 287      99.250  59.171  70.948  1.00 21.56           C
ATOM   2193  N   ALA A 288      95.876  62.954  72.434  1.00 29.39           N
ATOM   2194  CA  ALA A 288      95.019  63.789  73.262  1.00 32.02           C
ATOM   2195  C   ALA A 288      93.533  63.666  72.950  1.00 33.95           C
ATOM   2196  O   ALA A 288      92.706  64.200  73.685  1.00 34.66           O
ATOM   2197  CB  ALA A 288      95.448  65.253  73.126  1.00 32.21           C
ATOM   2198  N   ASN A 289      93.185  62.957  71.882  1.00 33.95           N
ATOM   2199  CA  ASN A 289      91.782  62.856  71.506  1.00 36.91           C
ATOM   2200  C   ASN A 289      91.311  61.490  70.992  1.00 38.39           C
ATOM   2201  O   ASN A 289      91.003  61.328  69.811  1.00 37.10           O
ATOM   2202  CB  ASN A 289      91.489  63.945  70.471  1.00 43.66           C
ATOM   2203  CG  ASN A 289      90.050  63.963  70.031  1.00 48.89           C
ATOM   2204  OD1 ASN A 289      89.135  64.111  70.848  1.00 49.74           O
ATOM   2205  ND2 ASN A 289      89.836  63.817  68.725  1.00 50.56           N
ATOM   2206  N   ASP A 290      91.256  60.514  71.893  1.00 36.93           N
ATOM   2207  CA  ASP A 290      90.799  59.162  71.566  1.00 37.40           C
ATOM   2208  C   ASP A 290      91.489  58.439  70.402  1.00 34.36           C
ATOM   2209  O   ASP A 290      90.868  57.627  69.725  1.00 36.53           O
ATOM   2210  CB  ASP A 290      89.290  59.176  71.308  1.00 38.26           C
ATOM   2211  CG  ASP A 290      88.508  59.816  72.442  1.00 44.89           C
ATOM   2212  OD1 ASP A 290      88.800  59.516  73.621  1.00 41.35           O
ATOM   2213  OD2 ASP A 290      87.591  60.614  72.150  1.00 48.65           O
ATOM   2214  N   GLY A 291      92.766  58.717  70.173  1.00 31.89           N
ATOM   2215  CA  GLY A 291      93.475  58.046  69.097  1.00 29.00           C
ATOM   2216  C   GLY A 291      93.097  58.513  67.705  1.00 29.94           C
ATOM   2217  O   GLY A 291      93.548  57.945  66.712  1.00 30.83           O
ATOM   2218  N   VAL A 292      92.271  59.552  67.629  1.00 29.23           N
ATOM   2219  CA  VAL A 292      91.827  60.094  66.351  1.00 29.37           C
ATOM   2220  C   VAL A 292      92.627  61.334  65.964  1.00 29.41           C
ATOM   2221  O   VAL A 292      92.471  62.387  66.577  1.00 28.35           O
ATOM   2222  CB  VAL A 292      90.340  60.485  66.414  1.00 31.71           C
ATOM   2223  CG1 VAL A 292      89.886  61.033  65.073  1.00 29.56           C
ATOM   2224  CG2 VAL A 292      89.507  59.282  66.815  1.00 33.53           C
ATOM   2225  N   MET A 293      93.476  61.214  64.946  1.00 29.19           N
ATOM   2226  CA  MET A 293      94.272  62.356  64.503  1.00 30.05           C
ATOM   2227  C   MET A 293      93.405  63.416  63.848  1.00 29.01           C
ATOM   2228  O   MET A 293      92.452  63.102  63.133  1.00 30.97           O
ATOM   2229  CB  MET A 293      95.350  61.938  63.503  1.00 28.29           C
ATOM   2230  CG  MET A 293      96.522  61.210  64.098  1.00 28.92           C
ATOM   2231  SD  MET A 293      97.917  61.205  62.956  1.00 30.51           S
ATOM   2232  CE  MET A 293      97.225  60.260  61.558  1.00 32.51           C
ATOM   2233  N   LEU A 294      93.754  64.673  64.098  1.00 29.02           N
ATOM   2234  CA  LEU A 294      93.038  65.809  63.536  1.00 28.44           C
ATOM   2235  C   LEU A 294      94.024  66.624  62.700  1.00 29.18           C
ATOM   2236  O   LEU A 294      95.211  66.706  63.027  1.00 32.34           O
ATOM   2237  CB  LEU A 294      92.464  66.680  64.657  1.00 27.67           C
ATOM   2238  CG  LEU A 294      91.477  66.013  65.618  1.00 27.56           C
ATOM   2239  CD1 LEU A 294      90.979  67.037  66.630  1.00 24.15           C
ATOM   2240  CD2 LEU A 294      90.307  65.437  64.841  1.00 23.86           C
ATOM   2241  N   GLU A 295      93.542  67.217  61.615  1.00 26.45           N
ATOM   2242  CA  GLU A 295      94.402  68.017  60.758  1.00 22.78           C
ATOM   2243  C   GLU A 295      94.650  69.350  61.452  1.00 26.44           C
ATOM   2244  O   GLU A 295      93.715  69.976  61.954  1.00 25.43           O
ATOM   2245  CB  GLU A 295      93.716  68.257  59.407  1.00 26.27           C
ATOM   2246  CG  GLU A 295      94.508  69.103  58.422  1.00 29.76           C
ATOM   2247  CD  GLU A 295      95.687  68.361  57.813  1.00 31.42           C
ATOM   2248  OE1 GLU A 295      96.151  67.374  58.419  1.00 34.19           O
ATOM   2249  OE2 GLU A 295      96.163  68.775  56.734  1.00 28.01           O
ATOM   2250  N   PRO A 296      95.917  69.787  61.529  1.00 24.50           N
ATOM   2251  CA  PRO A 296      96.183  71.074  62.181  1.00 24.50           C
ATOM   2252  C   PRO A 296      95.474  72.150  61.355  1.00 24.28           C
ATOM   2253  O   PRO A 296      95.470  72.078  60.128  1.00 26.90           O
ATOM   2254  CB  PRO A 296      97.706  71.189  62.110  1.00 20.39           C
ATOM   2255  CG  PRO A 296      98.146  69.757  62.179  1.00 22.25           C
ATOM   2256  CD  PRO A 296      97.171  69.072  61.239  1.00 22.24           C
ATOM   2257  N   LYS A 297      94.877  73.135  62.018  1.00 26.05           N
ATOM   2258  CA  LYS A 297      94.140  74.191  61.324  1.00 24.86           C
ATOM   2259  C   LYS A 297      94.547  75.607  61.715  1.00 28.26           C
ATOM   2260  O   LYS A 297      94.927  75.864  62.856  1.00 29.74           O
ATOM   2261  CB  LYS A 297      92.639  74.053  61.599  1.00 21.02           C
ATOM   2262  CG  LYS A 297      91.956  72.855  60.985  1.00 25.90           C
ATOM   2263  CD  LYS A 297      90.505  72.798  61.457  1.00 28.66           C
ATOM   2264  CE  LYS A 297      89.643  71.908  60.576  1.00 29.48           C
ATOM   2265  NZ  LYS A 297      89.476  72.472  59.208  1.00 25.46           N
ATOM   2266  N   PHE A 298      94.445  76.531  60.762  1.00 27.39           N
ATOM   2267  CA  PHE A 298      94.762  77.926  61.030  1.00 22.41           C
ATOM   2268  C   PHE A 298      93.672  78.829  60.468  1.00 22.93           C
ATOM   2269  O   PHE A 298      93.692  80.038  60.680  1.00 24.22           O
ATOM   2270  CB  PHE A 298      96.143  78.303  60.467  1.00 20.12           C
ATOM   2271  CG  PHE A 298      96.287  78.100  58.987  1.00 26.34           C
ATOM   2272  CD1 PHE A 298      95.924  79.102  58.093  1.00 26.51           C
ATOM   2273  CD2 PHE A 298      96.790  76.900  58.483  1.00 26.09           C
ATOM   2274  CE1 PHE A 298      96.058  78.916  56.715  1.00 28.88           C
ATOM   2275  CE2 PHE A 298      96.928  76.703  57.109  1.00 25.20           C
ATOM   2276  CZ  PHE A 298      96.560  77.716  56.225  1.00 28.58           C
ATOM   2277  N   ILE A 299      92.707  78.234  59.769  1.00 23.92           N
ATOM   2278  CA  ILE A 299      91.603  78.999  59.201  1.00 25.62           C
ATOM   2279  C   ILE A 299      90.288  78.642  59.885  1.00 27.01           C
ATOM   2280  O   ILE A 299      89.843  77.493  59.844  1.00 27.25           O
ATOM   2281  CB  ILE A 299      91.436  78.749  57.680  1.00 26.89           C
ATOM   2282  CG1 ILE A 299      92.682  79.222  56.926  1.00 24.28           C
ATOM   2283  CG2 ILE A 299      90.200  79.498  57.166  1.00 19.21           C
ATOM   2284  CD1 ILE A 299      92.618  78.981  55.436  1.00 25.59           C
ATOM   2285  N   SER A 300      89.665  79.637  60.505  1.00 25.53           N
ATOM   2286  CA  SER A 300      88.405  79.433  61.197  1.00 24.26           C
ATOM   2287  C   SER A 300      87.239  79.680  60.247  1.00 27.02           C
ATOM   2288  O   SER A 300      86.243  78.959  60.257  1.00 29.41           O
ATOM   2289  CB  SER A 300      88.310  80.385  62.386  1.00 28.41           C
ATOM   2290  OG  SER A 300      87.113  80.163  63.109  1.00 34.83           O
ATOM   2291  N   ALA A 301      87.372  80.711  59.423  1.00 26.05           N
ATOM   2292  CA  ALA A 301      86.331  81.047  58.475  1.00 27.52           C
ATOM   2293  C   ALA A 301      86.851  82.030  57.443  1.00 30.04           C
ATOM   2294  O   ALA A 301      87.848  82.715  57.671  1.00 28.94           O
ATOM   2295  CB  ALA A 301      85.139  81.646  59.205  1.00 24.99           C
ATOM   2296  N   ILE A 302      86.171  82.073  56.302  1.00 28.35           N
ATOM   2297  CA  ILE A 302      86.505  82.991  55.226  1.00 25.58           C
ATOM   2298  C   ILE A 302      85.217  83.728  54.902  1.00 27.32           C
ATOM   2299  O   ILE A 302      84.180  83.109  54.657  1.00 25.90           O
ATOM   2300  CB  ILE A 302      86.993  82.256  53.962  1.00 24.94           C
ATOM   2301  CG1 ILE A 302      88.247  81.437  54.287  1.00 26.34           C
ATOM   2302  CG2 ILE A 302      87.316  83.273  52.858  1.00 24.18           C
ATOM   2303  CD1 ILE A 302      88.749  80.612  53.123  1.00 27.28           C
ATOM   2304  N   TYR A 303      85.280  85.051  54.917  1.00 27.98           N
ATOM   2305  CA  TYR A 303      84.110  85.867  54.639  1.00 27.60           C
ATOM   2306  C   TYR A 303      84.210  86.568  53.293  1.00 27.21           C
ATOM   2307  O   TYR A 303      85.246  87.145  52.956  1.00 27.91           O
ATOM   2308  CB  TYR A 303      83.935  86.923  55.731  1.00 24.15           C
ATOM   2309  CG  TYR A 303      82.808  87.886  55.451  1.00 23.34           C
ATOM   2310  CD1 TYR A 303      81.481  87.483  55.560  1.00 22.37           C
ATOM   2311  CD2 TYR A 303      83.068  89.202  55.076  1.00 22.74           C
ATOM   2312  CE1 TYR A 303      80.436  88.366  55.304  1.00 25.19           C
ATOM   2313  CE2 TYR A 303      82.029  90.101  54.821  1.00 21.28           C
ATOM   2314  CZ  TYR A 303      80.713  89.674  54.937  1.00 26.42           C
ATOM   2315  OH  TYR A 303      79.671  90.548  54.694  1.00 26.74           O
ATOM   2316  N   ASP A 304      83.123  86.529  52.531  1.00 28.89           N
ATOM   2317  CA  ASP A 304      83.087  87.184  51.227  1.00 29.03           C
ATOM   2318  C   ASP A 304      82.199  88.426  51.335  1.00 28.47           C
ATOM   2319  O   ASP A 304      80.977  88.313  51.439  1.00 30.87           O
ATOM   2320  CB  ASP A 304      82.511  86.236  50.171  1.00 27.40           C
ATOM   2321  CG  ASP A 304      82.702  86.751  48.751  1.00 31.40           C
ATOM   2322  OD1 ASP A 304      82.788  87.986  48.559  1.00 29.85           O
ATOM   2323  OD2 ASP A 304      82.754  85.913  47.821  1.00 32.39           O
ATOM   2324  N   PRO A 305      82.802  89.627  51.316  1.00 25.10           N
ATOM   2325  CA  PRO A 305      82.019  90.863  51.414  1.00 24.14           C
ATOM   2326  C   PRO A 305      81.186  91.168  50.167  1.00 28.80           C
ATOM   2327  O   PRO A 305      80.221  91.930  50.231  1.00 27.69           O
ATOM   2328  CB  PRO A 305      83.085  91.929  51.664  1.00 18.71           C
ATOM   2329  CG  PRO A 305      84.259  91.408  50.889  1.00 23.61           C
ATOM   2330  CD  PRO A 305      84.245  89.920  51.231  1.00 24.56           C
ATOM   2331  N   ASN A 306      81.560  90.569  49.039  1.00 31.50           N
ATOM   2332  CA  ASN A 306      80.860  90.794  47.774  1.00 32.20           C
ATOM   2333  C   ASN A 306      79.420  90.286  47.778  1.00 33.62           C
ATOM   2334  O   ASN A 306      78.551  90.886  47.151  1.00 35.17           O
ATOM   2335  CB  ASN A 306      81.640  90.150  46.625  1.00 31.22           C
ATOM   2336  CG  ASN A 306      83.052  90.699  46.503  1.00 37.24           C
ATOM   2337  OD1 ASN A 306      83.251  91.874  46.202  1.00 36.92           O
ATOM   2338  ND2 ASN A 306      84.041  89.846  46.745  1.00 39.68           N
ATOM   2339  N   ASP A 307      79.163  89.185  48.479  1.00 32.06           N
ATOM   2340  CA  ASP A 307      77.809  88.643  48.547  1.00 29.65           C
ATOM   2341  C   ASP A 307      77.400  88.328  49.991  1.00 29.98           C
ATOM   2342  O   ASP A 307      76.392  87.664  50.232  1.00 29.46           O
ATOM   2343  CB  ASP A 307      77.697  87.388  47.664  1.00 31.68           C
ATOM   2344  CG  ASP A 307      78.599  86.246  48.127  1.00 38.54           C
ATOM   2345  OD1 ASP A 307      79.480  86.478  48.980  1.00 41.97           O
ATOM   2346  OD2 ASP A 307      78.431  85.111  47.629  1.00 40.31           O
ATOM   2347  N   GLN A 308      78.191  88.827  50.941  1.00 27.64           N
ATOM   2348  CA  GLN A 308      77.965  88.627  52.372  1.00 28.07           C
ATOM   2349  C   GLN A 308      77.755  87.169  52.758  1.00 31.01           C
ATOM   2350  O   GLN A 308      76.750  86.821  53.382  1.00 30.46           O
ATOM   2351  CB  GLN A 308      76.763  89.446  52.867  1.00 27.67           C
ATOM   2352  CG  GLN A 308      76.840  90.942  52.576  1.00 26.13           C
ATOM   2353  CD  GLN A 308      76.384  91.269  51.164  1.00 32.64           C
ATOM   2354  OE1 GLN A 308      75.259  90.951  50.780  1.00 34.77           O
ATOM   2355  NE2 GLN A 308      77.256  91.899  50.385  1.00 27.22           N
ATOM   2356  N   THR A 309      78.698  86.312  52.387  1.00 30.63           N
ATOM   2357  CA  THR A 309      78.594  84.897  52.726  1.00 28.65           C
ATOM   2358  C   THR A 309      79.896  84.476  53.381  1.00 30.49           C
ATOM   2359  O   THR A 309      80.883  85.216  53.363  1.00 30.39           O
ATOM   2360  CB  THR A 309      78.359  84.011  51.474  1.00 30.51           C
ATOM   2361  OG1 THR A 309      79.441  84.184  50.553  1.00 29.24           O
ATOM   2362  CG2 THR A 309      77.062  84.389  50.787  1.00 27.39           C
ATOM   2363  N   ALA A 310      79.903  83.284  53.957  1.00 28.43           N
ATOM   2364  CA  ALA A 310      81.102  82.793  54.610  1.00 28.31           C
ATOM   2365  C   ALA A 310      81.217  81.289  54.484  1.00 31.20           C
ATOM   2366  O   ALA A 310      80.266  80.605  54.096  1.00 33.99           O
ATOM   2367  CB  ALA A 310      81.095  83.193  56.089  1.00 25.50           C
ATOM   2368  N   ARG A 311      82.406  80.788  54.791  1.00 30.27           N
ATOM   2369  CA  ARG A 311      82.684  79.365  54.774  1.00 31.23           C
ATOM   2370  C   ARG A 311      83.349  79.133  56.118  1.00 32.21           C
ATOM   2371  O   ARG A 311      84.385  79.731  56.419  1.00 31.77           O
ATOM   2372  CB  ARG A 311      83.621  79.006  53.620  1.00 32.15           C
ATOM   2373  CG  ARG A 311      82.956  79.070  52.246  1.00 33.62           C
ATOM   2374  CD  ARG A 311      83.945  78.791  51.117  1.00 32.41           C
ATOM   2375  NE  ARG A 311      84.436  77.414  51.102  1.00 31.02           N
ATOM   2376  CZ  ARG A 311      83.738  76.366  50.672  1.00 32.98           C
ATOM   2377  NH1 ARG A 311      82.502  76.525  50.215  1.00 33.68           N
ATOM   2378  NH2 ARG A 311      84.282  75.155  50.686  1.00 28.55           N
ATOM   2379  N   LYS A 312      82.728  78.295  56.941  1.00 31.25           N
ATOM   2380  CA  LYS A 312      83.246  78.017  58.271  1.00 30.78           C
ATOM   2381  C   LYS A 312      83.823  76.626  58.393  1.00 33.39           C
ATOM   2382  O   LYS A 312      83.309  75.663  57.820  1.00 35.27           O
ATOM   2383  CB  LYS A 312      82.146  78.210  59.308  1.00 28.54           C
ATOM   2384  CG  LYS A 312      81.553  79.599  59.279  1.00 30.57           C
ATOM   2385  CD  LYS A 312      80.433  79.724  60.275  1.00 31.33           C
ATOM   2386  CE  LYS A 312      79.716  81.039  60.124  1.00 28.47           C
ATOM   2387  NZ  LYS A 312      78.612  81.119  61.111  1.00 39.30           N
ATOM   2388  N   SER A 313      84.896  76.538  59.167  1.00 30.88           N
ATOM   2389  CA  SER A 313      85.600  75.293  59.388  1.00 27.55           C
ATOM   2390  C   SER A 313      84.928  74.355  60.387  1.00 25.15           C
ATOM   2391  O   SER A 313      84.190  74.779  61.279  1.00 23.37           O
ATOM   2392  CB  SER A 313      87.022  75.604  59.865  1.00 29.63           C
ATOM   2393  OG  SER A 313      87.705  74.430  60.265  1.00 38.73           O
ATOM   2394  N   GLN A 314      85.196  73.070  60.199  1.00 24.63           N
ATOM   2395  CA  GLN A 314      84.722  71.994  61.059  1.00 27.09           C
ATOM   2396  C   GLN A 314      85.975  71.140  61.183  1.00 27.94           C
ATOM   2397  O   GLN A 314      86.747  71.040  60.229  1.00 23.79           O
ATOM   2398  CB  GLN A 314      83.611  71.189  60.385  1.00 36.08           C
ATOM   2399  CG  GLN A 314      82.261  71.856  60.406  1.00 45.41           C
ATOM   2400  CD  GLN A 314      81.830  72.182  61.813  1.00 55.16           C
ATOM   2401  OE1 GLN A 314      81.802  71.309  62.683  1.00 63.45           O
ATOM   2402  NE2 GLN A 314      81.495  73.445  62.053  1.00 58.68           N
ATOM   2403  N   LYS A 315      86.195  70.532  62.343  1.00 29.22           N
ATOM   2404  CA  LYS A 315      87.393  69.727  62.522  1.00 28.18           C
ATOM   2405  C   LYS A 315      87.544  68.686  61.424  1.00 29.56           C
ATOM   2406  O   LYS A 315      86.559  68.173  60.890  1.00 29.42           O
ATOM   2407  CB  LYS A 315      87.377  69.044  63.883  1.00 31.87           C
ATOM   2408  CG  LYS A 315      86.351  67.952  64.036  1.00 35.49           C
ATOM   2409  CD  LYS A 315      86.474  67.351  65.424  1.00 40.19           C
ATOM   2410  CE  LYS A 315      85.545  66.180  65.616  1.00 44.96           C
ATOM   2411  NZ  LYS A 315      85.643  65.689  67.012  1.00 51.45           N
ATOM   2412  N   GLU A 316      88.789  68.380  61.082  1.00 28.28           N
ATOM   2413  CA  GLU A 316      89.051  67.400  60.045  1.00 27.08           C
ATOM   2414  C   GLU A 316      89.782  66.172  60.568  1.00 28.72           C
ATOM   2415  O   GLU A 316      90.948  66.245  60.961  1.00 29.17           O
ATOM   2416  CB  GLU A 316      89.853  68.031  58.902  1.00 25.11           C
ATOM   2417  CG  GLU A 316      90.337  67.014  57.874  1.00 31.36           C
ATOM   2418  CD  GLU A 316      91.011  67.652  56.668  1.00 35.27           C
ATOM   2419  OE1 GLU A 316      91.518  68.788  56.794  1.00 36.18           O
ATOM   2420  OE2 GLU A 316      91.047  67.006  55.597  1.00 36.51           O
ATOM   2421  N   ILE A 317      89.079  65.043  60.574  1.00 28.33           N
ATOM   2422  CA  ILE A 317      89.653  63.782  61.013  1.00 26.60           C
ATOM   2423  C   ILE A 317      90.517  63.279  59.862  1.00 25.75           C
ATOM   2424  O   ILE A 317      90.074  63.259  58.719  1.00 27.21           O
ATOM   2425  CB  ILE A 317      88.550  62.752  61.322  1.00 26.50           C
ATOM   2426  CG1 ILE A 317      87.719  63.231  62.518  1.00 28.50           C
ATOM   2427  CG2 ILE A 317      89.166  61.393  61.602  1.00 19.25           C
ATOM   2428  CD1 ILE A 317      86.556  62.324  62.862  1.00 27.31           C
ATOM   2429  N   VAL A 318      91.750  62.890  60.163  1.00 26.20           N
ATOM   2430  CA  VAL A 318      92.665  62.416  59.132  1.00 26.22           C
ATOM   2431  C   VAL A 318      93.299  61.076  59.466  1.00 27.79           C
ATOM   2432  O   VAL A 318      94.226  60.652  58.791  1.00 29.89           O
ATOM   2433  CB  VAL A 318      93.803  63.423  58.894  1.00 26.77           C
ATOM   2434  CG1 VAL A 318      93.227  64.770  58.457  1.00 21.12           C
ATOM   2435  CG2 VAL A 318      94.630  63.580  60.170  1.00 26.10           C
ATOM   2436  N   GLY A 319      92.810  60.415  60.509  1.00 31.21           N
ATOM   2437  CA  GLY A 319      93.363  59.123  60.869  1.00 30.00           C
ATOM   2438  C   GLY A 319      92.985  58.621  62.249  1.00 30.81           C
ATOM   2439  O   GLY A 319      92.489  59.373  63.089  1.00 29.95           O
ATOM   2440  N   ASN A 320      93.232  57.334  62.474  1.00 28.90           N
ATOM   2441  CA  ASN A 320      92.946  56.673  63.748  1.00 30.37           C
ATOM   2442  C   ASN A 320      94.132  55.737  64.016  1.00 30.86           C
ATOM   2443  O   ASN A 320      93.976  54.518  64.062  1.00 34.73           O
ATOM   2444  CB  ASN A 320      91.654  55.859  63.625  1.00 29.73           C
ATOM   2445  CG  ASN A 320      91.242  55.211  64.928  1.00 33.38           C
ATOM   2446  OD1 ASN A 320      90.414  54.301  64.946  1.00 34.18           O
ATOM   2447  ND2 ASN A 320      91.810  55.682  66.031  1.00 31.06           N
ATOM   2448  N   PRO A 321      95.333  56.304  64.207  1.00 28.67           N
ATOM   2449  CA  PRO A 321      96.556  55.531  64.458  1.00 28.69           C
ATOM   2450  C   PRO A 321      96.523  54.518  65.606  1.00 30.20           C
ATOM   2451  O   PRO A 321      97.075  53.424  65.481  1.00 29.65           O
ATOM   2452  CB  PRO A 321      97.616  56.620  64.659  1.00 27.80           C
ATOM   2453  CG  PRO A 321      96.824  57.750  65.242  1.00 30.08           C
ATOM   2454  CD  PRO A 321      95.578  57.746  64.394  1.00 25.78           C
ATOM   2455  N   VAL A 322      95.895  54.882  66.719  1.00 25.75           N
ATOM   2456  CA  VAL A 322      95.806  53.988  67.865  1.00 24.11           C
ATOM   2457  C   VAL A 322      94.404  54.077  68.439  1.00 25.31           C
ATOM   2458  O   VAL A 322      93.627  54.940  68.050  1.00 28.37           O
ATOM   2459  CB  VAL A 322      96.827  54.363  68.968  1.00 23.82           C
ATOM   2460  CG1 VAL A 322      98.238  54.230  68.433  1.00 18.80           C
ATOM   2461  CG2 VAL A 322      96.576  55.787  69.458  1.00 18.69           C
ATOM   2462  N   SER A 323      94.086  53.189  69.371  1.00 26.70           N
ATOM   2463  CA  SER A 323      92.767  53.168  69.976  1.00 25.41           C
ATOM   2464  C   SER A 323      92.592  54.209  71.071  1.00 29.41           C
ATOM   2465  O   SER A 323      93.547  54.855  71.506  1.00 25.96           O
ATOM   2466  CB  SER A 323      92.491  51.791  70.566  1.00 26.00           C
ATOM   2467  OG  SER A 323      93.390  51.521  71.630  1.00 33.45           O
ATOM   2468  N   LYS A 324      91.347  54.348  71.511  1.00 32.00           N
ATOM   2469  CA  LYS A 324      90.980  55.272  72.566  1.00 33.02           C
ATOM   2470  C   LYS A 324      91.703  54.869  73.853  1.00 34.59           C
ATOM   2471  O   LYS A 324      92.339  55.698  74.503  1.00 33.39           O
ATOM   2472  CB  LYS A 324      89.463  55.223  72.763  1.00 35.67           C
ATOM   2473  CG  LYS A 324      88.892  56.185  73.791  1.00 41.99           C
ATOM   2474  CD  LYS A 324      87.371  56.144  73.735  1.00 46.35           C
ATOM   2475  CE  LYS A 324      86.727  57.155  74.666  1.00 57.42           C
ATOM   2476  NZ  LYS A 324      86.988  56.837  76.092  1.00 66.49           N
ATOM   2477  N   ASP A 325      91.614  53.591  74.214  1.00 33.27           N
ATOM   2478  CA  ASP A 325      92.266  53.108  75.425  1.00 35.59           C
ATOM   2479  C   ASP A 325      93.775  53.316  75.372  1.00 32.32           C
ATOM   2480  O   ASP A 325      94.389  53.673  76.376  1.00 31.36           O
ATOM   2481  CB  ASP A 325      91.976  51.618  75.657  1.00 38.98           C
ATOM   2482  CG  ASP A 325      90.515  51.341  75.971  1.00 42.43           C
ATOM   2483  OD1 ASP A 325      89.802  52.276  76.400  1.00 44.99           O
ATOM   2484  OD2 ASP A 325      90.086  50.179  75.801  1.00 44.21           O
ATOM   2485  N   ALA A 326      94.370  53.081  74.205  1.00 28.00           N
ATOM   2486  CA  ALA A 326      95.809  53.260  74.044  1.00 28.43           C
ATOM   2487  C   ALA A 326      96.183  54.717  74.326  1.00 28.75           C
ATOM   2488  O   ALA A 326      97.136  55.000  75.056  1.00 22.76           O
ATOM   2489  CB  ALA A 326      96.233  52.873  72.629  1.00 27.39           C
ATOM   2490  N   ALA A 327      95.419  55.638  73.745  1.00 27.68           N
ATOM   2491  CA  ALA A 327      95.664  57.063  73.942  1.00 29.08           C
ATOM   2492  C   ALA A 327      95.502  57.445  75.418  1.00 29.41           C
ATOM   2493  O   ALA A 327      96.275  58.246  75.946  1.00 29.23           O
ATOM   2494  CB  ALA A 327      94.707  57.882  73.075  1.00 23.87           C
ATOM   2495  N   SER A 328      94.501  56.863  76.078  1.00 26.93           N
ATOM   2496  CA  SER A 328      94.238  57.145  77.488  1.00 31.66           C
ATOM   2497  C   SER A 328      95.361  56.700  78.411  1.00 30.68           C
ATOM   2498  O   SER A 328      95.843  57.489  79.226  1.00 29.70           O
ATOM   2499  CB  SER A 328      92.942  56.473  77.952  1.00 32.62           C
ATOM   2500  OG  SER A 328      91.815  57.198  77.519  1.00 44.70           O
ATOM   2501  N   LEU A 329      95.755  55.433  78.299  1.00 28.04           N
ATOM   2502  CA  LEU A 329      96.818  54.896  79.144  1.00 31.26           C
ATOM   2503  C   LEU A 329      98.084  55.712  78.901  1.00 29.28           C
ATOM   2504  O   LEU A 329      98.854  55.968  79.825  1.00 29.23           O
ATOM   2505  CB  LEU A 329      97.081  53.416  78.828  1.00 28.87           C
ATOM   2506  CG  LEU A 329      97.355  52.457  80.002  1.00 35.21           C
ATOM   2507  CD1 LEU A 329      98.113  51.243  79.473  1.00 31.29           C
ATOM   2508  CD2 LEU A 329      98.176  53.126  81.101  1.00 35.68           C
ATOM   2509  N   THR A 330      98.291  56.121  77.653  1.00 30.57           N
ATOM   2510  CA  THR A 330      99.455  56.925  77.305  1.00 29.84           C
ATOM   2511  C   THR A 330      99.427  58.233  78.101  1.00 29.12           C
ATOM   2512  O   THR A 330     100.431  58.632  78.691  1.00 30.66           O
ATOM   2513  CB  THR A 330      99.476  57.254  75.802  1.00 28.41           C
ATOM   2514  OG1 THR A 330      99.622  56.045  75.053  1.00 28.24           O
ATOM   2515  CG2 THR A 330     100.632  58.190  75.473  1.00 24.01           C
ATOM   2516  N   ARG A 331      98.273  58.894  78.113  1.00 26.22           N
ATOM   2517  CA  ARG A 331      98.118  60.145  78.847  1.00 27.88           C
ATOM   2518  C   ARG A 331      98.324  59.917  80.337  1.00 30.82           C
ATOM   2519  O   ARG A 331      98.909  60.751  81.032  1.00 28.56           O
ATOM   2520  CB  ARG A 331      96.729  60.725  78.620  1.00 24.53           C
ATOM   2521  CG  ARG A 331      96.635  61.707  77.478  1.00 26.74           C
ATOM   2522  CD  ARG A 331      95.203  62.165  77.329  1.00 24.36           C
ATOM   2523  NE  ARG A 331      94.547  61.345  76.331  1.00 37.13           N
ATOM   2524  CZ  ARG A 331      93.341  60.816  76.457  1.00 33.56           C
ATOM   2525  NH1 ARG A 331      92.626  61.014  77.555  1.00 31.16           N
ATOM   2526  NH2 ARG A 331      92.862  60.076  75.472  1.00 39.64           N
ATOM   2527  N   THR A 332      97.825  58.786  80.826  1.00 30.92           N
ATOM   2528  CA  THR A 332      97.968  58.439  82.230  1.00 28.75           C
ATOM   2529  C   THR A 332      99.454  58.359  82.575  1.00 28.77           C
ATOM   2530  O   THR A 332      99.895  58.904  83.585  1.00 27.83           O
ATOM   2531  CB  THR A 332      97.277  57.096  82.532  1.00 32.10           C
ATOM   2532  OG1 THR A 332      95.857  57.274  82.462  1.00 32.12           O
ATOM   2533  CG2 THR A 332      97.652  56.589  83.911  1.00 31.41           C
ATOM   2534  N   ASN A 333     100.232  57.692  81.730  1.00 25.12           N
ATOM   2535  CA  ASN A 333     101.662  57.587  81.979  1.00 28.24           C
ATOM   2536  C   ASN A 333     102.340  58.942  81.808  1.00 28.77           C
ATOM   2537  O   ASN A 333     103.296  59.257  82.511  1.00 28.83           O
ATOM   2538  CB  ASN A 333     102.291  56.548  81.051  1.00 28.27           C
ATOM   2539  CG  ASN A 333     102.038  55.122  81.524  1.00 33.60           C
ATOM   2540  OD1 ASN A 333     102.622  54.677  82.512  1.00 39.44           O
ATOM   2541  ND2 ASN A 333     101.152  54.408  80.833  1.00 31.96           N
ATOM   2542  N   MET A 334     101.835  59.753  80.885  1.00 29.30           N
ATOM   2543  CA  MET A 334     102.414  61.071  80.659  1.00 28.53           C
ATOM   2544  C   MET A 334     102.286  61.951  81.888  1.00 27.89           C
ATOM   2545  O   MET A 334     103.142  62.795  82.137  1.00 29.49           O
ATOM   2546  CB  MET A 334     101.764  61.745  79.455  1.00 27.38           C
ATOM   2547  CG  MET A 334     102.258  61.192  78.128  1.00 27.50           C
ATOM   2548  SD  MET A 334     101.353  61.873  76.744  1.00 30.67           S
ATOM   2549  CE  MET A 334     102.103  63.486  76.621  1.00 21.63           C
ATOM   2550  N   VAL A 335     101.223  61.755  82.662  1.00 25.54           N
ATOM   2551  CA  VAL A 335     101.038  62.533  83.881  1.00 24.65           C
ATOM   2552  C   VAL A 335     102.163  62.191  84.856  1.00 25.34           C
ATOM   2553  O   VAL A 335     102.696  63.066  85.535  1.00 29.63           O
ATOM   2554  CB  VAL A 335      99.687  62.217  84.565  1.00 25.98           C
ATOM   2555  CG1 VAL A 335      99.633  62.869  85.935  1.00 24.38           C
ATOM   2556  CG2 VAL A 335      98.538  62.721  83.711  1.00 22.13           C
ATOM   2557  N   LEU A 336     102.523  60.913  84.911  1.00 25.92           N
ATOM   2558  CA  LEU A 336     103.576  60.440  85.799  1.00 26.58           C
ATOM   2559  C   LEU A 336     104.940  61.041  85.460  1.00 27.12           C
ATOM   2560  O   LEU A 336     105.823  61.104  86.310  1.00 27.63           O
ATOM   2561  CB  LEU A 336     103.642  58.907  85.760  1.00 21.13           C
ATOM   2562  CG  LEU A 336     102.338  58.221  86.193  1.00 26.65           C
ATOM   2563  CD1 LEU A 336     102.454  56.701  86.072  1.00 22.16           C
ATOM   2564  CD2 LEU A 336     102.021  58.620  87.623  1.00 21.93           C
ATOM   2565  N   VAL A 337     105.113  61.472  84.218  1.00 25.16           N
ATOM   2566  CA  VAL A 337     106.366  62.085  83.796  1.00 24.50           C
ATOM   2567  C   VAL A 337     106.723  63.253  84.716  1.00 26.76           C
ATOM   2568  O   VAL A 337     107.894  63.474  85.030  1.00 25.99           O
ATOM   2569  CB  VAL A 337     106.268  62.611  82.342  1.00 24.72           C
ATOM   2570  CG1 VAL A 337     107.424  63.556  82.044  1.00 19.37           C
ATOM   2571  CG2 VAL A 337     106.287  61.443  81.372  1.00 23.99           C
ATOM   2572  N   GLY A 338     105.714  64.008  85.139  1.00 25.02           N
ATOM   2573  CA  GLY A 338     105.974  65.125  86.029  1.00 29.63           C
ATOM   2574  C   GLY A 338     105.507  64.863  87.452  1.00 32.84           C
ATOM   2575  O   GLY A 338     105.848  65.599  88.378  1.00 34.43           O
ATOM   2576  N   THR A 339     104.749  63.787  87.627  1.00 32.30           N
ATOM   2577  CA  THR A 339     104.190  63.422  88.925  1.00 33.50           C
ATOM   2578  C   THR A 339     104.953  62.367  89.751  1.00 31.96           C
ATOM   2579  O   THR A 339     104.838  62.325  90.976  1.00 31.05           O
ATOM   2580  CB  THR A 339     102.717  62.987  88.717  1.00 32.96           C
ATOM   2581  OG1 THR A 339     101.854  64.063  89.112  1.00 37.19           O
ATOM   2582  CG2 THR A 339     102.388  61.734  89.480  1.00 37.82           C
ATOM   2583  N   ASP A 340     105.724  61.522  89.079  1.00 30.82           N
ATOM   2584  CA  ASP A 340     106.492  60.473  89.741  1.00 31.55           C
ATOM   2585  C   ASP A 340     107.736  61.087  90.385  1.00 33.16           C
ATOM   2586  O   ASP A 340     108.687  61.450  89.690  1.00 32.42           O
ATOM   2587  CB  ASP A 340     106.902  59.429  88.706  1.00 31.70           C
ATOM   2588  CG  ASP A 340     107.663  58.278  89.306  1.00 28.89           C
ATOM   2589  OD1 ASP A 340     108.392  58.476  90.302  1.00 33.80           O
ATOM   2590  OD2 ASP A 340     107.547  57.168  88.758  1.00 35.12           O
ATOM   2591  N   PRO A 341     107.756  61.188  91.725  1.00 34.41           N
ATOM   2592  CA  PRO A 341     108.892  61.770  92.452  1.00 35.80           C
ATOM   2593  C   PRO A 341     110.226  61.041  92.315  1.00 33.31           C
ATOM   2594  O   PRO A 341     111.284  61.620  92.542  1.00 37.01           O
ATOM   2595  CB  PRO A 341     108.391  61.817  93.898  1.00 34.30           C
ATOM   2596  CG  PRO A 341     107.477  60.644  93.973  1.00 34.58           C
ATOM   2597  CD  PRO A 341     106.721  60.714  92.664  1.00 34.31           C
ATOM   2598  N   VAL A 342     110.181  59.778  91.926  1.00 32.27           N
ATOM   2599  CA  VAL A 342     111.402  59.013  91.785  1.00 28.97           C
ATOM   2600  C   VAL A 342     111.903  58.944  90.348  1.00 31.00           C
ATOM   2601  O   VAL A 342     113.082  59.177  90.078  1.00 30.11           O
ATOM   2602  CB  VAL A 342     111.200  57.560  92.303  1.00 32.97           C
ATOM   2603  CG1 VAL A 342     112.499  56.761  92.154  1.00 25.38           C
ATOM   2604  CG2 VAL A 342     110.742  57.582  93.758  1.00 23.07           C
ATOM   2605  N   TYR A 343     110.999  58.641  89.424  1.00 28.74           N
ATOM   2606  CA  TYR A 343     111.377  58.473  88.029  1.00 30.43           C
ATOM   2607  C   TYR A 343     111.001  59.576  87.053  1.00 29.51           C
ATOM   2608  O   TYR A 343     111.651  59.730  86.019  1.00 28.47           O
ATOM   2609  CB  TYR A 343     110.819  57.139  87.535  1.00 28.40           C
ATOM   2610  CG  TYR A 343     111.370  55.968  88.312  1.00 31.21           C
ATOM   2611  CD1 TYR A 343     112.711  55.607  88.198  1.00 33.00           C
ATOM   2612  CD2 TYR A 343     110.569  55.254  89.199  1.00 28.35           C
ATOM   2613  CE1 TYR A 343     113.242  54.573  88.944  1.00 29.02           C
ATOM   2614  CE2 TYR A 343     111.091  54.214  89.954  1.00 30.33           C
ATOM   2615  CZ  TYR A 343     112.432  53.880  89.822  1.00 32.62           C
ATOM   2616  OH  TYR A 343     112.971  52.865  90.578  1.00 32.95           O
ATOM   2617  N   GLY A 344     109.959  60.335  87.374  1.00 29.23           N
ATOM   2618  CA  GLY A 344     109.524  61.398  86.487  1.00 30.05           C
ATOM   2619  C   GLY A 344     110.595  62.418  86.143  1.00 29.71           C
ATOM   2620  O   GLY A 344     111.184  63.032  87.032  1.00 33.38           O
ATOM   2621  N   THR A 345     110.832  62.610  84.848  1.00 27.77           N
ATOM   2622  CA  THR A 345     111.835  63.558  84.379  1.00 30.87           C
ATOM   2623  C   THR A 345     111.386  65.020  84.426  1.00 30.69           C
ATOM   2624  O   THR A 345     112.177  65.916  84.141  1.00 33.60           O
ATOM   2625  CB  THR A 345     112.271  63.246  82.934  1.00 32.45           C
ATOM   2626  OG1 THR A 345     111.110  63.094  82.109  1.00 36.48           O
ATOM   2627  CG2 THR A 345     113.106  61.981  82.886  1.00 31.48           C
ATOM   2628  N   MET A 346     110.126  65.268  84.772  1.00 29.73           N
ATOM   2629  CA  MET A 346     109.635  66.641  84.847  1.00 30.00           C
ATOM   2630  C   MET A 346     109.081  66.959  86.225  1.00 29.92           C
ATOM   2631  O   MET A 346     108.217  67.823  86.385  1.00 33.48           O
ATOM   2632  CB  MET A 346     108.577  66.905  83.762  1.00 27.33           C
ATOM   2633  CG  MET A 346     109.160  66.910  82.346  1.00 30.27           C
ATOM   2634  SD  MET A 346     108.007  67.359  81.030  1.00 33.89           S
ATOM   2635  CE  MET A 346     107.810  69.109  81.346  1.00 25.04           C
ATOM   2636  N   TYR A 347     109.597  66.252  87.223  1.00 33.24           N
ATOM   2637  CA  TYR A 347     109.182  66.456  88.605  1.00 33.77           C
ATOM   2638  C   TYR A 347     110.112  67.470  89.259  1.00 32.10           C
ATOM   2639  O   TYR A 347     111.327  67.346  89.172  1.00 32.35           O
ATOM   2640  CB  TYR A 347     109.257  65.141  89.371  1.00 34.11           C
ATOM   2641  CG  TYR A 347     108.878  65.257  90.830  1.00 36.10           C
ATOM   2642  CD1 TYR A 347     107.543  65.382  91.218  1.00 36.24           C
ATOM   2643  CD2 TYR A 347     109.853  65.220  91.826  1.00 35.97           C
ATOM   2644  CE1 TYR A 347     107.187  65.459  92.558  1.00 36.27           C
ATOM   2645  CE2 TYR A 347     109.508  65.299  93.172  1.00 36.57           C
ATOM   2646  CZ  TYR A 347     108.176  65.416  93.530  1.00 39.54           C
ATOM   2647  OH  TYR A 347     107.838  65.479  94.861  1.00 41.11           O
ATOM   2648  N   ASN A 348     109.545  68.482  89.901  1.00 35.51           N
ATOM   2649  CA  ASN A 348     110.355  69.489  90.575  1.00 39.80           C
ATOM   2650  C   ASN A 348     110.503  69.044  92.028  1.00 39.90           C
ATOM   2651  O   ASN A 348     109.562  69.150  92.809  1.00 39.72           O
ATOM   2652  CB  ASN A 348     109.660  70.848  90.517  1.00 45.24           C
ATOM   2653  CG  ASN A 348     110.558  71.985  90.969  1.00 45.69           C
ATOM   2654  OD1 ASN A 348     111.235  71.887  91.989  1.00 45.18           O
ATOM   2655  ND2 ASN A 348     110.558  73.075  90.210  1.00 46.95           N
ATOM   2656  N   HIS A 349     111.678  68.542  92.394  1.00 45.81           N
ATOM   2657  CA  HIS A 349     111.885  68.068  93.762  1.00 51.95           C
ATOM   2658  C   HIS A 349     111.750  69.136  94.848  1.00 51.68           C
ATOM   2659  O   HIS A 349     111.423  68.818  95.992  1.00 53.18           O
ATOM   2660  CB  HIS A 349     113.239  67.361  93.882  1.00 55.47           C
ATOM   2661  CG  HIS A 349     113.307  66.066  93.129  1.00 63.82           C
ATOM   2662  ND1 HIS A 349     113.494  66.033  91.767  1.00 67.37           N
ATOM   2663  CD2 HIS A 349     113.164  64.800  93.594  1.00 64.38           C
ATOM   2664  CE1 HIS A 349     113.459  64.756  91.432  1.00 67.36           C
ATOM   2665  NE2 HIS A 349     113.262  63.969  92.501  1.00 65.18           N
ATOM   2666  N   SER A 350     111.983  70.395  94.495  1.00 52.50           N
ATOM   2667  CA  SER A 350     111.871  71.484  95.462  1.00 54.03           C
ATOM   2668  C   SER A 350     110.425  71.927  95.658  1.00 54.03           C
ATOM   2669  O   SER A 350     110.097  72.590  96.643  1.00 56.18           O
ATOM   2670  CB  SER A 350     112.712  72.680  95.012  1.00 53.10           C
ATOM   2671  OG  SER A 350     114.092  72.356  95.019  1.00 53.86           O
ATOM   2672  N   THR A 351     109.562  71.551  94.720  1.00 53.78           N
ATOM   2673  CA  THR A 351     108.151  71.913  94.778  1.00 52.03           C
ATOM   2674  C   THR A 351     107.274  70.719  95.128  1.00 49.36           C
ATOM   2675  O   THR A 351     106.235  70.865  95.773  1.00 48.49           O
ATOM   2676  CB  THR A 351     107.674  72.472  93.420  1.00 55.19           C
ATOM   2677  OG1 THR A 351     108.370  73.690  93.134  1.00 58.78           O
ATOM   2678  CG2 THR A 351     106.182  72.744  93.442  1.00 57.78           C
ATOM   2679  N   GLY A 352     107.697  69.537  94.702  1.00 46.79           N
ATOM   2680  CA  GLY A 352     106.902  68.354  94.953  1.00 44.93           C
ATOM   2681  C   GLY A 352     105.782  68.348  93.932  1.00 43.74           C
ATOM   2682  O   GLY A 352     104.793  67.626  94.067  1.00 43.96           O
ATOM   2683  N   LYS A 353     105.949  69.168  92.900  1.00 40.41           N
ATOM   2684  CA  LYS A 353     104.965  69.284  91.831  1.00 40.57           C
ATOM   2685  C   LYS A 353     105.667  69.237  90.480  1.00 37.57           C
ATOM   2686  O   LYS A 353     106.875  69.464  90.395  1.00 36.72           O
ATOM   2687  CB  LYS A 353     104.203  70.610  91.951  1.00 44.07           C
ATOM   2688  CG  LYS A 353     103.422  70.781  93.243  1.00 51.28           C
ATOM   2689  CD  LYS A 353     102.346  69.708  93.384  1.00 58.26           C
ATOM   2690  CE  LYS A 353     101.602  69.820  94.713  1.00 60.33           C
ATOM   2691  NZ  LYS A 353     100.594  68.730  94.869  1.00 58.37           N
ATOM   2692  N   PRO A 354     104.923  68.918  89.408  1.00 35.69           N
ATOM   2693  CA  PRO A 354     105.523  68.862  88.069  1.00 34.48           C
ATOM   2694  C   PRO A 354     106.014  70.265  87.699  1.00 33.05           C
ATOM   2695  O   PRO A 354     105.566  71.253  88.286  1.00 32.14           O
ATOM   2696  CB  PRO A 354     104.359  68.405  87.186  1.00 33.32           C
ATOM   2697  CG  PRO A 354     103.508  67.584  88.129  1.00 30.44           C
ATOM   2698  CD  PRO A 354     103.532  68.423  89.388  1.00 34.03           C
ATOM   2699  N   THR A 355     106.932  70.361  86.743  1.00 30.88           N
ATOM   2700  CA  THR A 355     107.449  71.665  86.339  1.00 28.00           C
ATOM   2701  C   THR A 355     106.392  72.459  85.580  1.00 29.50           C
ATOM   2702  O   THR A 355     106.402  73.690  85.574  1.00 29.86           O
ATOM   2703  CB  THR A 355     108.677  71.517  85.446  1.00 26.94           C
ATOM   2704  OG1 THR A 355     108.392  70.574  84.411  1.00 29.48           O
ATOM   2705  CG2 THR A 355     109.875  71.045  86.258  1.00 25.80           C
ATOM   2706  N   VAL A 356     105.489  71.743  84.924  1.00 27.37           N
ATOM   2707  CA  VAL A 356     104.415  72.373  84.177  1.00 26.28           C
ATOM   2708  C   VAL A 356     103.117  72.006  84.877  1.00 27.90           C
ATOM   2709  O   VAL A 356     102.841  70.832  85.132  1.00 26.36           O
ATOM   2710  CB  VAL A 356     104.397  71.882  82.725  1.00 26.03           C
ATOM   2711  CG1 VAL A 356     103.201  72.456  81.994  1.00 24.61           C
ATOM   2712  CG2 VAL A 356     105.685  72.298  82.033  1.00 23.38           C
ATOM   2713  N   THR A 357     102.328  73.016  85.207  1.00 27.58           N
ATOM   2714  CA  THR A 357     101.080  72.779  85.910  1.00 28.89           C
ATOM   2715  C   THR A 357      99.945  73.653  85.391  1.00 29.87           C
ATOM   2716  O   THR A 357     100.160  74.586  84.613  1.00 26.57           O
ATOM   2717  CB  THR A 357     101.246  73.061  87.420  1.00 31.24           C
ATOM   2718  OG1 THR A 357     101.652  74.421  87.600  1.00 32.63           O
ATOM   2719  CG2 THR A 357     102.299  72.150  88.033  1.00 27.79           C
ATOM   2720  N   VAL A 358      98.738  73.327  85.838  1.00 26.98           N
ATOM   2721  CA  VAL A 358      97.531  74.055  85.481  1.00 27.26           C
ATOM   2722  C   VAL A 358      96.624  73.926  86.687  1.00 28.49           C
ATOM   2723  O   VAL A 358      96.309  72.821  87.121  1.00 32.12           O
ATOM   2724  CB  VAL A 358      96.817  73.446  84.255  1.00 25.95           C
ATOM   2725  CG1 VAL A 358      95.489  74.161  84.015  1.00 20.07           C
ATOM   2726  CG2 VAL A 358      97.699  73.565  83.031  1.00 21.76           C
ATOM   2727  N   PRO A 359      96.195  75.059  87.248  1.00 30.36           N
ATOM   2728  CA  PRO A 359      95.320  75.060  88.424  1.00 28.19           C
ATOM   2729  C   PRO A 359      94.181  74.051  88.369  1.00 27.28           C
ATOM   2730  O   PRO A 359      93.389  74.035  87.427  1.00 29.65           O
ATOM   2731  CB  PRO A 359      94.827  76.502  88.479  1.00 28.83           C
ATOM   2732  CG  PRO A 359      96.024  77.266  87.983  1.00 24.74           C
ATOM   2733  CD  PRO A 359      96.470  76.436  86.791  1.00 29.01           C
ATOM   2734  N   GLY A 360      94.119  73.203  89.390  1.00 25.85           N
ATOM   2735  CA  GLY A 360      93.067  72.209  89.479  1.00 23.25           C
ATOM   2736  C   GLY A 360      93.088  71.088  88.457  1.00 25.61           C
ATOM   2737  O   GLY A 360      92.097  70.375  88.317  1.00 27.50           O
ATOM   2738  N   GLN A 361      94.196  70.902  87.746  1.00 22.83           N
ATOM   2739  CA  GLN A 361      94.224  69.837  86.749  1.00 26.81           C
ATOM   2740  C   GLN A 361      95.495  69.016  86.737  1.00 27.12           C
ATOM   2741  O   GLN A 361      96.550  69.460  87.191  1.00 23.07           O
ATOM   2742  CB  GLN A 361      94.044  70.399  85.328  1.00 26.00           C
ATOM   2743  CG  GLN A 361      92.927  71.406  85.133  1.00 30.74           C
ATOM   2744  CD  GLN A 361      92.734  71.775  83.661  1.00 35.70           C
ATOM   2745  OE1 GLN A 361      93.687  71.765  82.871  1.00 34.68           O
ATOM   2746  NE2 GLN A 361      91.502  72.115  83.292  1.00 34.42           N
ATOM   2747  N   ASN A 362      95.371  67.808  86.199  1.00 27.01           N
ATOM   2748  CA  ASN A 362      96.509  66.927  86.022  1.00 27.15           C
ATOM   2749  C   ASN A 362      96.958  67.243  84.604  1.00 27.75           C
ATOM   2750  O   ASN A 362      96.131  67.552  83.740  1.00 24.42           O
ATOM   2751  CB  ASN A 362      96.090  65.464  86.124  1.00 26.54           C
ATOM   2752  CG  ASN A 362      95.685  65.082  87.527  1.00 27.64           C
ATOM   2753  OD1 ASN A 362      96.416  65.344  88.481  1.00 29.10           O
ATOM   2754  ND2 ASN A 362      94.521  64.461  87.664  1.00 26.31           N
ATOM   2755  N   VAL A 363      98.258  67.178  84.358  1.00 26.15           N
ATOM   2756  CA  VAL A 363      98.765  67.488  83.037  1.00 22.63           C
ATOM   2757  C   VAL A 363      99.589  66.353  82.454  1.00 26.00           C
ATOM   2758  O   VAL A 363     100.529  65.872  83.084  1.00 28.63           O
ATOM   2759  CB  VAL A 363      99.637  68.764  83.076  1.00 26.46           C
ATOM   2760  CG1 VAL A 363     100.002  69.189  81.656  1.00 24.74           C
ATOM   2761  CG2 VAL A 363      98.896  69.887  83.813  1.00 16.83           C
ATOM   2762  N   ALA A 364      99.222  65.914  81.255  1.00 25.02           N
ATOM   2763  CA  ALA A 364      99.969  64.862  80.587  1.00 23.41           C
ATOM   2764  C   ALA A 364     101.190  65.574  80.013  1.00 24.63           C
ATOM   2765  O   ALA A 364     101.061  66.565  79.290  1.00 26.97           O
ATOM   2766  CB  ALA A 364      99.138  64.236  79.476  1.00 18.33           C
ATOM   2767  N   LEU A 365     102.375  65.076  80.338  1.00 25.79           N
ATOM   2768  CA  LEU A 365     103.597  65.709  79.872  1.00 26.34           C
ATOM   2769  C   LEU A 365     104.596  64.753  79.247  1.00 26.83           C
ATOM   2770  O   LEU A 365     104.501  63.541  79.397  1.00 27.81           O
ATOM   2771  CB  LEU A 365     104.286  66.413  81.044  1.00 21.76           C
ATOM   2772  CG  LEU A 365     103.528  67.519  81.783  1.00 26.20           C
ATOM   2773  CD1 LEU A 365     104.214  67.795  83.124  1.00 19.69           C
ATOM   2774  CD2 LEU A 365     103.475  68.782  80.914  1.00 18.82           C
ATOM   2775  N   LYS A 366     105.549  65.330  78.527  1.00 29.83           N
ATOM   2776  CA  LYS A 366     106.643  64.589  77.933  1.00 26.75           C
ATOM   2777  C   LYS A 366     107.681  65.570  77.428  1.00 29.20           C
ATOM   2778  O   LYS A 366     107.405  66.403  76.565  1.00 26.39           O
ATOM   2779  CB  LYS A 366     106.204  63.682  76.793  1.00 26.07           C
ATOM   2780  CG  LYS A 366     107.324  62.706  76.415  1.00 23.84           C
ATOM   2781  CD  LYS A 366     107.649  61.793  77.594  1.00 25.97           C
ATOM   2782  CE  LYS A 366     108.928  60.991  77.392  1.00 28.09           C
ATOM   2783  NZ  LYS A 366     110.164  61.772  77.681  1.00 30.50           N
ATOM   2784  N   SER A 367     108.877  65.462  77.996  1.00 29.88           N
ATOM   2785  CA  SER A 367     109.996  66.318  77.647  1.00 30.63           C
ATOM   2786  C   SER A 367     110.912  65.595  76.674  1.00 33.87           C
ATOM   2787  O   SER A 367     110.814  64.379  76.492  1.00 31.97           O
ATOM   2788  CB  SER A 367     110.774  66.662  78.909  1.00 34.73           C
ATOM   2789  OG  SER A 367     111.111  65.469  79.603  1.00 42.20           O
ATOM   2790  N   GLY A 368     111.813  66.349  76.057  1.00 33.13           N
ATOM   2791  CA  GLY A 368     112.744  65.758  75.119  1.00 31.60           C
ATOM   2792  C   GLY A 368     114.001  66.588  74.965  1.00 31.54           C
ATOM   2793  O   GLY A 368     113.946  67.817  74.965  1.00 33.46           O
ATOM   2794  N   THR A 369     115.137  65.914  74.845  1.00 33.50           N
ATOM   2795  CA  THR A 369     116.422  66.578  74.664  1.00 36.62           C
ATOM   2796  C   THR A 369     117.091  65.893  73.475  1.00 37.66           C
ATOM   2797  O   THR A 369     118.006  65.087  73.642  1.00 44.48           O
ATOM   2798  CB  THR A 369     117.298  66.425  75.913  1.00 34.99           C
ATOM   2799  OG1 THR A 369     116.544  66.812  77.068  1.00 38.01           O
ATOM   2800  CG2 THR A 369     118.529  67.305  75.814  1.00 36.69           C
ATOM   2801  N   ALA A 370     116.622  66.221  72.274  1.00 36.96           N
ATOM   2802  CA  ALA A 370     117.128  65.614  71.049  1.00 36.13           C
ATOM   2803  C   ALA A 370     118.540  66.006  70.640  1.00 38.44           C
ATOM   2804  O   ALA A 370     118.961  67.156  70.790  1.00 36.87           O
ATOM   2805  CB  ALA A 370     116.167  65.902  69.892  1.00 28.23           C
ATOM   2806  N   GLN A 371     119.263  65.022  70.116  1.00 40.25           N
ATOM   2807  CA  GLN A 371     120.615  65.231  69.636  1.00 39.55           C
ATOM   2808  C   GLN A 371     120.458  65.814  68.247  1.00 39.17           C
ATOM   2809  O   GLN A 371     119.524  65.466  67.526  1.00 39.06           O
ATOM   2810  CB  GLN A 371     121.368  63.905  69.544  1.00 41.87           C
ATOM   2811  CG  GLN A 371     121.550  63.191  70.868  1.00 45.84           C
ATOM   2812  CD  GLN A 371     122.254  61.859  70.706  1.00 48.90           C
ATOM   2813  OE1 GLN A 371     121.750  60.956  70.040  1.00 51.89           O
ATOM   2814  NE2 GLN A 371     123.428  61.731  71.312  1.00 48.47           N
ATOM   2815  N   ILE A 372     121.365  66.709  67.881  1.00 40.39           N
ATOM   2816  CA  ILE A 372     121.328  67.337  66.573  1.00 39.79           C
ATOM   2817  C   ILE A 372     122.449  66.730  65.750  1.00 43.49           C
ATOM   2818  O   ILE A 372     123.599  66.694  66.185  1.00 44.89           O
ATOM   2819  CB  ILE A 372     121.546  68.849  66.685  1.00 38.04           C
ATOM   2820  CG1 ILE A 372     120.517  69.444  67.648  1.00 33.18           C
ATOM   2821  CG2 ILE A 372     121.449  69.490  65.307  1.00 32.73           C
ATOM   2822  CD1 ILE A 372     120.771  70.900  68.002  1.00 32.19           C
ATOM   2823  N   ALA A 373     122.111  66.253  64.561  1.00 46.97           N
ATOM   2824  CA  ALA A 373     123.095  65.628  63.689  1.00 52.52           C
ATOM   2825  C   ALA A 373     124.290  66.521  63.383  1.00 57.10           C
ATOM   2826  O   ALA A 373     124.136  67.698  63.050  1.00 57.12           O
ATOM   2827  CB  ALA A 373     122.434  65.193  62.386  1.00 48.61           C
ATOM   2828  N   ASP A 374     125.484  65.949  63.514  1.00 62.65           N
ATOM   2829  CA  ASP A 374     126.718  66.660  63.204  1.00 67.86           C
ATOM   2830  C   ASP A 374     126.930  66.344  61.727  1.00 70.85           C
ATOM   2831  O   ASP A 374     127.550  65.339  61.383  1.00 71.34           O
ATOM   2832  CB  ASP A 374     127.880  66.104  64.030  1.00 67.75           C
ATOM   2833  CG  ASP A 374     129.183  66.837  63.770  1.00 67.11           C
ATOM   2834  OD1 ASP A 374     129.484  67.096  62.587  1.00 68.51           O
ATOM   2835  OD2 ASP A 374     129.906  67.146  64.743  1.00 64.07           O
ATOM   2836  N   GLU A 375     126.402  67.196  60.858  1.00 74.19           N
ATOM   2837  CA  GLU A 375     126.498  66.975  59.423  1.00 79.92           C
ATOM   2838  C   GLU A 375     127.897  67.077  58.819  1.00 81.85           C
ATOM   2839  O   GLU A 375     128.324  66.185  58.082  1.00 81.47           O
ATOM   2840  CB  GLU A 375     125.546  67.928  58.693  1.00 82.56           C
ATOM   2841  CG  GLU A 375     125.524  67.747  57.181  1.00 90.55           C
ATOM   2842  CD  GLU A 375     124.379  68.494  56.519  1.00 94.55           C
ATOM   2843  OE1 GLU A 375     124.229  69.708  56.782  1.00 96.70           O
ATOM   2844  OE2 GLU A 375     123.633  67.868  55.733  1.00 97.32           O
ATOM   2845  N   LYS A 376     128.615  68.150  59.132  1.00 83.88           N
ATOM   2846  CA  LYS A 376     129.952  68.349  58.578  1.00 87.00           C
ATOM   2847  C   LYS A 376     130.995  67.275  58.893  1.00 86.83           C
ATOM   2848  O   LYS A 376     132.158  67.408  58.507  1.00 87.54           O
ATOM   2849  CB  LYS A 376     130.487  69.728  58.977  1.00 90.06           C
ATOM   2850  CG  LYS A 376     129.822  70.903  58.243  1.00 92.73           C
ATOM   2851  CD  LYS A 376     130.133  70.913  56.738  1.00 95.27           C
ATOM   2852  CE  LYS A 376     129.354  69.845  55.967  1.00 95.82           C
ATOM   2853  NZ  LYS A 376     129.754  69.770  54.532  1.00 95.06           N
ATOM   2854  N   ASN A 377     130.584  66.219  59.591  1.00 84.60           N
ATOM   2855  CA  ASN A 377     131.484  65.115  59.919  1.00 81.85           C
ATOM   2856  C   ASN A 377     130.800  63.976  60.671  1.00 79.80           C
ATOM   2857  O   ASN A 377     131.295  63.505  61.695  1.00 79.97           O
ATOM   2858  CB  ASN A 377     132.716  65.606  60.704  1.00 82.58           C
ATOM   2859  CG  ASN A 377     132.358  66.479  61.889  1.00 82.94           C
ATOM   2860  OD1 ASN A 377     131.863  67.594  61.726  1.00 85.73           O
ATOM   2861  ND2 ASN A 377     132.619  65.980  63.093  1.00 81.67           N
ATOM   2862  N   GLY A 378     129.659  63.542  60.140  1.00 77.38           N
ATOM   2863  CA  GLY A 378     128.903  62.445  60.723  1.00 73.85           C
ATOM   2864  C   GLY A 378     128.571  62.500  62.204  1.00 71.71           C
ATOM   2865  O   GLY A 378     129.049  63.365  62.940  1.00 70.85           O
ATOM   2866  N   GLY A 379     127.733  61.560  62.635  1.00 69.12           N
ATOM   2867  CA  GLY A 379     127.338  61.482  64.030  1.00 64.65           C
ATOM   2868  C   GLY A 379     126.437  62.610  64.495  1.00 62.80           C
ATOM   2869  O   GLY A 379     125.711  63.218  63.705  1.00 59.02           O
ATOM   2870  N   TYR A 380     126.488  62.885  65.795  1.00 58.95           N
ATOM   2871  CA  TYR A 380     125.684  63.939  66.396  1.00 57.90           C
ATOM   2872  C   TYR A 380     126.571  64.988  67.037  1.00 58.19           C
ATOM   2873  O   TYR A 380     127.591  64.661  67.640  1.00 58.33           O
ATOM   2874  CB  TYR A 380     124.754  63.352  67.460  1.00 55.46           C
ATOM   2875  CG  TYR A 380     123.617  62.551  66.885  1.00 57.04           C
ATOM   2876  CD1 TYR A 380     122.634  63.165  66.110  1.00 53.80           C
ATOM   2877  CD2 TYR A 380     123.528  61.176  67.098  1.00 55.95           C
ATOM   2878  CE1 TYR A 380     121.589  62.432  65.559  1.00 54.20           C
ATOM   2879  CE2 TYR A 380     122.485  60.431  66.550  1.00 57.01           C
ATOM   2880  CZ  TYR A 380     121.519  61.067  65.782  1.00 54.30           C
ATOM   2881  OH  TYR A 380     120.486  60.340  65.238  1.00 50.78           O
ATOM   2882  N   LEU A 381     126.184  66.252  66.902  1.00 58.60           N
ATOM   2883  CA  LEU A 381     126.953  67.330  67.500  1.00 58.92           C
ATOM   2884  C   LEU A 381     127.154  66.993  68.962  1.00 59.60           C
ATOM   2885  O   LEU A 381     126.261  66.453  69.613  1.00 58.85           O
ATOM   2886  CB  LEU A 381     126.208  68.662  67.393  1.00 58.76           C
ATOM   2887  CG  LEU A 381     126.050  69.262  65.999  1.00 59.71           C
ATOM   2888  CD1 LEU A 381     125.301  70.582  66.094  1.00 60.07           C
ATOM   2889  CD2 LEU A 381     127.425  69.469  65.382  1.00 61.80           C
ATOM   2890  N   VAL A 382     128.337  67.294  69.472  1.00 62.44           N
ATOM   2891  CA  VAL A 382     128.631  67.034  70.868  1.00 64.85           C
ATOM   2892  C   VAL A 382     128.814  68.399  71.507  1.00 66.21           C
ATOM   2893  O   VAL A 382     128.928  69.408  70.807  1.00 63.98           O
ATOM   2894  CB  VAL A 382     129.919  66.196  71.023  1.00 67.09           C
ATOM   2895  CG1 VAL A 382     131.118  66.983  70.510  1.00 68.58           C
ATOM   2896  CG2 VAL A 382     130.108  65.796  72.477  1.00 69.08           C
ATOM   2897  N   GLY A 383     128.836  68.435  72.832  1.00 67.80           N
ATOM   2898  CA  GLY A 383     128.994  69.702  73.516  1.00 69.17           C
ATOM   2899  C   GLY A 383     127.671  70.096  74.125  1.00 67.87           C
ATOM   2900  O   GLY A 383     126.636  70.031  73.464  1.00 68.38           O
ATOM   2901  N   LEU A 384     127.704  70.500  75.389  1.00 68.08           N
ATOM   2902  CA  LEU A 384     126.498  70.891  76.100  1.00 68.00           C
ATOM   2903  C   LEU A 384     125.659  71.849  75.263  1.00 68.17           C
ATOM   2904  O   LEU A 384     126.180  72.547  74.391  1.00 68.86           O
ATOM   2905  CB  LEU A 384     126.865  71.552  77.431  1.00 68.64           C
ATOM   2906  CG  LEU A 384     127.971  70.868  78.239  1.00 69.86           C
ATOM   2907  CD1 LEU A 384     129.327  71.218  77.633  1.00 70.35           C
ATOM   2908  CD2 LEU A 384     127.913  71.327  79.690  1.00 69.46           C
ATOM   2909  N   THR A 385     124.357  71.860  75.534  1.00 66.04           N
ATOM   2910  CA  THR A 385     123.396  72.717  74.843  1.00 63.99           C
ATOM   2911  C   THR A 385     123.257  72.458  73.341  1.00 62.39           C
ATOM   2912  O   THR A 385     122.491  73.142  72.659  1.00 62.51           O
ATOM   2913  CB  THR A 385     123.717  74.221  75.062  1.00 64.69           C
ATOM   2914  OG1 THR A 385     124.884  74.594  74.316  1.00 60.75           O
ATOM   2915  CG2 THR A 385     123.949  74.497  76.545  1.00 63.08           C
ATOM   2916  N   ASP A 386     123.992  71.480  72.821  1.00 58.06           N
ATOM   2917  CA  ASP A 386     123.895  71.154  71.403  1.00 55.06           C
ATOM   2918  C   ASP A 386     122.708  70.217  71.204  1.00 51.90           C
ATOM   2919  O   ASP A 386     122.820  69.189  70.542  1.00 52.99           O
ATOM   2920  CB  ASP A 386     125.167  70.467  70.916  1.00 58.80           C
ATOM   2921  CG  ASP A 386     125.886  71.266  69.855  1.00 62.80           C
ATOM   2922  OD1 ASP A 386     125.202  71.913  69.034  1.00 63.41           O
ATOM   2923  OD2 ASP A 386     127.134  71.237  69.831  1.00 69.56           O
ATOM   2924  N   TYR A 387     121.570  70.583  71.782  1.00 48.71           N
ATOM   2925  CA  TYR A 387     120.368  69.767  71.693  1.00 44.54           C
ATOM   2926  C   TYR A 387     119.146  70.613  71.394  1.00 42.76           C
ATOM   2927  O   TYR A 387     119.193  71.844  71.456  1.00 43.81           O
ATOM   2928  CB  TYR A 387     120.126  69.060  73.027  1.00 47.63           C
ATOM   2929  CG  TYR A 387     121.305  68.268  73.534  1.00 56.34           C
ATOM   2930  CD1 TYR A 387     121.570  66.988  73.045  1.00 59.66           C
ATOM   2931  CD2 TYR A 387     122.169  68.803  74.490  1.00 58.22           C
ATOM   2932  CE1 TYR A 387     122.668  66.259  73.496  1.00 62.59           C
ATOM   2933  CE2 TYR A 387     123.273  68.083  74.947  1.00 62.56           C
ATOM   2934  CZ  TYR A 387     123.516  66.811  74.444  1.00 63.36           C
ATOM   2935  OH  TYR A 387     124.610  66.095  74.877  1.00 65.67           O
ATOM   2936  N   ILE A 388     118.052  69.939  71.056  1.00 35.15           N
ATOM   2937  CA  ILE A 388     116.785  70.609  70.833  1.00 31.86           C
ATOM   2938  C   ILE A 388     115.940  70.153  72.010  1.00 33.81           C
ATOM   2939  O   ILE A 388     115.491  69.006  72.053  1.00 32.68           O
ATOM   2940  CB  ILE A 388     116.084  70.175  69.527  1.00 30.85           C
ATOM   2941  CG1 ILE A 388     116.843  70.710  68.313  1.00 31.58           C
ATOM   2942  CG2 ILE A 388     114.656  70.720  69.505  1.00 26.72           C
ATOM   2943  CD1 ILE A 388     116.117  70.492  66.989  1.00 30.06           C
ATOM   2944  N   PHE A 389     115.767  71.029  72.992  1.00 33.38           N
ATOM   2945  CA  PHE A 389     114.961  70.682  74.154  1.00 32.31           C
ATOM   2946  C   PHE A 389     113.514  70.953  73.776  1.00 32.69           C
ATOM   2947  O   PHE A 389     113.211  71.895  73.041  1.00 30.52           O
ATOM   2948  CB  PHE A 389     115.353  71.524  75.377  1.00 33.90           C
ATOM   2949  CG  PHE A 389     116.813  71.401  75.767  1.00 41.26           C
ATOM   2950  CD1 PHE A 389     117.813  71.980  74.982  1.00 42.39           C
ATOM   2951  CD2 PHE A 389     117.186  70.704  76.914  1.00 38.72           C
ATOM   2952  CE1 PHE A 389     119.161  71.867  75.334  1.00 41.47           C
ATOM   2953  CE2 PHE A 389     118.532  70.584  77.277  1.00 42.39           C
ATOM   2954  CZ  PHE A 389     119.522  71.168  76.483  1.00 41.28           C
ATOM   2955  N   SER A 390     112.613  70.115  74.253  1.00 32.00           N
ATOM   2956  CA  SER A 390     111.218  70.315  73.932  1.00 30.86           C
ATOM   2957  C   SER A 390     110.345  69.698  74.991  1.00 30.13           C
ATOM   2958  O   SER A 390     110.818  68.983  75.870  1.00 33.57           O
ATOM   2959  CB  SER A 390     110.892  69.701  72.570  1.00 31.54           C
ATOM   2960  OG  SER A 390     110.978  68.290  72.622  1.00 29.56           O
ATOM   2961  N   ALA A 391     109.060  69.993  74.903  1.00 29.75           N
ATOM   2962  CA  ALA A 391     108.091  69.459  75.835  1.00 24.85           C
ATOM   2963  C   ALA A 391     106.720  69.625  75.208  1.00 26.92           C
ATOM   2964  O   ALA A 391     106.499  70.523  74.391  1.00 25.66           O
ATOM   2965  CB  ALA A 391     108.157  70.209  77.153  1.00 25.07           C
ATOM   2966  N   VAL A 392     105.813  68.733  75.573  1.00 24.90           N
ATOM   2967  CA  VAL A 392     104.454  68.788  75.090  1.00 23.63           C
ATOM   2968  C   VAL A 392     103.571  68.561  76.305  1.00 25.55           C
ATOM   2969  O   VAL A 392     103.877  67.730  77.160  1.00 22.58           O
ATOM   2970  CB  VAL A 392     104.167  67.693  74.025  1.00 27.80           C
ATOM   2971  CG1 VAL A 392     104.435  66.301  74.600  1.00 20.90           C
ATOM   2972  CG2 VAL A 392     102.715  67.798  73.552  1.00 17.20           C
ATOM   2973  N   SER A 393     102.491  69.321  76.398  1.00 25.78           N
ATOM   2974  CA  SER A 393     101.570  69.157  77.506  1.00 25.66           C
ATOM   2975  C   SER A 393     100.183  68.956  76.927  1.00 25.65           C
ATOM   2976  O   SER A 393      99.878  69.453  75.845  1.00 27.64           O
ATOM   2977  CB  SER A 393     101.584  70.391  78.417  1.00 24.83           C
ATOM   2978  OG  SER A 393     101.154  71.555  77.728  1.00 27.77           O
ATOM   2979  N   MET A 394      99.357  68.202  77.640  1.00 26.03           N
ATOM   2980  CA  MET A 394      97.989  67.947  77.225  1.00 26.27           C
ATOM   2981  C   MET A 394      97.191  68.118  78.499  1.00 25.25           C
ATOM   2982  O   MET A 394      97.357  67.353  79.442  1.00 30.92           O
ATOM   2983  CB  MET A 394      97.852  66.528  76.675  1.00 24.07           C
ATOM   2984  CG  MET A 394      98.633  66.311  75.400  1.00 22.68           C
ATOM   2985  SD  MET A 394      98.582  64.617  74.757  1.00 26.47           S
ATOM   2986  CE  MET A 394      99.869  64.733  73.507  1.00 26.83           C
ATOM   2987  N   SER A 395      96.338  69.132  78.534  1.00 24.16           N
ATOM   2988  CA  SER A 395      95.560  69.409  79.727  1.00 24.24           C
ATOM   2989  C   SER A 395      94.114  69.743  79.404  1.00 25.21           C
ATOM   2990  O   SER A 395      93.840  70.438  78.427  1.00 29.50           O
ATOM   2991  CB  SER A 395      96.193  70.578  80.484  1.00 27.59           C
ATOM   2992  OG  SER A 395      96.287  71.719  79.646  1.00 19.60           O
ATOM   2993  N   PRO A 396      93.167  69.223  80.207  1.00 27.24           N
ATOM   2994  CA  PRO A 396      93.434  68.355  81.364  1.00 25.59           C
ATOM   2995  C   PRO A 396      93.847  66.986  80.823  1.00 27.85           C
ATOM   2996  O   PRO A 396      93.429  66.602  79.730  1.00 26.49           O
ATOM   2997  CB  PRO A 396      92.081  68.280  82.084  1.00 21.91           C
ATOM   2998  CG  PRO A 396      91.276  69.420  81.507  1.00 27.99           C
ATOM   2999  CD  PRO A 396      91.725  69.486  80.078  1.00 27.53           C
ATOM   3000  N   ALA A 397      94.645  66.249  81.587  1.00 26.79           N
ATOM   3001  CA  ALA A 397      95.107  64.939  81.152  1.00 29.01           C
ATOM   3002  C   ALA A 397      93.978  63.965  80.811  1.00 30.77           C
ATOM   3003  O   ALA A 397      94.047  63.251  79.812  1.00 32.25           O
ATOM   3004  CB  ALA A 397      96.010  64.336  82.217  1.00 28.52           C
ATOM   3005  N   GLU A 398      92.937  63.937  81.632  1.00 32.56           N
ATOM   3006  CA  GLU A 398      91.825  63.021  81.402  1.00 31.60           C
ATOM   3007  C   GLU A 398      91.106  63.267  80.078  1.00 30.30           C
ATOM   3008  O   GLU A 398      90.759  62.334  79.365  1.00 30.66           O
ATOM   3009  CB  GLU A 398      90.802  63.120  82.541  1.00 32.03           C
ATOM   3010  CG  GLU A 398      91.327  62.808  83.941  1.00 34.41           C
ATOM   3011  CD  GLU A 398      92.257  63.883  84.492  1.00 40.89           C
ATOM   3012  OE1 GLU A 398      92.125  65.064  84.094  1.00 32.22           O
ATOM   3013  OE2 GLU A 398      93.112  63.544  85.342  1.00 41.56           O
ATOM   3014  N   ASN A 399      90.873  64.531  79.757  1.00 32.68           N
ATOM   3015  CA  ASN A 399      90.168  64.888  78.534  1.00 33.07           C
ATOM   3016  C   ASN A 399      90.723  66.232  78.100  1.00 29.83           C
ATOM   3017  O   ASN A 399      90.134  67.278  78.356  1.00 28.49           O
ATOM   3018  CB  ASN A 399      88.670  64.998  78.827  1.00 36.10           C
ATOM   3019  CG  ASN A 399      87.836  65.163  77.574  1.00 41.16           C
ATOM   3020  OD1 ASN A 399      86.641  65.440  77.652  1.00 48.33           O
ATOM   3021  ND2 ASN A 399      88.458  64.988  76.412  1.00 45.30           N
ATOM   3022  N   PRO A 400      91.872  66.215  77.423  1.00 29.40           N
ATOM   3023  CA  PRO A 400      92.536  67.432  76.954  1.00 26.34           C
ATOM   3024  C   PRO A 400      91.709  68.441  76.180  1.00 28.27           C
ATOM   3025  O   PRO A 400      90.847  68.082  75.382  1.00 28.68           O
ATOM   3026  CB  PRO A 400      93.697  66.891  76.122  1.00 23.77           C
ATOM   3027  CG  PRO A 400      94.014  65.595  76.809  1.00 27.02           C
ATOM   3028  CD  PRO A 400      92.633  65.019  77.025  1.00 24.99           C
ATOM   3029  N   ASP A 401      91.989  69.713  76.446  1.00 28.28           N
ATOM   3030  CA  ASP A 401      91.359  70.832  75.758  1.00 27.37           C
ATOM   3031  C   ASP A 401      92.498  71.494  74.984  1.00 28.01           C
ATOM   3032  O   ASP A 401      92.311  72.013  73.894  1.00 27.95           O
ATOM   3033  CB  ASP A 401      90.814  71.870  76.741  1.00 28.93           C
ATOM   3034  CG  ASP A 401      89.602  71.398  77.482  1.00 29.66           C
ATOM   3035  OD1 ASP A 401      88.711  70.804  76.841  1.00 31.70           O
ATOM   3036  OD2 ASP A 401      89.534  71.638  78.706  1.00 28.13           O
ATOM   3037  N   PHE A 402      93.689  71.451  75.570  1.00 27.03           N
ATOM   3038  CA  PHE A 402      94.847  72.085  74.974  1.00 23.60           C
ATOM   3039  C   PHE A 402      96.080  71.222  74.841  1.00 23.64           C
ATOM   3040  O   PHE A 402      96.375  70.373  75.687  1.00 22.81           O
ATOM   3041  CB  PHE A 402      95.228  73.326  75.790  1.00 20.64           C
ATOM   3042  CG  PHE A 402      94.088  74.262  76.026  1.00 23.29           C
ATOM   3043  CD1 PHE A 402      93.583  75.040  74.987  1.00 21.36           C
ATOM   3044  CD2 PHE A 402      93.494  74.344  77.280  1.00 20.63           C
ATOM   3045  CE1 PHE A 402      92.498  75.887  75.196  1.00 25.70           C
ATOM   3046  CE2 PHE A 402      92.404  75.188  77.505  1.00 26.93           C
ATOM   3047  CZ  PHE A 402      91.902  75.963  76.461  1.00 24.94           C
ATOM   3048  N   ILE A 403      96.802  71.466  73.755  1.00 23.07           N
ATOM   3049  CA  ILE A 403      98.054  70.793  73.479  1.00 20.97           C
ATOM   3050  C   ILE A 403      99.057  71.924  73.290  1.00 22.17           C
ATOM   3051  O   ILE A 403      98.869  72.798  72.436  1.00 20.50           O
ATOM   3052  CB  ILE A 403      98.027  69.986  72.170  1.00 23.65           C
ATOM   3053  CG1 ILE A 403      96.989  68.868  72.236  1.00 19.93           C
ATOM   3054  CG2 ILE A 403      99.398  69.396  71.921  1.00 21.79           C
ATOM   3055  CD1 ILE A 403      96.886  68.088  70.939  1.00 17.45           C
ATOM   3056  N   LEU A 404     100.108  71.926  74.098  1.00 21.24           N
ATOM   3057  CA  LEU A 404     101.135  72.945  73.970  1.00 20.60           C
ATOM   3058  C   LEU A 404     102.426  72.220  73.627  1.00 21.86           C
ATOM   3059  O   LEU A 404     102.809  71.265  74.299  1.00 26.44           O
ATOM   3060  CB  LEU A 404     101.283  73.729  75.280  1.00 17.12           C
ATOM   3061  CG  LEU A 404     102.358  74.822  75.366  1.00 22.79           C
ATOM   3062  CD1 LEU A 404     102.087  75.942  74.357  1.00 16.95           C
ATOM   3063  CD2 LEU A 404     102.382  75.377  76.791  1.00 23.21           C
ATOM   3064  N   TYR A 405     103.083  72.663  72.563  1.00 23.33           N
ATOM   3065  CA  TYR A 405     104.334  72.057  72.137  1.00 22.54           C
ATOM   3066  C   TYR A 405     105.394  73.149  72.085  1.00 26.78           C
ATOM   3067  O   TYR A 405     105.228  74.165  71.403  1.00 30.22           O
ATOM   3068  CB  TYR A 405     104.154  71.405  70.765  1.00 23.09           C
ATOM   3069  CG  TYR A 405     105.374  70.686  70.241  1.00 24.24           C
ATOM   3070  CD1 TYR A 405     106.185  69.924  71.091  1.00 25.19           C
ATOM   3071  CD2 TYR A 405     105.699  70.734  68.885  1.00 22.16           C
ATOM   3072  CE1 TYR A 405     107.289  69.231  70.598  1.00 20.21           C
ATOM   3073  CE2 TYR A 405     106.793  70.044  68.383  1.00 24.26           C
ATOM   3074  CZ  TYR A 405     107.584  69.296  69.242  1.00 24.34           C
ATOM   3075  OH  TYR A 405     108.669  68.623  68.736  1.00 26.13           O
ATOM   3076  N   VAL A 406     106.482  72.935  72.816  1.00 25.97           N
ATOM   3077  CA  VAL A 406     107.554  73.916  72.885  1.00 27.27           C
ATOM   3078  C   VAL A 406     108.905  73.309  72.538  1.00 29.09           C
ATOM   3079  O   VAL A 406     109.245  72.220  73.005  1.00 29.94           O
ATOM   3080  CB  VAL A 406     107.648  74.517  74.310  1.00 25.58           C
ATOM   3081  CG1 VAL A 406     108.758  75.544  74.370  1.00 25.60           C
ATOM   3082  CG2 VAL A 406     106.323  75.142  74.699  1.00 19.31           C
ATOM   3083  N   THR A 407     109.671  74.019  71.718  1.00 28.59           N
ATOM   3084  CA  THR A 407     111.001  73.562  71.335  1.00 30.51           C
ATOM   3085  C   THR A 407     111.999  74.686  71.596  1.00 31.61           C
ATOM   3086  O   THR A 407     111.683  75.867  71.433  1.00 27.98           O
ATOM   3087  CB  THR A 407     111.074  73.152  69.835  1.00 30.70           C
ATOM   3088  OG1 THR A 407     110.816  74.291  69.005  1.00 33.57           O
ATOM   3089  CG2 THR A 407     110.049  72.072  69.526  1.00 31.25           C
ATOM   3090  N   VAL A 408     113.199  74.306  72.021  1.00 33.12           N
ATOM   3091  CA  VAL A 408     114.263  75.254  72.317  1.00 31.99           C
ATOM   3092  C   VAL A 408     115.559  74.672  71.785  1.00 34.07           C
ATOM   3093  O   VAL A 408     116.138  73.775  72.395  1.00 39.26           O
ATOM   3094  CB  VAL A 408     114.398  75.476  73.832  1.00 32.65           C
ATOM   3095  CG1 VAL A 408     115.607  76.359  74.130  1.00 28.35           C
ATOM   3096  CG2 VAL A 408     113.128  76.107  74.373  1.00 28.22           C
ATOM   3097  N   GLN A 409     116.014  75.182  70.649  1.00 32.12           N
ATOM   3098  CA  GLN A 409     117.230  74.675  70.033  1.00 34.48           C
ATOM   3099  C   GLN A 409     118.512  75.397  70.443  1.00 37.58           C
ATOM   3100  O   GLN A 409     118.603  76.624  70.372  1.00 39.22           O
ATOM   3101  CB  GLN A 409     117.104  74.724  68.509  1.00 32.66           C
ATOM   3102  CG  GLN A 409     118.258  74.058  67.778  1.00 35.17           C
ATOM   3103  CD  GLN A 409     118.138  74.167  66.273  1.00 38.71           C
ATOM   3104  OE1 GLN A 409     117.079  73.903  65.701  1.00 39.15           O
ATOM   3105  NE2 GLN A 409     119.229  74.547  65.620  1.00 40.78           N
ATOM   3106  N   GLN A 410     119.495  74.614  70.873  1.00 35.98           N
ATOM   3107  CA  GLN A 410     120.804  75.126  71.254  1.00 36.04           C
ATOM   3108  C   GLN A 410     120.813  76.390  72.106  1.00 36.85           C
ATOM   3109  O   GLN A 410     121.357  77.417  71.704  1.00 37.01           O
ATOM   3110  CB  GLN A 410     121.631  75.345  69.981  1.00 33.15           C
ATOM   3111  CG  GLN A 410     121.882  74.052  69.210  1.00 34.89           C
ATOM   3112  CD  GLN A 410     122.522  74.271  67.860  1.00 37.96           C
ATOM   3113  OE1 GLN A 410     121.926  74.872  66.964  1.00 39.13           O
ATOM   3114  NE2 GLN A 410     123.745  73.780  67.702  1.00 42.83           N
ATOM   3115  N   PRO A 411     120.214  76.332  73.302  1.00 37.44           N
ATOM   3116  CA  PRO A 411     120.185  77.504  74.180  1.00 39.20           C
ATOM   3117  C   PRO A 411     121.480  77.635  74.982  1.00 44.65           C
ATOM   3118  O   PRO A 411     122.233  76.673  75.117  1.00 44.93           O
ATOM   3119  CB  PRO A 411     119.002  77.211  75.085  1.00 33.75           C
ATOM   3120  CG  PRO A 411     119.127  75.729  75.279  1.00 34.21           C
ATOM   3121  CD  PRO A 411     119.403  75.236  73.866  1.00 34.32           C
ATOM   3122  N   GLU A 412     121.735  78.823  75.515  1.00 48.02           N
ATOM   3123  CA  GLU A 412     122.925  79.038  76.327  1.00 52.29           C
ATOM   3124  C   GLU A 412     122.701  78.368  77.678  1.00 53.53           C
ATOM   3125  O   GLU A 412     123.615  77.771  78.251  1.00 54.82           O
ATOM   3126  CB  GLU A 412     123.178  80.536  76.527  1.00 52.89           C
ATOM   3127  CG  GLU A 412     123.759  81.238  75.307  1.00 53.90           C
ATOM   3128  CD  GLU A 412     123.856  82.744  75.491  1.00 60.54           C
ATOM   3129  OE1 GLU A 412     124.292  83.185  76.581  1.00 59.10           O
ATOM   3130  OE2 GLU A 412     123.505  83.485  74.543  1.00 61.73           O
ATOM   3131  N   HIS A 413     121.472  78.470  78.174  1.00 52.56           N
ATOM   3132  CA  HIS A 413     121.099  77.886  79.457  1.00 57.93           C
ATOM   3133  C   HIS A 413     119.679  77.368  79.329  1.00 57.15           C
ATOM   3134  O   HIS A 413     118.875  77.943  78.602  1.00 60.56           O
ATOM   3135  CB  HIS A 413     121.140  78.948  80.555  1.00 63.32           C
ATOM   3136  CG  HIS A 413     122.313  79.873  80.456  1.00 71.63           C
ATOM   3137  ND1 HIS A 413     123.613  79.448  80.623  1.00 73.89           N
ATOM   3138  CD2 HIS A 413     122.381  81.197  80.180  1.00 74.00           C
ATOM   3139  CE1 HIS A 413     124.433  80.471  80.452  1.00 76.86           C
ATOM   3140  NE2 HIS A 413     123.710  81.544  80.182  1.00 78.12           N
ATOM   3141  N   TYR A 414     119.363  76.285  80.026  1.00 53.89           N
ATOM   3142  CA  TYR A 414     118.016  75.738  79.961  1.00 52.32           C
ATOM   3143  C   TYR A 414     117.643  75.026  81.245  1.00 51.31           C
ATOM   3144  O   TYR A 414     118.512  74.576  81.994  1.00 51.80           O
ATOM   3145  CB  TYR A 414     117.880  74.758  78.797  1.00 51.31           C
ATOM   3146  CG  TYR A 414     116.463  74.278  78.606  1.00 49.36           C
ATOM   3147  CD1 TYR A 414     115.498  75.105  78.031  1.00 46.90           C
ATOM   3148  CD2 TYR A 414     116.071  73.015  79.047  1.00 50.37           C
ATOM   3149  CE1 TYR A 414     114.176  74.686  77.902  1.00 48.03           C
ATOM   3150  CE2 TYR A 414     114.749  72.585  78.923  1.00 49.48           C
ATOM   3151  CZ  TYR A 414     113.810  73.426  78.350  1.00 48.81           C
ATOM   3152  OH  TYR A 414     112.508  73.002  78.221  1.00 52.32           O
ATOM   3153  N   SER A 415     116.342  74.920  81.493  1.00 50.72           N
ATOM   3154  CA  SER A 415     115.848  74.256  82.689  1.00 51.24           C
ATOM   3155  C   SER A 415     114.335  74.088  82.634  1.00 51.08           C
ATOM   3156  O   SER A 415     113.631  74.912  82.052  1.00 52.23           O
ATOM   3157  CB  SER A 415     116.225  75.067  83.928  1.00 48.44           C
ATOM   3158  OG  SER A 415     115.803  74.408  85.105  1.00 53.62           O
ATOM   3159  N   GLY A 416     113.842  73.014  83.239  1.00 49.57           N
ATOM   3160  CA  GLY A 416     112.412  72.780  83.257  1.00 49.65           C
ATOM   3161  C   GLY A 416     111.722  73.922  83.978  1.00 50.58           C
ATOM   3162  O   GLY A 416     110.593  74.292  83.652  1.00 52.26           O
ATOM   3163  N   ILE A 417     112.404  74.484  84.969  1.00 47.81           N
ATOM   3164  CA  ILE A 417     111.850  75.596  85.722  1.00 47.17           C
ATOM   3165  C   ILE A 417     111.624  76.780  84.783  1.00 45.21           C
ATOM   3166  O   ILE A 417     110.667  77.537  84.943  1.00 42.39           O
ATOM   3167  CB  ILE A 417     112.794  75.991  86.884  1.00 50.27           C
ATOM   3168  CG1 ILE A 417     112.623  74.987  88.031  1.00 54.92           C
ATOM   3169  CG2 ILE A 417     112.513  77.415  87.347  1.00 47.73           C
ATOM   3170  CD1 ILE A 417     113.512  75.255  89.237  1.00 54.12           C
ATOM   3171  N   GLN A 418     112.511  76.929  83.802  1.00 42.07           N
ATOM   3172  CA  GLN A 418     112.403  78.004  82.825  1.00 42.09           C
ATOM   3173  C   GLN A 418     111.222  77.719  81.910  1.00 38.51           C
ATOM   3174  O   GLN A 418     110.456  78.618  81.563  1.00 37.57           O
ATOM   3175  CB  GLN A 418     113.679  78.105  81.986  1.00 48.13           C
ATOM   3176  CG  GLN A 418     114.638  79.201  82.419  1.00 54.88           C
ATOM   3177  CD  GLN A 418     115.237  78.946  83.782  1.00 61.76           C
ATOM   3178  OE1 GLN A 418     115.908  77.935  83.997  1.00 65.86           O
ATOM   3179  NE2 GLN A 418     114.999  79.864  84.716  1.00 62.77           N
ATOM   3180  N   LEU A 419     111.088  76.456  81.518  1.00 34.55           N
ATOM   3181  CA  LEU A 419     109.995  76.032  80.659  1.00 34.35           C
ATOM   3182  C   LEU A 419     108.669  76.300  81.368  1.00 33.84           C
ATOM   3183  O   LEU A 419     107.711  76.776  80.762  1.00 31.48           O
ATOM   3184  CB  LEU A 419     110.116  74.538  80.354  1.00 33.10           C
ATOM   3185  CG  LEU A 419     108.954  73.906  79.580  1.00 33.80           C
ATOM   3186  CD1 LEU A 419     108.869  74.499  78.182  1.00 30.58           C
ATOM   3187  CD2 LEU A 419     109.166  72.406  79.505  1.00 33.23           C
ATOM   3188  N   GLY A 420     108.633  75.998  82.663  1.00 31.91           N
ATOM   3189  CA  GLY A 420     107.425  76.199  83.440  1.00 31.05           C
ATOM   3190  C   GLY A 420     107.004  77.648  83.562  1.00 33.14           C
ATOM   3191  O   GLY A 420     105.816  77.970  83.458  1.00 33.55           O
ATOM   3192  N   GLU A 421     107.974  78.530  83.774  1.00 31.91           N
ATOM   3193  CA  GLU A 421     107.680  79.946  83.925  1.00 35.43           C
ATOM   3194  C   GLU A 421     107.128  80.506  82.625  1.00 34.44           C
ATOM   3195  O   GLU A 421     106.429  81.518  82.616  1.00 34.32           O
ATOM   3196  CB  GLU A 421     108.943  80.698  84.342  1.00 40.54           C
ATOM   3197  CG  GLU A 421     109.561  80.159  85.623  1.00 46.59           C
ATOM   3198  CD  GLU A 421     110.833  80.885  86.013  1.00 49.96           C
ATOM   3199  OE1 GLU A 421     111.728  81.040  85.151  1.00 49.28           O
ATOM   3200  OE2 GLU A 421     110.939  81.294  87.188  1.00 52.43           O
ATOM   3201  N   PHE A 422     107.451  79.840  81.524  1.00 31.62           N
ATOM   3202  CA  PHE A 422     106.966  80.261  80.224  1.00 29.40           C
ATOM   3203  C   PHE A 422     105.570  79.698  79.967  1.00 28.01           C
ATOM   3204  O   PHE A 422     104.622  80.440  79.714  1.00 29.03           O
ATOM   3205  CB  PHE A 422     107.895  79.769  79.115  1.00 28.01           C
ATOM   3206  CG  PHE A 422     107.283  79.853  77.741  1.00 29.80           C
ATOM   3207  CD1 PHE A 422     107.159  81.080  77.093  1.00 29.58           C
ATOM   3208  CD2 PHE A 422     106.781  78.712  77.118  1.00 29.97           C
ATOM   3209  CE1 PHE A 422     106.542  81.170  75.849  1.00 31.37           C
ATOM   3210  CE2 PHE A 422     106.159  78.794  75.869  1.00 30.37           C
ATOM   3211  CZ  PHE A 422     106.040  80.024  75.235  1.00 32.09           C
ATOM   3212  N   ALA A 423     105.462  78.377  80.051  1.00 27.74           N
ATOM   3213  CA  ALA A 423     104.219  77.670  79.781  1.00 27.10           C
ATOM   3214  C   ALA A 423     103.089  77.819  80.788  1.00 26.58           C
ATOM   3215  O   ALA A 423     101.948  78.076  80.402  1.00 31.54           O
ATOM   3216  CB  ALA A 423     104.520  76.189  79.569  1.00 22.90           C
ATOM   3217  N   ASN A 424     103.390  77.660  82.072  1.00 28.06           N
ATOM   3218  CA  ASN A 424     102.348  77.737  83.092  1.00 28.90           C
ATOM   3219  C   ASN A 424     101.423  78.954  83.007  1.00 28.95           C
ATOM   3220  O   ASN A 424     100.203  78.808  83.083  1.00 32.90           O
ATOM   3221  CB  ASN A 424     102.963  77.635  84.497  1.00 28.66           C
ATOM   3222  CG  ASN A 424     103.716  76.317  84.715  1.00 30.66           C
ATOM   3223  OD1 ASN A 424     103.485  75.324  84.016  1.00 31.52           O
ATOM   3224  ND2 ASN A 424     104.611  76.305  85.695  1.00 29.83           N
ATOM   3225  N   PRO A 425     101.979  80.164  82.832  1.00 28.73           N
ATOM   3226  CA  PRO A 425     101.065  81.309  82.759  1.00 27.50           C
ATOM   3227  C   PRO A 425     100.133  81.233  81.550  1.00 28.25           C
ATOM   3228  O   PRO A 425      98.977  81.639  81.622  1.00 30.49           O
ATOM   3229  CB  PRO A 425     102.012  82.515  82.697  1.00 26.05           C
ATOM   3230  CG  PRO A 425     103.257  82.018  83.394  1.00 24.61           C
ATOM   3231  CD  PRO A 425     103.383  80.611  82.834  1.00 27.38           C
ATOM   3232  N   ILE A 426     100.640  80.698  80.447  1.00 27.66           N
ATOM   3233  CA  ILE A 426      99.856  80.568  79.226  1.00 26.08           C
ATOM   3234  C   ILE A 426      98.760  79.521  79.387  1.00 26.55           C
ATOM   3235  O   ILE A 426      97.613  79.749  79.004  1.00 22.39           O
ATOM   3236  CB  ILE A 426     100.751  80.165  78.031  1.00 26.11           C
ATOM   3237  CG1 ILE A 426     101.746  81.290  77.716  1.00 24.34           C
ATOM   3238  CG2 ILE A 426      99.887  79.837  76.823  1.00 22.56           C
ATOM   3239  CD1 ILE A 426     102.810  80.895  76.703  1.00 24.10           C
ATOM   3240  N   LEU A 427      99.113  78.369  79.948  1.00 24.38           N
ATOM   3241  CA  LEU A 427      98.127  77.313  80.140  1.00 24.13           C
ATOM   3242  C   LEU A 427      97.070  77.753  81.145  1.00 25.14           C
ATOM   3243  O   LEU A 427      95.911  77.355  81.054  1.00 26.67           O
ATOM   3244  CB  LEU A 427      98.810  76.025  80.608  1.00 22.60           C
ATOM   3245  CG  LEU A 427      99.698  75.350  79.554  1.00 25.06           C
ATOM   3246  CD1 LEU A 427     100.227  74.044  80.114  1.00 21.85           C
ATOM   3247  CD2 LEU A 427      98.901  75.089  78.269  1.00 19.40           C
ATOM   3248  N   GLU A 428      97.469  78.587  82.100  1.00 25.00           N
ATOM   3249  CA  GLU A 428      96.534  79.079  83.101  1.00 27.76           C
ATOM   3250  C   GLU A 428      95.495  79.978  82.424  1.00 26.11           C
ATOM   3251  O   GLU A 428      94.289  79.832  82.635  1.00 24.58           O
ATOM   3252  CB  GLU A 428      97.284  79.862  84.180  1.00 28.00           C
ATOM   3253  CG  GLU A 428      96.425  80.299  85.352  1.00 33.74           C
ATOM   3254  CD  GLU A 428      97.204  81.122  86.364  1.00 37.81           C
ATOM   3255  OE1 GLU A 428      98.324  80.709  86.727  1.00 44.33           O
ATOM   3256  OE2 GLU A 428      96.700  82.177  86.801  1.00 37.27           O
ATOM   3257  N   ARG A 429      95.975  80.901  81.598  1.00 22.35           N
ATOM   3258  CA  ARG A 429      95.093  81.817  80.896  1.00 24.76           C
ATOM   3259  C   ARG A 429      94.142  81.037  79.997  1.00 25.13           C
ATOM   3260  O   ARG A 429      92.939  81.290  79.975  1.00 24.72           O
ATOM   3261  CB  ARG A 429      95.909  82.792  80.045  1.00 23.03           C
ATOM   3262  CG  ARG A 429      95.062  83.879  79.403  1.00 25.91           C
ATOM   3263  CD  ARG A 429      94.579  84.871  80.448  1.00 23.07           C
ATOM   3264  NE  ARG A 429      95.643  85.792  80.829  1.00 23.70           N
ATOM   3265  CZ  ARG A 429      96.075  86.791  80.062  1.00 30.53           C
ATOM   3266  NH1 ARG A 429      95.525  87.005  78.869  1.00 25.58           N
ATOM   3267  NH2 ARG A 429      97.066  87.570  80.482  1.00 26.84           N
ATOM   3268  N   ALA A 430      94.693  80.075  79.266  1.00 23.82           N
ATOM   3269  CA  ALA A 430      93.906  79.267  78.355  1.00 24.95           C
ATOM   3270  C   ALA A 430      92.795  78.531  79.083  1.00 27.32           C
ATOM   3271  O   ALA A 430      91.644  78.547  78.645  1.00 28.11           O
ATOM   3272  CB  ALA A 430      94.802  78.277  77.636  1.00 21.66           C
ATOM   3273  N   SER A 431      93.143  77.889  80.194  1.00 26.86           N
ATOM   3274  CA  SER A 431      92.174  77.131  80.975  1.00 25.67           C
ATOM   3275  C   SER A 431      91.137  78.038  81.611  1.00 23.79           C
ATOM   3276  O   SER A 431      89.956  77.699  81.658  1.00 22.19           O
ATOM   3277  CB  SER A 431      92.888  76.323  82.052  1.00 22.75           C
ATOM   3278  OG  SER A 431      93.897  75.525  81.461  1.00 33.49           O
ATOM   3279  N   ALA A 432      91.575  79.191  82.102  1.00 22.65           N
ATOM   3280  CA  ALA A 432      90.648  80.134  82.712  1.00 25.91           C
ATOM   3281  C   ALA A 432      89.668  80.614  81.640  1.00 25.46           C
ATOM   3282  O   ALA A 432      88.471  80.732  81.889  1.00 28.90           O
ATOM   3283  CB  ALA A 432      91.413  81.319  83.310  1.00 21.70           C
ATOM   3284  N   MET A 433      90.178  80.882  80.443  1.00 26.67           N
ATOM   3285  CA  MET A 433      89.325  81.333  79.344  1.00 27.93           C
ATOM   3286  C   MET A 433      88.304  80.264  78.994  1.00 29.68           C
ATOM   3287  O   MET A 433      87.128  80.557  78.775  1.00 32.63           O
ATOM   3288  CB  MET A 433      90.169  81.662  78.113  1.00 25.37           C
ATOM   3289  CG  MET A 433      90.913  82.975  78.222  1.00 25.91           C
ATOM   3290  SD  MET A 433      92.102  83.189  76.884  1.00 28.38           S
ATOM   3291  CE  MET A 433      90.980  83.376  75.470  1.00 23.24           C
ATOM   3292  N   LYS A 434      88.762  79.020  78.942  1.00 31.16           N
ATOM   3293  CA  LYS A 434      87.880  77.908  78.636  1.00 34.00           C
ATOM   3294  C   LYS A 434      86.742  77.829  79.667  1.00 33.41           C
ATOM   3295  O   LYS A 434      85.600  77.543  79.311  1.00 35.27           O
ATOM   3296  CB  LYS A 434      88.683  76.602  78.618  1.00 36.03           C
ATOM   3297  CG  LYS A 434      87.840  75.340  78.521  1.00 37.62           C
ATOM   3298  CD  LYS A 434      87.180  75.199  77.170  1.00 47.83           C
ATOM   3299  CE  LYS A 434      86.098  74.125  77.210  1.00 55.08           C
ATOM   3300  NZ  LYS A 434      86.561  72.875  77.884  1.00 57.66           N
ATOM   3301  N   ASP A 435      87.051  78.084  80.938  1.00 31.82           N
ATOM   3302  CA  ASP A 435      86.032  78.035  81.988  1.00 33.63           C
ATOM   3303  C   ASP A 435      85.097  79.232  81.934  1.00 34.06           C
ATOM   3304  O   ASP A 435      83.949  79.148  82.369  1.00 33.29           O
ATOM   3305  CB  ASP A 435      86.653  78.039  83.394  1.00 34.85           C
ATOM   3306  CG  ASP A 435      87.541  76.846  83.663  1.00 37.86           C
ATOM   3307  OD1 ASP A 435      87.299  75.771  83.079  1.00 37.77           O
ATOM   3308  OD2 ASP A 435      88.478  76.984  84.484  1.00 40.82           O
ATOM   3309  N   SER A 436      85.591  80.345  81.401  1.00 34.96           N
ATOM   3310  CA  SER A 436      84.814  81.578  81.383  1.00 35.08           C
ATOM   3311  C   SER A 436      84.015  81.944  80.147  1.00 37.40           C
ATOM   3312  O   SER A 436      82.820  82.191  80.250  1.00 37.94           O
ATOM   3313  CB  SER A 436      85.731  82.750  81.729  1.00 31.53           C
ATOM   3314  OG  SER A 436      86.527  82.437  82.851  1.00 32.16           O
ATOM   3315  N   LEU A 437      84.671  81.999  78.991  1.00 42.98           N
ATOM   3316  CA  LEU A 437      84.006  82.393  77.750  1.00 47.12           C
ATOM   3317  C   LEU A 437      82.556  81.944  77.650  1.00 51.51           C
ATOM   3318  O   LEU A 437      82.235  80.764  77.812  1.00 51.71           O
ATOM   3319  CB  LEU A 437      84.810  81.914  76.542  1.00 44.20           C
ATOM   3320  CG  LEU A 437      86.215  82.528  76.484  1.00 44.24           C
ATOM   3321  CD1 LEU A 437      86.810  82.280  75.111  1.00 49.07           C
ATOM   3322  CD2 LEU A 437      86.159  84.028  76.761  1.00 36.55           C
ATOM   3323  N   ASN A 438      81.687  82.919  77.386  1.00 55.18           N
ATOM   3324  CA  ASN A 438      80.251  82.698  77.292  1.00 59.98           C
ATOM   3325  C   ASN A 438      79.628  83.320  76.033  1.00 65.37           C
ATOM   3326  O   ASN A 438      78.822  84.249  76.119  1.00 67.48           O
ATOM   3327  CB  ASN A 438      79.590  83.269  78.555  1.00 57.36           C
ATOM   3328  CG  ASN A 438      78.081  83.141  78.541  1.00 57.35           C
ATOM   3329  OD1 ASN A 438      77.538  82.073  78.252  1.00 62.01           O
ATOM   3330  ND2 ASN A 438      77.392  84.232  78.872  1.00 50.87           N
ATOM   3331  N   LEU A 439      79.999  82.807  74.865  1.00 69.73           N
ATOM   3332  CA  LEU A 439      79.456  83.322  73.610  1.00 75.39           C
ATOM   3333  C   LEU A 439      78.239  82.518  73.153  1.00 76.73           C
ATOM   3334  O   LEU A 439      77.095  82.896  73.419  1.00 79.03           O
ATOM   3335  CB  LEU A 439      80.531  83.306  72.514  1.00 76.35           C
ATOM   3336  CG  LEU A 439      81.455  84.524  72.392  1.00 76.62           C
ATOM   3337  CD1 LEU A 439      80.642  85.724  71.922  1.00 74.17           C
ATOM   3338  CD2 LEU A 439      82.142  84.809  73.725  1.00 75.08           C
ATOM   3339  N   GLN A 440      74.860  82.159  55.260  1.00 49.80           N
ATOM   3340  CA  GLN A 440      74.861  81.323  54.066  1.00 48.99           C
ATOM   3341  C   GLN A 440      76.291  81.068  53.581  1.00 46.63           C
ATOM   3342  O   GLN A 440      77.178  81.899  53.768  1.00 41.76           O
ATOM   3343  CB  GLN A 440      74.049  81.987  52.968  1.00 53.50           C
ATOM   3344  CG  GLN A 440      73.936  81.150  51.729  1.00 19.74           C
ATOM   3345  CD  GLN A 440      73.887  82.021  50.500  1.00 19.74           C
ATOM   3346  OE1 GLN A 440      73.088  82.980  50.444  1.00 19.74           O
ATOM   3347  NE2 GLN A 440      74.743  81.717  49.497  1.00 19.74           N
ATOM   3348  N   GLN A 441      76.491  79.929  52.927  1.00 43.07           N
ATOM   3349  CA  GLN A 441      77.812  79.502  52.477  1.00 40.51           C
ATOM   3350  C   GLN A 441      78.324  79.973  51.113  1.00 39.64           C
ATOM   3351  O   GLN A 441      77.631  79.876  50.101  1.00 40.43           O
ATOM   3352  CB  GLN A 441      77.865  77.975  52.556  1.00 39.41           C
ATOM   3353  CG  GLN A 441      77.272  77.439  53.858  1.00 43.01           C
ATOM   3354  CD  GLN A 441      77.339  75.930  53.971  1.00 47.58           C
ATOM   3355  OE1 GLN A 441      76.890  75.205  53.082  1.00 49.41           O
ATOM   3356  NE2 GLN A 441      77.896  75.445  55.076  1.00 54.83           N
ATOM   3357  N   SER A 442      79.555  80.476  51.100  1.00 36.63           N
ATOM   3358  CA  SER A 442      80.185  80.955  49.878  1.00 35.27           C
ATOM   3359  C   SER A 442      80.470  79.784  48.949  1.00 36.61           C
ATOM   3360  O   SER A 442      80.932  78.728  49.384  1.00 37.15           O
ATOM   3361  CB  SER A 442      81.515  81.649  50.189  1.00 32.88           C
ATOM   3362  OG  SER A 442      81.361  82.696  51.128  1.00 35.44           O
ATOM   3363  N   PRO A 443      80.192  79.948  47.651  1.00 37.13           N
ATOM   3364  CA  PRO A 443      80.465  78.839  46.731  1.00 35.16           C
ATOM   3365  C   PRO A 443      81.963  78.717  46.481  1.00 33.14           C
ATOM   3366  O   PRO A 443      82.691  79.707  46.541  1.00 35.13           O
ATOM   3367  CB  PRO A 443      79.704  79.241  45.469  1.00 33.55           C
ATOM   3368  CG  PRO A 443      79.789  80.743  45.500  1.00 38.29           C
ATOM   3369  CD  PRO A 443      79.504  81.055  46.963  1.00 35.92           C
ATOM   3370  N   TYR A 444      82.417  77.496  46.225  1.00 31.32           N
ATOM   3371  CA  TYR A 444      83.817  77.226  45.930  1.00 32.81           C
ATOM   3372  C   TYR A 444      83.825  76.075  44.933  1.00 34.15           C
ATOM   3373  O   TYR A 444      83.419  74.960  45.256  1.00 34.92           O
ATOM   3374  CB  TYR A 444      84.594  76.823  47.185  1.00 29.79           C
ATOM   3375  CG  TYR A 444      85.998  76.356  46.870  1.00 25.04           C
ATOM   3376  CD1 TYR A 444      86.967  77.248  46.409  1.00 24.90           C
ATOM   3377  CD2 TYR A 444      86.343  75.010  46.985  1.00 28.20           C
ATOM   3378  CE1 TYR A 444      88.252  76.807  46.067  1.00 25.07           C
ATOM   3379  CE2 TYR A 444      87.615  74.559  46.647  1.00 25.06           C
ATOM   3380  CZ  TYR A 444      88.566  75.460  46.191  1.00 28.75           C
ATOM   3381  OH  TYR A 444      89.830  75.003  45.887  1.00 29.53           O
ATOM   3382  N   PRO A 445      84.299  76.336  43.706  1.00 36.06           N
ATOM   3383  CA  PRO A 445      84.355  75.330  42.645  1.00 36.40           C
ATOM   3384  C   PRO A 445      85.588  74.441  42.659  1.00 36.64           C
ATOM   3385  O   PRO A 445      86.716  74.918  42.806  1.00 36.12           O
ATOM   3386  CB  PRO A 445      84.283  76.181  41.385  1.00 33.45           C
ATOM   3387  CG  PRO A 445      85.164  77.341  41.761  1.00 37.64           C
ATOM   3388  CD  PRO A 445      84.738  77.651  43.201  1.00 37.82           C
ATOM   3389  N   MET A 446      85.362  73.142  42.491  1.00 38.46           N
ATOM   3390  CA  MET A 446      86.448  72.177  42.451  1.00 38.94           C
ATOM   3391  C   MET A 446      87.505  72.663  41.459  1.00 38.77           C
ATOM   3392  O   MET A 446      87.201  72.938  40.303  1.00 38.56           O
ATOM   3393  CB  MET A 446      85.906  70.816  42.010  1.00 38.93           C
ATOM   3394  CG  MET A 446      86.965  69.749  41.810  1.00 38.85           C
ATOM   3395  SD  MET A 446      87.784  69.262  43.340  1.00 37.53           S
ATOM   3396  CE  MET A 446      88.964  68.061  42.699  1.00 36.51           C
ATOM   3397  N   PRO A 447      88.762  72.792  41.905  1.00 43.57           N
ATOM   3398  CA  PRO A 447      89.814  73.252  40.991  1.00 44.36           C
ATOM   3399  C   PRO A 447      90.075  72.188  39.928  1.00 46.27           C
ATOM   3400  O   PRO A 447      89.389  71.170  39.873  1.00 47.40           O
ATOM   3401  CB  PRO A 447      91.026  73.433  41.911  1.00 40.20           C
ATOM   3402  CG  PRO A 447      90.421  73.620  43.274  1.00 42.56           C
ATOM   3403  CD  PRO A 447      89.288  72.632  43.270  1.00 40.86           C
ATOM   3404  N   SER A 448      91.074  72.426  39.090  1.00 49.68           N
ATOM   3405  CA  SER A 448      91.430  71.471  38.053  1.00 52.04           C
ATOM   3406  C   SER A 448      92.369  70.439  38.661  1.00 52.38           C
ATOM   3407  O   SER A 448      93.272  70.788  39.421  1.00 51.99           O
ATOM   3408  CB  SER A 448      92.135  72.182  36.893  1.00 54.13           C
ATOM   3409  OG  SER A 448      92.579  71.258  35.910  1.00 52.80           O
ATOM   3410  N   VAL A 449      92.150  69.169  38.338  1.00 52.35           N
ATOM   3411  CA  VAL A 449      93.010  68.108  38.843  1.00 53.86           C
ATOM   3412  C   VAL A 449      94.080  67.843  37.793  1.00 55.38           C
ATOM   3413  O   VAL A 449      94.779  66.830  37.841  1.00 55.97           O
ATOM   3414  CB  VAL A 449      92.228  66.801  39.076  1.00 52.96           C
ATOM   3415  CG1 VAL A 449      91.153  67.017  40.125  1.00 50.37           C
ATOM   3416  CG2 VAL A 449      91.620  66.323  37.768  1.00 51.08           C
ATOM   3417  N   LYS A 450      94.201  68.773  36.850  1.00 57.56           N
ATOM   3418  CA  LYS A 450      95.153  68.661  35.753  1.00 59.87           C
ATOM   3419  C   LYS A 450      96.502  69.297  36.077  1.00 59.04           C
ATOM   3420  O   LYS A 450      96.569  70.414  36.593  1.00 58.79           O
ATOM   3421  CB  LYS A 450      94.561  69.319  34.501  1.00 65.81           C
ATOM   3422  CG  LYS A 450      95.201  68.895  33.187  1.00 72.98           C
ATOM   3423  CD  LYS A 450      94.846  67.452  32.835  1.00 77.34           C
ATOM   3424  CE  LYS A 450      95.421  67.048  31.478  1.00 80.06           C
ATOM   3425  NZ  LYS A 450      95.037  65.656  31.099  1.00 79.86           N
ATOM   3426  N   ASP A 451      97.574  68.574  35.768  1.00 57.91           N
ATOM   3427  CA  ASP A 451      98.934  69.048  36.005  1.00 57.79           C
ATOM   3428  C   ASP A 451      99.215  69.507  37.436  1.00 56.25           C
ATOM   3429  O   ASP A 451      99.957  70.466  37.660  1.00 52.96           O
ATOM   3430  CB  ASP A 451      99.270  70.172  35.022  1.00 62.32           C
ATOM   3431  CG  ASP A 451      99.242  69.703  33.579  1.00 68.38           C
ATOM   3432  OD1 ASP A 451      99.969  68.738  33.260  1.00 69.28           O
ATOM   3433  OD2 ASP A 451      98.495  70.292  32.766  1.00 70.28           O
ATOM   3434  N   ILE A 452      98.625  68.813  38.403  1.00 53.76           N
ATOM   3435  CA  ILE A 452      98.830  69.134  39.810  1.00 49.23           C
ATOM   3436  C   ILE A 452      98.861  67.831  40.605  1.00 46.45           C
ATOM   3437  O   ILE A 452      98.090  66.909  40.331  1.00 45.84           O
ATOM   3438  CB  ILE A 452      97.706  70.061  40.349  1.00 49.75           C
ATOM   3439  CG1 ILE A 452      98.065  70.551  41.755  1.00 49.92           C
ATOM   3440  CG2 ILE A 452      96.374  69.325  40.363  1.00 47.14           C
ATOM   3441  CD1 ILE A 452      97.158  71.653  42.270  1.00 44.95           C
ATOM   3442  N   SER A 453      99.766  67.754  41.576  1.00 42.42           N
ATOM   3443  CA  SER A 453      99.906  66.561  42.405  1.00 39.70           C
ATOM   3444  C   SER A 453      98.790  66.461  43.438  1.00 36.73           C
ATOM   3445  O   SER A 453      98.147  67.454  43.774  1.00 37.03           O
ATOM   3446  CB  SER A 453     101.255  66.577  43.120  1.00 41.99           C
ATOM   3447  OG  SER A 453     101.361  67.706  43.972  1.00 42.59           O
ATOM   3448  N   PRO A 454      98.536  65.248  43.947  1.00 35.63           N
ATOM   3449  CA  PRO A 454      97.482  65.068  44.949  1.00 36.77           C
ATOM   3450  C   PRO A 454      97.743  65.999  46.134  1.00 36.49           C
ATOM   3451  O   PRO A 454      96.839  66.674  46.627  1.00 37.32           O
ATOM   3452  CB  PRO A 454      97.622  63.595  45.331  1.00 34.63           C
ATOM   3453  CG  PRO A 454      98.107  62.966  44.056  1.00 33.90           C
ATOM   3454  CD  PRO A 454      99.152  63.957  43.594  1.00 35.63           C
ATOM   3455  N   GLY A 455      99.003  66.035  46.560  1.00 34.28           N
ATOM   3456  CA  GLY A 455      99.404  66.862  47.679  1.00 35.37           C
ATOM   3457  C   GLY A 455      99.099  68.336  47.522  1.00 34.24           C
ATOM   3458  O   GLY A 455      98.560  68.950  48.442  1.00 34.68           O
ATOM   3459  N   ASP A 456      99.441  68.913  46.372  1.00 34.05           N
ATOM   3460  CA  ASP A 456      99.182  70.333  46.145  1.00 38.72           C
ATOM   3461  C   ASP A 456      97.692  70.627  46.062  1.00 37.29           C
ATOM   3462  O   ASP A 456      97.230  71.666  46.531  1.00 35.82           O
ATOM   3463  CB  ASP A 456      99.862  70.819  44.864  1.00 43.38           C
ATOM   3464  CG  ASP A 456     101.368  70.829  44.976  1.00 48.36           C
ATOM   3465  OD1 ASP A 456     101.881  70.991  46.105  1.00 51.43           O
ATOM   3466  OD2 ASP A 456     102.039  70.689  43.932  1.00 53.89           O
ATOM   3467  N   LEU A 457      96.945  69.708  45.461  1.00 34.58           N
ATOM   3468  CA  LEU A 457      95.508  69.874  45.328  1.00 36.39           C
ATOM   3469  C   LEU A 457      94.919  69.863  46.736  1.00 36.94           C
ATOM   3470  O   LEU A 457      94.051  70.670  47.073  1.00 34.98           O
ATOM   3471  CB  LEU A 457      94.917  68.722  44.511  1.00 34.92           C
ATOM   3472  CG  LEU A 457      93.615  68.951  43.733  1.00 37.70           C
ATOM   3473  CD1 LEU A 457      92.752  67.709  43.878  1.00 36.16           C
ATOM   3474  CD2 LEU A 457      92.865  70.175  44.230  1.00 39.25           C
ATOM   3475  N   ALA A 458      95.404  68.935  47.555  1.00 35.34           N
ATOM   3476  CA  ALA A 458      94.942  68.812  48.927  1.00 35.91           C
ATOM   3477  C   ALA A 458      95.143  70.140  49.663  1.00 34.89           C
ATOM   3478  O   ALA A 458      94.224  70.648  50.316  1.00 29.93           O
ATOM   3479  CB  ALA A 458      95.705  67.695  49.630  1.00 35.14           C
ATOM   3480  N   GLU A 459      96.342  70.704  49.546  1.00 29.47           N
ATOM   3481  CA  GLU A 459      96.638  71.967  50.206  1.00 35.06           C
ATOM   3482  C   GLU A 459      95.714  73.069  49.702  1.00 33.19           C
ATOM   3483  O   GLU A 459      95.163  73.839  50.491  1.00 32.84           O
ATOM   3484  CB  GLU A 459      98.092  72.377  49.968  1.00 34.77           C
ATOM   3485  CG  GLU A 459      99.092  71.286  50.256  1.00 45.31           C
ATOM   3486  CD  GLU A 459     100.516  71.798  50.283  1.00 50.86           C
ATOM   3487  OE1 GLU A 459     100.811  72.779  49.561  1.00 51.41           O
ATOM   3488  OE2 GLU A 459     101.341  71.212  51.021  1.00 52.43           O
ATOM   3489  N   GLU A 460      95.549  73.143  48.386  1.00 30.30           N
ATOM   3490  CA  GLU A 460      94.689  74.156  47.792  1.00 33.37           C
ATOM   3491  C   GLU A 460      93.273  74.015  48.335  1.00 32.52           C
ATOM   3492  O   GLU A 460      92.648  74.999  48.735  1.00 32.52           O
ATOM   3493  CB  GLU A 460      94.694  74.021  46.264  1.00 36.88           C
ATOM   3494  CG  GLU A 460      93.677  74.892  45.542  1.00 40.64           C
ATOM   3495  CD  GLU A 460      93.816  74.823  44.027  1.00 46.51           C
ATOM   3496  OE1 GLU A 460      94.154  73.738  43.506  1.00 45.52           O
ATOM   3497  OE2 GLU A 460      93.575  75.850  43.354  1.00 47.79           O
ATOM   3498  N   LEU A 461      92.779  72.783  48.368  1.00 31.57           N
ATOM   3499  CA  LEU A 461      91.437  72.527  48.864  1.00 31.19           C
ATOM   3500  C   LEU A 461      91.271  72.895  50.335  1.00 31.76           C
ATOM   3501  O   LEU A 461      90.192  73.324  50.742  1.00 36.58           O
ATOM   3502  CB  LEU A 461      91.057  71.060  48.634  1.00 30.89           C
ATOM   3503  CG  LEU A 461      90.901  70.657  47.160  1.00 32.64           C
ATOM   3504  CD1 LEU A 461      90.512  69.187  47.050  1.00 30.76           C
ATOM   3505  CD2 LEU A 461      89.849  71.532  46.506  1.00 31.54           C
ATOM   3506  N   ARG A 462      92.328  72.740  51.132  1.00 28.22           N
ATOM   3507  CA  ARG A 462      92.241  73.083  52.550  1.00 26.15           C
ATOM   3508  C   ARG A 462      92.252  74.592  52.769  1.00 25.43           C
ATOM   3509  O   ARG A 462      91.664  75.088  53.729  1.00 23.99           O
ATOM   3510  CB  ARG A 462      93.368  72.428  53.358  1.00 24.22           C
ATOM   3511  CG  ARG A 462      93.116  70.958  53.663  1.00 22.57           C
ATOM   3512  CD  ARG A 462      93.997  70.448  54.787  1.00 25.46           C
ATOM   3513  NE  ARG A 462      93.714  69.050  55.093  1.00 24.66           N
ATOM   3514  CZ  ARG A 462      94.318  68.017  54.516  1.00 27.12           C
ATOM   3515  NH1 ARG A 462      95.258  68.216  53.601  1.00 26.54           N
ATOM   3516  NH2 ARG A 462      93.970  66.781  54.842  1.00 25.53           N
ATOM   3517  N   ARG A 463      92.913  75.327  51.883  1.00 26.84           N
ATOM   3518  CA  ARG A 463      92.933  76.775  52.017  1.00 25.72           C
ATOM   3519  C   ARG A 463      91.519  77.307  51.820  1.00 24.89           C
ATOM   3520  O   ARG A 463      91.224  78.459  52.131  1.00 26.79           O
ATOM   3521  CB  ARG A 463      93.870  77.405  50.988  1.00 24.28           C
ATOM   3522  CG  ARG A 463      95.346  77.273  51.341  1.00 27.10           C
ATOM   3523  CD  ARG A 463      96.187  78.130  50.419  1.00 29.16           C
ATOM   3524  NE  ARG A 463      96.231  77.606  49.055  1.00 34.75           N
ATOM   3525  CZ  ARG A 463      97.135  76.732  48.623  1.00 31.23           C
ATOM   3526  NH1 ARG A 463      98.071  76.286  49.451  1.00 31.15           N
ATOM   3527  NH2 ARG A 463      97.110  76.310  47.365  1.00 28.25           N
ATOM   3528  N   ASN A 464      90.638  76.447  51.322  1.00 27.13           N
ATOM   3529  CA  ASN A 464      89.259  76.835  51.068  1.00 27.05           C
ATOM   3530  C   ASN A 464      88.268  76.048  51.907  1.00 29.35           C
ATOM   3531  O   ASN A 464      87.093  75.938  51.559  1.00 31.60           O
ATOM   3532  CB  ASN A 464      88.957  76.681  49.582  1.00 25.72           C
ATOM   3533  CG  ASN A 464      89.735  77.666  48.741  1.00 30.03           C
ATOM   3534  OD1 ASN A 464      89.367  78.838  48.641  1.00 31.65           O
ATOM   3535  ND2 ASN A 464      90.834  77.206  48.150  1.00 30.04           N
ATOM   3536  N   LEU A 465      88.764  75.495  53.011  1.00 29.19           N
ATOM   3537  CA  LEU A 465      87.948  74.748  53.957  1.00 29.09           C
ATOM   3538  C   LEU A 465      87.330  73.458  53.443  1.00 32.58           C
ATOM   3539  O   LEU A 465      86.277  73.034  53.910  1.00 38.16           O
ATOM   3540  CB  LEU A 465      86.864  75.668  54.516  1.00 26.40           C
ATOM   3541  CG  LEU A 465      87.488  76.933  55.113  1.00 32.60           C
ATOM   3542  CD1 LEU A 465      86.411  77.929  55.503  1.00 32.19           C
ATOM   3543  CD2 LEU A 465      88.327  76.547  56.323  1.00 35.34           C
ATOM   3544  N   VAL A 466      87.992  72.834  52.481  1.00 31.39           N
ATOM   3545  CA  VAL A 466      87.524  71.567  51.939  1.00 29.48           C
ATOM   3546  C   VAL A 466      88.364  70.500  52.630  1.00 27.11           C
ATOM   3547  O   VAL A 466      89.520  70.742  52.960  1.00 29.59           O
ATOM   3548  CB  VAL A 466      87.745  71.488  50.401  1.00 27.42           C
ATOM   3549  CG1 VAL A 466      87.426  70.089  49.888  1.00 28.41           C
ATOM   3550  CG2 VAL A 466      86.871  72.506  49.705  1.00 21.77           C
ATOM   3551  N   GLN A 467      87.783  69.333  52.869  1.00 27.41           N
ATOM   3552  CA  GLN A 467      88.512  68.254  53.521  1.00 27.52           C
ATOM   3553  C   GLN A 467      88.891  67.186  52.512  1.00 31.43           C
ATOM   3554  O   GLN A 467      88.114  66.271  52.227  1.00 35.53           O
ATOM   3555  CB  GLN A 467      87.674  67.648  54.645  1.00 24.65           C
ATOM   3556  CG  GLN A 467      87.591  68.544  55.863  1.00 29.06           C
ATOM   3557  CD  GLN A 467      86.766  67.945  56.984  1.00 31.45           C
ATOM   3558  OE1 GLN A 467      86.536  66.731  57.030  1.00 31.93           O
ATOM   3559  NE2 GLN A 467      86.331  68.794  57.908  1.00 32.21           N
ATOM   3560  N   PRO A 468      90.100  67.291  51.951  1.00 30.91           N
ATOM   3561  CA  PRO A 468      90.573  66.323  50.965  1.00 29.38           C
ATOM   3562  C   PRO A 468      91.000  65.010  51.584  1.00 31.13           C
ATOM   3563  O   PRO A 468      91.340  64.946  52.763  1.00 32.62           O
ATOM   3564  CB  PRO A 468      91.743  67.049  50.317  1.00 30.10           C
ATOM   3565  CG  PRO A 468      92.331  67.790  51.477  1.00 30.86           C
ATOM   3566  CD  PRO A 468      91.099  68.355  52.164  1.00 28.35           C
ATOM   3567  N   ILE A 469      90.969  63.954  50.780  1.00 33.62           N
ATOM   3568  CA  ILE A 469      91.402  62.641  51.230  1.00 32.76           C
ATOM   3569  C   ILE A 469      92.227  62.034  50.102  1.00 36.78           C
ATOM   3570  O   ILE A 469      91.684  61.569  49.097  1.00 38.48           O
ATOM   3571  CB  ILE A 469      90.223  61.717  51.544  1.00 30.45           C
ATOM   3572  CG1 ILE A 469      89.382  62.310  52.671  1.00 23.73           C
ATOM   3573  CG2 ILE A 469      90.744  60.340  51.945  1.00 26.12           C
ATOM   3574  CD1 ILE A 469      88.140  61.497  52.979  1.00 30.20           C
ATOM   3575  N   VAL A 470      93.543  62.064  50.273  1.00 35.14           N
ATOM   3576  CA  VAL A 470      94.463  61.532  49.283  1.00 33.63           C
ATOM   3577  C   VAL A 470      94.654  60.026  49.465  1.00 37.94           C
ATOM   3578  O   VAL A 470      94.974  59.551  50.556  1.00 35.01           O
ATOM   3579  CB  VAL A 470      95.832  62.250  49.376  1.00 33.84           C
ATOM   3580  CG1 VAL A 470      96.817  61.637  48.395  1.00 30.67           C
ATOM   3581  CG2 VAL A 470      95.652  63.740  49.092  1.00 28.10           C
ATOM   3582  N   VAL A 471      94.440  59.280  48.384  1.00 41.61           N
ATOM   3583  CA  VAL A 471      94.589  57.831  48.402  1.00 39.74           C
ATOM   3584  C   VAL A 471      95.814  57.447  47.589  1.00 39.73           C
ATOM   3585  O   VAL A 471      95.889  57.740  46.400  1.00 41.29           O
ATOM   3586  CB  VAL A 471      93.366  57.137  47.784  1.00 38.75           C
ATOM   3587  CG1 VAL A 471      93.553  55.638  47.817  1.00 38.69           C
ATOM   3588  CG2 VAL A 471      92.112  57.526  48.535  1.00 39.42           C
ATOM   3589  N   GLY A 472      96.781  56.807  48.233  1.00 40.47           N
ATOM   3590  CA  GLY A 472      97.974  56.393  47.521  1.00 41.65           C
ATOM   3591  C   GLY A 472      99.148  57.345  47.606  1.00 43.83           C
ATOM   3592  O   GLY A 472      99.032  58.466  48.098  1.00 43.38           O
ATOM   3593  N   THR A 473     100.290  56.892  47.101  1.00 45.37           N
ATOM   3594  CA  THR A 473     101.512  57.678  47.126  1.00 44.59           C
ATOM   3595  C   THR A 473     101.889  58.199  45.743  1.00 44.88           C
ATOM   3596  O   THR A 473     103.014  58.642  45.529  1.00 45.37           O
ATOM   3597  CB  THR A 473     102.670  56.829  47.668  1.00 45.72           C
ATOM   3598  OG1 THR A 473     102.848  55.679  46.828  1.00 49.08           O
ATOM   3599  CG2 THR A 473     102.359  56.356  49.081  1.00 38.71           C
ATOM   3600  N   GLY A 474     100.945  58.149  44.809  1.00 44.60           N
ATOM   3601  CA  GLY A 474     101.214  58.613  43.459  1.00 43.60           C
ATOM   3602  C   GLY A 474     101.417  60.111  43.343  1.00 44.93           C
ATOM   3603  O   GLY A 474     100.846  60.883  44.114  1.00 43.76           O
ATOM   3604  N   THR A 475     102.225  60.523  42.368  1.00 45.23           N
ATOM   3605  CA  THR A 475     102.513  61.937  42.146  1.00 45.60           C
ATOM   3606  C   THR A 475     101.550  62.566  41.147  1.00 45.81           C
ATOM   3607  O   THR A 475     101.712  63.729  40.770  1.00 48.88           O
ATOM   3608  CB  THR A 475     103.941  62.146  41.609  1.00 48.60           C
ATOM   3609  OG1 THR A 475     104.043  61.585  40.294  1.00 53.32           O
ATOM   3610  CG2 THR A 475     104.959  61.482  42.522  1.00 48.18           C
ATOM   3611  N   LYS A 476     100.557  61.798  40.712  1.00 44.98           N
ATOM   3612  CA  LYS A 476      99.571  62.301  39.762  1.00 47.32           C
ATOM   3613  C   LYS A 476      98.165  61.928  40.208  1.00 46.43           C
ATOM   3614  O   LYS A 476      97.970  60.932  40.905  1.00 45.85           O
ATOM   3615  CB  LYS A 476      99.830  61.725  38.369  1.00 50.71           C
ATOM   3616  CG  LYS A 476     101.242  61.945  37.857  1.00 59.47           C
ATOM   3617  CD  LYS A 476     101.400  61.397  36.445  1.00 67.15           C
ATOM   3618  CE  LYS A 476     102.858  61.405  36.005  1.00 71.97           C
ATOM   3619  NZ  LYS A 476     103.703  60.533  36.878  1.00 72.87           N
ATOM   3620  N   ILE A 477      97.185  62.728  39.801  1.00 46.07           N
ATOM   3621  CA  ILE A 477      95.798  62.472  40.163  1.00 45.89           C
ATOM   3622  C   ILE A 477      95.117  61.591  39.121  1.00 49.16           C
ATOM   3623  O   ILE A 477      95.004  61.958  37.953  1.00 51.34           O
ATOM   3624  CB  ILE A 477      95.018  63.788  40.319  1.00 43.39           C
ATOM   3625  CG1 ILE A 477      95.679  64.650  41.405  1.00 42.40           C
ATOM   3626  CG2 ILE A 477      93.573  63.490  40.681  1.00 43.19           C
ATOM   3627  CD1 ILE A 477      95.093  66.044  41.553  1.00 38.42           C
ATOM   3628  N   LYS A 478      94.663  60.424  39.563  1.00 51.16           N
ATOM   3629  CA  LYS A 478      94.005  59.455  38.699  1.00 51.55           C
ATOM   3630  C   LYS A 478      92.504  59.717  38.633  1.00 50.75           C
ATOM   3631  O   LYS A 478      91.886  59.573  37.580  1.00 51.29           O
ATOM   3632  CB  LYS A 478      94.278  58.041  39.234  1.00 54.95           C
ATOM   3633  CG  LYS A 478      93.975  56.893  38.278  1.00 56.93           C
ATOM   3634  CD  LYS A 478      92.485  56.662  38.107  1.00 63.84           C
ATOM   3635  CE  LYS A 478      92.214  55.449  37.223  1.00 68.67           C
ATOM   3636  NZ  LYS A 478      90.757  55.275  36.943  1.00 70.64           N
ATOM   3637  N   ASN A 479      91.918  60.107  39.759  1.00 48.99           N
ATOM   3638  CA  ASN A 479      90.486  60.376  39.806  1.00 48.72           C
ATOM   3639  C   ASN A 479      90.156  61.255  41.010  1.00 47.68           C
ATOM   3640  O   ASN A 479      90.999  61.465  41.881  1.00 48.77           O
ATOM   3641  CB  ASN A 479      89.719  59.057  39.918  1.00 49.30           C
ATOM   3642  CG  ASN A 479      88.324  59.137  39.327  1.00 50.98           C
ATOM   3643  OD1 ASN A 479      87.715  60.205  39.279  1.00 51.97           O
ATOM   3644  ND2 ASN A 479      87.805  57.997  38.886  1.00 48.91           N
ATOM   3645  N   SER A 480      88.931  61.770  41.056  1.00 46.60           N
ATOM   3646  CA  SER A 480      88.492  62.604  42.169  1.00 44.70           C
ATOM   3647  C   SER A 480      86.978  62.546  42.269  1.00 43.95           C
ATOM   3648  O   SER A 480      86.285  62.526  41.256  1.00 44.03           O
ATOM   3649  CB  SER A 480      88.932  64.053  41.970  1.00 45.49           C
ATOM   3650  OG  SER A 480      88.168  64.677  40.958  1.00 55.15           O
ATOM   3651  N   SER A 481      86.466  62.526  43.495  1.00 41.92           N
ATOM   3652  CA  SER A 481      85.028  62.454  43.722  1.00 40.84           C
ATOM   3653  C   SER A 481      84.261  63.676  43.212  1.00 39.50           C
ATOM   3654  O   SER A 481      83.029  63.676  43.196  1.00 38.24           O
ATOM   3655  CB  SER A 481      84.743  62.264  45.215  1.00 40.68           C
ATOM   3656  OG  SER A 481      85.220  63.364  45.970  1.00 39.23           O
ATOM   3657  N   ALA A 482      84.978  64.713  42.798  1.00 39.16           N
ATOM   3658  CA  ALA A 482      84.318  65.914  42.307  1.00 40.88           C
ATOM   3659  C   ALA A 482      84.852  66.317  40.945  1.00 43.49           C
ATOM   3660  O   ALA A 482      86.060  66.281  40.704  1.00 44.79           O
ATOM   3661  CB  ALA A 482      84.498  67.053  43.295  1.00 40.72           C
ATOM   3662  N   GLU A 483      83.938  66.699  40.059  1.00 44.22           N
ATOM   3663  CA  GLU A 483      84.291  67.115  38.708  1.00 47.35           C
ATOM   3664  C   GLU A 483      84.673  68.588  38.737  1.00 44.91           C
ATOM   3665  O   GLU A 483      84.107  69.367  39.503  1.00 42.60           O
ATOM   3666  CB  GLU A 483      83.100  66.924  37.760  1.00 56.36           C
ATOM   3667  CG  GLU A 483      82.382  65.580  37.878  1.00 67.80           C
ATOM   3668  CD  GLU A 483      81.748  65.366  39.250  1.00 75.06           C
ATOM   3669  OE1 GLU A 483      81.084  66.301  39.752  1.00 75.49           O
ATOM   3670  OE2 GLU A 483      81.909  64.263  39.822  1.00 78.38           O
ATOM   3671  N   GLU A 484      85.624  68.970  37.894  1.00 44.18           N
ATOM   3672  CA  GLU A 484      86.062  70.355  37.839  1.00 43.82           C
ATOM   3673  C   GLU A 484      84.845  71.268  37.806  1.00 45.41           C
ATOM   3674  O   GLU A 484      83.838  70.950  37.165  1.00 44.16           O
ATOM   3675  CB  GLU A 484      86.919  70.592  36.596  1.00 45.75           C
ATOM   3676  CG  GLU A 484      87.599  71.951  36.567  1.00 50.88           C
ATOM   3677  CD  GLU A 484      88.622  72.066  35.452  1.00 54.69           C
ATOM   3678  OE1 GLU A 484      89.395  71.105  35.254  1.00 59.63           O
ATOM   3679  OE2 GLU A 484      88.667  73.119  34.781  1.00 56.09           O
ATOM   3680  N   GLY A 485      84.931  72.388  38.516  1.00 42.99           N
ATOM   3681  CA  GLY A 485      83.831  73.333  38.534  1.00 39.71           C
ATOM   3682  C   GLY A 485      82.698  73.014  39.491  1.00 38.71           C
ATOM   3683  O   GLY A 485      81.929  73.904  39.840  1.00 39.26           O
ATOM   3684  N   LYS A 486      82.576  71.759  39.911  1.00 39.75           N
ATOM   3685  CA  LYS A 486      81.508  71.384  40.837  1.00 41.88           C
ATOM   3686  C   LYS A 486      81.693  72.151  42.146  1.00 42.20           C
ATOM   3687  O   LYS A 486      82.821  72.365  42.596  1.00 41.72           O
ATOM   3688  CB  LYS A 486      81.539  69.877  41.115  1.00 45.66           C
ATOM   3689  CG  LYS A 486      80.597  69.427  42.234  1.00 53.40           C
ATOM   3690  CD  LYS A 486      80.940  68.017  42.725  1.00 59.64           C
ATOM   3691  CE  LYS A 486      80.228  67.675  44.038  1.00 61.87           C
ATOM   3692  NZ  LYS A 486      80.629  66.333  44.577  1.00 60.15           N
ATOM   3693  N   ASN A 487      80.589  72.570  42.755  1.00 40.83           N
ATOM   3694  CA  ASN A 487      80.677  73.310  44.005  1.00 40.09           C
ATOM   3695  C   ASN A 487      80.979  72.375  45.172  1.00 41.03           C
ATOM   3696  O   ASN A 487      80.445  71.267  45.257  1.00 39.53           O
ATOM   3697  CB  ASN A 487      79.380  74.062  44.290  1.00 37.79           C
ATOM   3698  CG  ASN A 487      79.501  74.982  45.491  1.00 42.32           C
ATOM   3699  OD1 ASN A 487      80.157  76.024  45.423  1.00 40.91           O
ATOM   3700  ND2 ASN A 487      78.881  74.593  46.606  1.00 37.89           N
ATOM   3701  N   LEU A 488      81.848  72.834  46.065  1.00 36.79           N
ATOM   3702  CA  LEU A 488      82.237  72.062  47.236  1.00 34.69           C
ATOM   3703  C   LEU A 488      81.789  72.805  48.477  1.00 33.58           C
ATOM   3704  O   LEU A 488      82.298  73.884  48.772  1.00 37.49           O
ATOM   3705  CB  LEU A 488      83.756  71.879  47.262  1.00 35.09           C
ATOM   3706  CG  LEU A 488      84.400  70.741  46.464  1.00 36.93           C
ATOM   3707  CD1 LEU A 488      83.532  70.338  45.293  1.00 42.96           C
ATOM   3708  CD2 LEU A 488      85.786  71.180  46.003  1.00 35.50           C
ATOM   3709  N   ALA A 489      80.824  72.244  49.196  1.00 31.55           N
ATOM   3710  CA  ALA A 489      80.345  72.883  50.413  1.00 32.59           C
ATOM   3711  C   ALA A 489      81.498  72.916  51.416  1.00 31.88           C
ATOM   3712  O   ALA A 489      82.452  72.146  51.302  1.00 30.61           O
ATOM   3713  CB  ALA A 489      79.167  72.106  50.989  1.00 27.63           C
ATOM   3714  N   PRO A 490      81.434  73.817  52.405  1.00 31.44           N
ATOM   3715  CA  PRO A 490      82.523  73.872  53.385  1.00 31.29           C
ATOM   3716  C   PRO A 490      82.695  72.529  54.096  1.00 29.80           C
ATOM   3717  O   PRO A 490      81.713  71.885  54.460  1.00 28.96           O
ATOM   3718  CB  PRO A 490      82.070  74.971  54.348  1.00 29.02           C
ATOM   3719  CG  PRO A 490      81.235  75.866  53.481  1.00 34.07           C
ATOM   3720  CD  PRO A 490      80.439  74.874  52.659  1.00 31.16           C
ATOM   3721  N   ASN A 491      83.946  72.112  54.273  1.00 28.72           N
ATOM   3722  CA  ASN A 491      84.277  70.868  54.968  1.00 31.28           C
ATOM   3723  C   ASN A 491      83.868  69.590  54.247  1.00 33.99           C
ATOM   3724  O   ASN A 491      83.918  68.502  54.823  1.00 36.08           O
ATOM   3725  CB  ASN A 491      83.673  70.889  56.373  1.00 27.00           C
ATOM   3726  CG  ASN A 491      84.004  72.173  57.121  1.00 30.14           C
ATOM   3727  OD1 ASN A 491      85.170  72.490  57.344  1.00 33.22           O
ATOM   3728  ND2 ASN A 491      82.974  72.922  57.503  1.00 26.13           N
ATOM   3729  N   GLN A 492      83.478  69.719  52.983  1.00 34.79           N
ATOM   3730  CA  GLN A 492      83.078  68.561  52.196  1.00 35.82           C
ATOM   3731  C   GLN A 492      84.283  67.660  51.962  1.00 37.11           C
ATOM   3732  O   GLN A 492      85.390  68.146  51.720  1.00 35.67           O
ATOM   3733  CB  GLN A 492      82.522  69.006  50.843  1.00 38.22           C
ATOM   3734  CG  GLN A 492      81.808  67.904  50.075  1.00 43.06           C
ATOM   3735  CD  GLN A 492      81.185  68.402  48.781  1.00 46.48           C
ATOM   3736  OE1 GLN A 492      80.604  69.491  48.732  1.00 44.87           O
ATOM   3737  NE2 GLN A 492      81.291  67.598  47.728  1.00 48.86           N
ATOM   3738  N   GLN A 493      84.073  66.349  52.035  1.00 36.91           N
ATOM   3739  CA  GLN A 493      85.161  65.408  51.798  1.00 38.10           C
ATOM   3740  C   GLN A 493      85.306  65.195  50.293  1.00 38.46           C
ATOM   3741  O   GLN A 493      84.322  64.963  49.587  1.00 38.98           O
ATOM   3742  CB  GLN A 493      84.889  64.059  52.474  1.00 35.27           C
ATOM   3743  CG  GLN A 493      84.579  64.140  53.960  1.00 41.01           C
ATOM   3744  CD  GLN A 493      84.538  62.772  54.625  1.00 41.97           C
ATOM   3745  OE1 GLN A 493      84.104  61.788  54.027  1.00 40.88           O
ATOM   3746  NE2 GLN A 493      84.977  62.710  55.874  1.00 44.98           N
ATOM   3747  N   VAL A 494      86.538  65.290  49.810  1.00 38.25           N
ATOM   3748  CA  VAL A 494      86.827  65.094  48.400  1.00 36.71           C
ATOM   3749  C   VAL A 494      87.934  64.054  48.245  1.00 38.01           C
ATOM   3750  O   VAL A 494      89.051  64.246  48.725  1.00 37.15           O
ATOM   3751  CB  VAL A 494      87.269  66.418  47.733  1.00 37.93           C
ATOM   3752  CG1 VAL A 494      87.690  66.172  46.286  1.00 33.81           C
ATOM   3753  CG2 VAL A 494      86.130  67.415  47.781  1.00 38.50           C
ATOM   3754  N   LEU A 495      87.607  62.950  47.581  1.00 38.68           N
ATOM   3755  CA  LEU A 495      88.560  61.872  47.350  1.00 39.20           C
ATOM   3756  C   LEU A 495      89.486  62.184  46.190  1.00 39.25           C
ATOM   3757  O   LEU A 495      89.041  62.595  45.124  1.00 44.24           O
ATOM   3758  CB  LEU A 495      87.827  60.567  47.046  1.00 39.76           C
ATOM   3759  CG  LEU A 495      87.531  59.612  48.200  1.00 44.54           C
ATOM   3760  CD1 LEU A 495      86.625  58.484  47.708  1.00 44.29           C
ATOM   3761  CD2 LEU A 495      88.843  59.061  48.749  1.00 38.97           C
ATOM   3762  N   ILE A 496      90.777  61.986  46.406  1.00 40.27           N
ATOM   3763  CA  ILE A 496      91.767  62.219  45.370  1.00 40.48           C
ATOM   3764  C   ILE A 496      92.593  60.947  45.256  1.00 45.09           C
ATOM   3765  O   ILE A 496      93.473  60.693  46.083  1.00 46.05           O
ATOM   3766  CB  ILE A 496      92.708  63.378  45.728  1.00 37.70           C
ATOM   3767  CG1 ILE A 496      91.901  64.649  45.989  1.00 36.94           C
ATOM   3768  CG2 ILE A 496      93.694  63.610  44.593  1.00 33.41           C
ATOM   3769  CD1 ILE A 496      92.741  65.796  46.517  1.00 34.49           C
ATOM   3770  N   LEU A 497      92.298  60.142  44.240  1.00 47.16           N
ATOM   3771  CA  LEU A 497      93.018  58.892  44.026  1.00 46.59           C
ATOM   3772  C   LEU A 497      94.287  59.170  43.224  1.00 44.79           C
ATOM   3773  O   LEU A 497      94.215  59.603  42.078  1.00 44.48           O
ATOM   3774  CB  LEU A 497      92.135  57.908  43.256  1.00 47.76           C
ATOM   3775  CG  LEU A 497      92.413  56.407  43.381  1.00 47.89           C
ATOM   3776  CD1 LEU A 497      91.888  55.722  42.128  1.00 47.21           C
ATOM   3777  CD2 LEU A 497      93.895  56.133  43.544  1.00 49.68           C
ATOM   3778  N   SER A 498      95.446  58.935  43.830  1.00 45.10           N
ATOM   3779  CA  SER A 498      96.711  59.155  43.140  1.00 45.60           C
ATOM   3780  C   SER A 498      96.927  58.012  42.151  1.00 49.21           C
ATOM   3781  O   SER A 498      96.192  57.022  42.166  1.00 47.08           O
ATOM   3782  CB  SER A 498      97.866  59.198  44.141  1.00 45.00           C
ATOM   3783  OG  SER A 498      98.003  57.960  44.816  1.00 44.88           O
ATOM   3784  N   ASP A 499      97.938  58.146  41.298  1.00 51.29           N
ATOM   3785  CA  ASP A 499      98.233  57.125  40.295  1.00 53.85           C
ATOM   3786  C   ASP A 499      98.976  55.924  40.879  1.00 54.98           C
ATOM   3787  O   ASP A 499      99.586  55.148  40.145  1.00 57.18           O
ATOM   3788  CB  ASP A 499      99.049  57.734  39.149  1.00 55.30           C
ATOM   3789  CG  ASP A 499     100.396  58.262  39.608  1.00 58.95           C
ATOM   3790  OD1 ASP A 499     100.428  59.060  40.566  1.00 62.75           O
ATOM   3791  OD2 ASP A 499     101.424  57.887  39.008  1.00 62.67           O
ATOM   3792  N   LYS A 500      98.920  55.775  42.199  1.00 54.13           N
ATOM   3793  CA  LYS A 500      99.580  54.662  42.872  1.00 51.24           C
ATOM   3794  C   LYS A 500      98.947  54.427  44.243  1.00 49.34           C
ATOM   3795  O   LYS A 500      99.290  55.093  45.221  1.00 49.28           O
ATOM   3796  CB  LYS A 500     101.077  54.948  43.021  1.00 52.85           C
ATOM   3797  CG  LYS A 500     101.908  53.747  43.456  1.00 55.49           C
ATOM   3798  CD  LYS A 500     103.397  54.079  43.442  1.00 60.79           C
ATOM   3799  CE  LYS A 500     104.265  52.851  43.701  1.00 61.15           C
ATOM   3800  NZ  LYS A 500     104.068  52.282  45.064  1.00 62.85           N
ATOM   3801  N   ALA A 501      98.015  53.480  44.299  1.00 46.50           N
ATOM   3802  CA  ALA A 501      97.311  53.141  45.533  1.00 44.95           C
ATOM   3803  C   ALA A 501      97.424  51.640  45.782  1.00 44.18           C
ATOM   3804  O   ALA A 501      96.552  50.873  45.385  1.00 48.55           O
ATOM   3805  CB  ALA A 501      95.841  53.547  45.421  1.00 39.27           C
ATOM   3806  N   GLU A 502      98.486  51.224  46.460  1.00 46.21           N
ATOM   3807  CA  GLU A 502      98.698  49.808  46.709  1.00 49.45           C
ATOM   3808  C   GLU A 502      98.361  49.304  48.108  1.00 49.04           C
ATOM   3809  O   GLU A 502      98.615  48.139  48.423  1.00 49.74           O
ATOM   3810  CB  GLU A 502     100.146  49.451  46.363  1.00 52.26           C
ATOM   3811  CG  GLU A 502     100.543  49.897  44.963  1.00 59.59           C
ATOM   3812  CD  GLU A 502     101.915  49.407  44.550  1.00 65.04           C
ATOM   3813  OE1 GLU A 502     102.878  49.602  45.326  1.00 65.81           O
ATOM   3814  OE2 GLU A 502     102.029  48.835  43.442  1.00 67.95           O
ATOM   3815  N   GLU A 503      97.784  50.160  48.945  1.00 48.61           N
ATOM   3816  CA  GLU A 503      97.436  49.741  50.299  1.00 47.24           C
ATOM   3817  C   GLU A 503      96.051  50.202  50.710  1.00 45.71           C
ATOM   3818  O   GLU A 503      95.551  51.215  50.226  1.00 45.32           O
ATOM   3819  CB  GLU A 503      98.446  50.281  51.317  1.00 46.95           C
ATOM   3820  CG  GLU A 503      99.910  50.078  50.951  1.00 53.30           C
ATOM   3821  CD  GLU A 503     100.851  50.371  52.115  1.00 57.25           C
ATOM   3822  OE1 GLU A 503     100.559  51.293  52.908  1.00 58.53           O
ATOM   3823  OE2 GLU A 503     101.890  49.686  52.231  1.00 59.11           O
ATOM   3824  N   VAL A 504      95.429  49.442  51.604  1.00 45.05           N
ATOM   3825  CA  VAL A 504      94.113  49.796  52.109  1.00 44.78           C
ATOM   3826  C   VAL A 504      94.276  51.097  52.886  1.00 46.11           C
ATOM   3827  O   VAL A 504      95.201  51.247  53.682  1.00 46.92           O
ATOM   3828  CB  VAL A 504      93.564  48.722  53.061  1.00 43.46           C
ATOM   3829  CG1 VAL A 504      92.248  49.185  53.660  1.00 41.19           C
ATOM   3830  CG2 VAL A 504      93.372  47.412  52.308  1.00 48.22           C
ATOM   3831  N   PRO A 505      93.383  52.060  52.658  1.00 46.50           N
ATOM   3832  CA  PRO A 505      93.480  53.338  53.367  1.00 46.40           C
ATOM   3833  C   PRO A 505      92.913  53.287  54.780  1.00 44.85           C
ATOM   3834  O   PRO A 505      92.124  52.402  55.117  1.00 44.00           O
ATOM   3835  CB  PRO A 505      92.660  54.293  52.489  1.00 45.79           C
ATOM   3836  CG  PRO A 505      92.563  53.585  51.153  1.00 50.49           C
ATOM   3837  CD  PRO A 505      92.419  52.150  51.551  1.00 47.26           C
ATOM   3838  N   ASP A 506      93.335  54.240  55.605  1.00 43.09           N
ATOM   3839  CA  ASP A 506      92.806  54.364  56.954  1.00 36.06           C
ATOM   3840  C   ASP A 506      91.550  55.157  56.629  1.00 35.14           C
ATOM   3841  O   ASP A 506      91.627  56.348  56.324  1.00 33.58           O
ATOM   3842  CB  ASP A 506      93.732  55.207  57.829  1.00 36.87           C
ATOM   3843  CG  ASP A 506      93.211  55.369  59.243  1.00 34.02           C
ATOM   3844  OD1 ASP A 506      91.992  55.198  59.465  1.00 34.97           O
ATOM   3845  OD2 ASP A 506      94.025  55.681  60.136  1.00 44.22           O
ATOM   3846  N   MET A 507      90.401  54.495  56.666  1.00 35.37           N
ATOM   3847  CA  MET A 507      89.146  55.145  56.324  1.00 35.71           C
ATOM   3848  C   MET A 507      88.378  55.660  57.516  1.00 36.28           C
ATOM   3849  O   MET A 507      87.191  55.964  57.408  1.00 39.23           O
ATOM   3850  CB  MET A 507      88.274  54.181  55.522  1.00 37.72           C
ATOM   3851  CG  MET A 507      88.995  53.615  54.310  1.00 44.12           C
ATOM   3852  SD  MET A 507      88.025  52.419  53.394  1.00 44.25           S
ATOM   3853  CE  MET A 507      88.475  50.909  54.219  1.00 47.28           C
ATOM   3854  N   TYR A 508      89.040  55.756  58.661  1.00 37.21           N
ATOM   3855  CA  TYR A 508      88.355  56.268  59.835  1.00 37.08           C
ATOM   3856  C   TYR A 508      87.975  57.717  59.545  1.00 40.76           C
ATOM   3857  O   TYR A 508      88.801  58.504  59.082  1.00 49.61           O
ATOM   3858  CB  TYR A 508      89.258  56.217  61.069  1.00 35.56           C
ATOM   3859  CG  TYR A 508      88.540  56.664  62.317  1.00 32.83           C
ATOM   3860  CD1 TYR A 508      88.442  58.017  62.634  1.00 27.82           C
ATOM   3861  CD2 TYR A 508      87.877  55.744  63.134  1.00 27.81           C
ATOM   3862  CE1 TYR A 508      87.691  58.451  63.729  1.00 30.50           C
ATOM   3863  CE2 TYR A 508      87.128  56.167  64.236  1.00 30.69           C
ATOM   3864  CZ  TYR A 508      87.036  57.524  64.525  1.00 31.58           C
ATOM   3865  OH  TYR A 508      86.274  57.960  65.591  1.00 32.78           O
ATOM   3866  N   GLY A 509      86.721  58.061  59.809  1.00 33.77           N
ATOM   3867  CA  GLY A 509      86.263  59.416  59.572  1.00 33.75           C
ATOM   3868  C   GLY A 509      85.583  59.609  58.230  1.00 35.42           C
ATOM   3869  O   GLY A 509      84.843  60.576  58.037  1.00 34.21           O
ATOM   3870  N   TRP A 510      85.839  58.698  57.294  1.00 35.65           N
ATOM   3871  CA  TRP A 510      85.233  58.781  55.968  1.00 37.21           C
ATOM   3872  C   TRP A 510      83.722  58.680  56.064  1.00 37.51           C
ATOM   3873  O   TRP A 510      83.195  57.992  56.941  1.00 38.71           O
ATOM   3874  CB  TRP A 510      85.727  57.639  55.079  1.00 37.06           C
ATOM   3875  CG  TRP A 510      87.128  57.782  54.594  1.00 36.59           C
ATOM   3876  CD1 TRP A 510      88.123  58.517  55.165  1.00 33.77           C
ATOM   3877  CD2 TRP A 510      87.710  57.125  53.463  1.00 37.22           C
ATOM   3878  NE1 TRP A 510      89.291  58.358  54.461  1.00 36.27           N
ATOM   3879  CE2 TRP A 510      89.067  57.508  53.411  1.00 36.09           C
ATOM   3880  CE3 TRP A 510      87.217  56.244  52.489  1.00 40.16           C
ATOM   3881  CZ2 TRP A 510      89.940  57.044  52.422  1.00 35.99           C
ATOM   3882  CZ3 TRP A 510      88.087  55.781  51.505  1.00 39.22           C
ATOM   3883  CH2 TRP A 510      89.433  56.184  51.480  1.00 37.93           C
ATOM   3884  N   THR A 511      83.022  59.370  55.173  1.00 36.57           N
ATOM   3885  CA  THR A 511      81.569  59.283  55.160  1.00 38.76           C
ATOM   3886  C   THR A 511      81.255  57.996  54.405  1.00 39.16           C
ATOM   3887  O   THR A 511      82.116  57.458  53.698  1.00 36.94           O
ATOM   3888  CB  THR A 511      80.914  60.449  54.394  1.00 38.44           C
ATOM   3889  OG1 THR A 511      81.396  60.463  53.045  1.00 39.56           O
ATOM   3890  CG2 THR A 511      81.222  61.774  55.061  1.00 37.66           C
ATOM   3891  N   LYS A 512      80.033  57.501  54.559  1.00 42.10           N
ATOM   3892  CA  LYS A 512      79.616  56.288  53.866  1.00 45.30           C
ATOM   3893  C   LYS A 512      79.821  56.489  52.363  1.00 44.60           C
ATOM   3894  O   LYS A 512      80.367  55.623  51.677  1.00 43.82           O
ATOM   3895  CB  LYS A 512      78.143  56.000  54.170  1.00 48.03           C
ATOM   3896  CG  LYS A 512      77.560  54.752  53.509  1.00 50.74           C
ATOM   3897  CD  LYS A 512      76.149  54.490  54.044  1.00 57.24           C
ATOM   3898  CE  LYS A 512      75.497  53.260  53.418  1.00 61.03           C
ATOM   3899  NZ  LYS A 512      75.174  53.460  51.976  1.00 64.49           N
ATOM   3900  N   GLU A 513      79.405  57.648  51.863  1.00 44.10           N
ATOM   3901  CA  GLU A 513      79.533  57.956  50.441  1.00 48.85           C
ATOM   3902  C   GLU A 513      80.983  57.939  49.958  1.00 47.42           C
ATOM   3903  O   GLU A 513      81.280  57.419  48.881  1.00 48.70           O
ATOM   3904  CB  GLU A 513      78.905  59.321  50.138  1.00 53.53           C
ATOM   3905  CG  GLU A 513      78.645  59.564  48.656  1.00 63.20           C
ATOM   3906  CD  GLU A 513      78.063  60.941  48.377  1.00 70.15           C
ATOM   3907  OE1 GLU A 513      77.093  61.332  49.065  1.00 72.19           O
ATOM   3908  OE2 GLU A 513      78.570  61.631  47.464  1.00 72.95           O
ATOM   3909  N   THR A 514      81.885  58.511  50.750  1.00 44.15           N
ATOM   3910  CA  THR A 514      83.297  58.544  50.382  1.00 41.00           C
ATOM   3911  C   THR A 514      83.852  57.127  50.260  1.00 38.22           C
ATOM   3912  O   THR A 514      84.578  56.814  49.320  1.00 37.82           O
ATOM   3913  CB  THR A 514      84.132  59.322  51.428  1.00 41.03           C
ATOM   3914  OG1 THR A 514      83.624  60.654  51.548  1.00 40.32           O
ATOM   3915  CG2 THR A 514      85.594  59.385  51.009  1.00 37.69           C
ATOM   3916  N   ALA A 515      83.514  56.274  51.219  1.00 38.58           N
ATOM   3917  CA  ALA A 515      83.984  54.893  51.198  1.00 43.53           C
ATOM   3918  C   ALA A 515      83.500  54.209  49.921  1.00 43.63           C
ATOM   3919  O   ALA A 515      84.281  53.572  49.206  1.00 43.51           O
ATOM   3920  CB  ALA A 515      83.466  54.143  52.424  1.00 37.44           C
ATOM   3921  N   GLU A 516      82.210  54.359  49.633  1.00 43.12           N
ATOM   3922  CA  GLU A 516      81.615  53.754  48.447  1.00 45.09           C
ATOM   3923  C   GLU A 516      82.309  54.220  47.172  1.00 45.29           C
ATOM   3924  O   GLU A 516      82.522  53.434  46.245  1.00 47.38           O
ATOM   3925  CB  GLU A 516      80.121  54.081  48.388  1.00 42.32           C
ATOM   3926  CG  GLU A 516      79.367  53.624  49.630  1.00 48.50           C
ATOM   3927  CD  GLU A 516      77.890  53.959  49.588  1.00 52.74           C
ATOM   3928  OE1 GLU A 516      77.547  55.114  49.256  1.00 53.42           O
ATOM   3929  OE2 GLU A 516      77.071  53.069  49.900  1.00 53.91           O
ATOM   3930  N   THR A 517      82.678  55.494  47.125  1.00 42.21           N
ATOM   3931  CA  THR A 517      83.344  56.014  45.944  1.00 41.03           C
ATOM   3932  C   THR A 517      84.690  55.341  45.715  1.00 44.56           C
ATOM   3933  O   THR A 517      85.050  55.051  44.575  1.00 47.27           O
ATOM   3934  CB  THR A 517      83.533  57.533  46.035  1.00 38.33           C
ATOM   3935  OG1 THR A 517      82.248  58.162  46.084  1.00 38.20           O
ATOM   3936  CG2 THR A 517      84.295  58.052  44.827  1.00 34.59           C
ATOM   3937  N   LEU A 518      85.435  55.083  46.785  1.00 47.25           N
ATOM   3938  CA  LEU A 518      86.728  54.428  46.625  1.00 49.82           C
ATOM   3939  C   LEU A 518      86.505  52.977  46.223  1.00 49.78           C
ATOM   3940  O   LEU A 518      87.316  52.392  45.506  1.00 49.53           O
ATOM   3941  CB  LEU A 518      87.546  54.476  47.919  1.00 49.88           C
ATOM   3942  CG  LEU A 518      88.951  53.880  47.769  1.00 49.73           C
ATOM   3943  CD1 LEU A 518      89.756  54.720  46.792  1.00 49.92           C
ATOM   3944  CD2 LEU A 518      89.648  53.825  49.111  1.00 52.07           C
ATOM   3945  N   ALA A 519      85.402  52.403  46.695  1.00 52.49           N
ATOM   3946  CA  ALA A 519      85.053  51.020  46.379  1.00 54.80           C
ATOM   3947  C   ALA A 519      84.782  50.907  44.882  1.00 56.65           C
ATOM   3948  O   ALA A 519      85.365  50.065  44.192  1.00 55.38           O
ATOM   3949  CB  ALA A 519      83.816  50.592  47.168  1.00 53.92           C
ATOM   3950  N   LYS A 520      83.894  51.768  44.389  1.00 57.22           N
ATOM   3951  CA  LYS A 520      83.547  51.780  42.976  1.00 57.18           C
ATOM   3952  C   LYS A 520      84.830  51.818  42.155  1.00 56.86           C
ATOM   3953  O   LYS A 520      85.029  50.999  41.259  1.00 57.52           O
ATOM   3954  CB  LYS A 520      82.696  53.009  42.644  1.00 60.86           C
ATOM   3955  CG  LYS A 520      82.283  53.092  41.178  1.00 64.19           C
ATOM   3956  CD  LYS A 520      82.417  54.506  40.587  1.00 69.73           C
ATOM   3957  CE  LYS A 520      81.381  55.493  41.127  1.00 73.76           C
ATOM   3958  NZ  LYS A 520      81.583  55.844  42.562  1.00 75.50           N
ATOM   3959  N   TRP A 521      85.705  52.767  42.474  1.00 57.27           N
ATOM   3960  CA  TRP A 521      86.956  52.907  41.743  1.00 56.44           C
ATOM   3961  C   TRP A 521      87.872  51.697  41.839  1.00 57.44           C
ATOM   3962  O   TRP A 521      88.237  51.111  40.825  1.00 58.62           O
ATOM   3963  CB  TRP A 521      87.737  54.133  42.220  1.00 55.56           C
ATOM   3964  CG  TRP A 521      87.052  55.448  42.021  1.00 54.94           C
ATOM   3965  CD1 TRP A 521      86.020  55.722  41.171  1.00 55.87           C
ATOM   3966  CD2 TRP A 521      87.397  56.687  42.646  1.00 56.37           C
ATOM   3967  NE1 TRP A 521      85.701  57.057  41.226  1.00 57.06           N
ATOM   3968  CE2 TRP A 521      86.532  57.674  42.124  1.00 57.42           C
ATOM   3969  CE3 TRP A 521      88.357  57.062  43.598  1.00 56.27           C
ATOM   3970  CZ2 TRP A 521      86.599  59.015  42.521  1.00 57.28           C
ATOM   3971  CZ3 TRP A 521      88.424  58.396  43.993  1.00 55.26           C
ATOM   3972  CH2 TRP A 521      87.549  59.355  43.453  1.00 55.75           C
ATOM   3973  N   LEU A 522      88.248  51.323  43.057  1.00 61.29           N
ATOM   3974  CA  LEU A 522      89.167  50.205  43.250  1.00 63.17           C
ATOM   3975  C   LEU A 522      88.563  48.817  43.086  1.00 64.71           C
ATOM   3976  O   LEU A 522      89.248  47.805  43.239  1.00 66.00           O
ATOM   3977  CB  LEU A 522      89.846  50.323  44.613  1.00 61.10           C
ATOM   3978  CG  LEU A 522      90.654  51.609  44.787  1.00 61.61           C
ATOM   3979  CD1 LEU A 522      91.320  51.621  46.152  1.00 61.20           C
ATOM   3980  CD2 LEU A 522      91.687  51.709  43.676  1.00 57.47           C
ATOM   3981  N   ASN A 523      87.274  48.770  42.787  1.00 64.24           N
ATOM   3982  CA  ASN A 523      86.600  47.504  42.564  1.00 65.74           C
ATOM   3983  C   ASN A 523      86.534  46.578  43.770  1.00 66.02           C
ATOM   3984  O   ASN A 523      86.568  45.357  43.613  1.00 65.58           O
ATOM   3985  CB  ASN A 523      87.278  46.758  41.414  1.00 68.67           C
ATOM   3986  CG  ASN A 523      86.288  46.226  40.409  1.00 70.62           C
ATOM   3987  OD1 ASN A 523      85.319  45.555  40.769  1.00 70.12           O
ATOM   3988  ND2 ASN A 523      86.522  46.523  39.135  1.00 72.29           N
ATOM   3989  N   ILE A 524      86.452  47.136  44.973  1.00 65.55           N
ATOM   3990  CA  ILE A 524      86.348  46.291  46.155  1.00 64.39           C
ATOM   3991  C   ILE A 524      84.913  46.340  46.659  1.00 62.80           C
ATOM   3992  O   ILE A 524      84.227  47.354  46.524  1.00 60.79           O
ATOM   3993  CB  ILE A 524      87.322  46.720  47.301  1.00 64.95           C
ATOM   3994  CG1 ILE A 524      87.030  48.148  47.767  1.00 68.67           C
ATOM   3995  CG2 ILE A 524      88.765  46.589  46.828  1.00 61.67           C
ATOM   3996  CD1 ILE A 524      87.610  49.226  46.877  1.00 73.06           C
ATOM   3997  N   GLU A 525      84.453  45.226  47.216  1.00 62.45           N
ATOM   3998  CA  GLU A 525      83.097  45.136  47.736  1.00 60.94           C
ATOM   3999  C   GLU A 525      83.039  45.651  49.167  1.00 60.33           C
ATOM   4000  O   GLU A 525      83.833  45.245  50.016  1.00 60.30           O
ATOM   4001  CB  GLU A 525      82.615  43.685  47.701  1.00 62.99           C
ATOM   4002  CG  GLU A 525      81.242  43.479  48.323  1.00 66.71           C
ATOM   4003  CD  GLU A 525      80.878  42.013  48.466  1.00 70.08           C
ATOM   4004  OE1 GLU A 525      80.861  41.303  47.437  1.00 72.45           O
ATOM   4005  OE2 GLU A 525      80.605  41.573  49.605  1.00 71.34           O
ATOM   4006  N   LEU A 526      82.095  46.544  49.433  1.00 60.05           N
ATOM   4007  CA  LEU A 526      81.945  47.096  50.770  1.00 60.57           C
ATOM   4008  C   LEU A 526      80.691  46.581  51.447  1.00 62.58           C
ATOM   4009  O   LEU A 526      79.637  46.465  50.825  1.00 64.16           O
ATOM   4010  CB  LEU A 526      81.890  48.625  50.731  1.00 58.44           C
ATOM   4011  CG  LEU A 526      83.162  49.398  50.391  1.00 56.25           C
ATOM   4012  CD1 LEU A 526      82.890  50.883  50.577  1.00 54.11           C
ATOM   4013  CD2 LEU A 526      84.310  48.951  51.290  1.00 55.31           C
ATOM   4014  N   GLU A 527      80.820  46.269  52.729  1.00 63.71           N
ATOM   4015  CA  GLU A 527      79.699  45.797  53.520  1.00 64.38           C
ATOM   4016  C   GLU A 527      79.635  46.709  54.734  1.00 64.49           C
ATOM   4017  O   GLU A 527      80.498  46.655  55.611  1.00 64.03           O
ATOM   4018  CB  GLU A 527      79.915  44.346  53.961  1.00 65.73           C
ATOM   4019  CG  GLU A 527      78.785  43.786  54.822  1.00 70.85           C
ATOM   4020  CD  GLU A 527      79.061  42.370  55.304  1.00 75.92           C
ATOM   4021  OE1 GLU A 527      79.237  41.476  54.446  1.00 77.05           O
ATOM   4022  OE2 GLU A 527      79.103  42.150  56.536  1.00 74.43           O
ATOM   4023  N   PHE A 528      78.624  47.566  54.772  1.00 62.62           N
ATOM   4024  CA  PHE A 528      78.473  48.477  55.889  1.00 61.23           C
ATOM   4025  C   PHE A 528      77.805  47.777  57.052  1.00 61.69           C
ATOM   4026  O   PHE A 528      77.179  46.731  56.883  1.00 62.83           O
ATOM   4027  CB  PHE A 528      77.701  49.715  55.446  1.00 60.88           C
ATOM   4028  CG  PHE A 528      78.496  50.601  54.534  1.00 61.89           C
ATOM   4029  CD1 PHE A 528      79.561  51.348  55.030  1.00 59.96           C
ATOM   4030  CD2 PHE A 528      78.231  50.637  53.170  1.00 59.77           C
ATOM   4031  CE1 PHE A 528      80.353  52.114  54.183  1.00 57.93           C
ATOM   4032  CE2 PHE A 528      79.019  51.401  52.311  1.00 60.59           C
ATOM   4033  CZ  PHE A 528      80.081  52.139  52.818  1.00 58.11           C
ATOM   4034  N   GLN A 529      77.946  48.352  58.238  1.00 61.85           N
ATOM   4035  CA  GLN A 529      77.397  47.743  59.434  1.00 60.97           C
ATOM   4036  C   GLN A 529      77.293  48.784  60.540  1.00 61.06           C
ATOM   4037  O   GLN A 529      78.252  49.496  60.824  1.00 62.63           O
ATOM   4038  CB  GLN A 529      78.323  46.600  59.837  1.00 59.81           C
ATOM   4039  CG  GLN A 529      78.109  46.007  61.195  1.00 61.91           C
ATOM   4040  CD  GLN A 529      79.283  45.137  61.593  1.00 65.10           C
ATOM   4041  OE1 GLN A 529      79.617  44.171  60.902  1.00 61.68           O
ATOM   4042  NE2 GLN A 529      79.929  45.483  62.702  1.00 65.71           N
ATOM   4043  N   GLY A 530      76.122  48.867  61.161  1.00 61.69           N
ATOM   4044  CA  GLY A 530      75.909  49.839  62.217  1.00 61.52           C
ATOM   4045  C   GLY A 530      75.294  51.099  61.638  1.00 63.16           C
ATOM   4046  O   GLY A 530      75.260  51.271  60.419  1.00 66.49           O
ATOM   4047  N   SER A 531      74.802  51.981  62.501  1.00 63.05           N
ATOM   4048  CA  SER A 531      74.197  53.229  62.047  1.00 62.52           C
ATOM   4049  C   SER A 531      75.112  54.405  62.368  1.00 62.70           C
ATOM   4050  O   SER A 531      75.661  54.498  63.467  1.00 62.37           O
ATOM   4051  CB  SER A 531      72.835  53.436  62.715  1.00 62.38           C
ATOM   4052  OG  SER A 531      72.956  53.470  64.127  1.00 61.19           O
ATOM   4053  N   GLY A 532      75.270  55.302  61.402  1.00 60.68           N
ATOM   4054  CA  GLY A 532      76.123  56.457  61.604  1.00 58.21           C
ATOM   4055  C   GLY A 532      76.512  57.079  60.282  1.00 57.86           C
ATOM   4056  O   GLY A 532      76.385  56.448  59.229  1.00 57.90           O
ATOM   4057  N   SER A 533      76.999  58.313  60.332  1.00 55.78           N
ATOM   4058  CA  SER A 533      77.388  59.021  59.120  1.00 54.71           C
ATOM   4059  C   SER A 533      78.831  58.787  58.684  1.00 51.50           C
ATOM   4060  O   SER A 533      79.201  59.139  57.565  1.00 51.94           O
ATOM   4061  CB  SER A 533      77.147  60.523  59.298  1.00 54.59           C
ATOM   4062  OG  SER A 533      77.818  61.013  60.446  1.00 61.01           O
ATOM   4063  N   THR A 534      79.641  58.180  59.548  1.00 46.88           N
ATOM   4064  CA  THR A 534      81.043  57.948  59.211  1.00 45.42           C
ATOM   4065  C   THR A 534      81.631  56.608  59.644  1.00 43.71           C
ATOM   4066  O   THR A 534      81.207  56.015  60.638  1.00 41.00           O
ATOM   4067  CB  THR A 534      81.927  59.057  59.805  1.00 44.91           C
ATOM   4068  OG1 THR A 534      81.639  59.196  61.201  1.00 44.38           O
ATOM   4069  CG2 THR A 534      81.664  60.383  59.106  1.00 46.90           C
ATOM   4070  N   VAL A 535      82.617  56.142  58.882  1.00 42.73           N
ATOM   4071  CA  VAL A 535      83.301  54.890  59.179  1.00 42.59           C
ATOM   4072  C   VAL A 535      84.036  55.059  60.509  1.00 44.13           C
ATOM   4073  O   VAL A 535      84.674  56.085  60.752  1.00 43.84           O
ATOM   4074  CB  VAL A 535      84.325  54.542  58.072  1.00 41.51           C
ATOM   4075  CG1 VAL A 535      85.092  53.283  58.435  1.00 40.90           C
ATOM   4076  CG2 VAL A 535      83.610  54.356  56.751  1.00 40.54           C
ATOM   4077  N   GLN A 536      83.947  54.052  61.370  1.00 45.03           N
ATOM   4078  CA  GLN A 536      84.594  54.114  62.677  1.00 45.61           C
ATOM   4079  C   GLN A 536      85.396  52.852  62.921  1.00 44.30           C
ATOM   4080  O   GLN A 536      86.052  52.711  63.953  1.00 43.72           O
ATOM   4081  CB  GLN A 536      83.543  54.246  63.774  1.00 47.27           C
ATOM   4082  CG  GLN A 536      82.569  55.385  63.564  1.00 54.97           C
ATOM   4083  CD  GLN A 536      82.941  56.618  64.350  1.00 58.34           C
ATOM   4084  OE1 GLN A 536      82.979  56.592  65.583  1.00 63.66           O
ATOM   4085  NE2 GLN A 536      83.218  57.710  63.645  1.00 57.89           N
ATOM   4086  N   LYS A 537      85.341  51.933  61.968  1.00 43.73           N
ATOM   4087  CA  LYS A 537      86.048  50.675  62.110  1.00 43.19           C
ATOM   4088  C   LYS A 537      86.103  49.973  60.760  1.00 42.06           C
ATOM   4089  O   LYS A 537      85.210  50.141  59.931  1.00 41.93           O
ATOM   4090  CB  LYS A 537      85.309  49.814  63.130  1.00 44.52           C
ATOM   4091  CG  LYS A 537      86.170  48.829  63.891  1.00 51.99           C
ATOM   4092  CD  LYS A 537      85.360  48.159  65.000  1.00 56.94           C
ATOM   4093  CE  LYS A 537      84.756  49.194  65.951  1.00 62.53           C
ATOM   4094  NZ  LYS A 537      83.988  48.578  67.077  1.00 65.87           N
ATOM   4095  N   GLN A 538      87.159  49.200  60.536  1.00 41.79           N
ATOM   4096  CA  GLN A 538      87.319  48.459  59.289  1.00 42.67           C
ATOM   4097  C   GLN A 538      87.973  47.109  59.600  1.00 44.10           C
ATOM   4098  O   GLN A 538      88.903  47.039  60.404  1.00 42.40           O
ATOM   4099  CB  GLN A 538      88.157  49.279  58.290  1.00 41.64           C
ATOM   4100  CG  GLN A 538      89.562  49.666  58.750  1.00 37.59           C
ATOM   4101  CD  GLN A 538      90.165  50.778  57.898  1.00 39.66           C
ATOM   4102  OE1 GLN A 538      89.668  51.902  57.889  1.00 39.19           O
ATOM   4103  NE2 GLN A 538      91.235  50.468  57.179  1.00 39.32           N
ATOM   4104  N   ASP A 539      87.482  46.036  58.982  1.00 45.91           N
ATOM   4105  CA  ASP A 539      88.032  44.706  59.250  1.00 47.27           C
ATOM   4106  C   ASP A 539      89.399  44.447  58.634  1.00 46.13           C
ATOM   4107  O   ASP A 539      90.150  43.614  59.134  1.00 48.28           O
ATOM   4108  CB  ASP A 539      87.059  43.604  58.817  1.00 51.24           C
ATOM   4109  CG  ASP A 539      86.703  43.677  57.350  1.00 55.63           C
ATOM   4110  OD1 ASP A 539      87.577  44.033  56.531  1.00 56.75           O
ATOM   4111  OD2 ASP A 539      85.547  43.357  57.013  1.00 63.19           O
ATOM   4112  N   VAL A 540      89.716  45.135  57.541  1.00 45.16           N
ATOM   4113  CA  VAL A 540      91.025  44.990  56.906  1.00 42.95           C
ATOM   4114  C   VAL A 540      91.774  46.238  57.352  1.00 44.16           C
ATOM   4115  O   VAL A 540      91.419  47.343  56.948  1.00 42.48           O
ATOM   4116  CB  VAL A 540      90.924  45.000  55.366  1.00 44.92           C
ATOM   4117  CG1 VAL A 540      92.307  44.777  54.754  1.00 44.87           C
ATOM   4118  CG2 VAL A 540      89.949  43.935  54.897  1.00 43.32           C
ATOM   4119  N   ARG A 541      92.802  46.086  58.182  1.00 43.12           N
ATOM   4120  CA  ARG A 541      93.500  47.271  58.656  1.00 45.74           C
ATOM   4121  C   ARG A 541      94.337  47.998  57.615  1.00 44.47           C
ATOM   4122  O   ARG A 541      94.843  47.398  56.665  1.00 46.50           O
ATOM   4123  CB  ARG A 541      94.346  46.962  59.901  1.00 44.19           C
ATOM   4124  CG  ARG A 541      95.588  46.126  59.707  1.00 45.27           C
ATOM   4125  CD  ARG A 541      96.582  46.480  60.816  1.00 48.27           C
ATOM   4126  NE  ARG A 541      95.881  46.742  62.072  1.00 50.41           N
ATOM   4127  CZ  ARG A 541      96.364  47.460  63.084  1.00 48.26           C
ATOM   4128  NH1 ARG A 541      97.571  48.005  63.015  1.00 45.30           N
ATOM   4129  NH2 ARG A 541      95.622  47.651  64.166  1.00 47.79           N
ATOM   4130  N   ALA A 542      94.458  49.308  57.812  1.00 40.31           N
ATOM   4131  CA  ALA A 542      95.201  50.185  56.920  1.00 37.55           C
ATOM   4132  C   ALA A 542      96.630  49.725  56.684  1.00 37.98           C
ATOM   4133  O   ALA A 542      97.251  49.120  57.556  1.00 37.03           O
ATOM   4134  CB  ALA A 542      95.199  51.603  57.478  1.00 36.67           C
ATOM   4135  N   ASN A 543      97.133  50.036  55.493  1.00 37.17           N
ATOM   4136  CA  ASN A 543      98.485  49.694  55.060  1.00 41.03           C
ATOM   4137  C   ASN A 543      98.601  48.262  54.551  1.00 41.41           C
ATOM   4138  O   ASN A 543      99.675  47.829  54.130  1.00 46.29           O
ATOM   4139  CB  ASN A 543      99.499  49.939  56.181  1.00 41.98           C
ATOM   4140  CG  ASN A 543      99.450  51.358  56.705  1.00 43.05           C
ATOM   4141  OD1 ASN A 543      99.157  52.295  55.964  1.00 46.14           O
ATOM   4142  ND2 ASN A 543      99.752  51.527  57.988  1.00 45.67           N
ATOM   4143  N   THR A 544      97.498  47.526  54.598  1.00 39.83           N
ATOM   4144  CA  THR A 544      97.483  46.158  54.102  1.00 41.08           C
ATOM   4145  C   THR A 544      97.590  46.246  52.583  1.00 40.06           C
ATOM   4146  O   THR A 544      97.004  47.138  51.981  1.00 39.91           O
ATOM   4147  CB  THR A 544      96.156  45.457  54.452  1.00 43.56           C
ATOM   4148  OG1 THR A 544      96.070  45.269  55.868  1.00 47.75           O
ATOM   4149  CG2 THR A 544      96.062  44.113  53.754  1.00 44.13           C
ATOM   4150  N   ALA A 545      98.344  45.342  51.964  1.00 42.91           N
ATOM   4151  CA  ALA A 545      98.475  45.346  50.506  1.00 46.33           C
ATOM   4152  C   ALA A 545      97.063  45.198  49.948  1.00 47.43           C
ATOM   4153  O   ALA A 545      96.360  44.250  50.288  1.00 48.18           O
ATOM   4154  CB  ALA A 545      99.349  44.187  50.051  1.00 45.04           C
ATOM   4155  N   ILE A 546      96.647  46.128  49.095  1.00 49.15           N
ATOM   4156  CA  ILE A 546      95.290  46.090  48.558  1.00 54.75           C
ATOM   4157  C   ILE A 546      95.074  45.068  47.442  1.00 57.62           C
ATOM   4158  O   ILE A 546      93.955  44.586  47.244  1.00 56.67           O
ATOM   4159  CB  ILE A 546      94.860  47.498  48.065  1.00 51.16           C
ATOM   4160  CG1 ILE A 546      93.336  47.579  47.995  1.00 52.39           C
ATOM   4161  CG2 ILE A 546      95.458  47.787  46.697  1.00 47.82           C
ATOM   4162  CD1 ILE A 546      92.809  48.988  47.844  1.00 51.86           C
ATOM   4163  N   LYS A 547      96.151  44.736  46.735  1.00 60.97           N
ATOM   4164  CA  LYS A 547      96.114  43.783  45.626  1.00 66.17           C
ATOM   4165  C   LYS A 547      94.985  42.755  45.662  1.00 67.46           C
ATOM   4166  O   LYS A 547      94.047  42.824  44.865  1.00 67.64           O
ATOM   4167  CB  LYS A 547      97.448  43.037  45.527  1.00 69.25           C
ATOM   4168  CG  LYS A 547      97.465  41.970  44.439  1.00 73.93           C
ATOM   4169  CD  LYS A 547      98.733  41.128  44.477  1.00 77.42           C
ATOM   4170  CE  LYS A 547      98.634  39.957  43.504  1.00 78.03           C
ATOM   4171  NZ  LYS A 547      99.824  39.063  43.562  1.00 77.23           N
ATOM   4172  N   ASP A 548      95.079  41.803  46.584  1.00 66.87           N
ATOM   4173  CA  ASP A 548      94.078  40.746  46.686  1.00 69.27           C
ATOM   4174  C   ASP A 548      92.799  41.092  47.436  1.00 68.37           C
ATOM   4175  O   ASP A 548      91.793  40.403  47.278  1.00 70.30           O
ATOM   4176  CB  ASP A 548      94.704  39.491  47.303  1.00 71.76           C
ATOM   4177  CG  ASP A 548      95.680  38.804  46.362  1.00 75.65           C
ATOM   4178  OD1 ASP A 548      96.624  39.471  45.888  1.00 77.81           O
ATOM   4179  OD2 ASP A 548      95.504  37.595  46.096  1.00 78.34           O
ATOM   4180  N   ILE A 549      92.818  42.140  48.252  1.00 66.92           N
ATOM   4181  CA  ILE A 549      91.608  42.506  48.982  1.00 65.00           C
ATOM   4182  C   ILE A 549      90.449  42.658  48.005  1.00 64.12           C
ATOM   4183  O   ILE A 549      90.555  43.378  47.010  1.00 63.10           O
ATOM   4184  CB  ILE A 549      91.779  43.830  49.776  1.00 63.41           C
ATOM   4185  CG1 ILE A 549      92.506  43.563  51.097  1.00 61.25           C
ATOM   4186  CG2 ILE A 549      90.414  44.447  50.071  1.00 60.27           C
ATOM   4187  CD1 ILE A 549      93.899  43.015  50.938  1.00 60.53           C
ATOM   4188  N   LYS A 550      89.349  41.969  48.291  1.00 63.24           N
ATOM   4189  CA  LYS A 550      88.176  42.035  47.435  1.00 63.21           C
ATOM   4190  C   LYS A 550      86.943  42.469  48.222  1.00 61.05           C
ATOM   4191  O   LYS A 550      85.935  42.875  47.641  1.00 61.49           O
ATOM   4192  CB  LYS A 550      87.924  40.676  46.768  1.00 67.27           C
ATOM   4193  CG  LYS A 550      86.856  40.726  45.680  1.00 74.42           C
ATOM   4194  CD  LYS A 550      86.698  39.396  44.953  1.00 78.15           C
ATOM   4195  CE  LYS A 550      85.614  39.487  43.879  1.00 78.42           C
ATOM   4196  NZ  LYS A 550      85.432  38.206  43.137  1.00 78.54           N
ATOM   4197  N   LYS A 551      87.024  42.392  49.547  1.00 59.16           N
ATOM   4198  CA  LYS A 551      85.903  42.790  50.393  1.00 58.56           C
ATOM   4199  C   LYS A 551      86.372  43.436  51.694  1.00 56.00           C
ATOM   4200  O   LYS A 551      87.423  43.085  52.230  1.00 57.22           O
ATOM   4201  CB  LYS A 551      85.026  41.576  50.711  1.00 59.30           C
ATOM   4202  CG  LYS A 551      83.839  41.884  51.610  1.00 65.64           C
ATOM   4203  CD  LYS A 551      83.065  40.617  51.941  1.00 70.73           C
ATOM   4204  CE  LYS A 551      81.869  40.911  52.833  1.00 72.10           C
ATOM   4205  NZ  LYS A 551      81.125  39.667  53.181  1.00 74.37           N
ATOM   4206  N   ILE A 552      85.586  44.385  52.193  1.00 51.95           N
ATOM   4207  CA  ILE A 552      85.906  45.081  53.434  1.00 50.41           C
ATOM   4208  C   ILE A 552      84.612  45.421  54.165  1.00 49.21           C
ATOM   4209  O   ILE A 552      83.628  45.818  53.542  1.00 49.35           O
ATOM   4210  CB  ILE A 552      86.685  46.404  53.167  1.00 49.57           C
ATOM   4211  CG1 ILE A 552      87.977  46.112  52.398  1.00 48.16           C
ATOM   4212  CG2 ILE A 552      87.029  47.085  54.489  1.00 46.73           C
ATOM   4213  CD1 ILE A 552      88.768  47.345  52.027  1.00 42.94           C
ATOM   4214  N   THR A 553      84.609  45.257  55.483  1.00 46.81           N
ATOM   4215  CA  THR A 553      83.426  45.570  56.275  1.00 47.22           C
ATOM   4216  C   THR A 553      83.705  46.807  57.111  1.00 46.35           C
ATOM   4217  O   THR A 553      84.626  46.826  57.930  1.00 45.61           O
ATOM   4218  CB  THR A 553      83.038  44.407  57.213  1.00 48.11           C
ATOM   4219  OG1 THR A 553      82.795  43.230  56.433  1.00 50.79           O
ATOM   4220  CG2 THR A 553      81.785  44.750  58.003  1.00 46.21           C
ATOM   4221  N   LEU A 554      82.902  47.842  56.893  1.00 45.11           N
ATOM   4222  CA  LEU A 554      83.060  49.098  57.607  1.00 44.63           C
ATOM   4223  C   LEU A 554      81.937  49.297  58.605  1.00 45.39           C
ATOM   4224  O   LEU A 554      80.764  49.134  58.268  1.00 48.41           O
ATOM   4225  CB  LEU A 554      83.063  50.268  56.620  1.00 42.80           C
ATOM   4226  CG  LEU A 554      84.021  50.165  55.437  1.00 42.15           C
ATOM   4227  CD1 LEU A 554      83.897  51.417  54.599  1.00 42.58           C
ATOM   4228  CD2 LEU A 554      85.449  49.981  55.926  1.00 42.88           C
ATOM   4229  N   THR A 555      82.300  49.651  59.833  1.00 43.93           N
ATOM   4230  CA  THR A 555      81.313  49.890  60.876  1.00 45.20           C
ATOM   4231  C   THR A 555      81.095  51.396  60.975  1.00 48.17           C
ATOM   4232  O   THR A 555      82.052  52.162  61.078  1.00 50.35           O
ATOM   4233  CB  THR A 555      81.794  49.357  62.240  1.00 43.90           C
ATOM   4234  OG1 THR A 555      82.176  47.983  62.109  1.00 43.29           O
ATOM   4235  CG2 THR A 555      80.686  49.468  63.275  1.00 39.30           C
ATOM   4236  N   LEU A 556      79.834  51.811  60.937  1.00 51.24           N
ATOM   4237  CA  LEU A 556      79.483  53.223  61.011  1.00 52.13           C
ATOM   4238  C   LEU A 556      79.175  53.661  62.434  1.00 52.35           C
ATOM   4239  O   LEU A 556      78.716  52.866  63.252  1.00 55.38           O
ATOM   4240  CB  LEU A 556      78.278  53.502  60.116  1.00 53.27           C
ATOM   4241  CG  LEU A 556      78.500  53.177  58.638  1.00 53.67           C
ATOM   4242  CD1 LEU A 556      77.201  53.365  57.872  1.00 56.02           C
ATOM   4243  CD2 LEU A 556      79.594  54.073  58.076  1.00 54.64           C
ATOM   4244  N   GLY A 557      79.433  54.932  62.720  1.00 53.24           N
ATOM   4245  CA  GLY A 557      79.178  55.465  64.046  1.00 57.18           C
ATOM   4246  C   GLY A 557      78.836  56.942  64.008  1.00 60.37           C
ATOM   4247  O   GLY A 557      79.103  57.624  63.017  1.00 62.97           O
ATOM   4248  N   ASP A 558      78.245  57.434  65.092  1.00 63.23           N
ATOM   4249  CA  ASP A 558      77.850  58.837  65.202  1.00 66.33           C
ATOM   4250  C   ASP A 558      76.797  59.219  64.163  1.00 68.05           C
ATOM   4251  O   ASP A 558      75.629  59.433  64.563  1.00 70.30           O
ATOM   4252  CB  ASP A 558      79.074  59.745  65.056  1.00 68.12           C
ATOM   4253  CG  ASP A 558      80.078  59.552  66.177  1.00 71.71           C
ATOM   4254  OD1 ASP A 558      79.705  59.769  67.349  1.00 74.21           O
ATOM   4255  OD2 ASP A 558      81.237  59.182  65.888  1.00 72.90           O
ATOM   4256  OXT ASP A 558      77.149  59.291  62.962  1.00 38.65           O
