# Supplementary material for: Modeling of loops in proteins: a multi-method approach
Source: BMC Struct Biol. 2010 Feb 11;10:5. doi: 10.1186/1472-6807-10-5 (PMC2837870; doi:10.1186/1472-6807-10-5)
Supplement: Additional file 1 — Student t-test. Results from two sample paired t-test of Table 2. [file 1472-6807-10-5-S1.GZ › loop_test_data/1rcf_111-114.pdb]

HEADER    ELECTRON TRANSFER(FLAVOPROTEIN)         31-OCT-94   1RCF              
TITLE     STRUCTURE OF THE TRIGONAL FORM OF RECOMBINANT OXIDIZED                
TITLE    2 FLAVODOXIN FROM ANABAENA 7120 AT 1.40 ANGSTROMS RESOLUTION           
COMPND    MOL_ID: 1;                                                            
COMPND   2 MOLECULE: FLAVODOXIN;                                                
COMPND   3 CHAIN: A;                                                            
COMPND   4 ENGINEERED: YES                                                      
SOURCE    MOL_ID: 1;                                                            
SOURCE   2 ORGANISM_SCIENTIFIC: ANABAENA SP.;                                   
SOURCE   3 STRAIN: PCC 7120;                                                    
SOURCE   4 EXPRESSION_SYSTEM_PLASMID: PGEM-AVF AND PGPI-2                       
KEYWDS    ELECTRON TRANSFER(FLAVOPROTEIN)                                       
EXPDTA    X-RAY DIFFRACTION                                                     
AUTHOR    B.BURKHART,B.RAMAKRISHNAN,H.YAN,R.REEDSTROM,J.MARKLEY,                
AUTHOR   2 N.STRAUS,M.SUNDARALINGAM                                             
REVDAT   1   26-JAN-95 1RCF    0                                                
JRNL        AUTH   B.M.BURKHART,B.RAMAKRISHNAN,H.YAN,R.J.REEDSTROM,             
JRNL        AUTH 2 J.L.MARKLEY,N.A.STRAUS,M.SUNDARALINGAM                       
JRNL        TITL   STRUCTURE OF THE TRIGONAL FORM OF RECOMBINANT                
JRNL        TITL 2 OXIDIZED FLAVODOXIN FROM ANABAENA 7120 AT 1.40 A             
JRNL        TITL 3 RESOLUTION.                                                  
JRNL        REF    ACTA CRYSTALLOGR.,SECT.D      V.  51   318 1995              
JRNL        REFN   ASTM ABCRE6  DK ISSN 0907-4449                               
REMARK   1                                                                      
REMARK   1 REFERENCE 1                                                          
REMARK   1  AUTH   S.RAO,F.SHAFFIE,C.YU,K.SATYSHUR,B.STOCKMAN,                  
REMARK   1  AUTH 2 J.MARKLEY,M.SUNDARALINGAM                                    
REMARK   1  TITL   STRUCTURE OF THE OXIDIZED LONG-CHAIN FLAVODOXIN              
REMARK   1  TITL 2 FROM ANABAENA 7120 AT 2 ANGSTROMS RESOLUTION                 
REMARK   1  REF    PROTEIN SCI.                  V.   1  1413 1992              
REMARK   1  REFN   ASTM PRCIEI  US ISSN 0961-8368                               
REMARK   2                                                                      
REMARK   2 RESOLUTION. 1.40 ANGSTROMS.                                          
REMARK   3                                                                      
REMARK   3 REFINEMENT.                                                          
REMARK   3   PROGRAM     : SHELXL-97, X-PLOR                                    
REMARK   3   AUTHORS     : G.M.SHELDRICK                                        
REMARK   3                                                                      
REMARK   3  DATA USED IN REFINEMENT.                                            
REMARK   3   RESOLUTION RANGE HIGH (ANGSTROMS) : 1.40                           
REMARK   3   RESOLUTION RANGE LOW  (ANGSTROMS) : NULL                           
REMARK   3   DATA CUTOFF            (SIGMA(F)) : 2.000                          
REMARK   3   COMPLETENESS FOR RANGE        (%) : 90.0                           
REMARK   3   CROSS-VALIDATION METHOD           : NULL                           
REMARK   3   FREE R VALUE TEST SET SELECTION   : NULL                           
REMARK   3                                                                      
REMARK   3  FIT TO DATA USED IN REFINEMENT (NO CUTOFF).                         
REMARK   3   R VALUE   (WORKING + TEST SET, NO CUTOFF) : NULL                   
REMARK   3   R VALUE          (WORKING SET, NO CUTOFF) : 0.139                  
REMARK   3   FREE R VALUE                  (NO CUTOFF) : NULL                   
REMARK   3   FREE R VALUE TEST SET SIZE (%, NO CUTOFF) : NULL                   
REMARK   3   FREE R VALUE TEST SET COUNT   (NO CUTOFF) : NULL                   
REMARK   3   TOTAL NUMBER OF REFLECTIONS   (NO CUTOFF) : NULL                   
REMARK   3                                                                      
REMARK   3  FIT/AGREEMENT OF MODEL FOR DATA WITH F>4SIG(F).                     
REMARK   3   R VALUE   (WORKING + TEST SET, F>4SIG(F)) : NULL                   
REMARK   3   R VALUE          (WORKING SET, F>4SIG(F)) : NULL                   
REMARK   3   FREE R VALUE                  (F>4SIG(F)) : NULL                   
REMARK   3   FREE R VALUE TEST SET SIZE (%, F>4SIG(F)) : NULL                   
REMARK   3   FREE R VALUE TEST SET COUNT   (F>4SIG(F)) : NULL                   
REMARK   3   TOTAL NUMBER OF REFLECTIONS   (F>4SIG(F)) : NULL                   
REMARK   3                                                                      
REMARK   3  NUMBER OF NON-HYDROGEN ATOMS USED IN REFINEMENT.                    
REMARK   3   PROTEIN ATOMS      : 2718                                          
REMARK   3   NUCLEIC ACID ATOMS : 0                                             
REMARK   3   HETEROGEN ATOMS    : 55                                            
REMARK   3   SOLVENT ATOMS      : 299                                           
REMARK   3                                                                      
REMARK   3  MODEL REFINEMENT.                                                   
REMARK   3   OCCUPANCY SUM OF NON-HYDROGEN ATOMS      : NULL                    
REMARK   3   OCCUPANCY SUM OF HYDROGEN ATOMS          : NULL                    
REMARK   3   NUMBER OF DISCRETELY DISORDERED RESIDUES : NULL                    
REMARK   3   NUMBER OF LEAST-SQUARES PARAMETERS       : NULL                    
REMARK   3   NUMBER OF RESTRAINTS                     : NULL                    
REMARK   3                                                                      
REMARK   3  RMS DEVIATIONS FROM RESTRAINT TARGET VALUES.                        
REMARK   3   BOND LENGTHS                         (A) : 0.015                   
REMARK   3   ANGLE DISTANCES                      (A) : NULL                    
REMARK   3   SIMILAR DISTANCES (NO TARGET VALUES) (A) : NULL                    
REMARK   3   DISTANCES FROM RESTRAINT PLANES      (A) : NULL                    
REMARK   3   ZERO CHIRAL VOLUMES               (A**3) : NULL                    
REMARK   3   NON-ZERO CHIRAL VOLUMES           (A**3) : NULL                    
REMARK   3   ANTI-BUMPING DISTANCE RESTRAINTS     (A) : NULL                    
REMARK   3   RIGID-BOND ADP COMPONENTS         (A**2) : NULL                    
REMARK   3   SIMILAR ADP COMPONENTS            (A**2) : NULL                    
REMARK   3   APPROXIMATELY ISOTROPIC ADPS      (A**2) : NULL                    
REMARK   3                                                                      
REMARK   3  BULK SOLVENT MODELING.                                              
REMARK   3   METHOD USED: NULL                                                  
REMARK   3                                                                      
REMARK   3  STEREOCHEMISTRY TARGET VALUES : NULL                                
REMARK   3   SPECIAL CASE: NULL                                                 
REMARK   3                                                                      
REMARK   3  OTHER REFINEMENT REMARKS: NULL                                      
REMARK   4                                                                      
REMARK   4 1RCF COMPLIES WITH FORMAT V. 3.0, 1-DEC-2006                         
REMARK   4                                                                      
REMARK   4 THIS IS THE REMEDIATED VERSION OF THIS PDB ENTRY.                    
REMARK   4 REMEDIATED DATA FILE REVISION 3.100 (2007-03-17)                     
REMARK 200                                                                      
REMARK 200 EXPERIMENTAL DETAILS                                                 
REMARK 200  EXPERIMENT TYPE                : X-RAY DIFFRACTION                  
REMARK 200  DATE OF DATA COLLECTION        : NULL                               
REMARK 200  TEMPERATURE           (KELVIN) : NULL                               
REMARK 200  PH                             : NULL                               
REMARK 200  NUMBER OF CRYSTALS USED        : NULL                               
REMARK 200                                                                      
REMARK 200  SYNCHROTRON              (Y/N) : NULL                               
REMARK 200  RADIATION SOURCE               : NULL                               
REMARK 200  BEAMLINE                       : NULL                               
REMARK 200  X-RAY GENERATOR MODEL          : NULL                               
REMARK 200  MONOCHROMATIC OR LAUE    (M/L) : NULL                               
REMARK 200  WAVELENGTH OR RANGE        (A) : NULL                               
REMARK 200  MONOCHROMATOR                  : NULL                               
REMARK 200  OPTICS                         : NULL                               
REMARK 200                                                                      
REMARK 200  DETECTOR TYPE                  : NULL                               
REMARK 200  DETECTOR MANUFACTURER          : NULL                               
REMARK 200  INTENSITY-INTEGRATION SOFTWARE : NULL                               
REMARK 200  DATA SCALING SOFTWARE          : NULL                               
REMARK 200                                                                      
REMARK 200  NUMBER OF UNIQUE REFLECTIONS   : 36069                              
REMARK 200  RESOLUTION RANGE HIGH      (A) : NULL                               
REMARK 200  RESOLUTION RANGE LOW       (A) : NULL                               
REMARK 200  REJECTION CRITERIA  (SIGMA(I)) : NULL                               
REMARK 200                                                                      
REMARK 200 OVERALL.                                                             
REMARK 200  COMPLETENESS FOR RANGE     (%) : 99.1                               
REMARK 200  DATA REDUNDANCY                : NULL                               
REMARK 200  R MERGE                    (I) : NULL                               
REMARK 200  R SYM                      (I) : NULL                               
REMARK 200  <I/SIGMA(I)> FOR THE DATA SET  : NULL                               
REMARK 200                                                                      
REMARK 200 IN THE HIGHEST RESOLUTION SHELL.                                     
REMARK 200  HIGHEST RESOLUTION SHELL, RANGE HIGH (A) : NULL                     
REMARK 200  HIGHEST RESOLUTION SHELL, RANGE LOW  (A) : NULL                     
REMARK 200  COMPLETENESS FOR SHELL     (%) : NULL                               
REMARK 200  DATA REDUNDANCY IN SHELL       : NULL                               
REMARK 200  R MERGE FOR SHELL          (I) : NULL                               
REMARK 200  R SYM FOR SHELL            (I) : NULL                               
REMARK 200  <I/SIGMA(I)> FOR SHELL         : NULL                               
REMARK 200                                                                      
REMARK 200 DIFFRACTION PROTOCOL: NULL                                           
REMARK 200 METHOD USED TO DETERMINE THE STRUCTURE: NULL                         
REMARK 200 SOFTWARE USED: SHELXL-97, X-PLOR                                     
REMARK 200 STARTING MODEL: NULL                                                 
REMARK 200                                                                      
REMARK 200 REMARK: NULL                                                         
REMARK 280                                                                      
REMARK 280 CRYSTAL                                                              
REMARK 280 SOLVENT CONTENT, VS   (%): 48.91                                     
REMARK 280 MATTHEWS COEFFICIENT, VM (ANGSTROMS**3/DA): 2.41                     
REMARK 280                                                                      
REMARK 280 CRYSTALLIZATION CONDITIONS: NULL                                     
REMARK 290                                                                      
REMARK 290 CRYSTALLOGRAPHIC SYMMETRY                                            
REMARK 290 SYMMETRY OPERATORS FOR SPACE GROUP: P 31 2 1                         
REMARK 290                                                                      
REMARK 290      SYMOP   SYMMETRY                                                
REMARK 290     NNNMMM   OPERATOR                                                
REMARK 290       1555   X,Y,Z                                                   
REMARK 290       2555   -Y,X-Y,1/3+Z                                            
REMARK 290       3555   -X+Y,-X,2/3+Z                                           
REMARK 290       4555   Y,X,-Z                                                  
REMARK 290       5555   X-Y,-Y,2/3-Z                                            
REMARK 290       6555   -X,-X+Y,1/3-Z                                           
REMARK 290                                                                      
REMARK 290     WHERE NNN -> OPERATOR NUMBER                                     
REMARK 290           MMM -> TRANSLATION VECTOR                                  
REMARK 290                                                                      
REMARK 290 CRYSTALLOGRAPHIC SYMMETRY TRANSFORMATIONS                            
REMARK 290 THE FOLLOWING TRANSFORMATIONS OPERATE ON THE ATOM/HETATM             
REMARK 290 RECORDS IN THIS ENTRY TO PRODUCE CRYSTALLOGRAPHICALLY                
REMARK 290 RELATED MOLECULES.                                                   
REMARK 290   SMTRY1   1  1.000000  0.000000  0.000000        0.00000            
REMARK 290   SMTRY2   1  0.000000  1.000000  0.000000        0.00000            
REMARK 290   SMTRY3   1  0.000000  0.000000  1.000000        0.00000            
REMARK 290   SMTRY1   2 -0.500000 -0.866025  0.000000        0.00000            
REMARK 290   SMTRY2   2  0.866025 -0.500000  0.000000        0.00000            
REMARK 290   SMTRY3   2  0.000000  0.000000  1.000000       34.19667            
REMARK 290   SMTRY1   3 -0.500000  0.866025  0.000000        0.00000            
REMARK 290   SMTRY2   3 -0.866025 -0.500000  0.000000        0.00000            
REMARK 290   SMTRY3   3  0.000000  0.000000  1.000000       68.39333            
REMARK 290   SMTRY1   4 -0.500000  0.866025  0.000000        0.00000            
REMARK 290   SMTRY2   4  0.866025  0.500000  0.000000        0.00000            
REMARK 290   SMTRY3   4  0.000000  0.000000 -1.000000        0.00000            
REMARK 290   SMTRY1   5  1.000000  0.000000  0.000000        0.00000            
REMARK 290   SMTRY2   5  0.000000 -1.000000  0.000000        0.00000            
REMARK 290   SMTRY3   5  0.000000  0.000000 -1.000000       68.39333            
REMARK 290   SMTRY1   6 -0.500000 -0.866025  0.000000        0.00000            
REMARK 290   SMTRY2   6 -0.866025  0.500000  0.000000        0.00000            
REMARK 290   SMTRY3   6  0.000000  0.000000 -1.000000       34.19667            
REMARK 290                                                                      
REMARK 290 REMARK: NULL                                                         
REMARK 300                                                                      
REMARK 300 BIOMOLECULE: 1                                                       
REMARK 300 THIS ENTRY CONTAINS THE CRYSTALLOGRAPHIC ASYMMETRIC UNIT             
REMARK 300 WHICH CONSISTS OF 1 CHAIN(S). SEE REMARK 350 FOR                     
REMARK 300 INFORMATION ON GENERATING THE BIOLOGICAL MOLECULE(S).                
REMARK 350                                                                      
REMARK 350 GENERATING THE BIOMOLECULE                                           
REMARK 350 COORDINATES FOR A COMPLETE MULTIMER REPRESENTING THE KNOWN           
REMARK 350 BIOLOGICALLY SIGNIFICANT OLIGOMERIZATION STATE OF THE                
REMARK 350 MOLECULE CAN BE GENERATED BY APPLYING BIOMT TRANSFORMATIONS          
REMARK 350 GIVEN BELOW.  BOTH NON-CRYSTALLOGRAPHIC AND                          
REMARK 350 CRYSTALLOGRAPHIC OPERATIONS ARE GIVEN.                               
REMARK 350                                                                      
REMARK 350 BIOMOLECULE: 1                                                       
REMARK 350 APPLY THE FOLLOWING TO CHAINS: A                                     
REMARK 350   BIOMT1   1  1.000000  0.000000  0.000000        0.00000            
REMARK 350   BIOMT2   1  0.000000  1.000000  0.000000        0.00000            
REMARK 350   BIOMT3   1  0.000000  0.000000  1.000000        0.00000            
REMARK 375                                                                      
REMARK 375 SPECIAL POSITION                                                     
REMARK 375 THE FOLLOWING ATOMS ARE FOUND TO BE WITHIN 0.15 ANGSTROMS            
REMARK 375 OF A SYMMETRY RELATED ATOM AND ARE ASSUMED TO BE ON SPECIAL          
REMARK 375 POSITIONS.                                                           
REMARK 375                                                                      
REMARK 375 ATOM RES CSSEQI                                                      
REMARK 375      HOH   406   LIES ON A SPECIAL POSITION.                         
REMARK 375      HOH   437   LIES ON A SPECIAL POSITION.                         
REMARK 375      HOH   438   LIES ON A SPECIAL POSITION.                         
REMARK 500                                                                      
REMARK 500 GEOMETRY AND STEREOCHEMISTRY                                         
REMARK 500 SUBTOPIC: CLOSE CONTACTS IN SAME ASYMMETRIC UNIT                     
REMARK 500                                                                      
REMARK 500 THE FOLLOWING ATOMS ARE IN CLOSE CONTACT.                            
REMARK 500                                                                      
REMARK 500  ATM1  RES C  SSEQI   ATM2  RES C  SSEQI                             
REMARK 500   O    HOH     251     O    HOH     462              1.02            
REMARK 500   O    HOH     231     O    HOH     491              1.56            
REMARK 500   O    HOH     440     O    HOH     466              1.60            
REMARK 500   O    HOH     337     O    HOH     464              1.77            
REMARK 500   O    HOH     454     O    HOH     458              1.81            
REMARK 500   O    HOH     220     O    HOH     462              2.07            
REMARK 500   OE2  GLU A    16     OE2  GLU A    20              2.10            
REMARK 500   O    HOH     455     O    HOH     472              2.11            
REMARK 500   O    HOH     231     O    HOH     441              2.17            
REMARK 500   O    HOH     455     O    HOH     467              2.17            
REMARK 500                                                                      
REMARK 500 GEOMETRY AND STEREOCHEMISTRY                                         
REMARK 500 SUBTOPIC: CLOSE CONTACTS                                             
REMARK 500                                                                      
REMARK 500 THE FOLLOWING ATOMS THAT ARE RELATED BY CRYSTALLOGRAPHIC             
REMARK 500 SYMMETRY ARE IN CLOSE CONTACT.  AN ATOM LOCATED WITHIN 0.15          
REMARK 500 ANGSTROMS OF A SYMMETRY RELATED ATOM IS ASSUMED TO BE ON A           
REMARK 500 SPECIAL POSITION AND IS, THEREFORE, LISTED IN REMARK 375             
REMARK 500 INSTEAD OF REMARK 500.  ATOMS WITH NON-BLANK ALTERNATE               
REMARK 500 LOCATION INDICATORS ARE NOT INCLUDED IN THE CALCULATIONS.            
REMARK 500                                                                      
REMARK 500 DISTANCE CUTOFF:                                                     
REMARK 500 2.2 ANGSTROMS FOR CONTACTS NOT INVOLVING HYDROGEN ATOMS              
REMARK 500 1.6 ANGSTROMS FOR CONTACTS INVOLVING HYDROGEN ATOMS                  
REMARK 500                                                                      
REMARK 500  ATM1  RES C  SSEQI   ATM2  RES C  SSEQI  SSYMOP   DISTANCE          
REMARK 500   O    HOH     335     O    HOH     427     4656     2.05            
REMARK 500                                                                      
REMARK 500 GEOMETRY AND STEREOCHEMISTRY                                         
REMARK 500 SUBTOPIC: COVALENT BOND LENGTHS                                      
REMARK 500                                                                      
REMARK 500 THE STEREOCHEMICAL PARAMETERS OF THE FOLLOWING RESIDUES              
REMARK 500 HAVE VALUES WHICH DEVIATE FROM EXPECTED VALUES BY MORE               
REMARK 500 THAN 6*RMSD (M=MODEL NUMBER; RES=RESIDUE NAME; C=CHAIN               
REMARK 500 IDENTIFIER; SSEQ=SEQUENCE NUMBER; I=INSERTION CODE).                 
REMARK 500                                                                      
REMARK 500 STANDARD TABLE:                                                      
REMARK 500 FORMAT: (10X,I3,1X,2(A3,1X,A1,I4,A1,1X,A4,3X),F6.3)                  
REMARK 500                                                                      
REMARK 500 EXPECTED VALUES: ENGH AND HUBER, 1991                                
REMARK 500                                                                      
REMARK 500  M RES CSSEQI ATM1   RES CSSEQI ATM2   DEVIATION                     
REMARK 500    SER A  71   CA    SER A  71   CB     0.167                        
REMARK 500                                                                      
REMARK 500 GEOMETRY AND STEREOCHEMISTRY                                         
REMARK 500 SUBTOPIC: COVALENT BOND ANGLES                                       
REMARK 500                                                                      
REMARK 500 THE STEREOCHEMICAL PARAMETERS OF THE FOLLOWING RESIDUES              
REMARK 500 HAVE VALUES WHICH DEVIATE FROM EXPECTED VALUES BY MORE               
REMARK 500 THAN 6*RMSD (M=MODEL NUMBER; RES=RESIDUE NAME; C=CHAIN               
REMARK 500 IDENTIFIER; SSEQ=SEQUENCE NUMBER; I=INSERTION CODE).                 
REMARK 500                                                                      
REMARK 500 STANDARD TABLE:                                                      
REMARK 500 FORMAT: (10X,I3,1X,A3,1X,A1,I4,A1,3(1X,A4,2X),12X,F5.1)              
REMARK 500                                                                      
REMARK 500 EXPECTED VALUES: ENGH AND HUBER, 1991                                
REMARK 500                                                                      
REMARK 500  M RES CSSEQI ATM1   ATM2   ATM3                                     
REMARK 500    ARG A  23   CD  -  NE  -  CZ  ANGL. DEV. = 39.8 DEGREES           
REMARK 500    LEU A  33   N   -  CA  -  CB  ANGL. DEV. = 17.3 DEGREES           
REMARK 500    ASN A  58   CB  -  CA  -  C   ANGL. DEV. = 17.9 DEGREES           
REMARK 525                                                                      
REMARK 525 SOLVENT                                                              
REMARK 525 THE FOLLOWING SOLVENT MOLECULES LIE FARTHER THAN EXPECTED            
REMARK 525 FROM THE PROTEIN OR NUCLEIC ACID MOLECULE AND MAY BE                 
REMARK 525 ASSOCIATED WITH A SYMMETRY RELATED MOLECULE (M=MODEL                 
REMARK 525 NUMBER; RES=RESIDUE NAME; C=CHAIN IDENTIFIER; SSEQ=SEQUENCE          
REMARK 525 NUMBER; I=INSERTION CODE):                                           
REMARK 525                                                                      
REMARK 525  M RES CSSEQI                                                        
REMARK 525    HOH   231        DISTANCE =  7.21 ANGSTROMS                       
REMARK 525    HOH   327        DISTANCE =  5.25 ANGSTROMS                       
REMARK 525    HOH   351        DISTANCE =  6.33 ANGSTROMS                       
REMARK 525    HOH   404        DISTANCE =  6.18 ANGSTROMS                       
REMARK 525    HOH   442        DISTANCE =  6.77 ANGSTROMS                       
REMARK 525    HOH   449        DISTANCE =  8.17 ANGSTROMS                       
REMARK 525    HOH   454        DISTANCE =  9.97 ANGSTROMS                       
REMARK 525    HOH   456        DISTANCE =  6.97 ANGSTROMS                       
REMARK 525    HOH   458        DISTANCE = 11.08 ANGSTROMS                       
REMARK 525    HOH   459        DISTANCE = 10.48 ANGSTROMS                       
REMARK 525    HOH   460        DISTANCE =  6.59 ANGSTROMS                       
REMARK 525    HOH   465        DISTANCE =  6.51 ANGSTROMS                       
REMARK 525    HOH   467        DISTANCE =  6.75 ANGSTROMS                       
REMARK 525    HOH   468        DISTANCE =  6.51 ANGSTROMS                       
REMARK 525    HOH   473        DISTANCE =  6.75 ANGSTROMS                       
REMARK 525    HOH   475        DISTANCE =  6.69 ANGSTROMS                       
REMARK 525    HOH   477        DISTANCE =  7.31 ANGSTROMS                       
REMARK 525    HOH   481        DISTANCE =  6.95 ANGSTROMS                       
REMARK 525    HOH   482        DISTANCE =  7.77 ANGSTROMS                       
REMARK 525    HOH   484        DISTANCE =  7.26 ANGSTROMS                       
REMARK 525    HOH   486        DISTANCE =  9.21 ANGSTROMS                       
REMARK 525    HOH   487        DISTANCE =  8.51 ANGSTROMS                       
REMARK 525    HOH   490        DISTANCE = 12.78 ANGSTROMS                       
REMARK 525    HOH   493        DISTANCE = 10.37 ANGSTROMS                       
REMARK 525    HOH   496        DISTANCE =  9.18 ANGSTROMS                       
REMARK 525    HOH   499        DISTANCE =  9.57 ANGSTROMS                       
DBREF  1RCF A    1   169  UNP    P0A3D9   FLAV_ANASP       1    169             
SEQRES   1 A  169  SER LYS LYS ILE GLY LEU PHE TYR GLY THR GLN THR GLY          
SEQRES   2 A  169  LYS THR GLU SER VAL ALA GLU ILE ILE ARG ASP GLU PHE          
SEQRES   3 A  169  GLY ASN ASP VAL VAL THR LEU HIS ASP VAL SER GLN ALA          
SEQRES   4 A  169  GLU VAL THR ASP LEU ASN ASP TYR GLN TYR LEU ILE ILE          
SEQRES   5 A  169  GLY CYS PRO THR TRP ASN ILE GLY GLU LEU GLN SER ASP          
SEQRES   6 A  169  TRP GLU GLY LEU TYR SER GLU LEU ASP ASP VAL ASP PHE          
SEQRES   7 A  169  ASN GLY LYS LEU VAL ALA TYR PHE GLY THR GLY ASP GLN          
SEQRES   8 A  169  ILE GLY TYR ALA ASP ASN PHE GLN ASP ALA ILE GLY ILE          
SEQRES   9 A  169  LEU GLU GLU LYS ILE SER GLN ARG GLY GLY LYS THR VAL          
SEQRES  10 A  169  GLY TYR TRP SER THR ASP GLY TYR ASP PHE ASN ASP SER          
SEQRES  11 A  169  LYS ALA LEU ARG ASN GLY LYS PHE VAL GLY LEU ALA LEU          
SEQRES  12 A  169  ASP GLU ASP ASN GLN SER ASP LEU THR ASP ASP ARG ILE          
SEQRES  13 A  169  LYS SER TRP VAL ALA GLN LEU LYS SER GLU PHE GLY LEU          
HET    SO4    180       5                                                       
HET    FMN    170      50                                                       
HETNAM     SO4 SULFATE ION                                                      
HETNAM     FMN FLAVIN MONONUCLEOTIDE                                            
HETSYN     FMN RIBOFLAVIN MONOPHOSPHATE                                         
FORMUL   2  SO4    O4 S 2-                                                      
FORMUL   3  FMN    C17 H21 N4 O9 P                                              
FORMUL   4  HOH   *299(H2 O)                                                    
HELIX    1   1 GLY A   13  PHE A   26  1                                  14    
HELIX    2   2 GLU A   40  TYR A   47  5                                   8    
HELIX    3   3 GLN A   63  SER A   71  1                                   9    
HELIX    4   4 GLU A   72  VAL A   76  5                                   5    
HELIX    5   5 GLN A   99  ARG A  112  1                                  14    
HELIX    6   6 GLN A  148  ASP A  150  5                                   3    
HELIX    7   7 LEU A  151  PHE A  167  1                                  17    
SHEET    1   A 5 VAL A  31  ASP A  35  0                                        
SHEET    2   A 5 ILE A   4  TYR A   8  1  O  ILE A   4   N  THR A  32           
SHEET    3   A 5 TYR A  49  GLY A  53  1  O  TYR A  49   N  GLY A   5           
SHEET    4   A 5 LEU A  82  THR A  88  1  O  LEU A  82   N  LEU A  50           
SHEET    5   A 5 LYS A 115  THR A 116  1  O  LYS A 115   N  VAL A  83           
SHEET    1   B 5 VAL A  31  ASP A  35  0                                        
SHEET    2   B 5 ILE A   4  TYR A   8  1  O  ILE A   4   N  THR A  32           
SHEET    3   B 5 TYR A  49  GLY A  53  1  O  TYR A  49   N  GLY A   5           
SHEET    4   B 5 LEU A  82  THR A  88  1  O  LEU A  82   N  LEU A  50           
SHEET    5   B 5 LEU A 141  LEU A 143  1  O  LEU A 141   N  GLY A  87           
SHEET    1   C 2 THR A  56  TRP A  57  0                                        
SHEET    2   C 2 GLU A  61  LEU A  62 -1  N  GLU A  61   O  TRP A  57           
SHEET    1   D 3 TRP A 120  SER A 121  0                                        
SHEET    2   D 3 LYS A 137  PHE A 138 -1  N  PHE A 138   O  TRP A 120           
SHEET    3   D 3 LEU A 133  ARG A 134 -1  N  ARG A 134   O  LYS A 137           
CRYST1   55.360   55.360  102.590  90.00  90.00 120.00 P 31 2 1      6          
ORIGX1      1.000000  0.000000  0.000000        0.00000                         
ORIGX2      0.000000  1.000000  0.000000        0.00000                         
ORIGX3      0.000000  0.000000  1.000000        0.00000                         
SCALE1      0.018064  0.010429  0.000000        0.00000                         
SCALE2      0.000000  0.020858  0.000000        0.00000                         
SCALE3      0.000000  0.000000  0.009748        0.00000                         
ATOM      1  N   SER A   1      32.842  -0.728  71.485  1.00 18.71           N  
ATOM      2  CA  SER A   1      31.681  -0.661  70.597  1.00 14.94           C  
ATOM      3  C   SER A   1      30.784  -1.866  70.817  1.00 15.52           C  
ATOM      4  O   SER A   1      31.264  -2.975  71.088  1.00 15.38           O  
ATOM      5  CB  SER A   1      32.164  -0.630  69.140  1.00 17.43           C  
ATOM      6  OG  SER A   1      31.109  -0.668  68.224  1.00 18.81           O  
ATOM      7  HA  SER A   1      31.176   0.157  70.787  1.00 17.93           H  
ATOM      8  HB2 SER A   1      32.682   0.177  68.995  1.00 20.92           H  
ATOM      9  HB3 SER A   1      32.747  -1.390  68.984  1.00 20.92           H  
ATOM     10  HG  SER A   1      30.759  -1.410  68.240  1.00 28.21           H  
ATOM     11  H1  SER A   1      33.010  -1.577  71.690  1.00 28.07           H  
ATOM     12  H2  SER A   1      33.549  -0.376  71.076  1.00 28.07           H  
ATOM     13  H3  SER A   1      32.672  -0.271  72.230  1.00 28.07           H  
ATOM     14  N   LYS A   2      29.495  -1.661  70.720  1.00 12.04           N  
ATOM     15  CA  LYS A   2      28.503  -2.676  70.755  1.00  9.25           C  
ATOM     16  C   LYS A   2      27.815  -2.862  69.406  1.00 11.76           C  
ATOM     17  O   LYS A   2      26.830  -3.614  69.326  1.00 13.95           O  
ATOM     18  CB  LYS A   2      27.500  -2.515  71.894  1.00 12.01           C  
ATOM     19  CG  LYS A   2      28.179  -2.816  73.249  1.00 12.90           C  
ATOM     20  CD  LYS A   2      27.249  -2.603  74.439  1.00 20.13           C  
ATOM     21  CE  LYS A   2      27.984  -3.029  75.736  1.00 18.06           C  
ATOM     22  NZ  LYS A   2      26.978  -3.280  76.825  1.00 40.00           N  
ATOM     23  H   LYS A   2      29.228  -0.849  70.627  1.00 14.45           H  
ATOM     24  HA  LYS A   2      28.980  -3.513  70.933  1.00 11.09           H  
ATOM     25  HB2 LYS A   2      27.153  -1.608  71.898  1.00 14.41           H  
ATOM     26  HB3 LYS A   2      26.755  -3.122  71.761  1.00 14.41           H  
ATOM     27  HG2 LYS A   2      28.488  -3.735  73.250  1.00 15.48           H  
ATOM     28  HG3 LYS A   2      28.955  -2.242  73.347  1.00 15.48           H  
ATOM     29  HD2 LYS A   2      26.994  -1.669  74.496  1.00 24.16           H  
ATOM     30  HD3 LYS A   2      26.444  -3.132  74.327  1.00 24.16           H  
ATOM     31  HE2 LYS A   2      28.498  -3.836  75.572  1.00 21.67           H  
ATOM     32  HE3 LYS A   2      28.597  -2.330  76.011  1.00 21.67           H  
ATOM     33  HZ1 LYS A   2      26.191  -3.483  76.461  1.00 60.00           H  
ATOM     34  HZ2 LYS A   2      27.253  -3.957  77.333  1.00 60.00           H  
ATOM     35  HZ3 LYS A   2      26.893  -2.549  77.324  1.00 60.00           H  
ATOM     36  N   LYS A   3      28.339  -2.214  68.387  1.00 10.56           N  
ATOM     37  CA  LYS A   3      27.829  -2.486  67.040  1.00  9.72           C  
ATOM     38  C   LYS A   3      28.400  -3.859  66.603  1.00 10.15           C  
ATOM     39  O   LYS A   3      29.524  -4.198  66.946  1.00 14.37           O  
ATOM     40  CB  LYS A   3      28.330  -1.447  66.039  1.00 11.80           C  
ATOM     41  CG  LYS A   3      27.792  -0.037  66.357  1.00 13.82           C  
ATOM     42  CD  LYS A   3      28.167   0.903  65.238  1.00 21.66           C  
ATOM     43  CE  LYS A   3      27.816   2.351  65.645  1.00 28.75           C  
ATOM     44  NZ  LYS A   3      28.318   3.274  64.547  1.00 37.67           N  
ATOM     45  H   LYS A   3      28.970  -1.642  68.509  1.00 12.68           H  
ATOM     46  HA  LYS A   3      26.849  -2.509  67.045  1.00 11.67           H  
ATOM     47  HB2 LYS A   3      29.300  -1.431  66.054  1.00 14.16           H  
ATOM     48  HB3 LYS A   3      28.050  -1.703  65.146  1.00 14.16           H  
ATOM     49  HG2 LYS A   3      26.828  -0.066  66.453  1.00 16.59           H  
ATOM     50  HG3 LYS A   3      28.171   0.279  67.193  1.00 16.59           H  
ATOM     51  HD2 LYS A   3      29.117   0.834  65.055  1.00 26.00           H  
ATOM     52  HD3 LYS A   3      27.684   0.662  64.432  1.00 26.00           H  
ATOM     53  HE2 LYS A   3      26.856   2.446  65.750  1.00 34.50           H  
ATOM     54  HE3 LYS A   3      28.240   2.574  66.489  1.00 34.50           H  
ATOM     55  HZ1 LYS A   3      28.395   2.817  63.787  1.00 56.51           H  
ATOM     56  HZ2 LYS A   3      27.741   3.942  64.434  1.00 56.51           H  
ATOM     57  HZ3 LYS A   3      29.112   3.604  64.776  1.00 56.51           H  
ATOM     58  N   ILE A   4      27.633  -4.545  65.793  1.00  9.88           N  
ATOM     59  CA  ILE A   4      28.075  -5.838  65.262  1.00  7.78           C  
ATOM     60  C   ILE A   4      28.672  -5.624  63.884  1.00  9.36           C  
ATOM     61  O   ILE A   4      28.043  -4.982  63.006  1.00 12.22           O  
ATOM     62  CB  ILE A   4      26.811  -6.733  65.123  1.00 10.52           C  
ATOM     63  CG1 ILE A   4      26.287  -7.017  66.583  1.00 16.62           C  
ATOM     64  CG2 ILE A   4      27.165  -8.057  64.473  1.00 17.10           C  
ATOM     65  CD1 ILE A   4      24.903  -7.487  66.629  1.00 21.68           C  
ATOM     66  H   ILE A   4      26.863  -4.233  65.570  1.00 11.85           H  
ATOM     67  HA  ILE A   4      28.729  -6.254  65.862  1.00  9.34           H  
ATOM     68  HB  ILE A   4      26.123  -6.270  64.600  1.00 12.63           H  
ATOM     69 HG12 ILE A   4      26.858  -7.684  66.996  1.00 19.94           H  
ATOM     70 HG13 ILE A   4      26.359  -6.203  67.106  1.00 19.94           H  
ATOM     71 HG21 ILE A   4      28.030  -8.342  64.779  1.00 25.64           H  
ATOM     72 HG22 ILE A   4      26.509  -8.716  64.710  1.00 25.64           H  
ATOM     73 HG23 ILE A   4      27.182  -7.951  63.519  1.00 25.64           H  
ATOM     74 HD11 ILE A   4      24.586  -7.635  65.736  1.00 32.52           H  
ATOM     75 HD12 ILE A   4      24.860  -8.307  67.125  1.00 32.52           H  
ATOM     76 HD13 ILE A   4      24.355  -6.825  67.058  1.00 32.52           H  
ATOM     77  N   GLY A   5      29.864  -6.144  63.677  1.00  7.45           N  
ATOM     78  CA  GLY A   5      30.503  -6.083  62.358  1.00  8.64           C  
ATOM     79  C   GLY A   5      30.181  -7.421  61.662  1.00  6.02           C  
ATOM     80  O   GLY A   5      30.668  -8.447  62.120  1.00  8.10           O  
ATOM     81  H   GLY A   5      30.276  -6.527  64.328  1.00  8.94           H  
ATOM     82  HA2 GLY A   5      30.150  -5.339  61.844  1.00 10.37           H  
ATOM     83  HA3 GLY A   5      31.462  -5.970  62.449  1.00 10.37           H  
ATOM     84  N   LEU A   6      29.478  -7.344  60.555  1.00  5.78           N  
ATOM     85  CA  LEU A   6      29.151  -8.538  59.776  1.00  5.78           C  
ATOM     86  C   LEU A   6      30.016  -8.583  58.556  1.00  7.10           C  
ATOM     87  O   LEU A   6      29.940  -7.656  57.684  1.00 10.98           O  
ATOM     88  CB  LEU A   6      27.669  -8.562  59.438  1.00  7.27           C  
ATOM     89  CG  LEU A   6      27.055  -9.821  58.840  1.00  6.86           C  
ATOM     90  CD1 LEU A   6      25.555  -9.828  58.975  1.00 10.57           C  
ATOM     91  CD2 LEU A   6      27.533 -10.054  57.417  1.00  9.32           C  
ATOM     92  H   LEU A   6      29.205  -6.575  60.282  1.00  6.94           H  
ATOM     93  HA  LEU A   6      29.353  -9.325  60.324  1.00  6.94           H  
ATOM     94  HB2 LEU A   6      27.182  -8.359  60.252  1.00  8.72           H  
ATOM     95  HB3 LEU A   6      27.501  -7.834  58.819  1.00  8.72           H  
ATOM     96  HG  LEU A   6      27.387 -10.574  59.373  1.00  8.23           H  
ATOM     97 HD11 LEU A   6      25.316  -9.701  59.896  1.00 15.85           H  
ATOM     98 HD12 LEU A   6      25.183  -9.117  58.447  1.00 15.85           H  
ATOM     99 HD13 LEU A   6      25.210 -10.669  58.667  1.00 15.85           H  
ATOM    100 HD21 LEU A   6      28.489  -9.980  57.385  1.00 13.98           H  
ATOM    101 HD22 LEU A   6      27.270 -10.931  57.131  1.00 13.98           H  
ATOM    102 HD23 LEU A   6      27.141  -9.397  56.837  1.00 13.98           H  
ATOM    103  N   PHE A   7      30.909  -9.516  58.458  1.00  6.33           N  
ATOM    104  CA  PHE A   7      31.847  -9.650  57.361  1.00  5.40           C  
ATOM    105  C   PHE A   7      31.502 -10.884  56.525  1.00  6.74           C  
ATOM    106  O   PHE A   7      31.543 -12.015  57.015  1.00  8.53           O  
ATOM    107  CB  PHE A   7      33.279  -9.817  57.900  1.00  7.71           C  
ATOM    108  CG  PHE A   7      33.843  -8.529  58.490  1.00  7.59           C  
ATOM    109  CD1 PHE A   7      33.445  -8.103  59.734  1.00  9.59           C  
ATOM    110  CD2 PHE A   7      34.725  -7.761  57.741  1.00 10.29           C  
ATOM    111  CE1 PHE A   7      33.918  -6.913  60.268  1.00  8.80           C  
ATOM    112  CE2 PHE A   7      35.238  -6.580  58.286  1.00 11.22           C  
ATOM    113  CZ  PHE A   7      34.818  -6.175  59.527  1.00 10.24           C  
ATOM    114  H   PHE A   7      30.949 -10.099  59.090  1.00  7.60           H  
ATOM    115  HA  PHE A   7      31.803  -8.850  56.796  1.00  6.48           H  
ATOM    116  HB2 PHE A   7      33.281 -10.505  58.584  1.00  9.25           H  
ATOM    117  HB3 PHE A   7      33.855 -10.114  57.179  1.00  9.25           H  
ATOM    118  HD1 PHE A   7      32.849  -8.621  60.226  1.00 11.50           H  
ATOM    119  HD2 PHE A   7      34.972  -8.029  56.886  1.00 12.35           H  
ATOM    120  HE1 PHE A   7      33.635  -6.619  61.104  1.00 10.56           H  
ATOM    121  HE2 PHE A   7      35.858  -6.074  57.811  1.00 13.47           H  
ATOM    122  HZ  PHE A   7      35.149  -5.381  59.879  1.00 12.28           H  
ATOM    123  N   TYR A   8      31.094 -10.620  55.281  1.00  5.46           N  
ATOM    124  CA  TYR A   8      30.630 -11.674  54.418  1.00  4.77           C  
ATOM    125  C   TYR A   8      31.431 -11.702  53.101  1.00  6.62           C  
ATOM    126  O   TYR A   8      31.961 -10.698  52.689  1.00  7.74           O  
ATOM    127  CB  TYR A   8      29.158 -11.593  54.116  1.00  6.00           C  
ATOM    128  CG  TYR A   8      28.789 -10.438  53.220  1.00  7.44           C  
ATOM    129  CD1 TYR A   8      28.606  -9.157  53.752  1.00 12.66           C  
ATOM    130  CD2 TYR A   8      28.783 -10.555  51.836  1.00  9.47           C  
ATOM    131  CE1 TYR A   8      28.334  -8.072  52.936  1.00 11.14           C  
ATOM    132  CE2 TYR A   8      28.497  -9.463  51.018  1.00 10.01           C  
ATOM    133  CZ  TYR A   8      28.229  -8.249  51.599  1.00 10.34           C  
ATOM    134  OH  TYR A   8      27.996  -7.109  50.801  1.00 14.73           O  
ATOM    135  H   TYR A   8      31.108  -9.810  54.993  1.00  6.55           H  
ATOM    136  HA  TYR A   8      30.790 -12.524  54.878  1.00  5.72           H  
ATOM    137  HB2 TYR A   8      28.879 -12.419  53.692  1.00  7.20           H  
ATOM    138  HB3 TYR A   8      28.671 -11.510  54.950  1.00  7.20           H  
ATOM    139  HD1 TYR A   8      28.668  -9.032  54.671  1.00 15.20           H  
ATOM    140  HD2 TYR A   8      28.974 -11.378  51.447  1.00 11.36           H  
ATOM    141  HE1 TYR A   8      28.223  -7.226  53.305  1.00 13.37           H  
ATOM    142  HE2 TYR A   8      28.487  -9.555  50.093  1.00 12.01           H  
ATOM    143  HH  TYR A   8      28.671  -6.642  50.789  1.00 22.10           H  
ATOM    144  N   GLY A   9      31.402 -12.882  52.491  1.00  5.27           N  
ATOM    145  CA  GLY A   9      31.881 -13.035  51.100  1.00  6.31           C  
ATOM    146  C   GLY A   9      30.737 -13.711  50.318  1.00  6.02           C  
ATOM    147  O   GLY A   9      29.926 -14.438  50.858  1.00  7.38           O  
ATOM    148  H   GLY A   9      31.100 -13.569  52.912  1.00  6.33           H  
ATOM    149  HA2 GLY A   9      32.089 -12.169  50.717  1.00  7.58           H  
ATOM    150  HA3 GLY A   9      32.680 -13.585  51.076  1.00  7.58           H  
ATOM    151  N   THR A  10      30.732 -13.456  49.017  1.00  5.71           N  
ATOM    152  CA  THR A  10      29.716 -13.990  48.134  1.00  6.05           C  
ATOM    153  C   THR A  10      30.273 -14.165  46.735  1.00  7.06           C  
ATOM    154  O   THR A  10      31.078 -13.312  46.271  1.00  7.94           O  
ATOM    155  CB  THR A  10      28.445 -13.117  48.158  1.00  6.38           C  
ATOM    156  OG1 THR A  10      27.412 -13.780  47.480  1.00  8.76           O  
ATOM    157  CG2 THR A  10      28.700 -11.772  47.489  1.00  8.24           C  
ATOM    158  H   THR A  10      31.350 -12.958  48.687  1.00  6.85           H  
ATOM    159  HA  THR A  10      29.471 -14.878  48.468  1.00  7.26           H  
ATOM    160  HB  THR A  10      28.175 -12.967  49.088  1.00  7.66           H  
ATOM    161  HG1 THR A  10      26.689 -13.540  47.783  1.00 13.14           H  
ATOM    162 HG21 THR A  10      29.535 -11.414  47.798  1.00 12.36           H  
ATOM    163 HG22 THR A  10      28.735 -11.890  46.537  1.00 12.36           H  
ATOM    164 HG23 THR A  10      27.990 -11.165  47.710  1.00 12.36           H  
ATOM    165  N   GLN A  11      29.849 -15.174  46.023  1.00  8.40           N  
ATOM    166  CA  GLN A  11      30.238 -15.355  44.624  1.00  7.56           C  
ATOM    167  C   GLN A  11      29.009 -15.094  43.739  1.00  7.94           C  
ATOM    168  O   GLN A  11      29.157 -14.262  42.802  1.00 10.74           O  
ATOM    169  CB  GLN A  11      30.764 -16.773  44.392  1.00  5.83           C  
ATOM    170  CG  GLN A  11      31.283 -16.941  42.981  1.00  6.13           C  
ATOM    171  CD  GLN A  11      32.042 -18.214  42.767  1.00  9.57           C  
ATOM    172  OE1 GLN A  11      32.828 -18.669  43.610  1.00 10.07           O  
ATOM    173  NE2 GLN A  11      31.809 -18.898  41.675  1.00 11.00           N  
ATOM    174  H   GLN A  11      29.325 -15.751  46.388  1.00 10.08           H  
ATOM    175  HA  GLN A  11      30.941 -14.709  44.399  1.00  9.07           H  
ATOM    176  HB2 GLN A  11      31.478 -16.959  45.022  1.00  7.00           H  
ATOM    177  HB3 GLN A  11      30.051 -17.411  44.551  1.00  7.00           H  
ATOM    178  HG2 GLN A  11      30.533 -16.917  42.367  1.00  7.35           H  
ATOM    179  HG3 GLN A  11      31.861 -16.192  42.769  1.00  7.35           H  
ATOM    180 HE21 GLN A  11      32.200 -19.654  41.550  1.00 13.20           H  
ATOM    181 HE22 GLN A  11      31.265 -18.592  41.083  1.00 13.20           H  
ATOM    182  N   THR A  12      27.889 -15.682  44.011  1.00  7.08           N  
ATOM    183  CA  THR A  12      26.660 -15.510  43.229  1.00  9.29           C  
ATOM    184  C   THR A  12      25.617 -14.672  43.951  1.00 12.77           C  
ATOM    185  O   THR A  12      24.434 -14.645  43.468  1.00 13.14           O  
ATOM    186  CB  THR A  12      26.093 -16.806  42.719  1.00 10.27           C  
ATOM    187  OG1 THR A  12      25.774 -17.766  43.687  1.00 13.00           O  
ATOM    188  CG2 THR A  12      27.048 -17.504  41.728  1.00 12.84           C  
ATOM    189  H   THR A  12      27.863 -16.206  44.692  1.00  8.50           H  
ATOM    190  HA  THR A  12      26.916 -14.997  42.435  1.00 11.14           H  
ATOM    191  HB  THR A  12      25.269 -16.594  42.233  1.00 12.32           H  
ATOM    192  HG1 THR A  12      26.423 -18.250  43.815  1.00 19.50           H  
ATOM    193 HG21 THR A  12      27.619 -16.850  41.318  1.00 19.26           H  
ATOM    194 HG22 THR A  12      27.583 -18.147  42.198  1.00 19.26           H  
ATOM    195 HG23 THR A  12      26.535 -17.950  41.050  1.00 19.26           H  
ATOM    196  N   GLY A  13      25.924 -13.932  45.007  1.00  8.87           N  
ATOM    197  CA  GLY A  13      25.087 -13.015  45.693  1.00 10.25           C  
ATOM    198  C   GLY A  13      24.175 -13.493  46.762  1.00  9.75           C  
ATOM    199  O   GLY A  13      23.502 -12.661  47.447  1.00 11.07           O  
ATOM    200  H   GLY A  13      26.723 -14.017  45.311  1.00 10.64           H  
ATOM    201  HA2 GLY A  13      25.661 -12.338  46.085  1.00 12.30           H  
ATOM    202  HA3 GLY A  13      24.541 -12.569  45.027  1.00 12.30           H  
ATOM    203  N   LYS A  14      24.016 -14.786  46.997  1.00  9.15           N  
ATOM    204  CA  LYS A  14      23.059 -15.282  47.942  1.00  8.04           C  
ATOM    205  C   LYS A  14      23.406 -14.969  49.386  1.00  9.69           C  
ATOM    206  O   LYS A  14      22.529 -14.612  50.214  1.00  9.54           O  
ATOM    207  CB  LYS A  14      22.832 -16.779  47.767  1.00  8.95           C  
ATOM    208  CG  LYS A  14      22.204 -17.156  46.432  1.00 14.89           C  
ATOM    209  CD  LYS A  14      22.289 -18.658  46.190  1.00 31.34           C  
ATOM    210  CE  LYS A  14      22.375 -18.960  44.698  1.00 84.71           C  
ATOM    211  NZ  LYS A  14      22.309 -20.420  44.432  1.00 43.96           N  
ATOM    212  H   LYS A  14      24.504 -15.349  46.568  1.00 10.98           H  
ATOM    213  HA  LYS A  14      22.207 -14.837  47.748  1.00  9.64           H  
ATOM    214  HB2 LYS A  14      23.683 -17.237  47.852  1.00 10.74           H  
ATOM    215  HB3 LYS A  14      22.256 -17.093  48.483  1.00 10.74           H  
ATOM    216  HG2 LYS A  14      21.274 -16.881  46.424  1.00 17.87           H  
ATOM    217  HG3 LYS A  14      22.662 -16.688  45.717  1.00 17.87           H  
ATOM    218  HD2 LYS A  14      23.073 -19.014  46.639  1.00 37.61           H  
ATOM    219  HD3 LYS A  14      21.506 -19.091  46.564  1.00 37.61           H  
ATOM    220  HE2 LYS A  14      21.645 -18.517  44.238  1.00101.65           H  
ATOM    221  HE3 LYS A  14      23.208 -18.608  44.347  1.00101.65           H  
ATOM    222  HZ1 LYS A  14      21.564 -20.753  44.788  1.00 65.94           H  
ATOM    223  HZ2 LYS A  14      22.308 -20.562  43.554  1.00 65.94           H  
ATOM    224  HZ3 LYS A  14      23.015 -20.820  44.796  1.00 65.94           H  
ATOM    225  N   THR A  15      24.693 -15.041  49.710  1.00  7.80           N  
ATOM    226  CA  THR A  15      25.164 -14.732  51.059  1.00  7.72           C  
ATOM    227  C   THR A  15      25.005 -13.271  51.379  1.00  7.67           C  
ATOM    228  O   THR A  15      24.687 -12.907  52.525  1.00  9.40           O  
ATOM    229  CB  THR A  15      26.611 -15.193  51.242  1.00  7.96           C  
ATOM    230  OG1 THR A  15      26.687 -16.602  50.925  1.00  8.85           O  
ATOM    231  CG2 THR A  15      27.032 -15.113  52.733  1.00  8.24           C  
ATOM    232  H   THR A  15      25.264 -15.276  49.110  1.00  9.36           H  
ATOM    233  HA  THR A  15      24.610 -15.236  51.690  1.00  9.26           H  
ATOM    234  HB  THR A  15      27.219 -14.673  50.676  1.00  9.55           H  
ATOM    235  HG1 THR A  15      26.510 -16.714  50.132  1.00 13.27           H  
ATOM    236 HG21 THR A  15      26.429 -15.638  53.265  1.00 12.36           H  
ATOM    237 HG22 THR A  15      27.925 -15.452  52.832  1.00 12.36           H  
ATOM    238 HG23 THR A  15      27.003 -14.199  53.025  1.00 12.36           H  
ATOM    239  N   GLU A  16      25.131 -12.404  50.389  1.00  9.16           N  
ATOM    240  CA  GLU A  16      24.851 -10.964  50.576  1.00  8.25           C  
ATOM    241  C   GLU A  16      23.403 -10.697  50.844  1.00  7.90           C  
ATOM    242  O   GLU A  16      23.052  -9.940  51.765  1.00 10.20           O  
ATOM    243  CB AGLU A  16      25.324 -10.236  49.321  0.63  7.31           C  
ATOM    244  CB BGLU A  16      25.336 -10.205  49.405  0.37 17.67           C  
ATOM    245  CG AGLU A  16      25.101  -8.725  49.403  0.63  8.81           C  
ATOM    246  CG BGLU A  16      25.412  -8.721  49.866  0.37 23.77           C  
ATOM    247  CD AGLU A  16      25.852  -8.031  48.273  0.63 22.45           C  
ATOM    248  CD BGLU A  16      24.158  -8.013  49.505  0.37 12.12           C  
ATOM    249  OE1AGLU A  16      25.318  -8.032  47.148  0.63 44.40           O  
ATOM    250  OE1BGLU A  16      23.407  -8.556  48.644  0.37 20.51           O  
ATOM    251  OE2AGLU A  16      27.024  -7.635  48.487  0.63 34.60           O  
ATOM    252  OE2BGLU A  16      23.883  -6.858  50.089  0.37 12.20           O  
ATOM    253  H   GLU A  16      25.381 -12.685  49.616  1.00 10.99           H  
ATOM    254  HA  GLU A  16      25.374 -10.641  51.339  1.00  9.90           H  
ATOM    255  HB2AGLU A  16      26.270 -10.410  49.190  0.63  8.78           H  
ATOM    256  HB2BGLU A  16      26.211 -10.522  49.130  0.37 21.20           H  
ATOM    257  HB3AGLU A  16      24.848 -10.586  48.552  0.63  8.78           H  
ATOM    258  HB3BGLU A  16      24.723 -10.299  48.659  0.37 21.20           H  
ATOM    259  HG2AGLU A  16      24.153  -8.531  49.334  0.63 10.57           H  
ATOM    260  HG2BGLU A  16      25.543  -8.685  50.826  0.37 28.52           H  
ATOM    261  HG3AGLU A  16      25.417  -8.394  50.258  0.63 10.57           H  
ATOM    262  HG3BGLU A  16      26.167  -8.286  49.441  0.37 28.52           H  
ATOM    263  N   SER A  17      22.488 -11.321  50.113  1.00  9.13           N  
ATOM    264  CA  SER A  17      21.052 -11.160  50.345  1.00 10.79           C  
ATOM    265  C   SER A  17      20.712 -11.602  51.774  1.00 10.56           C  
ATOM    266  O   SER A  17      19.959 -10.932  52.511  1.00  9.88           O  
ATOM    267  CB ASER A  17      20.263 -12.021  49.346  0.56 14.26           C  
ATOM    268  CB BSER A  17      20.314 -12.048  49.303  0.44 15.74           C  
ATOM    269  OG ASER A  17      20.402 -11.483  48.045  0.56 13.99           O  
ATOM    270  OG BSER A  17      18.972 -11.914  49.640  0.44 17.79           O  
ATOM    271  H   SER A  17      22.749 -11.839  49.478  1.00 10.96           H  
ATOM    272  HA  SER A  17      20.807 -10.218  50.229  1.00 12.95           H  
ATOM    273  HB2ASER A  17      20.597 -12.931  49.363  0.56 17.11           H  
ATOM    274  HB2BSER A  17      20.478 -11.733  48.400  0.44 18.89           H  
ATOM    275  HB3ASER A  17      19.326 -12.037  49.596  0.56 17.11           H  
ATOM    276  HB3BSER A  17      20.599 -12.973  49.371  0.44 18.89           H  
ATOM    277  HG ASER A  17      21.184 -11.269  47.920  0.56 20.98           H  
ATOM    278  HG BSER A  17      18.846 -12.224  50.389  0.44 26.69           H  
ATOM    279  N   VAL A  18      21.246 -12.720  52.238  1.00  8.44           N  
ATOM    280  CA  VAL A  18      20.984 -13.166  53.609  1.00  9.37           C  
ATOM    281  C   VAL A  18      21.604 -12.255  54.631  1.00  8.57           C  
ATOM    282  O   VAL A  18      20.962 -12.018  55.708  1.00  7.57           O  
ATOM    283  CB AVAL A  18      21.559 -14.598  53.836  0.73  9.76           C  
ATOM    284  CB BVAL A  18      21.127 -14.728  53.900  0.27 31.12           C  
ATOM    285  CG1AVAL A  18      21.648 -14.895  55.322  0.73 11.53           C  
ATOM    286  CG1BVAL A  18      20.518 -15.459  52.667  0.27 12.32           C  
ATOM    287  CG2AVAL A  18      20.668 -15.622  53.144  0.73 13.50           C  
ATOM    288  CG2BVAL A  18      22.643 -14.994  53.920  0.27 11.50           C  
ATOM    289  H   VAL A  18      21.753 -13.192  51.728  1.00 10.12           H  
ATOM    290  HA  VAL A  18      20.015 -13.188  53.753  1.00 11.24           H  
ATOM    291  HB AVAL A  18      22.457 -14.645  53.448  0.73 11.71           H  
ATOM    292  HB BVAL A  18      20.693 -14.991  54.739  0.27 37.35           H  
ATOM    293 HG11AVAL A  18      21.745 -14.072  55.808  0.73 17.29           H  
ATOM    294 HG11BVAL A  18      20.395 -14.831  51.952  0.27 18.48           H  
ATOM    295 HG12AVAL A  18      20.847 -15.342  55.608  0.73 17.29           H  
ATOM    296 HG12BVAL A  18      21.114 -16.156  52.382  0.27 18.48           H  
ATOM    297 HG13AVAL A  18      22.406 -15.458  55.491  0.73 17.29           H  
ATOM    298 HG13BVAL A  18      19.671 -15.841  52.907  0.27 18.48           H  
ATOM    299 HG21AVAL A  18      20.362 -15.267  52.307  0.73 20.25           H  
ATOM    300 HG21BVAL A  18      23.114 -14.158  53.960  0.27 17.26           H  
ATOM    301 HG22AVAL A  18      21.167 -16.427  52.988  0.73 20.25           H  
ATOM    302 HG22BVAL A  18      22.865 -15.524  54.689  0.27 17.26           H  
ATOM    303 HG23AVAL A  18      19.912 -15.818  53.703  0.73 20.25           H  
ATOM    304 HG23BVAL A  18      22.896 -15.465  53.122  0.27 17.26           H  
ATOM    305  N   ALA A  19      22.773 -11.680  54.393  1.00  8.15           N  
ATOM    306  CA  ALA A  19      23.383 -10.692  55.248  1.00  8.06           C  
ATOM    307  C   ALA A  19      22.456  -9.489  55.478  1.00  7.66           C  
ATOM    308  O   ALA A  19      22.332  -9.003  56.603  1.00  8.33           O  
ATOM    309  CB  ALA A  19      24.727 -10.248  54.742  1.00 10.59           C  
ATOM    310  H   ALA A  19      23.197 -11.912  53.681  1.00  9.78           H  
ATOM    311  HA  ALA A  19      23.528 -11.115  56.120  1.00  9.67           H  
ATOM    312  HB1 ALA A  19      25.270 -11.018  54.559  1.00 15.88           H  
ATOM    313  HB2 ALA A  19      24.613  -9.738  53.937  1.00 15.88           H  
ATOM    314  HB3 ALA A  19      25.155  -9.704  55.407  1.00 15.88           H  
ATOM    315  N   GLU A  20      21.803  -9.011  54.426  1.00  8.57           N  
ATOM    316  CA  GLU A  20      20.874  -7.902  54.492  1.00  8.51           C  
ATOM    317  C   GLU A  20      19.676  -8.286  55.341  1.00  8.55           C  
ATOM    318  O   GLU A  20      19.191  -7.458  56.139  1.00 11.33           O  
ATOM    319  CB  GLU A  20      20.431  -7.492  53.066  1.00 13.46           C  
ATOM    320  CG  GLU A  20      21.567  -6.775  52.332  1.00 17.31           C  
ATOM    321  CD  GLU A  20      21.159  -6.334  50.931  1.00 26.38           C  
ATOM    322  OE1 GLU A  20      19.980  -6.522  50.570  1.00 42.80           O  
ATOM    323  OE2 GLU A  20      22.045  -5.854  50.193  1.00 26.95           O  
ATOM    324  H   GLU A  20      21.939  -9.380  53.661  1.00 10.28           H  
ATOM    325  HA  GLU A  20      21.325  -7.140  54.912  1.00 10.21           H  
ATOM    326  HB2 GLU A  20      20.171  -8.283  52.568  1.00 16.16           H  
ATOM    327  HB3 GLU A  20      19.660  -6.905  53.122  1.00 16.16           H  
ATOM    328  HG2 GLU A  20      21.838  -5.998  52.845  1.00 20.77           H  
ATOM    329  HG3 GLU A  20      22.331  -7.370  52.268  1.00 20.77           H  
ATOM    330  N   ILE A  21      19.225  -9.527  55.269  1.00  9.20           N  
ATOM    331  CA  ILE A  21      18.126  -9.974  56.109  1.00  8.86           C  
ATOM    332  C   ILE A  21      18.516  -9.957  57.570  1.00  6.44           C  
ATOM    333  O   ILE A  21      17.732  -9.596  58.489  1.00  9.07           O  
ATOM    334  CB  ILE A  21      17.513 -11.319  55.692  1.00  9.69           C  
ATOM    335  CG1 ILE A  21      17.062 -11.226  54.196  1.00 12.99           C  
ATOM    336  CG2 ILE A  21      16.358 -11.742  56.582  1.00 11.56           C  
ATOM    337  CD1 ILE A  21      16.740 -12.617  53.657  1.00 15.36           C  
ATOM    338  H   ILE A  21      19.586 -10.078  54.716  1.00 11.04           H  
ATOM    339  HA  ILE A  21      17.416  -9.306  56.008  1.00 10.63           H  
ATOM    340  HB  ILE A  21      18.211 -12.003  55.756  1.00 11.62           H  
ATOM    341 HG12 ILE A  21      16.278 -10.660  54.126  1.00 15.59           H  
ATOM    342 HG13 ILE A  21      17.771 -10.827  53.666  1.00 15.59           H  
ATOM    343 HG21 ILE A  21      16.584 -11.576  57.500  1.00 17.33           H  
ATOM    344 HG22 ILE A  21      15.574 -11.239  56.350  1.00 17.33           H  
ATOM    345 HG23 ILE A  21      16.186 -12.678  56.459  1.00 17.33           H  
ATOM    346 HD11 ILE A  21      17.083 -13.281  54.260  1.00 23.05           H  
ATOM    347 HD12 ILE A  21      15.789 -12.717  53.579  1.00 23.05           H  
ATOM    348 HD13 ILE A  21      17.146 -12.728  52.794  1.00 23.05           H  
ATOM    349  N   ILE A  22      19.713 -10.443  57.880  1.00  9.24           N  
ATOM    350  CA  ILE A  22      20.171 -10.449  59.284  1.00  8.76           C  
ATOM    351  C   ILE A  22      20.260  -9.041  59.790  1.00  9.21           C  
ATOM    352  O   ILE A  22      19.803  -8.761  60.920  1.00  8.34           O  
ATOM    353  CB  ILE A  22      21.564 -11.170  59.319  1.00  8.30           C  
ATOM    354  CG1 ILE A  22      21.423 -12.653  59.083  1.00  9.81           C  
ATOM    355  CG2 ILE A  22      22.199 -10.887  60.668  1.00  7.24           C  
ATOM    356  CD1 ILE A  22      22.715 -13.389  58.788  1.00  9.43           C  
ATOM    357  H   ILE A  22      20.222 -10.755  57.261  1.00 11.08           H  
ATOM    358  HA  ILE A  22      19.532 -10.951  59.832  1.00 10.52           H  
ATOM    359  HB  ILE A  22      22.133 -10.791  58.616  1.00  9.96           H  
ATOM    360 HG12 ILE A  22      21.016 -13.051  59.868  1.00 11.77           H  
ATOM    361 HG13 ILE A  22      20.815 -12.789  58.339  1.00 11.77           H  
ATOM    362 HG21 ILE A  22      21.627 -11.213  61.366  1.00 10.86           H  
ATOM    363 HG22 ILE A  22      23.051 -11.327  60.720  1.00 10.86           H  
ATOM    364 HG23 ILE A  22      22.322  -9.940  60.772  1.00 10.86           H  
ATOM    365 HD11 ILE A  22      23.351 -13.210  59.483  1.00 14.15           H  
ATOM    366 HD12 ILE A  22      22.543 -14.333  58.746  1.00 14.15           H  
ATOM    367 HD13 ILE A  22      23.068 -13.091  57.946  1.00 14.15           H  
ATOM    368  N   ARG A  23      20.763  -8.106  59.009  1.00  8.53           N  
ATOM    369  CA  ARG A  23      20.805  -6.699  59.437  1.00  9.55           C  
ATOM    370  C   ARG A  23      19.420  -6.195  59.777  1.00 12.21           C  
ATOM    371  O   ARG A  23      19.181  -5.569  60.826  1.00 11.22           O  
ATOM    372  CB AARG A  23      21.448  -5.842  58.340  0.63  7.56           C  
ATOM    373  CB BARG A  23      21.359  -5.780  58.332  0.37 12.31           C  
ATOM    374  CG AARG A  23      21.288  -4.375  58.554  0.63 17.53           C  
ATOM    375  CG BARG A  23      21.438  -4.458  58.756  0.37  4.14           C  
ATOM    376  CD AARG A  23      22.025  -3.513  57.563  0.63 11.97           C  
ATOM    377  CD BARG A  23      20.563  -3.407  57.982  0.37 22.18           C  
ATOM    378  NE AARG A  23      21.519  -3.586  56.223  0.63 18.78           N  
ATOM    379  NE BARG A  23      20.519  -3.652  56.656  0.37 12.28           N  
ATOM    380  CZ AARG A  23      22.061  -3.135  55.114  0.63 18.73           C  
ATOM    381  CZ BARG A  23      20.177  -3.991  55.549  0.37 33.10           C  
ATOM    382  NH1AARG A  23      23.256  -2.534  55.089  0.63 22.90           N  
ATOM    383  NH1BARG A  23      19.067  -4.616  55.262  0.37 16.82           N  
ATOM    384  NH2AARG A  23      21.417  -3.295  53.973  0.63 24.62           N  
ATOM    385  NH2BARG A  23      21.044  -3.714  54.551  0.37 36.28           N  
ATOM    386  H   ARG A  23      21.073  -8.322  58.236  1.00 10.23           H  
ATOM    387  HA  ARG A  23      21.361  -6.637  60.241  1.00 11.47           H  
ATOM    388  HB2AARG A  23      22.395  -6.050  58.295  0.63  9.07           H  
ATOM    389  HB2BARG A  23      22.242  -6.087  58.073  0.37 14.77           H  
ATOM    390  HB3AARG A  23      21.054  -6.079  57.486  0.63  9.07           H  
ATOM    391  HB3BARG A  23      20.783  -5.833  57.553  0.37 14.77           H  
ATOM    392  HG2AARG A  23      20.344  -4.158  58.511  0.63 21.04           H  
ATOM    393  HG2BARG A  23      21.187  -4.426  59.692  0.37  4.97           H  
ATOM    394  HG3AARG A  23      21.599  -4.157  59.446  0.63 21.04           H  
ATOM    395  HG3BARG A  23      22.365  -4.178  58.697  0.37  4.97           H  
ATOM    396  HD2AARG A  23      21.982  -2.591  57.862  0.63 14.36           H  
ATOM    397  HD2BARG A  23      19.661  -3.421  58.337  0.37 26.62           H  
ATOM    398  HD3AARG A  23      22.959  -3.776  57.557  0.63 14.36           H  
ATOM    399  HD3BARG A  23      20.927  -2.520  58.129  0.37 26.62           H  
ATOM    400  HE AARG A  23      20.758  -3.977  56.133  0.63 22.54           H  
ATOM    401  HE BARG A  23      21.297  -3.348  56.453  0.37 14.74           H  
ATOM    402 HH11AARG A  23      23.694  -2.417  55.820  0.63 27.48           H  
ATOM    403 HH11BARG A  23      18.504  -4.801  55.885  0.37 20.18           H  
ATOM    404 HH12AARG A  23      23.585  -2.263  54.342  0.63 27.48           H  
ATOM    405 HH12BARG A  23      18.899  -4.844  54.450  0.37 20.18           H  
ATOM    406 HH21AARG A  23      20.654  -3.691  53.962  0.63 29.54           H  
ATOM    407 HH21BARG A  23      21.788  -3.319  54.724  0.37 43.54           H  
ATOM    408 HH22AARG A  23      21.761  -3.005  53.241  0.63 29.54           H  
ATOM    409 HH22BARG A  23      20.852  -3.932  53.741  0.37 43.54           H  
ATOM    410  N   ASP A  24      18.472  -6.485  58.903  1.00  8.95           N  
ATOM    411  CA  ASP A  24      17.096  -6.049  59.146  1.00 12.04           C  
ATOM    412  C   ASP A  24      16.508  -6.663  60.374  1.00 11.56           C  
ATOM    413  O   ASP A  24      15.822  -6.003  61.165  1.00 11.48           O  
ATOM    414  CB AASP A  24      16.237  -6.441  57.917  0.50  5.45           C  
ATOM    415  CB BASP A  24      16.220  -6.264  57.836  0.50 20.83           C  
ATOM    416  CG AASP A  24      16.577  -5.641  56.680  0.50  8.46           C  
ATOM    417  CG BASP A  24      14.707  -5.994  58.074  0.50 22.40           C  
ATOM    418  OD1AASP A  24      17.370  -4.693  56.763  0.50 19.09           O  
ATOM    419  OD1BASP A  24      14.399  -4.859  58.208  0.50 26.20           O  
ATOM    420  OD2AASP A  24      16.101  -6.030  55.588  0.50 30.51           O  
ATOM    421  OD2BASP A  24      13.943  -6.959  58.157  0.50 63.74           O  
ATOM    422  H   ASP A  24      18.663  -6.929  58.192  1.00 10.74           H  
ATOM    423  HA  ASP A  24      17.085  -5.074  59.242  1.00 14.45           H  
ATOM    424  HB2AASP A  24      16.368  -7.384  57.729  0.50  6.54           H  
ATOM    425  HB2BASP A  24      16.541  -5.671  57.138  0.50 25.00           H  
ATOM    426  HB3AASP A  24      15.301  -6.308  58.132  0.50  6.54           H  
ATOM    427  HB3BASP A  24      16.333  -7.176  57.525  0.50 25.00           H  
ATOM    428  N   GLU A  25      16.756  -7.959  60.620  1.00  7.66           N  
ATOM    429  CA  GLU A  25      16.221  -8.648  61.716  1.00  8.04           C  
ATOM    430  C   GLU A  25      16.726  -8.223  63.063  1.00  9.92           C  
ATOM    431  O   GLU A  25      16.096  -8.394  64.124  1.00 12.80           O  
ATOM    432  CB AGLU A  25      16.309 -10.189  61.561  0.54 14.00           C  
ATOM    433  CB BGLU A  25      16.074 -10.259  61.567  0.46  5.83           C  
ATOM    434  CG AGLU A  25      15.770 -10.901  62.812  0.54 15.29           C  
ATOM    435  CG BGLU A  25      15.317 -10.674  60.349  0.46 13.14           C  
ATOM    436  CD AGLU A  25      14.287 -10.586  63.009  0.54 56.05           C  
ATOM    437  CD BGLU A  25      13.825 -10.459  60.555  0.46 17.84           C  
ATOM    438  OE1AGLU A  25      13.569 -10.487  61.972  0.54 40.55           O  
ATOM    439  OE1BGLU A  25      13.397 -10.357  61.621  0.46 17.46           O  
ATOM    440  OE2AGLU A  25      13.842 -10.437  64.154  0.54 18.07           O  
ATOM    441  OE2BGLU A  25      13.044 -10.463  59.459  0.46 24.69           O  
ATOM    442  H   GLU A  25      17.268  -8.388  60.079  1.00  9.19           H  
ATOM    443  HA  GLU A  25      15.264  -8.438  61.716  1.00  9.65           H  
ATOM    444  HB2AGLU A  25      15.795 -10.465  60.786  0.54 16.80           H  
ATOM    445  HB2BGLU A  25      16.959 -10.654  61.536  0.46  6.99           H  
ATOM    446  HB3AGLU A  25      17.233 -10.446  61.416  0.54 16.80           H  
ATOM    447  HB3BGLU A  25      15.622 -10.607  62.351  0.46  6.99           H  
ATOM    448  HG2AGLU A  25      15.889 -11.859  62.717  0.54 18.35           H  
ATOM    449  HG2BGLU A  25      15.618 -10.155  59.586  0.46 15.77           H  
ATOM    450  HG3AGLU A  25      16.269 -10.611  63.591  0.54 18.35           H  
ATOM    451  HG3BGLU A  25      15.488 -11.610  60.163  0.46 15.77           H  
ATOM    452  N   PHE A  26      17.938  -7.662  63.091  1.00  9.66           N  
ATOM    453  CA  PHE A  26      18.473  -7.143  64.340  1.00  7.93           C  
ATOM    454  C   PHE A  26      17.727  -5.889  64.801  1.00 12.07           C  
ATOM    455  O   PHE A  26      17.929  -5.383  65.902  1.00  9.74           O  
ATOM    456  CB  PHE A  26      19.974  -6.866  64.194  1.00  9.72           C  
ATOM    457  CG  PHE A  26      20.859  -7.974  64.773  1.00  7.79           C  
ATOM    458  CD1 PHE A  26      21.158  -7.986  66.108  1.00 10.21           C  
ATOM    459  CD2 PHE A  26      21.285  -9.024  63.983  1.00  7.80           C  
ATOM    460  CE1 PHE A  26      21.861  -9.045  66.653  1.00 11.58           C  
ATOM    461  CE2 PHE A  26      22.119  -9.981  64.493  1.00 11.52           C  
ATOM    462  CZ  PHE A  26      22.411 -10.029  65.838  1.00 10.26           C  
ATOM    463  H   PHE A  26      18.403  -7.608  62.369  1.00 11.59           H  
ATOM    464  HA  PHE A  26      18.359  -7.832  65.027  1.00  9.52           H  
ATOM    465  HB2 PHE A  26      20.182  -6.757  63.253  1.00 11.66           H  
ATOM    466  HB3 PHE A  26      20.183  -6.031  64.641  1.00 11.66           H  
ATOM    467  HD1 PHE A  26      20.888  -7.280  66.651  1.00 12.25           H  
ATOM    468  HD2 PHE A  26      21.004  -9.080  63.099  1.00  9.36           H  
ATOM    469  HE1 PHE A  26      21.969  -9.100  67.576  1.00 13.90           H  
ATOM    470  HE2 PHE A  26      22.496 -10.610  63.921  1.00 13.82           H  
ATOM    471  HZ  PHE A  26      22.955 -10.697  66.189  1.00 12.31           H  
ATOM    472  N   GLY A  27      16.839  -5.355  63.966  1.00 12.68           N  
ATOM    473  CA  GLY A  27      16.041  -4.186  64.325  1.00 11.55           C  
ATOM    474  C   GLY A  27      16.783  -2.926  64.559  1.00 10.40           C  
ATOM    475  O   GLY A  27      17.577  -2.447  63.728  1.00 13.95           O  
ATOM    476  H   GLY A  27      16.731  -5.711  63.191  1.00 15.22           H  
ATOM    477  HA2 GLY A  27      15.397  -4.031  63.616  1.00 13.86           H  
ATOM    478  HA3 GLY A  27      15.541  -4.397  65.129  1.00 13.86           H  
ATOM    479  N   ASN A  28      16.622  -2.349  65.761  1.00 10.98           N  
ATOM    480  CA  ASN A  28      17.305  -1.094  66.088  1.00 11.33           C  
ATOM    481  C   ASN A  28      18.680  -1.317  66.679  1.00 10.94           C  
ATOM    482  O   ASN A  28      19.400  -0.325  66.982  1.00 18.01           O  
ATOM    483  CB  ASN A  28      16.409  -0.321  67.070  1.00 12.42           C  
ATOM    484  CG  ASN A  28      15.129   0.159  66.344  1.00 16.14           C  
ATOM    485  OD1 ASN A  28      15.192   0.585  65.213  1.00 21.28           O  
ATOM    486  ND2 ASN A  28      14.028   0.040  67.045  1.00 30.85           N  
ATOM    487  H   ASN A  28      16.113  -2.720  66.345  1.00 13.17           H  
ATOM    488  HA  ASN A  28      17.399  -0.565  65.267  1.00 13.60           H  
ATOM    489  HB2 ASN A  28      16.167  -0.896  67.814  1.00 14.91           H  
ATOM    490  HB3 ASN A  28      16.891   0.443  67.422  1.00 14.91           H  
ATOM    491 HD21 ASN A  28      13.274   0.275  66.705  1.00 37.02           H  
ATOM    492 HD22 ASN A  28      14.060  -0.272  67.845  1.00 37.02           H  
ATOM    493  N   ASP A  29      19.140  -2.517  66.826  1.00  9.11           N  
ATOM    494  CA  ASP A  29      20.501  -2.867  67.187  1.00  8.20           C  
ATOM    495  C   ASP A  29      21.392  -2.819  65.940  1.00 12.24           C  
ATOM    496  O   ASP A  29      21.061  -3.537  64.936  1.00 14.46           O  
ATOM    497  CB  ASP A  29      20.628  -4.165  67.890  1.00 10.48           C  
ATOM    498  CG  ASP A  29      20.011  -4.159  69.302  1.00 11.21           C  
ATOM    499  OD1 ASP A  29      20.222  -3.082  69.915  1.00 14.44           O  
ATOM    500  OD2 ASP A  29      19.390  -5.110  69.642  1.00 17.87           O  
ATOM    501  H   ASP A  29      18.591  -3.166  66.698  1.00 10.94           H  
ATOM    502  HA  ASP A  29      20.825  -2.174  67.800  1.00  9.84           H  
ATOM    503  HB2 ASP A  29      20.194  -4.852  67.361  1.00 12.58           H  
ATOM    504  HB3 ASP A  29      21.568  -4.395  67.959  1.00 12.58           H  
ATOM    505  N   VAL A  30      22.403  -2.005  65.875  1.00  8.60           N  
ATOM    506  CA  VAL A  30      23.140  -1.758  64.652  1.00  9.49           C  
ATOM    507  C   VAL A  30      24.030  -2.917  64.221  1.00  9.05           C  
ATOM    508  O   VAL A  30      24.870  -3.398  64.982  1.00 11.43           O  
ATOM    509  CB  VAL A  30      24.046  -0.500  64.840  1.00 10.65           C  
ATOM    510  CG1 VAL A  30      24.916  -0.357  63.568  1.00 15.04           C  
ATOM    511  CG2 VAL A  30      23.140   0.731  64.964  1.00 13.75           C  
ATOM    512  H   VAL A  30      22.645  -1.595  66.591  1.00 10.32           H  
ATOM    513  HA  VAL A  30      22.499  -1.574  63.934  1.00 11.39           H  
ATOM    514  HB  VAL A  30      24.610  -0.595  65.636  1.00 12.78           H  
ATOM    515 HG11 VAL A  30      25.013  -1.215  63.149  1.00 22.56           H  
ATOM    516 HG12 VAL A  30      24.493   0.251  62.958  1.00 22.56           H  
ATOM    517 HG13 VAL A  30      25.782  -0.019  63.809  1.00 22.56           H  
ATOM    518 HG21 VAL A  30      22.221   0.458  64.914  1.00 20.62           H  
ATOM    519 HG22 VAL A  30      23.300   1.164  65.806  1.00 20.62           H  
ATOM    520 HG23 VAL A  30      23.331   1.343  64.249  1.00 20.62           H  
ATOM    521  N   VAL A  31      23.891  -3.327  62.991  1.00  8.62           N  
ATOM    522  CA  VAL A  31      24.786  -4.294  62.332  1.00  8.37           C  
ATOM    523  C   VAL A  31      25.334  -3.562  61.075  1.00  9.10           C  
ATOM    524  O   VAL A  31      24.532  -3.030  60.319  1.00 11.20           O  
ATOM    525  CB  VAL A  31      23.952  -5.503  61.837  1.00 10.32           C  
ATOM    526  CG1 VAL A  31      24.907  -6.461  61.079  1.00 13.03           C  
ATOM    527  CG2 VAL A  31      23.357  -6.238  63.016  1.00 10.97           C  
ATOM    528  H   VAL A  31      23.234  -3.012  62.534  1.00 10.35           H  
ATOM    529  HA  VAL A  31      25.511  -4.576  62.928  1.00 10.05           H  
ATOM    530  HB  VAL A  31      23.239  -5.197  61.238  1.00 12.39           H  
ATOM    531 HG11 VAL A  31      25.655  -6.677  61.640  1.00 19.55           H  
ATOM    532 HG12 VAL A  31      24.436  -7.265  60.848  1.00 19.55           H  
ATOM    533 HG13 VAL A  31      25.220  -6.033  60.278  1.00 19.55           H  
ATOM    534 HG21 VAL A  31      22.792  -5.641  63.513  1.00 16.46           H  
ATOM    535 HG22 VAL A  31      22.839  -6.982  62.702  1.00 16.46           H  
ATOM    536 HG23 VAL A  31      24.063  -6.557  63.584  1.00 16.46           H  
ATOM    537  N   THR A  32      26.631  -3.551  60.926  1.00  7.62           N  
ATOM    538  CA  THR A  32      27.326  -2.913  59.795  1.00  8.56           C  
ATOM    539  C   THR A  32      27.850  -4.005  58.845  1.00  8.60           C  
ATOM    540  O   THR A  32      28.556  -4.914  59.315  1.00 11.60           O  
ATOM    541  CB  THR A  32      28.567  -2.145  60.352  1.00 14.76           C  
ATOM    542  OG1 THR A  32      27.954  -1.073  61.173  1.00 15.47           O  
ATOM    543  CG2 THR A  32      29.234  -1.388  59.188  1.00 21.55           C  
ATOM    544  H   THR A  32      27.109  -3.941  61.525  1.00  9.15           H  
ATOM    545  HA  THR A  32      26.725  -2.301  59.321  1.00 10.27           H  
ATOM    546  HB  THR A  32      29.186  -2.715  60.853  1.00 17.71           H  
ATOM    547  HG1 THR A  32      27.379  -0.688  60.734  1.00 23.21           H  
ATOM    548 HG21 THR A  32      29.256  -1.951  58.411  1.00 32.32           H  
ATOM    549 HG22 THR A  32      28.732  -0.593  58.994  1.00 32.32           H  
ATOM    550 HG23 THR A  32      30.131  -1.148  59.435  1.00 32.32           H  
ATOM    551  N   LEU A  33      27.472  -3.944  57.605  1.00  9.00           N  
ATOM    552  CA  LEU A  33      27.839  -4.926  56.585  1.00  8.37           C  
ATOM    553  C   LEU A  33      29.184  -4.598  55.969  1.00  8.57           C  
ATOM    554  O   LEU A  33      29.406  -3.437  55.609  1.00 11.03           O  
ATOM    555  CB ALEU A  33      26.762  -4.930  55.492  0.37  1.17           C  
ATOM    556  CB BLEU A  33      27.098  -5.293  55.402  0.63 12.99           C  
ATOM    557  CG ALEU A  33      25.349  -5.248  55.906  0.37  9.00           C  
ATOM    558  CG BLEU A  33      25.929  -6.222  55.651  0.63 16.63           C  
ATOM    559  CD1ALEU A  33      24.430  -5.344  54.699  0.37 22.76           C  
ATOM    560  CD1BLEU A  33      25.178  -5.932  56.886  0.63 34.00           C  
ATOM    561  CD2ALEU A  33      25.258  -6.470  56.776  0.37  1.35           C  
ATOM    562  CD2BLEU A  33      25.014  -6.218  54.446  0.63 23.84           C  
ATOM    563  H   LEU A  33      26.974  -3.284  57.367  1.00 10.80           H  
ATOM    564  HA  LEU A  33      27.883  -5.815  56.996  1.00 10.04           H  
ATOM    565  HB2ALEU A  33      26.761  -4.056  55.072  0.37  1.40           H  
ATOM    566  HB2BLEU A  33      26.766  -4.484  54.982  0.63 15.59           H  
ATOM    567  HB3ALEU A  33      27.027  -5.573  54.815  0.37  1.40           H  
ATOM    568  HB3BLEU A  33      27.704  -5.719  54.776  0.63 15.59           H  
ATOM    569  HG ALEU A  33      25.034  -4.492  56.444  0.37 10.80           H  
ATOM    570  HG BLEU A  33      26.292  -7.128  55.738  0.63 19.96           H  
ATOM    571 HD11ALEU A  33      24.919  -5.115  53.905  0.37 34.14           H  
ATOM    572 HD11BLEU A  33      25.543  -5.151  57.307  0.63 50.99           H  
ATOM    573 HD12ALEU A  33      24.096  -6.240  54.621  0.37 34.14           H  
ATOM    574 HD12BLEU A  33      24.255  -5.779  56.671  0.63 50.99           H  
ATOM    575 HD13ALEU A  33      23.695  -4.736  54.808  0.37 34.14           H  
ATOM    576 HD13BLEU A  33      25.246  -6.680  57.485  0.63 50.99           H  
ATOM    577 HD21ALEU A  33      25.825  -6.360  57.543  0.37  2.02           H  
ATOM    578 HD21BLEU A  33      25.185  -5.436  53.917  0.63 35.76           H  
ATOM    579 HD22ALEU A  33      24.350  -6.591  57.064  0.37  2.02           H  
ATOM    580 HD22BLEU A  33      25.177  -7.004  53.919  0.63 35.76           H  
ATOM    581 HD23ALEU A  33      25.541  -7.240  56.277  0.37  2.02           H  
ATOM    582 HD23BLEU A  33      24.100  -6.213  54.739  0.63 35.76           H  
ATOM    583  N   HIS A  34      30.041  -5.599  55.802  1.00  8.58           N  
ATOM    584  CA  HIS A  34      31.320  -5.480  55.152  1.00  9.49           C  
ATOM    585  C   HIS A  34      31.527  -6.647  54.148  1.00  9.06           C  
ATOM    586  O   HIS A  34      31.640  -7.780  54.618  1.00  8.98           O  
ATOM    587  CB  HIS A  34      32.479  -5.514  56.125  1.00  9.46           C  
ATOM    588  CG  HIS A  34      32.414  -4.485  57.209  1.00  9.79           C  
ATOM    589  ND1 HIS A  34      33.299  -3.399  57.196  1.00 17.73           N  
ATOM    590  CD2 HIS A  34      31.612  -4.432  58.331  1.00 12.68           C  
ATOM    591  CE1 HIS A  34      33.001  -2.691  58.286  1.00 19.25           C  
ATOM    592  NE2 HIS A  34      32.066  -3.253  58.933  1.00 16.07           N  
ATOM    593  H   HIS A  34      29.816  -6.373  56.104  1.00 10.30           H  
ATOM    594  HA  HIS A  34      31.346  -4.632  54.660  1.00 11.39           H  
ATOM    595  HB2 HIS A  34      32.513  -6.393  56.534  1.00 11.36           H  
ATOM    596  HB3 HIS A  34      33.303  -5.390  55.629  1.00 11.36           H  
ATOM    597  HD2 HIS A  34      30.949  -5.021  58.612  1.00 15.22           H  
ATOM    598  HE1 HIS A  34      33.418  -1.898  58.535  1.00 23.10           H  
ATOM    599  HE2 HIS A  34      31.744  -2.941  59.667  1.00 19.29           H  
ATOM    600  N   ASP A  35      31.635  -6.328  52.896  1.00  8.69           N  
ATOM    601  CA  ASP A  35      31.981  -7.387  51.877  1.00  8.01           C  
ATOM    602  C   ASP A  35      33.497  -7.540  51.964  1.00  7.78           C  
ATOM    603  O   ASP A  35      34.259  -6.556  51.805  1.00  9.23           O  
ATOM    604  CB  ASP A  35      31.524  -6.904  50.542  1.00  8.42           C  
ATOM    605  CG  ASP A  35      31.800  -7.843  49.381  1.00 13.63           C  
ATOM    606  OD1 ASP A  35      32.697  -8.693  49.474  1.00 11.16           O  
ATOM    607  OD2 ASP A  35      31.149  -7.662  48.329  1.00 18.89           O  
ATOM    608  H   ASP A  35      31.510  -5.515  52.646  1.00 10.42           H  
ATOM    609  HA  ASP A  35      31.540  -8.232  52.102  1.00  9.61           H  
ATOM    610  HB2 ASP A  35      30.569  -6.742  50.584  1.00 10.10           H  
ATOM    611  HB3 ASP A  35      31.956  -6.055  50.358  1.00 10.10           H  
ATOM    612  N   VAL A  36      33.987  -8.751  52.203  1.00  8.11           N  
ATOM    613  CA  VAL A  36      35.388  -9.021  52.364  1.00  8.15           C  
ATOM    614  C   VAL A  36      36.203  -8.832  51.090  1.00  8.94           C  
ATOM    615  O   VAL A  36      37.421  -8.730  51.177  1.00 11.67           O  
ATOM    616  CB  VAL A  36      35.724 -10.352  53.055  1.00  8.40           C  
ATOM    617  CG1 VAL A  36      35.165 -10.373  54.475  1.00 10.68           C  
ATOM    618  CG2 VAL A  36      35.227 -11.530  52.274  1.00 10.79           C  
ATOM    619  H   VAL A  36      33.435  -9.408  52.266  1.00  9.73           H  
ATOM    620  HA  VAL A  36      35.712  -8.328  52.977  1.00  9.78           H  
ATOM    621  HB  VAL A  36      36.700 -10.421  53.115  1.00 10.08           H  
ATOM    622 HG11 VAL A  36      35.392  -9.553  54.920  1.00 16.01           H  
ATOM    623 HG12 VAL A  36      34.210 -10.465  54.442  1.00 16.01           H  
ATOM    624 HG13 VAL A  36      35.542 -11.113  54.956  1.00 16.01           H  
ATOM    625 HG21 VAL A  36      35.518 -11.455  51.362  1.00 16.18           H  
ATOM    626 HG22 VAL A  36      35.577 -12.338  52.656  1.00 16.18           H  
ATOM    627 HG23 VAL A  36      34.268 -11.551  52.303  1.00 16.18           H  
ATOM    628  N   SER A  37      35.525  -8.655  49.944  1.00  9.83           N  
ATOM    629  CA  SER A  37      36.263  -8.296  48.732  1.00  9.81           C  
ATOM    630  C   SER A  37      36.845  -6.909  48.829  1.00 14.44           C  
ATOM    631  O   SER A  37      37.824  -6.615  48.104  1.00 16.76           O  
ATOM    632  CB  SER A  37      35.376  -8.412  47.501  1.00 13.65           C  
ATOM    633  OG  SER A  37      34.399  -7.417  47.472  1.00 14.99           O  
ATOM    634  H   SER A  37      34.671  -8.751  49.923  1.00 11.80           H  
ATOM    635  HA  SER A  37      37.004  -8.929  48.630  1.00 11.77           H  
ATOM    636  HB2 SER A  37      35.924  -8.346  46.704  1.00 16.38           H  
ATOM    637  HB3 SER A  37      34.947  -9.282  47.497  1.00 16.38           H  
ATOM    638  HG  SER A  37      34.636  -6.788  47.943  1.00 22.49           H  
ATOM    639  N   GLN A  38      36.343  -6.044  49.706  1.00 10.35           N  
ATOM    640  CA  GLN A  38      36.737  -4.688  49.916  1.00 10.88           C  
ATOM    641  C   GLN A  38      37.416  -4.450  51.253  1.00 18.11           C  
ATOM    642  O   GLN A  38      37.829  -3.325  51.589  1.00 23.87           O  
ATOM    643  CB  GLN A  38      35.558  -3.710  49.842  1.00 13.54           C  
ATOM    644  CG  GLN A  38      34.641  -3.977  48.649  1.00 18.74           C  
ATOM    645  CD  GLN A  38      35.374  -3.749  47.339  1.00 41.97           C  
ATOM    646  OE1 GLN A  38      35.297  -4.534  46.398  1.00 42.44           O  
ATOM    647  NE2 GLN A  38      36.123  -2.667  47.326  1.00 21.77           N  
ATOM    648  H   GLN A  38      35.706  -6.336  50.205  1.00 12.42           H  
ATOM    649  HA  GLN A  38      37.372  -4.447  49.210  1.00 13.06           H  
ATOM    650  HB2 GLN A  38      35.041  -3.776  50.660  1.00 16.25           H  
ATOM    651  HB3 GLN A  38      35.902  -2.805  49.780  1.00 16.25           H  
ATOM    652  HG2 GLN A  38      34.322  -4.892  48.686  1.00 22.49           H  
ATOM    653  HG3 GLN A  38      33.872  -3.389  48.695  1.00 22.49           H  
ATOM    654 HE21 GLN A  38      36.594  -2.479  46.631  1.00 26.12           H  
ATOM    655 HE22 GLN A  38      36.143  -2.149  48.011  1.00 26.12           H  
ATOM    656  N   ALA A  39      37.540  -5.497  52.055  1.00 14.74           N  
ATOM    657  CA  ALA A  39      38.098  -5.329  53.381  1.00 13.60           C  
ATOM    658  C   ALA A  39      39.573  -5.688  53.440  1.00 15.26           C  
ATOM    659  O   ALA A  39      40.068  -6.486  52.667  1.00 19.45           O  
ATOM    660  CB  ALA A  39      37.317  -6.250  54.347  1.00 15.96           C  
ATOM    661  H   ALA A  39      37.290  -6.275  51.788  1.00 17.69           H  
ATOM    662  HA  ALA A  39      37.982  -4.398  53.662  1.00 16.32           H  
ATOM    663  HB1 ALA A  39      36.378  -6.058  54.282  1.00 23.93           H  
ATOM    664  HB2 ALA A  39      37.473  -7.167  54.111  1.00 23.93           H  
ATOM    665  HB3 ALA A  39      37.614  -6.095  55.246  1.00 23.93           H  
ATOM    666  N   GLU A  40      40.179  -5.155  54.499  1.00 15.46           N  
ATOM    667  CA  GLU A  40      41.517  -5.561  54.924  1.00 20.74           C  
ATOM    668  C   GLU A  40      41.326  -6.391  56.211  1.00 19.83           C  
ATOM    669  O   GLU A  40      40.387  -6.183  56.970  1.00 15.52           O  
ATOM    670  CB  GLU A  40      42.370  -4.337  55.280  1.00 24.59           C  
ATOM    671  CG  GLU A  40      42.956  -3.641  54.043  1.00 43.85           C  
ATOM    672  CD  GLU A  40      43.064  -4.616  52.876  1.00 85.85           C  
ATOM    673  OE1 GLU A  40      43.704  -5.673  53.059  1.00 85.54           O  
ATOM    674  OE2 GLU A  40      42.502  -4.323  51.803  1.00163.91           O  
ATOM    675  H   GLU A  40      39.768  -4.549  54.950  1.00 18.55           H  
ATOM    676  HA  GLU A  40      41.953  -6.097  54.229  1.00 24.88           H  
ATOM    677  HB2 GLU A  40      41.824  -3.703  55.771  1.00 29.50           H  
ATOM    678  HB3 GLU A  40      43.096  -4.615  55.860  1.00 29.50           H  
ATOM    679  HG2 GLU A  40      42.387  -2.896  53.791  1.00 52.63           H  
ATOM    680  HG3 GLU A  40      43.835  -3.290  54.255  1.00 52.63           H  
ATOM    681  N   VAL A  41      42.203  -7.354  56.432  1.00 19.08           N  
ATOM    682  CA  VAL A  41      42.056  -8.175  57.629  1.00 15.98           C  
ATOM    683  C   VAL A  41      42.013  -7.371  58.891  1.00 16.16           C  
ATOM    684  O   VAL A  41      41.303  -7.732  59.840  1.00 17.37           O  
ATOM    685  CB  VAL A  41      43.121  -9.276  57.679  1.00 22.84           C  
ATOM    686  CG1 VAL A  41      44.475  -8.702  58.025  1.00 22.91           C  
ATOM    687  CG2 VAL A  41      42.737 -10.417  58.563  1.00 21.56           C  
ATOM    688  H   VAL A  41      42.849  -7.495  55.881  1.00 22.90           H  
ATOM    689  HA  VAL A  41      41.189  -8.627  57.555  1.00 19.18           H  
ATOM    690  HB  VAL A  41      43.193  -9.637  56.771  1.00 27.41           H  
ATOM    691 HG11 VAL A  41      44.690  -7.996  57.411  1.00 34.37           H  
ATOM    692 HG12 VAL A  41      44.456  -8.353  58.920  1.00 34.37           H  
ATOM    693 HG13 VAL A  41      45.140  -9.392  57.965  1.00 34.37           H  
ATOM    694 HG21 VAL A  41      41.888 -10.767  58.284  1.00 32.34           H  
ATOM    695 HG22 VAL A  41      43.403 -11.106  58.503  1.00 32.34           H  
ATOM    696 HG23 VAL A  41      42.675 -10.112  59.471  1.00 32.34           H  
ATOM    697  N   THR A  42      42.674  -6.193  58.941  1.00 13.18           N  
ATOM    698  CA  THR A  42      42.663  -5.373  60.111  1.00 18.41           C  
ATOM    699  C   THR A  42      41.326  -4.704  60.387  1.00 17.73           C  
ATOM    700  O   THR A  42      41.154  -4.176  61.485  1.00 18.12           O  
ATOM    701  CB  THR A  42      43.770  -4.298  60.139  1.00 22.88           C  
ATOM    702  OG1 THR A  42      43.773  -3.638  58.846  1.00 22.95           O  
ATOM    703  CG2 THR A  42      45.147  -5.013  60.208  1.00 34.68           C  
ATOM    704  H   THR A  42      43.113  -5.930  58.250  1.00 15.81           H  
ATOM    705  HA  THR A  42      42.836  -5.970  60.869  1.00 22.09           H  
ATOM    706  HB  THR A  42      43.648  -3.664  60.876  1.00 27.45           H  
ATOM    707  HG1 THR A  42      43.003  -3.455  58.630  1.00 34.42           H  
ATOM    708 HG21 THR A  42      45.038  -5.881  60.604  1.00 52.01           H  
ATOM    709 HG22 THR A  42      45.503  -5.108  59.321  1.00 52.01           H  
ATOM    710 HG23 THR A  42      45.752  -4.492  60.741  1.00 52.01           H  
ATOM    711  N   ASP A  43      40.399  -4.723  59.426  1.00 12.91           N  
ATOM    712  CA  ASP A  43      39.077  -4.134  59.718  1.00 11.90           C  
ATOM    713  C   ASP A  43      38.359  -4.969  60.771  1.00 14.12           C  
ATOM    714  O   ASP A  43      37.448  -4.474  61.447  1.00 12.93           O  
ATOM    715  CB  ASP A  43      38.242  -4.138  58.437  1.00 10.75           C  
ATOM    716  CG  ASP A  43      38.743  -3.194  57.383  1.00 18.00           C  
ATOM    717  OD1 ASP A  43      39.629  -2.347  57.678  1.00 21.55           O  
ATOM    718  OD2 ASP A  43      38.353  -3.423  56.217  1.00 15.63           O  
ATOM    719  H   ASP A  43      40.569  -5.069  58.657  1.00 15.50           H  
ATOM    720  HA  ASP A  43      39.186  -3.215  60.041  1.00 14.28           H  
ATOM    721  HB2 ASP A  43      38.234  -5.037  58.072  1.00 12.89           H  
ATOM    722  HB3 ASP A  43      37.328  -3.902  58.659  1.00 12.89           H  
ATOM    723  N   LEU A  44      38.753  -6.229  60.937  1.00 10.12           N  
ATOM    724  CA  LEU A  44      38.128  -7.076  61.924  1.00 11.06           C  
ATOM    725  C   LEU A  44      38.446  -6.587  63.340  1.00 12.46           C  
ATOM    726  O   LEU A  44      37.726  -6.902  64.289  1.00 15.89           O  
ATOM    727  CB  LEU A  44      38.532  -8.526  61.766  1.00 16.74           C  
ATOM    728  CG  LEU A  44      38.131  -9.181  60.412  1.00 17.06           C  
ATOM    729  CD1 LEU A  44      38.941 -10.481  60.259  1.00 22.18           C  
ATOM    730  CD2 LEU A  44      36.657  -9.519  60.446  1.00 17.00           C  
ATOM    731  H   LEU A  44      39.389  -6.542  60.450  1.00 12.14           H  
ATOM    732  HA  LEU A  44      37.158  -7.019  61.798  1.00 13.27           H  
ATOM    733  HB2 LEU A  44      39.494  -8.590  61.865  1.00 20.09           H  
ATOM    734  HB3 LEU A  44      38.130  -9.037  62.486  1.00 20.09           H  
ATOM    735  HG  LEU A  44      38.323  -8.571  59.670  1.00 20.48           H  
ATOM    736 HD11 LEU A  44      39.872 -10.297  60.400  1.00 33.27           H  
ATOM    737 HD12 LEU A  44      38.640 -11.124  60.905  1.00 33.27           H  
ATOM    738 HD13 LEU A  44      38.815 -10.834  59.375  1.00 33.27           H  
ATOM    739 HD21 LEU A  44      36.194  -8.876  60.988  1.00 25.49           H  
ATOM    740 HD22 LEU A  44      36.304  -9.500  59.554  1.00 25.49           H  
ATOM    741 HD23 LEU A  44      36.539 -10.396  60.819  1.00 25.49           H  
ATOM    742  N   ASN A  45      39.501  -5.824  63.490  1.00 13.77           N  
ATOM    743  CA  ASN A  45      39.931  -5.339  64.811  1.00 15.45           C  
ATOM    744  C   ASN A  45      38.931  -4.338  65.372  1.00 17.08           C  
ATOM    745  O   ASN A  45      39.012  -4.083  66.604  1.00 23.55           O  
ATOM    746  CB  ASN A  45      41.272  -4.605  64.673  1.00 14.73           C  
ATOM    747  CG  ASN A  45      42.461  -5.520  64.563  1.00 23.77           C  
ATOM    748  OD1 ASN A  45      42.491  -6.606  65.133  1.00 31.88           O  
ATOM    749  ND2 ASN A  45      43.498  -5.068  63.860  1.00 28.00           N  
ATOM    750  H   ASN A  45      39.956  -5.600  62.795  1.00 16.53           H  
ATOM    751  HA  ASN A  45      40.027  -6.094  65.428  1.00 18.54           H  
ATOM    752  HB2 ASN A  45      41.239  -4.040  63.886  1.00 17.68           H  
ATOM    753  HB3 ASN A  45      41.393  -4.029  65.444  1.00 17.68           H  
ATOM    754 HD21 ASN A  45      44.213  -5.542  63.797  1.00 33.59           H  
ATOM    755 HD22 ASN A  45      43.452  -4.304  63.470  1.00 33.59           H  
ATOM    756  N   ASP A  46      38.160  -3.699  64.548  1.00 15.95           N  
ATOM    757  CA  ASP A  46      37.280  -2.613  64.872  1.00 17.64           C  
ATOM    758  C   ASP A  46      36.059  -2.986  65.667  1.00 18.97           C  
ATOM    759  O   ASP A  46      35.301  -2.120  66.144  1.00 19.21           O  
ATOM    760  CB  ASP A  46      36.867  -1.873  63.596  1.00 20.94           C  
ATOM    761  CG  ASP A  46      38.031  -1.152  62.925  1.00 31.51           C  
ATOM    762  OD1 ASP A  46      39.022  -0.861  63.598  1.00 29.34           O  
ATOM    763  OD2 ASP A  46      37.918  -0.874  61.713  1.00 35.85           O  
ATOM    764  H   ASP A  46      38.178  -3.950  63.726  1.00 19.14           H  
ATOM    765  HA  ASP A  46      37.794  -1.980  65.417  1.00 21.17           H  
ATOM    766  HB2 ASP A  46      36.487  -2.509  62.970  1.00 25.13           H  
ATOM    767  HB3 ASP A  46      36.179  -1.225  63.815  1.00 25.13           H  
ATOM    768  N   TYR A  47      35.786  -4.269  65.828  1.00 13.29           N  
ATOM    769  CA  TYR A  47      34.584  -4.705  66.560  1.00 12.63           C  
ATOM    770  C   TYR A  47      34.936  -5.717  67.630  1.00 13.88           C  
ATOM    771  O   TYR A  47      35.902  -6.503  67.454  1.00 15.94           O  
ATOM    772  CB  TYR A  47      33.681  -5.479  65.540  1.00 12.83           C  
ATOM    773  CG  TYR A  47      33.247  -4.568  64.430  1.00 11.41           C  
ATOM    774  CD1 TYR A  47      32.134  -3.761  64.597  1.00 12.86           C  
ATOM    775  CD2 TYR A  47      33.986  -4.435  63.266  1.00 11.58           C  
ATOM    776  CE1 TYR A  47      31.735  -2.885  63.622  1.00 14.53           C  
ATOM    777  CE2 TYR A  47      33.598  -3.560  62.282  1.00 13.20           C  
ATOM    778  CZ  TYR A  47      32.455  -2.800  62.447  1.00 10.72           C  
ATOM    779  OH  TYR A  47      32.065  -1.942  61.464  1.00 17.61           O  
ATOM    780  H   TYR A  47      36.319  -4.860  65.500  1.00 15.95           H  
ATOM    781  HA  TYR A  47      34.108  -3.939  66.942  1.00 15.16           H  
ATOM    782  HB2 TYR A  47      34.175  -6.228  65.171  1.00 15.40           H  
ATOM    783  HB3 TYR A  47      32.900  -5.829  65.997  1.00 15.40           H  
ATOM    784  HD1 TYR A  47      31.646  -3.815  65.387  1.00 15.43           H  
ATOM    785  HD2 TYR A  47      34.755  -4.945  63.149  1.00 13.89           H  
ATOM    786  HE1 TYR A  47      30.985  -2.351  63.751  1.00 17.44           H  
ATOM    787  HE2 TYR A  47      34.103  -3.479  61.506  1.00 15.84           H  
ATOM    788  HH  TYR A  47      32.728  -1.613  61.110  1.00 26.42           H  
ATOM    789  N   GLN A  48      34.131  -5.825  68.656  1.00 11.38           N  
ATOM    790  CA  GLN A  48      34.216  -6.860  69.618  1.00 11.45           C  
ATOM    791  C   GLN A  48      33.217  -7.983  69.371  1.00 10.33           C  
ATOM    792  O   GLN A  48      33.407  -9.081  69.863  1.00 13.52           O  
ATOM    793  CB  GLN A  48      34.249  -6.443  71.072  1.00 18.34           C  
ATOM    794  CG  GLN A  48      33.001  -5.883  71.620  1.00 16.19           C  
ATOM    795  CD  GLN A  48      32.992  -5.580  73.110  1.00 32.76           C  
ATOM    796  OE1 GLN A  48      33.546  -6.284  73.956  1.00 27.22           O  
ATOM    797  NE2 GLN A  48      32.267  -4.530  73.459  1.00 27.14           N  
ATOM    798  H   GLN A  48      33.514  -5.233  68.751  1.00 13.65           H  
ATOM    799  HA  GLN A  48      35.092  -7.271  69.460  1.00 13.74           H  
ATOM    800  HB2 GLN A  48      34.492  -7.217  71.604  1.00 22.01           H  
ATOM    801  HB3 GLN A  48      34.952  -5.784  71.183  1.00 22.01           H  
ATOM    802  HG2 GLN A  48      32.804  -5.062  71.143  1.00 19.43           H  
ATOM    803  HG3 GLN A  48      32.282  -6.506  71.433  1.00 19.43           H  
ATOM    804 HE21 GLN A  48      32.175  -4.328  74.290  1.00 32.57           H  
ATOM    805 HE22 GLN A  48      31.887  -4.049  72.855  1.00 32.57           H  
ATOM    806  N   TYR A  49      32.169  -7.685  68.636  1.00  7.57           N  
ATOM    807  CA  TYR A  49      31.125  -8.597  68.242  1.00  8.67           C  
ATOM    808  C   TYR A  49      31.146  -8.725  66.715  1.00  9.24           C  
ATOM    809  O   TYR A  49      30.933  -7.773  65.966  1.00  9.51           O  
ATOM    810  CB  TYR A  49      29.736  -8.089  68.663  1.00  9.83           C  
ATOM    811  CG  TYR A  49      29.625  -7.844  70.174  1.00 13.39           C  
ATOM    812  CD1 TYR A  49      30.269  -8.606  71.102  1.00 14.88           C  
ATOM    813  CD2 TYR A  49      28.852  -6.764  70.591  1.00 17.00           C  
ATOM    814  CE1 TYR A  49      30.191  -8.385  72.493  1.00 17.77           C  
ATOM    815  CE2 TYR A  49      28.752  -6.536  71.965  1.00 13.51           C  
ATOM    816  CZ  TYR A  49      29.381  -7.322  72.856  1.00 15.62           C  
ATOM    817  OH  TYR A  49      29.256  -7.004  74.209  1.00 34.11           O  
ATOM    818  H   TYR A  49      32.100  -6.872  68.365  1.00  9.08           H  
ATOM    819  HA  TYR A  49      31.288  -9.474  68.646  1.00 10.41           H  
ATOM    820  HB2 TYR A  49      29.545  -7.262  68.194  1.00 11.79           H  
ATOM    821  HB3 TYR A  49      29.068  -8.741  68.399  1.00 11.79           H  
ATOM    822  HD1 TYR A  49      30.791  -9.314  70.800  1.00 17.85           H  
ATOM    823  HD2 TYR A  49      28.418  -6.215  69.978  1.00 20.40           H  
ATOM    824  HE1 TYR A  49      30.646  -8.908  73.113  1.00 21.32           H  
ATOM    825  HE2 TYR A  49      28.238  -5.823  72.271  1.00 16.21           H  
ATOM    826  HH  TYR A  49      29.255  -6.188  74.298  1.00 51.16           H  
ATOM    827  N   LEU A  50      31.387  -9.955  66.265  1.00  7.92           N  
ATOM    828  CA  LEU A  50      31.520 -10.167  64.811  1.00  5.78           C  
ATOM    829  C   LEU A  50      30.558 -11.265  64.368  1.00  7.10           C  
ATOM    830  O   LEU A  50      30.291 -12.240  65.085  1.00  7.96           O  
ATOM    831  CB  LEU A  50      32.945 -10.680  64.532  1.00  7.24           C  
ATOM    832  CG  LEU A  50      34.107  -9.686  64.690  1.00  9.22           C  
ATOM    833  CD1 LEU A  50      35.417 -10.482  64.647  1.00 15.33           C  
ATOM    834  CD2 LEU A  50      34.081  -8.682  63.514  1.00 12.45           C  
ATOM    835  H   LEU A  50      31.465 -10.614  66.812  1.00  9.50           H  
ATOM    836  HA  LEU A  50      31.348  -9.335  64.322  1.00  6.93           H  
ATOM    837  HB2 LEU A  50      33.112 -11.430  65.124  1.00  8.69           H  
ATOM    838  HB3 LEU A  50      32.966 -11.020  63.624  1.00  8.69           H  
ATOM    839  HG  LEU A  50      34.030  -9.209  65.543  1.00 11.06           H  
ATOM    840 HD11 LEU A  50      35.387 -11.108  63.920  1.00 22.99           H  
ATOM    841 HD12 LEU A  50      36.154  -9.880  64.521  1.00 22.99           H  
ATOM    842 HD13 LEU A  50      35.530 -10.957  65.474  1.00 22.99           H  
ATOM    843 HD21 LEU A  50      34.114  -9.162  62.684  1.00 18.67           H  
ATOM    844 HD22 LEU A  50      33.273  -8.165  63.553  1.00 18.67           H  
ATOM    845 HD23 LEU A  50      34.839  -8.097  63.576  1.00 18.67           H  
ATOM    846  N   ILE A  51      30.051 -11.105  63.143  1.00  6.05           N  
ATOM    847  CA  ILE A  51      29.314 -12.138  62.454  1.00  5.32           C  
ATOM    848  C   ILE A  51      30.027 -12.448  61.127  1.00  5.88           C  
ATOM    849  O   ILE A  51      30.268 -11.497  60.381  1.00  7.14           O  
ATOM    850  CB  ILE A  51      27.842 -11.819  62.225  1.00  4.50           C  
ATOM    851  CG1 ILE A  51      27.110 -11.636  63.571  1.00  7.48           C  
ATOM    852  CG2 ILE A  51      27.188 -12.874  61.373  1.00  8.42           C  
ATOM    853  CD1 ILE A  51      25.685 -11.157  63.385  1.00  9.69           C  
ATOM    854  H   ILE A  51      30.170 -10.351  62.745  1.00  7.26           H  
ATOM    855  HA  ILE A  51      29.357 -12.946  63.006  1.00  6.38           H  
ATOM    856  HB  ILE A  51      27.792 -10.969  61.740  1.00  5.40           H  
ATOM    857 HG12 ILE A  51      27.103 -12.481  64.047  1.00  8.97           H  
ATOM    858 HG13 ILE A  51      27.594 -10.993  64.112  1.00  8.97           H  
ATOM    859 HG21 ILE A  51      27.780 -13.121  60.658  1.00 12.63           H  
ATOM    860 HG22 ILE A  51      26.996 -13.646  61.910  1.00 12.63           H  
ATOM    861 HG23 ILE A  51      26.371 -12.528  61.006  1.00 12.63           H  
ATOM    862 HD11 ILE A  51      25.205 -11.785  62.840  1.00 14.54           H  
ATOM    863 HD12 ILE A  51      25.258 -11.084  64.241  1.00 14.54           H  
ATOM    864 HD13 ILE A  51      25.690 -10.299  62.955  1.00 14.54           H  
ATOM    865  N   ILE A  52      30.393 -13.674  60.935  1.00  6.44           N  
ATOM    866  CA  ILE A  52      31.188 -14.119  59.761  1.00  5.80           C  
ATOM    867  C   ILE A  52      30.248 -14.929  58.868  1.00  5.56           C  
ATOM    868  O   ILE A  52      29.708 -15.929  59.256  1.00  7.77           O  
ATOM    869  CB  ILE A  52      32.350 -14.999  60.279  1.00  6.33           C  
ATOM    870  CG1 ILE A  52      33.250 -14.265  61.276  1.00 12.41           C  
ATOM    871  CG2 ILE A  52      33.180 -15.602  59.146  1.00  7.32           C  
ATOM    872  CD1 ILE A  52      33.924 -13.028  60.743  1.00 13.37           C  
ATOM    873  H   ILE A  52      30.164 -14.263  61.519  1.00  7.73           H  
ATOM    874  HA  ILE A  52      31.539 -13.345  59.273  1.00  6.96           H  
ATOM    875  HB  ILE A  52      31.943 -15.748  60.762  1.00  7.59           H  
ATOM    876 HG12 ILE A  52      32.715 -14.016  62.047  1.00 14.89           H  
ATOM    877 HG13 ILE A  52      33.934 -14.880  61.582  1.00 14.89           H  
ATOM    878 HG21 ILE A  52      32.595 -16.008  58.502  1.00 10.99           H  
ATOM    879 HG22 ILE A  52      33.692 -14.910  58.722  1.00 10.99           H  
ATOM    880 HG23 ILE A  52      33.773 -16.267  59.504  1.00 10.99           H  
ATOM    881 HD11 ILE A  52      33.266 -12.451  60.348  1.00 20.06           H  
ATOM    882 HD12 ILE A  52      34.363 -12.568  61.462  1.00 20.06           H  
ATOM    883 HD13 ILE A  52      34.571 -13.277  60.080  1.00 20.06           H  
ATOM    884  N   GLY A  53      30.135 -14.457  57.614  1.00  5.08           N  
ATOM    885  CA  GLY A  53      29.292 -15.154  56.653  1.00  5.94           C  
ATOM    886  C   GLY A  53      30.090 -15.652  55.468  1.00  5.34           C  
ATOM    887  O   GLY A  53      30.833 -14.880  54.830  1.00  7.28           O  
ATOM    888  H   GLY A  53      30.559 -13.747  57.380  1.00  6.09           H  
ATOM    889  HA2 GLY A  53      28.862 -15.906  57.090  1.00  7.13           H  
ATOM    890  HA3 GLY A  53      28.597 -14.553  56.342  1.00  7.13           H  
ATOM    891  N   CYS A  54      29.898 -16.918  55.148  1.00  4.81           N  
ATOM    892  CA  CYS A  54      30.635 -17.472  53.983  1.00  4.60           C  
ATOM    893  C   CYS A  54      29.895 -18.654  53.372  1.00  5.76           C  
ATOM    894  O   CYS A  54      29.570 -19.600  54.096  1.00  7.59           O  
ATOM    895  CB  CYS A  54      32.017 -17.877  54.463  1.00  7.52           C  
ATOM    896  SG  CYS A  54      33.185 -18.284  53.111  1.00  7.89           S  
ATOM    897  H   CYS A  54      29.360 -17.411  55.602  1.00  5.78           H  
ATOM    898  HA  CYS A  54      30.728 -16.772  53.304  1.00  5.51           H  
ATOM    899  HB2 CYS A  54      32.390 -17.153  54.989  1.00  9.03           H  
ATOM    900  HB3 CYS A  54      31.932 -18.649  55.044  1.00  9.03           H  
ATOM    901  HG  CYS A  54      32.650 -19.020  52.329  1.00 11.83           H  
ATOM    902  N   PRO A  55      29.753 -18.659  52.055  1.00  5.50           N  
ATOM    903  CA  PRO A  55      29.247 -19.874  51.385  1.00  6.70           C  
ATOM    904  C   PRO A  55      30.382 -20.852  51.101  1.00  6.04           C  
ATOM    905  O   PRO A  55      31.572 -20.491  51.039  1.00  7.04           O  
ATOM    906  CB  PRO A  55      28.757 -19.312  50.035  1.00  9.02           C  
ATOM    907  CG  PRO A  55      29.614 -18.133  49.766  1.00  6.20           C  
ATOM    908  CD  PRO A  55      30.014 -17.554  51.099  1.00  7.63           C  
ATOM    909  HA  PRO A  55      28.521 -20.294  51.891  1.00  8.05           H  
ATOM    910  HB2 PRO A  55      28.855 -19.974  49.333  1.00 10.83           H  
ATOM    911  HB3 PRO A  55      27.824 -19.052  50.091  1.00 10.83           H  
ATOM    912  HG2 PRO A  55      30.401 -18.397  49.265  1.00  7.45           H  
ATOM    913  HG3 PRO A  55      29.125 -17.474  49.248  1.00  7.45           H  
ATOM    914  HD2 PRO A  55      30.952 -17.305  51.103  1.00  9.15           H  
ATOM    915  HD3 PRO A  55      29.480 -16.774  51.315  1.00  9.15           H  
ATOM    916  N   THR A  56      30.047 -22.112  50.936  1.00  6.27           N  
ATOM    917  CA  THR A  56      31.020 -23.147  50.566  1.00  8.95           C  
ATOM    918  C   THR A  56      30.914 -23.392  49.047  1.00  9.00           C  
ATOM    919  O   THR A  56      29.853 -23.628  48.494  1.00  7.49           O  
ATOM    920  CB  THR A  56      30.709 -24.445  51.307  1.00  7.93           C  
ATOM    921  OG1 THR A  56      30.679 -24.182  52.704  1.00  7.66           O  
ATOM    922  CG2 THR A  56      31.819 -25.497  51.094  1.00  8.74           C  
ATOM    923  H   THR A  56      29.225 -22.339  51.049  1.00  7.52           H  
ATOM    924  HA  THR A  56      31.925 -22.846  50.791  1.00 10.74           H  
ATOM    925  HB  THR A  56      29.845 -24.803  51.013  1.00  9.51           H  
ATOM    926  HG1 THR A  56      30.522 -24.877  53.110  1.00 11.49           H  
ATOM    927 HG21 THR A  56      32.666 -25.125  51.353  1.00 13.11           H  
ATOM    928 HG22 THR A  56      31.633 -26.272  51.630  1.00 13.11           H  
ATOM    929 HG23 THR A  56      31.849 -25.747  50.168  1.00 13.11           H  
ATOM    930  N   TRP A  57      32.074 -23.375  48.411  1.00  8.02           N  
ATOM    931  CA  TRP A  57      32.222 -23.526  46.994  1.00  7.34           C  
ATOM    932  C   TRP A  57      33.177 -24.647  46.627  1.00  8.24           C  
ATOM    933  O   TRP A  57      34.011 -25.123  47.389  1.00  7.96           O  
ATOM    934  CB  TRP A  57      32.717 -22.167  46.402  1.00  8.69           C  
ATOM    935  CG  TRP A  57      31.579 -21.222  46.184  1.00  7.55           C  
ATOM    936  CD1 TRP A  57      31.094 -20.256  47.017  1.00  8.55           C  
ATOM    937  CD2 TRP A  57      30.719 -21.234  45.062  1.00  8.01           C  
ATOM    938  NE1 TRP A  57      29.991 -19.636  46.469  1.00  8.26           N  
ATOM    939  CE2 TRP A  57      29.757 -20.231  45.227  1.00  9.33           C  
ATOM    940  CE3 TRP A  57      30.697 -21.995  43.872  1.00 10.67           C  
ATOM    941  CZ2 TRP A  57      28.760 -19.958  44.304  1.00  6.83           C  
ATOM    942  CZ3 TRP A  57      29.716 -21.696  42.949  1.00  9.78           C  
ATOM    943  CH2 TRP A  57      28.776 -20.707  43.136  1.00  9.20           C  
ATOM    944  H   TRP A  57      32.787 -23.265  48.880  1.00  9.62           H  
ATOM    945  HA  TRP A  57      31.344 -23.729  46.611  1.00  8.80           H  
ATOM    946  HB2 TRP A  57      33.357 -21.766  47.010  1.00 10.42           H  
ATOM    947  HB3 TRP A  57      33.167 -22.329  45.558  1.00 10.42           H  
ATOM    948  HD1 TRP A  57      31.458 -20.045  47.846  1.00 10.26           H  
ATOM    949  HE1 TRP A  57      29.534 -19.001  46.825  1.00  9.91           H  
ATOM    950  HE3 TRP A  57      31.319 -22.669  43.717  1.00 12.80           H  
ATOM    951  HZ2 TRP A  57      28.114 -19.308  44.460  1.00  8.19           H  
ATOM    952  HZ3 TRP A  57      29.688 -22.188  42.161  1.00 11.73           H  
ATOM    953  HH2 TRP A  57      28.146 -20.539  42.473  1.00 11.04           H  
ATOM    954  N   ASN A  58      33.052 -25.114  45.380  1.00 11.24           N  
ATOM    955  CA  ASN A  58      34.007 -26.030  44.745  1.00 11.15           C  
ATOM    956  C   ASN A  58      34.207 -27.299  45.565  1.00 10.34           C  
ATOM    957  O   ASN A  58      35.418 -27.688  45.600  1.00 11.14           O  
ATOM    958  CB AASN A  58      35.357 -25.330  44.565  0.53  8.44           C  
ATOM    959  CB BASN A  58      35.004 -25.129  44.265  0.47 15.12           C  
ATOM    960  CG AASN A  58      36.178 -25.699  43.376  0.53 18.67           C  
ATOM    961  CG BASN A  58      34.509 -24.464  42.950  0.47 12.32           C  
ATOM    962  OD1AASN A  58      37.438 -25.703  43.388  0.53 15.12           O  
ATOM    963  OD1BASN A  58      33.386 -24.013  42.656  0.47 13.71           O  
ATOM    964  ND2AASN A  58      35.542 -26.022  42.271  0.53 18.04           N  
ATOM    965  ND2BASN A  58      35.561 -24.376  42.194  0.47 25.01           N  
ATOM    966  H   ASN A  58      32.369 -24.862  44.922  1.00 13.49           H  
ATOM    967  HA  ASN A  58      33.663 -26.279  43.862  1.00 13.38           H  
ATOM    968  HB2AASN A  58      35.194 -24.374  44.529  0.53 10.13           H  
ATOM    969  HB2BASN A  58      35.178 -24.446  44.932  0.47 18.14           H  
ATOM    970  HB3AASN A  58      35.889 -25.500  45.358  0.53 10.13           H  
ATOM    971  HB3BASN A  58      35.829 -25.610  44.100  0.47 18.14           H  
ATOM    972 HD21AASN A  58      35.987 -26.234  41.566  0.53 21.65           H  
ATOM    973 HD21BASN A  58      35.511 -23.983  41.430  0.47 30.01           H  
ATOM    974 HD22AASN A  58      34.683 -26.022  42.254  0.53 21.65           H  
ATOM    975 HD22BASN A  58      36.309 -24.710  42.456  0.47 30.01           H  
ATOM    976  N   ILE A  59      33.233 -27.877  46.179  1.00 11.66           N  
ATOM    977  CA  ILE A  59      33.411 -29.059  46.998  1.00  9.56           C  
ATOM    978  C   ILE A  59      34.266 -28.838  48.193  1.00 10.62           C  
ATOM    979  O   ILE A  59      35.400 -29.309  48.326  1.00 11.83           O  
ATOM    980  CB  ILE A  59      33.777 -30.301  46.180  1.00 11.80           C  
ATOM    981  CG1 ILE A  59      33.033 -30.405  44.868  1.00 18.32           C  
ATOM    982  CG2 ILE A  59      33.565 -31.549  47.028  1.00 14.48           C  
ATOM    983  CD1 ILE A  59      33.518 -31.514  43.927  1.00 22.17           C  
ATOM    984  H   ILE A  59      32.443 -27.547  46.098  1.00 13.99           H  
ATOM    985  HA  ILE A  59      32.520 -29.250  47.359  1.00 11.47           H  
ATOM    986  HB  ILE A  59      34.733 -30.245  45.972  1.00 14.16           H  
ATOM    987 HG12 ILE A  59      32.093 -30.553  45.059  1.00 21.98           H  
ATOM    988 HG13 ILE A  59      33.106 -29.555  44.406  1.00 21.98           H  
ATOM    989 HG21 ILE A  59      33.072 -31.318  47.819  1.00 21.72           H  
ATOM    990 HG22 ILE A  59      33.072 -32.199  46.523  1.00 21.72           H  
ATOM    991 HG23 ILE A  59      34.417 -31.915  47.277  1.00 21.72           H  
ATOM    992 HD11 ILE A  59      34.455 -31.668  44.071  1.00 33.26           H  
ATOM    993 HD12 ILE A  59      33.030 -32.321  44.105  1.00 33.26           H  
ATOM    994 HD13 ILE A  59      33.374 -31.247  43.017  1.00 33.26           H  
ATOM    995  N   GLY A  60      33.728 -28.128  49.220  1.00  6.68           N  
ATOM    996  CA  GLY A  60      34.415 -27.971  50.464  1.00  9.17           C  
ATOM    997  C   GLY A  60      35.403 -26.872  50.626  1.00  8.97           C  
ATOM    998  O   GLY A  60      36.197 -26.862  51.602  1.00 10.81           O  
ATOM    999  H   GLY A  60      32.956 -27.764  49.118  1.00  8.01           H  
ATOM   1000  HA2 GLY A  60      33.742 -27.859  51.154  1.00 11.00           H  
ATOM   1001  HA3 GLY A  60      34.874 -28.804  50.649  1.00 11.00           H  
ATOM   1002  N   GLU A  61      35.465 -25.913  49.714  1.00  7.25           N  
ATOM   1003  CA  GLU A  61      36.396 -24.827  49.720  1.00  5.08           C  
ATOM   1004  C   GLU A  61      35.800 -23.522  50.142  1.00  8.14           C  
ATOM   1005  O   GLU A  61      34.578 -23.270  50.100  1.00  7.88           O  
ATOM   1006  CB AGLU A  61      37.112 -24.760  48.352  0.68  7.96           C  
ATOM   1007  CB BGLU A  61      36.959 -24.627  48.370  0.32 12.40           C  
ATOM   1008  CG AGLU A  61      37.690 -26.115  47.942  0.68  7.32           C  
ATOM   1009  CG BGLU A  61      37.702 -25.774  47.720  0.32  8.44           C  
ATOM   1010  CD AGLU A  61      38.418 -26.165  46.621  0.68  9.98           C  
ATOM   1011  CD BGLU A  61      38.400 -26.806  48.650  0.32 10.20           C  
ATOM   1012  OE1AGLU A  61      38.605 -25.145  45.975  0.68 12.78           O  
ATOM   1013  OE1BGLU A  61      39.546 -26.581  49.142  0.32 43.68           O  
ATOM   1014  OE2AGLU A  61      38.760 -27.301  46.150  0.68 10.87           O  
ATOM   1015  OE2BGLU A  61      37.936 -27.819  48.925  0.32 26.35           O  
ATOM   1016  H   GLU A  61      34.900 -25.947  49.066  1.00  8.71           H  
ATOM   1017  HA  GLU A  61      37.082 -25.049  50.384  1.00  6.09           H  
ATOM   1018  HB2AGLU A  61      36.483 -24.464  47.676  0.68  9.55           H  
ATOM   1019  HB2BGLU A  61      36.230 -24.377  47.781  0.32 14.88           H  
ATOM   1020  HB3AGLU A  61      37.829 -24.108  48.398  0.68  9.55           H  
ATOM   1021  HB3BGLU A  61      37.564 -23.870  48.412  0.32 14.88           H  
ATOM   1022  HG2AGLU A  61      38.302 -26.405  48.636  0.68  8.79           H  
ATOM   1023  HG2BGLU A  61      37.073 -26.256  47.160  0.32 10.13           H  
ATOM   1024  HG3AGLU A  61      36.963 -26.757  47.911  0.68  8.79           H  
ATOM   1025  HG3BGLU A  61      38.377 -25.397  47.134  0.32 10.13           H  
ATOM   1026  N   LEU A  62      36.669 -22.593  50.594  1.00  8.15           N  
ATOM   1027  CA  LEU A  62      36.218 -21.233  50.896  1.00  8.32           C  
ATOM   1028  C   LEU A  62      35.850 -20.468  49.666  1.00  6.70           C  
ATOM   1029  O   LEU A  62      36.480 -20.585  48.588  1.00  8.03           O  
ATOM   1030  CB  LEU A  62      37.338 -20.490  51.648  1.00  7.55           C  
ATOM   1031  CG  LEU A  62      37.733 -21.050  53.020  1.00 11.30           C  
ATOM   1032  CD1 LEU A  62      38.882 -20.185  53.587  1.00 10.61           C  
ATOM   1033  CD2 LEU A  62      36.560 -20.973  53.975  1.00 17.20           C  
ATOM   1034  H   LEU A  62      37.496 -22.802  50.706  1.00  9.78           H  
ATOM   1035  HA  LEU A  62      35.432 -21.287  51.478  1.00  9.98           H  
ATOM   1036  HB2 LEU A  62      38.128 -20.485  51.085  1.00  9.07           H  
ATOM   1037  HB3 LEU A  62      37.062 -19.568  51.767  1.00  9.07           H  
ATOM   1038  HG  LEU A  62      38.029 -21.980  52.929  1.00 13.56           H  
ATOM   1039 HD11 LEU A  62      39.450 -19.897  52.868  1.00 15.91           H  
ATOM   1040 HD12 LEU A  62      38.515 -19.417  54.032  1.00 15.91           H  
ATOM   1041 HD13 LEU A  62      39.394 -20.703  54.212  1.00 15.91           H  
ATOM   1042 HD21 LEU A  62      35.763 -20.757  53.486  1.00 25.79           H  
ATOM   1043 HD22 LEU A  62      36.448 -21.820  54.413  1.00 25.79           H  
ATOM   1044 HD23 LEU A  62      36.727 -20.293  54.632  1.00 25.79           H  
ATOM   1045  N   GLN A  63      34.874 -19.545  49.805  1.00  7.08           N  
ATOM   1046  CA  GLN A  63      34.622 -18.474  48.848  1.00  6.77           C  
ATOM   1047  C   GLN A  63      35.910 -17.698  48.656  1.00  6.60           C  
ATOM   1048  O   GLN A  63      36.705 -17.528  49.580  1.00  7.13           O  
ATOM   1049  CB  GLN A  63      33.498 -17.602  49.350  1.00  5.77           C  
ATOM   1050  CG  GLN A  63      32.996 -16.541  48.419  1.00  6.69           C  
ATOM   1051  CD  GLN A  63      33.759 -15.269  48.452  1.00  7.26           C  
ATOM   1052  OE1 GLN A  63      34.400 -14.926  49.480  1.00  9.58           O  
ATOM   1053  NE2 GLN A  63      33.839 -14.542  47.357  1.00  9.74           N  
ATOM   1054  H   GLN A  63      34.371 -19.592  50.501  1.00  8.50           H  
ATOM   1055  HA  GLN A  63      34.359 -18.869  47.991  1.00  8.12           H  
ATOM   1056  HB2 GLN A  63      32.752 -18.177  49.582  1.00  6.92           H  
ATOM   1057  HB3 GLN A  63      33.794 -17.170  50.167  1.00  6.92           H  
ATOM   1058  HG2 GLN A  63      33.016 -16.889  47.514  1.00  8.02           H  
ATOM   1059  HG3 GLN A  63      32.070 -16.351  48.638  1.00  8.02           H  
ATOM   1060 HE21 GLN A  63      34.329 -13.834  47.346  1.00 11.69           H  
ATOM   1061 HE22 GLN A  63      33.403 -14.774  46.654  1.00 11.69           H  
ATOM   1062  N   SER A  64      36.223 -17.301  47.417  1.00  8.88           N  
ATOM   1063  CA  SER A  64      37.498 -16.735  47.067  1.00  9.20           C  
ATOM   1064  C   SER A  64      38.033 -15.612  47.843  1.00  6.68           C  
ATOM   1065  O   SER A  64      39.194 -15.525  48.225  1.00  8.88           O  
ATOM   1066  CB ASER A  64      37.604 -16.504  45.554  0.49  5.31           C  
ATOM   1067  CB BSER A  64      37.716 -16.811  45.542  0.22 10.86           C  
ATOM   1068  CB CSER A  64      37.357 -16.526  45.545  0.29 11.61           C  
ATOM   1069  OG ASER A  64      36.733 -15.443  45.185  0.49  8.38           O  
ATOM   1070  OG BSER A  64      38.838 -15.963  45.359  0.22 16.46           O  
ATOM   1071  OG CSER A  64      37.504 -17.866  45.080  0.29 12.57           O  
ATOM   1072  H   SER A  64      35.632 -17.389  46.798  1.00 10.65           H  
ATOM   1073  HA  SER A  64      38.132 -17.462  47.238  1.00 11.04           H  
ATOM   1074  HB2ASER A  64      38.517 -16.277  45.318  0.49  6.37           H  
ATOM   1075  HB2BSER A  64      37.910 -17.718  45.258  0.22 13.03           H  
ATOM   1076  HB2CSER A  64      36.489 -16.159  45.313  0.29 13.93           H  
ATOM   1077  HB3ASER A  64      37.358 -17.313  45.078  0.49  6.37           H  
ATOM   1078  HB3BSER A  64      36.943 -16.483  45.057  0.22 13.03           H  
ATOM   1079  HB3CSER A  64      38.054 -15.948  45.197  0.29 13.93           H  
ATOM   1080  HG ASER A  64      36.428 -15.587  44.438  0.49 12.57           H  
ATOM   1081  HG BSER A  64      38.581 -15.200  45.207  0.22 24.68           H  
ATOM   1082  HG CSER A  64      38.224 -18.165  45.331  0.29 18.86           H  
ATOM   1083  N   ASP A  65      37.159 -14.621  48.151  1.00  6.82           N  
ATOM   1084  CA  ASP A  65      37.608 -13.446  48.915  1.00  8.67           C  
ATOM   1085  C   ASP A  65      37.938 -13.833  50.348  1.00  6.68           C  
ATOM   1086  O   ASP A  65      38.901 -13.361  50.934  1.00  8.54           O  
ATOM   1087  CB  ASP A  65      36.548 -12.352  48.869  1.00 10.41           C  
ATOM   1088  CG  ASP A  65      36.262 -11.875  47.450  1.00 10.55           C  
ATOM   1089  OD1 ASP A  65      37.236 -11.510  46.759  1.00 15.28           O  
ATOM   1090  OD2 ASP A  65      35.092 -11.898  47.047  1.00 12.47           O  
ATOM   1091  H   ASP A  65      36.339 -14.679  47.899  1.00  8.19           H  
ATOM   1092  HA  ASP A  65      38.423 -13.101  48.496  1.00 10.40           H  
ATOM   1093  HB2 ASP A  65      35.727 -12.689  49.261  1.00 12.49           H  
ATOM   1094  HB3 ASP A  65      36.846 -11.599  49.403  1.00 12.49           H  
ATOM   1095  N   TRP A  66      37.120 -14.762  50.904  1.00  7.77           N  
ATOM   1096  CA  TRP A  66      37.438 -15.241  52.239  1.00  7.73           C  
ATOM   1097  C   TRP A  66      38.740 -16.014  52.275  1.00 11.34           C  
ATOM   1098  O   TRP A  66      39.466 -15.972  53.256  1.00  9.69           O  
ATOM   1099  CB  TRP A  66      36.319 -16.038  52.895  1.00  7.12           C  
ATOM   1100  CG  TRP A  66      35.459 -15.250  53.843  1.00  5.89           C  
ATOM   1101  CD1 TRP A  66      34.133 -14.954  53.762  1.00  8.48           C  
ATOM   1102  CD2 TRP A  66      35.914 -14.609  55.052  1.00  5.14           C  
ATOM   1103  NE1 TRP A  66      33.717 -14.209  54.820  1.00 11.22           N  
ATOM   1104  CE2 TRP A  66      34.811 -13.972  55.625  1.00  7.60           C  
ATOM   1105  CE3 TRP A  66      37.167 -14.535  55.679  1.00 10.68           C  
ATOM   1106  CZ2 TRP A  66      34.909 -13.251  56.808  1.00  8.80           C  
ATOM   1107  CZ3 TRP A  66      37.259 -13.816  56.863  1.00 11.19           C  
ATOM   1108  CH2 TRP A  66      36.138 -13.200  57.403  1.00 10.70           C  
ATOM   1109  H   TRP A  66      36.434 -15.059  50.479  1.00  9.32           H  
ATOM   1110  HA  TRP A  66      37.574 -14.445  52.795  1.00  9.27           H  
ATOM   1111  HB2 TRP A  66      35.753 -16.408  52.199  1.00  8.54           H  
ATOM   1112  HB3 TRP A  66      36.711 -16.782  53.379  1.00  8.54           H  
ATOM   1113  HD1 TRP A  66      33.578 -15.229  53.068  1.00 10.17           H  
ATOM   1114  HE1 TRP A  66      32.914 -13.935  54.963  1.00 13.47           H  
ATOM   1115  HE3 TRP A  66      37.913 -14.954  55.314  1.00 12.82           H  
ATOM   1116  HZ2 TRP A  66      34.171 -12.823  57.179  1.00 10.56           H  
ATOM   1117  HZ3 TRP A  66      38.078 -13.746  57.298  1.00 13.43           H  
ATOM   1118  HH2 TRP A  66      36.228 -12.733  58.202  1.00 12.84           H  
ATOM   1119  N   GLU A  67      39.052 -16.769  51.198  1.00  8.41           N  
ATOM   1120  CA  GLU A  67      40.340 -17.524  51.208  1.00  9.15           C  
ATOM   1121  C   GLU A  67      41.466 -16.520  51.302  1.00 10.51           C  
ATOM   1122  O   GLU A  67      42.481 -16.756  51.993  1.00 11.62           O  
ATOM   1123  CB AGLU A  67      40.422 -18.354  49.929  0.45  3.00           C  
ATOM   1124  CB BGLU A  67      40.496 -18.206  49.917  0.55 24.35           C  
ATOM   1125  CG AGLU A  67      41.579 -19.374  49.931  0.45  5.39           C  
ATOM   1126  CG BGLU A  67      41.931 -18.936  49.764  0.55 15.11           C  
ATOM   1127  CD AGLU A  67      42.923 -18.689  49.721  0.45 12.61           C  
ATOM   1128  CD BGLU A  67      41.825 -20.325  50.469  0.55 16.59           C  
ATOM   1129  OE1AGLU A  67      42.967 -17.707  48.986  0.45 12.61           O  
ATOM   1130  OE1BGLU A  67      40.859 -20.985  50.210  0.55 16.11           O  
ATOM   1131  OE2AGLU A  67      43.918 -19.145  50.350  0.45 12.93           O  
ATOM   1132  OE2BGLU A  67      42.760 -20.734  51.209  0.55 26.65           O  
ATOM   1133  H   GLU A  67      38.522 -16.814  50.523  1.00 10.10           H  
ATOM   1134  HA  GLU A  67      40.366 -18.118  51.987  1.00 10.98           H  
ATOM   1135  HB2AGLU A  67      39.585 -18.830  49.811  0.45  3.60           H  
ATOM   1136  HB2BGLU A  67      39.792 -18.867  49.822  0.55 29.22           H  
ATOM   1137  HB3AGLU A  67      40.531 -17.757  49.173  0.45  3.60           H  
ATOM   1138  HB3BGLU A  67      40.392 -17.558  49.202  0.55 29.22           H  
ATOM   1139  HG2AGLU A  67      41.588 -19.848  50.777  0.45  6.47           H  
ATOM   1140  HG2BGLU A  67      42.150 -19.052  48.826  0.55 18.13           H  
ATOM   1141  HG3AGLU A  67      41.435 -20.023  49.225  0.45  6.47           H  
ATOM   1142  HG3BGLU A  67      42.625 -18.401  50.179  0.55 18.13           H  
ATOM   1143  N   GLY A  68      41.368 -15.350  50.669  1.00 10.99           N  
ATOM   1144  CA  GLY A  68      42.415 -14.353  50.742  1.00  8.37           C  
ATOM   1145  C   GLY A  68      42.634 -13.851  52.144  1.00 12.88           C  
ATOM   1146  O   GLY A  68      43.759 -13.717  52.632  1.00 17.09           O  
ATOM   1147  H   GLY A  68      40.663 -15.184  50.205  1.00 13.19           H  
ATOM   1148  HA2 GLY A  68      43.242 -14.736  50.409  1.00 10.04           H  
ATOM   1149  HA3 GLY A  68      42.183 -13.606  50.169  1.00 10.04           H  
ATOM   1150  N   LEU A  69      41.564 -13.571  52.875  1.00 11.34           N  
ATOM   1151  CA  LEU A  69      41.693 -13.128  54.261  1.00  7.67           C  
ATOM   1152  C   LEU A  69      42.099 -14.252  55.171  1.00 12.48           C  
ATOM   1153  O   LEU A  69      42.840 -14.048  56.151  1.00 10.60           O  
ATOM   1154  CB  LEU A  69      40.408 -12.492  54.748  1.00 11.51           C  
ATOM   1155  CG  LEU A  69      40.138 -11.043  54.364  1.00 24.65           C  
ATOM   1156  CD1 LEU A  69      39.085 -10.468  55.333  1.00 27.95           C  
ATOM   1157  CD2 LEU A  69      41.412 -10.220  54.425  1.00 59.95           C  
ATOM   1158  H   LEU A  69      40.782 -13.653  52.528  1.00 13.61           H  
ATOM   1159  HA  LEU A  69      42.396 -12.446  54.294  1.00  9.21           H  
ATOM   1160  HB2 LEU A  69      39.669 -13.029  54.421  1.00 13.81           H  
ATOM   1161  HB3 LEU A  69      40.397 -12.550  55.717  1.00 13.81           H  
ATOM   1162  HG  LEU A  69      39.782 -11.014  53.452  1.00 29.58           H  
ATOM   1163 HD11 LEU A  69      39.117 -10.950  56.162  1.00 41.92           H  
ATOM   1164 HD12 LEU A  69      39.272  -9.540  55.495  1.00 41.92           H  
ATOM   1165 HD13 LEU A  69      38.212 -10.555  54.945  1.00 41.92           H  
ATOM   1166 HD21 LEU A  69      42.122 -10.698  53.989  1.00 89.93           H  
ATOM   1167 HD22 LEU A  69      41.272  -9.380  53.982  1.00 89.93           H  
ATOM   1168 HD23 LEU A  69      41.648 -10.063  55.342  1.00 89.93           H  
ATOM   1169  N   TYR A  70      41.607 -15.459  54.930  1.00 14.35           N  
ATOM   1170  CA  TYR A  70      41.985 -16.616  55.752  1.00  9.81           C  
ATOM   1171  C   TYR A  70      43.456 -16.740  55.951  1.00 13.19           C  
ATOM   1172  O   TYR A  70      43.944 -16.995  57.045  1.00 11.19           O  
ATOM   1173  CB  TYR A  70      41.359 -17.859  55.143  1.00 15.03           C  
ATOM   1174  CG  TYR A  70      41.748 -19.136  55.838  1.00 14.96           C  
ATOM   1175  CD1 TYR A  70      42.890 -19.830  55.510  1.00 28.85           C  
ATOM   1176  CD2 TYR A  70      40.972 -19.589  56.876  1.00  9.55           C  
ATOM   1177  CE1 TYR A  70      43.220 -21.009  56.168  1.00 28.44           C  
ATOM   1178  CE2 TYR A  70      41.286 -20.743  57.532  1.00 10.39           C  
ATOM   1179  CZ  TYR A  70      42.410 -21.441  57.182  1.00 16.20           C  
ATOM   1180  OH  TYR A  70      42.709 -22.598  57.874  1.00 19.96           O  
ATOM   1181  H   TYR A  70      41.056 -15.567  54.278  1.00 17.22           H  
ATOM   1182  HA  TYR A  70      41.581 -16.490  56.636  1.00 11.77           H  
ATOM   1183  HB2 TYR A  70      40.394 -17.769  55.170  1.00 18.03           H  
ATOM   1184  HB3 TYR A  70      41.623 -17.917  54.211  1.00 18.03           H  
ATOM   1185  HD1 TYR A  70      43.447 -19.507  54.839  1.00 34.62           H  
ATOM   1186  HD2 TYR A  70      40.223 -19.103  57.136  1.00 11.46           H  
ATOM   1187  HE1 TYR A  70      43.976 -21.493  55.925  1.00 34.13           H  
ATOM   1188  HE2 TYR A  70      40.738 -21.054  58.215  1.00 12.46           H  
ATOM   1189  HH  TYR A  70      42.151 -23.173  57.700  1.00 29.93           H  
ATOM   1190  N   SER A  71      44.189 -16.547  54.840  1.00 16.63           N  
ATOM   1191  CA  SER A  71      45.607 -16.616  54.798  1.00 15.93           C  
ATOM   1192  C   SER A  71      46.313 -15.651  55.697  1.00 21.30           C  
ATOM   1193  O   SER A  71      47.511 -15.802  56.045  1.00 24.94           O  
ATOM   1194  CB ASER A  71      46.107 -16.498  53.313  0.59 11.76           C  
ATOM   1195  CB BSER A  71      45.962 -16.084  53.226  0.41 29.72           C  
ATOM   1196  OG ASER A  71      45.934 -15.216  52.808  0.59 12.70           O  
ATOM   1197  OG BSER A  71      45.176 -16.599  52.340  0.41 23.61           O  
ATOM   1198  H   SER A  71      43.773 -16.371  54.109  1.00 19.95           H  
ATOM   1199  HA  SER A  71      45.852 -17.514  55.105  1.00 19.12           H  
ATOM   1200  HB2ASER A  71      47.048 -16.733  53.274  0.59 14.11           H  
ATOM   1201  HB2BSER A  71      45.888 -15.118  53.193  0.41 35.66           H  
ATOM   1202  HB3ASER A  71      45.619 -17.128  52.760  0.59 14.11           H  
ATOM   1203  HB3BSER A  71      46.879 -16.319  53.011  0.41 35.66           H  
ATOM   1204  HG ASER A  71      45.272 -15.200  52.323  0.59 19.05           H  
ATOM   1205  HG BSER A  71      45.192 -17.416  52.402  0.41 35.41           H  
ATOM   1206  N   GLU A  72      45.671 -14.578  56.136  1.00 13.51           N  
ATOM   1207  CA  GLU A  72      46.211 -13.556  56.963  1.00 11.09           C  
ATOM   1208  C   GLU A  72      45.640 -13.494  58.376  1.00 11.86           C  
ATOM   1209  O   GLU A  72      45.963 -12.587  59.167  1.00 13.00           O  
ATOM   1210  CB  GLU A  72      45.903 -12.173  56.329  1.00 11.76           C  
ATOM   1211  CG  GLU A  72      46.400 -11.973  54.916  1.00 20.28           C  
ATOM   1212  CD  GLU A  72      45.924 -10.582  54.412  1.00 27.83           C  
ATOM   1213  OE1 GLU A  72      44.733 -10.499  54.083  1.00 36.01           O  
ATOM   1214  OE2 GLU A  72      46.728  -9.649  54.486  1.00 65.12           O  
ATOM   1215  H   GLU A  72      44.849 -14.492  55.898  1.00 16.21           H  
ATOM   1216  HA  GLU A  72      47.183 -13.672  57.018  1.00 13.31           H  
ATOM   1217  HB2 GLU A  72      44.942 -12.040  56.336  1.00 14.11           H  
ATOM   1218  HB3 GLU A  72      46.295 -11.486  56.891  1.00 14.11           H  
ATOM   1219  HG2 GLU A  72      47.369 -12.018  54.897  1.00 24.33           H  
ATOM   1220  HG3 GLU A  72      46.050 -12.671  54.341  1.00 24.33           H  
ATOM   1221  N   LEU A  73      44.773 -14.436  58.741  1.00 11.25           N  
ATOM   1222  CA  LEU A  73      44.194 -14.427  60.079  1.00  9.81           C  
ATOM   1223  C   LEU A  73      45.188 -14.640  61.175  1.00 12.21           C  
ATOM   1224  O   LEU A  73      44.888 -14.255  62.332  1.00 12.08           O  
ATOM   1225  CB  LEU A  73      43.036 -15.449  60.186  1.00 11.05           C  
ATOM   1226  CG  LEU A  73      41.797 -15.107  59.352  1.00 12.26           C  
ATOM   1227  CD1 LEU A  73      40.821 -16.266  59.351  1.00 16.95           C  
ATOM   1228  CD2 LEU A  73      41.095 -13.863  59.857  1.00 14.58           C  
ATOM   1229  H   LEU A  73      44.553 -15.054  58.185  1.00 13.50           H  
ATOM   1230  HA  LEU A  73      43.805 -13.538  60.215  1.00 11.77           H  
ATOM   1231  HB2 LEU A  73      43.364 -16.318  59.909  1.00 13.26           H  
ATOM   1232  HB3 LEU A  73      42.771 -15.519  61.117  1.00 13.26           H  
ATOM   1233  HG  LEU A  73      42.083 -14.946  58.429  1.00 14.72           H  
ATOM   1234 HD11 LEU A  73      41.303 -17.091  59.440  1.00 25.42           H  
ATOM   1235 HD12 LEU A  73      40.211 -16.171  60.086  1.00 25.42           H  
ATOM   1236 HD13 LEU A  73      40.329 -16.269  58.526  1.00 25.42           H  
ATOM   1237 HD21 LEU A  73      40.851 -13.985  60.777  1.00 21.87           H  
ATOM   1238 HD22 LEU A  73      41.685 -13.109  59.779  1.00 21.87           H  
ATOM   1239 HD23 LEU A  73      40.305 -13.707  59.334  1.00 21.87           H  
ATOM   1240  N   ASP A  74      46.387 -15.128  60.900  1.00 10.97           N  
ATOM   1241  CA  ASP A  74      47.368 -15.240  62.018  1.00 14.29           C  
ATOM   1242  C   ASP A  74      47.948 -13.850  62.304  1.00 18.81           C  
ATOM   1243  O   ASP A  74      48.790 -13.767  63.214  1.00 21.93           O  
ATOM   1244  CB  ASP A  74      48.538 -16.153  61.644  1.00 14.58           C  
ATOM   1245  CG  ASP A  74      48.276 -17.618  61.830  1.00 17.31           C  
ATOM   1246  OD1 ASP A  74      47.129 -17.992  62.134  1.00 18.03           O  
ATOM   1247  OD2 ASP A  74      49.134 -18.436  61.415  1.00 16.00           O  
ATOM   1248  H   ASP A  74      46.594 -15.373  60.102  1.00 13.16           H  
ATOM   1249  HA  ASP A  74      46.921 -15.585  62.819  1.00 17.14           H  
ATOM   1250  HB2 ASP A  74      48.767 -15.995  60.715  1.00 17.50           H  
ATOM   1251  HB3 ASP A  74      49.307 -15.905  62.181  1.00 17.50           H  
ATOM   1252  N   ASP A  75      47.566 -12.831  61.571  1.00 14.47           N  
ATOM   1253  CA  ASP A  75      48.024 -11.457  61.781  1.00 16.76           C  
ATOM   1254  C   ASP A  75      47.088 -10.718  62.734  1.00 20.74           C  
ATOM   1255  O   ASP A  75      47.333  -9.559  63.114  1.00 25.50           O  
ATOM   1256  CB  ASP A  75      48.079 -10.702  60.454  1.00 19.51           C  
ATOM   1257  CG  ASP A  75      49.214 -11.191  59.552  1.00 29.39           C  
ATOM   1258  OD1 ASP A  75      50.039 -11.994  60.007  1.00 39.84           O  
ATOM   1259  OD2 ASP A  75      49.246 -10.760  58.377  1.00 65.30           O  
ATOM   1260  H   ASP A  75      47.013 -12.979  60.929  1.00 17.36           H  
ATOM   1261  HA  ASP A  75      48.923 -11.478  62.171  1.00 20.11           H  
ATOM   1262  HB2 ASP A  75      47.234 -10.812  59.990  1.00 23.41           H  
ATOM   1263  HB3 ASP A  75      48.199  -9.756  60.632  1.00 23.41           H  
ATOM   1264  N   VAL A  76      45.990 -11.338  63.113  1.00 15.87           N  
ATOM   1265  CA  VAL A  76      45.022 -10.665  64.011  1.00 17.53           C  
ATOM   1266  C   VAL A  76      44.853 -11.457  65.295  1.00 13.67           C  
ATOM   1267  O   VAL A  76      45.096 -12.705  65.276  1.00 20.84           O  
ATOM   1268  CB  VAL A  76      43.648 -10.710  63.228  1.00 18.95           C  
ATOM   1269  CG1 VAL A  76      42.550 -10.183  64.141  1.00 36.19           C  
ATOM   1270  CG2 VAL A  76      43.816  -9.791  62.023  1.00 37.38           C  
ATOM   1271  H   VAL A  76      45.833 -12.137  62.838  1.00 19.05           H  
ATOM   1272  HA  VAL A  76      45.294  -9.742  64.197  1.00 21.03           H  
ATOM   1273  HB  VAL A  76      43.446 -11.624  62.939  1.00 22.74           H  
ATOM   1274 HG11 VAL A  76      42.629 -10.592  65.006  1.00 54.29           H  
ATOM   1275 HG12 VAL A  76      42.637  -9.231  64.228  1.00 54.29           H  
ATOM   1276 HG13 VAL A  76      41.693 -10.393  63.764  1.00 54.29           H  
ATOM   1277 HG21 VAL A  76      44.592 -10.057  61.524  1.00 56.08           H  
ATOM   1278 HG22 VAL A  76      43.039  -9.852  61.463  1.00 56.08           H  
ATOM   1279 HG23 VAL A  76      43.924  -8.886  62.324  1.00 56.08           H  
ATOM   1280  N   ASP A  77      44.544 -10.841  66.378  1.00 16.29           N  
ATOM   1281  CA  ASP A  77      44.278 -11.424  67.705  1.00 18.20           C  
ATOM   1282  C   ASP A  77      42.751 -11.336  67.929  1.00 16.40           C  
ATOM   1283  O   ASP A  77      42.218 -10.211  67.943  1.00 19.42           O  
ATOM   1284  CB  ASP A  77      44.975 -10.464  68.762  1.00 15.94           C  
ATOM   1285  CG  ASP A  77      44.611 -10.836  70.162  1.00 22.27           C  
ATOM   1286  OD1 ASP A  77      44.148 -11.945  70.423  1.00 21.24           O  
ATOM   1287  OD2 ASP A  77      44.971 -10.056  71.113  1.00 40.09           O  
ATOM   1288  H   ASP A  77      44.486  -9.985  66.322  1.00 19.55           H  
ATOM   1289  HA  ASP A  77      44.606 -12.345  67.774  1.00 21.84           H  
ATOM   1290  HB2 ASP A  77      45.938 -10.516  68.657  1.00 19.13           H  
ATOM   1291  HB3 ASP A  77      44.704  -9.549  68.592  1.00 19.13           H  
ATOM   1292  N   PHE A  78      42.046 -12.432  68.071  1.00  9.74           N  
ATOM   1293  CA  PHE A  78      40.636 -12.416  68.332  1.00 10.18           C  
ATOM   1294  C   PHE A  78      40.286 -12.551  69.793  1.00 12.61           C  
ATOM   1295  O   PHE A  78      39.152 -12.735  70.194  1.00 11.40           O  
ATOM   1296  CB  PHE A  78      39.913 -13.490  67.512  1.00 12.51           C  
ATOM   1297  CG  PHE A  78      39.926 -13.232  66.014  1.00  9.73           C  
ATOM   1298  CD1 PHE A  78      40.970 -13.630  65.221  1.00  9.85           C  
ATOM   1299  CD2 PHE A  78      38.818 -12.574  65.449  1.00 11.34           C  
ATOM   1300  CE1 PHE A  78      40.945 -13.424  63.855  1.00  9.85           C  
ATOM   1301  CE2 PHE A  78      38.833 -12.322  64.070  1.00 12.12           C  
ATOM   1302  CZ  PHE A  78      39.858 -12.761  63.317  1.00 13.29           C  
ATOM   1303  H   PHE A  78      42.446 -13.190  68.005  1.00 11.69           H  
ATOM   1304  HA  PHE A  78      40.297 -11.547  68.033  1.00 12.22           H  
ATOM   1305  HB2 PHE A  78      40.330 -14.348  67.684  1.00 15.02           H  
ATOM   1306  HB3 PHE A  78      38.992 -13.544  67.811  1.00 15.02           H  
ATOM   1307  HD1 PHE A  78      41.707 -14.045  65.609  1.00 11.82           H  
ATOM   1308  HD2 PHE A  78      38.097 -12.314  65.975  1.00 13.61           H  
ATOM   1309  HE1 PHE A  78      41.640 -13.723  63.314  1.00 11.83           H  
ATOM   1310  HE2 PHE A  78      38.134 -11.851  63.676  1.00 14.54           H  
ATOM   1311  HZ  PHE A  78      39.835 -12.612  62.399  1.00 15.95           H  
ATOM   1312  N   ASN A  79      41.346 -12.502  70.647  1.00 13.66           N  
ATOM   1313  CA  ASN A  79      41.025 -12.574  72.088  1.00 11.63           C  
ATOM   1314  C   ASN A  79      40.173 -11.380  72.468  1.00 10.27           C  
ATOM   1315  O   ASN A  79      40.408 -10.242  72.055  1.00 14.93           O  
ATOM   1316  CB  ASN A  79      42.357 -12.533  72.898  1.00 16.59           C  
ATOM   1317  CG  ASN A  79      42.956 -13.936  72.871  1.00 20.01           C  
ATOM   1318  OD1 ASN A  79      42.411 -14.831  73.546  1.00 33.82           O  
ATOM   1319  ND2 ASN A  79      43.949 -14.112  72.053  1.00 28.32           N  
ATOM   1320  H   ASN A  79      42.156 -12.434  70.364  1.00 16.39           H  
ATOM   1321  HA  ASN A  79      40.541 -13.404  72.282  1.00 13.95           H  
ATOM   1322  HB2 ASN A  79      42.973 -11.899  72.498  1.00 19.90           H  
ATOM   1323  HB3 ASN A  79      42.185 -12.260  73.813  1.00 19.90           H  
ATOM   1324 HD21 ASN A  79      44.281 -14.897  71.943  1.00 33.99           H  
ATOM   1325 HD22 ASN A  79      44.274 -13.443  71.621  1.00 33.99           H  
ATOM   1326  N   GLY A  80      39.126 -11.667  73.263  1.00  9.52           N  
ATOM   1327  CA  GLY A  80      38.266 -10.602  73.690  1.00 12.01           C  
ATOM   1328  C   GLY A  80      37.104 -10.352  72.740  1.00 13.71           C  
ATOM   1329  O   GLY A  80      36.297  -9.460  72.938  1.00 16.04           O  
ATOM   1330  H   GLY A  80      38.975 -12.477  73.510  1.00 11.42           H  
ATOM   1331  HA2 GLY A  80      37.914 -10.815  74.569  1.00 14.41           H  
ATOM   1332  HA3 GLY A  80      38.788  -9.788  73.770  1.00 14.41           H  
ATOM   1333  N   LYS A  81      36.993 -11.157  71.689  1.00  9.87           N  
ATOM   1334  CA  LYS A  81      35.932 -11.046  70.721  1.00  9.72           C  
ATOM   1335  C   LYS A  81      34.955 -12.204  70.794  1.00  8.94           C  
ATOM   1336  O   LYS A  81      35.380 -13.342  71.079  1.00  9.27           O  
ATOM   1337  CB  LYS A  81      36.497 -10.976  69.288  1.00 10.48           C  
ATOM   1338  CG  LYS A  81      37.390  -9.750  69.078  1.00 12.64           C  
ATOM   1339  CD  LYS A  81      37.619  -9.455  67.618  1.00 13.54           C  
ATOM   1340  CE  LYS A  81      38.765  -8.471  67.385  1.00 18.50           C  
ATOM   1341  NZ  LYS A  81      38.579  -7.225  68.142  1.00 19.05           N  
ATOM   1342  H   LYS A  81      37.583 -11.774  71.581  1.00 11.85           H  
ATOM   1343  HA  LYS A  81      35.440 -10.217  70.899  1.00 11.66           H  
ATOM   1344  HB2 LYS A  81      37.011 -11.779  69.108  1.00 12.58           H  
ATOM   1345  HB3 LYS A  81      35.762 -10.946  68.656  1.00 12.58           H  
ATOM   1346  HG2 LYS A  81      36.977  -8.980  69.498  1.00 15.17           H  
ATOM   1347  HG3 LYS A  81      38.245  -9.902  69.510  1.00 15.17           H  
ATOM   1348  HD2 LYS A  81      37.814 -10.284  67.155  1.00 16.25           H  
ATOM   1349  HD3 LYS A  81      36.805  -9.088  67.239  1.00 16.25           H  
ATOM   1350  HE2 LYS A  81      39.601  -8.885  67.650  1.00 22.20           H  
ATOM   1351  HE3 LYS A  81      38.821  -8.265  66.438  1.00 22.20           H  
ATOM   1352  HZ1 LYS A  81      38.396  -7.418  68.991  1.00 28.58           H  
ATOM   1353  HZ2 LYS A  81      39.325  -6.741  68.102  1.00 28.58           H  
ATOM   1354  HZ3 LYS A  81      37.906  -6.762  67.790  1.00 28.58           H  
ATOM   1355  N   LEU A  82      33.690 -11.928  70.554  1.00  5.91           N  
ATOM   1356  CA  LEU A  82      32.674 -12.943  70.452  1.00  6.36           C  
ATOM   1357  C   LEU A  82      32.306 -13.041  68.937  1.00  6.69           C  
ATOM   1358  O   LEU A  82      32.085 -11.983  68.331  1.00  8.00           O  
ATOM   1359  CB  LEU A  82      31.416 -12.621  71.239  1.00  7.07           C  
ATOM   1360  CG  LEU A  82      31.598 -12.546  72.774  1.00 11.37           C  
ATOM   1361  CD1 LEU A  82      30.212 -12.275  73.404  1.00 14.22           C  
ATOM   1362  CD2 LEU A  82      32.225 -13.767  73.332  1.00 16.58           C  
ATOM   1363  H   LEU A  82      33.460 -11.105  70.455  1.00  7.09           H  
ATOM   1364  HA  LEU A  82      33.038 -13.800  70.756  1.00  7.63           H  
ATOM   1365  HB2 LEU A  82      31.069 -11.770  70.929  1.00  8.49           H  
ATOM   1366  HB3 LEU A  82      30.749 -13.298  71.042  1.00  8.49           H  
ATOM   1367  HG  LEU A  82      32.180 -11.783  72.976  1.00 13.64           H  
ATOM   1368 HD11 LEU A  82      29.549 -12.808  72.960  1.00 21.33           H  
ATOM   1369 HD12 LEU A  82      30.235 -12.504  74.336  1.00 21.33           H  
ATOM   1370 HD13 LEU A  82      29.993 -11.345  73.309  1.00 21.33           H  
ATOM   1371 HD21 LEU A  82      32.844 -14.129  72.694  1.00 24.87           H  
ATOM   1372 HD22 LEU A  82      32.691 -13.546  74.141  1.00 24.87           H  
ATOM   1373 HD23 LEU A  82      31.544 -14.418  73.521  1.00 24.87           H  
ATOM   1374  N   VAL A  83      32.250 -14.213  68.422  1.00  6.04           N  
ATOM   1375  CA  VAL A  83      32.108 -14.411  66.973  1.00  6.44           C  
ATOM   1376  C   VAL A  83      31.014 -15.415  66.667  1.00  6.04           C  
ATOM   1377  O   VAL A  83      31.015 -16.531  67.253  1.00  6.66           O  
ATOM   1378  CB  VAL A  83      33.434 -14.877  66.391  1.00  7.51           C  
ATOM   1379  CG1 VAL A  83      33.383 -14.820  64.834  1.00  7.38           C  
ATOM   1380  CG2 VAL A  83      34.624 -14.055  66.855  1.00 10.06           C  
ATOM   1381  H   VAL A  83      32.298 -14.900  68.936  1.00  7.25           H  
ATOM   1382  HA  VAL A  83      31.870 -13.554  66.562  1.00  7.73           H  
ATOM   1383  HB  VAL A  83      33.579 -15.808  66.661  1.00  9.02           H  
ATOM   1384 HG11 VAL A  83      32.564 -15.214  64.526  1.00 11.07           H  
ATOM   1385 HG12 VAL A  83      33.426 -13.905  64.545  1.00 11.07           H  
ATOM   1386 HG13 VAL A  83      34.128 -15.306  64.471  1.00 11.07           H  
ATOM   1387 HG21 VAL A  83      34.625 -14.007  67.813  1.00 15.09           H  
ATOM   1388 HG22 VAL A  83      35.436 -14.470  66.554  1.00 15.09           H  
ATOM   1389 HG23 VAL A  83      34.563 -13.170  66.489  1.00 15.09           H  
ATOM   1390  N   ALA A  84      30.120 -15.036  65.796  1.00  5.40           N  
ATOM   1391  CA  ALA A  84      29.065 -15.887  65.299  1.00  5.89           C  
ATOM   1392  C   ALA A  84      29.253 -16.142  63.808  1.00  5.05           C  
ATOM   1393  O   ALA A  84      29.896 -15.323  63.145  1.00  7.34           O  
ATOM   1394  CB  ALA A  84      27.674 -15.320  65.516  1.00  8.38           C  
ATOM   1395  H   ALA A  84      30.161 -14.229  65.501  1.00  6.48           H  
ATOM   1396  HA  ALA A  84      29.121 -16.746  65.766  1.00  7.07           H  
ATOM   1397  HB1 ALA A  84      27.549 -15.128  66.448  1.00 12.57           H  
ATOM   1398  HB2 ALA A  84      27.575 -14.512  65.007  1.00 12.57           H  
ATOM   1399  HB3 ALA A  84      27.020 -15.961  65.229  1.00 12.57           H  
ATOM   1400  N   TYR A  85      28.742 -17.244  63.311  1.00  6.05           N  
ATOM   1401  CA  TYR A  85      28.946 -17.651  61.925  1.00  4.61           C  
ATOM   1402  C   TYR A  85      27.610 -17.946  61.264  1.00  5.12           C  
ATOM   1403  O   TYR A  85      26.784 -18.644  61.815  1.00  6.89           O  
ATOM   1404  CB  TYR A  85      29.835 -18.929  61.886  1.00  5.44           C  
ATOM   1405  CG  TYR A  85      31.166 -18.705  62.567  1.00  5.85           C  
ATOM   1406  CD1 TYR A  85      31.330 -18.701  63.934  1.00  6.93           C  
ATOM   1407  CD2 TYR A  85      32.273 -18.382  61.775  1.00  6.62           C  
ATOM   1408  CE1 TYR A  85      32.579 -18.470  64.540  1.00  6.14           C  
ATOM   1409  CE2 TYR A  85      33.491 -18.141  62.384  1.00  6.37           C  
ATOM   1410  CZ  TYR A  85      33.632 -18.179  63.730  1.00  6.21           C  
ATOM   1411  OH  TYR A  85      34.895 -17.873  64.261  1.00  8.13           O  
ATOM   1412  H   TYR A  85      28.267 -17.747  63.823  1.00  7.26           H  
ATOM   1413  HA  TYR A  85      29.396 -16.929  61.439  1.00  5.53           H  
ATOM   1414  HB2 TYR A  85      29.369 -19.658  62.325  1.00  6.53           H  
ATOM   1415  HB3 TYR A  85      29.987 -19.185  60.962  1.00  6.53           H  
ATOM   1416  HD1 TYR A  85      30.590 -18.857  64.476  1.00  8.32           H  
ATOM   1417  HD2 TYR A  85      32.191 -18.329  60.850  1.00  7.94           H  
ATOM   1418  HE1 TYR A  85      32.680 -18.515  65.463  1.00  7.37           H  
ATOM   1419  HE2 TYR A  85      34.232 -17.949  61.855  1.00  7.64           H  
ATOM   1420  HH  TYR A  85      35.007 -18.290  64.958  1.00 12.19           H  
ATOM   1421  N   PHE A  86      27.504 -17.650  59.963  1.00  6.17           N  
ATOM   1422  CA  PHE A  86      26.462 -18.150  59.119  1.00  4.86           C  
ATOM   1423  C   PHE A  86      27.025 -18.510  57.758  1.00  5.70           C  
ATOM   1424  O   PHE A  86      27.919 -17.929  57.222  1.00  5.93           O  
ATOM   1425  CB  PHE A  86      25.273 -17.229  58.989  1.00  5.83           C  
ATOM   1426  CG  PHE A  86      25.450 -16.004  58.148  1.00  7.99           C  
ATOM   1427  CD1 PHE A  86      26.074 -14.875  58.660  1.00  8.72           C  
ATOM   1428  CD2 PHE A  86      25.056 -15.962  56.830  1.00  8.48           C  
ATOM   1429  CE1 PHE A  86      26.277 -13.743  57.910  1.00  9.75           C  
ATOM   1430  CE2 PHE A  86      25.282 -14.847  56.049  1.00  8.26           C  
ATOM   1431  CZ  PHE A  86      25.892 -13.727  56.565  1.00  8.23           C  
ATOM   1432  H   PHE A  86      28.094 -17.130  59.615  1.00  7.41           H  
ATOM   1433  HA  PHE A  86      26.138 -18.981  59.524  1.00  5.83           H  
ATOM   1434  HB2 PHE A  86      24.535 -17.741  58.622  1.00  7.00           H  
ATOM   1435  HB3 PHE A  86      25.013 -16.947  59.879  1.00  7.00           H  
ATOM   1436  HD1 PHE A  86      26.365 -14.886  59.543  1.00 10.46           H  
ATOM   1437  HD2 PHE A  86      24.629 -16.700  56.459  1.00 10.18           H  
ATOM   1438  HE1 PHE A  86      26.669 -12.991  58.294  1.00 11.70           H  
ATOM   1439  HE2 PHE A  86      25.017 -14.853  55.158  1.00  9.92           H  
ATOM   1440  HZ  PHE A  86      26.045 -12.979  56.033  1.00  9.88           H  
ATOM   1441  N   GLY A  87      26.320 -19.492  57.175  1.00  9.07           N  
ATOM   1442  CA  GLY A  87      26.725 -19.830  55.813  1.00 15.87           C  
ATOM   1443  C   GLY A  87      25.512 -20.196  54.964  1.00 10.02           C  
ATOM   1444  O   GLY A  87      24.498 -20.562  55.501  1.00  9.26           O  
ATOM   1445  H   GLY A  87      25.675 -19.895  57.577  1.00 10.88           H  
ATOM   1446  HA2 GLY A  87      27.183 -19.073  55.415  1.00 19.05           H  
ATOM   1447  HA3 GLY A  87      27.342 -20.578  55.835  1.00 19.05           H  
ATOM   1448  N   THR A  88      25.703 -20.104  53.664  1.00  9.80           N  
ATOM   1449  CA  THR A  88      24.786 -20.621  52.687  1.00  9.85           C  
ATOM   1450  C   THR A  88      25.463 -21.819  52.019  1.00 10.05           C  
ATOM   1451  O   THR A  88      26.688 -21.859  51.883  1.00  8.97           O  
ATOM   1452  CB  THR A  88      24.231 -19.682  51.638  1.00 15.09           C  
ATOM   1453  OG1 THR A  88      25.205 -19.167  50.774  1.00 15.95           O  
ATOM   1454  CG2 THR A  88      23.573 -18.458  52.321  1.00 12.33           C  
ATOM   1455  H   THR A  88      26.416 -19.712  53.385  1.00 11.76           H  
ATOM   1456  HA  THR A  88      24.017 -20.973  53.182  1.00 11.82           H  
ATOM   1457  HB  THR A  88      23.555 -20.156  51.111  1.00 18.11           H  
ATOM   1458  HG1 THR A  88      25.893 -19.018  51.195  1.00 23.93           H  
ATOM   1459 HG21 THR A  88      23.369 -18.672  53.234  1.00 18.49           H  
ATOM   1460 HG22 THR A  88      24.179 -17.713  52.295  1.00 18.49           H  
ATOM   1461 HG23 THR A  88      22.765 -18.229  51.857  1.00 18.49           H  
ATOM   1462  N   GLY A  89      24.637 -22.785  51.660  1.00  9.72           N  
ATOM   1463  CA  GLY A  89      25.172 -24.015  51.030  1.00  8.04           C  
ATOM   1464  C   GLY A  89      24.014 -24.812  50.468  1.00  9.64           C  
ATOM   1465  O   GLY A  89      22.874 -24.362  50.558  1.00 12.19           O  
ATOM   1466  H   GLY A  89      23.791 -22.700  51.792  1.00 11.66           H  
ATOM   1467  HA2 GLY A  89      25.789 -23.782  50.320  1.00  9.65           H  
ATOM   1468  HA3 GLY A  89      25.649 -24.544  51.689  1.00  9.65           H  
ATOM   1469  N   ASP A  90      24.340 -25.919  49.848  1.00  7.38           N  
ATOM   1470  CA  ASP A  90      23.325 -26.793  49.173  1.00  6.75           C  
ATOM   1471  C   ASP A  90      23.488 -28.182  49.739  1.00  8.22           C  
ATOM   1472  O   ASP A  90      24.441 -28.891  49.420  1.00  8.43           O  
ATOM   1473  CB  ASP A  90      23.613 -26.731  47.700  1.00  9.47           C  
ATOM   1474  CG  ASP A  90      22.835 -27.735  46.846  1.00 12.88           C  
ATOM   1475  OD1 ASP A  90      22.053 -28.531  47.375  1.00 11.83           O  
ATOM   1476  OD2 ASP A  90      23.110 -27.687  45.630  1.00 16.12           O  
ATOM   1477  H   ASP A  90      25.167 -26.154  49.828  1.00  8.85           H  
ATOM   1478  HA  ASP A  90      22.421 -26.460  49.354  1.00  8.10           H  
ATOM   1479  HB2 ASP A  90      23.411 -25.836  47.384  1.00 11.36           H  
ATOM   1480  HB3 ASP A  90      24.562 -26.881  47.564  1.00 11.36           H  
ATOM   1481  N   GLN A  91      22.562 -28.624  50.581  1.00  9.35           N  
ATOM   1482  CA  GLN A  91      22.627 -29.886  51.244  1.00  9.49           C  
ATOM   1483  C   GLN A  91      22.330 -31.073  50.333  1.00 10.16           C  
ATOM   1484  O   GLN A  91      22.746 -32.206  50.643  1.00 14.78           O  
ATOM   1485  CB  GLN A  91      21.720 -29.935  52.485  1.00 10.37           C  
ATOM   1486  CG  GLN A  91      20.233 -29.952  52.151  1.00 13.73           C  
ATOM   1487  CD  GLN A  91      19.402 -29.449  53.317  1.00 19.27           C  
ATOM   1488  OE1 GLN A  91      18.868 -30.185  54.132  1.00 16.75           O  
ATOM   1489  NE2 GLN A  91      19.313 -28.125  53.406  1.00 14.88           N  
ATOM   1490  H   GLN A  91      21.883 -28.121  50.736  1.00 11.22           H  
ATOM   1491  HA  GLN A  91      23.548 -29.993  51.561  1.00 11.39           H  
ATOM   1492  HB2 GLN A  91      21.935 -30.730  52.999  1.00 12.45           H  
ATOM   1493  HB3 GLN A  91      21.908 -29.164  53.042  1.00 12.45           H  
ATOM   1494  HG2 GLN A  91      20.071 -29.392  51.376  1.00 16.48           H  
ATOM   1495  HG3 GLN A  91      19.963 -30.857  51.930  1.00 16.48           H  
ATOM   1496 HE21 GLN A  91      18.871 -27.766  54.051  1.00 17.86           H  
ATOM   1497 HE22 GLN A  91      19.698 -27.627  52.820  1.00 17.86           H  
ATOM   1498  N   ILE A  92      21.656 -30.846  49.255  1.00  9.82           N  
ATOM   1499  CA  ILE A  92      21.305 -31.952  48.339  1.00 12.34           C  
ATOM   1500  C   ILE A  92      22.425 -32.193  47.357  1.00 16.32           C  
ATOM   1501  O   ILE A  92      22.831 -33.344  47.139  1.00 16.47           O  
ATOM   1502  CB  ILE A  92      20.009 -31.631  47.636  1.00 14.94           C  
ATOM   1503  CG1 ILE A  92      18.787 -31.531  48.545  1.00 20.72           C  
ATOM   1504  CG2 ILE A  92      19.739 -32.576  46.483  1.00 17.38           C  
ATOM   1505  CD1 ILE A  92      17.510 -31.397  47.732  1.00 24.81           C  
ATOM   1506  H   ILE A  92      21.408 -30.043  49.069  1.00 11.78           H  
ATOM   1507  HA  ILE A  92      21.177 -32.766  48.870  1.00 14.80           H  
ATOM   1508  HB  ILE A  92      20.127 -30.743  47.238  1.00 17.93           H  
ATOM   1509 HG12 ILE A  92      18.733 -32.323  49.101  1.00 24.86           H  
ATOM   1510 HG13 ILE A  92      18.881 -30.761  49.127  1.00 24.86           H  
ATOM   1511 HG21 ILE A  92      20.461 -32.525  45.852  1.00 26.07           H  
ATOM   1512 HG22 ILE A  92      19.668 -33.474  46.815  1.00 26.07           H  
ATOM   1513 HG23 ILE A  92      18.918 -32.328  46.052  1.00 26.07           H  
ATOM   1514 HD11 ILE A  92      17.616 -31.850  46.892  1.00 37.21           H  
ATOM   1515 HD12 ILE A  92      16.779 -31.789  48.216  1.00 37.21           H  
ATOM   1516 HD13 ILE A  92      17.327 -30.468  47.573  1.00 37.21           H  
ATOM   1517  N   GLY A  93      22.966 -31.138  46.739  1.00 11.04           N  
ATOM   1518  CA  GLY A  93      24.077 -31.369  45.824  1.00 12.61           C  
ATOM   1519  C   GLY A  93      25.399 -31.620  46.489  1.00 13.71           C  
ATOM   1520  O   GLY A  93      26.264 -32.243  45.854  1.00 12.48           O  
ATOM   1521  H   GLY A  93      22.665 -30.344  46.877  1.00 13.25           H  
ATOM   1522  HA2 GLY A  93      23.864 -32.131  45.264  1.00 15.13           H  
ATOM   1523  HA3 GLY A  93      24.165 -30.596  45.244  1.00 15.13           H  
ATOM   1524  N   TYR A  94      25.635 -31.177  47.705  1.00 10.88           N  
ATOM   1525  CA  TYR A  94      26.939 -31.358  48.367  1.00 11.00           C  
ATOM   1526  C   TYR A  94      26.762 -31.881  49.727  1.00 11.59           C  
ATOM   1527  O   TYR A  94      27.191 -31.279  50.757  1.00 13.04           O  
ATOM   1528  CB  TYR A  94      27.663 -29.956  48.375  1.00  8.94           C  
ATOM   1529  CG  TYR A  94      27.787 -29.500  46.961  1.00 10.87           C  
ATOM   1530  CD1 TYR A  94      28.840 -29.944  46.175  1.00 12.69           C  
ATOM   1531  CD2 TYR A  94      26.797 -28.718  46.381  1.00  9.36           C  
ATOM   1532  CE1 TYR A  94      28.906 -29.545  44.831  1.00 13.08           C  
ATOM   1533  CE2 TYR A  94      26.841 -28.363  45.056  1.00 11.45           C  
ATOM   1534  CZ  TYR A  94      27.915 -28.771  44.295  1.00 10.97           C  
ATOM   1535  OH  TYR A  94      27.962 -28.393  42.954  1.00 18.52           O  
ATOM   1536  H   TYR A  94      25.007 -30.769  48.128  1.00 13.06           H  
ATOM   1537  HA  TYR A  94      27.476 -31.992  47.848  1.00 13.21           H  
ATOM   1538  HB2 TYR A  94      27.145 -29.316  48.888  1.00 10.72           H  
ATOM   1539  HB3 TYR A  94      28.541 -30.036  48.779  1.00 10.72           H  
ATOM   1540  HD1 TYR A  94      29.495 -30.498  46.534  1.00 15.23           H  
ATOM   1541  HD2 TYR A  94      26.086 -28.426  46.905  1.00 11.23           H  
ATOM   1542  HE1 TYR A  94      29.626 -29.807  44.304  1.00 15.70           H  
ATOM   1543  HE2 TYR A  94      26.158 -27.856  44.678  1.00 13.74           H  
ATOM   1544  HH  TYR A  94      27.207 -28.424  42.635  1.00 27.78           H  
ATOM   1545  N   ALA A  95      26.102 -33.045  49.856  1.00 11.45           N  
ATOM   1546  CA  ALA A  95      25.771 -33.617  51.135  1.00  9.65           C  
ATOM   1547  C   ALA A  95      26.931 -33.984  52.022  1.00 10.95           C  
ATOM   1548  O   ALA A  95      26.797 -34.160  53.230  1.00 15.89           O  
ATOM   1549  CB  ALA A  95      24.771 -34.758  50.991  1.00 17.75           C  
ATOM   1550  H   ALA A  95      25.867 -33.466  49.143  1.00 13.74           H  
ATOM   1551  HA  ALA A  95      25.291 -32.911  51.617  1.00 11.58           H  
ATOM   1552  HB1 ALA A  95      25.102 -35.396  50.354  1.00 26.63           H  
ATOM   1553  HB2 ALA A  95      24.650 -35.187  51.841  1.00 26.63           H  
ATOM   1554  HB3 ALA A  95      23.930 -34.409  50.685  1.00 26.63           H  
ATOM   1555  N   ASP A  96      28.106 -34.213  51.420  1.00 10.68           N  
ATOM   1556  CA  ASP A  96      29.286 -34.577  52.154  1.00 10.85           C  
ATOM   1557  C   ASP A  96      30.167 -33.390  52.538  1.00 14.53           C  
ATOM   1558  O   ASP A  96      31.173 -33.579  53.264  1.00 14.03           O  
ATOM   1559  CB  ASP A  96      30.158 -35.556  51.325  1.00 15.01           C  
ATOM   1560  CG  ASP A  96      29.391 -36.860  51.033  1.00 20.97           C  
ATOM   1561  OD1 ASP A  96      28.774 -37.390  51.946  1.00 22.95           O  
ATOM   1562  OD2 ASP A  96      29.414 -37.263  49.849  1.00 33.46           O  
ATOM   1563  H   ASP A  96      28.156 -34.140  50.564  1.00 12.82           H  
ATOM   1564  HA  ASP A  96      29.009 -35.033  52.976  1.00 13.02           H  
ATOM   1565  HB2 ASP A  96      30.410 -35.135  50.488  1.00 18.01           H  
ATOM   1566  HB3 ASP A  96      30.970 -35.760  51.814  1.00 18.01           H  
ATOM   1567  N   ASN A  97      29.785 -32.180  52.097  1.00 12.06           N  
ATOM   1568  CA  ASN A  97      30.612 -31.000  52.398  1.00 11.05           C  
ATOM   1569  C   ASN A  97      29.719 -29.781  52.680  1.00  8.36           C  
ATOM   1570  O   ASN A  97      30.048 -28.662  52.284  1.00  8.43           O  
ATOM   1571  CB  ASN A  97      31.413 -30.657  51.097  1.00 10.05           C  
ATOM   1572  CG  ASN A  97      32.428 -31.780  50.800  1.00 12.38           C  
ATOM   1573  OD1 ASN A  97      32.161 -32.634  49.967  1.00 14.64           O  
ATOM   1574  ND2 ASN A  97      33.538 -31.719  51.470  1.00 12.70           N  
ATOM   1575  H   ASN A  97      29.061 -32.095  51.641  1.00 14.48           H  
ATOM   1576  HA  ASN A  97      31.217 -31.175  53.148  1.00 13.26           H  
ATOM   1577  HB2 ASN A  97      30.801 -30.562  50.351  1.00 12.06           H  
ATOM   1578  HB3 ASN A  97      31.881 -29.815  51.214  1.00 12.06           H  
ATOM   1579 HD21 ASN A  97      34.150 -32.308  51.342  1.00 15.24           H  
ATOM   1580 HD22 ASN A  97      33.660 -31.088  52.042  1.00 15.24           H  
ATOM   1581  N   PHE A  98      28.583 -30.077  53.307  1.00  9.42           N  
ATOM   1582  CA  PHE A  98      27.575 -29.056  53.570  1.00  8.41           C  
ATOM   1583  C   PHE A  98      28.045 -28.064  54.629  1.00  7.90           C  
ATOM   1584  O   PHE A  98      28.341 -28.436  55.760  1.00 10.03           O  
ATOM   1585  CB  PHE A  98      26.271 -29.707  53.975  1.00  8.92           C  
ATOM   1586  CG  PHE A  98      25.119 -28.733  54.251  1.00  7.66           C  
ATOM   1587  CD1 PHE A  98      24.726 -27.851  53.284  1.00  8.52           C  
ATOM   1588  CD2 PHE A  98      24.491 -28.766  55.485  1.00  9.62           C  
ATOM   1589  CE1 PHE A  98      23.646 -27.002  53.500  1.00 10.52           C  
ATOM   1590  CE2 PHE A  98      23.442 -27.880  55.731  1.00 10.23           C  
ATOM   1591  CZ  PHE A  98      23.032 -27.033  54.749  1.00  9.06           C  
ATOM   1592  H   PHE A  98      28.441 -30.886  53.563  1.00 11.31           H  
ATOM   1593  HA  PHE A  98      27.421 -28.561  52.739  1.00 10.09           H  
ATOM   1594  HB2 PHE A  98      25.998 -30.315  53.270  1.00 10.71           H  
ATOM   1595  HB3 PHE A  98      26.425 -30.235  54.774  1.00 10.71           H  
ATOM   1596  HD1 PHE A  98      25.184 -27.819  52.475  1.00 10.22           H  
ATOM   1597  HD2 PHE A  98      24.765 -29.369  56.138  1.00 11.54           H  
ATOM   1598  HE1 PHE A  98      23.344 -26.431  52.831  1.00 12.62           H  
ATOM   1599  HE2 PHE A  98      23.025 -27.869  56.563  1.00 12.28           H  
ATOM   1600  HZ  PHE A  98      22.321 -26.458  54.917  1.00 10.87           H  
ATOM   1601  N   GLN A  99      28.205 -26.792  54.244  1.00  7.68           N  
ATOM   1602  CA  GLN A  99      28.653 -25.775  55.195  1.00  6.57           C  
ATOM   1603  C   GLN A  99      30.066 -25.925  55.662  1.00  6.64           C  
ATOM   1604  O   GLN A  99      30.474 -25.373  56.715  1.00  7.49           O  
ATOM   1605  CB  GLN A  99      27.728 -25.531  56.362  1.00  9.24           C  
ATOM   1606  CG  GLN A  99      26.244 -25.377  56.016  1.00 10.70           C  
ATOM   1607  CD  GLN A  99      25.984 -23.994  55.407  1.00 10.44           C  
ATOM   1608  OE1 GLN A  99      26.799 -23.097  55.358  1.00 12.82           O  
ATOM   1609  NE2 GLN A  99      24.724 -23.853  54.954  1.00  9.99           N  
ATOM   1610  H   GLN A  99      28.043 -26.570  53.429  1.00  9.22           H  
ATOM   1611  HA  GLN A  99      28.644 -24.936  54.688  1.00  7.89           H  
ATOM   1612  HB2 GLN A  99      27.820 -26.270  56.984  1.00 11.09           H  
ATOM   1613  HB3 GLN A  99      28.019 -24.728  56.820  1.00 11.09           H  
ATOM   1614  HG2 GLN A  99      25.984 -26.065  55.384  1.00 12.84           H  
ATOM   1615  HG3 GLN A  99      25.709 -25.486  56.818  1.00 12.84           H  
ATOM   1616 HE21 GLN A  99      24.470 -23.105  54.613  1.00 11.99           H  
ATOM   1617 HE22 GLN A  99      24.172 -24.511  55.004  1.00 11.99           H  
ATOM   1618  N   ASP A 100      30.938 -26.603  54.897  1.00  7.75           N  
ATOM   1619  CA  ASP A 100      32.295 -26.737  55.361  1.00  6.10           C  
ATOM   1620  C   ASP A 100      32.972 -25.403  55.601  1.00  6.69           C  
ATOM   1621  O   ASP A 100      33.837 -25.300  56.520  1.00  7.61           O  
ATOM   1622  CB  ASP A 100      33.161 -27.533  54.372  1.00  6.68           C  
ATOM   1623  CG  ASP A 100      32.965 -28.987  54.310  1.00  6.21           C  
ATOM   1624  OD1 ASP A 100      32.229 -29.558  55.156  1.00  9.04           O  
ATOM   1625  OD2 ASP A 100      33.658 -29.649  53.463  1.00 11.06           O  
ATOM   1626  H   ASP A 100      30.692 -26.948  54.149  1.00  9.30           H  
ATOM   1627  HA  ASP A 100      32.278 -27.225  56.211  1.00  7.32           H  
ATOM   1628  HB2 ASP A 100      33.007 -27.173  53.485  1.00  8.02           H  
ATOM   1629  HB3 ASP A 100      34.092 -27.367  54.591  1.00  8.02           H  
ATOM   1630  N   ALA A 101      32.758 -24.397  54.787  1.00  5.32           N  
ATOM   1631  CA  ALA A 101      33.443 -23.119  54.889  1.00  5.04           C  
ATOM   1632  C   ALA A 101      33.393 -22.485  56.230  1.00  5.27           C  
ATOM   1633  O   ALA A 101      34.383 -21.996  56.777  1.00  6.61           O  
ATOM   1634  CB  ALA A 101      33.007 -22.150  53.803  1.00  8.90           C  
ATOM   1635  H   ALA A 101      32.180 -24.499  54.158  1.00  6.38           H  
ATOM   1636  HA  ALA A 101      34.389 -23.308  54.716  1.00  6.04           H  
ATOM   1637  HB1 ALA A 101      33.145 -22.551  52.942  1.00 13.35           H  
ATOM   1638  HB2 ALA A 101      32.077 -21.943  53.914  1.00 13.35           H  
ATOM   1639  HB3 ALA A 101      33.525 -21.344  53.868  1.00 13.35           H  
ATOM   1640  N   ILE A 102      32.198 -22.413  56.857  1.00  6.82           N  
ATOM   1641  CA  ILE A 102      32.165 -21.816  58.179  1.00  5.96           C  
ATOM   1642  C   ILE A 102      32.889 -22.619  59.229  1.00  6.65           C  
ATOM   1643  O   ILE A 102      33.378 -22.101  60.233  1.00  8.15           O  
ATOM   1644  CB  ILE A 102      30.733 -21.441  58.652  1.00  7.19           C  
ATOM   1645  CG1 ILE A 102      29.750 -22.577  58.671  1.00 10.61           C  
ATOM   1646  CG2 ILE A 102      30.252 -20.252  57.830  1.00 13.15           C  
ATOM   1647  CD1 ILE A 102      28.381 -22.284  59.269  1.00 11.45           C  
ATOM   1648  H   ILE A 102      31.482 -22.710  56.485  1.00  8.18           H  
ATOM   1649  HA  ILE A 102      32.654 -20.970  58.104  1.00  7.15           H  
ATOM   1650  HB  ILE A 102      30.816 -21.126  59.577  1.00  8.63           H  
ATOM   1651 HG12 ILE A 102      29.622 -22.880  57.758  1.00 12.73           H  
ATOM   1652 HG13 ILE A 102      30.146 -23.310  59.167  1.00 12.73           H  
ATOM   1653 HG21 ILE A 102      30.883 -19.533  57.908  1.00 19.73           H  
ATOM   1654 HG22 ILE A 102      30.174 -20.511  56.909  1.00 19.73           H  
ATOM   1655 HG23 ILE A 102      29.396 -19.964  58.155  1.00 19.73           H  
ATOM   1656 HD11 ILE A 102      28.464 -21.603  59.941  1.00 17.17           H  
ATOM   1657 HD12 ILE A 102      27.787 -21.981  58.578  1.00 17.17           H  
ATOM   1658 HD13 ILE A 102      28.028 -23.083  59.667  1.00 17.17           H  
ATOM   1659  N   GLY A 103      32.910 -23.952  59.051  1.00  8.45           N  
ATOM   1660  CA  GLY A 103      33.702 -24.778  59.985  1.00  5.89           C  
ATOM   1661  C   GLY A 103      35.173 -24.502  59.840  1.00  4.63           C  
ATOM   1662  O   GLY A 103      35.890 -24.384  60.852  1.00  7.73           O  
ATOM   1663  H   GLY A 103      32.472 -24.316  58.406  1.00 10.14           H  
ATOM   1664  HA2 GLY A 103      33.426 -24.588  60.896  1.00  7.06           H  
ATOM   1665  HA3 GLY A 103      33.531 -25.717  59.810  1.00  7.06           H  
ATOM   1666  N   ILE A 104      35.707 -24.327  58.644  1.00  6.60           N  
ATOM   1667  CA  ILE A 104      37.127 -23.994  58.453  1.00  6.98           C  
ATOM   1668  C   ILE A 104      37.474 -22.648  59.022  1.00  6.36           C  
ATOM   1669  O   ILE A 104      38.475 -22.433  59.684  1.00  8.30           O  
ATOM   1670  CB  ILE A 104      37.412 -24.032  56.923  1.00  6.57           C  
ATOM   1671  CG1 ILE A 104      37.225 -25.445  56.384  1.00  7.30           C  
ATOM   1672  CG2 ILE A 104      38.801 -23.495  56.623  1.00  9.70           C  
ATOM   1673  CD1 ILE A 104      37.109 -25.562  54.902  1.00 11.04           C  
ATOM   1674  H   ILE A 104      35.205 -24.411  57.951  1.00  7.92           H  
ATOM   1675  HA  ILE A 104      37.675 -24.676  58.894  1.00  8.38           H  
ATOM   1676  HB  ILE A 104      36.761 -23.450  56.479  1.00  7.88           H  
ATOM   1677 HG12 ILE A 104      37.977 -25.985  56.675  1.00  8.76           H  
ATOM   1678 HG13 ILE A 104      36.426 -25.821  56.784  1.00  8.76           H  
ATOM   1679 HG21 ILE A 104      39.453 -24.001  57.113  1.00 14.55           H  
ATOM   1680 HG22 ILE A 104      38.977 -23.572  55.682  1.00 14.55           H  
ATOM   1681 HG23 ILE A 104      38.850 -22.572  56.883  1.00 14.55           H  
ATOM   1682 HD11 ILE A 104      37.677 -24.910  54.484  1.00 16.56           H  
ATOM   1683 HD12 ILE A 104      37.376 -26.442  54.628  1.00 16.56           H  
ATOM   1684 HD13 ILE A 104      36.198 -25.408  54.639  1.00 16.56           H  
ATOM   1685  N   LEU A 105      36.611 -21.634  58.793  1.00  5.87           N  
ATOM   1686  CA  LEU A 105      36.831 -20.318  59.331  1.00  5.80           C  
ATOM   1687  C   LEU A 105      36.759 -20.330  60.853  1.00  6.92           C  
ATOM   1688  O   LEU A 105      37.606 -19.689  61.484  1.00  7.37           O  
ATOM   1689  CB  LEU A 105      35.812 -19.318  58.741  1.00  6.21           C  
ATOM   1690  CG  LEU A 105      36.057 -18.897  57.284  1.00  7.76           C  
ATOM   1691  CD1 LEU A 105      34.867 -18.145  56.726  1.00 10.00           C  
ATOM   1692  CD2 LEU A 105      37.312 -18.083  57.140  1.00 13.06           C  
ATOM   1693  H   LEU A 105      35.912 -21.779  58.313  1.00  7.04           H  
ATOM   1694  HA  LEU A 105      37.730 -20.028  59.070  1.00  6.96           H  
ATOM   1695  HB2 LEU A 105      34.928 -19.713  58.800  1.00  7.45           H  
ATOM   1696  HB3 LEU A 105      35.812 -18.520  59.293  1.00  7.45           H  
ATOM   1697  HG  LEU A 105      36.169 -19.713  56.753  1.00  9.31           H  
ATOM   1698 HD11 LEU A 105      34.317 -17.835  57.449  1.00 15.01           H  
ATOM   1699 HD12 LEU A 105      35.175 -17.394  56.213  1.00 15.01           H  
ATOM   1700 HD13 LEU A 105      34.355 -18.729  56.163  1.00 15.01           H  
ATOM   1701 HD21 LEU A 105      37.335 -17.407  57.821  1.00 19.58           H  
ATOM   1702 HD22 LEU A 105      38.078 -18.655  57.232  1.00 19.58           H  
ATOM   1703 HD23 LEU A 105      37.326 -17.666  56.275  1.00 19.58           H  
ATOM   1704  N   GLU A 106      35.791 -20.977  61.470  1.00  5.86           N  
ATOM   1705  CA  GLU A 106      35.694 -20.949  62.926  1.00  4.55           C  
ATOM   1706  C   GLU A 106      36.884 -21.654  63.552  1.00  6.66           C  
ATOM   1707  O   GLU A 106      37.365 -21.243  64.625  1.00  7.56           O  
ATOM   1708  CB  GLU A 106      34.373 -21.598  63.374  1.00  5.82           C  
ATOM   1709  CG  GLU A 106      34.183 -21.478  64.890  1.00  6.49           C  
ATOM   1710  CD  GLU A 106      34.699 -22.607  65.698  1.00  9.50           C  
ATOM   1711  OE1 GLU A 106      35.121 -23.670  65.244  1.00  8.87           O  
ATOM   1712  OE2 GLU A 106      34.662 -22.470  67.003  1.00  9.51           O  
ATOM   1713  H   GLU A 106      35.212 -21.418  61.012  1.00  7.03           H  
ATOM   1714  HA  GLU A 106      35.696 -20.014  63.220  1.00  5.45           H  
ATOM   1715  HB2 GLU A 106      33.632 -21.167  62.921  1.00  6.98           H  
ATOM   1716  HB3 GLU A 106      34.374 -22.535  63.123  1.00  6.98           H  
ATOM   1717  HG2 GLU A 106      34.619 -20.665  65.188  1.00  7.79           H  
ATOM   1718  HG3 GLU A 106      33.235 -21.382  65.071  1.00  7.79           H  
ATOM   1719  N   GLU A 107      37.395 -22.700  62.934  1.00  6.95           N  
ATOM   1720  CA  GLU A 107      38.548 -23.392  63.552  1.00  7.29           C  
ATOM   1721  C   GLU A 107      39.737 -22.441  63.610  1.00  8.55           C  
ATOM   1722  O   GLU A 107      40.426 -22.379  64.642  1.00  7.75           O  
ATOM   1723  CB  GLU A 107      38.859 -24.581  62.604  1.00  7.13           C  
ATOM   1724  CG  GLU A 107      40.028 -25.405  63.057  1.00 14.65           C  
ATOM   1725  CD  GLU A 107      40.213 -26.679  62.174  1.00 17.21           C  
ATOM   1726  OE1 GLU A 107      40.428 -26.450  60.986  1.00 19.96           O  
ATOM   1727  OE2 GLU A 107      40.071 -27.762  62.720  1.00 24.05           O  
ATOM   1728  H   GLU A 107      37.066 -22.973  62.189  1.00  8.34           H  
ATOM   1729  HA  GLU A 107      38.319 -23.715  64.448  1.00  8.75           H  
ATOM   1730  HB2 GLU A 107      38.076 -25.151  62.545  1.00  8.56           H  
ATOM   1731  HB3 GLU A 107      39.041 -24.237  61.715  1.00  8.56           H  
ATOM   1732  HG2 GLU A 107      40.834 -24.867  63.016  1.00 17.59           H  
ATOM   1733  HG3 GLU A 107      39.894 -25.671  63.980  1.00 17.59           H  
ATOM   1734  N   LYS A 108      39.951 -21.632  62.591  1.00  5.65           N  
ATOM   1735  CA  LYS A 108      41.073 -20.676  62.600  1.00  8.37           C  
ATOM   1736  C   LYS A 108      40.850 -19.555  63.571  1.00  8.08           C  
ATOM   1737  O   LYS A 108      41.749 -19.152  64.333  1.00  9.61           O  
ATOM   1738  CB  LYS A 108      41.333 -20.144  61.203  1.00  8.62           C  
ATOM   1739  CG  LYS A 108      42.401 -19.110  61.051  1.00 13.55           C  
ATOM   1740  CD  LYS A 108      43.731 -19.459  61.634  1.00 18.26           C  
ATOM   1741  CE  LYS A 108      44.450 -20.550  60.900  1.00 21.83           C  
ATOM   1742  NZ  LYS A 108      45.904 -20.657  61.331  1.00 20.28           N  
ATOM   1743  H   LYS A 108      39.428 -21.663  61.909  1.00  6.78           H  
ATOM   1744  HA  LYS A 108      41.874 -21.162  62.887  1.00 10.04           H  
ATOM   1745  HB2 LYS A 108      41.561 -20.896  60.634  1.00 10.34           H  
ATOM   1746  HB3 LYS A 108      40.504 -19.770  60.866  1.00 10.34           H  
ATOM   1747  HG2 LYS A 108      42.521 -18.931  60.105  1.00 16.27           H  
ATOM   1748  HG3 LYS A 108      42.092 -18.289  61.464  1.00 16.27           H  
ATOM   1749  HD2 LYS A 108      44.288 -18.665  61.638  1.00 21.92           H  
ATOM   1750  HD3 LYS A 108      43.604 -19.734  62.556  1.00 21.92           H  
ATOM   1751  HE2 LYS A 108      44.005 -21.395  61.066  1.00 26.19           H  
ATOM   1752  HE3 LYS A 108      44.411 -20.374  59.947  1.00 26.19           H  
ATOM   1753  HZ1 LYS A 108      46.071 -20.052  61.962  1.00 30.43           H  
ATOM   1754  HZ2 LYS A 108      46.059 -21.472  61.652  1.00 30.43           H  
ATOM   1755  HZ3 LYS A 108      46.432 -20.509  60.630  1.00 30.43           H  
ATOM   1756  N   ILE A 109      39.665 -18.978  63.558  1.00  5.75           N  
ATOM   1757  CA  ILE A 109      39.367 -17.847  64.422  1.00  6.47           C  
ATOM   1758  C   ILE A 109      39.408 -18.259  65.874  1.00  5.05           C  
ATOM   1759  O   ILE A 109      39.931 -17.523  66.723  1.00  7.73           O  
ATOM   1760  CB  ILE A 109      38.073 -17.119  63.994  1.00  6.61           C  
ATOM   1761  CG1 ILE A 109      38.305 -16.400  62.644  1.00  7.43           C  
ATOM   1762  CG2 ILE A 109      37.578 -16.155  65.029  1.00  7.88           C  
ATOM   1763  CD1 ILE A 109      37.047 -15.856  62.009  1.00  9.65           C  
ATOM   1764  H   ILE A 109      39.056 -19.276  63.029  1.00  6.90           H  
ATOM   1765  HA  ILE A 109      40.097 -17.205  64.297  1.00  7.76           H  
ATOM   1766  HB  ILE A 109      37.378 -17.797  63.858  1.00  7.93           H  
ATOM   1767 HG12 ILE A 109      38.924 -15.667  62.785  1.00  8.91           H  
ATOM   1768 HG13 ILE A 109      38.721 -17.022  62.027  1.00  8.91           H  
ATOM   1769 HG21 ILE A 109      37.550 -16.590  65.884  1.00 11.82           H  
ATOM   1770 HG22 ILE A 109      38.170 -15.401  65.072  1.00 11.82           H  
ATOM   1771 HG23 ILE A 109      36.696 -15.857  64.793  1.00 11.82           H  
ATOM   1772 HD11 ILE A 109      36.422 -16.572  61.874  1.00 14.47           H  
ATOM   1773 HD12 ILE A 109      36.658 -15.195  62.585  1.00 14.47           H  
ATOM   1774 HD13 ILE A 109      37.263 -15.457  61.163  1.00 14.47           H  
ATOM   1775  N   SER A 110      38.878 -19.419  66.215  1.00  7.85           N  
ATOM   1776  CA  SER A 110      38.988 -19.905  67.592  1.00  8.07           C  
ATOM   1777  C   SER A 110      40.428 -20.254  67.944  1.00  7.81           C  
ATOM   1778  O   SER A 110      40.771 -20.002  69.131  1.00 10.13           O  
ATOM   1779  CB ASER A 110      38.098 -21.113  67.791  0.61  5.57           C  
ATOM   1780  CB BSER A 110      37.911 -20.810  67.805  0.39 19.26           C  
ATOM   1781  OG ASER A 110      36.746 -20.687  67.746  0.61  8.68           O  
ATOM   1782  OG BSER A 110      38.183 -22.101  67.193  0.39 16.39           O  
ATOM   1783  H   SER A 110      38.467 -19.891  65.625  1.00  9.42           H  
ATOM   1784  HA  SER A 110      38.685 -19.195  68.196  1.00  9.68           H  
ATOM   1785  HB2ASER A 110      38.264 -21.766  67.094  0.61  6.68           H  
ATOM   1786  HB2BSER A 110      37.772 -20.927  68.758  0.39 23.12           H  
ATOM   1787  HB3ASER A 110      38.287 -21.526  68.648  0.61  6.68           H  
ATOM   1788  HB3BSER A 110      37.098 -20.439  67.426  0.39 23.12           H  
ATOM   1789  HG ASER A 110      36.269 -21.314  67.517  0.61 13.02           H  
ATOM   1790  HG BSER A 110      38.959 -22.318  67.346  0.39 24.59           H  
ATOM   1791  N   GLN A 111      41.231 -20.736  67.047  1.00  7.56           N  
ATOM   1792  CA  GLN A 111      42.671 -20.930  67.332  1.00  8.05           C  
ATOM   1793  C   GLN A 111      43.299 -19.631  67.786  1.00  8.10           C  
ATOM   1794  O   GLN A 111      44.219 -19.643  68.607  1.00  9.16           O  
ATOM   1795  CB  GLN A 111      43.390 -21.418  66.062  1.00  9.77           C  
ATOM   1796  CG  GLN A 111      44.944 -21.429  66.153  1.00 11.71           C  
ATOM   1797  CD  GLN A 111      45.599 -21.215  64.816  1.00 15.35           C  
ATOM   1798  OE1 GLN A 111      45.221 -21.862  63.805  1.00 18.36           O  
ATOM   1799  NE2 GLN A 111      46.690 -20.451  64.731  1.00 16.16           N  
ATOM   1800  H   GLN A 111      40.922 -20.946  66.273  1.00  9.07           H  
ATOM   1801  HA  GLN A 111      42.772 -21.602  68.039  1.00  9.66           H  
ATOM   1802  HB2 GLN A 111      43.086 -22.317  65.861  1.00 11.73           H  
ATOM   1803  HB3 GLN A 111      43.129 -20.848  65.321  1.00 11.73           H  
ATOM   1804  HG2 GLN A 111      45.231 -20.732  66.763  1.00 14.05           H  
ATOM   1805  HG3 GLN A 111      45.234 -22.280  66.517  1.00 14.05           H  
ATOM   1806 HE21 GLN A 111      47.127 -20.406  63.992  1.00 19.39           H  
ATOM   1807 HE22 GLN A 111      46.957 -20.005  65.416  1.00 19.39           H  
ATOM   1808  N   ARG A 112      42.901 -18.490  67.231  1.00  6.35           N  
ATOM   1809  CA  ARG A 112      43.416 -17.173  67.451  1.00  7.38           C  
ATOM   1810  C   ARG A 112      42.698 -16.414  68.556  1.00  9.68           C  
ATOM   1811  O   ARG A 112      42.939 -15.200  68.736  1.00 10.69           O  
ATOM   1812  CB  ARG A 112      43.417 -16.346  66.172  1.00  8.81           C  
ATOM   1813  CG  ARG A 112      44.245 -16.860  65.054  1.00  9.90           C  
ATOM   1814  CD  ARG A 112      45.722 -16.932  65.354  1.00 10.98           C  
ATOM   1815  NE  ARG A 112      46.257 -15.587  65.502  1.00 11.19           N  
ATOM   1816  CZ  ARG A 112      47.429 -15.236  65.969  1.00 11.69           C  
ATOM   1817  NH1 ARG A 112      48.241 -16.179  66.459  1.00 12.07           N  
ATOM   1818  NH2 ARG A 112      47.702 -13.964  66.150  1.00 15.11           N  
ATOM   1819  H   ARG A 112      42.253 -18.551  66.669  1.00  7.62           H  
ATOM   1820  HA  ARG A 112      44.350 -17.272  67.730  1.00  8.86           H  
ATOM   1821  HB2 ARG A 112      42.502 -16.269  65.860  1.00 10.58           H  
ATOM   1822  HB3 ARG A 112      43.724 -15.452  66.390  1.00 10.58           H  
ATOM   1823  HG2 ARG A 112      43.933 -17.748  64.819  1.00 11.88           H  
ATOM   1824  HG3 ARG A 112      44.113 -16.289  64.281  1.00 11.88           H  
ATOM   1825  HD2 ARG A 112      45.867 -17.434  66.171  1.00 13.18           H  
ATOM   1826  HD3 ARG A 112      46.181 -17.389  64.632  1.00 13.18           H  
ATOM   1827  HE  ARG A 112      45.742 -14.945  65.252  1.00 13.42           H  
ATOM   1828 HH11 ARG A 112      47.991 -17.002  66.465  1.00 14.48           H  
ATOM   1829 HH12 ARG A 112      49.014 -15.963  66.769  1.00 14.48           H  
ATOM   1830 HH21 ARG A 112      47.112 -13.367  65.962  1.00 18.14           H  
ATOM   1831 HH22 ARG A 112      48.470 -13.728  66.456  1.00 18.14           H  
ATOM   1832  N   GLY A 113      41.917 -17.085  69.344  1.00  6.79           N  
ATOM   1833  CA  GLY A 113      41.316 -16.587  70.539  1.00  9.63           C  
ATOM   1834  C   GLY A 113      39.889 -16.193  70.501  1.00  8.27           C  
ATOM   1835  O   GLY A 113      39.296 -15.817  71.541  1.00 11.00           O  
ATOM   1836  H   GLY A 113      41.746 -17.899  69.128  1.00  8.15           H  
ATOM   1837  HA2 GLY A 113      41.415 -17.267  71.224  1.00 11.56           H  
ATOM   1838  HA3 GLY A 113      41.827 -15.815  70.827  1.00 11.56           H  
ATOM   1839  N   GLY A 114      39.221 -16.296  69.361  1.00  7.54           N  
ATOM   1840  CA  GLY A 114      37.805 -15.851  69.312  1.00 10.05           C  
ATOM   1841  C   GLY A 114      36.923 -16.832  70.014  1.00 11.66           C  
ATOM   1842  O   GLY A 114      37.158 -18.049  70.057  1.00 14.95           O  
ATOM   1843  H   GLY A 114      39.602 -16.616  68.659  1.00  9.04           H  
ATOM   1844  HA2 GLY A 114      37.723 -14.981  69.733  1.00 12.06           H  
ATOM   1845  HA3 GLY A 114      37.523 -15.765  68.387  1.00 12.06           H  
ATOM   1846  N   LYS A 115      35.835 -16.316  70.646  1.00  7.75           N  
ATOM   1847  CA  LYS A 115      34.932 -17.193  71.313  1.00  7.08           C  
ATOM   1848  C   LYS A 115      33.634 -17.359  70.529  1.00  6.31           C  
ATOM   1849  O   LYS A 115      32.990 -16.321  70.292  1.00  9.34           O  
ATOM   1850  CB  LYS A 115      34.590 -16.701  72.738  1.00 10.18           C  
ATOM   1851  CG  LYS A 115      33.403 -17.445  73.333  1.00 20.39           C  
ATOM   1852  CD  LYS A 115      33.753 -18.273  74.536  1.00 77.03           C  
ATOM   1853  CE  LYS A 115      32.575 -19.152  74.970  1.00 34.92           C  
ATOM   1854  NZ  LYS A 115      32.943 -20.596  74.950  1.00112.10           N  
ATOM   1855  H   LYS A 115      35.693 -15.468  70.643  1.00  9.30           H  
ATOM   1856  HA  LYS A 115      35.359 -18.072  71.388  1.00  8.49           H  
ATOM   1857  HB2 LYS A 115      35.363 -16.822  73.311  1.00 12.21           H  
ATOM   1858  HB3 LYS A 115      34.388 -15.752  72.707  1.00 12.21           H  
ATOM   1859  HG2 LYS A 115      32.723 -16.801  73.583  1.00 24.47           H  
ATOM   1860  HG3 LYS A 115      33.025 -18.025  72.654  1.00 24.47           H  
ATOM   1861  HD2 LYS A 115      34.515 -18.836  74.329  1.00 92.44           H  
ATOM   1862  HD3 LYS A 115      34.003 -17.687  75.268  1.00 92.44           H  
ATOM   1863  HE2 LYS A 115      32.300 -18.902  75.866  1.00 41.91           H  
ATOM   1864  HE3 LYS A 115      31.825 -19.002  74.374  1.00 41.91           H  
ATOM   1865  HZ1 LYS A 115      33.759 -20.700  75.290  1.00168.16           H  
ATOM   1866  HZ2 LYS A 115      32.358 -21.059  75.436  1.00168.16           H  
ATOM   1867  HZ3 LYS A 115      32.932 -20.894  74.111  1.00168.16           H  
ATOM   1868  N   THR A 116      33.269 -18.512  70.108  1.00  6.80           N  
ATOM   1869  CA  THR A 116      32.121 -18.799  69.311  1.00  7.15           C  
ATOM   1870  C   THR A 116      30.847 -18.732  70.109  1.00  7.35           C  
ATOM   1871  O   THR A 116      30.715 -19.373  71.160  1.00  8.94           O  
ATOM   1872  CB  THR A 116      32.220 -20.202  68.642  1.00  8.90           C  
ATOM   1873  OG1 THR A 116      33.418 -20.196  67.844  1.00  9.59           O  
ATOM   1874  CG2 THR A 116      31.041 -20.439  67.729  1.00  8.77           C  
ATOM   1875  H   THR A 116      33.765 -19.180  70.328  1.00  8.16           H  
ATOM   1876  HA  THR A 116      32.070 -18.127  68.600  1.00  8.58           H  
ATOM   1877  HB  THR A 116      32.268 -20.903  69.325  1.00 10.68           H  
ATOM   1878  HG1 THR A 116      33.557 -19.437  67.566  1.00 14.39           H  
ATOM   1879 HG21 THR A 116      30.531 -19.629  67.649  1.00 13.15           H  
ATOM   1880 HG22 THR A 116      31.356 -20.705  66.862  1.00 13.15           H  
ATOM   1881 HG23 THR A 116      30.487 -21.132  68.095  1.00 13.15           H  
ATOM   1882  N   VAL A 117      29.882 -18.022  69.558  1.00  7.30           N  
ATOM   1883  CA  VAL A 117      28.520 -17.944  70.076  1.00  7.35           C  
ATOM   1884  C   VAL A 117      27.574 -18.262  68.924  1.00  7.05           C  
ATOM   1885  O   VAL A 117      27.985 -18.103  67.766  1.00  9.82           O  
ATOM   1886  CB  VAL A 117      28.152 -16.634  70.737  1.00  8.54           C  
ATOM   1887  CG1 VAL A 117      28.997 -16.419  72.012  1.00 14.04           C  
ATOM   1888  CG2 VAL A 117      28.261 -15.465  69.822  1.00  9.50           C  
ATOM   1889  H   VAL A 117      30.068 -17.575  68.847  1.00  8.76           H  
ATOM   1890  HA  VAL A 117      28.418 -18.652  70.746  1.00  8.82           H  
ATOM   1891  HB  VAL A 117      27.214 -16.701  71.016  1.00 10.24           H  
ATOM   1892 HG11 VAL A 117      28.917 -17.187  72.583  1.00 21.05           H  
ATOM   1893 HG12 VAL A 117      29.917 -16.296  71.769  1.00 21.05           H  
ATOM   1894 HG13 VAL A 117      28.682 -15.641  72.477  1.00 21.05           H  
ATOM   1895 HG21 VAL A 117      29.156 -15.407  69.483  1.00 14.24           H  
ATOM   1896 HG22 VAL A 117      27.647 -15.572  69.092  1.00 14.24           H  
ATOM   1897 HG23 VAL A 117      28.048 -14.661  70.303  1.00 14.24           H  
ATOM   1898  N   GLY A 118      26.355 -18.692  69.182  1.00 10.39           N  
ATOM   1899  CA  GLY A 118      25.387 -18.915  68.145  1.00 11.12           C  
ATOM   1900  C   GLY A 118      25.307 -20.285  67.548  1.00  8.85           C  
ATOM   1901  O   GLY A 118      24.856 -20.471  66.398  1.00  8.72           O  
ATOM   1902  H   GLY A 118      26.131 -18.844  69.998  1.00 12.47           H  
ATOM   1903  HA2 GLY A 118      24.513 -18.695  68.502  1.00 13.34           H  
ATOM   1904  HA3 GLY A 118      25.570 -18.289  67.428  1.00 13.34           H  
ATOM   1905  N   TYR A 119      25.691 -21.341  68.284  1.00  9.73           N  
ATOM   1906  CA  TYR A 119      25.558 -22.705  67.832  1.00  9.70           C  
ATOM   1907  C   TYR A 119      24.113 -23.045  67.499  1.00  8.18           C  
ATOM   1908  O   TYR A 119      23.192 -22.451  68.104  1.00 12.87           O  
ATOM   1909  CB  TYR A 119      26.102 -23.660  68.894  1.00 13.37           C  
ATOM   1910  CG  TYR A 119      27.574 -23.634  69.143  1.00 10.55           C  
ATOM   1911  CD1 TYR A 119      28.468 -24.359  68.404  1.00 11.60           C  
ATOM   1912  CD2 TYR A 119      28.095 -22.806  70.159  1.00 13.37           C  
ATOM   1913  CE1 TYR A 119      29.832 -24.330  68.673  1.00 13.53           C  
ATOM   1914  CE2 TYR A 119      29.451 -22.757  70.408  1.00 15.32           C  
ATOM   1915  CZ  TYR A 119      30.309 -23.511  69.672  1.00 12.90           C  
ATOM   1916  OH  TYR A 119      31.680 -23.483  69.921  1.00 15.03           O  
ATOM   1917  H   TYR A 119      26.031 -21.197  69.061  1.00 11.68           H  
ATOM   1918  HA  TYR A 119      26.094 -22.813  67.018  1.00 11.64           H  
ATOM   1919  HB2 TYR A 119      25.653 -23.465  69.731  1.00 16.05           H  
ATOM   1920  HB3 TYR A 119      25.857 -24.563  68.640  1.00 16.05           H  
ATOM   1921  HD1 TYR A 119      28.155 -24.886  67.704  1.00 13.92           H  
ATOM   1922  HD2 TYR A 119      27.516 -22.285  70.668  1.00 16.04           H  
ATOM   1923  HE1 TYR A 119      30.418 -24.859  68.182  1.00 16.24           H  
ATOM   1924  HE2 TYR A 119      29.779 -22.206  71.083  1.00 18.38           H  
ATOM   1925  HH  TYR A 119      31.853 -22.865  70.432  1.00 22.55           H  
ATOM   1926  N   TRP A 120      23.929 -23.854  66.501  1.00  8.98           N  
ATOM   1927  CA  TRP A 120      22.641 -24.083  65.886  1.00 10.70           C  
ATOM   1928  C   TRP A 120      22.360 -25.552  65.679  1.00 13.38           C  
ATOM   1929  O   TRP A 120      23.199 -26.366  65.328  1.00 12.67           O  
ATOM   1930  CB  TRP A 120      22.669 -23.343  64.515  1.00  8.77           C  
ATOM   1931  CG  TRP A 120      21.350 -23.348  63.806  1.00 10.12           C  
ATOM   1932  CD1 TRP A 120      21.050 -24.041  62.665  1.00  8.97           C  
ATOM   1933  CD2 TRP A 120      20.175 -22.590  64.125  1.00 11.27           C  
ATOM   1934  NE1 TRP A 120      19.775 -23.795  62.285  1.00 14.57           N  
ATOM   1935  CE2 TRP A 120      19.203 -22.903  63.169  1.00 13.29           C  
ATOM   1936  CE3 TRP A 120      19.875 -21.699  65.170  1.00 15.30           C  
ATOM   1937  CZ2 TRP A 120      17.927 -22.352  63.186  1.00 16.99           C  
ATOM   1938  CZ3 TRP A 120      18.572 -21.149  65.171  1.00 14.54           C  
ATOM   1939  CH2 TRP A 120      17.652 -21.485  64.214  1.00 19.13           C  
ATOM   1940  H   TRP A 120      24.610 -24.277  66.190  1.00 10.78           H  
ATOM   1941  HA  TRP A 120      21.939 -23.696  66.449  1.00 12.84           H  
ATOM   1942  HB2 TRP A 120      22.943 -22.424  64.661  1.00 10.53           H  
ATOM   1943  HB3 TRP A 120      23.332 -23.762  63.946  1.00 10.53           H  
ATOM   1944  HD1 TRP A 120      21.639 -24.602  62.215  1.00 10.76           H  
ATOM   1945  HE1 TRP A 120      19.383 -24.139  61.601  1.00 17.48           H  
ATOM   1946  HE3 TRP A 120      20.499 -21.482  65.824  1.00 18.36           H  
ATOM   1947  HZ2 TRP A 120      17.295 -22.559  62.537  1.00 20.39           H  
ATOM   1948  HZ3 TRP A 120      18.335 -20.545  65.837  1.00 17.45           H  
ATOM   1949  HH2 TRP A 120      16.802 -21.110  64.264  1.00 22.96           H  
ATOM   1950  N   SER A 121      21.104 -25.949  65.944  1.00 12.53           N  
ATOM   1951  CA  SER A 121      20.751 -27.365  65.826  1.00 12.76           C  
ATOM   1952  C   SER A 121      20.772 -27.867  64.384  1.00 11.20           C  
ATOM   1953  O   SER A 121      20.427 -27.152  63.457  1.00 12.82           O  
ATOM   1954  CB  SER A 121      19.315 -27.519  66.404  1.00 18.65           C  
ATOM   1955  OG  SER A 121      18.766 -28.796  66.075  1.00 15.19           O  
ATOM   1956  H   SER A 121      20.510 -25.374  66.181  1.00 15.04           H  
ATOM   1957  HA  SER A 121      21.374 -27.899  66.363  1.00 15.31           H  
ATOM   1958  HB2 SER A 121      19.342 -27.417  67.368  1.00 22.38           H  
ATOM   1959  HB3 SER A 121      18.746 -26.820  66.044  1.00 22.38           H  
ATOM   1960  HG  SER A 121      18.268 -28.721  65.428  1.00 22.78           H  
ATOM   1961  N   THR A 122      21.113 -29.165  64.232  1.00 12.53           N  
ATOM   1962  CA  THR A 122      21.101 -29.824  62.959  1.00 12.32           C  
ATOM   1963  C   THR A 122      19.731 -30.404  62.582  1.00 13.76           C  
ATOM   1964  O   THR A 122      19.634 -30.986  61.503  1.00 13.89           O  
ATOM   1965  CB  THR A 122      22.115 -30.985  62.883  1.00 12.36           C  
ATOM   1966  OG1 THR A 122      21.806 -31.963  63.860  1.00 19.05           O  
ATOM   1967  CG2 THR A 122      23.529 -30.464  63.207  1.00 15.80           C  
ATOM   1968  H   THR A 122      21.346 -29.614  64.927  1.00 15.04           H  
ATOM   1969  HA  THR A 122      21.347 -29.165  62.277  1.00 14.78           H  
ATOM   1970  HB  THR A 122      22.101 -31.386  61.989  1.00 14.83           H  
ATOM   1971  HG1 THR A 122      21.930 -31.651  64.608  1.00 28.58           H  
ATOM   1972 HG21 THR A 122      23.574 -29.523  63.019  1.00 23.71           H  
ATOM   1973 HG22 THR A 122      23.721 -30.614  64.135  1.00 23.71           H  
ATOM   1974 HG23 THR A 122      24.173 -30.929  62.668  1.00 23.71           H  
ATOM   1975  N   ASP A 123      18.744 -30.190  63.403  1.00 14.76           N  
ATOM   1976  CA  ASP A 123      17.375 -30.719  63.026  1.00 14.75           C  
ATOM   1977  C   ASP A 123      16.871 -29.962  61.818  1.00 13.28           C  
ATOM   1978  O   ASP A 123      16.917 -28.732  61.756  1.00 17.35           O  
ATOM   1979  CB  ASP A 123      16.456 -30.398  64.193  1.00 17.76           C  
ATOM   1980  CG  ASP A 123      16.590 -31.348  65.360  1.00 36.23           C  
ATOM   1981  OD1 ASP A 123      17.361 -32.305  65.279  1.00 31.90           O  
ATOM   1982  OD2 ASP A 123      15.889 -31.097  66.381  1.00 33.63           O  
ATOM   1983  H   ASP A 123      18.865 -29.761  64.138  1.00 17.72           H  
ATOM   1984  HA  ASP A 123      17.404 -31.683  62.853  1.00 17.70           H  
ATOM   1985  HB2 ASP A 123      16.645 -29.498  64.500  1.00 21.31           H  
ATOM   1986  HB3 ASP A 123      15.538 -30.415  63.880  1.00 21.31           H  
ATOM   1987  N   GLY A 124      16.279 -30.722  60.887  1.00 16.86           N  
ATOM   1988  CA  GLY A 124      15.678 -30.126  59.717  1.00 17.11           C  
ATOM   1989  C   GLY A 124      16.569 -30.032  58.501  1.00 16.41           C  
ATOM   1990  O   GLY A 124      16.174 -29.401  57.499  1.00 17.49           O  
ATOM   1991  H   GLY A 124      16.257 -31.576  60.988  1.00 20.23           H  
ATOM   1992  HA2 GLY A 124      14.892 -30.642  59.481  1.00 20.53           H  
ATOM   1993  HA3 GLY A 124      15.381 -29.232  59.948  1.00 20.53           H  
ATOM   1994  N   TYR A 125      17.732 -30.613  58.537  1.00 13.66           N  
ATOM   1995  CA  TYR A 125      18.635 -30.668  57.383  1.00 13.71           C  
ATOM   1996  C   TYR A 125      18.893 -32.174  57.062  1.00 16.26           C  
ATOM   1997  O   TYR A 125      18.893 -32.953  57.977  1.00 19.99           O  
ATOM   1998  CB  TYR A 125      20.003 -30.061  57.724  1.00 13.52           C  
ATOM   1999  CG  TYR A 125      19.906 -28.611  58.155  1.00  9.10           C  
ATOM   2000  CD1 TYR A 125      19.698 -28.310  59.488  1.00 10.29           C  
ATOM   2001  CD2 TYR A 125      20.062 -27.562  57.289  1.00  9.49           C  
ATOM   2002  CE1 TYR A 125      19.616 -27.002  59.899  1.00 13.00           C  
ATOM   2003  CE2 TYR A 125      19.961 -26.243  57.686  1.00 10.53           C  
ATOM   2004  CZ  TYR A 125      19.766 -25.971  59.020  1.00  9.54           C  
ATOM   2005  OH  TYR A 125      19.683 -24.670  59.473  1.00 11.90           O  
ATOM   2006  H   TYR A 125      17.983 -30.982  59.272  1.00 16.39           H  
ATOM   2007  HA  TYR A 125      18.238 -30.213  56.611  1.00 16.45           H  
ATOM   2008  HB2 TYR A 125      20.410 -30.577  58.438  1.00 16.23           H  
ATOM   2009  HB3 TYR A 125      20.580 -30.123  56.947  1.00 16.23           H  
ATOM   2010  HD1 TYR A 125      19.613 -28.997  60.109  1.00 12.35           H  
ATOM   2011  HD2 TYR A 125      20.243 -27.745  56.395  1.00 11.39           H  
ATOM   2012  HE1 TYR A 125      19.454 -26.816  60.796  1.00 15.60           H  
ATOM   2013  HE2 TYR A 125      20.024 -25.554  57.065  1.00 12.64           H  
ATOM   2014  HH  TYR A 125      19.091 -24.275  59.065  1.00 17.84           H  
ATOM   2015  N   ASP A 126      19.117 -32.424  55.805  1.00 12.99           N  
ATOM   2016  CA  ASP A 126      19.439 -33.766  55.307  1.00 17.44           C  
ATOM   2017  C   ASP A 126      20.811 -33.641  54.590  1.00 10.03           C  
ATOM   2018  O   ASP A 126      20.898 -33.084  53.528  1.00 16.54           O  
ATOM   2019  CB  ASP A 126      18.353 -34.154  54.314  1.00 26.52           C  
ATOM   2020  CG  ASP A 126      18.475 -35.516  53.709  1.00 83.37           C  
ATOM   2021  OD1 ASP A 126      19.553 -36.137  53.807  1.00 51.00           O  
ATOM   2022  OD2 ASP A 126      17.481 -35.991  53.096  1.00120.82           O  
ATOM   2023  H   ASP A 126      19.074 -31.776  55.242  1.00 15.59           H  
ATOM   2024  HA  ASP A 126      19.486 -34.410  56.043  1.00 20.93           H  
ATOM   2025  HB2 ASP A 126      17.495 -34.095  54.763  1.00 31.83           H  
ATOM   2026  HB3 ASP A 126      18.349 -33.501  53.596  1.00 31.83           H  
ATOM   2027  N   PHE A 127      21.808 -34.136  55.294  1.00 15.05           N  
ATOM   2028  CA  PHE A 127      23.172 -34.128  54.831  1.00 16.98           C  
ATOM   2029  C   PHE A 127      23.949 -35.282  55.447  1.00 16.93           C  
ATOM   2030  O   PHE A 127      23.463 -35.938  56.371  1.00 18.35           O  
ATOM   2031  CB  PHE A 127      23.849 -32.774  55.167  1.00 12.99           C  
ATOM   2032  CG  PHE A 127      24.089 -32.550  56.626  1.00 11.56           C  
ATOM   2033  CD1 PHE A 127      23.062 -32.212  57.482  1.00 17.45           C  
ATOM   2034  CD2 PHE A 127      25.362 -32.727  57.163  1.00 16.83           C  
ATOM   2035  CE1 PHE A 127      23.286 -32.061  58.836  1.00 17.64           C  
ATOM   2036  CE2 PHE A 127      25.584 -32.601  58.510  1.00 19.55           C  
ATOM   2037  CZ  PHE A 127      24.543 -32.235  59.365  1.00 22.68           C  
ATOM   2038  H   PHE A 127      21.637 -34.479  56.064  1.00 18.06           H  
ATOM   2039  HA  PHE A 127      23.169 -34.240  53.858  1.00 20.38           H  
ATOM   2040  HB2 PHE A 127      24.699 -32.728  54.702  1.00 15.59           H  
ATOM   2041  HB3 PHE A 127      23.291 -32.055  54.830  1.00 15.59           H  
ATOM   2042  HD1 PHE A 127      22.205 -32.084  57.143  1.00 20.95           H  
ATOM   2043  HD2 PHE A 127      26.072 -32.934  56.599  1.00 20.19           H  
ATOM   2044  HE1 PHE A 127      22.578 -31.839  59.397  1.00 21.17           H  
ATOM   2045  HE2 PHE A 127      26.433 -32.759  58.856  1.00 23.46           H  
ATOM   2046  HZ  PHE A 127      24.697 -32.112  60.274  1.00 27.21           H  
ATOM   2047  N   ASN A 128      25.133 -35.545  54.919  1.00 13.30           N  
ATOM   2048  CA  ASN A 128      25.955 -36.643  55.403  1.00 17.70           C  
ATOM   2049  C   ASN A 128      27.089 -36.174  56.297  1.00 18.97           C  
ATOM   2050  O   ASN A 128      27.377 -36.730  57.338  1.00 21.17           O  
ATOM   2051  CB  ASN A 128      26.562 -37.464  54.268  1.00 18.96           C  
ATOM   2052  CG  ASN A 128      25.562 -38.138  53.366  1.00 27.91           C  
ATOM   2053  OD1 ASN A 128      24.428 -38.375  53.765  1.00 38.46           O  
ATOM   2054  ND2 ASN A 128      25.959 -38.352  52.116  1.00 34.08           N  
ATOM   2055  H   ASN A 128      25.424 -35.055  54.275  1.00 15.96           H  
ATOM   2056  HA  ASN A 128      25.382 -37.238  55.931  1.00 21.24           H  
ATOM   2057  HB2 ASN A 128      27.119 -36.881  53.730  1.00 22.75           H  
ATOM   2058  HB3 ASN A 128      27.137 -38.144  54.653  1.00 22.75           H  
ATOM   2059 HD21 ASN A 128      25.407 -38.673  51.539  1.00 40.90           H  
ATOM   2060 HD22 ASN A 128      26.766 -38.169  51.884  1.00 40.90           H  
ATOM   2061  N   ASP A 129      27.835 -35.138  55.824  1.00 15.06           N  
ATOM   2062  CA  ASP A 129      28.981 -34.698  56.618  1.00 15.83           C  
ATOM   2063  C   ASP A 129      29.192 -33.184  56.456  1.00 12.64           C  
ATOM   2064  O   ASP A 129      28.717 -32.589  55.513  1.00 13.16           O  
ATOM   2065  CB  ASP A 129      30.236 -35.438  56.215  1.00 16.40           C  
ATOM   2066  CG  ASP A 129      31.264 -35.538  57.337  1.00 28.18           C  
ATOM   2067  OD1 ASP A 129      30.948 -35.127  58.473  1.00 29.02           O  
ATOM   2068  OD2 ASP A 129      32.388 -35.989  57.056  1.00 39.18           O  
ATOM   2069  H   ASP A 129      27.639 -34.754  55.080  1.00 18.08           H  
ATOM   2070  HA  ASP A 129      28.796 -34.888  57.562  1.00 18.99           H  
ATOM   2071  HB2 ASP A 129      29.996 -36.333  55.929  1.00 19.68           H  
ATOM   2072  HB3 ASP A 129      30.640 -34.984  55.459  1.00 19.68           H  
ATOM   2073  N   SER A 130      29.844 -32.627  57.472  1.00 11.66           N  
ATOM   2074  CA  SER A 130      30.098 -31.190  57.501  1.00  8.97           C  
ATOM   2075  C   SER A 130      31.263 -30.874  58.410  1.00  9.51           C  
ATOM   2076  O   SER A 130      31.290 -31.315  59.547  1.00 12.19           O  
ATOM   2077  CB  SER A 130      28.872 -30.426  58.032  1.00 11.51           C  
ATOM   2078  OG  SER A 130      29.229 -29.031  58.094  1.00 11.37           O  
ATOM   2079  H   SER A 130      30.119 -33.119  58.121  1.00 13.99           H  
ATOM   2080  HA  SER A 130      30.303 -30.880  56.594  1.00 10.77           H  
ATOM   2081  HB2 SER A 130      28.115 -30.553  57.439  1.00 13.81           H  
ATOM   2082  HB3 SER A 130      28.631 -30.751  58.913  1.00 13.81           H  
ATOM   2083  HG  SER A 130      29.429 -28.766  57.344  1.00 17.06           H  
ATOM   2084  N   LYS A 131      32.194 -30.019  57.959  1.00  8.47           N  
ATOM   2085  CA  LYS A 131      33.261 -29.577  58.828  1.00  8.72           C  
ATOM   2086  C   LYS A 131      32.728 -28.536  59.827  1.00 11.38           C  
ATOM   2087  O   LYS A 131      33.497 -28.134  60.720  1.00 10.86           O  
ATOM   2088  CB  LYS A 131      34.434 -28.987  58.067  1.00  7.95           C  
ATOM   2089  CG  LYS A 131      35.250 -30.000  57.288  1.00  9.03           C  
ATOM   2090  CD  LYS A 131      36.390 -29.370  56.580  1.00 12.02           C  
ATOM   2091  CE  LYS A 131      37.336 -30.494  56.023  1.00  9.83           C  
ATOM   2092  NZ  LYS A 131      38.285 -29.845  55.115  1.00 12.37           N  
ATOM   2093  H   LYS A 131      32.156 -29.732  57.149  1.00 10.16           H  
ATOM   2094  HA  LYS A 131      33.584 -30.351  59.335  1.00 10.46           H  
ATOM   2095  HB2 LYS A 131      34.098 -28.318  57.449  1.00  9.54           H  
ATOM   2096  HB3 LYS A 131      35.018 -28.536  58.697  1.00  9.54           H  
ATOM   2097  HG2 LYS A 131      35.587 -30.675  57.899  1.00 10.84           H  
ATOM   2098  HG3 LYS A 131      34.677 -30.442  56.642  1.00 10.84           H  
ATOM   2099  HD2 LYS A 131      36.062 -28.823  55.849  1.00 14.42           H  
ATOM   2100  HD3 LYS A 131      36.881 -28.798  57.191  1.00 14.42           H  
ATOM   2101  HE2 LYS A 131      37.809 -30.927  56.750  1.00 11.79           H  
ATOM   2102  HE3 LYS A 131      36.819 -31.163  55.548  1.00 11.79           H  
ATOM   2103  HZ1 LYS A 131      38.283 -28.967  55.262  1.00 18.56           H  
ATOM   2104  HZ2 LYS A 131      39.101 -30.168  55.259  1.00 18.56           H  
ATOM   2105  HZ3 LYS A 131      38.046 -30.005  54.272  1.00 18.56           H  
ATOM   2106  N   ALA A 132      31.482 -28.162  59.700  1.00  9.88           N  
ATOM   2107  CA  ALA A 132      30.897 -27.198  60.652  1.00 10.52           C  
ATOM   2108  C   ALA A 132      30.313 -27.863  61.872  1.00 10.09           C  
ATOM   2109  O   ALA A 132      29.726 -27.171  62.723  1.00 12.02           O  
ATOM   2110  CB  ALA A 132      29.859 -26.345  59.961  1.00 10.53           C  
ATOM   2111  H   ALA A 132      31.002 -28.479  59.060  1.00 11.86           H  
ATOM   2112  HA  ALA A 132      31.616 -26.604  60.953  1.00 12.63           H  
ATOM   2113  HB1 ALA A 132      29.306 -26.901  59.407  1.00 15.79           H  
ATOM   2114  HB2 ALA A 132      29.315 -25.907  60.619  1.00 15.79           H  
ATOM   2115  HB3 ALA A 132      30.298 -25.686  59.417  1.00 15.79           H  
ATOM   2116  N   LEU A 133      30.326 -29.185  61.948  1.00 10.47           N  
ATOM   2117  CA  LEU A 133      29.774 -29.893  63.113  1.00 10.30           C  
ATOM   2118  C   LEU A 133      30.701 -29.754  64.322  1.00 13.00           C  
ATOM   2119  O   LEU A 133      31.927 -29.895  64.234  1.00 13.25           O  
ATOM   2120  CB  LEU A 133      29.638 -31.363  62.760  1.00 13.60           C  
ATOM   2121  CG  LEU A 133      28.521 -31.760  61.842  1.00 15.98           C  
ATOM   2122  CD1 LEU A 133      28.706 -33.212  61.370  1.00 24.26           C  
ATOM   2123  CD2 LEU A 133      27.161 -31.548  62.487  1.00 27.18           C  
ATOM   2124  H   LEU A 133      30.665 -29.640  61.302  1.00 12.57           H  
ATOM   2125  HA  LEU A 133      28.892 -29.526  63.332  1.00 12.36           H  
ATOM   2126  HB2 LEU A 133      30.472 -31.651  62.356  1.00 16.32           H  
ATOM   2127  HB3 LEU A 133      29.534 -31.860  63.587  1.00 16.32           H  
ATOM   2128  HG  LEU A 133      28.568 -31.183  61.051  1.00 19.18           H  
ATOM   2129 HD11 LEU A 133      29.592 -33.323  61.018  1.00 36.40           H  
ATOM   2130 HD12 LEU A 133      28.578 -33.808  62.111  1.00 36.40           H  
ATOM   2131 HD13 LEU A 133      28.062 -33.410  60.685  1.00 36.40           H  
ATOM   2132 HD21 LEU A 133      27.198 -31.820  63.407  1.00 40.78           H  
ATOM   2133 HD22 LEU A 133      26.925 -30.619  62.437  1.00 40.78           H  
ATOM   2134 HD23 LEU A 133      26.503 -32.071  62.024  1.00 40.78           H  
ATOM   2135  N   ARG A 134      30.103 -29.522  65.461  1.00 13.28           N  
ATOM   2136  CA  ARG A 134      30.696 -29.410  66.751  1.00 13.31           C  
ATOM   2137  C   ARG A 134      29.858 -30.157  67.816  1.00 19.40           C  
ATOM   2138  O   ARG A 134      28.882 -29.628  68.331  1.00 17.55           O  
ATOM   2139  CB  ARG A 134      30.914 -27.970  67.197  1.00 14.39           C  
ATOM   2140  CG  ARG A 134      31.642 -27.109  66.153  1.00 18.88           C  
ATOM   2141  CD  ARG A 134      33.125 -27.369  66.202  1.00 13.39           C  
ATOM   2142  NE  ARG A 134      33.865 -26.377  65.383  1.00 13.49           N  
ATOM   2143  CZ  ARG A 134      34.054 -26.604  64.061  1.00 14.55           C  
ATOM   2144  NH1 ARG A 134      33.606 -27.716  63.538  1.00 13.54           N  
ATOM   2145  NH2 ARG A 134      34.735 -25.718  63.338  1.00 13.13           N  
ATOM   2146  H   ARG A 134      29.249 -29.426  65.428  1.00 15.94           H  
ATOM   2147  HA  ARG A 134      31.575 -29.842  66.711  1.00 15.97           H  
ATOM   2148  HB2 ARG A 134      30.053 -27.568  67.391  1.00 17.27           H  
ATOM   2149  HB3 ARG A 134      31.431 -27.971  68.018  1.00 17.27           H  
ATOM   2150  HG2 ARG A 134      31.304 -27.317  65.268  1.00 22.66           H  
ATOM   2151  HG3 ARG A 134      31.470 -26.170  66.329  1.00 22.66           H  
ATOM   2152  HD2 ARG A 134      33.431 -27.321  67.122  1.00 16.07           H  
ATOM   2153  HD3 ARG A 134      33.308 -28.262  65.871  1.00 16.07           H  
ATOM   2154  HE  ARG A 134      34.173 -25.661  65.746  1.00 16.19           H  
ATOM   2155 HH11 ARG A 134      33.169 -28.274  64.024  1.00 16.25           H  
ATOM   2156 HH12 ARG A 134      33.750 -27.889  62.707  1.00 16.25           H  
ATOM   2157 HH21 ARG A 134      35.020 -24.993  63.703  1.00 15.76           H  
ATOM   2158 HH22 ARG A 134      34.889 -25.870  62.505  1.00 15.76           H  
ATOM   2159  N   ASN A 135      30.226 -31.418  68.057  1.00 22.52           N  
ATOM   2160  CA  ASN A 135      29.520 -32.202  69.067  1.00 22.80           C  
ATOM   2161  C   ASN A 135      28.020 -32.219  68.824  1.00 18.04           C  
ATOM   2162  O   ASN A 135      27.243 -31.943  69.771  1.00 23.86           O  
ATOM   2163  CB  ASN A 135      29.760 -31.541  70.461  1.00 33.58           C  
ATOM   2164  CG  ASN A 135      30.885 -32.252  71.187  1.00 82.59           C  
ATOM   2165  OD1 ASN A 135      30.868 -33.476  71.310  1.00101.30           O  
ATOM   2166  ND2 ASN A 135      31.861 -31.472  71.631  1.00 69.29           N  
ATOM   2167  H   ASN A 135      30.878 -31.768  67.619  1.00 27.02           H  
ATOM   2168  HA  ASN A 135      29.864 -33.120  69.073  1.00 27.36           H  
ATOM   2169  HB2 ASN A 135      29.987 -30.606  70.344  1.00 40.29           H  
ATOM   2170  HB3 ASN A 135      28.948 -31.591  70.990  1.00 40.29           H  
ATOM   2171 HD21 ASN A 135      32.538 -31.818  72.035  1.00 83.14           H  
ATOM   2172 HD22 ASN A 135      31.818 -30.621  71.516  1.00 83.14           H  
ATOM   2173  N   GLY A 136      27.596 -32.456  67.622  1.00 19.12           N  
ATOM   2174  CA  GLY A 136      26.250 -32.595  67.218  1.00 18.07           C  
ATOM   2175  C   GLY A 136      25.482 -31.365  66.830  1.00 24.56           C  
ATOM   2176  O   GLY A 136      24.314 -31.471  66.458  1.00 23.33           O  
ATOM   2177  H   GLY A 136      28.194 -32.536  67.009  1.00 22.94           H  
ATOM   2178  HA2 GLY A 136      26.231 -33.203  66.463  1.00 21.69           H  
ATOM   2179  HA3 GLY A 136      25.769 -33.025  67.942  1.00 21.69           H  
ATOM   2180  N   LYS A 137      26.109 -30.193  66.907  1.00 18.34           N  
ATOM   2181  CA  LYS A 137      25.426 -28.946  66.516  1.00 12.84           C  
ATOM   2182  C   LYS A 137      26.281 -28.327  65.395  1.00 13.13           C  
ATOM   2183  O   LYS A 137      27.460 -28.662  65.272  1.00 14.34           O  
ATOM   2184  CB  LYS A 137      25.500 -27.943  67.718  1.00 17.28           C  
ATOM   2185  CG  LYS A 137      24.525 -28.358  68.829  1.00 26.75           C  
ATOM   2186  CD  LYS A 137      24.167 -27.161  69.706  1.00 36.06           C  
ATOM   2187  CE  LYS A 137      23.335 -27.590  70.905  1.00 95.72           C  
ATOM   2188  NZ  LYS A 137      24.024 -27.310  72.196  1.00137.73           N  
ATOM   2189  H   LYS A 137      26.922 -30.163  67.187  1.00 22.01           H  
ATOM   2190  HA  LYS A 137      24.503 -29.108  66.229  1.00 15.41           H  
ATOM   2191  HB2 LYS A 137      26.404 -27.925  68.070  1.00 20.74           H  
ATOM   2192  HB3 LYS A 137      25.279 -27.050  67.409  1.00 20.74           H  
ATOM   2193  HG2 LYS A 137      23.717 -28.721  68.433  1.00 32.10           H  
ATOM   2194  HG3 LYS A 137      24.930 -29.050  69.375  1.00 32.10           H  
ATOM   2195  HD2 LYS A 137      24.981 -26.733  70.015  1.00 43.27           H  
ATOM   2196  HD3 LYS A 137      23.669 -26.514  69.182  1.00 43.27           H  
ATOM   2197  HE2 LYS A 137      22.486 -27.120  70.888  1.00114.86           H  
ATOM   2198  HE3 LYS A 137      23.151 -28.540  70.841  1.00114.86           H  
ATOM   2199  HZ1 LYS A 137      24.310 -26.467  72.203  1.00206.60           H  
ATOM   2200  HZ2 LYS A 137      23.455 -27.436  72.869  1.00206.60           H  
ATOM   2201  HZ3 LYS A 137      24.718 -27.860  72.287  1.00206.60           H  
ATOM   2202  N   PHE A 138      25.694 -27.438  64.632  1.00 11.10           N  
ATOM   2203  CA  PHE A 138      26.481 -26.637  63.703  1.00  9.43           C  
ATOM   2204  C   PHE A 138      27.134 -25.485  64.467  1.00 11.64           C  
ATOM   2205  O   PHE A 138      26.554 -24.945  65.428  1.00 10.93           O  
ATOM   2206  CB  PHE A 138      25.585 -26.076  62.615  1.00 12.44           C  
ATOM   2207  CG  PHE A 138      25.150 -26.984  61.534  1.00 13.50           C  
ATOM   2208  CD1 PHE A 138      26.061 -27.665  60.747  1.00 15.85           C  
ATOM   2209  CD2 PHE A 138      23.797 -27.163  61.257  1.00 14.00           C  
ATOM   2210  CE1 PHE A 138      25.665 -28.526  59.728  1.00 18.68           C  
ATOM   2211  CE2 PHE A 138      23.416 -28.004  60.229  1.00 13.18           C  
ATOM   2212  CZ  PHE A 138      24.316 -28.634  59.441  1.00 16.44           C  
ATOM   2213  H   PHE A 138      24.842 -27.328  64.680  1.00 13.32           H  
ATOM   2214  HA  PHE A 138      27.176 -27.196  63.297  1.00 11.32           H  
ATOM   2215  HB2 PHE A 138      24.789 -25.720  63.040  1.00 14.93           H  
ATOM   2216  HB3 PHE A 138      26.048 -25.329  62.205  1.00 14.93           H  
ATOM   2217  HD1 PHE A 138      26.969 -27.543  60.905  1.00 19.02           H  
ATOM   2218  HD2 PHE A 138      23.154 -26.719  61.761  1.00 16.80           H  
ATOM   2219  HE1 PHE A 138      26.294 -29.017  59.250  1.00 22.41           H  
ATOM   2220  HE2 PHE A 138      22.509 -28.142  60.074  1.00 15.82           H  
ATOM   2221  HZ  PHE A 138      24.031 -29.136  58.712  1.00 19.73           H  
ATOM   2222  N   VAL A 139      28.299 -25.068  63.986  1.00  9.99           N  
ATOM   2223  CA  VAL A 139      29.015 -23.941  64.578  1.00  9.61           C  
ATOM   2224  C   VAL A 139      28.273 -22.642  64.447  1.00  8.52           C  
ATOM   2225  O   VAL A 139      28.528 -21.684  65.167  1.00 10.04           O  
ATOM   2226  CB  VAL A 139      30.420 -23.827  63.953  1.00 14.49           C  
ATOM   2227  CG1 VAL A 139      30.410 -23.322  62.559  1.00 13.06           C  
ATOM   2228  CG2 VAL A 139      31.441 -23.272  64.861  1.00 18.19           C  
ATOM   2229  H   VAL A 139      28.640 -25.472  63.308  1.00 11.98           H  
ATOM   2230  HA  VAL A 139      29.127 -24.127  65.533  1.00 11.53           H  
ATOM   2231  HB  VAL A 139      30.696 -24.762  63.850  1.00 17.39           H  
ATOM   2232 HG11 VAL A 139      29.657 -23.689  62.090  1.00 19.59           H  
ATOM   2233 HG12 VAL A 139      30.346 -22.364  62.566  1.00 19.59           H  
ATOM   2234 HG13 VAL A 139      31.221 -23.584  62.118  1.00 19.59           H  
ATOM   2235 HG21 VAL A 139      31.060 -22.552  65.369  1.00 27.28           H  
ATOM   2236 HG22 VAL A 139      31.746 -23.959  65.457  1.00 27.28           H  
ATOM   2237 HG23 VAL A 139      32.181 -22.942  64.346  1.00 27.28           H  
ATOM   2238  N   GLY A 140      27.316 -22.566  63.501  1.00  7.98           N  
ATOM   2239  CA  GLY A 140      26.477 -21.380  63.394  1.00  8.26           C  
ATOM   2240  C   GLY A 140      25.307 -21.639  62.471  1.00  7.91           C  
ATOM   2241  O   GLY A 140      24.998 -22.819  62.227  1.00  9.71           O  
ATOM   2242  H   GLY A 140      27.200 -23.222  62.957  1.00  9.58           H  
ATOM   2243  HA2 GLY A 140      26.149 -21.134  64.274  1.00  9.91           H  
ATOM   2244  HA3 GLY A 140      27.003 -20.640  63.052  1.00  9.91           H  
ATOM   2245  N   LEU A 141      24.644 -20.599  62.040  1.00  6.46           N  
ATOM   2246  CA  LEU A 141      23.419 -20.712  61.260  1.00  6.65           C  
ATOM   2247  C   LEU A 141      23.654 -21.281  59.903  1.00  8.05           C  
ATOM   2248  O   LEU A 141      24.384 -20.657  59.091  1.00 11.00           O  
ATOM   2249  CB  LEU A 141      22.649 -19.438  61.248  1.00  9.10           C  
ATOM   2250  CG  LEU A 141      21.274 -19.393  60.572  1.00  8.33           C  
ATOM   2251  CD1 LEU A 141      20.294 -20.354  61.202  1.00 13.04           C  
ATOM   2252  CD2 LEU A 141      20.746 -17.998  60.485  1.00 10.72           C  
ATOM   2253  H   LEU A 141      24.943 -19.814  62.225  1.00  7.75           H  
ATOM   2254  HA  LEU A 141      22.858 -21.363  61.731  1.00  7.98           H  
ATOM   2255  HB2 LEU A 141      22.528 -19.162  62.170  1.00 10.92           H  
ATOM   2256  HB3 LEU A 141      23.204 -18.766  60.822  1.00 10.92           H  
ATOM   2257  HG  LEU A 141      21.408 -19.697  59.650  1.00 10.00           H  
ATOM   2258 HD11 LEU A 141      20.752 -21.158  61.457  1.00 19.55           H  
ATOM   2259 HD12 LEU A 141      19.902 -19.949  61.979  1.00 19.55           H  
ATOM   2260 HD13 LEU A 141      19.603 -20.567  60.570  1.00 19.55           H  
ATOM   2261 HD21 LEU A 141      21.409 -17.429  60.088  1.00 16.08           H  
ATOM   2262 HD22 LEU A 141      19.952 -17.990  59.946  1.00 16.08           H  
ATOM   2263 HD23 LEU A 141      20.538 -17.679  61.367  1.00 16.08           H  
ATOM   2264  N   ALA A 142      22.986 -22.366  59.565  1.00  7.16           N  
ATOM   2265  CA  ALA A 142      23.129 -22.970  58.229  1.00  8.26           C  
ATOM   2266  C   ALA A 142      21.896 -22.603  57.410  1.00  9.23           C  
ATOM   2267  O   ALA A 142      20.767 -22.978  57.787  1.00 11.49           O  
ATOM   2268  CB  ALA A 142      23.272 -24.469  58.371  1.00  9.40           C  
ATOM   2269  H   ALA A 142      22.455 -22.729  60.136  1.00  8.60           H  
ATOM   2270  HA  ALA A 142      23.928 -22.608  57.793  1.00  9.91           H  
ATOM   2271  HB1 ALA A 142      22.571 -24.806  58.935  1.00 14.10           H  
ATOM   2272  HB2 ALA A 142      23.211 -24.880  57.505  1.00 14.10           H  
ATOM   2273  HB3 ALA A 142      24.124 -24.674  58.763  1.00 14.10           H  
ATOM   2274  N   LEU A 143      22.075 -21.865  56.352  1.00  8.54           N  
ATOM   2275  CA  LEU A 143      21.020 -21.488  55.433  1.00  6.16           C  
ATOM   2276  C   LEU A 143      21.231 -22.253  54.124  1.00  9.27           C  
ATOM   2277  O   LEU A 143      22.332 -22.547  53.722  1.00  9.06           O  
ATOM   2278  CB  LEU A 143      20.979 -19.998  55.209  1.00 10.97           C  
ATOM   2279  CG  LEU A 143      20.594 -19.106  56.357  1.00 12.53           C  
ATOM   2280  CD1 LEU A 143      21.092 -17.777  56.474  1.00 20.68           C  
ATOM   2281  CD2 LEU A 143      19.367 -19.480  57.097  1.00 13.06           C  
ATOM   2282  H   LEU A 143      22.871 -21.583  56.189  1.00 10.25           H  
ATOM   2283  HA  LEU A 143      20.163 -21.766  55.817  1.00  7.39           H  
ATOM   2284  HB2 LEU A 143      21.858 -19.723  54.904  1.00 13.16           H  
ATOM   2285  HB3 LEU A 143      20.359 -19.827  54.483  1.00 13.16           H  
ATOM   2286  HG  LEU A 143      21.219 -19.501  57.000  1.00 15.04           H  
ATOM   2287 HD11 LEU A 143      22.052 -17.795  56.487  1.00 31.02           H  
ATOM   2288 HD12 LEU A 143      20.792 -17.256  55.725  1.00 31.02           H  
ATOM   2289 HD13 LEU A 143      20.768 -17.384  57.288  1.00 31.02           H  
ATOM   2290 HD21 LEU A 143      18.641 -19.587  56.478  1.00 19.59           H  
ATOM   2291 HD22 LEU A 143      19.514 -20.305  57.564  1.00 19.59           H  
ATOM   2292 HD23 LEU A 143      19.151 -18.789  57.727  1.00 19.59           H  
ATOM   2293  N   ASP A 144      20.101 -22.587  53.475  1.00  8.31           N  
ATOM   2294  CA  ASP A 144      20.135 -23.254  52.190  1.00  8.49           C  
ATOM   2295  C   ASP A 144      19.103 -22.590  51.293  1.00 10.31           C  
ATOM   2296  O   ASP A 144      17.898 -22.907  51.460  1.00  9.65           O  
ATOM   2297  CB  ASP A 144      19.969 -24.742  52.334  1.00  8.56           C  
ATOM   2298  CG  ASP A 144      20.048 -25.533  51.025  1.00  9.24           C  
ATOM   2299  OD1 ASP A 144      19.810 -24.908  50.011  1.00  9.12           O  
ATOM   2300  OD2 ASP A 144      20.258 -26.754  51.076  1.00 11.50           O  
ATOM   2301  H   ASP A 144      19.341 -22.400  53.831  1.00  9.97           H  
ATOM   2302  HA  ASP A 144      21.018 -23.092  51.795  1.00 10.18           H  
ATOM   2303  HB2 ASP A 144      20.656 -25.071  52.935  1.00 10.28           H  
ATOM   2304  HB3 ASP A 144      19.110 -24.917  52.749  1.00 10.28           H  
ATOM   2305  N   GLU A 145      19.516 -21.659  50.470  1.00  8.98           N  
ATOM   2306  CA  GLU A 145      18.674 -20.901  49.587  1.00 10.16           C  
ATOM   2307  C   GLU A 145      18.418 -21.690  48.295  1.00 13.82           C  
ATOM   2308  O   GLU A 145      17.456 -21.333  47.569  1.00 17.10           O  
ATOM   2309  CB  GLU A 145      19.288 -19.552  49.230  1.00 11.07           C  
ATOM   2310  CG  GLU A 145      19.391 -18.578  50.399  1.00 15.12           C  
ATOM   2311  CD  GLU A 145      18.055 -17.868  50.636  1.00 25.70           C  
ATOM   2312  OE1 GLU A 145      17.219 -18.414  51.346  1.00 24.06           O  
ATOM   2313  OE2 GLU A 145      17.849 -16.782  50.048  1.00 34.06           O  
ATOM   2314  H   GLU A 145      20.359 -21.487  50.457  1.00 10.78           H  
ATOM   2315  HA  GLU A 145      17.815 -20.744  50.032  1.00 12.20           H  
ATOM   2316  HB2 GLU A 145      20.177 -19.701  48.871  1.00 13.28           H  
ATOM   2317  HB3 GLU A 145      18.755 -19.143  48.531  1.00 13.28           H  
ATOM   2318  HG2 GLU A 145      19.648 -19.061  51.200  1.00 18.14           H  
ATOM   2319  HG3 GLU A 145      20.078 -17.920  50.212  1.00 18.14           H  
ATOM   2320  N   ASP A 146      19.151 -22.740  48.034  1.00  9.67           N  
ATOM   2321  CA  ASP A 146      18.917 -23.572  46.854  1.00  9.74           C  
ATOM   2322  C   ASP A 146      17.773 -24.560  47.086  1.00 12.77           C  
ATOM   2323  O   ASP A 146      17.001 -24.804  46.121  1.00 17.43           O  
ATOM   2324  CB  ASP A 146      20.180 -24.356  46.507  1.00 11.53           C  
ATOM   2325  CG  ASP A 146      21.321 -23.453  46.053  1.00 18.28           C  
ATOM   2326  OD1 ASP A 146      21.100 -22.555  45.240  1.00 17.46           O  
ATOM   2327  OD2 ASP A 146      22.431 -23.621  46.571  1.00 20.00           O  
ATOM   2328  H   ASP A 146      19.790 -22.947  48.572  1.00 11.60           H  
ATOM   2329  HA  ASP A 146      18.687 -22.993  46.098  1.00 11.69           H  
ATOM   2330  HB2 ASP A 146      20.465 -24.860  47.285  1.00 13.84           H  
ATOM   2331  HB3 ASP A 146      19.977 -24.989  45.801  1.00 13.84           H  
ATOM   2332  N   ASN A 147      17.609 -25.110  48.273  1.00 11.22           N  
ATOM   2333  CA  ASN A 147      16.631 -26.093  48.632  1.00  7.84           C  
ATOM   2334  C   ASN A 147      15.622 -25.723  49.673  1.00 14.34           C  
ATOM   2335  O   ASN A 147      14.519 -26.293  49.696  1.00 13.74           O  
ATOM   2336  CB  ASN A 147      17.288 -27.415  49.060  1.00 12.41           C  
ATOM   2337  CG  ASN A 147      18.337 -27.847  48.053  1.00 19.07           C  
ATOM   2338  OD1 ASN A 147      17.979 -28.088  46.878  1.00 18.05           O  
ATOM   2339  ND2 ASN A 147      19.603 -27.852  48.448  1.00 15.55           N  
ATOM   2340  H   ASN A 147      18.144 -24.852  48.896  1.00 13.46           H  
ATOM   2341  HA  ASN A 147      16.125 -26.289  47.816  1.00  9.41           H  
ATOM   2342  HB2 ASN A 147      17.702 -27.303  49.930  1.00 14.89           H  
ATOM   2343  HB3 ASN A 147      16.610 -28.104  49.136  1.00 14.89           H  
ATOM   2344 HD21 ASN A 147      20.228 -28.027  47.885  1.00 18.66           H  
ATOM   2345 HD22 ASN A 147      19.798 -27.679  49.268  1.00 18.66           H  
ATOM   2346  N   GLN A 148      15.923 -24.801  50.569  1.00 11.87           N  
ATOM   2347  CA  GLN A 148      15.114 -24.470  51.697  1.00 11.38           C  
ATOM   2348  C   GLN A 148      14.940 -22.976  51.903  1.00 10.41           C  
ATOM   2349  O   GLN A 148      14.950 -22.448  53.052  1.00 10.39           O  
ATOM   2350  CB  GLN A 148      15.690 -25.084  52.982  1.00  9.86           C  
ATOM   2351  CG  GLN A 148      15.737 -26.580  53.032  1.00 13.31           C  
ATOM   2352  CD  GLN A 148      16.260 -27.122  54.361  1.00 16.30           C  
ATOM   2353  OE1 GLN A 148      17.203 -26.609  54.937  1.00 11.53           O  
ATOM   2354  NE2 GLN A 148      15.701 -28.262  54.763  1.00 18.40           N  
ATOM   2355  H   GLN A 148      16.659 -24.370  50.465  1.00 14.24           H  
ATOM   2356  HA  GLN A 148      14.226 -24.857  51.552  1.00 13.65           H  
ATOM   2357  HB2 GLN A 148      16.591 -24.747  53.103  1.00 11.83           H  
ATOM   2358  HB3 GLN A 148      15.160 -24.772  53.732  1.00 11.83           H  
ATOM   2359  HG2 GLN A 148      14.845 -26.929  52.879  1.00 15.97           H  
ATOM   2360  HG3 GLN A 148      16.307 -26.901  52.315  1.00 15.97           H  
ATOM   2361 HE21 GLN A 148      16.004 -28.669  55.457  1.00 22.09           H  
ATOM   2362 HE22 GLN A 148      15.036 -28.592  54.328  1.00 22.09           H  
ATOM   2363  N   SER A 149      14.757 -22.210  50.836  1.00  9.57           N  
ATOM   2364  CA  SER A 149      14.594 -20.789  50.919  1.00  9.62           C  
ATOM   2365  C   SER A 149      13.429 -20.370  51.792  1.00 11.03           C  
ATOM   2366  O   SER A 149      13.415 -19.304  52.410  1.00 11.18           O  
ATOM   2367  CB  SER A 149      14.651 -20.128  49.582  1.00 16.85           C  
ATOM   2368  OG  SER A 149      13.606 -20.576  48.743  1.00 23.91           O  
ATOM   2369  H   SER A 149      14.735 -22.582  50.061  1.00 11.48           H  
ATOM   2370  HA  SER A 149      15.391 -20.470  51.392  1.00 11.55           H  
ATOM   2371  HB2 SER A 149      14.584 -19.167  49.695  1.00 20.22           H  
ATOM   2372  HB3 SER A 149      15.505 -20.321  49.164  1.00 20.22           H  
ATOM   2373  HG  SER A 149      13.379 -21.331  48.968  1.00 35.86           H  
ATOM   2374  N   ASP A 150      12.389 -21.219  51.796  1.00  9.11           N  
ATOM   2375  CA  ASP A 150      11.174 -20.872  52.555  1.00 10.36           C  
ATOM   2376  C   ASP A 150      11.437 -20.837  54.053  1.00 12.82           C  
ATOM   2377  O   ASP A 150      10.613 -20.312  54.787  1.00 13.81           O  
ATOM   2378  CB  ASP A 150      10.070 -21.899  52.301  1.00 10.28           C  
ATOM   2379  CG  ASP A 150       9.408 -21.774  50.947  1.00 10.71           C  
ATOM   2380  OD1 ASP A 150       9.337 -20.696  50.396  1.00 15.14           O  
ATOM   2381  OD2 ASP A 150       8.927 -22.848  50.528  1.00 12.79           O  
ATOM   2382  H   ASP A 150      12.431 -21.959  51.359  1.00 10.93           H  
ATOM   2383  HA  ASP A 150      10.859 -19.990  52.267  1.00 12.43           H  
ATOM   2384  HB2 ASP A 150      10.448 -22.789  52.381  1.00 12.33           H  
ATOM   2385  HB3 ASP A 150       9.393 -21.805  52.989  1.00 12.33           H  
ATOM   2386  N   LEU A 151      12.536 -21.484  54.504  1.00 11.69           N  
ATOM   2387  CA  LEU A 151      12.830 -21.504  55.928  1.00 10.99           C  
ATOM   2388  C   LEU A 151      13.756 -20.399  56.380  1.00  9.78           C  
ATOM   2389  O   LEU A 151      13.962 -20.264  57.617  1.00 10.21           O  
ATOM   2390  CB  LEU A 151      13.526 -22.862  56.312  1.00 10.74           C  
ATOM   2391  CG  LEU A 151      12.598 -24.064  56.027  1.00 23.46           C  
ATOM   2392  CD1 LEU A 151      13.288 -25.353  56.379  1.00 17.33           C  
ATOM   2393  CD2 LEU A 151      11.295 -23.915  56.822  1.00 21.76           C  
ATOM   2394  H   LEU A 151      13.059 -21.882  53.950  1.00 14.02           H  
ATOM   2395  HA  LEU A 151      11.988 -21.431  56.424  1.00 13.18           H  
ATOM   2396  HB2 LEU A 151      14.345 -22.959  55.802  1.00 12.88           H  
ATOM   2397  HB3 LEU A 151      13.758 -22.850  57.254  1.00 12.88           H  
ATOM   2398  HG  LEU A 151      12.382 -24.074  55.071  1.00 28.16           H  
ATOM   2399 HD11 LEU A 151      14.112 -25.418  55.892  1.00 26.00           H  
ATOM   2400 HD12 LEU A 151      13.471 -25.371  57.321  1.00 26.00           H  
ATOM   2401 HD13 LEU A 151      12.721 -26.093  56.149  1.00 26.00           H  
ATOM   2402 HD21 LEU A 151      11.481 -23.498  57.666  1.00 32.64           H  
ATOM   2403 HD22 LEU A 151      10.678 -23.373  56.326  1.00 32.64           H  
ATOM   2404 HD23 LEU A 151      10.911 -24.782  56.971  1.00 32.64           H  
ATOM   2405  N   THR A 152      14.371 -19.692  55.485  1.00 10.45           N  
ATOM   2406  CA  THR A 152      15.422 -18.729  55.828  1.00  9.11           C  
ATOM   2407  C   THR A 152      14.993 -17.631  56.765  1.00 13.63           C  
ATOM   2408  O   THR A 152      15.693 -17.414  57.779  1.00 11.70           O  
ATOM   2409  CB  THR A 152      15.982 -18.113  54.521  1.00  9.55           C  
ATOM   2410  OG1 THR A 152      16.761 -19.144  53.896  1.00 12.95           O  
ATOM   2411  CG2 THR A 152      16.934 -16.992  54.870  1.00 11.83           C  
ATOM   2412  H   THR A 152      14.154 -19.791  54.659  1.00 12.55           H  
ATOM   2413  HA  THR A 152      16.149 -19.222  56.261  1.00 10.93           H  
ATOM   2414  HB  THR A 152      15.262 -17.802  53.934  1.00 11.46           H  
ATOM   2415  HG1 THR A 152      16.494 -19.263  53.130  1.00 19.43           H  
ATOM   2416 HG21 THR A 152      17.627 -17.328  55.443  1.00 17.74           H  
ATOM   2417 HG22 THR A 152      17.324 -16.642  54.066  1.00 17.74           H  
ATOM   2418 HG23 THR A 152      16.454 -16.295  55.324  1.00 17.74           H  
ATOM   2419  N   ASP A 153      13.869 -16.982  56.532  1.00 12.56           N  
ATOM   2420  CA  ASP A 153      13.477 -15.869  57.399  1.00  9.75           C  
ATOM   2421  C   ASP A 153      13.203 -16.340  58.806  1.00 11.34           C  
ATOM   2422  O   ASP A 153      13.669 -15.677  59.771  1.00 12.05           O  
ATOM   2423  CB  ASP A 153      12.239 -15.150  56.855  1.00 12.38           C  
ATOM   2424  CG  ASP A 153      12.457 -14.468  55.542  1.00 29.52           C  
ATOM   2425  OD1 ASP A 153      13.633 -14.226  55.197  1.00 29.61           O  
ATOM   2426  OD2 ASP A 153      11.457 -14.215  54.816  1.00 53.00           O  
ATOM   2427  H   ASP A 153      13.367 -17.211  55.872  1.00 15.08           H  
ATOM   2428  HA  ASP A 153      14.217 -15.228  57.429  1.00 11.71           H  
ATOM   2429  HB2 ASP A 153      11.522 -15.795  56.755  1.00 14.86           H  
ATOM   2430  HB3 ASP A 153      11.951 -14.489  57.505  1.00 14.86           H  
ATOM   2431  N   ASP A 154      12.520 -17.456  59.021  1.00 11.07           N  
ATOM   2432  CA  ASP A 154      12.259 -17.953  60.326  1.00 14.41           C  
ATOM   2433  C   ASP A 154      13.537 -18.363  61.080  1.00 11.48           C  
ATOM   2434  O   ASP A 154      13.629 -18.152  62.290  1.00 12.73           O  
ATOM   2435  CB  ASP A 154      11.216 -19.057  60.386  1.00 19.17           C  
ATOM   2436  CG  ASP A 154       9.822 -18.555  60.019  1.00 38.18           C  
ATOM   2437  OD1 ASP A 154       9.508 -17.390  60.293  1.00 34.58           O  
ATOM   2438  OD2 ASP A 154       9.048 -19.332  59.432  1.00 44.06           O  
ATOM   2439  H   ASP A 154      12.223 -17.897  58.344  1.00 13.28           H  
ATOM   2440  HA  ASP A 154      11.881 -17.201  60.829  1.00 17.29           H  
ATOM   2441  HB2 ASP A 154      11.470 -19.767  59.776  1.00 23.00           H  
ATOM   2442  HB3 ASP A 154      11.195 -19.428  61.282  1.00 23.00           H  
ATOM   2443  N   ARG A 155      14.458 -19.009  60.371  1.00  9.38           N  
ATOM   2444  CA  ARG A 155      15.730 -19.439  60.927  1.00  8.18           C  
ATOM   2445  C   ARG A 155      16.478 -18.183  61.391  1.00  8.29           C  
ATOM   2446  O   ARG A 155      16.993 -18.173  62.516  1.00  9.27           O  
ATOM   2447  CB  ARG A 155      16.574 -20.190  59.886  1.00  9.43           C  
ATOM   2448  CG  ARG A 155      16.024 -21.637  59.718  1.00 10.06           C  
ATOM   2449  CD  ARG A 155      16.711 -22.330  58.542  1.00 10.24           C  
ATOM   2450  NE  ARG A 155      16.436 -23.753  58.557  1.00 12.47           N  
ATOM   2451  CZ  ARG A 155      16.743 -24.596  57.586  1.00  8.42           C  
ATOM   2452  NH1 ARG A 155      17.188 -24.207  56.428  1.00 12.87           N  
ATOM   2453  NH2 ARG A 155      16.581 -25.900  57.820  1.00 10.35           N  
ATOM   2454  H   ARG A 155      14.293 -19.180  59.544  1.00 11.26           H  
ATOM   2455  HA  ARG A 155      15.567 -20.024  61.696  1.00  9.81           H  
ATOM   2456  HB2 ARG A 155      16.537 -19.724  59.036  1.00 11.32           H  
ATOM   2457  HB3 ARG A 155      17.499 -20.222  60.175  1.00 11.32           H  
ATOM   2458  HG2 ARG A 155      16.183 -22.142  60.531  1.00 12.08           H  
ATOM   2459  HG3 ARG A 155      15.067 -21.606  59.564  1.00 12.08           H  
ATOM   2460  HD2 ARG A 155      16.393 -21.947  57.710  1.00 12.29           H  
ATOM   2461  HD3 ARG A 155      17.668 -22.184  58.594  1.00 12.29           H  
ATOM   2462  HE  ARG A 155      16.044 -24.074  59.252  1.00 14.97           H  
ATOM   2463 HH11 ARG A 155      17.294 -23.369  56.268  1.00 15.45           H  
ATOM   2464 HH12 ARG A 155      17.376 -24.788  55.822  1.00 15.45           H  
ATOM   2465 HH21 ARG A 155      16.288 -26.167  58.583  1.00 12.42           H  
ATOM   2466 HH22 ARG A 155      16.771 -26.473  57.208  1.00 12.42           H  
ATOM   2467  N   ILE A 156      16.510 -17.171  60.557  1.00  6.90           N  
ATOM   2468  CA  ILE A 156      17.212 -15.935  60.950  1.00  8.61           C  
ATOM   2469  C   ILE A 156      16.561 -15.321  62.156  1.00  9.94           C  
ATOM   2470  O   ILE A 156      17.295 -14.861  63.079  1.00  9.91           O  
ATOM   2471  CB  ILE A 156      17.371 -14.988  59.782  1.00  9.03           C  
ATOM   2472  CG1 ILE A 156      18.288 -15.490  58.702  1.00 11.07           C  
ATOM   2473  CG2 ILE A 156      17.755 -13.591  60.256  1.00 13.02           C  
ATOM   2474  CD1 ILE A 156      18.277 -14.793  57.385  1.00 11.79           C  
ATOM   2475  H   ILE A 156      16.126 -17.228  59.789  1.00  8.29           H  
ATOM   2476  HA  ILE A 156      18.115 -16.199  61.223  1.00 10.33           H  
ATOM   2477  HB  ILE A 156      16.485 -14.905  59.373  1.00 10.83           H  
ATOM   2478 HG12 ILE A 156      19.195 -15.458  59.046  1.00 13.28           H  
ATOM   2479 HG13 ILE A 156      18.076 -16.423  58.544  1.00 13.28           H  
ATOM   2480 HG21 ILE A 156      17.327 -13.409  61.096  1.00 19.53           H  
ATOM   2481 HG22 ILE A 156      18.708 -13.540  60.364  1.00 19.53           H  
ATOM   2482 HG23 ILE A 156      17.472 -12.944  59.606  1.00 19.53           H  
ATOM   2483 HD11 ILE A 156      17.396 -14.452  57.211  1.00 17.69           H  
ATOM   2484 HD12 ILE A 156      18.903 -14.065  57.402  1.00 17.69           H  
ATOM   2485 HD13 ILE A 156      18.523 -15.411  56.693  1.00 17.69           H  
ATOM   2486  N   LYS A 157      15.258 -15.235  62.188  1.00 11.19           N  
ATOM   2487  CA  LYS A 157      14.575 -14.598  63.337  1.00 11.22           C  
ATOM   2488  C   LYS A 157      14.955 -15.286  64.614  1.00 10.41           C  
ATOM   2489  O   LYS A 157      15.255 -14.666  65.625  1.00 11.88           O  
ATOM   2490  CB  LYS A 157      13.074 -14.572  63.146  1.00 14.14           C  
ATOM   2491  CG  LYS A 157      12.528 -13.561  62.199  1.00 30.43           C  
ATOM   2492  CD  LYS A 157      11.161 -13.033  62.644  1.00132.58           C  
ATOM   2493  CE  LYS A 157      11.175 -11.521  62.788  1.00163.91           C  
ATOM   2494  NZ  LYS A 157      10.619 -10.839  61.591  1.00 84.50           N  
ATOM   2495  H   LYS A 157      14.793 -15.551  61.537  1.00 13.43           H  
ATOM   2496  HA  LYS A 157      14.886 -13.670  63.393  1.00 13.46           H  
ATOM   2497  HB2 LYS A 157      12.796 -15.450  62.841  1.00 16.97           H  
ATOM   2498  HB3 LYS A 157      12.664 -14.425  64.012  1.00 16.97           H  
ATOM   2499  HG2 LYS A 157      13.149 -12.819  62.132  1.00 36.51           H  
ATOM   2500  HG3 LYS A 157      12.445 -13.960  61.319  1.00 36.51           H  
ATOM   2501  HD2 LYS A 157      10.489 -13.289  61.992  1.00159.10           H  
ATOM   2502  HD3 LYS A 157      10.922 -13.435  63.494  1.00159.10           H  
ATOM   2503  HE2 LYS A 157      10.655 -11.270  63.567  1.00196.70           H  
ATOM   2504  HE3 LYS A 157      12.087 -11.223  62.930  1.00196.70           H  
ATOM   2505  HZ1 LYS A 157      11.075 -11.090  60.869  1.00126.74           H  
ATOM   2506  HZ2 LYS A 157       9.763 -11.061  61.493  1.00126.74           H  
ATOM   2507  HZ3 LYS A 157      10.687  -9.958  61.693  1.00126.74           H  
ATOM   2508  N   SER A 158      14.918 -16.622  64.652  1.00 11.77           N  
ATOM   2509  CA  SER A 158      15.286 -17.374  65.808  1.00 10.40           C  
ATOM   2510  C   SER A 158      16.721 -17.146  66.232  1.00 10.97           C  
ATOM   2511  O   SER A 158      17.039 -17.057  67.409  1.00 13.23           O  
ATOM   2512  CB ASER A 158      15.088 -18.882  65.590  0.37  2.37           C  
ATOM   2513  CB BSER A 158      15.043 -18.832  65.888  0.63 31.61           C  
ATOM   2514  OG ASER A 158      15.304 -19.575  66.808  0.37 17.47           O  
ATOM   2515  OG BSER A 158      13.629 -19.050  65.540  0.63 25.15           O  
ATOM   2516  H   SER A 158      14.661 -17.047  63.950  1.00 14.13           H  
ATOM   2517  HA  SER A 158      14.705 -17.096  66.546  1.00 12.48           H  
ATOM   2518  HB2ASER A 158      14.186 -19.051  65.273  0.37  2.84           H  
ATOM   2519  HB2BSER A 158      15.620 -19.305  65.268  0.63 37.93           H  
ATOM   2520  HB3ASER A 158      15.710 -19.201  64.918  0.37  2.84           H  
ATOM   2521  HB3BSER A 158      15.224 -19.155  66.785  0.63 37.93           H  
ATOM   2522  HG ASER A 158      15.402 -19.034  67.416  0.37 26.21           H  
ATOM   2523  HG BSER A 158      13.153 -18.605  66.038  0.63 37.73           H  
ATOM   2524  N   TRP A 159      17.632 -17.222  65.248  1.00  9.44           N  
ATOM   2525  CA  TRP A 159      19.069 -17.082  65.570  1.00  9.17           C  
ATOM   2526  C   TRP A 159      19.410 -15.699  66.062  1.00  9.73           C  
ATOM   2527  O   TRP A 159      20.216 -15.567  67.016  1.00 10.31           O  
ATOM   2528  CB  TRP A 159      19.848 -17.373  64.293  1.00  8.58           C  
ATOM   2529  CG  TRP A 159      21.324 -17.608  64.435  1.00  6.84           C  
ATOM   2530  CD1 TRP A 159      21.937 -18.574  65.169  1.00 10.12           C  
ATOM   2531  CD2 TRP A 159      22.351 -16.872  63.786  1.00  7.34           C  
ATOM   2532  NE1 TRP A 159      23.311 -18.466  65.029  1.00 10.02           N  
ATOM   2533  CE2 TRP A 159      23.587 -17.446  64.168  1.00  5.91           C  
ATOM   2534  CE3 TRP A 159      22.376 -15.779  62.905  1.00  9.57           C  
ATOM   2535  CZ2 TRP A 159      24.824 -16.993  63.698  1.00  7.85           C  
ATOM   2536  CZ3 TRP A 159      23.599 -15.344  62.457  1.00 11.92           C  
ATOM   2537  CH2 TRP A 159      24.813 -15.947  62.855  1.00  9.29           C  
ATOM   2538  H   TRP A 159      17.382 -17.351  64.436  1.00 11.32           H  
ATOM   2539  HA  TRP A 159      19.312 -17.739  66.255  1.00 11.00           H  
ATOM   2540  HB2 TRP A 159      19.458 -18.156  63.874  1.00 10.30           H  
ATOM   2541  HB3 TRP A 159      19.720 -16.627  63.686  1.00 10.30           H  
ATOM   2542  HD1 TRP A 159      21.500 -19.211  65.687  1.00 12.14           H  
ATOM   2543  HE1 TRP A 159      23.894 -18.961  65.421  1.00 12.03           H  
ATOM   2544  HE3 TRP A 159      21.590 -15.364  62.633  1.00 11.48           H  
ATOM   2545  HZ2 TRP A 159      25.620 -17.397  63.959  1.00  9.42           H  
ATOM   2546  HZ3 TRP A 159      23.629 -14.624  61.870  1.00 14.30           H  
ATOM   2547  HH2 TRP A 159      25.617 -15.615  62.527  1.00 11.15           H  
ATOM   2548  N   VAL A 160      18.818 -14.662  65.505  1.00  8.81           N  
ATOM   2549  CA  VAL A 160      19.047 -13.296  65.971  1.00  8.70           C  
ATOM   2550  C   VAL A 160      18.631 -13.136  67.412  1.00 11.25           C  
ATOM   2551  O   VAL A 160      19.349 -12.463  68.165  1.00 11.36           O  
ATOM   2552  CB  VAL A 160      18.409 -12.279  65.071  1.00  9.64           C  
ATOM   2553  CG1 VAL A 160      18.298 -10.893  65.687  1.00 11.20           C  
ATOM   2554  CG2 VAL A 160      19.085 -12.243  63.709  1.00 11.99           C  
ATOM   2555  H   VAL A 160      18.280 -14.793  64.847  1.00 10.57           H  
ATOM   2556  HA  VAL A 160      20.014 -13.141  65.936  1.00 10.43           H  
ATOM   2557  HB  VAL A 160      17.491 -12.586  64.915  1.00 11.57           H  
ATOM   2558 HG11 VAL A 160      19.162 -10.609  65.995  1.00 16.80           H  
ATOM   2559 HG12 VAL A 160      17.975 -10.274  65.028  1.00 16.80           H  
ATOM   2560 HG13 VAL A 160      17.687 -10.920  66.428  1.00 16.80           H  
ATOM   2561 HG21 VAL A 160      20.029 -12.383  63.816  1.00 17.99           H  
ATOM   2562 HG22 VAL A 160      18.720 -12.934  63.151  1.00 17.99           H  
ATOM   2563 HG23 VAL A 160      18.933 -11.388  63.299  1.00 17.99           H  
ATOM   2564  N   ALA A 161      17.488 -13.704  67.793  1.00 10.70           N  
ATOM   2565  CA  ALA A 161      17.036 -13.642  69.188  1.00 10.47           C  
ATOM   2566  C   ALA A 161      18.052 -14.242  70.137  1.00 13.40           C  
ATOM   2567  O   ALA A 161      18.335 -13.697  71.232  1.00 14.80           O  
ATOM   2568  CB  ALA A 161      15.671 -14.239  69.332  1.00 14.94           C  
ATOM   2569  H   ALA A 161      17.007 -14.116  67.211  1.00 12.84           H  
ATOM   2570  HA  ALA A 161      16.957 -12.693  69.418  1.00 12.56           H  
ATOM   2571  HB1 ALA A 161      15.684 -15.147  69.022  1.00 22.40           H  
ATOM   2572  HB2 ALA A 161      15.410 -14.220  70.256  1.00 22.40           H  
ATOM   2573  HB3 ALA A 161      15.043 -13.732  68.812  1.00 22.40           H  
ATOM   2574  N   GLN A 162      18.648 -15.366  69.792  1.00 10.38           N  
ATOM   2575  CA  GLN A 162      19.681 -16.021  70.557  1.00 11.05           C  
ATOM   2576  C   GLN A 162      20.946 -15.166  70.622  1.00  8.74           C  
ATOM   2577  O   GLN A 162      21.522 -14.983  71.688  1.00 10.63           O  
ATOM   2578  CB  GLN A 162      19.947 -17.375  69.896  1.00 15.08           C  
ATOM   2579  CG  GLN A 162      21.116 -18.145  70.381  1.00 18.20           C  
ATOM   2580  CD  GLN A 162      21.392 -19.382  69.511  1.00 44.89           C  
ATOM   2581  OE1 GLN A 162      20.612 -19.719  68.624  1.00 26.46           O  
ATOM   2582  NE2 GLN A 162      22.517 -19.992  69.801  1.00 22.98           N  
ATOM   2583  H   GLN A 162      18.402 -15.737  69.056  1.00 12.46           H  
ATOM   2584  HA  GLN A 162      19.353 -16.171  71.468  1.00 13.25           H  
ATOM   2585  HB2 GLN A 162      19.157 -17.926  70.011  1.00 18.09           H  
ATOM   2586  HB3 GLN A 162      20.059 -17.227  68.944  1.00 18.09           H  
ATOM   2587  HG2 GLN A 162      21.899 -17.572  70.378  1.00 21.84           H  
ATOM   2588  HG3 GLN A 162      20.956 -18.427  71.295  1.00 21.84           H  
ATOM   2589 HE21 GLN A 162      22.758 -20.686  69.354  1.00 27.58           H  
ATOM   2590 HE22 GLN A 162      23.014 -19.698  70.439  1.00 27.58           H  
ATOM   2591  N   LEU A 163      21.360 -14.562  69.539  1.00  9.22           N  
ATOM   2592  CA  LEU A 163      22.501 -13.681  69.444  1.00  9.62           C  
ATOM   2593  C   LEU A 163      22.394 -12.433  70.274  1.00  9.44           C  
ATOM   2594  O   LEU A 163      23.349 -11.967  70.874  1.00 10.17           O  
ATOM   2595  CB  LEU A 163      22.870 -13.303  68.023  1.00  7.75           C  
ATOM   2596  CG  LEU A 163      23.413 -14.435  67.150  1.00 11.37           C  
ATOM   2597  CD1 LEU A 163      23.821 -13.818  65.801  1.00 12.54           C  
ATOM   2598  CD2 LEU A 163      24.559 -15.169  67.807  1.00 12.68           C  
ATOM   2599  H   LEU A 163      20.913 -14.701  68.818  1.00 11.06           H  
ATOM   2600  HA  LEU A 163      23.265 -14.182  69.801  1.00 11.55           H  
ATOM   2601  HB2 LEU A 163      22.082 -12.936  67.592  1.00  9.30           H  
ATOM   2602  HB3 LEU A 163      23.536 -12.598  68.058  1.00  9.30           H  
ATOM   2603  HG  LEU A 163      22.689 -15.075  66.989  1.00 13.65           H  
ATOM   2604 HD11 LEU A 163      24.337 -13.023  65.956  1.00 18.81           H  
ATOM   2605 HD12 LEU A 163      24.347 -14.450  65.306  1.00 18.81           H  
ATOM   2606 HD13 LEU A 163      23.033 -13.595  65.299  1.00 18.81           H  
ATOM   2607 HD21 LEU A 163      25.255 -14.545  68.024  1.00 19.03           H  
ATOM   2608 HD22 LEU A 163      24.248 -15.594  68.609  1.00 19.03           H  
ATOM   2609 HD23 LEU A 163      24.901 -15.833  67.204  1.00 19.03           H  
ATOM   2610  N   LYS A 164      21.161 -11.858  70.342  1.00  8.02           N  
ATOM   2611  CA  LYS A 164      21.079 -10.655  71.162  1.00  9.42           C  
ATOM   2612  C   LYS A 164      21.395 -10.992  72.592  1.00  8.66           C  
ATOM   2613  O   LYS A 164      22.037 -10.184  73.323  1.00 12.13           O  
ATOM   2614  CB  LYS A 164      19.659 -10.038  71.022  1.00 10.06           C  
ATOM   2615  CG  LYS A 164      19.405  -9.422  69.641  1.00 11.82           C  
ATOM   2616  CD  LYS A 164      18.121  -8.566  69.640  1.00 15.17           C  
ATOM   2617  CE  LYS A 164      17.989  -7.854  68.285  1.00 19.59           C  
ATOM   2618  NZ  LYS A 164      17.219  -6.584  68.444  1.00 19.47           N  
ATOM   2619  H   LYS A 164      20.479 -12.181  69.929  1.00  9.63           H  
ATOM   2620  HA  LYS A 164      21.738 -10.006  70.838  1.00 11.31           H  
ATOM   2621  HB2 LYS A 164      18.998 -10.729  71.185  1.00 12.08           H  
ATOM   2622  HB3 LYS A 164      19.544  -9.353  71.698  1.00 12.08           H  
ATOM   2623  HG2 LYS A 164      20.162  -8.869  69.391  1.00 14.18           H  
ATOM   2624  HG3 LYS A 164      19.321 -10.130  68.983  1.00 14.18           H  
ATOM   2625  HD2 LYS A 164      17.348  -9.132  69.791  1.00 18.20           H  
ATOM   2626  HD3 LYS A 164      18.162  -7.910  70.354  1.00 18.20           H  
ATOM   2627  HE2 LYS A 164      18.872  -7.657  67.933  1.00 23.50           H  
ATOM   2628  HE3 LYS A 164      17.535  -8.434  67.654  1.00 23.50           H  
ATOM   2629  HZ1 LYS A 164      17.106  -6.413  69.310  1.00 29.21           H  
ATOM   2630  HZ2 LYS A 164      17.667  -5.916  68.065  1.00 29.21           H  
ATOM   2631  HZ3 LYS A 164      16.424  -6.669  68.053  1.00 29.21           H  
ATOM   2632  N   SER A 165      21.038 -12.181  73.084  1.00  9.28           N  
ATOM   2633  CA  SER A 165      21.376 -12.569  74.448  1.00 11.13           C  
ATOM   2634  C   SER A 165      22.835 -12.857  74.619  1.00  7.88           C  
ATOM   2635  O   SER A 165      23.471 -12.469  75.622  1.00 10.23           O  
ATOM   2636  CB ASER A 165      20.477 -13.618  75.025  0.47 10.66           C  
ATOM   2637  CB BSER A 165      20.668 -13.919  74.744  0.53  8.50           C  
ATOM   2638  OG ASER A 165      19.126 -13.324  74.926  0.47 16.43           O  
ATOM   2639  OG BSER A 165      20.707 -14.237  76.040  0.53 19.70           O  
ATOM   2640  H   SER A 165      20.601 -12.729  72.586  1.00 11.14           H  
ATOM   2641  HA  SER A 165      21.211 -11.767  74.988  1.00 13.36           H  
ATOM   2642  HB2ASER A 165      20.647 -14.457  74.571  0.47 12.79           H  
ATOM   2643  HB2BSER A 165      19.743 -13.863  74.457  0.53 10.20           H  
ATOM   2644  HB3ASER A 165      20.701 -13.739  75.961  0.47 12.79           H  
ATOM   2645  HB3BSER A 165      21.096 -14.622  74.231  0.53 10.20           H  
ATOM   2646  HG ASER A 165      18.809 -13.712  74.276  0.47 24.64           H  
ATOM   2647  HG BSER A 165      21.101 -13.649  76.454  0.53 29.55           H  
ATOM   2648  N   GLU A 166      23.446 -13.582  73.665  1.00  8.84           N  
ATOM   2649  CA  GLU A 166      24.837 -13.964  73.737  1.00  6.97           C  
ATOM   2650  C   GLU A 166      25.808 -12.834  73.541  1.00  6.40           C  
ATOM   2651  O   GLU A 166      26.965 -12.915  73.972  1.00  8.94           O  
ATOM   2652  CB AGLU A 166      25.130 -15.134  72.782  0.53 11.93           C  
ATOM   2653  CB BGLU A 166      25.034 -15.246  72.787  0.47  7.01           C  
ATOM   2654  CG AGLU A 166      24.239 -16.346  72.970  0.53  6.46           C  
ATOM   2655  CG BGLU A 166      24.873 -16.579  73.506  0.47 14.00           C  
ATOM   2656  CD AGLU A 166      24.700 -17.551  72.148  0.53  7.35           C  
ATOM   2657  CD BGLU A 166      24.722 -17.771  72.507  0.47 47.73           C  
ATOM   2658  OE1AGLU A 166      24.550 -17.482  70.939  0.53 14.96           O  
ATOM   2659  OE1BGLU A 166      25.747 -18.042  71.922  0.47 26.07           O  
ATOM   2660  OE2AGLU A 166      25.196 -18.521  72.770  0.53 22.85           O  
ATOM   2661  OE2BGLU A 166      23.579 -18.316  72.408  0.47 19.00           O  
ATOM   2662  H   GLU A 166      22.988 -13.829  72.980  1.00 10.61           H  
ATOM   2663  HA  GLU A 166      24.985 -14.303  74.645  1.00  8.36           H  
ATOM   2664  HB2AGLU A 166      25.034 -14.819  71.870  0.53 14.31           H  
ATOM   2665  HB2BGLU A 166      24.389 -15.202  72.064  0.47  8.42           H  
ATOM   2666  HB3AGLU A 166      26.052 -15.407  72.903  0.53 14.31           H  
ATOM   2667  HB3BGLU A 166      25.920 -15.209  72.392  0.47  8.42           H  
ATOM   2668  HG2AGLU A 166      24.229 -16.588  73.909  0.53  7.75           H  
ATOM   2669  HG2BGLU A 166      25.647 -16.732  74.070  0.47 16.80           H  
ATOM   2670  HG3AGLU A 166      23.333 -16.115  72.713  0.53  7.75           H  
ATOM   2671  HG3BGLU A 166      24.091 -16.540  74.078  0.47 16.80           H  
ATOM   2672  N   PHE A 167      25.418 -11.760  72.881  1.00  7.82           N  
ATOM   2673  CA  PHE A 167      26.211 -10.561  72.763  1.00  8.56           C  
ATOM   2674  C   PHE A 167      25.890  -9.542  73.864  1.00  8.38           C  
ATOM   2675  O   PHE A 167      26.520  -8.506  73.941  1.00 11.01           O  
ATOM   2676  CB  PHE A 167      26.027  -9.889  71.403  1.00  7.43           C  
ATOM   2677  CG  PHE A 167      26.557 -10.567  70.169  1.00  7.68           C  
ATOM   2678  CD1 PHE A 167      27.740 -11.262  70.174  1.00 10.24           C  
ATOM   2679  CD2 PHE A 167      25.850 -10.510  68.991  1.00 11.29           C  
ATOM   2680  CE1 PHE A 167      28.283 -11.836  69.012  1.00 11.37           C  
ATOM   2681  CE2 PHE A 167      26.424 -10.974  67.807  1.00 10.27           C  
ATOM   2682  CZ  PHE A 167      27.594 -11.650  67.816  1.00 10.17           C  
ATOM   2683  H   PHE A 167      24.648 -11.776  72.499  1.00  9.38           H  
ATOM   2684  HA  PHE A 167      27.155 -10.813  72.850  1.00 10.27           H  
ATOM   2685  HB2 PHE A 167      25.076  -9.749  71.273  1.00  8.92           H  
ATOM   2686  HB3 PHE A 167      26.438  -9.012  71.453  1.00  8.92           H  
ATOM   2687  HD1 PHE A 167      28.200 -11.356  70.977  1.00 12.28           H  
ATOM   2688  HD2 PHE A 167      24.987 -10.161  68.983  1.00 13.55           H  
ATOM   2689  HE1 PHE A 167      29.075 -12.324  69.041  1.00 13.65           H  
ATOM   2690  HE2 PHE A 167      25.994 -10.815  66.998  1.00 12.32           H  
ATOM   2691  HZ  PHE A 167      27.940 -11.991  67.023  1.00 12.21           H  
ATOM   2692  N   GLY A 168      24.939  -9.846  74.743  1.00  7.19           N  
ATOM   2693  CA  GLY A 168      24.630  -8.954  75.835  1.00  9.23           C  
ATOM   2694  C   GLY A 168      24.031  -7.649  75.445  1.00  9.06           C  
ATOM   2695  O   GLY A 168      24.312  -6.595  76.074  1.00 11.59           O  
ATOM   2696  H   GLY A 168      24.503 -10.582  74.660  1.00  8.63           H  
ATOM   2697  HA2 GLY A 168      24.016  -9.405  76.435  1.00 11.08           H  
ATOM   2698  HA3 GLY A 168      25.446  -8.780  76.330  1.00 11.08           H  
ATOM   2699  N   LEU A 169      23.271  -7.611  74.361  1.00 10.64           N  
ATOM   2700  CA  LEU A 169      22.718  -6.356  73.867  1.00  9.57           C  
ATOM   2701  C   LEU A 169      21.560  -5.833  74.660  1.00 14.24           C  
ATOM   2702  O   LEU A 169      20.862  -6.632  75.344  1.00 14.07           O  
ATOM   2703  CB  LEU A 169      22.330  -6.549  72.402  1.00  8.53           C  
ATOM   2704  CG  LEU A 169      23.517  -6.895  71.473  1.00 14.58           C  
ATOM   2705  CD1 LEU A 169      23.023  -7.002  70.032  1.00 15.69           C  
ATOM   2706  CD2 LEU A 169      24.602  -5.864  71.592  1.00 15.76           C  
ATOM   2707  OXT LEU A 169      21.209  -4.625  74.508  1.00 14.00           O  
ATOM   2708  H   LEU A 169      23.100  -8.342  73.940  1.00 12.76           H  
ATOM   2709  HA  LEU A 169      23.430  -5.683  73.901  1.00 11.48           H  
ATOM   2710  HB2 LEU A 169      21.673  -7.261  72.346  1.00 10.23           H  
ATOM   2711  HB3 LEU A 169      21.911  -5.736  72.081  1.00 10.23           H  
ATOM   2712  HG  LEU A 169      23.881  -7.764  71.743  1.00 17.50           H  
ATOM   2713 HD11 LEU A 169      22.093  -6.769  69.995  1.00 23.54           H  
ATOM   2714 HD12 LEU A 169      23.526  -6.402  69.477  1.00 23.54           H  
ATOM   2715 HD13 LEU A 169      23.140  -7.902  69.719  1.00 23.54           H  
ATOM   2716 HD21 LEU A 169      24.217  -4.986  71.540  1.00 23.63           H  
ATOM   2717 HD22 LEU A 169      25.050  -5.967  72.435  1.00 23.63           H  
ATOM   2718 HD23 LEU A 169      25.233  -5.979  70.878  1.00 23.63           H  
TER    2719      LEU A 169                                                      
MASTER      302    0    2    7   15    0    0    6 3072    1   55   13          
END                                                                             
