# Supplementary material for: Modeling of loops in proteins: a multi-method approach
Source: BMC Struct Biol. 2010 Feb 11;10:5. doi: 10.1186/1472-6807-10-5 (PMC2837870; doi:10.1186/1472-6807-10-5)
Supplement: Additional file 1 — Student t-test. Results from two sample paired t-test of Table 2. [file 1472-6807-10-5-S1.GZ › loop_test_data/1rge_37-52.pdb]

HEADER    HYDROLASE (GUANYLORIBONUCLEASE)         05-JUN-95   1RGE              
TITLE     HYDROLASE, GUANYLORIBONUCLEASE                                        
COMPND    MOL_ID: 1;                                                            
COMPND   2 MOLECULE: RIBONUCLEASE;                                              
COMPND   3 CHAIN: A, B;                                                         
COMPND   4 EC: 3.1.27.3                                                         
SOURCE    MOL_ID: 1;                                                            
SOURCE   2 ORGANISM_SCIENTIFIC: STREPTOMYCES AUREOFACIENS                       
KEYWDS    HYDROLASE (GUANYLORIBONUCLEASE)                                       
EXPDTA    X-RAY DIFFRACTION                                                     
AUTHOR    J.SEVCIK,Z.DAUTER,V.S.LAMZIN,K.S.WILSON                               
REVDAT   1   14-OCT-96 1RGE    0                                                
JRNL        AUTH   J.SEVCIK,Z.DAUTER,V.S.LAMZIN,K.S.WILSON                      
JRNL        TITL   RIBONUCLEASE FROM STREPTOMYCES AUREOFACIENS AT               
JRNL        TITL 2 ATOMIC RESOLUTION.                                           
JRNL        REF    ACTA CRYSTALLOGR.,SECT.D      V.  52   327 1996              
JRNL        REFN   ASTM ABCRE6  DK ISSN 0907-4449                               
REMARK   1                                                                      
REMARK   1 REFERENCE 1                                                          
REMARK   1  AUTH   J.SEVCIK,C.P.HILL,Z.DAUTER,K.S.WILSON                        
REMARK   1  TITL   COMPLEX OF RIBONUCLEASE FROM STREPTOMYCES                    
REMARK   1  TITL 2 AUREOFACIENS WITH 2'-GMP AT 1.7A RESOLUTION                  
REMARK   1  REF    ACTA CRYSTALLOGR.,SECT.D      V.  49   257 1993              
REMARK   1  REFN   ASTM ABCRE6  DK ISSN 0907-4449                               
REMARK   1 REFERENCE 2                                                          
REMARK   1  AUTH   J.SEVCIK,I.ZEGERS,L.WYNS,Z.DAUTER,K.S.WILSON                 
REMARK   1  TITL   COMPLEX OF RIBONUCLEASE SA WITH A CYCLIC                     
REMARK   1  TITL 2 NUCLEOTIDE AND A PROPOSED MODEL FOR THE REACTION             
REMARK   1  TITL 3 INTERMEDIATE                                                 
REMARK   1  REF    EUR.J.BIOCHEM.                V. 216   301 1993              
REMARK   1  REFN   ASTM EJBCAI  IX ISSN 0014-2956                               
REMARK   1 REFERENCE 3                                                          
REMARK   1  AUTH   J.SEVCIK,E.J.DODSON,G.G.DODSON                               
REMARK   1  TITL   DETERMINATION AND RESTRAINED LEAST-SQUARES                   
REMARK   1  TITL 2 REFINEMENT OF THE STRUCTURES OF RIBONUCLEASE SA              
REMARK   1  TITL 3 AND ITS COMPLEX WITH 3'-GUANYLIC ACID AT 1.8 A               
REMARK   1  TITL 4 RESOLUTION                                                   
REMARK   1  REF    ACTA CRYSTALLOGR.,SECT.B      V.  47   240 1991              
REMARK   1  REFN   ASTM ASBSDK  DK ISSN 0108-7681                               
REMARK   1 REFERENCE 4                                                          
REMARK   1  AUTH   J.SEVCIK,R.G.SANISHVILI,A.G.PAVLOVSKY,K.M.POLYAKOV           
REMARK   1  TITL   COMPARISON OF ACTIVE SITES OF SOME MICROBIAL                 
REMARK   1  TITL 2 RIBONUCLEASES: STRUCTURAL BASIS FOR GUANYLIC                 
REMARK   1  TITL 3 SPECIFICITY                                                  
REMARK   1  REF    TRENDS BIOCHEM.SCI.           V.  15   158 1990              
REMARK   1  REFN   ASTM TBSCDB  NE ISSN 0968-0004                               
REMARK   1 REFERENCE 5                                                          
REMARK   1  AUTH   S.V.SHLYAPNIKOV,V.BOTH,V.A.KULIKOV,A.A.DEMENTIEV,            
REMARK   1  AUTH 2 J.SEVCIK,J.ZELINKA                                           
REMARK   1  TITL   AMINO ACID SEQUENCE DETERMINATION OF                         
REMARK   1  TITL 2 GUANYL-SPECIFIC RIBONUCLEASE SA FROM STREPTOMYCES            
REMARK   1  TITL 3 AUREOFACIENS                                                 
REMARK   1  REF    FEBS LETT.                    V. 209   335 1986              
REMARK   1  REFN   ASTM FEBLAL  NE ISSN 0014-5793                               
REMARK   1 REFERENCE 6                                                          
REMARK   1  AUTH   M.BACOVA,E.ZELINKOVA,J.ZELINKA                               
REMARK   1  TITL   EXOCELLULAR RIBONUCLEASE FROM STREPTOMYCES                   
REMARK   1  TITL 2 AUREOFACIENS. I. ISOLATION AND PURIFICATION                  
REMARK   1  REF    BIOCHIM.BIOPHYS.ACTA          V. 235   335 1971              
REMARK   1  REFN   ASTM BBACAQ  NE ISSN 0006-3002                               
REMARK   1 REFERENCE 7                                                          
REMARK   1  AUTH   E.ZELINKOVA,M.BACOVA,J.ZELINKA                               
REMARK   1  TITL   EXOCELLULAR RIBONUCLEASE FROM STREPTOMYCES                   
REMARK   1  TITL 2 AUREOFACIENS. II. PROPERTIES AND SPECIFICITY                 
REMARK   1  REF    BIOCHIM.BIOPHYS.ACTA          V. 235   343 1971              
REMARK   1  REFN   ASTM BBACAQ  NE ISSN 0006-3002                               
REMARK   2                                                                      
REMARK   2 RESOLUTION. 1.15 ANGSTROMS.                                          
REMARK   3                                                                      
REMARK   3 REFINEMENT.                                                          
REMARK   3   PROGRAM     : SHELXL-93                                            
REMARK   3   AUTHORS     : G.M.SHELDRICK                                        
REMARK   3                                                                      
REMARK   3  DATA USED IN REFINEMENT.                                            
REMARK   3   RESOLUTION RANGE HIGH (ANGSTROMS) : 1.15                           
REMARK   3   RESOLUTION RANGE LOW  (ANGSTROMS) : 10.00                          
REMARK   3   DATA CUTOFF            (SIGMA(F)) : 0.000                          
REMARK   3   COMPLETENESS FOR RANGE        (%) : 88.0                           
REMARK   3   CROSS-VALIDATION METHOD           : NULL                           
REMARK   3   FREE R VALUE TEST SET SELECTION   : NULL                           
REMARK   3                                                                      
REMARK   3  FIT TO DATA USED IN REFINEMENT (NO CUTOFF).                         
REMARK   3   R VALUE   (WORKING + TEST SET, NO CUTOFF) : 0.109                  
REMARK   3   R VALUE          (WORKING SET, NO CUTOFF) : NULL                   
REMARK   3   FREE R VALUE                  (NO CUTOFF) : NULL                   
REMARK   3   FREE R VALUE TEST SET SIZE (%, NO CUTOFF) : NULL                   
REMARK   3   FREE R VALUE TEST SET COUNT   (NO CUTOFF) : NULL                   
REMARK   3   TOTAL NUMBER OF REFLECTIONS   (NO CUTOFF) : 62714                  
REMARK   3                                                                      
REMARK   3  FIT/AGREEMENT OF MODEL FOR DATA WITH F>4SIG(F).                     
REMARK   3   R VALUE   (WORKING + TEST SET, F>4SIG(F)) : NULL                   
REMARK   3   R VALUE          (WORKING SET, F>4SIG(F)) : NULL                   
REMARK   3   FREE R VALUE                  (F>4SIG(F)) : NULL                   
REMARK   3   FREE R VALUE TEST SET SIZE (%, F>4SIG(F)) : NULL                   
REMARK   3   FREE R VALUE TEST SET COUNT   (F>4SIG(F)) : NULL                   
REMARK   3   TOTAL NUMBER OF REFLECTIONS   (F>4SIG(F)) : NULL                   
REMARK   3                                                                      
REMARK   3  NUMBER OF NON-HYDROGEN ATOMS USED IN REFINEMENT.                    
REMARK   3   PROTEIN ATOMS      : 1490                                          
REMARK   3   NUCLEIC ACID ATOMS : 0                                             
REMARK   3   HETEROGEN ATOMS    : 29                                            
REMARK   3   SOLVENT ATOMS      : 447                                           
REMARK   3                                                                      
REMARK   3  MODEL REFINEMENT.                                                   
REMARK   3   OCCUPANCY SUM OF NON-HYDROGEN ATOMS      : 1957.00                 
REMARK   3   OCCUPANCY SUM OF HYDROGEN ATOMS          : NULL                    
REMARK   3   NUMBER OF DISCRETELY DISORDERED RESIDUES : 13                      
REMARK   3   NUMBER OF LEAST-SQUARES PARAMETERS       : 18013                   
REMARK   3   NUMBER OF RESTRAINTS                     : 21102                   
REMARK   3                                                                      
REMARK   3  RMS DEVIATIONS FROM RESTRAINT TARGET VALUES.                        
REMARK   3   BOND LENGTHS                         (A) : NULL                    
REMARK   3   ANGLE DISTANCES                      (A) : 0.019                   
REMARK   3   SIMILAR DISTANCES (NO TARGET VALUES) (A) : NULL                    
REMARK   3   DISTANCES FROM RESTRAINT PLANES      (A) : 0.304                   
REMARK   3   ZERO CHIRAL VOLUMES               (A**3) : 0.085                   
REMARK   3   NON-ZERO CHIRAL VOLUMES           (A**3) : NULL                    
REMARK   3   ANTI-BUMPING DISTANCE RESTRAINTS     (A) : 0.160                   
REMARK   3   RIGID-BOND ADP COMPONENTS         (A**2) : 0.300                   
REMARK   3   SIMILAR ADP COMPONENTS            (A**2) : 1.800                   
REMARK   3   APPROXIMATELY ISOTROPIC ADPS      (A**2) : 6.100                   
REMARK   3                                                                      
REMARK   3  BULK SOLVENT MODELING.                                              
REMARK   3   METHOD USED: BASED ON BABINET'S PRINCIPLE                          
REMARK   3                                                                      
REMARK   3  STEREOCHEMISTRY TARGET VALUES : ENGH AND HUBER                      
REMARK   3   SPECIAL CASE: NULL                                                 
REMARK   3                                                                      
REMARK   3  OTHER REFINEMENT REMARKS: NULL                                      
REMARK   4                                                                      
REMARK   4 1RGE COMPLIES WITH FORMAT V. 3.0, 1-DEC-2006                         
REMARK   4                                                                      
REMARK   4 THIS IS THE REMEDIATED VERSION OF THIS PDB ENTRY.                    
REMARK   4 REMEDIATED DATA FILE REVISION 3.100 (2007-03-17)                     
REMARK 200                                                                      
REMARK 200 EXPERIMENTAL DETAILS                                                 
REMARK 200  EXPERIMENT TYPE                : X-RAY DIFFRACTION                  
REMARK 200  DATE OF DATA COLLECTION        : NOV-1993                           
REMARK 200  TEMPERATURE           (KELVIN) : NULL                               
REMARK 200  PH                             : 6.70                               
REMARK 200  NUMBER OF CRYSTALS USED        : NULL                               
REMARK 200                                                                      
REMARK 200  SYNCHROTRON              (Y/N) : Y                                  
REMARK 200  RADIATION SOURCE               : EMBL/DESY, HAMBURG                 
REMARK 200  BEAMLINE                       : X31                                
REMARK 200  X-RAY GENERATOR MODEL          : NULL                               
REMARK 200  MONOCHROMATIC OR LAUE    (M/L) : M                                  
REMARK 200  WAVELENGTH OR RANGE        (A) : 0.92                               
REMARK 200  MONOCHROMATOR                  : NULL                               
REMARK 200  OPTICS                         : NULL                               
REMARK 200                                                                      
REMARK 200  DETECTOR TYPE                  : IMAGE PLATE AREA DETECTOR          
REMARK 200  DETECTOR MANUFACTURER          : MARRESEARCH                        
REMARK 200  INTENSITY-INTEGRATION SOFTWARE : DENZO                              
REMARK 200  DATA SCALING SOFTWARE          : SCALEPACK                          
REMARK 200                                                                      
REMARK 200  NUMBER OF UNIQUE REFLECTIONS   : NULL                               
REMARK 200  RESOLUTION RANGE HIGH      (A) : NULL                               
REMARK 200  RESOLUTION RANGE LOW       (A) : NULL                               
REMARK 200  REJECTION CRITERIA  (SIGMA(I)) : NULL                               
REMARK 200                                                                      
REMARK 200 OVERALL.                                                             
REMARK 200  COMPLETENESS FOR RANGE     (%) : NULL                               
REMARK 200  DATA REDUNDANCY                : 7.100                              
REMARK 200  R MERGE                    (I) : 0.06600                            
REMARK 200  R SYM                      (I) : NULL                               
REMARK 200  <I/SIGMA(I)> FOR THE DATA SET  : NULL                               
REMARK 200                                                                      
REMARK 200 IN THE HIGHEST RESOLUTION SHELL.                                     
REMARK 200  HIGHEST RESOLUTION SHELL, RANGE HIGH (A) : NULL                     
REMARK 200  HIGHEST RESOLUTION SHELL, RANGE LOW  (A) : NULL                     
REMARK 200  COMPLETENESS FOR SHELL     (%) : NULL                               
REMARK 200  DATA REDUNDANCY IN SHELL       : NULL                               
REMARK 200  R MERGE FOR SHELL          (I) : NULL                               
REMARK 200  R SYM FOR SHELL            (I) : NULL                               
REMARK 200  <I/SIGMA(I)> FOR SHELL         : NULL                               
REMARK 200                                                                      
REMARK 200 DIFFRACTION PROTOCOL: NULL                                           
REMARK 200 METHOD USED TO DETERMINE THE STRUCTURE: NULL                         
REMARK 200 SOFTWARE USED: SHELXL-93                                             
REMARK 200 STARTING MODEL: NULL                                                 
REMARK 200                                                                      
REMARK 200 REMARK: NULL                                                         
REMARK 280                                                                      
REMARK 280 CRYSTAL                                                              
REMARK 280 SOLVENT CONTENT, VS   (%): 47.45                                     
REMARK 280 MATTHEWS COEFFICIENT, VM (ANGSTROMS**3/DA): 2.34                     
REMARK 280                                                                      
REMARK 280 CRYSTALLIZATION CONDITIONS: ROOM TEMPERATURE, PH 6.7, AMMONIUM       
REMARK 280  SULFATE                                                             
REMARK 290                                                                      
REMARK 290 CRYSTALLOGRAPHIC SYMMETRY                                            
REMARK 290 SYMMETRY OPERATORS FOR SPACE GROUP: P 21 21 21                       
REMARK 290                                                                      
REMARK 290      SYMOP   SYMMETRY                                                
REMARK 290     NNNMMM   OPERATOR                                                
REMARK 290       1555   X,Y,Z                                                   
REMARK 290       2555   1/2-X,-Y,1/2+Z                                          
REMARK 290       3555   -X,1/2+Y,1/2-Z                                          
REMARK 290       4555   1/2+X,1/2-Y,-Z                                          
REMARK 290                                                                      
REMARK 290     WHERE NNN -> OPERATOR NUMBER                                     
REMARK 290           MMM -> TRANSLATION VECTOR                                  
REMARK 290                                                                      
REMARK 290 CRYSTALLOGRAPHIC SYMMETRY TRANSFORMATIONS                            
REMARK 290 THE FOLLOWING TRANSFORMATIONS OPERATE ON THE ATOM/HETATM             
REMARK 290 RECORDS IN THIS ENTRY TO PRODUCE CRYSTALLOGRAPHICALLY                
REMARK 290 RELATED MOLECULES.                                                   
REMARK 290   SMTRY1   1  1.000000  0.000000  0.000000        0.00000            
REMARK 290   SMTRY2   1  0.000000  1.000000  0.000000        0.00000            
REMARK 290   SMTRY3   1  0.000000  0.000000  1.000000        0.00000            
REMARK 290   SMTRY1   2 -1.000000  0.000000  0.000000       32.36500            
REMARK 290   SMTRY2   2  0.000000 -1.000000  0.000000        0.00000            
REMARK 290   SMTRY3   2  0.000000  0.000000  1.000000       19.49500            
REMARK 290   SMTRY1   3 -1.000000  0.000000  0.000000        0.00000            
REMARK 290   SMTRY2   3  0.000000  1.000000  0.000000       39.28000            
REMARK 290   SMTRY3   3  0.000000  0.000000 -1.000000       19.49500            
REMARK 290   SMTRY1   4  1.000000  0.000000  0.000000       32.36500            
REMARK 290   SMTRY2   4  0.000000 -1.000000  0.000000       39.28000            
REMARK 290   SMTRY3   4  0.000000  0.000000 -1.000000        0.00000            
REMARK 290                                                                      
REMARK 290 REMARK: NULL                                                         
REMARK 300                                                                      
REMARK 300 BIOMOLECULE: 1                                                       
REMARK 300 THIS ENTRY CONTAINS THE CRYSTALLOGRAPHIC ASYMMETRIC UNIT             
REMARK 300 WHICH CONSISTS OF 2 CHAIN(S). SEE REMARK 350 FOR                     
REMARK 300 INFORMATION ON GENERATING THE BIOLOGICAL MOLECULE(S).                
REMARK 350                                                                      
REMARK 350 GENERATING THE BIOMOLECULE                                           
REMARK 350 COORDINATES FOR A COMPLETE MULTIMER REPRESENTING THE KNOWN           
REMARK 350 BIOLOGICALLY SIGNIFICANT OLIGOMERIZATION STATE OF THE                
REMARK 350 MOLECULE CAN BE GENERATED BY APPLYING BIOMT TRANSFORMATIONS          
REMARK 350 GIVEN BELOW.  BOTH NON-CRYSTALLOGRAPHIC AND                          
REMARK 350 CRYSTALLOGRAPHIC OPERATIONS ARE GIVEN.                               
REMARK 350                                                                      
REMARK 350 BIOMOLECULE: 1                                                       
REMARK 350 APPLY THE FOLLOWING TO CHAINS: A, B                                  
REMARK 350   BIOMT1   1  1.000000  0.000000  0.000000        0.00000            
REMARK 350   BIOMT2   1  0.000000  1.000000  0.000000        0.00000            
REMARK 350   BIOMT3   1  0.000000  0.000000  1.000000        0.00000            
REMARK 500                                                                      
REMARK 500 GEOMETRY AND STEREOCHEMISTRY                                         
REMARK 500 SUBTOPIC: CLOSE CONTACTS IN SAME ASYMMETRIC UNIT                     
REMARK 500                                                                      
REMARK 500 THE FOLLOWING ATOMS ARE IN CLOSE CONTACT.                            
REMARK 500                                                                      
REMARK 500  ATM1  RES C  SSEQI   ATM2  RES C  SSEQI                             
REMARK 500   OE2  GLU B    54     OH   TYR B    86              1.44            
REMARK 500   OE1  GLU B    41     O    HOH     443              1.77            
REMARK 500   O    HOH     126     O    HOH     291              2.03            
REMARK 500   OE2  GLU A    74     O    HOH     400              2.04            
REMARK 500   O    HOH      88     O    HOH     176              2.08            
REMARK 500   O    HOH      90     O    HOH     235              2.10            
REMARK 500   OH   TYR B    86     O    HOH       2              2.12            
REMARK 500   O    HOH     116     O    HOH     424              2.13            
REMARK 500   NE2  GLN B    32     O    HOH     275              2.14            
REMARK 500   NH2  ARG A    40     O    HOH     329              2.17            
REMARK 500   OH   TYR A    86     O3P  2GP       2              2.17            
REMARK 500   O    HOH     210     O    HOH     317              2.17            
REMARK 500   O    HOH     321     O    HOH     362              2.18            
REMARK 500                                                                      
REMARK 500 GEOMETRY AND STEREOCHEMISTRY                                         
REMARK 500 SUBTOPIC: CLOSE CONTACTS                                             
REMARK 500                                                                      
REMARK 500 THE FOLLOWING ATOMS THAT ARE RELATED BY CRYSTALLOGRAPHIC             
REMARK 500 SYMMETRY ARE IN CLOSE CONTACT.  AN ATOM LOCATED WITHIN 0.15          
REMARK 500 ANGSTROMS OF A SYMMETRY RELATED ATOM IS ASSUMED TO BE ON A           
REMARK 500 SPECIAL POSITION AND IS, THEREFORE, LISTED IN REMARK 375             
REMARK 500 INSTEAD OF REMARK 500.  ATOMS WITH NON-BLANK ALTERNATE               
REMARK 500 LOCATION INDICATORS ARE NOT INCLUDED IN THE CALCULATIONS.            
REMARK 500                                                                      
REMARK 500 DISTANCE CUTOFF:                                                     
REMARK 500 2.2 ANGSTROMS FOR CONTACTS NOT INVOLVING HYDROGEN ATOMS              
REMARK 500 1.6 ANGSTROMS FOR CONTACTS INVOLVING HYDROGEN ATOMS                  
REMARK 500                                                                      
REMARK 500  ATM1  RES C  SSEQI   ATM2  RES C  SSEQI  SSYMOP   DISTANCE          
REMARK 500   O    HOH     141     O    HOH     170     4556     2.18            
REMARK 500                                                                      
REMARK 500 GEOMETRY AND STEREOCHEMISTRY                                         
REMARK 500 SUBTOPIC: COVALENT BOND LENGTHS                                      
REMARK 500                                                                      
REMARK 500 THE STEREOCHEMICAL PARAMETERS OF THE FOLLOWING RESIDUES              
REMARK 500 HAVE VALUES WHICH DEVIATE FROM EXPECTED VALUES BY MORE               
REMARK 500 THAN 6*RMSD (M=MODEL NUMBER; RES=RESIDUE NAME; C=CHAIN               
REMARK 500 IDENTIFIER; SSEQ=SEQUENCE NUMBER; I=INSERTION CODE).                 
REMARK 500                                                                      
REMARK 500 STANDARD TABLE:                                                      
REMARK 500 FORMAT: (10X,I3,1X,2(A3,1X,A1,I4,A1,1X,A4,3X),F6.3)                  
REMARK 500                                                                      
REMARK 500 EXPECTED VALUES: ENGH AND HUBER, 1991                                
REMARK 500                                                                      
REMARK 500  M RES CSSEQI ATM1   RES CSSEQI ATM2   DEVIATION                     
REMARK 500    ARG B  40   CD    ARG B  40   NE     0.310                        
REMARK 500    ARG B  40   NE    ARG B  40   CZ     0.281                        
REMARK 500    ARG B  40   CZ    ARG B  40   NH1    0.613                        
REMARK 500    ARG B  40   CZ    ARG B  40   NH2    0.296                        
REMARK 500                                                                      
REMARK 500 GEOMETRY AND STEREOCHEMISTRY                                         
REMARK 500 SUBTOPIC: COVALENT BOND ANGLES                                       
REMARK 500                                                                      
REMARK 500 THE STEREOCHEMICAL PARAMETERS OF THE FOLLOWING RESIDUES              
REMARK 500 HAVE VALUES WHICH DEVIATE FROM EXPECTED VALUES BY MORE               
REMARK 500 THAN 6*RMSD (M=MODEL NUMBER; RES=RESIDUE NAME; C=CHAIN               
REMARK 500 IDENTIFIER; SSEQ=SEQUENCE NUMBER; I=INSERTION CODE).                 
REMARK 500                                                                      
REMARK 500 STANDARD TABLE:                                                      
REMARK 500 FORMAT: (10X,I3,1X,A3,1X,A1,I4,A1,3(1X,A4,2X),12X,F5.1)              
REMARK 500                                                                      
REMARK 500 EXPECTED VALUES: ENGH AND HUBER, 1991                                
REMARK 500                                                                      
REMARK 500  M RES CSSEQI ATM1   ATM2   ATM3                                     
REMARK 500    ARG B  40   CG  -  CD  -  NE  ANGL. DEV. =-16.3 DEGREES           
REMARK 500    ARG B  40   CD  -  NE  -  CZ  ANGL. DEV. =-23.6 DEGREES           
REMARK 500    ARG B  40   NH1 -  CZ  -  NH2 ANGL. DEV. =-35.3 DEGREES           
REMARK 500    ARG B  40   NE  -  CZ  -  NH1 ANGL. DEV. =-34.8 DEGREES           
REMARK 500    ARG B  40   NE  -  CZ  -  NH2 ANGL. DEV. =-26.2 DEGREES           
REMARK 525                                                                      
REMARK 525 SOLVENT                                                              
REMARK 525 THE FOLLOWING SOLVENT MOLECULES LIE FARTHER THAN EXPECTED            
REMARK 525 FROM THE PROTEIN OR NUCLEIC ACID MOLECULE AND MAY BE                 
REMARK 525 ASSOCIATED WITH A SYMMETRY RELATED MOLECULE (M=MODEL                 
REMARK 525 NUMBER; RES=RESIDUE NAME; C=CHAIN IDENTIFIER; SSEQ=SEQUENCE          
REMARK 525 NUMBER; I=INSERTION CODE):                                           
REMARK 525                                                                      
REMARK 525  M RES CSSEQI                                                        
REMARK 525    HOH   208        DISTANCE =  5.50 ANGSTROMS                       
REMARK 525    HOH   209        DISTANCE =  6.00 ANGSTROMS                       
REMARK 525    HOH   387        DISTANCE =  5.74 ANGSTROMS                       
REMARK 525    HOH   410        DISTANCE =  5.75 ANGSTROMS                       
DBREF  1RGE A    1    96  UNP    P05798   RNSA_STRAU       1     96             
DBREF  1RGE B    1    96  UNP    P05798   RNSA_STRAU       1     96             
SEQRES   1 A   96  ASP VAL SER GLY THR VAL CYS LEU SER ALA LEU PRO PRO          
SEQRES   2 A   96  GLU ALA THR ASP THR LEU ASN LEU ILE ALA SER ASP GLY          
SEQRES   3 A   96  PRO PHE PRO TYR SER GLN ASP GLY VAL VAL PHE GLN ASN          
SEQRES   4 A   96  ARG GLU SER VAL LEU PRO THR GLN SER TYR GLY TYR TYR          
SEQRES   5 A   96  HIS GLU TYR THR VAL ILE THR PRO GLY ALA ARG THR ARG          
SEQRES   6 A   96  GLY THR ARG ARG ILE ILE THR GLY GLU ALA THR GLN GLU          
SEQRES   7 A   96  ASP TYR TYR THR GLY ASP HIS TYR ALA THR PHE SER LEU          
SEQRES   8 A   96  ILE ASP GLN THR CYS                                          
SEQRES   1 B   96  ASP VAL SER GLY THR VAL CYS LEU SER ALA LEU PRO PRO          
SEQRES   2 B   96  GLU ALA THR ASP THR LEU ASN LEU ILE ALA SER ASP GLY          
SEQRES   3 B   96  PRO PHE PRO TYR SER GLN ASP GLY VAL VAL PHE GLN ASN          
SEQRES   4 B   96  ARG GLU SER VAL LEU PRO THR GLN SER TYR GLY TYR TYR          
SEQRES   5 B   96  HIS GLU TYR THR VAL ILE THR PRO GLY ALA ARG THR ARG          
SEQRES   6 B   96  GLY THR ARG ARG ILE ILE THR GLY GLU ALA THR GLN GLU          
SEQRES   7 B   96  ASP TYR TYR THR GLY ASP HIS TYR ALA THR PHE SER LEU          
SEQRES   8 B   96  ILE ASP GLN THR CYS                                          
HET    SO4      1       5                                                       
HET    2GP      2      24                                                       
HETNAM     SO4 SULFATE ION                                                      
HETNAM     2GP GUANOSINE-2'-MONOPHOSPHATE                                       
FORMUL   3  SO4    O4 S 2-                                                      
FORMUL   4  2GP    C10 H14 N5 O8 P                                              
FORMUL   5  HOH   *447(H2 O)                                                    
HELIX    1 H1A CYS A    7  LEU A   11  5                                   5    
HELIX    2 H2A PRO A   12  ASP A   25  13/10 RES 12-16 AND 22-25          14    
HELIX    3 H1B CYS B    7  LEU B   11  5                                   5    
HELIX    4 H2B PRO B   12  ASP B   25  13/10 RES 12-16 AND 22-25          14    
SHEET    1 S1A 6 VAL A  35  PHE A  37  0                                        
SHEET    2 S1A 6 TYR A  52  VAL A  57 -1                                        
SHEET    3 S1A 6 ARG A  68  GLY A  73 -1                                        
SHEET    4 S1A 6 GLU A  78  THR A  82 -1                                        
SHEET    5 S1A 6 PHE A  89  ASP A  93 -1                                        
SHEET    6 S1A 6 SER A   3  LEU A   8  1                                        
SHEET    1 S1B 6 VAL B  35  PHE B  37  0                                        
SHEET    2 S1B 6 TYR B  52  VAL B  57 -1                                        
SHEET    3 S1B 6 ARG B  68  GLY B  73 -1                                        
SHEET    4 S1B 6 GLU B  78  THR B  82 -1                                        
SHEET    5 S1B 6 PHE B  89  ASP B  93 -1                                        
SHEET    6 S1B 6 SER B   3  LEU B   8  1                                        
TURN     1 T1A TYR A  30  ASP A  33     TYPE I                                  
TURN     2 T2A GLN A  32  VAL A  35     TYPE II                                 
TURN     3 T3A ASN A  39  SER A  42     TYPE I                                  
TURN     4 T4A SER A  48  TYR A  51     TYPE II                                 
TURN     5 T5A THR A  59  ALA A  62     TYPE II                                 
TURN     6 T6A ALA A  75  GLU A  78     TYPE II                                 
TURN     7 T1B TYR B  30  ASP B  33     TYPE I                                  
TURN     8 T2B GLN B  32  VAL B  35     TYPE II                                 
TURN     9 T3B ASN B  39  SER B  42     TYPE I                                  
TURN    10 T4B SER B  48  TYR B  51     TYPE II                                 
TURN    11 T5B THR B  59  ALA B  62     TYPE II                                 
TURN    12 T6B ALA B  75  GLU B  78     TYPE II                                 
SSBOND   1 CYS A    7    CYS A   96                                             
SSBOND   2 CYS B    7    CYS B   96                                             
CISPEP   1 GLY A   26    PRO A   27          0         2.65                     
CISPEP   2 GLY B   26    PRO B   27          0         0.51                     
CRYST1   64.730   78.560   38.990  90.00  90.00  90.00 P 21 21 21    8          
ORIGX1      1.000000  0.000000  0.000000        0.00000                         
ORIGX2      0.000000  1.000000  0.000000        0.00000                         
ORIGX3      0.000000  0.000000  1.000000        0.00000                         
SCALE1      0.015449  0.000000  0.000000        0.00000                         
SCALE2      0.000000  0.012729  0.000000        0.00000                         
SCALE3      0.000000  0.000000  0.025648        0.00000                         
MTRIX1   1  0.970760  0.234530  0.051160      -33.23187    1                    
MTRIX2   1 -0.040910  0.371640 -0.927480       21.02109    1                    
MTRIX3   1 -0.236530  0.898270  0.370360       19.04894    1                    
ATOM      1  N   ASP A   1      44.867  12.953   8.670  1.00 17.66           N  
ANISOU    1  N   ASP A   1     1434   2492   2784    535    271    390       N  
ATOM      2  CA  ASP A   1      44.927  12.568   7.269  1.00 19.28           C  
ANISOU    2  CA  ASP A   1     1640   3028   2657    494    335    584       C  
ATOM      3  C   ASP A   1      46.398  12.413   6.864  1.00 17.86           C  
ANISOU    3  C   ASP A   1     1594   2674   2516    453    135     62       C  
ATOM      4  O   ASP A   1      47.214  13.091   7.461  1.00 21.25           O  
ANISOU    4  O   ASP A   1     1926   3378   2769   -293    498   -215       O  
ATOM      5  CB  ASP A   1      44.275  13.723   6.429  1.00 27.46           C  
ANISOU    5  CB  ASP A   1     2405   4548   3480   1347   -146   1181       C  
ATOM      6  CG  ASP A   1      42.829  13.941   6.727  1.00 33.53           C  
ANISOU    6  CG  ASP A   1     2578   5955   4207   1900     66   1137       C  
ATOM      7  OD1 ASP A   1      42.196  13.154   7.488  1.00 41.13           O  
ANISOU    7  OD1 ASP A   1     2381   8122   5123   1174    160   1954       O  
ATOM      8  OD2 ASP A   1      42.225  14.909   6.142  1.00 43.40           O  
ANISOU    8  OD2 ASP A   1     3595   6788   6107   3020    162   1585       O  
ATOM      9  HA  ASP A   1      44.444  11.728   7.126  1.00 23.13           H  
ANISOU    9  HA  ASP A   1     2929   2929   2929      0      0      0       H  
ATOM     10  HB2 ASP A   1      44.757  14.547   6.602  1.00 32.95           H  
ANISOU   10  HB2 ASP A   1     4173   4173   4173      0      0      0       H  
ATOM     11  HB3 ASP A   1      44.372  13.517   5.486  1.00 32.95           H  
ANISOU   11  HB3 ASP A   1     4173   4173   4173      0      0      0       H  
ATOM     12  H1  ASP A   1      45.298  13.723   8.785  1.00 26.49           H  
ANISOU   12  H1  ASP A   1     3355   3355   3355      0      0      0       H  
ATOM     13  H2  ASP A   1      44.017  13.049   8.915  1.00 26.49           H  
ANISOU   13  H2  ASP A   1     3355   3355   3355      0      0      0       H  
ATOM     14  H3  ASP A   1      45.250  12.322   9.168  1.00 26.49           H  
ANISOU   14  H3  ASP A   1     3355   3355   3355      0      0      0       H  
ATOM     15  N   VAL A   2      46.652  11.617   5.873  1.00 20.14           N  
ANISOU   15  N   VAL A   2     1655   3160   2836    377    112   -279       N  
ATOM     16  CA  VAL A   2      47.989  11.514   5.286  1.00 18.49           C  
ANISOU   16  CA  VAL A   2     1854   2803   2368    844    154     23       C  
ATOM     17  C   VAL A   2      48.136  12.521   4.184  1.00 17.30           C  
ANISOU   17  C   VAL A   2     1811   2547   2217    638   -317   -128       C  
ATOM     18  O   VAL A   2      47.221  12.723   3.361  1.00 23.20           O  
ANISOU   18  O   VAL A   2     1538   4042   3234    613   -536    765       O  
ATOM     19  CB  VAL A   2      48.148  10.055   4.778  1.00 19.79           C  
ANISOU   19  CB  VAL A   2     2141   2624   2755    679    116    230       C  
ATOM     20  CG1 VAL A   2      49.483   9.904   4.145  1.00 21.56           C  
ANISOU   20  CG1 VAL A   2     2438   2393   3361    656    543   -307       C  
ATOM     21  CG2 VAL A   2      47.994   9.206   6.083  1.00 27.94           C  
ANISOU   21  CG2 VAL A   2     3881   3370   3365   1198    689    977       C  
ATOM     22  H   VAL A   2      46.017  11.134   5.552  1.00 24.16           H  
ANISOU   22  H   VAL A   2     3060   3060   3060      0      0      0       H  
ATOM     23  HA  VAL A   2      48.660  11.691   5.977  1.00 22.18           H  
ANISOU   23  HA  VAL A   2     2809   2809   2809      0      0      0       H  
ATOM     24  HB  VAL A   2      47.438   9.835   4.140  1.00 23.75           H  
ANISOU   24  HB  VAL A   2     3008   3008   3008      0      0      0       H  
ATOM     25 HG11 VAL A   2      50.167  10.100   4.789  1.00 32.34           H  
ANISOU   25 HG11 VAL A   2     4096   4096   4096      0      0      0       H  
ATOM     26 HG12 VAL A   2      49.588   9.002   3.831  1.00 32.34           H  
ANISOU   26 HG12 VAL A   2     4096   4096   4096      0      0      0       H  
ATOM     27 HG13 VAL A   2      49.557  10.511   3.405  1.00 32.34           H  
ANISOU   27 HG13 VAL A   2     4096   4096   4096      0      0      0       H  
ATOM     28 HG21 VAL A   2      48.655   9.480   6.723  1.00 41.91           H  
ANISOU   28 HG21 VAL A   2     5308   5308   5308      0      0      0       H  
ATOM     29 HG22 VAL A   2      47.118   9.340   6.451  1.00 41.91           H  
ANISOU   29 HG22 VAL A   2     5308   5308   5308      0      0      0       H  
ATOM     30 HG23 VAL A   2      48.116   8.276   5.875  1.00 41.91           H  
ANISOU   30 HG23 VAL A   2     5308   5308   5308      0      0      0       H  
ATOM     31  N   SER A   3      49.230  13.261   4.156  1.00 18.11           N  
ANISOU   31  N   SER A   3     1860   2472   2549    590   -438    -70       N  
ATOM     32  CA  SER A   3      49.537  14.218   3.155  1.00 24.12           C  
ANISOU   32  CA  SER A   3     2703   2841   3619    563    279    380       C  
ATOM     33  C   SER A   3      50.331  13.497   2.024  1.00 28.54           C  
ANISOU   33  C   SER A   3     2668   4450   3725    141    897    181       C  
ATOM     34  O   SER A   3      51.528  13.898   1.849  1.00 46.34           O  
ANISOU   34  O   SER A   3     2505   8108   6995   -423   1291   -636       O  
ATOM     35  CB  SER A   3      50.536  15.315   3.686  1.00 28.75           C  
ANISOU   35  CB  SER A   3     3829   2825   4268     -3   -274    891       C  
ATOM     36  OG  SER A   3      50.106  15.744   4.962  1.00 38.10           O  
ANISOU   36  OG  SER A   3     6622   3215   4639   -166   -181   -196       O  
ATOM     37  H   SER A   3      49.799  13.155   4.792  1.00 21.73           H  
ANISOU   37  H   SER A   3     2752   2752   2752      0      0      0       H  
ATOM     38  HA  SER A   3      48.721  14.630   2.802  1.00 28.94           H  
ANISOU   38  HA  SER A   3     3665   3665   3665      0      0      0       H  
ATOM     39  HB2 SER A   3      51.431  14.945   3.746  1.00 34.50           H  
ANISOU   39  HB2 SER A   3     4369   4369   4369      0      0      0       H  
ATOM     40  HB3 SER A   3      50.557  16.067   3.074  1.00 34.50           H  
ANISOU   40  HB3 SER A   3     4369   4369   4369      0      0      0       H  
ATOM     41  HG  SER A   3      50.088  15.104   5.474  1.00 57.15           H  
ANISOU   41  HG  SER A   3     7238   7238   7238      0      0      0       H  
ATOM     42  N   GLY A   4      49.739  12.673   1.273  1.00 23.08           N  
ANISOU   42  N   GLY A   4     2425   3600   2743   1269    611    641       N  
ATOM     43  CA  GLY A   4      50.144  12.160   0.022  1.00 22.27           C  
ANISOU   43  CA  GLY A   4     2174   3846   2441   1727    563   1169       C  
ATOM     44  C   GLY A   4      51.215  11.103   0.130  1.00 18.18           C  
ANISOU   44  C   GLY A   4     1503   3391   2012   1178    141    891       C  
ATOM     45  O   GLY A   4      51.568  10.692   1.227  1.00 17.15           O  
ANISOU   45  O   GLY A   4     2072   2603   1840   1092    108    493       O  
ATOM     46  H   GLY A   4      48.983  12.384   1.565  1.00 27.69           H  
ANISOU   46  H   GLY A   4     3507   3507   3507      0      0      0       H  
ATOM     47  HA2 GLY A   4      49.373  11.781  -0.427  1.00 26.72           H  
ANISOU   47  HA2 GLY A   4     3384   3384   3384      0      0      0       H  
ATOM     48  HA3 GLY A   4      50.476  12.889  -0.524  1.00 26.72           H  
ANISOU   48  HA3 GLY A   4     3384   3384   3384      0      0      0       H  
ATOM     49  N   THR A   5      51.681  10.684  -1.030  1.00 16.44           N  
ANISOU   49  N   THR A   5     1230   3108   1909    850    182    971       N  
ATOM     50  CA  THR A   5      52.703   9.683  -1.183  1.00 14.02           C  
ANISOU   50  CA  THR A   5     1104   2279   1945    321    171    770       C  
ATOM     51  C   THR A   5      53.970  10.323  -1.711  1.00 13.59           C  
ANISOU   51  C   THR A   5     1125   2131   1908    451    191    855       C  
ATOM     52  O   THR A   5      53.894  11.199  -2.562  1.00 20.26           O  
ANISOU   52  O   THR A   5     1507   3394   2798    577    223   1938       O  
ATOM     53  CB ATHR A   5      52.177   8.565  -2.077  0.78 16.92           C  
ANISOU   53  CB ATHR A   5     1456   3046   1926     66   -106    488       C  
ATOM     54  CB BTHR A   5      52.165   8.642  -2.205  0.22 17.93           C  
ANISOU   54  CB BTHR A   5     1499   3079   2235     16    -48    416       C  
ATOM     55  OG1ATHR A   5      50.999   7.980  -1.444  0.78 18.77           O  
ANISOU   55  OG1ATHR A   5     1369   3283   2480   -238   -178    263       O  
ATOM     56  OG1BTHR A   5      53.056   7.491  -2.032  0.22 19.39           O  
ANISOU   56  OG1BTHR A   5     2013   2579   2775     19    207    122       O  
ATOM     57  CG2ATHR A   5      53.158   7.457  -2.279  0.78 20.29           C  
ANISOU   57  CG2ATHR A   5     1961   3167   2580    172    185   -293       C  
ATOM     58  CG2BTHR A   5      52.467   9.187  -3.579  0.22 16.93           C  
ANISOU   58  CG2BTHR A   5     1768   2365   2300   -896     66    108       C  
ATOM     59  H   THR A   5      51.352  11.032  -1.744  1.00 19.73           H  
ANISOU   59  H   THR A   5     2499   2499   2499      0      0      0       H  
ATOM     60  HA  THR A   5      52.896   9.305  -0.300  1.00 16.83           H  
ANISOU   60  HA  THR A   5     2132   2132   2132      0      0      0       H  
ATOM     61  N   VAL A   6      55.118   9.941  -1.213  1.00 10.22           N  
ANISOU   61  N   VAL A   6     1063   1287   1534    245    210    473       N  
ATOM     62  CA  VAL A   6      56.409  10.475  -1.658  1.00 10.49           C  
ANISOU   62  CA  VAL A   6     1156   1140   1689    178    307    414       C  
ATOM     63  C   VAL A   6      57.334   9.328  -1.982  1.00  9.13           C  
ANISOU   63  C   VAL A   6      941   1069   1458      9     33    172       C  
ATOM     64  O   VAL A   6      57.420   8.344  -1.253  1.00 10.41           O  
ANISOU   64  O   VAL A   6     1233   1084   1636    103    232    339       O  
ATOM     65  CB AVAL A   6      57.002  11.401  -0.620  0.46 12.07           C  
ANISOU   65  CB AVAL A   6     1345   1127   2114    145    456     46       C  
ATOM     66  CB BVAL A   6      57.018  11.384  -0.611  0.54 11.32           C  
ANISOU   66  CB BVAL A   6     1441   1013   1849     41    521    232       C  
ATOM     67  CG1AVAL A   6      57.298  10.711   0.682  0.46 12.21           C  
ANISOU   67  CG1AVAL A   6     1438   1082   2118   -178   -123   -172       C  
ATOM     68  CG1BVAL A   6      58.411  11.881  -0.968  0.54 12.89           C  
ANISOU   68  CG1BVAL A   6     1403   1217   2277    -70    271    186       C  
ATOM     69  CG2AVAL A   6      58.131  12.212  -1.185  0.46 14.10           C  
ANISOU   69  CG2AVAL A   6     1626   1150   2580    -64    644   -214       C  
ATOM     70  CG2BVAL A   6      56.038  12.513  -0.364  0.54 14.52           C  
ANISOU   70  CG2BVAL A   6     1772   1534   2212    426    532     14       C  
ATOM     71  H   VAL A   6      55.115   9.346  -0.592  1.00 12.27           H  
ANISOU   71  H   VAL A   6     1554   1554   1554      0      0      0       H  
ATOM     72  HA  VAL A   6      56.261  10.990  -2.479  1.00 12.58           H  
ANISOU   72  HA  VAL A   6     1593   1593   1593      0      0      0       H  
ATOM     73  N   CYS A   7      58.075   9.460  -3.080  1.00  9.11           N  
ANISOU   73  N   CYS A   7     1009    879   1575     90     99    262       N  
ATOM     74  CA  CYS A   7      59.073   8.446  -3.413  1.00  8.33           C  
ANISOU   74  CA  CYS A   7      932    806   1428      6     47    153       C  
ATOM     75  C   CYS A   7      60.177   8.427  -2.371  1.00  8.20           C  
ANISOU   75  C   CYS A   7      803    853   1459      2    126     81       C  
ATOM     76  O   CYS A   7      60.652   9.452  -1.890  1.00  9.30           O  
ANISOU   76  O   CYS A   7      974    904   1656    -96    -65      2       O  
ATOM     77  CB  CYS A   7      59.702   8.775  -4.777  1.00  9.09           C  
ANISOU   77  CB  CYS A   7     1047    979   1427     68    115    100       C  
ATOM     78  SG  CYS A   7      58.580   8.562  -6.153  1.00 10.22           S  
ANISOU   78  SG  CYS A   7     1289   1110   1484    190    -45    262       S  
ATOM     79  H   CYS A   7      57.966  10.142  -3.593  1.00 10.93           H  
ANISOU   79  H   CYS A   7     1384   1384   1384      0      0      0       H  
ATOM     80  HA  CYS A   7      58.645   7.566  -3.453  1.00 10.00           H  
ANISOU   80  HA  CYS A   7     1267   1267   1267      0      0      0       H  
ATOM     81  HB2 CYS A   7      60.012   9.694  -4.765  1.00 10.91           H  
ANISOU   81  HB2 CYS A   7     1382   1382   1382      0      0      0       H  
ATOM     82  HB3 CYS A   7      60.475   8.205  -4.911  1.00 10.91           H  
ANISOU   82  HB3 CYS A   7     1382   1382   1382      0      0      0       H  
ATOM     83  N   LEU A   8      60.665   7.220  -2.101  1.00  8.41           N  
ANISOU   83  N   LEU A   8      893    852   1451    -52    -94     99       N  
ATOM     84  CA  LEU A   8      61.776   7.065  -1.176  1.00  8.37           C  
ANISOU   84  CA  LEU A   8      880    968   1331      6    -67    -17       C  
ATOM     85  C   LEU A   8      62.953   7.914  -1.591  1.00  9.16           C  
ANISOU   85  C   LEU A   8      872   1004   1604    -16    -73     78       C  
ATOM     86  O   LEU A   8      63.664   8.483  -0.767  1.00 10.71           O  
ANISOU   86  O   LEU A   8     1171   1127   1770   -246   -289    204       O  
ATOM     87  CB  LEU A   8      62.136   5.586  -1.083  1.00  9.16           C  
ANISOU   87  CB  LEU A   8      923   1013   1544    -44   -127    268       C  
ATOM     88  CG  LEU A   8      63.311   5.246  -0.161  1.00  9.92           C  
ANISOU   88  CG  LEU A   8      810   1310   1649      7   -106    279       C  
ATOM     89  CD1 LEU A   8      62.999   5.693   1.266  1.00 11.75           C  
ANISOU   89  CD1 LEU A   8     1190   1715   1560    -13   -145    315       C  
ATOM     90  CD2 LEU A   8      63.594   3.765  -0.234  1.00 13.02           C  
ANISOU   90  CD2 LEU A   8     1313   1344   2289    284   -534    272       C  
ATOM     91  H   LEU A   8      60.322   6.526  -2.476  1.00 10.09           H  
ANISOU   91  H   LEU A   8     1278   1278   1278      0      0      0       H  
ATOM     92  HA  LEU A   8      61.480   7.364  -0.291  1.00 10.04           H  
ANISOU   92  HA  LEU A   8     1272   1272   1272      0      0      0       H  
ATOM     93  HB2 LEU A   8      61.355   5.100  -0.775  1.00 10.99           H  
ANISOU   93  HB2 LEU A   8     1392   1392   1392      0      0      0       H  
ATOM     94  HB3 LEU A   8      62.344   5.265  -1.975  1.00 10.99           H  
ANISOU   94  HB3 LEU A   8     1392   1392   1392      0      0      0       H  
ATOM     95  HG  LEU A   8      64.103   5.731  -0.474  1.00 11.91           H  
ANISOU   95  HG  LEU A   8     1508   1508   1508      0      0      0       H  
ATOM     96 HD11 LEU A   8      62.823   6.637   1.275  1.00 17.63           H  
ANISOU   96 HD11 LEU A   8     2233   2233   2233      0      0      0       H  
ATOM     97 HD12 LEU A   8      62.228   5.221   1.588  1.00 17.63           H  
ANISOU   97 HD12 LEU A   8     2233   2233   2233      0      0      0       H  
ATOM     98 HD13 LEU A   8      63.750   5.503   1.833  1.00 17.63           H  
ANISOU   98 HD13 LEU A   8     2233   2233   2233      0      0      0       H  
ATOM     99 HD21 LEU A   8      63.785   3.520  -1.143  1.00 19.53           H  
ANISOU   99 HD21 LEU A   8     2474   2474   2474      0      0      0       H  
ATOM    100 HD22 LEU A   8      64.350   3.556   0.319  1.00 19.53           H  
ANISOU  100 HD22 LEU A   8     2474   2474   2474      0      0      0       H  
ATOM    101 HD23 LEU A   8      62.827   3.276   0.074  1.00 19.53           H  
ANISOU  101 HD23 LEU A   8     2474   2474   2474      0      0      0       H  
ATOM    102  N   SER A   9      63.229   7.952  -2.911  1.00  9.58           N  
ANISOU  102  N   SER A   9      895   1068   1676   -128     43     93       N  
ATOM    103  CA  SER A   9      64.379   8.690  -3.397  1.00 12.17           C  
ANISOU  103  CA  SER A   9      986   1574   2064   -274    188    188       C  
ATOM    104  C   SER A   9      64.261  10.182  -3.151  1.00 11.57           C  
ANISOU  104  C   SER A   9     1154   1402   1841   -445     40    262       C  
ATOM    105  O   SER A   9      65.311  10.868  -3.225  1.00 16.66           O  
ANISOU  105  O   SER A   9     1507   1991   2830   -776    232    139       O  
ATOM    106  CB  SER A   9      64.537   8.409  -4.904  1.00 14.05           C  
ANISOU  106  CB  SER A   9     1384   1734   2220   -438    594     30       C  
ATOM    107  OG  SER A   9      63.445   8.901  -5.629  1.00 15.46           O  
ANISOU  107  OG  SER A   9     2273   1606   1996   -373     34    159       O  
ATOM    108  H   SER A   9      62.720   7.537  -3.467  1.00 11.49           H  
ANISOU  108  H   SER A   9     1455   1455   1455      0      0      0       H  
ATOM    109  HA  SER A   9      65.177   8.361  -2.934  1.00 14.61           H  
ANISOU  109  HA  SER A   9     1850   1850   1850      0      0      0       H  
ATOM    110  HB2 SER A   9      65.352   8.827  -5.225  1.00 16.86           H  
ANISOU  110  HB2 SER A   9     2135   2135   2135      0      0      0       H  
ATOM    111  HB3 SER A   9      64.614   7.453  -5.046  1.00 16.86           H  
ANISOU  111  HB3 SER A   9     2135   2135   2135      0      0      0       H  
ATOM    112  HG  SER A   9      63.387   9.711  -5.519  1.00 23.19           H  
ANISOU  112  HG  SER A   9     2937   2937   2937      0      0      0       H  
ATOM    113  N   ALA A  10      63.092  10.713  -2.849  1.00 11.48           N  
ANISOU  113  N   ALA A  10     1352   1264   1747   -394     -8    188       N  
ATOM    114  CA  ALA A  10      62.863  12.120  -2.585  1.00 11.98           C  
ANISOU  114  CA  ALA A  10     1439   1324   1788   -321    -51    307       C  
ATOM    115  C   ALA A  10      63.002  12.501  -1.153  1.00 12.52           C  
ANISOU  115  C   ALA A  10     1789   1061   1908   -196      4    195       C  
ATOM    116  O   ALA A  10      62.968  13.655  -0.791  1.00 18.19           O  
ANISOU  116  O   ALA A  10     3557   1047   2307   -153   -250    140       O  
ATOM    117  CB  ALA A  10      61.546  12.575  -3.217  1.00 14.93           C  
ANISOU  117  CB  ALA A  10     1556   1704   2413   -169   -212    588       C  
ATOM    118  H   ALA A  10      62.414  10.185  -2.805  1.00 13.78           H  
ANISOU  118  H   ALA A  10     1745   1745   1745      0      0      0       H  
ATOM    119  HA  ALA A  10      63.571  12.601  -3.062  1.00 14.37           H  
ANISOU  119  HA  ALA A  10     1820   1820   1820      0      0      0       H  
ATOM    120  HB1 ALA A  10      61.521  12.300  -4.136  1.00 22.40           H  
ANISOU  120  HB1 ALA A  10     2837   2837   2837      0      0      0       H  
ATOM    121  HB2 ALA A  10      60.810  12.179  -2.744  1.00 22.40           H  
ANISOU  121  HB2 ALA A  10     2837   2837   2837      0      0      0       H  
ATOM    122  HB3 ALA A  10      61.481  13.531  -3.167  1.00 22.40           H  
ANISOU  122  HB3 ALA A  10     2837   2837   2837      0      0      0       H  
ATOM    123  N   LEU A  11      63.107  11.505  -0.279  1.00 10.51           N  
ANISOU  123  N   LEU A  11     1272   1102   1617   -218    -79     78       N  
ATOM    124  CA  LEU A  11      63.278  11.684   1.161  1.00 10.85           C  
ANISOU  124  CA  LEU A  11     1287   1177   1657   -190    -89    -10       C  
ATOM    125  C   LEU A  11      64.730  11.775   1.531  1.00 11.21           C  
ANISOU  125  C   LEU A  11     1359   1236   1664   -169   -204    160       C  
ATOM    126  O   LEU A  11      65.611  11.362   0.738  1.00 12.71           O  
ANISOU  126  O   LEU A  11     1311   1603   1917   -300    -17    -72       O  
ATOM    127  CB  LEU A  11      62.611  10.520   1.875  1.00 11.42           C  
ANISOU  127  CB  LEU A  11     1388   1292   1658   -175    -35    137       C  
ATOM    128  CG  LEU A  11      61.078  10.501   1.815  1.00 13.27           C  
ANISOU  128  CG  LEU A  11     1348   1684   2010   -206    195      4       C  
ATOM    129  CD1 LEU A  11      60.620   9.204   2.483  1.00 16.87           C  
ANISOU  129  CD1 LEU A  11     2080   2013   2314   -890    574   -101       C  
ATOM    130  CD2 LEU A  11      60.517  11.729   2.535  1.00 17.43           C  
ANISOU  130  CD2 LEU A  11     1808   2108   2707     80    508   -221       C  
ATOM    131  H   LEU A  11      63.071  10.701  -0.582  1.00 12.61           H  
ANISOU  131  H   LEU A  11     1597   1597   1597      0      0      0       H  
ATOM    132  HA  LEU A  11      62.833  12.515   1.429  1.00 13.02           H  
ANISOU  132  HA  LEU A  11     1649   1649   1649      0      0      0       H  
ATOM    133  HB2 LEU A  11      62.942   9.693   1.490  1.00 13.70           H  
ANISOU  133  HB2 LEU A  11     1735   1735   1735      0      0      0       H  
ATOM    134  HB3 LEU A  11      62.881  10.536   2.806  1.00 13.70           H  
ANISOU  134  HB3 LEU A  11     1735   1735   1735      0      0      0       H  
ATOM    135  HG  LEU A  11      60.786  10.508   0.879  1.00 15.92           H  
ANISOU  135  HG  LEU A  11     2016   2016   2016      0      0      0       H  
ATOM    136 HD11 LEU A  11      60.989   8.453   2.012  1.00 25.30           H  
ANISOU  136 HD11 LEU A  11     3204   3204   3204      0      0      0       H  
ATOM    137 HD12 LEU A  11      60.923   9.189   3.394  1.00 25.30           H  
ANISOU  137 HD12 LEU A  11     3204   3204   3204      0      0      0       H  
ATOM    138 HD13 LEU A  11      59.662   9.154   2.463  1.00 25.30           H  
ANISOU  138 HD13 LEU A  11     3204   3204   3204      0      0      0       H  
ATOM    139 HD21 LEU A  11      60.817  11.731   3.447  1.00 26.15           H  
ANISOU  139 HD21 LEU A  11     3312   3312   3312      0      0      0       H  
ATOM    140 HD22 LEU A  11      60.824  12.526   2.096  1.00 26.15           H  
ANISOU  140 HD22 LEU A  11     3312   3312   3312      0      0      0       H  
ATOM    141 HD23 LEU A  11      59.558  11.702   2.514  1.00 26.15           H  
ANISOU  141 HD23 LEU A  11     3312   3312   3312      0      0      0       H  
ATOM    142  N   PRO A  12      65.059  12.254   2.728  1.00 12.16           N  
ANISOU  142  N   PRO A  12     1397   1533   1692   -244   -211    130       N  
ATOM    143  CA  PRO A  12      66.462  12.275   3.126  1.00 12.34           C  
ANISOU  143  CA  PRO A  12     1416   1409   1865   -519   -288    212       C  
ATOM    144  C   PRO A  12      67.045  10.880   3.043  1.00 11.59           C  
ANISOU  144  C   PRO A  12     1194   1567   1644   -391   -104    367       C  
ATOM    145  O   PRO A  12      66.332   9.900   3.299  1.00 11.04           O  
ANISOU  145  O   PRO A  12     1010   1361   1824   -270   -149    168       O  
ATOM    146  CB  PRO A  12      66.442  12.788   4.543  1.00 15.34           C  
ANISOU  146  CB  PRO A  12     1961   1885   1982   -371   -444   -115       C  
ATOM    147  CG  PRO A  12      65.183  13.551   4.682  1.00 17.77           C  
ANISOU  147  CG  PRO A  12     2038   2479   2235   -213   -307   -476       C  
ATOM    148  CD  PRO A  12      64.178  12.839   3.763  1.00 14.88           C  
ANISOU  148  CD  PRO A  12     1786   1993   1875     -8   -181   -211       C  
ATOM    149  HA  PRO A  12      66.968  12.887   2.552  1.00 14.81           H  
ANISOU  149  HA  PRO A  12     1876   1876   1876      0      0      0       H  
ATOM    150  HB2 PRO A  12      66.464  12.050   5.173  1.00 18.40           H  
ANISOU  150  HB2 PRO A  12     2330   2330   2330      0      0      0       H  
ATOM    151  HB3 PRO A  12      67.207  13.360   4.709  1.00 18.40           H  
ANISOU  151  HB3 PRO A  12     2330   2330   2330      0      0      0       H  
ATOM    152  HG2 PRO A  12      64.875  13.540   5.602  1.00 21.33           H  
ANISOU  152  HG2 PRO A  12     2701   2701   2701      0      0      0       H  
ATOM    153  HG3 PRO A  12      65.308  14.472   4.405  1.00 21.33           H  
ANISOU  153  HG3 PRO A  12     2701   2701   2701      0      0      0       H  
ATOM    154  HD2 PRO A  12      63.690  12.150   4.241  1.00 17.86           H  
ANISOU  154  HD2 PRO A  12     2262   2262   2262      0      0      0       H  
ATOM    155  HD3 PRO A  12      63.547  13.467   3.376  1.00 17.86           H  
ANISOU  155  HD3 PRO A  12     2262   2262   2262      0      0      0       H  
ATOM    156  N   PRO A  13      68.331  10.746   2.778  1.00 12.19           N  
ANISOU  156  N   PRO A  13     1241   1825   1568   -526    103    127       N  
ATOM    157  CA  PRO A  13      68.939   9.418   2.653  1.00 12.53           C  
ANISOU  157  CA  PRO A  13     1215   1960   1586   -417    135   -100       C  
ATOM    158  C   PRO A  13      68.817   8.564   3.914  1.00 10.87           C  
ANISOU  158  C   PRO A  13      898   1627   1605   -376     74   -143       C  
ATOM    159  O   PRO A  13      68.770   7.332   3.845  1.00 12.29           O  
ANISOU  159  O   PRO A  13     1140   1656   1874   -333    267   -379       O  
ATOM    160  CB APRO A  13      70.390   9.696   2.341  0.65 15.49           C  
ANISOU  160  CB APRO A  13     1399   2443   2044   -378    593     11       C  
ATOM    161  CB BPRO A  13      70.362   9.651   2.276  0.35 15.46           C  
ANISOU  161  CB BPRO A  13     1391   2436   2048   -369    516    115       C  
ATOM    162  CG APRO A  13      70.631  11.103   2.814  0.65 15.18           C  
ANISOU  162  CG APRO A  13     1248   2297   2221   -638    345    328       C  
ATOM    163  CG BPRO A  13      70.468  11.106   1.892  0.35 16.02           C  
ANISOU  163  CG BPRO A  13     1456   2479   2150   -658    372    146       C  
ATOM    164  CD  PRO A  13      69.322  11.831   2.503  1.00 14.83           C  
ANISOU  164  CD  PRO A  13     1335   2062   2238   -688    120    217       C  
ATOM    165  HA  PRO A  13      68.530   8.944   1.899  1.00 15.04           H  
ANISOU  165  HA  PRO A  13     1905   1905   1905      0      0      0       H  
ATOM    166  N   GLU A  14      68.732   9.225   5.068  1.00  9.71           N  
ANISOU  166  N   GLU A  14      881   1255   1552   -135    -78    -38       N  
ATOM    167  CA  GLU A  14      68.605   8.514   6.330  1.00  9.86           C  
ANISOU  167  CA  GLU A  14      770   1348   1631    -56    -92     11       C  
ATOM    168  C   GLU A  14      67.327   7.712   6.388  1.00  9.12           C  
ANISOU  168  C   GLU A  14      872   1025   1570    -39   -116    -81       C  
ATOM    169  O   GLU A  14      67.245   6.719   7.136  1.00 10.29           O  
ANISOU  169  O   GLU A  14     1157   1170   1583    -87    -84     67       O  
ATOM    170  CB  GLU A  14      68.755   9.447   7.502  1.00 10.31           C  
ANISOU  170  CB  GLU A  14      911   1334   1672   -176    -55   -118       C  
ATOM    171  CG  GLU A  14      70.106  10.124   7.644  1.00 11.62           C  
ANISOU  171  CG  GLU A  14      884   1458   2071   -183   -169    -29       C  
ATOM    172  CD  GLU A  14      70.384  11.223   6.683  1.00 12.36           C  
ANISOU  172  CD  GLU A  14     1015   1763   1917   -478   -211    -18       C  
ATOM    173  OE1 GLU A  14      69.471  11.861   6.130  1.00 12.27           O  
ANISOU  173  OE1 GLU A  14     1251   1541   1869   -353    -58    110       O  
ATOM    174  OE2 GLU A  14      71.598  11.512   6.490  1.00 17.65           O  
ANISOU  174  OE2 GLU A  14     1117   2620   2969   -607   -104    476       O  
ATOM    175  H   GLU A  14      68.752  10.085   5.066  1.00 11.65           H  
ANISOU  175  H   GLU A  14     1475   1475   1475      0      0      0       H  
ATOM    176  HA  GLU A  14      69.347   7.875   6.376  1.00 11.84           H  
ANISOU  176  HA  GLU A  14     1500   1500   1500      0      0      0       H  
ATOM    177  HB2 GLU A  14      68.075  10.135   7.432  1.00 12.37           H  
ANISOU  177  HB2 GLU A  14     1567   1567   1567      0      0      0       H  
ATOM    178  HB3 GLU A  14      68.578   8.946   8.314  1.00 12.37           H  
ANISOU  178  HB3 GLU A  14     1567   1567   1567      0      0      0       H  
ATOM    179  HG2 GLU A  14      70.174  10.481   8.544  1.00 13.94           H  
ANISOU  179  HG2 GLU A  14     1766   1766   1766      0      0      0       H  
ATOM    180  HG3 GLU A  14      70.797   9.451   7.546  1.00 13.94           H  
ANISOU  180  HG3 GLU A  14     1766   1766   1766      0      0      0       H  
ATOM    181  N   ALA A  15      66.291   8.109   5.644  1.00  9.40           N  
ANISOU  181  N   ALA A  15      788   1090   1693    -92   -118     40       N  
ATOM    182  CA  ALA A  15      65.046   7.333   5.620  1.00  8.60           C  
ANISOU  182  CA  ALA A  15      800   1144   1324   -129     53    -25       C  
ATOM    183  C   ALA A  15      65.272   5.978   4.985  1.00  8.49           C  
ANISOU  183  C   ALA A  15      690   1184   1351   -173    -85    -45       C  
ATOM    184  O   ALA A  15      64.697   4.961   5.410  1.00  9.76           O  
ANISOU  184  O   ALA A  15      787   1153   1770   -186    131     30       O  
ATOM    185  CB  ALA A  15      63.955   8.090   4.909  1.00 10.75           C  
ANISOU  185  CB  ALA A  15      855   1365   1865      0   -164    -98       C  
ATOM    186  H   ALA A  15      66.354   8.826   5.174  1.00 11.28           H  
ANISOU  186  H   ALA A  15     1429   1429   1429      0      0      0       H  
ATOM    187  HA  ALA A  15      64.761   7.190   6.547  1.00 10.32           H  
ANISOU  187  HA  ALA A  15     1307   1307   1307      0      0      0       H  
ATOM    188  HB1 ALA A  15      63.833   8.944   5.328  1.00 16.12           H  
ANISOU  188  HB1 ALA A  15     2042   2042   2042      0      0      0       H  
ATOM    189  HB2 ALA A  15      64.201   8.217   3.990  1.00 16.12           H  
ANISOU  189  HB2 ALA A  15     2042   2042   2042      0      0      0       H  
ATOM    190  HB3 ALA A  15      63.137   7.590   4.955  1.00 16.12           H  
ANISOU  190  HB3 ALA A  15     2042   2042   2042      0      0      0       H  
ATOM    191  N   THR A  16      66.135   5.911   3.966  1.00  9.13           N  
ANISOU  191  N   THR A  16      921   1104   1444   -129     73    -60       N  
ATOM    192  CA  THR A  16      66.506   4.648   3.351  1.00  9.11           C  
ANISOU  192  CA  THR A  16      795   1168   1499    -80     -8    -72       C  
ATOM    193  C   THR A  16      67.222   3.765   4.369  1.00  8.88           C  
ANISOU  193  C   THR A  16      699   1225   1449   -116      1    -85       C  
ATOM    194  O   THR A  16      66.941   2.563   4.470  1.00  9.95           O  
ANISOU  194  O   THR A  16      932   1142   1706    -65    -40    -97       O  
ATOM    195  CB  THR A  16      67.345   4.860   2.109  1.00  9.69           C  
ANISOU  195  CB  THR A  16      953   1350   1378   -101    -25   -172       C  
ATOM    196  OG1 THR A  16      66.513   5.501   1.101  1.00 11.84           O  
ANISOU  196  OG1 THR A  16     1345   1663   1491     -3    -20     40       O  
ATOM    197  CG2 THR A  16      67.891   3.629   1.484  1.00 11.78           C  
ANISOU  197  CG2 THR A  16     1405   1579   1491     90    148   -167       C  
ATOM    198  H   THR A  16      66.482   6.639   3.666  1.00 10.96           H  
ANISOU  198  H   THR A  16     1388   1388   1388      0      0      0       H  
ATOM    199  HA  THR A  16      65.682   4.190   3.083  1.00 10.93           H  
ANISOU  199  HA  THR A  16     1384   1384   1384      0      0      0       H  
ATOM    200  HB  THR A  16      68.089   5.458   2.330  1.00 11.62           H  
ANISOU  200  HB  THR A  16     1472   1472   1472      0      0      0       H  
ATOM    201  HG1 THR A  16      66.191   6.190   1.409  1.00 17.76           H  
ANISOU  201  HG1 THR A  16     2249   2249   2249      0      0      0       H  
ATOM    202 HG21 THR A  16      68.452   3.172   2.115  1.00 17.67           H  
ANISOU  202 HG21 THR A  16     2238   2238   2238      0      0      0       H  
ATOM    203 HG22 THR A  16      67.167   3.054   1.224  1.00 17.67           H  
ANISOU  203 HG22 THR A  16     2238   2238   2238      0      0      0       H  
ATOM    204 HG23 THR A  16      68.406   3.865   0.709  1.00 17.67           H  
ANISOU  204 HG23 THR A  16     2238   2238   2238      0      0      0       H  
ATOM    205  N   ASP A  17      68.120   4.328   5.115  1.00  8.96           N  
ANISOU  205  N   ASP A  17      729   1259   1415   -136     19    -69       N  
ATOM    206  CA  ASP A  17      68.828   3.596   6.167  1.00  8.89           C  
ANISOU  206  CA  ASP A  17      731   1240   1408     29     36   -144       C  
ATOM    207  C   ASP A  17      67.849   3.002   7.143  1.00  8.12           C  
ANISOU  207  C   ASP A  17      687   1129   1268    -28   -101   -212       C  
ATOM    208  O   ASP A  17      67.944   1.816   7.512  1.00  9.66           O  
ANISOU  208  O   ASP A  17      849   1184   1639     46    -27     40       O  
ATOM    209  CB  ASP A  17      69.808   4.502   6.887  1.00  9.96           C  
ANISOU  209  CB  ASP A  17      698   1485   1603   -104    -69    -13       C  
ATOM    210  CG  ASP A  17      70.929   5.042   6.065  1.00 12.20           C  
ANISOU  210  CG  ASP A  17      856   1823   1957   -246    139   -185       C  
ATOM    211  OD1 ASP A  17      71.285   4.417   5.068  1.00 16.27           O  
ANISOU  211  OD1 ASP A  17     1232   2616   2335   -411    594   -614       O  
ATOM    212  OD2 ASP A  17      71.462   6.101   6.514  1.00 14.85           O  
ANISOU  212  OD2 ASP A  17     1302   2130   2211   -704    219   -179       O  
ATOM    213  H   ASP A  17      68.306   5.158   4.988  1.00 10.75           H  
ANISOU  213  H   ASP A  17     1362   1362   1362      0      0      0       H  
ATOM    214  HA  ASP A  17      69.331   2.865   5.750  1.00 10.67           H  
ANISOU  214  HA  ASP A  17     1351   1351   1351      0      0      0       H  
ATOM    215  HB2 ASP A  17      69.314   5.251   7.257  1.00 11.96           H  
ANISOU  215  HB2 ASP A  17     1515   1515   1515      0      0      0       H  
ATOM    216  HB3 ASP A  17      70.187   4.009   7.632  1.00 11.96           H  
ANISOU  216  HB3 ASP A  17     1515   1515   1515      0      0      0       H  
ATOM    217  N   THR A  18      66.872   3.783   7.630  1.00  8.42           N  
ANISOU  217  N   THR A  18      693   1154   1352    -10      8    -76       N  
ATOM    218  CA  THR A  18      65.929   3.258   8.620  1.00  8.45           C  
ANISOU  218  CA  THR A  18      729   1047   1436    -89    -23    -77       C  
ATOM    219  C   THR A  18      65.125   2.139   8.031  1.00  8.45           C  
ANISOU  219  C   THR A  18      729   1021   1461    -89    -81    -42       C  
ATOM    220  O   THR A  18      64.904   1.120   8.683  1.00  8.57           O  
ANISOU  220  O   THR A  18      894    994   1367    -84     -5   -117       O  
ATOM    221  CB  THR A  18      65.029   4.427   9.084  1.00  9.00           C  
ANISOU  221  CB  THR A  18      880   1083   1458   -116    119   -254       C  
ATOM    222  OG1 THR A  18      65.853   5.414   9.682  1.00 10.59           O  
ANISOU  222  OG1 THR A  18     1046   1239   1740   -334    241   -348       O  
ATOM    223  CG2 THR A  18      64.015   3.905  10.118  1.00 10.30           C  
ANISOU  223  CG2 THR A  18      993   1037   1884   -140    303   -209       C  
ATOM    224  H   THR A  18      66.799   4.596   7.358  1.00 10.10           H  
ANISOU  224  H   THR A  18     1279   1279   1279      0      0      0       H  
ATOM    225  HA  THR A  18      66.432   2.918   9.389  1.00 10.15           H  
ANISOU  225  HA  THR A  18     1286   1286   1286      0      0      0       H  
ATOM    226  HB  THR A  18      64.555   4.809   8.315  1.00 10.81           H  
ANISOU  226  HB  THR A  18     1369   1369   1369      0      0      0       H  
ATOM    227  HG1 THR A  18      65.631   5.517  10.464  1.00 15.89           H  
ANISOU  227  HG1 THR A  18     2012   2012   2012      0      0      0       H  
ATOM    228 HG21 THR A  18      64.485   3.538  10.870  1.00 15.45           H  
ANISOU  228 HG21 THR A  18     1957   1957   1957      0      0      0       H  
ATOM    229 HG22 THR A  18      63.456   4.628  10.412  1.00 15.45           H  
ANISOU  229 HG22 THR A  18     1957   1957   1957      0      0      0       H  
ATOM    230 HG23 THR A  18      63.471   3.223   9.717  1.00 15.45           H  
ANISOU  230 HG23 THR A  18     1957   1957   1957      0      0      0       H  
ATOM    231  N   LEU A  19      64.639   2.260   6.787  1.00  8.59           N  
ANISOU  231  N   LEU A  19      617   1160   1488   -120    -20    -54       N  
ATOM    232  CA  LEU A  19      63.912   1.187   6.169  1.00  8.64           C  
ANISOU  232  CA  LEU A  19      721   1190   1370   -135    -46    -49       C  
ATOM    233  C   LEU A  19      64.742  -0.084   6.054  1.00  8.86           C  
ANISOU  233  C   LEU A  19      792   1152   1423   -124    -30    -19       C  
ATOM    234  O   LEU A  19      64.222  -1.188   6.204  1.00  9.87           O  
ANISOU  234  O   LEU A  19      883   1143   1725    -83     29    -87       O  
ATOM    235  CB  LEU A  19      63.324   1.580   4.855  1.00  9.85           C  
ANISOU  235  CB  LEU A  19      993   1426   1324     51    -75    -24       C  
ATOM    236  CG  LEU A  19      62.150   2.511   4.880  1.00 11.32           C  
ANISOU  236  CG  LEU A  19     1166   1467   1668    170    -39    103       C  
ATOM    237  CD1 LEU A  19      61.836   3.024   3.490  1.00 19.08           C  
ANISOU  237  CD1 LEU A  19     1689   3192   2368    412   -207   1229       C  
ATOM    238  CD2 LEU A  19      60.896   1.847   5.452  1.00 13.81           C  
ANISOU  238  CD2 LEU A  19     1168   1778   2300    266    238    285       C  
ATOM    239  H   LEU A  19      64.765   2.992   6.352  1.00 10.31           H  
ANISOU  239  H   LEU A  19     1306   1306   1306      0      0      0       H  
ATOM    240  HA  LEU A  19      63.161   0.979   6.762  1.00 10.36           H  
ANISOU  240  HA  LEU A  19     1312   1312   1312      0      0      0       H  
ATOM    241  HB2 LEU A  19      64.023   1.994   4.326  1.00 11.82           H  
ANISOU  241  HB2 LEU A  19     1497   1497   1497      0      0      0       H  
ATOM    242  HB3 LEU A  19      63.055   0.771   4.393  1.00 11.82           H  
ANISOU  242  HB3 LEU A  19     1497   1497   1497      0      0      0       H  
ATOM    243  HG  LEU A  19      62.377   3.278   5.447  1.00 13.58           H  
ANISOU  243  HG  LEU A  19     1720   1720   1720      0      0      0       H  
ATOM    244 HD11 LEU A  19      62.598   3.495   3.143  1.00 28.62           H  
ANISOU  244 HD11 LEU A  19     3625   3625   3625      0      0      0       H  
ATOM    245 HD12 LEU A  19      61.629   2.283   2.915  1.00 28.62           H  
ANISOU  245 HD12 LEU A  19     3625   3625   3625      0      0      0       H  
ATOM    246 HD13 LEU A  19      61.083   3.618   3.530  1.00 28.62           H  
ANISOU  246 HD13 LEU A  19     3625   3625   3625      0      0      0       H  
ATOM    247 HD21 LEU A  19      60.663   1.087   4.913  1.00 20.71           H  
ANISOU  247 HD21 LEU A  19     2623   2623   2623      0      0      0       H  
ATOM    248 HD22 LEU A  19      61.068   1.560   6.352  1.00 20.71           H  
ANISOU  248 HD22 LEU A  19     2623   2623   2623      0      0      0       H  
ATOM    249 HD23 LEU A  19      60.171   2.476   5.449  1.00 20.71           H  
ANISOU  249 HD23 LEU A  19     2623   2623   2623      0      0      0       H  
ATOM    250  N   ASN A  20      66.017   0.036   5.727  1.00  9.02           N  
ANISOU  250  N   ASN A  20      853   1089   1484    -65     63   -138       N  
ATOM    251  CA  ASN A  20      66.858  -1.163   5.640  1.00  9.66           C  
ANISOU  251  CA  ASN A  20      960   1202   1509     25     74   -289       C  
ATOM    252  C   ASN A  20      66.993  -1.808   7.021  1.00 10.14           C  
ANISOU  252  C   ASN A  20      922   1273   1659    103     33   -175       C  
ATOM    253  O   ASN A  20      67.007  -3.039   7.090  1.00 12.54           O  
ANISOU  253  O   ASN A  20     1481   1209   2077    153    -12   -166       O  
ATOM    254  CB  ASN A  20      68.204  -0.787   5.053  1.00 11.49           C  
ANISOU  254  CB  ASN A  20     1132   1491   1743    189    293   -231       C  
ATOM    255  CG  ASN A  20      68.128  -0.578   3.528  1.00 13.33           C  
ANISOU  255  CG  ASN A  20     1668   1705   1691    -57    539   -321       C  
ATOM    256  OD1 ASN A  20      67.213  -1.077   2.887  1.00 19.26           O  
ANISOU  256  OD1 ASN A  20     2312   3361   1645   -635    235   -314       O  
ATOM    257  ND2 ASN A  20      69.023   0.165   2.977  1.00 17.15           N  
ANISOU  257  ND2 ASN A  20     2313   1694   2507   -142   1069   -117       N  
ATOM    258  H   ASN A  20      66.352   0.812   5.566  1.00 10.82           H  
ANISOU  258  H   ASN A  20     1370   1370   1370      0      0      0       H  
ATOM    259  HA  ASN A  20      66.424  -1.803   5.039  1.00 11.59           H  
ANISOU  259  HA  ASN A  20     1468   1468   1468      0      0      0       H  
ATOM    260  HB2 ASN A  20      68.520   0.029   5.472  1.00 13.79           H  
ANISOU  260  HB2 ASN A  20     1747   1747   1747      0      0      0       H  
ATOM    261  HB3 ASN A  20      68.845  -1.489   5.248  1.00 13.79           H  
ANISOU  261  HB3 ASN A  20     1747   1747   1747      0      0      0       H  
ATOM    262 HD21 ASN A  20      68.990   0.324   2.132  1.00 20.58           H  
ANISOU  262 HD21 ASN A  20     2606   2606   2606      0      0      0       H  
ATOM    263 HD22 ASN A  20      69.654   0.503   3.453  1.00 20.58           H  
ANISOU  263 HD22 ASN A  20     2606   2606   2606      0      0      0       H  
ATOM    264  N   LEU A  21      67.083  -1.033   8.082  1.00  9.52           N  
ANISOU  264  N   LEU A  21      925   1164   1526    -40     41    -32       N  
ATOM    265  CA  LEU A  21      67.131  -1.603   9.426  1.00  9.98           C  
ANISOU  265  CA  LEU A  21      939   1228   1624     55    -72      1       C  
ATOM    266  C   LEU A  21      65.836  -2.299   9.792  1.00  9.10           C  
ANISOU  266  C   LEU A  21      931   1154   1373     34   -145     33       C  
ATOM    267  O   LEU A  21      65.812  -3.332  10.446  1.00 11.02           O  
ANISOU  267  O   LEU A  21     1150   1224   1814     19   -132    219       O  
ATOM    268  CB  LEU A  21      67.527  -0.567  10.429  1.00 10.83           C  
ANISOU  268  CB  LEU A  21     1095   1500   1519   -227    -95     27       C  
ATOM    269  CG  LEU A  21      68.936  -0.022  10.322  1.00 12.75           C  
ANISOU  269  CG  LEU A  21     1053   1958   1835   -276   -295     93       C  
ATOM    270  CD1 LEU A  21      69.152   1.065  11.392  1.00 15.04           C  
ANISOU  270  CD1 LEU A  21     1798   1847   2069   -540   -562     69       C  
ATOM    271  CD2 LEU A  21      69.973  -1.108  10.472  1.00 17.30           C  
ANISOU  271  CD2 LEU A  21      994   2309   3269   -129   -379   -194       C  
ATOM    272  H   LEU A  21      67.114  -0.179   7.982  1.00 11.42           H  
ANISOU  272  H   LEU A  21     1446   1446   1446      0      0      0       H  
ATOM    273  HA  LEU A  21      67.834  -2.286   9.424  1.00 11.97           H  
ANISOU  273  HA  LEU A  21     1516   1516   1516      0      0      0       H  
ATOM    274  HB2 LEU A  21      66.909   0.177  10.354  1.00 12.99           H  
ANISOU  274  HB2 LEU A  21     1645   1645   1645      0      0      0       H  
ATOM    275  HB3 LEU A  21      67.417  -0.946  11.315  1.00 12.99           H  
ANISOU  275  HB3 LEU A  21     1645   1645   1645      0      0      0       H  
ATOM    276  HG  LEU A  21      69.044   0.388   9.439  1.00 15.31           H  
ANISOU  276  HG  LEU A  21     1939   1939   1939      0      0      0       H  
ATOM    277 HD11 LEU A  21      68.491   1.753  11.288  1.00 22.56           H  
ANISOU  277 HD11 LEU A  21     2857   2857   2857      0      0      0       H  
ATOM    278 HD12 LEU A  21      69.072   0.674  12.266  1.00 22.56           H  
ANISOU  278 HD12 LEU A  21     2857   2857   2857      0      0      0       H  
ATOM    279 HD13 LEU A  21      70.028   1.444  11.291  1.00 22.56           H  
ANISOU  279 HD13 LEU A  21     2857   2857   2857      0      0      0       H  
ATOM    280 HD21 LEU A  21      69.876  -1.526  11.331  1.00 25.94           H  
ANISOU  280 HD21 LEU A  21     3285   3285   3285      0      0      0       H  
ATOM    281 HD22 LEU A  21      69.851  -1.764   9.782  1.00 25.94           H  
ANISOU  281 HD22 LEU A  21     3285   3285   3285      0      0      0       H  
ATOM    282 HD23 LEU A  21      70.850  -0.726  10.400  1.00 25.94           H  
ANISOU  282 HD23 LEU A  21     3285   3285   3285      0      0      0       H  
ATOM    283  N   ILE A  22      64.698  -1.688   9.411  1.00  9.51           N  
ANISOU  283  N   ILE A  22      876   1114   1625     26    -32     82       N  
ATOM    284  CA  ILE A  22      63.434  -2.365   9.682  1.00  9.58           C  
ANISOU  284  CA  ILE A  22      951   1108   1580     -8    113     53       C  
ATOM    285  C   ILE A  22      63.378  -3.711   8.971  1.00  9.82           C  
ANISOU  285  C   ILE A  22      979   1043   1709     78    139     99       C  
ATOM    286  O   ILE A  22      62.948  -4.690   9.546  1.00 11.57           O  
ANISOU  286  O   ILE A  22     1301   1108   1989   -122    113    142       O  
ATOM    287  CB  ILE A  22      62.260  -1.456   9.299  1.00  8.80           C  
ANISOU  287  CB  ILE A  22      889   1079   1375      9      5    -59       C  
ATOM    288  CG1 ILE A  22      62.213  -0.203  10.177  1.00  9.40           C  
ANISOU  288  CG1 ILE A  22      960   1176   1435    -30     41    -90       C  
ATOM    289  CG2 ILE A  22      60.912  -2.174   9.373  1.00 11.63           C  
ANISOU  289  CG2 ILE A  22      992   1417   2010   -103   -101   -207       C  
ATOM    290  CD1 ILE A  22      61.371   0.920   9.602  1.00 10.20           C  
ANISOU  290  CD1 ILE A  22      881   1290   1706    155    170   -155       C  
ATOM    291  H   ILE A  22      64.716  -0.923   9.020  1.00 11.41           H  
ANISOU  291  H   ILE A  22     1445   1445   1445      0      0      0       H  
ATOM    292  HA  ILE A  22      63.383  -2.532  10.646  1.00 11.49           H  
ANISOU  292  HA  ILE A  22     1455   1455   1455      0      0      0       H  
ATOM    293  HB  ILE A  22      62.395  -1.167   8.372  1.00 10.56           H  
ANISOU  293  HB  ILE A  22     1337   1337   1337      0      0      0       H  
ATOM    294 HG12 ILE A  22      61.859  -0.445  11.047  1.00 11.28           H  
ANISOU  294 HG12 ILE A  22     1429   1429   1429      0      0      0       H  
ATOM    295 HG13 ILE A  22      63.118   0.121  10.308  1.00 11.28           H  
ANISOU  295 HG13 ILE A  22     1429   1429   1429      0      0      0       H  
ATOM    296 HG21 ILE A  22      60.765  -2.486  10.269  1.00 17.44           H  
ANISOU  296 HG21 ILE A  22     2209   2209   2209      0      0      0       H  
ATOM    297 HG22 ILE A  22      60.212  -1.565   9.127  1.00 17.44           H  
ANISOU  297 HG22 ILE A  22     2209   2209   2209      0      0      0       H  
ATOM    298 HG23 ILE A  22      60.914  -2.921   8.770  1.00 17.44           H  
ANISOU  298 HG23 ILE A  22     2209   2209   2209      0      0      0       H  
ATOM    299 HD11 ILE A  22      60.467   0.617   9.489  1.00 15.30           H  
ANISOU  299 HD11 ILE A  22     1938   1938   1938      0      0      0       H  
ATOM    300 HD12 ILE A  22      61.384   1.669  10.203  1.00 15.30           H  
ANISOU  300 HD12 ILE A  22     1938   1938   1938      0      0      0       H  
ATOM    301 HD13 ILE A  22      61.729   1.186   8.752  1.00 15.30           H  
ANISOU  301 HD13 ILE A  22     1938   1938   1938      0      0      0       H  
ATOM    302  N   ALA A  23      63.867  -3.770   7.750  1.00 10.18           N  
ANISOU  302  N   ALA A  23     1081   1084   1704    -28     46   -130       N  
ATOM    303  CA  ALA A  23      63.804  -5.028   6.994  1.00 11.10           C  
ANISOU  303  CA  ALA A  23     1158   1148   1912     49      8   -224       C  
ATOM    304  C   ALA A  23      64.661  -6.131   7.621  1.00 11.72           C  
ANISOU  304  C   ALA A  23     1319   1122   2013     83     34   -230       C  
ATOM    305  O   ALA A  23      64.322  -7.320   7.520  1.00 16.05           O  
ANISOU  305  O   ALA A  23     1961   1111   3026    -23   -348    -66       O  
ATOM    306  CB  ALA A  23      64.244  -4.785   5.565  1.00 12.99           C  
ANISOU  306  CB  ALA A  23     1832   1380   1722     45   -125   -310       C  
ATOM    307  H   ALA A  23      64.223  -3.073   7.395  1.00 12.22           H  
ANISOU  307  H   ALA A  23     1548   1548   1548      0      0      0       H  
ATOM    308  HA  ALA A  23      62.873  -5.332   6.982  1.00 13.32           H  
ANISOU  308  HA  ALA A  23     1687   1687   1687      0      0      0       H  
ATOM    309  HB1 ALA A  23      63.702  -4.094   5.177  1.00 19.48           H  
ANISOU  309  HB1 ALA A  23     2467   2467   2467      0      0      0       H  
ATOM    310  HB2 ALA A  23      65.165  -4.513   5.556  1.00 19.48           H  
ANISOU  310  HB2 ALA A  23     2467   2467   2467      0      0      0       H  
ATOM    311  HB3 ALA A  23      64.143  -5.593   5.058  1.00 19.48           H  
ANISOU  311  HB3 ALA A  23     2467   2467   2467      0      0      0       H  
ATOM    312  N   SER A  24      65.742  -5.759   8.298  1.00 13.04           N  
ANISOU  312  N   SER A  24     1398   1249   2307    180   -229    -67       N  
ATOM    313  CA  SER A  24      66.629  -6.738   8.922  1.00 15.62           C  
ANISOU  313  CA  SER A  24     1834   1434   2666    453   -508   -187       C  
ATOM    314  C   SER A  24      66.280  -6.963  10.372  1.00 16.12           C  
ANISOU  314  C   SER A  24     2333   1078   2714    176   -722     75       C  
ATOM    315  O   SER A  24      67.004  -7.682  11.078  1.00 22.31           O  
ANISOU  315  O   SER A  24     3116   1781   3581    473   -966    802       O  
ATOM    316  CB  SER A  24      68.074  -6.303   8.794  1.00 17.89           C  
ANISOU  316  CB  SER A  24     1605   2255   2935    662   -561   -370       C  
ATOM    317  OG  SER A  24      68.355  -5.085   9.451  1.00 18.59           O  
ANISOU  317  OG  SER A  24     1472   2168   3422    255   -276   -236       O  
ATOM    318  H   SER A  24      65.925  -4.921   8.370  1.00 15.65           H  
ANISOU  318  H   SER A  24     1982   1982   1982      0      0      0       H  
ATOM    319  HA  SER A  24      66.524  -7.589   8.448  1.00 18.74           H  
ANISOU  319  HA  SER A  24     2373   2373   2373      0      0      0       H  
ATOM    320  HB2 SER A  24      68.645  -6.996   9.160  1.00 21.46           H  
ANISOU  320  HB2 SER A  24     2718   2718   2718      0      0      0       H  
ATOM    321  HB3 SER A  24      68.291  -6.209   7.853  1.00 21.46           H  
ANISOU  321  HB3 SER A  24     2718   2718   2718      0      0      0       H  
ATOM    322  HG  SER A  24      69.147  -4.896   9.349  1.00 27.88           H  
ANISOU  322  HG  SER A  24     3531   3531   3531      0      0      0       H  
ATOM    323  N   ASP A  25      65.291  -6.287  10.923  1.00 15.65           N  
ANISOU  323  N   ASP A  25     2298   1288   2359   -150   -219    259       N  
ATOM    324  CA  ASP A  25      64.961  -6.333  12.315  1.00 20.90           C  
ANISOU  324  CA  ASP A  25     3298   2296   2349   -926   -127    382       C  
ATOM    325  C   ASP A  25      66.084  -5.835  13.199  1.00 18.94           C  
ANISOU  325  C   ASP A  25     2710   2274   2213   -242   -287    600       C  
ATOM    326  O   ASP A  25      66.373  -6.305  14.280  1.00 26.35           O  
ANISOU  326  O   ASP A  25     3787   3378   2848   -190   -651   1400       O  
ATOM    327  CB  ASP A  25      64.463  -7.741  12.747  1.00 31.45           C  
ANISOU  327  CB  ASP A  25     4687   3230   4033  -2020    343   1134       C  
ATOM    328  CG  ASP A  25      62.996  -7.877  12.336  1.00 37.28           C  
ANISOU  328  CG  ASP A  25     4500   4223   5441  -2312    587    800       C  
ATOM    329  OD1 ASP A  25      62.171  -7.113  12.899  1.00 50.30           O  
ANISOU  329  OD1 ASP A  25     5192   5553   8367   -962    633    328       O  
ATOM    330  OD2 ASP A  25      62.651  -8.710  11.465  1.00 49.82           O  
ANISOU  330  OD2 ASP A  25     5879   6465   6586  -1831  -1227   -298       O  
ATOM    331  H   ASP A  25      64.812  -5.787  10.412  1.00 18.77           H  
ANISOU  331  H   ASP A  25     2377   2377   2377      0      0      0       H  
ATOM    332  HA  ASP A  25      64.209  -5.718  12.445  1.00 25.08           H  
ANISOU  332  HA  ASP A  25     3176   3176   3176      0      0      0       H  
ATOM    333  HB2 ASP A  25      64.994  -8.428  12.316  1.00 37.74           H  
ANISOU  333  HB2 ASP A  25     4780   4780   4780      0      0      0       H  
ATOM    334  HB3 ASP A  25      64.550  -7.844  13.708  1.00 37.74           H  
ANISOU  334  HB3 ASP A  25     4780   4780   4780      0      0      0       H  
ATOM    335  N   GLY A  26      66.708  -4.756  12.717  1.00 15.32           N  
ANISOU  335  N   GLY A  26     1902   1782   2137    125   -278    141       N  
ATOM    336  CA  GLY A  26      67.774  -4.104  13.446  1.00 15.56           C  
ANISOU  336  CA  GLY A  26     1904   1980   2029    346   -408    -56       C  
ATOM    337  C   GLY A  26      69.143  -4.632  13.086  1.00 17.55           C  
ANISOU  337  C   GLY A  26     1955   2062   2651    457   -363   -294       C  
ATOM    338  O   GLY A  26      69.358  -5.230  12.011  1.00 20.73           O  
ANISOU  338  O   GLY A  26     2648   2313   2916    773   -248   -506       O  
ATOM    339  H   GLY A  26      66.469  -4.441  11.953  1.00 18.39           H  
ANISOU  339  H   GLY A  26     2329   2329   2329      0      0      0       H  
ATOM    340  HA2 GLY A  26      67.744  -3.152  13.263  1.00 18.67           H  
ANISOU  340  HA2 GLY A  26     2365   2365   2365      0      0      0       H  
ATOM    341  HA3 GLY A  26      67.627  -4.228  14.397  1.00 18.67           H  
ANISOU  341  HA3 GLY A  26     2365   2365   2365      0      0      0       H  
ATOM    342  N   PRO A  27      70.132  -4.367  13.907  1.00 18.99           N  
ANISOU  342  N   PRO A  27     2021   2042   3152    685   -602   -326       N  
ATOM    343  CA  PRO A  27      69.980  -3.644  15.169  1.00 17.07           C  
ANISOU  343  CA  PRO A  27     2127   1836   2524    451   -718    152       C  
ATOM    344  C   PRO A  27      69.700  -2.145  14.904  1.00 13.62           C  
ANISOU  344  C   PRO A  27     1408   1615   2151    -48   -358    114       C  
ATOM    345  O   PRO A  27      70.025  -1.604  13.878  1.00 18.08           O  
ANISOU  345  O   PRO A  27     2480   1929   2461    255    426    208       O  
ATOM    346  CB  PRO A  27      71.415  -3.764  15.773  1.00 20.79           C  
ANISOU  346  CB  PRO A  27     2186   2671   3043    590   -861    229       C  
ATOM    347  CG  PRO A  27      72.293  -4.008  14.658  1.00 24.36           C  
ANISOU  347  CG  PRO A  27     2092   3438   3728    349   -645   -471       C  
ATOM    348  CD  PRO A  27      71.523  -4.773  13.643  1.00 23.42           C  
ANISOU  348  CD  PRO A  27     1951   2957   3991    550   -473   -790       C  
ATOM    349  HA  PRO A  27      69.301  -4.049  15.748  1.00 20.49           H  
ANISOU  349  HA  PRO A  27     2595   2595   2595      0      0      0       H  
ATOM    350  HB2 PRO A  27      71.662  -2.944  16.229  1.00 24.95           H  
ANISOU  350  HB2 PRO A  27     3160   3160   3160      0      0      0       H  
ATOM    351  HB3 PRO A  27      71.457  -4.497  16.407  1.00 24.95           H  
ANISOU  351  HB3 PRO A  27     3160   3160   3160      0      0      0       H  
ATOM    352  HG2 PRO A  27      72.599  -3.167  14.283  1.00 29.24           H  
ANISOU  352  HG2 PRO A  27     3703   3703   3703      0      0      0       H  
ATOM    353  HG3 PRO A  27      73.067  -4.516  14.946  1.00 29.24           H  
ANISOU  353  HG3 PRO A  27     3703   3703   3703      0      0      0       H  
ATOM    354  HD2 PRO A  27      71.794  -4.532  12.744  1.00 28.11           H  
ANISOU  354  HD2 PRO A  27     3560   3560   3560      0      0      0       H  
ATOM    355  HD3 PRO A  27      71.638  -5.728  13.764  1.00 28.11           H  
ANISOU  355  HD3 PRO A  27     3560   3560   3560      0      0      0       H  
ATOM    356  N   PHE A  28      69.046  -1.506  15.860  1.00 13.56           N  
ANISOU  356  N   PHE A  28     1540   1684   1929     -7   -317    217       N  
ATOM    357  CA  PHE A  28      68.655  -0.100  15.764  1.00 12.74           C  
ANISOU  357  CA  PHE A  28     1272   1621   1949   -118   -285    146       C  
ATOM    358  C   PHE A  28      69.545   0.786  16.614  1.00 13.63           C  
ANISOU  358  C   PHE A  28     1286   1719   2175    144   -546    -58       C  
ATOM    359  O   PHE A  28      70.002   0.342  17.699  1.00 17.28           O  
ANISOU  359  O   PHE A  28     2028   2185   2353    -62   -839    204       O  
ATOM    360  CB  PHE A  28      67.205   0.137  16.148  1.00 13.38           C  
ANISOU  360  CB  PHE A  28     1327   1779   1979    -86   -280     96       C  
ATOM    361  CG  PHE A  28      66.236  -0.661  15.281  1.00 12.20           C  
ANISOU  361  CG  PHE A  28      988   1928   1719      0    115   -133       C  
ATOM    362  CD1 PHE A  28      65.910  -0.197  14.041  1.00 13.08           C  
ANISOU  362  CD1 PHE A  28     1050   1973   1948    107   -153     28       C  
ATOM    363  CD2 PHE A  28      65.699  -1.842  15.668  1.00 15.02           C  
ANISOU  363  CD2 PHE A  28     1419   2055   2231   -219   -315    189       C  
ATOM    364  CE1 PHE A  28      65.061  -0.918  13.207  1.00 14.60           C  
ANISOU  364  CE1 PHE A  28     1039   2469   2038     29   -177    -49       C  
ATOM    365  CE2 PHE A  28      64.844  -2.561  14.900  1.00 16.06           C  
ANISOU  365  CE2 PHE A  28     1481   2150   2473   -392   -104     -7       C  
ATOM    366  CZ  PHE A  28      64.510  -2.101  13.645  1.00 14.70           C  
ANISOU  366  CZ  PHE A  28     1098   2170   2316     25   -192   -405       C  
ATOM    367  H   PHE A  28      68.840  -1.940  16.574  1.00 16.27           H  
ANISOU  367  H   PHE A  28     2061   2061   2061      0      0      0       H  
ATOM    368  HA  PHE A  28      68.765   0.176  14.830  1.00 15.29           H  
ANISOU  368  HA  PHE A  28     1937   1937   1937      0      0      0       H  
ATOM    369  HB2 PHE A  28      67.078  -0.111  17.077  1.00 16.06           H  
ANISOU  369  HB2 PHE A  28     2034   2034   2034      0      0      0       H  
ATOM    370  HB3 PHE A  28      67.004   1.082  16.062  1.00 16.06           H  
ANISOU  370  HB3 PHE A  28     2034   2034   2034      0      0      0       H  
ATOM    371  HD1 PHE A  28      66.260   0.614  13.748  1.00 15.70           H  
ANISOU  371  HD1 PHE A  28     1988   1988   1988      0      0      0       H  
ATOM    372  HD2 PHE A  28      65.928  -2.178  16.504  1.00 18.02           H  
ANISOU  372  HD2 PHE A  28     2282   2282   2282      0      0      0       H  
ATOM    373  HE1 PHE A  28      64.866  -0.602  12.355  1.00 17.52           H  
ANISOU  373  HE1 PHE A  28     2219   2219   2219      0      0      0       H  
ATOM    374  HE2 PHE A  28      64.487  -3.359  15.217  1.00 19.28           H  
ANISOU  374  HE2 PHE A  28     2442   2442   2442      0      0      0       H  
ATOM    375  HZ  PHE A  28      63.924  -2.580  13.105  1.00 17.64           H  
ANISOU  375  HZ  PHE A  28     2234   2234   2234      0      0      0       H  
ATOM    376  N   PRO A  29      69.756   2.032  16.207  1.00 13.59           N  
ANISOU  376  N   PRO A  29     1146   1796   2223    -76   -446     -8       N  
ATOM    377  CA  PRO A  29      70.637   2.899  17.007  1.00 14.11           C  
ANISOU  377  CA  PRO A  29     1103   1983   2277   -175   -311    -92       C  
ATOM    378  C   PRO A  29      70.054   3.430  18.278  1.00 13.91           C  
ANISOU  378  C   PRO A  29     1169   2058   2059   -306   -403     53       C  
ATOM    379  O   PRO A  29      70.819   3.797  19.157  1.00 16.60           O  
ANISOU  379  O   PRO A  29     1383   2649   2273   -506   -496   -111       O  
ATOM    380  CB  PRO A  29      70.920   4.041  16.024  1.00 16.18           C  
ANISOU  380  CB  PRO A  29     1367   2341   2441   -615     43     29       C  
ATOM    381  CG  PRO A  29      69.768   4.051  15.074  1.00 17.15           C  
ANISOU  381  CG  PRO A  29     2123   2022   2370   -469   -349    216       C  
ATOM    382  CD  PRO A  29      69.418   2.594  14.916  1.00 14.33           C  
ANISOU  382  CD  PRO A  29     1391   1906   2148    -68   -371      0       C  
ATOM    383  HA  PRO A  29      71.471   2.424  17.204  1.00 16.94           H  
ANISOU  383  HA  PRO A  29     2145   2145   2145      0      0      0       H  
ATOM    384  HB2 PRO A  29      70.984   4.888  16.493  1.00 19.42           H  
ANISOU  384  HB2 PRO A  29     2460   2460   2460      0      0      0       H  
ATOM    385  HB3 PRO A  29      71.752   3.884  15.550  1.00 19.42           H  
ANISOU  385  HB3 PRO A  29     2460   2460   2460      0      0      0       H  
ATOM    386  HG2 PRO A  29      69.021   4.550  15.439  1.00 20.57           H  
ANISOU  386  HG2 PRO A  29     2605   2605   2605      0      0      0       H  
ATOM    387  HG3 PRO A  29      70.023   4.441  14.223  1.00 20.57           H  
ANISOU  387  HG3 PRO A  29     2605   2605   2605      0      0      0       H  
ATOM    388  HD2 PRO A  29      68.475   2.480  14.721  1.00 17.19           H  
ANISOU  388  HD2 PRO A  29     2177   2177   2177      0      0      0       H  
ATOM    389  HD3 PRO A  29      69.940   2.183  14.209  1.00 17.19           H  
ANISOU  389  HD3 PRO A  29     2177   2177   2177      0      0      0       H  
ATOM    390  N   TYR A  30      68.730   3.536  18.390  1.00 15.11           N  
ANISOU  390  N   TYR A  30     1230   2512   1998   -151   -430   -367       N  
ATOM    391  CA  TYR A  30      68.072   4.076  19.539  1.00 15.53           C  
ANISOU  391  CA  TYR A  30     1346   2722   1833    -62   -515   -278       C  
ATOM    392  C   TYR A  30      67.190   3.056  20.233  1.00 18.81           C  
ANISOU  392  C   TYR A  30     1818   3427   1901   -381   -577    273       C  
ATOM    393  O   TYR A  30      66.543   2.233  19.583  1.00 17.40           O  
ANISOU  393  O   TYR A  30     1515   2946   2151   -255   -320    204       O  
ATOM    394  CB  TYR A  30      67.201   5.294  19.196  1.00 16.55           C  
ANISOU  394  CB  TYR A  30     1458   2741   2089    101   -513   -399       C  
ATOM    395  CG  TYR A  30      67.994   6.542  18.871  1.00 16.63           C  
ANISOU  395  CG  TYR A  30     1218   2675   2425    227   -244   -384       C  
ATOM    396  CD1 TYR A  30      68.393   7.346  19.920  1.00 20.24           C  
ANISOU  396  CD1 TYR A  30     2078   3044   2567   -370   -189   -534       C  
ATOM    397  CD2 TYR A  30      68.348   6.898  17.605  1.00 16.64           C  
ANISOU  397  CD2 TYR A  30     1268   2564   2493    441   -122   -373       C  
ATOM    398  CE1 TYR A  30      69.120   8.498  19.747  1.00 19.62           C  
ANISOU  398  CE1 TYR A  30     1722   3039   2695   -160     -7   -582       C  
ATOM    399  CE2 TYR A  30      69.072   8.096  17.389  1.00 16.92           C  
ANISOU  399  CE2 TYR A  30     1084   2762   2584    341   -113   -316       C  
ATOM    400  CZ  TYR A  30      69.437   8.869  18.441  1.00 17.45           C  
ANISOU  400  CZ  TYR A  30     1084   2818   2729    254   -158   -365       C  
ATOM    401  OH  TYR A  30      70.144  10.040  18.305  1.00 21.37           O  
ANISOU  401  OH  TYR A  30     1745   3071   3302   -233   -142   -364       O  
ATOM    402  H   TYR A  30      68.244   3.263  17.735  1.00 18.13           H  
ANISOU  402  H   TYR A  30     2296   2296   2296      0      0      0       H  
ATOM    403  HA  TYR A  30      68.760   4.365  20.174  1.00 18.64           H  
ANISOU  403  HA  TYR A  30     2361   2361   2361      0      0      0       H  
ATOM    404  HB2 TYR A  30      66.641   5.073  18.435  1.00 19.86           H  
ANISOU  404  HB2 TYR A  30     2515   2515   2515      0      0      0       H  
ATOM    405  HB3 TYR A  30      66.616   5.481  19.947  1.00 19.86           H  
ANISOU  405  HB3 TYR A  30     2515   2515   2515      0      0      0       H  
ATOM    406  HD1 TYR A  30      68.159   7.096  20.785  1.00 24.28           H  
ANISOU  406  HD1 TYR A  30     3075   3075   3075      0      0      0       H  
ATOM    407  HD2 TYR A  30      68.115   6.356  16.885  1.00 19.97           H  
ANISOU  407  HD2 TYR A  30     2529   2529   2529      0      0      0       H  
ATOM    408  HE1 TYR A  30      69.391   9.012  20.473  1.00 23.55           H  
ANISOU  408  HE1 TYR A  30     2983   2983   2983      0      0      0       H  
ATOM    409  HE2 TYR A  30      69.297   8.353  16.524  1.00 20.31           H  
ANISOU  409  HE2 TYR A  30     2572   2572   2572      0      0      0       H  
ATOM    410  HH  TYR A  30      70.273  10.369  19.045  1.00 32.05           H  
ANISOU  410  HH  TYR A  30     4059   4059   4059      0      0      0       H  
ATOM    411  N   SER A  31      67.149   3.180  21.552  1.00 22.49           N  
ANISOU  411  N   SER A  31     2132   4400   2013   -463   -233     62       N  
ATOM    412  CA  SER A  31      66.325   2.241  22.299  1.00 25.15           C  
ANISOU  412  CA  SER A  31     2852   4746   1958   -632   -381    542       C  
ATOM    413  C   SER A  31      64.849   2.365  22.046  1.00 22.21           C  
ANISOU  413  C   SER A  31     2610   4077   1751   -967     10    557       C  
ATOM    414  O   SER A  31      64.097   1.440  22.227  1.00 31.06           O  
ANISOU  414  O   SER A  31     3753   4717   3330  -1794   -256   1220       O  
ATOM    415  CB  SER A  31      66.650   2.340  23.795  1.00 30.06           C  
ANISOU  415  CB  SER A  31     3785   5569   2065  -1184   -692    559       C  
ATOM    416  OG  SER A  31      66.457   3.707  24.180  1.00 44.63           O  
ANISOU  416  OG  SER A  31     6949   5800   4209  -3065   -367  -1164       O  
ATOM    417  H   SER A  31      67.596   3.796  21.954  1.00 26.99           H  
ANISOU  417  H   SER A  31     3418   3418   3418      0      0      0       H  
ATOM    418  HA  SER A  31      66.587   1.342  22.011  1.00 30.18           H  
ANISOU  418  HA  SER A  31     3822   3822   3822      0      0      0       H  
ATOM    419  HB2 SER A  31      66.063   1.761  24.306  1.00 36.07           H  
ANISOU  419  HB2 SER A  31     4568   4568   4568      0      0      0       H  
ATOM    420  HB3 SER A  31      67.568   2.071  23.959  1.00 36.07           H  
ANISOU  420  HB3 SER A  31     4568   4568   4568      0      0      0       H  
ATOM    421  HG  SER A  31      66.960   4.187  23.745  1.00 66.95           H  
ANISOU  421  HG  SER A  31     8479   8479   8479      0      0      0       H  
ATOM    422  N   GLN A  32      64.407   3.564  21.591  1.00 21.95           N  
ANISOU  422  N   GLN A  32     2449   3827   2064   -964   -254    -15       N  
ATOM    423  CA  GLN A  32      63.003   3.765  21.343  1.00 21.57           C  
ANISOU  423  CA  GLN A  32     2384   3424   2387   -603    282   -642       C  
ATOM    424  C   GLN A  32      62.552   3.139  20.058  1.00 18.15           C  
ANISOU  424  C   GLN A  32     1489   2987   2422   -507    253   -519       C  
ATOM    425  O   GLN A  32      61.390   3.096  19.747  1.00 21.52           O  
ANISOU  425  O   GLN A  32     1425   3595   3157   -548    371   -913       O  
ATOM    426  CB  GLN A  32      62.630   5.262  21.404  1.00 24.83           C  
ANISOU  426  CB  GLN A  32     3129   3337   2969   -668    747   -940       C  
ATOM    427  CG  GLN A  32      62.982   5.943  22.657  1.00 29.21           C  
ANISOU  427  CG  GLN A  32     3759   3829   3511   -387     56  -1281       C  
ATOM    428  CD  GLN A  32      64.403   6.461  22.818  1.00 30.84           C  
ANISOU  428  CD  GLN A  32     3632   4412   3674   -175   -462  -1125       C  
ATOM    429  OE1 GLN A  32      65.367   6.170  22.123  1.00 31.24           O  
ANISOU  429  OE1 GLN A  32     3788   5322   2760   -694   -102   -263       O  
ATOM    430  NE2 GLN A  32      64.541   7.353  23.808  1.00 41.81           N  
ANISOU  430  NE2 GLN A  32     4241   6545   5102   -558   -778  -2746       N  
ATOM    431  H   GLN A  32      64.965   4.204  21.450  1.00 26.34           H  
ANISOU  431  H   GLN A  32     3336   3336   3336      0      0      0       H  
ATOM    432  HA  GLN A  32      62.516   3.317  22.067  1.00 25.88           H  
ANISOU  432  HA  GLN A  32     3278   3278   3278      0      0      0       H  
ATOM    433  HB2 GLN A  32      63.072   5.718  20.671  1.00 29.80           H  
ANISOU  433  HB2 GLN A  32     3774   3774   3774      0      0      0       H  
ATOM    434  HB3 GLN A  32      61.674   5.346  21.266  1.00 29.80           H  
ANISOU  434  HB3 GLN A  32     3774   3774   3774      0      0      0       H  
ATOM    435  HG2 GLN A  32      62.379   6.695  22.764  1.00 35.05           H  
ANISOU  435  HG2 GLN A  32     4439   4439   4439      0      0      0       H  
ATOM    436  HG3 GLN A  32      62.806   5.329  23.387  1.00 35.05           H  
ANISOU  436  HG3 GLN A  32     4439   4439   4439      0      0      0       H  
ATOM    437 HE21 GLN A  32      65.305   7.719  23.954  1.00 50.18           H  
ANISOU  437 HE21 GLN A  32     6355   6355   6355      0      0      0       H  
ATOM    438 HE22 GLN A  32      63.864   7.559  24.298  1.00 50.18           H  
ANISOU  438 HE22 GLN A  32     6355   6355   6355      0      0      0       H  
ATOM    439  N   ASP A  33      63.519   2.729  19.204  1.00 15.82           N  
ANISOU  439  N   ASP A  33     1392   2673   1947   -355      2   -161       N  
ATOM    440  CA  ASP A  33      63.146   2.226  17.891  1.00 12.73           C  
ANISOU  440  CA  ASP A  33     1121   1817   1901     46   -163     95       C  
ATOM    441  C   ASP A  33      62.378   0.922  18.025  1.00 12.69           C  
ANISOU  441  C   ASP A  33      961   1916   1943     74     16    163       C  
ATOM    442  O   ASP A  33      62.809  -0.035  18.676  1.00 16.64           O  
ANISOU  442  O   ASP A  33     1210   2117   2994    -70   -318    760       O  
ATOM    443  CB  ASP A  33      64.413   2.045  17.031  1.00 12.22           C  
ANISOU  443  CB  ASP A  33     1018   1784   1840     18   -193    143       C  
ATOM    444  CG  ASP A  33      65.046   3.351  16.603  1.00 12.93           C  
ANISOU  444  CG  ASP A  33      996   1874   2043    -74   -293    142       C  
ATOM    445  OD1 ASP A  33      64.335   4.392  16.647  1.00 13.94           O  
ANISOU  445  OD1 ASP A  33     1289   1777   2229     21   -388     60       O  
ATOM    446  OD2 ASP A  33      66.242   3.340  16.233  1.00 14.41           O  
ANISOU  446  OD2 ASP A  33     1148   2303   2025    -51    -42    185       O  
ATOM    447  H   ASP A  33      64.346   2.766  19.435  1.00 18.99           H  
ANISOU  447  H   ASP A  33     2405   2405   2405      0      0      0       H  
ATOM    448  HA  ASP A  33      62.566   2.886  17.457  1.00 15.28           H  
ANISOU  448  HA  ASP A  33     1935   1935   1935      0      0      0       H  
ATOM    449  HB2 ASP A  33      65.064   1.532  17.535  1.00 14.66           H  
ANISOU  449  HB2 ASP A  33     1857   1857   1857      0      0      0       H  
ATOM    450  HB3 ASP A  33      64.184   1.533  16.239  1.00 14.66           H  
ANISOU  450  HB3 ASP A  33     1857   1857   1857      0      0      0       H  
ATOM    451  N   GLY A  34      61.205   0.880  17.447  1.00 12.16           N  
ANISOU  451  N   GLY A  34      991   1708   1920    183     23    -77       N  
ATOM    452  CA  GLY A  34      60.329  -0.262  17.496  1.00 13.11           C  
ANISOU  452  CA  GLY A  34     1072   1692   2218    126     47   -249       C  
ATOM    453  C   GLY A  34      59.234  -0.198  18.484  1.00 12.92           C  
ANISOU  453  C   GLY A  34     1097   1643   2167    117     10    -13       C  
ATOM    454  O   GLY A  34      58.402  -1.099  18.538  1.00 16.05           O  
ANISOU  454  O   GLY A  34     1351   1980   2769   -206    242   -279       O  
ATOM    455  H   GLY A  34      60.942   1.573  17.012  1.00 14.59           H  
ANISOU  455  H   GLY A  34     1848   1848   1848      0      0      0       H  
ATOM    456  HA2 GLY A  34      59.938  -0.384  16.617  1.00 15.73           H  
ANISOU  456  HA2 GLY A  34     1992   1992   1992      0      0      0       H  
ATOM    457  HA3 GLY A  34      60.865  -1.048  17.687  1.00 15.73           H  
ANISOU  457  HA3 GLY A  34     1992   1992   1992      0      0      0       H  
ATOM    458  N   VAL A  35      59.191   0.852  19.337  1.00 12.49           N  
ANISOU  458  N   VAL A  35     1006   1822   1919     19     98     -3       N  
ATOM    459  CA  VAL A  35      58.081   0.968  20.270  1.00 12.72           C  
ANISOU  459  CA  VAL A  35     1021   2132   1681    102      7    134       C  
ATOM    460  C   VAL A  35      56.764   1.246  19.493  1.00 10.84           C  
ANISOU  460  C   VAL A  35     1038   1822   1258    166    120    -11       C  
ATOM    461  O   VAL A  35      56.772   1.717  18.363  1.00 11.68           O  
ANISOU  461  O   VAL A  35     1020   2064   1355    -28    131     59       O  
ATOM    462  CB  VAL A  35      58.376   2.003  21.327  1.00 15.26           C  
ANISOU  462  CB  VAL A  35     1320   2730   1747    268   -264   -247       C  
ATOM    463  CG1 VAL A  35      59.537   1.626  22.228  1.00 20.59           C  
ANISOU  463  CG1 VAL A  35     1583   3779   2459     69   -720     83       C  
ATOM    464  CG2 VAL A  35      58.372   3.395  20.888  1.00 18.54           C  
ANISOU  464  CG2 VAL A  35     2210   2508   2327    110   -416   -501       C  
ATOM    465  H   VAL A  35      59.814   1.445  19.327  1.00 14.99           H  
ANISOU  465  H   VAL A  35     1899   1899   1899      0      0      0       H  
ATOM    466  HA  VAL A  35      57.982   0.103  20.721  1.00 15.27           H  
ANISOU  466  HA  VAL A  35     1934   1934   1934      0      0      0       H  
ATOM    467  HB  VAL A  35      57.599   1.948  21.922  1.00 18.31           H  
ANISOU  467  HB  VAL A  35     2319   2319   2319      0      0      0       H  
ATOM    468 HG11 VAL A  35      59.466   0.700  22.472  1.00 30.88           H  
ANISOU  468 HG11 VAL A  35     3911   3911   3911      0      0      0       H  
ATOM    469 HG12 VAL A  35      60.364   1.772  21.762  1.00 30.88           H  
ANISOU  469 HG12 VAL A  35     3911   3911   3911      0      0      0       H  
ATOM    470 HG13 VAL A  35      59.516   2.168  23.020  1.00 30.88           H  
ANISOU  470 HG13 VAL A  35     3911   3911   3911      0      0      0       H  
ATOM    471 HG21 VAL A  35      59.036   3.518  20.206  1.00 27.81           H  
ANISOU  471 HG21 VAL A  35     3522   3522   3522      0      0      0       H  
ATOM    472 HG22 VAL A  35      57.507   3.618  20.536  1.00 27.81           H  
ANISOU  472 HG22 VAL A  35     3522   3522   3522      0      0      0       H  
ATOM    473 HG23 VAL A  35      58.570   3.966  21.634  1.00 27.81           H  
ANISOU  473 HG23 VAL A  35     3522   3522   3522      0      0      0       H  
ATOM    474  N   VAL A  36      55.675   0.981  20.139  1.00 10.94           N  
ANISOU  474  N   VAL A  36     1040   1744   1373    162     72    295       N  
ATOM    475  CA  VAL A  36      54.375   1.231  19.528  1.00 10.24           C  
ANISOU  475  CA  VAL A  36     1002   1542   1345    131     90    194       C  
ATOM    476  C   VAL A  36      54.163   2.748  19.361  1.00 10.38           C  
ANISOU  476  C   VAL A  36     1004   1501   1438    120     93      1       C  
ATOM    477  O   VAL A  36      54.431   3.530  20.279  1.00 13.47           O  
ANISOU  477  O   VAL A  36     1931   1785   1402     71   -116   -137       O  
ATOM    478  CB  VAL A  36      53.253   0.600  20.391  1.00 12.51           C  
ANISOU  478  CB  VAL A  36     1136   1826   1793   -192    153    193       C  
ATOM    479  CG1 VAL A  36      51.883   1.060  19.904  1.00 12.77           C  
ANISOU  479  CG1 VAL A  36     1100   2068   1684   -199    137    161       C  
ATOM    480  CG2 VAL A  36      53.336  -0.902  20.328  1.00 15.82           C  
ANISOU  480  CG2 VAL A  36     1608   1811   2594   -213    240    428       C  
ATOM    481  H   VAL A  36      55.718   0.655  20.933  1.00 13.13           H  
ANISOU  481  H   VAL A  36     1663   1663   1663      0      0      0       H  
ATOM    482  HA  VAL A  36      54.360   0.814  18.642  1.00 12.28           H  
ANISOU  482  HA  VAL A  36     1555   1555   1555      0      0      0       H  
ATOM    483  HB  VAL A  36      53.371   0.885  21.321  1.00 15.02           H  
ANISOU  483  HB  VAL A  36     1902   1902   1902      0      0      0       H  
ATOM    484 HG11 VAL A  36      51.834   2.018  19.943  1.00 19.15           H  
ANISOU  484 HG11 VAL A  36     2425   2425   2425      0      0      0       H  
ATOM    485 HG12 VAL A  36      51.751   0.770  18.998  1.00 19.15           H  
ANISOU  485 HG12 VAL A  36     2425   2425   2425      0      0      0       H  
ATOM    486 HG13 VAL A  36      51.201   0.681  20.463  1.00 19.15           H  
ANISOU  486 HG13 VAL A  36     2425   2425   2425      0      0      0       H  
ATOM    487 HG21 VAL A  36      54.200  -1.188  20.634  1.00 23.74           H  
ANISOU  487 HG21 VAL A  36     3007   3007   3007      0      0      0       H  
ATOM    488 HG22 VAL A  36      52.656  -1.284  20.888  1.00 23.74           H  
ANISOU  488 HG22 VAL A  36     3007   3007   3007      0      0      0       H  
ATOM    489 HG23 VAL A  36      53.205  -1.192  19.422  1.00 23.74           H  
ANISOU  489 HG23 VAL A  36     3007   3007   3007      0      0      0       H  
ATOM    490  N   PHE A  37      53.615   3.126  18.214  1.00  9.27           N  
ANISOU  490  N   PHE A  37      920   1191   1410    126     69    -92       N  
ATOM    491  CA  PHE A  37      53.116   4.460  17.993  1.00  8.91           C  
ANISOU  491  CA  PHE A  37      941   1023   1422    -77    185   -152       C  
ATOM    492  C   PHE A  37      51.599   4.415  18.209  1.00  8.81           C  
ANISOU  492  C   PHE A  37      969    873   1503    -13    229    -91       C  
ATOM    493  O   PHE A  37      50.913   3.634  17.587  1.00 10.26           O  
ANISOU  493  O   PHE A  37      928   1167   1802    -45    170   -347       O  
ATOM    494  CB  PHE A  37      53.437   4.920  16.591  1.00  9.75           C  
ANISOU  494  CB  PHE A  37      887   1298   1519   -102    160    -34       C  
ATOM    495  CG  PHE A  37      52.906   6.277  16.248  1.00 10.07           C  
ANISOU  495  CG  PHE A  37     1044   1223   1560   -161    337      3       C  
ATOM    496  CD1 PHE A  37      53.471   7.386  16.826  1.00 11.99           C  
ANISOU  496  CD1 PHE A  37     1331   1264   1962   -230    353   -116       C  
ATOM    497  CD2 PHE A  37      51.833   6.399  15.374  1.00 10.42           C  
ANISOU  497  CD2 PHE A  37     1071   1349   1537    145    396    -77       C  
ATOM    498  CE1 PHE A  37      52.939   8.650  16.538  1.00 14.30           C  
ANISOU  498  CE1 PHE A  37     1786   1225   2423   -169    776    -13       C  
ATOM    499  CE2 PHE A  37      51.336   7.656  15.097  1.00 13.26           C  
ANISOU  499  CE2 PHE A  37     1528   1634   1876    437    564    198       C  
ATOM    500  CZ  PHE A  37      51.877   8.779  15.685  1.00 14.14           C  
ANISOU  500  CZ  PHE A  37     1994   1265   2115    367    864    268       C  
ATOM    501  H   PHE A  37      53.554   2.553  17.576  1.00 11.12           H  
ANISOU  501  H   PHE A  37     1408   1408   1408      0      0      0       H  
ATOM    502  HA  PHE A  37      53.522   5.073  18.641  1.00 10.70           H  
ANISOU  502  HA  PHE A  37     1355   1355   1355      0      0      0       H  
ATOM    503  HB2 PHE A  37      54.400   4.926  16.480  1.00 11.70           H  
ANISOU  503  HB2 PHE A  37     1482   1482   1482      0      0      0       H  
ATOM    504  HB3 PHE A  37      53.073   4.276  15.963  1.00 11.70           H  
ANISOU  504  HB3 PHE A  37     1482   1482   1482      0      0      0       H  
ATOM    505  HD1 PHE A  37      54.196   7.300  17.401  1.00 14.39           H  
ANISOU  505  HD1 PHE A  37     1823   1823   1823      0      0      0       H  
ATOM    506  HD2 PHE A  37      51.456   5.645  14.981  1.00 12.50           H  
ANISOU  506  HD2 PHE A  37     1583   1583   1583      0      0      0       H  
ATOM    507  HE1 PHE A  37      53.310   9.407  16.930  1.00 17.16           H  
ANISOU  507  HE1 PHE A  37     2173   2173   2173      0      0      0       H  
ATOM    508  HE2 PHE A  37      50.625   7.746  14.505  1.00 15.91           H  
ANISOU  508  HE2 PHE A  37     2015   2015   2015      0      0      0       H  
ATOM    509  HZ  PHE A  37      51.523   9.620  15.502  1.00 16.97           H  
ANISOU  509  HZ  PHE A  37     2149   2149   2149      0      0      0       H  
ATOM    510  N   GLN A  38      51.118   5.254  19.139  1.00  8.86           N  
ANISOU  510  N   GLN A  38     1017    984   1367    -15    117   -108       N  
ATOM    511  CA  GLN A  38      49.737   5.176  19.561  1.00 10.00           C  
ANISOU  511  CA  GLN A  38     1132   1078   1589    108    347     27       C  
ATOM    512  C   GLN A  38      48.733   5.719  18.591  1.00  9.79           C  
ANISOU  512  C   GLN A  38      971    963   1784    -47    237    141       C  
ATOM    513  O   GLN A  38      47.537   5.422  18.700  1.00 11.60           O  
ANISOU  513  O   GLN A  38     1022   1314   2073   -104    352    170       O  
ATOM    514  CB  GLN A  38      49.546   5.853  20.915  1.00 12.79           C  
ANISOU  514  CB  GLN A  38     1462   1744   1653    115    397   -105       C  
ATOM    515  CG  GLN A  38      50.198   5.176  22.081  1.00 18.75           C  
ANISOU  515  CG  GLN A  38     2681   2624   1818   -509    -49    528       C  
ATOM    516  CD  GLN A  38      49.589   5.794  23.362  1.00 21.36           C  
ANISOU  516  CD  GLN A  38     2966   3409   1740  -1468    202    125       C  
ATOM    517  OE1 GLN A  38      48.369   6.104  23.481  1.00 22.34           O  
ANISOU  517  OE1 GLN A  38     3154   3102   2233  -1418    691   -286       O  
ATOM    518  NE2 GLN A  38      50.405   5.900  24.331  1.00 31.77           N  
ANISOU  518  NE2 GLN A  38     3484   6034   2552  -2662   -194   -727       N  
ATOM    519  H   GLN A  38      51.636   5.845  19.488  1.00 10.64           H  
ANISOU  519  H   GLN A  38     1348   1348   1348      0      0      0       H  
ATOM    520  HA  GLN A  38      49.530   4.226  19.684  1.00 12.00           H  
ANISOU  520  HA  GLN A  38     1520   1520   1520      0      0      0       H  
ATOM    521  HB2 GLN A  38      49.891   6.757  20.855  1.00 15.34           H  
ANISOU  521  HB2 GLN A  38     1943   1943   1943      0      0      0       H  
ATOM    522  HB3 GLN A  38      48.594   5.916  21.093  1.00 15.34           H  
ANISOU  522  HB3 GLN A  38     1943   1943   1943      0      0      0       H  
ATOM    523  HG2 GLN A  38      50.029   4.221  22.054  1.00 22.50           H  
ANISOU  523  HG2 GLN A  38     2850   2850   2850      0      0      0       H  
ATOM    524  HG3 GLN A  38      51.157   5.320  22.061  1.00 22.50           H  
ANISOU  524  HG3 GLN A  38     2850   2850   2850      0      0      0       H  
ATOM    525 HE21 GLN A  38      50.132   6.189  25.094  1.00 38.12           H  
ANISOU  525 HE21 GLN A  38     4828   4828   4828      0      0      0       H  
ATOM    526 HE22 GLN A  38      51.231   5.683  24.224  1.00 38.12           H  
ANISOU  526 HE22 GLN A  38     4828   4828   4828      0      0      0       H  
ATOM    527  N   ASN A  39      49.176   6.587  17.670  1.00  9.51           N  
ANISOU  527  N   ASN A  39      906   1049   1657     43    211    122       N  
ATOM    528  CA  ASN A  39      48.230   7.318  16.836  1.00  9.61           C  
ANISOU  528  CA  ASN A  39      942   1102   1607    115    216     95       C  
ATOM    529  C   ASN A  39      47.214   8.088  17.653  1.00 10.09           C  
ANISOU  529  C   ASN A  39      893   1180   1758    -35    229    -51       C  
ATOM    530  O   ASN A  39      46.017   8.155  17.305  1.00 10.99           O  
ANISOU  530  O   ASN A  39      971   1280   1923     79    229   -101       O  
ATOM    531  CB  ASN A  39      47.575   6.433  15.813  1.00  9.86           C  
ANISOU  531  CB  ASN A  39      949   1135   1664     90    194     32       C  
ATOM    532  CG  ASN A  39      46.881   7.151  14.715  1.00  9.83           C  
ANISOU  532  CG  ASN A  39     1110   1074   1553    102    193    -72       C  
ATOM    533  OD1 ASN A  39      47.307   8.205  14.268  1.00 11.19           O  
ANISOU  533  OD1 ASN A  39     1209   1275   1768    -37    123    164       O  
ATOM    534  ND2 ASN A  39      45.790   6.535  14.213  1.00 11.72           N  
ANISOU  534  ND2 ASN A  39     1106   1509   1839    -74     33    105       N  
ATOM    535  H   ASN A  39      50.021   6.713  17.572  1.00 11.41           H  
ANISOU  535  H   ASN A  39     1445   1445   1445      0      0      0       H  
ATOM    536  HA  ASN A  39      48.751   7.982  16.339  1.00 11.53           H  
ANISOU  536  HA  ASN A  39     1460   1460   1460      0      0      0       H  
ATOM    537  HB2 ASN A  39      48.253   5.857  15.425  1.00 11.84           H  
ANISOU  537  HB2 ASN A  39     1500   1500   1500      0      0      0       H  
ATOM    538  HB3 ASN A  39      46.932   5.864  16.264  1.00 11.84           H  
ANISOU  538  HB3 ASN A  39     1500   1500   1500      0      0      0       H  
ATOM    539 HD21 ASN A  39      45.364   6.885  13.553  1.00 14.07           H  
ANISOU  539 HD21 ASN A  39     1782   1782   1782      0      0      0       H  
ATOM    540 HD22 ASN A  39      45.520   5.793  14.554  1.00 14.07           H  
ANISOU  540 HD22 ASN A  39     1782   1782   1782      0      0      0       H  
ATOM    541  N   ARG A  40      47.665   8.712  18.707  1.00 10.28           N  
ANISOU  541  N   ARG A  40     1126   1082   1696     56    175     25       N  
ATOM    542  CA  ARG A  40      46.772   9.340  19.685  1.00 11.22           C  
ANISOU  542  CA  ARG A  40     1185   1262   1818    214    252      4       C  
ATOM    543  C   ARG A  40      45.998  10.460  19.075  1.00 11.09           C  
ANISOU  543  C   ARG A  40     1170   1298   1745    161    261    -47       C  
ATOM    544  O   ARG A  40      44.835  10.719  19.497  1.00 13.24           O  
ANISOU  544  O   ARG A  40     1293   1533   2206    365    438   -210       O  
ATOM    545  CB  ARG A  40      47.556   9.810  20.901  1.00 14.92           C  
ANISOU  545  CB  ARG A  40     1853   1956   1858    387    -43   -210       C  
ATOM    546  CG  ARG A  40      46.832  10.275  22.114  1.00 24.13           C  
ANISOU  546  CG  ARG A  40     3756   3253   2158    620    388   -764       C  
ATOM    547  CD  ARG A  40      48.011  10.878  22.987  1.00 33.65           C  
ANISOU  547  CD  ARG A  40     5732   4669   2383    696   -899   -968       C  
ATOM    548  NE  ARG A  40      48.737   9.758  23.530  1.00 41.89           N  
ANISOU  548  NE  ARG A  40     6171   5516   4227    518  -1611    174       N  
ATOM    549  CZ  ARG A  40      50.054   9.787  23.789  1.00 45.99           C  
ANISOU  549  CZ  ARG A  40     6226   5760   5487    528  -1888    513       C  
ATOM    550  NH1 ARG A  40      50.738  10.924  23.898  1.00 54.15           N  
ANISOU  550  NH1 ARG A  40     7476   7202   5895  -1342  -2835    -27       N  
ATOM    551  NH2 ARG A  40      50.690   8.650  24.027  1.00 59.57           N  
ANISOU  551  NH2 ARG A  40     7638   7271   7725   2336  -1048    675       N  
ATOM    552  H   ARG A  40      48.515   8.756  18.832  1.00 12.33           H  
ANISOU  552  H   ARG A  40     1562   1562   1562      0      0      0       H  
ATOM    553  HA  ARG A  40      46.132   8.662  19.985  1.00 13.47           H  
ANISOU  553  HA  ARG A  40     1706   1706   1706      0      0      0       H  
ATOM    554  HB2 ARG A  40      48.135   9.081  21.171  1.00 17.90           H  
ANISOU  554  HB2 ARG A  40     2267   2267   2267      0      0      0       H  
ATOM    555  HB3 ARG A  40      48.131  10.536  20.611  1.00 17.90           H  
ANISOU  555  HB3 ARG A  40     2267   2267   2267      0      0      0       H  
ATOM    556  N   GLU A  41      46.588  11.198  18.171  1.00 10.17           N  
ANISOU  556  N   GLU A  41     1085   1080   1701     92     53    -96       N  
ATOM    557  CA  GLU A  41      46.009  12.361  17.541  1.00 10.91           C  
ANISOU  557  CA  GLU A  41     1198   1126   1822    228    169   -168       C  
ATOM    558  C   GLU A  41      45.103  12.019  16.377  1.00  9.99           C  
ANISOU  558  C   GLU A  41     1026   1225   1545    183    243     89       C  
ATOM    559  O   GLU A  41      44.480  12.887  15.815  1.00 13.64           O  
ANISOU  559  O   GLU A  41     1478   1452   2252    569     18    100       O  
ATOM    560  CB  GLU A  41      47.075  13.371  17.136  1.00 12.32           C  
ANISOU  560  CB  GLU A  41     1286   1157   2237     68    -52    124       C  
ATOM    561  CG  GLU A  41      47.902  13.926  18.271  1.00 13.88           C  
ANISOU  561  CG  GLU A  41     1731   1114   2428     64   -255     25       C  
ATOM    562  CD  GLU A  41      48.886  13.005  18.907  1.00 13.68           C  
ANISOU  562  CD  GLU A  41     1451   1472   2275     24   -285    -32       C  
ATOM    563  OE1 GLU A  41      49.548  12.182  18.278  1.00 16.29           O  
ANISOU  563  OE1 GLU A  41     1653   2024   2513    482   -196      0       O  
ATOM    564  OE2 GLU A  41      48.906  13.073  20.166  1.00 16.46           O  
ANISOU  564  OE2 GLU A  41     2425   1566   2264    -66   -480    -49       O  
ATOM    565  H   GLU A  41      47.383  10.972  17.933  1.00 12.21           H  
ANISOU  565  H   GLU A  41     1546   1546   1546      0      0      0       H  
ATOM    566  HA  GLU A  41      45.449  12.797  18.216  1.00 13.09           H  
ANISOU  566  HA  GLU A  41     1658   1658   1658      0      0      0       H  
ATOM    567  HB2 GLU A  41      47.672  12.949  16.499  1.00 14.78           H  
ANISOU  567  HB2 GLU A  41     1872   1872   1872      0      0      0       H  
ATOM    568  HB3 GLU A  41      46.640  14.110  16.683  1.00 14.78           H  
ANISOU  568  HB3 GLU A  41     1872   1872   1872      0      0      0       H  
ATOM    569  HG2 GLU A  41      48.385  14.699  17.939  1.00 16.65           H  
ANISOU  569  HG2 GLU A  41     2109   2109   2109      0      0      0       H  
ATOM    570  HG3 GLU A  41      47.295  14.240  18.959  1.00 16.65           H  
ANISOU  570  HG3 GLU A  41     2109   2109   2109      0      0      0       H  
ATOM    571  N   SER A  42      44.995  10.715  16.036  1.00 10.34           N  
ANISOU  571  N   SER A  42      862   1261   1808    203    116    -72       N  
ATOM    572  CA  SER A  42      44.151  10.272  14.965  1.00 10.72           C  
ANISOU  572  CA  SER A  42      861   1355   1858     78    135    -35       C  
ATOM    573  C   SER A  42      44.505  10.857  13.628  1.00 11.12           C  
ANISOU  573  C   SER A  42      955   1442   1830     39     14     61       C  
ATOM    574  O   SER A  42      43.651  11.054  12.769  1.00 13.33           O  
ANISOU  574  O   SER A  42     1044   1991   2031    110   -136    102       O  
ATOM    575  CB ASER A  42      42.653  10.468  15.295  0.59 12.90           C  
ANISOU  575  CB ASER A  42      838   1883   2182   -118    186   -340       C  
ATOM    576  CB BSER A  42      42.646  10.598  15.296  0.41 13.22           C  
ANISOU  576  CB BSER A  42      812   1999   2212    -48    143   -188       C  
ATOM    577  OG ASER A  42      41.889   9.610  14.486  0.59 11.74           O  
ANISOU  577  OG ASER A  42      927   1681   1852     43    140   -247       O  
ATOM    578  OG BSER A  42      42.283   9.712  16.312  0.41 18.90           O  
ANISOU  578  OG BSER A  42     1181   3688   2314    -95    316    562       O  
ATOM    579  H   SER A  42      45.448  10.131  16.476  1.00 12.41           H  
ANISOU  579  H   SER A  42     1572   1572   1572      0      0      0       H  
ATOM    580  HA  SER A  42      44.290   9.305  14.887  1.00 12.87           H  
ANISOU  580  HA  SER A  42     1630   1630   1630      0      0      0       H  
ATOM    581  N   VAL A  43      45.801  11.126  13.402  1.00 10.54           N  
ANISOU  581  N   VAL A  43      989   1252   1763     69     86     64       N  
ATOM    582  CA  VAL A  43      46.247  11.621  12.105  1.00 11.14           C  
ANISOU  582  CA  VAL A  43     1209   1135   1887     68    123    150       C  
ATOM    583  C   VAL A  43      46.257  10.471  11.073  1.00 10.68           C  
ANISOU  583  C   VAL A  43      950   1356   1750    156     53     86       C  
ATOM    584  O   VAL A  43      45.917  10.682   9.936  1.00 12.54           O  
ANISOU  584  O   VAL A  43     1510   1431   1823    251    -79    138       O  
ATOM    585  CB  VAL A  43      47.594  12.320  12.183  1.00 12.53           C  
ANISOU  585  CB  VAL A  43     1331   1292   2135   -141    227    144       C  
ATOM    586  CG1 VAL A  43      48.022  12.878  10.834  1.00 15.62           C  
ANISOU  586  CG1 VAL A  43     1487   1938   2512   -151    439    465       C  
ATOM    587  CG2 VAL A  43      47.547  13.471  13.204  1.00 15.08           C  
ANISOU  587  CG2 VAL A  43     1695   1313   2720   -252     98    -98       C  
ATOM    588  H   VAL A  43      46.375  11.006  14.031  1.00 12.65           H  
ANISOU  588  H   VAL A  43     1602   1602   1602      0      0      0       H  
ATOM    589  HA  VAL A  43      45.591  12.282  11.801  1.00 13.36           H  
ANISOU  589  HA  VAL A  43     1692   1692   1692      0      0      0       H  
ATOM    590  HB  VAL A  43      48.265  11.669  12.478  1.00 15.03           H  
ANISOU  590  HB  VAL A  43     1904   1904   1904      0      0      0       H  
ATOM    591 HG11 VAL A  43      48.088  12.162  10.198  1.00 23.44           H  
ANISOU  591 HG11 VAL A  43     2969   2969   2969      0      0      0       H  
ATOM    592 HG12 VAL A  43      47.371  13.515  10.531  1.00 23.44           H  
ANISOU  592 HG12 VAL A  43     2969   2969   2969      0      0      0       H  
ATOM    593 HG13 VAL A  43      48.875  13.308  10.922  1.00 23.44           H  
ANISOU  593 HG13 VAL A  43     2969   2969   2969      0      0      0       H  
ATOM    594 HG21 VAL A  43      47.277  13.129  14.060  1.00 22.61           H  
ANISOU  594 HG21 VAL A  43     2864   2864   2864      0      0      0       H  
ATOM    595 HG22 VAL A  43      48.418  13.868  13.279  1.00 22.61           H  
ANISOU  595 HG22 VAL A  43     2864   2864   2864      0      0      0       H  
ATOM    596 HG23 VAL A  43      46.917  14.133  12.911  1.00 22.61           H  
ANISOU  596 HG23 VAL A  43     2864   2864   2864      0      0      0       H  
ATOM    597  N   LEU A  44      46.670   9.298  11.534  1.00  9.94           N  
ANISOU  597  N   LEU A  44      950   1304   1524    103    117      8       N  
ATOM    598  CA  LEU A  44      46.700   8.126  10.658  1.00 10.21           C  
ANISOU  598  CA  LEU A  44     1020   1283   1578     38    196      5       C  
ATOM    599  C   LEU A  44      45.392   7.378  10.764  1.00  9.91           C  
ANISOU  599  C   LEU A  44      961   1198   1606     68    103    190       C  
ATOM    600  O   LEU A  44      44.639   7.597  11.729  1.00 10.87           O  
ANISOU  600  O   LEU A  44      847   1475   1808     75    121    -22       O  
ATOM    601  CB  LEU A  44      47.871   7.203  11.030  1.00 10.30           C  
ANISOU  601  CB  LEU A  44      999   1149   1765    -53     98     78       C  
ATOM    602  CG  LEU A  44      49.272   7.828  10.898  1.00 11.31           C  
ANISOU  602  CG  LEU A  44      984   1255   2060    -55    120   -213       C  
ATOM    603  CD1 LEU A  44      50.330   6.860  11.368  1.00 13.76           C  
ANISOU  603  CD1 LEU A  44      970   1581   2676    113     14   -332       C  
ATOM    604  CD2 LEU A  44      49.530   8.290   9.449  1.00 15.61           C  
ANISOU  604  CD2 LEU A  44     1391   1989   2551   -349    556    263       C  
ATOM    605  H   LEU A  44      46.922   9.226  12.353  1.00 11.93           H  
ANISOU  605  H   LEU A  44     1511   1511   1511      0      0      0       H  
ATOM    606  HA  LEU A  44      46.817   8.427   9.732  1.00 12.25           H  
ANISOU  606  HA  LEU A  44     1551   1551   1551      0      0      0       H  
ATOM    607  HB2 LEU A  44      47.751   6.910  11.947  1.00 12.36           H  
ANISOU  607  HB2 LEU A  44     1565   1565   1565      0      0      0       H  
ATOM    608  HB3 LEU A  44      47.832   6.415  10.466  1.00 12.36           H  
ANISOU  608  HB3 LEU A  44     1565   1565   1565      0      0      0       H  
ATOM    609  HG  LEU A  44      49.306   8.617  11.477  1.00 13.58           H  
ANISOU  609  HG  LEU A  44     1720   1720   1720      0      0      0       H  
ATOM    610 HD11 LEU A  44      50.291   6.061  10.838  1.00 20.64           H  
ANISOU  610 HD11 LEU A  44     2614   2614   2614      0      0      0       H  
ATOM    611 HD12 LEU A  44      51.196   7.263  11.277  1.00 20.64           H  
ANISOU  611 HD12 LEU A  44     2614   2614   2614      0      0      0       H  
ATOM    612 HD13 LEU A  44      50.175   6.640  12.290  1.00 20.64           H  
ANISOU  612 HD13 LEU A  44     2614   2614   2614      0      0      0       H  
ATOM    613 HD21 LEU A  44      48.841   8.902   9.180  1.00 23.42           H  
ANISOU  613 HD21 LEU A  44     2966   2966   2966      0      0      0       H  
ATOM    614 HD22 LEU A  44      50.383   8.727   9.400  1.00 23.42           H  
ANISOU  614 HD22 LEU A  44     2966   2966   2966      0      0      0       H  
ATOM    615 HD23 LEU A  44      49.528   7.528   8.865  1.00 23.42           H  
ANISOU  615 HD23 LEU A  44     2966   2966   2966      0      0      0       H  
ATOM    616  N   PRO A  45      45.090   6.458   9.867  1.00 11.18           N  
ANISOU  616  N   PRO A  45     1067   1445   1734     -3     27     32       N  
ATOM    617  CA  PRO A  45      43.824   5.723   9.987  1.00 11.59           C  
ANISOU  617  CA  PRO A  45      845   1543   2014    120   -200    -10       C  
ATOM    618  C   PRO A  45      43.737   4.947  11.281  1.00 10.39           C  
ANISOU  618  C   PRO A  45      679   1229   2037    126      6    -36       C  
ATOM    619  O   PRO A  45      44.691   4.436  11.809  1.00 10.89           O  
ANISOU  619  O   PRO A  45      684   1467   1985    159     70     99       O  
ATOM    620  CB  PRO A  45      43.864   4.728   8.810  1.00 13.85           C  
ANISOU  620  CB  PRO A  45     1477   1710   2074    -78   -250   -140       C  
ATOM    621  CG  PRO A  45      44.699   5.448   7.829  1.00 14.48           C  
ANISOU  621  CG  PRO A  45     1566   1973   1961   -140   -216   -214       C  
ATOM    622  CD  PRO A  45      45.768   6.137   8.597  1.00 12.39           C  
ANISOU  622  CD  PRO A  45     1196   1760   1750     54    -54   -161       C  
ATOM    623  HA  PRO A  45      43.061   6.332   9.899  1.00 13.90           H  
ANISOU  623  HA  PRO A  45     1760   1760   1760      0      0      0       H  
ATOM    624  HB2 PRO A  45      44.270   3.887   9.071  1.00 16.62           H  
ANISOU  624  HB2 PRO A  45     2105   2105   2105      0      0      0       H  
ATOM    625  HB3 PRO A  45      42.975   4.559   8.460  1.00 16.62           H  
ANISOU  625  HB3 PRO A  45     2105   2105   2105      0      0      0       H  
ATOM    626  HG2 PRO A  45      45.087   4.824   7.196  1.00 17.37           H  
ANISOU  626  HG2 PRO A  45     2200   2200   2200      0      0      0       H  
ATOM    627  HG3 PRO A  45      44.165   6.093   7.340  1.00 17.37           H  
ANISOU  627  HG3 PRO A  45     2200   2200   2200      0      0      0       H  
ATOM    628  HD2 PRO A  45      46.530   5.554   8.742  1.00 14.86           H  
ANISOU  628  HD2 PRO A  45     1882   1882   1882      0      0      0       H  
ATOM    629  HD3 PRO A  45      46.064   6.942   8.143  1.00 14.86           H  
ANISOU  629  HD3 PRO A  45     1882   1882   1882      0      0      0       H  
ATOM    630  N   THR A  46      42.512   4.912  11.828  1.00 11.67           N  
ANISOU  630  N   THR A  46      724   1317   2394    138     21    118       N  
ATOM    631  CA  THR A  46      42.258   4.175  13.049  1.00 11.20           C  
ANISOU  631  CA  THR A  46      701   1362   2191     -8     93    -51       C  
ATOM    632  C   THR A  46      42.548   2.696  12.919  1.00 10.30           C  
ANISOU  632  C   THR A  46      642   1339   1933    -32    287     15       C  
ATOM    633  O   THR A  46      42.064   2.029  12.010  1.00 12.44           O  
ANISOU  633  O   THR A  46      949   1374   2404    -22     48   -156       O  
ATOM    634  CB  THR A  46      40.767   4.343  13.451  1.00 14.23           C  
ANISOU  634  CB  THR A  46      909   1766   2730    209    398   -269       C  
ATOM    635  OG1 THR A  46      40.430   5.716  13.555  1.00 16.30           O  
ANISOU  635  OG1 THR A  46     1333   1757   3104    504    320    205       O  
ATOM    636  CG2 THR A  46      40.472   3.706  14.760  1.00 17.55           C  
ANISOU  636  CG2 THR A  46     1460   1594   3613    252   1163    256       C  
ATOM    637  H   THR A  46      41.867   5.334  11.448  1.00 14.01           H  
ANISOU  637  H   THR A  46     1774   1774   1774      0      0      0       H  
ATOM    638  HA  THR A  46      42.819   4.544  13.763  1.00 13.44           H  
ANISOU  638  HA  THR A  46     1702   1702   1702      0      0      0       H  
ATOM    639  HB  THR A  46      40.204   3.930  12.763  1.00 17.07           H  
ANISOU  639  HB  THR A  46     2162   2162   2162      0      0      0       H  
ATOM    640  HG1 THR A  46      40.582   6.090  12.841  1.00 24.45           H  
ANISOU  640  HG1 THR A  46     3097   3097   3097      0      0      0       H  
ATOM    641 HG21 THR A  46      40.667   2.767  14.710  1.00 26.32           H  
ANISOU  641 HG21 THR A  46     3333   3333   3333      0      0      0       H  
ATOM    642 HG22 THR A  46      41.015   4.109  15.442  1.00 26.32           H  
ANISOU  642 HG22 THR A  46     3333   3333   3333      0      0      0       H  
ATOM    643 HG23 THR A  46      39.545   3.829  14.975  1.00 26.32           H  
ANISOU  643 HG23 THR A  46     3333   3333   3333      0      0      0       H  
ATOM    644  N   GLN A  47      43.344   2.209  13.856  1.00 11.35           N  
ANISOU  644  N   GLN A  47      785   1384   2142     57    176    -65       N  
ATOM    645  CA  GLN A  47      43.694   0.782  13.880  1.00 11.26           C  
ANISOU  645  CA  GLN A  47      684   1286   2308    -50     94    -22       C  
ATOM    646  C   GLN A  47      43.836   0.347  15.346  1.00 12.88           C  
ANISOU  646  C   GLN A  47     1013   1498   2383    186    361    110       C  
ATOM    647  O   GLN A  47      43.864   1.195  16.217  1.00 14.59           O  
ANISOU  647  O   GLN A  47     1674   1637   2233    114    465    100       O  
ATOM    648  CB  GLN A  47      44.997   0.520  13.152  1.00 11.97           C  
ANISOU  648  CB  GLN A  47      735   1422   2391     55    281    250       C  
ATOM    649  CG  GLN A  47      45.013   0.821  11.700  1.00 12.22           C  
ANISOU  649  CG  GLN A  47      718   1534   2392    -68    246    303       C  
ATOM    650  CD  GLN A  47      44.217  -0.137  10.838  1.00 13.22           C  
ANISOU  650  CD  GLN A  47      956   1627   2439   -138    445     56       C  
ATOM    651  OE1 GLN A  47      43.539  -1.045  11.293  1.00 14.87           O  
ANISOU  651  OE1 GLN A  47     1321   1707   2622   -415    440    -30       O  
ATOM    652  NE2 GLN A  47      44.339   0.116   9.539  1.00 15.58           N  
ANISOU  652  NE2 GLN A  47     1368   2087   2463   -493    273     90       N  
ATOM    653  H   GLN A  47      43.660   2.734  14.459  1.00 13.62           H  
ANISOU  653  H   GLN A  47     1725   1725   1725      0      0      0       H  
ATOM    654  HA  GLN A  47      42.977   0.266  13.456  1.00 13.51           H  
ANISOU  654  HA  GLN A  47     1711   1711   1711      0      0      0       H  
ATOM    655  HB2 GLN A  47      45.693   1.045  13.578  1.00 14.36           H  
ANISOU  655  HB2 GLN A  47     1819   1819   1819      0      0      0       H  
ATOM    656  HB3 GLN A  47      45.227  -0.415  13.270  1.00 14.36           H  
ANISOU  656  HB3 GLN A  47     1819   1819   1819      0      0      0       H  
ATOM    657  HG2 GLN A  47      44.666   1.716  11.568  1.00 14.67           H  
ANISOU  657  HG2 GLN A  47     1858   1858   1858      0      0      0       H  
ATOM    658  HG3 GLN A  47      45.934   0.817  11.395  1.00 14.67           H  
ANISOU  658  HG3 GLN A  47     1858   1858   1858      0      0      0       H  
ATOM    659 HE21 GLN A  47      43.926  -0.374   8.965  1.00 18.69           H  
ANISOU  659 HE21 GLN A  47     2367   2367   2367      0      0      0       H  
ATOM    660 HE22 GLN A  47      44.830   0.769   9.272  1.00 18.69           H  
ANISOU  660 HE22 GLN A  47     2367   2367   2367      0      0      0       H  
ATOM    661  N   SER A  48      43.951  -0.944  15.575  1.00 13.06           N  
ANISOU  661  N   SER A  48      982   1470   2509    -88     67    207       N  
ATOM    662  CA  SER A  48      44.195  -1.509  16.871  1.00 13.66           C  
ANISOU  662  CA  SER A  48     1071   1621   2497   -419    165    283       C  
ATOM    663  C   SER A  48      45.523  -1.044  17.478  1.00 11.68           C  
ANISOU  663  C   SER A  48     1033   1330   2072   -366    245    297       C  
ATOM    664  O   SER A  48      46.432  -0.663  16.750  1.00 11.77           O  
ANISOU  664  O   SER A  48      995   1654   1821   -351    306    -59       O  
ATOM    665  CB  SER A  48      44.154  -3.062  16.850  1.00 14.99           C  
ANISOU  665  CB  SER A  48     1490   1578   2627   -589   -299    334       C  
ATOM    666  OG  SER A  48      45.221  -3.571  15.960  1.00 20.46           O  
ANISOU  666  OG  SER A  48     2716   1862   3196    -18     31   -249       O  
ATOM    667  H   SER A  48      43.876  -1.481  14.907  1.00 15.67           H  
ANISOU  667  H   SER A  48     1985   1985   1985      0      0      0       H  
ATOM    668  HA  SER A  48      43.477  -1.204  17.465  1.00 16.39           H  
ANISOU  668  HA  SER A  48     2076   2076   2076      0      0      0       H  
ATOM    669  HB2 SER A  48      44.283  -3.407  17.747  1.00 17.99           H  
ANISOU  669  HB2 SER A  48     2278   2278   2278      0      0      0       H  
ATOM    670  HB3 SER A  48      43.288  -3.363  16.530  1.00 17.99           H  
ANISOU  670  HB3 SER A  48     2278   2278   2278      0      0      0       H  
ATOM    671  HG  SER A  48      45.102  -3.286  15.200  1.00 30.69           H  
ANISOU  671  HG  SER A  48     3887   3887   3887      0      0      0       H  
ATOM    672  N   TYR A  49      45.619  -1.066  18.792  1.00 12.76           N  
ANISOU  672  N   TYR A  49     1160   1730   1957   -179    541    192       N  
ATOM    673  CA  TYR A  49      46.831  -0.737  19.475  1.00 11.42           C  
ANISOU  673  CA  TYR A  49     1275   1382   1682   -233    591    -10       C  
ATOM    674  C   TYR A  49      47.950  -1.718  19.132  1.00 11.38           C  
ANISOU  674  C   TYR A  49     1236   1324   1763   -171    439     97       C  
ATOM    675  O   TYR A  49      47.759  -2.922  19.250  1.00 15.82           O  
ANISOU  675  O   TYR A  49     1772   1328   2913   -183    789     93       O  
ATOM    676  CB  TYR A  49      46.593  -0.796  21.007  1.00 13.01           C  
ANISOU  676  CB  TYR A  49     1452   1722   1769     20    566    218       C  
ATOM    677  CG  TYR A  49      47.839  -0.669  21.801  1.00 11.97           C  
ANISOU  677  CG  TYR A  49     1438   1510   1599    -67    635    218       C  
ATOM    678  CD1 TYR A  49      48.404   0.577  21.987  1.00 13.32           C  
ANISOU  678  CD1 TYR A  49     1788   1455   1819     14    591     16       C  
ATOM    679  CD2 TYR A  49      48.488  -1.729  22.410  1.00 15.03           C  
ANISOU  679  CD2 TYR A  49     1875   1693   2143    -53    183    463       C  
ATOM    680  CE1 TYR A  49      49.532   0.771  22.721  1.00 13.80           C  
ANISOU  680  CE1 TYR A  49     1784   1595   1864   -154    615   -180       C  
ATOM    681  CE2 TYR A  49      49.596  -1.546  23.178  1.00 16.18           C  
ANISOU  681  CE2 TYR A  49     1987   1852   2310    -43     93    477       C  
ATOM    682  CZ  TYR A  49      50.148  -0.309  23.317  1.00 16.03           C  
ANISOU  682  CZ  TYR A  49     2022   1961   2108   -143    265    162       C  
ATOM    683  OH  TYR A  49      51.287  -0.133  24.072  1.00 19.58           O  
ANISOU  683  OH  TYR A  49     2280   2606   2555   -382     -6    298       O  
ATOM    684  H   TYR A  49      44.929  -1.286  19.254  1.00 15.31           H  
ANISOU  684  H   TYR A  49     1939   1939   1939      0      0      0       H  
ATOM    685  HA  TYR A  49      47.107   0.170  19.225  1.00 13.70           H  
ANISOU  685  HA  TYR A  49     1735   1735   1735      0      0      0       H  
ATOM    686  HB2 TYR A  49      45.986  -0.083  21.259  1.00 15.61           H  
ANISOU  686  HB2 TYR A  49     1977   1977   1977      0      0      0       H  
ATOM    687  HB3 TYR A  49      46.166  -1.639  21.227  1.00 15.61           H  
ANISOU  687  HB3 TYR A  49     1977   1977   1977      0      0      0       H  
ATOM    688  HD1 TYR A  49      47.997   1.315  21.593  1.00 15.99           H  
ANISOU  688  HD1 TYR A  49     2025   2025   2025      0      0      0       H  
ATOM    689  HD2 TYR A  49      48.158  -2.590  22.290  1.00 18.04           H  
ANISOU  689  HD2 TYR A  49     2285   2285   2285      0      0      0       H  
ATOM    690  HE1 TYR A  49      49.886   1.626  22.820  1.00 16.56           H  
ANISOU  690  HE1 TYR A  49     2097   2097   2097      0      0      0       H  
ATOM    691  HE2 TYR A  49      49.980  -2.273  23.613  1.00 19.42           H  
ANISOU  691  HE2 TYR A  49     2460   2460   2460      0      0      0       H  
ATOM    692  HH  TYR A  49      51.501   0.659  24.064  1.00 29.38           H  
ANISOU  692  HH  TYR A  49     3721   3721   3721      0      0      0       H  
ATOM    693  N   GLY A  50      49.063  -1.221  18.676  1.00 10.42           N  
ANISOU  693  N   GLY A  50     1124   1316   1518   -136    255     80       N  
ATOM    694  CA  GLY A  50      50.165  -2.059  18.241  1.00 11.85           C  
ANISOU  694  CA  GLY A  50     1169   1730   1604    166    205    176       C  
ATOM    695  C   GLY A  50      50.187  -2.268  16.748  1.00 10.79           C  
ANISOU  695  C   GLY A  50     1110   1322   1667    120    270    117       C  
ATOM    696  O   GLY A  50      51.158  -2.875  16.275  1.00 12.27           O  
ANISOU  696  O   GLY A  50     1152   1685   1824    348    161     36       O  
ATOM    697  H   GLY A  50      49.148  -0.367  18.632  1.00 12.50           H  
ANISOU  697  H   GLY A  50     1583   1583   1583      0      0      0       H  
ATOM    698  HA2 GLY A  50      51.000  -1.650  18.515  1.00 14.22           H  
ANISOU  698  HA2 GLY A  50     1801   1801   1801      0      0      0       H  
ATOM    699  HA3 GLY A  50      50.098  -2.922  18.680  1.00 14.22           H  
ANISOU  699  HA3 GLY A  50     1801   1801   1801      0      0      0       H  
ATOM    700  N   TYR A  51      49.253  -1.736  16.007  1.00  9.25           N  
ANISOU  700  N   TYR A  51      897   1105   1513     18    316    -54       N  
ATOM    701  CA  TYR A  51      49.318  -1.795  14.551  1.00  9.17           C  
ANISOU  701  CA  TYR A  51      805   1128   1550   -108    189    -87       C  
ATOM    702  C   TYR A  51      50.479  -0.979  14.025  1.00  8.24           C  
ANISOU  702  C   TYR A  51      665   1063   1404    -28    164   -134       C  
ATOM    703  O   TYR A  51      51.077  -1.325  13.017  1.00  9.79           O  
ANISOU  703  O   TYR A  51      769   1362   1590    -16    310   -297       O  
ATOM    704  CB  TYR A  51      47.997  -1.242  14.026  1.00  9.63           C  
ANISOU  704  CB  TYR A  51      712   1287   1661   -217    195      4       C  
ATOM    705  CG  TYR A  51      47.858  -1.301  12.530  1.00  9.70           C  
ANISOU  705  CG  TYR A  51      743   1304   1638   -178     10    -27       C  
ATOM    706  CD1 TYR A  51      48.361  -0.320  11.723  1.00  9.40           C  
ANISOU  706  CD1 TYR A  51      761   1161   1649    -27    184    -92       C  
ATOM    707  CD2 TYR A  51      47.220  -2.377  11.903  1.00 11.10           C  
ANISOU  707  CD2 TYR A  51     1068   1443   1706   -393    134     11       C  
ATOM    708  CE1 TYR A  51      48.225  -0.382  10.351  1.00  9.31           C  
ANISOU  708  CE1 TYR A  51      641   1214   1683    -76    149     -4       C  
ATOM    709  CE2 TYR A  51      47.053  -2.439  10.547  1.00 10.85           C  
ANISOU  709  CE2 TYR A  51      977   1411   1733   -398    -36   -124       C  
ATOM    710  CZ  TYR A  51      47.564  -1.415   9.755  1.00  9.94           C  
ANISOU  710  CZ  TYR A  51      781   1360   1636   -160    137    -93       C  
ATOM    711  OH  TYR A  51      47.401  -1.515   8.397  1.00 11.31           O  
ANISOU  711  OH  TYR A  51     1078   1511   1710   -298     53    -71       O  
ATOM    712  H   TYR A  51      48.588  -1.342  16.384  1.00 11.10           H  
ANISOU  712  H   TYR A  51     1406   1406   1406      0      0      0       H  
ATOM    713  HA  TYR A  51      49.418  -2.728  14.266  1.00 11.00           H  
ANISOU  713  HA  TYR A  51     1393   1393   1393      0      0      0       H  
ATOM    714  HB2 TYR A  51      47.268  -1.742  14.426  1.00 11.56           H  
ANISOU  714  HB2 TYR A  51     1464   1464   1464      0      0      0       H  
ATOM    715  HB3 TYR A  51      47.911  -0.318  14.310  1.00 11.56           H  
ANISOU  715  HB3 TYR A  51     1464   1464   1464      0      0      0       H  
ATOM    716  HD1 TYR A  51      48.803   0.403  12.106  1.00 11.28           H  
ANISOU  716  HD1 TYR A  51     1429   1429   1429      0      0      0       H  
ATOM    717  HD2 TYR A  51      46.898  -3.075  12.427  1.00 13.32           H  
ANISOU  717  HD2 TYR A  51     1687   1687   1687      0      0      0       H  
ATOM    718  HE1 TYR A  51      48.590   0.292   9.824  1.00 11.18           H  
ANISOU  718  HE1 TYR A  51     1416   1416   1416      0      0      0       H  
ATOM    719  HE2 TYR A  51      46.605  -3.156  10.159  1.00 13.01           H  
ANISOU  719  HE2 TYR A  51     1648   1648   1648      0      0      0       H  
ATOM    720  HH  TYR A  51      47.758  -0.874   8.031  1.00 16.97           H  
ANISOU  720  HH  TYR A  51     2149   2149   2149      0      0      0       H  
ATOM    721  N   TYR A  52      50.771   0.166  14.691  1.00  7.85           N  
ANISOU  721  N   TYR A  52      699   1029   1256      0    195    -38       N  
ATOM    722  CA  TYR A  52      51.802   1.090  14.266  1.00  7.72           C  
ANISOU  722  CA  TYR A  52      625    994   1314    -50    185    -23       C  
ATOM    723  C   TYR A  52      52.988   1.032  15.202  1.00  7.50           C  
ANISOU  723  C   TYR A  52      725    824   1301    -34    227     18       C  
ATOM    724  O   TYR A  52      52.844   0.911  16.423  1.00  9.08           O  
ANISOU  724  O   TYR A  52      879   1246   1323    -50    203     58       O  
ATOM    725  CB  TYR A  52      51.262   2.536  14.258  1.00  8.28           C  
ANISOU  725  CB  TYR A  52      757    994   1396    -73     98    -86       C  
ATOM    726  CG  TYR A  52      50.122   2.817  13.338  1.00  8.02           C  
ANISOU  726  CG  TYR A  52      673   1000   1373     22    214    -83       C  
ATOM    727  CD1 TYR A  52      50.283   2.844  11.944  1.00  8.37           C  
ANISOU  727  CD1 TYR A  52      666   1091   1422     23    162    -46       C  
ATOM    728  CD2 TYR A  52      48.866   3.121  13.818  1.00  8.84           C  
ANISOU  728  CD2 TYR A  52      815   1152   1393    133    180    -51       C  
ATOM    729  CE1 TYR A  52      49.240   3.123  11.116  1.00  8.44           C  
ANISOU  729  CE1 TYR A  52      782   1016   1408     29     93    -72       C  
ATOM    730  CE2 TYR A  52      47.811   3.429  12.992  1.00  9.17           C  
ANISOU  730  CE2 TYR A  52      625   1208   1649     25    152    -72       C  
ATOM    731  CZ  TYR A  52      47.998   3.423  11.628  1.00  8.60           C  
ANISOU  731  CZ  TYR A  52      763    952   1552     72     33     12       C  
ATOM    732  OH  TYR A  52      47.005   3.730  10.733  1.00 10.21           O  
ANISOU  732  OH  TYR A  52      778   1399   1703     91    -11     19       O  
ATOM    733  H   TYR A  52      50.322   0.352  15.401  1.00  9.43           H  
ANISOU  733  H   TYR A  52     1194   1194   1194      0      0      0       H  
ATOM    734  HA  TYR A  52      52.095   0.851  13.361  1.00  9.26           H  
ANISOU  734  HA  TYR A  52     1173   1173   1173      0      0      0       H  
ATOM    735  HB2 TYR A  52      50.985   2.760  15.160  1.00  9.94           H  
ANISOU  735  HB2 TYR A  52     1259   1259   1259      0      0      0       H  
ATOM    736  HB3 TYR A  52      51.993   3.130  14.025  1.00  9.94           H  
ANISOU  736  HB3 TYR A  52     1259   1259   1259      0      0      0       H  
ATOM    737  HD1 TYR A  52      51.119   2.669  11.578  1.00 10.04           H  
ANISOU  737  HD1 TYR A  52     1272   1272   1272      0      0      0       H  
ATOM    738  HD2 TYR A  52      48.726   3.117  14.738  1.00 10.61           H  
ANISOU  738  HD2 TYR A  52     1344   1344   1344      0      0      0       H  
ATOM    739  HE1 TYR A  52      49.367   3.110  10.195  1.00 10.13           H  
ANISOU  739  HE1 TYR A  52     1283   1283   1283      0      0      0       H  
ATOM    740  HE2 TYR A  52      46.979   3.639  13.351  1.00 11.00           H  
ANISOU  740  HE2 TYR A  52     1393   1393   1393      0      0      0       H  
ATOM    741  HH  TYR A  52      46.312   3.894  11.139  1.00 15.32           H  
ANISOU  741  HH  TYR A  52     1940   1940   1940      0      0      0       H  
ATOM    742  N   HIS A  53      54.203   1.137  14.644  1.00  7.88           N  
ANISOU  742  N   HIS A  53      600   1095   1299    -64    106     33       N  
ATOM    743  CA  HIS A  53      55.445   1.231  15.378  1.00  8.17           C  
ANISOU  743  CA  HIS A  53      708   1134   1264    -19      4    112       C  
ATOM    744  C   HIS A  53      56.280   2.381  14.834  1.00  8.00           C  
ANISOU  744  C   HIS A  53      600   1140   1300    -19    -15    -41       C  
ATOM    745  O   HIS A  53      56.171   2.720  13.671  1.00  9.37           O  
ANISOU  745  O   HIS A  53     1163   1176   1219   -380    -37     -9       O  
ATOM    746  CB  HIS A  53      56.260  -0.055  15.324  1.00  9.59           C  
ANISOU  746  CB  HIS A  53      778   1231   1636     32     56     50       C  
ATOM    747  CG  HIS A  53      55.549  -1.188  15.968  1.00  9.96           C  
ANISOU  747  CG  HIS A  53      983   1132   1669    161      4    204       C  
ATOM    748  ND1 HIS A  53      54.596  -1.946  15.307  1.00 12.18           N  
ANISOU  748  ND1 HIS A  53     1041   1294   2294    -64     22    116       N  
ATOM    749  CD2 HIS A  53      55.655  -1.673  17.242  1.00 12.35           C  
ANISOU  749  CD2 HIS A  53     1392   1406   1895     82    129    385       C  
ATOM    750  CE1 HIS A  53      54.152  -2.837  16.130  1.00 14.83           C  
ANISOU  750  CE1 HIS A  53     1199   1547   2888   -228    152    407       C  
ATOM    751  NE2 HIS A  53      54.760  -2.732  17.293  1.00 14.75           N  
ANISOU  751  NE2 HIS A  53     1789   1311   2504   -102    375    546       N  
ATOM    752  H   HIS A  53      54.246   1.151  13.785  1.00  9.45           H  
ANISOU  752  H   HIS A  53     1197   1197   1197      0      0      0       H  
ATOM    753  HA  HIS A  53      55.234   1.421  16.316  1.00  9.81           H  
ANISOU  753  HA  HIS A  53     1242   1242   1242      0      0      0       H  
ATOM    754  HB2 HIS A  53      56.444  -0.278  14.398  1.00 11.51           H  
ANISOU  754  HB2 HIS A  53     1458   1458   1458      0      0      0       H  
ATOM    755  HB3 HIS A  53      57.109   0.086  15.772  1.00 11.51           H  
ANISOU  755  HB3 HIS A  53     1458   1458   1458      0      0      0       H  
ATOM    756  HD2 HIS A  53      56.205  -1.362  17.924  1.00 14.82           H  
ANISOU  756  HD2 HIS A  53     1877   1877   1877      0      0      0       H  
ATOM    757  HE1 HIS A  53      53.495  -3.464  15.929  1.00 17.79           H  
ANISOU  757  HE1 HIS A  53     2253   2253   2253      0      0      0       H  
ATOM    758  HE2 HIS A  53      54.625  -3.239  17.975  1.00 17.70           H  
ANISOU  758  HE2 HIS A  53     2242   2242   2242      0      0      0       H  
ATOM    759  N   GLU A  54      57.121   2.950  15.723  1.00  8.84           N  
ANISOU  759  N   GLU A  54      847   1341   1171   -211     23     21       N  
ATOM    760  CA  GLU A  54      57.928   4.078  15.362  1.00  9.19           C  
ANISOU  760  CA  GLU A  54      700   1263   1529   -173     57    -37       C  
ATOM    761  C   GLU A  54      59.415   3.753  15.358  1.00  9.03           C  
ANISOU  761  C   GLU A  54      808   1245   1379    -88      9    -23       C  
ATOM    762  O   GLU A  54      59.928   3.026  16.179  1.00 10.54           O  
ANISOU  762  O   GLU A  54      997   1444   1563    -77    -83    187       O  
ATOM    763  CB  GLU A  54      57.666   5.279  16.284  1.00 12.92           C  
ANISOU  763  CB  GLU A  54     1301   1411   2198   -165    414   -307       C  
ATOM    764  CG  GLU A  54      57.860   4.880  17.760  1.00 18.01           C  
ANISOU  764  CG  GLU A  54     2360   2580   1902   -215    301   -710       C  
ATOM    765  CD  GLU A  54      58.301   6.112  18.543  1.00 20.85           C  
ANISOU  765  CD  GLU A  54     2913   2540   2469   -161    237   -891       C  
ATOM    766  OE1 GLU A  54      59.398   6.604  18.439  1.00 26.94           O  
ANISOU  766  OE1 GLU A  54     2716   2818   4700   -202    -74  -1470       O  
ATOM    767  OE2 GLU A  54      57.372   6.551  19.246  1.00 23.32           O  
ANISOU  767  OE2 GLU A  54     3671   2100   3090    304    737   -758       O  
ATOM    768  H   GLU A  54      57.173   2.631  16.520  1.00 10.61           H  
ANISOU  768  H   GLU A  54     1344   1344   1344      0      0      0       H  
ATOM    769  HA  GLU A  54      57.680   4.342  14.451  1.00 11.03           H  
ANISOU  769  HA  GLU A  54     1397   1397   1397      0      0      0       H  
ATOM    770  HB2 GLU A  54      58.275   6.000  16.060  1.00 15.51           H  
ANISOU  770  HB2 GLU A  54     1964   1964   1964      0      0      0       H  
ATOM    771  HB3 GLU A  54      56.759   5.599  16.151  1.00 15.51           H  
ANISOU  771  HB3 GLU A  54     1964   1964   1964      0      0      0       H  
ATOM    772  HG2 GLU A  54      57.028   4.537  18.123  1.00 21.61           H  
ANISOU  772  HG2 GLU A  54     2737   2737   2737      0      0      0       H  
ATOM    773  HG3 GLU A  54      58.533   4.185  17.830  1.00 21.61           H  
ANISOU  773  HG3 GLU A  54     2737   2737   2737      0      0      0       H  
ATOM    774  N   TYR A  55      60.127   4.363  14.413  1.00  8.79           N  
ANISOU  774  N   TYR A  55      674   1493   1173    -43      3     -9       N  
ATOM    775  CA  TYR A  55      61.539   4.221  14.215  1.00  9.10           C  
ANISOU  775  CA  TYR A  55      695   1339   1424   -114     -1    -24       C  
ATOM    776  C   TYR A  55      62.177   5.590  13.921  1.00  9.00           C  
ANISOU  776  C   TYR A  55      751   1459   1209   -172    -21    -82       C  
ATOM    777  O   TYR A  55      61.654   6.402  13.148  1.00 11.73           O  
ANISOU  777  O   TYR A  55     1040   1418   1998   -321   -359    205       O  
ATOM    778  CB  TYR A  55      61.844   3.285  13.039  1.00  9.62           C  
ANISOU  778  CB  TYR A  55      729   1410   1515    -68    147    -27       C  
ATOM    779  CG  TYR A  55      61.265   1.921  13.265  1.00  9.76           C  
ANISOU  779  CG  TYR A  55      855   1292   1561     -8     92    -45       C  
ATOM    780  CD1 TYR A  55      59.927   1.645  12.936  1.00  9.33           C  
ANISOU  780  CD1 TYR A  55      932   1227   1384    -40    -69     35       C  
ATOM    781  CD2 TYR A  55      61.991   0.918  13.881  1.00 10.64           C  
ANISOU  781  CD2 TYR A  55      926   1373   1744    160     56   -141       C  
ATOM    782  CE1 TYR A  55      59.401   0.400  13.186  1.00 10.21           C  
ANISOU  782  CE1 TYR A  55     1103   1351   1424   -162    162    132       C  
ATOM    783  CE2 TYR A  55      61.451  -0.334  14.121  1.00 11.41           C  
ANISOU  783  CE2 TYR A  55     1265   1285   1786    172     -9    -23       C  
ATOM    784  CZ  TYR A  55      60.137  -0.597  13.777  1.00 10.82           C  
ANISOU  784  CZ  TYR A  55     1269   1223   1617    -98     93     47       C  
ATOM    785  OH  TYR A  55      59.565  -1.798  14.016  1.00 14.48           O  
ANISOU  785  OH  TYR A  55     1764   1283   2455   -222     22    350       O  
ATOM    786  H   TYR A  55      59.704   4.886  13.877  1.00 10.55           H  
ANISOU  786  H   TYR A  55     1336   1336   1336      0      0      0       H  
ATOM    787  HA  TYR A  55      61.940   3.852  15.030  1.00 10.92           H  
ANISOU  787  HA  TYR A  55     1383   1383   1383      0      0      0       H  
ATOM    788  HB2 TYR A  55      61.474   3.661  12.225  1.00 11.54           H  
ANISOU  788  HB2 TYR A  55     1462   1462   1462      0      0      0       H  
ATOM    789  HB3 TYR A  55      62.805   3.212  12.926  1.00 11.54           H  
ANISOU  789  HB3 TYR A  55     1462   1462   1462      0      0      0       H  
ATOM    790  HD1 TYR A  55      59.397   2.305  12.550  1.00 11.19           H  
ANISOU  790  HD1 TYR A  55     1417   1417   1417      0      0      0       H  
ATOM    791  HD2 TYR A  55      62.866   1.090  14.143  1.00 12.77           H  
ANISOU  791  HD2 TYR A  55     1617   1617   1617      0      0      0       H  
ATOM    792  HE1 TYR A  55      58.518   0.228  12.948  1.00 12.25           H  
ANISOU  792  HE1 TYR A  55     1551   1551   1551      0      0      0       H  
ATOM    793  HE2 TYR A  55      61.972  -0.998  14.512  1.00 13.69           H  
ANISOU  793  HE2 TYR A  55     1734   1734   1734      0      0      0       H  
ATOM    794  HH  TYR A  55      60.113  -2.296  14.368  1.00 21.72           H  
ANISOU  794  HH  TYR A  55     2751   2751   2751      0      0      0       H  
ATOM    795  N   THR A  56      63.324   5.837  14.466  1.00 10.27           N  
ANISOU  795  N   THR A  56      729   1539   1633   -249    -98    -39       N  
ATOM    796  CA  THR A  56      64.034   7.106  14.252  1.00 10.02           C  
ANISOU  796  CA  THR A  56      933   1472   1402   -221   -102   -252       C  
ATOM    797  C   THR A  56      64.573   7.163  12.827  1.00  9.14           C  
ANISOU  797  C   THR A  56      597   1326   1549    -27     29   -145       C  
ATOM    798  O   THR A  56      65.172   6.196  12.333  1.00 10.42           O  
ANISOU  798  O   THR A  56      937   1280   1740    -51     70   -198       O  
ATOM    799  CB  THR A  56      65.234   7.223  15.217  1.00 11.75           C  
ANISOU  799  CB  THR A  56     1089   1735   1642   -502   -220   -119       C  
ATOM    800  OG1 THR A  56      64.846   6.893  16.509  1.00 13.74           O  
ANISOU  800  OG1 THR A  56     1641   2048   1531   -356   -319   -111       O  
ATOM    801  CG2 THR A  56      65.851   8.597  15.168  1.00 14.25           C  
ANISOU  801  CG2 THR A  56     1580   1847   1987   -695   -587   -110       C  
ATOM    802  H   THR A  56      63.682   5.239  14.969  1.00 12.32           H  
ANISOU  802  H   THR A  56     1560   1560   1560      0      0      0       H  
ATOM    803  HA  THR A  56      63.419   7.855  14.401  1.00 12.02           H  
ANISOU  803  HA  THR A  56     1522   1522   1522      0      0      0       H  
ATOM    804  HB  THR A  56      65.913   6.577  14.932  1.00 14.10           H  
ANISOU  804  HB  THR A  56     1786   1786   1786      0      0      0       H  
ATOM    805  HG1 THR A  56      64.513   6.143  16.512  1.00 20.61           H  
ANISOU  805  HG1 THR A  56     2610   2610   2610      0      0      0       H  
ATOM    806 HG21 THR A  56      66.157   8.779  14.276  1.00 21.37           H  
ANISOU  806 HG21 THR A  56     2707   2707   2707      0      0      0       H  
ATOM    807 HG22 THR A  56      65.196   9.252  15.421  1.00 21.37           H  
ANISOU  807 HG22 THR A  56     2707   2707   2707      0      0      0       H  
ATOM    808 HG23 THR A  56      66.593   8.637  15.775  1.00 21.37           H  
ANISOU  808 HG23 THR A  56     2707   2707   2707      0      0      0       H  
ATOM    809  N   VAL A  57      64.440   8.336  12.226  1.00  9.41           N  
ANISOU  809  N   VAL A  57      693   1177   1707   -182     56   -207       N  
ATOM    810  CA  VAL A  57      65.231   8.711  11.057  1.00  8.95           C  
ANISOU  810  CA  VAL A  57      593   1090   1716   -100     50   -210       C  
ATOM    811  C   VAL A  57      66.265   9.710  11.584  1.00  9.61           C  
ANISOU  811  C   VAL A  57      704   1164   1782   -149     65   -321       C  
ATOM    812  O   VAL A  57      65.878  10.762  12.069  1.00 10.58           O  
ANISOU  812  O   VAL A  57      725   1289   2005   -105     78   -481       O  
ATOM    813  CB  VAL A  57      64.365   9.307   9.947  1.00  9.64           C  
ANISOU  813  CB  VAL A  57      713   1157   1791   -139    -15   -104       C  
ATOM    814  CG1 VAL A  57      65.215   9.820   8.829  1.00 11.68           C  
ANISOU  814  CG1 VAL A  57     1049   1446   1942   -215    242    -21       C  
ATOM    815  CG2 VAL A  57      63.381   8.253   9.436  1.00 10.89           C  
ANISOU  815  CG2 VAL A  57      781   1398   1957   -319   -136     24       C  
ATOM    816  H   VAL A  57      63.867   8.897  12.535  1.00 11.29           H  
ANISOU  816  H   VAL A  57     1430   1430   1430      0      0      0       H  
ATOM    817  HA  VAL A  57      65.695   7.918  10.714  1.00 10.74           H  
ANISOU  817  HA  VAL A  57     1360   1360   1360      0      0      0       H  
ATOM    818  HB  VAL A  57      63.854  10.056  10.319  1.00 11.57           H  
ANISOU  818  HB  VAL A  57     1465   1465   1465      0      0      0       H  
ATOM    819 HG11 VAL A  57      65.805  10.501   9.161  1.00 17.52           H  
ANISOU  819 HG11 VAL A  57     2219   2219   2219      0      0      0       H  
ATOM    820 HG12 VAL A  57      65.733   9.099   8.464  1.00 17.52           H  
ANISOU  820 HG12 VAL A  57     2219   2219   2219      0      0      0       H  
ATOM    821 HG13 VAL A  57      64.654  10.189   8.143  1.00 17.52           H  
ANISOU  821 HG13 VAL A  57     2219   2219   2219      0      0      0       H  
ATOM    822 HG21 VAL A  57      62.846   7.935  10.167  1.00 16.33           H  
ANISOU  822 HG21 VAL A  57     2068   2068   2068      0      0      0       H  
ATOM    823 HG22 VAL A  57      62.812   8.644   8.769  1.00 16.33           H  
ANISOU  823 HG22 VAL A  57     2068   2068   2068      0      0      0       H  
ATOM    824 HG23 VAL A  57      63.868   7.520   9.053  1.00 16.33           H  
ANISOU  824 HG23 VAL A  57     2068   2068   2068      0      0      0       H  
ATOM    825  N   ILE A  58      67.534   9.380  11.511  1.00  9.62           N  
ANISOU  825  N   ILE A  58      672   1275   1709   -127    -51   -280       N  
ATOM    826  CA  ILE A  58      68.541  10.244  12.130  1.00 10.10           C  
ANISOU  826  CA  ILE A  58      697   1201   1938   -255     32   -274       C  
ATOM    827  C   ILE A  58      68.594  11.565  11.403  1.00  9.86           C  
ANISOU  827  C   ILE A  58      731   1341   1673   -238   -203   -201       C  
ATOM    828  O   ILE A  58      68.548  11.626  10.188  1.00 11.57           O  
ANISOU  828  O   ILE A  58     1214   1495   1689   -212   -135   -279       O  
ATOM    829  CB  ILE A  58      69.915   9.504  12.055  1.00 11.34           C  
ANISOU  829  CB  ILE A  58      667   1423   2221   -195    -69   -259       C  
ATOM    830  CG1 ILE A  58      69.903   8.326  13.047  1.00 12.94           C  
ANISOU  830  CG1 ILE A  58      926   1412   2577    -86   -138   -109       C  
ATOM    831  CG2 ILE A  58      71.069  10.451  12.338  1.00 12.55           C  
ANISOU  831  CG2 ILE A  58      675   1530   2565   -225   -117   -330       C  
ATOM    832  CD1 ILE A  58      71.004   7.403  12.979  1.00 15.50           C  
ANISOU  832  CD1 ILE A  58      921   1688   3279     -9   -188     31       C  
ATOM    833  H   ILE A  58      67.772   8.661  11.103  1.00 11.55           H  
ANISOU  833  H   ILE A  58     1463   1463   1463      0      0      0       H  
ATOM    834  HA  ILE A  58      68.306  10.398  13.068  1.00 12.12           H  
ANISOU  834  HA  ILE A  58     1535   1535   1535      0      0      0       H  
ATOM    835  HB  ILE A  58      70.024   9.145  11.150  1.00 13.61           H  
ANISOU  835  HB  ILE A  58     1724   1724   1724      0      0      0       H  
ATOM    836 HG12 ILE A  58      69.871   8.690  13.945  1.00 15.52           H  
ANISOU  836 HG12 ILE A  58     1966   1966   1966      0      0      0       H  
ATOM    837 HG13 ILE A  58      69.083   7.827  12.910  1.00 15.52           H  
ANISOU  837 HG13 ILE A  58     1966   1966   1966      0      0      0       H  
ATOM    838 HG21 ILE A  58      71.048  11.176  11.709  1.00 18.83           H  
ANISOU  838 HG21 ILE A  58     2385   2385   2385      0      0      0       H  
ATOM    839 HG22 ILE A  58      70.987  10.798  13.229  1.00 18.83           H  
ANISOU  839 HG22 ILE A  58     2385   2385   2385      0      0      0       H  
ATOM    840 HG23 ILE A  58      71.899   9.977  12.253  1.00 18.83           H  
ANISOU  840 HG23 ILE A  58     2385   2385   2385      0      0      0       H  
ATOM    841 HD11 ILE A  58      71.038   7.010  12.104  1.00 23.24           H  
ANISOU  841 HD11 ILE A  58     2943   2943   2943      0      0      0       H  
ATOM    842 HD12 ILE A  58      71.824   7.870  13.152  1.00 23.24           H  
ANISOU  842 HD12 ILE A  58     2943   2943   2943      0      0      0       H  
ATOM    843 HD13 ILE A  58      70.884   6.713  13.635  1.00 23.24           H  
ANISOU  843 HD13 ILE A  58     2943   2943   2943      0      0      0       H  
ATOM    844  N   THR A  59      68.723  12.649  12.188  1.00  9.69           N  
ANISOU  844  N   THR A  59      851   1198   1633   -187   -100   -122       N  
ATOM    845  CA  THR A  59      68.963  13.964  11.645  1.00 10.58           C  
ANISOU  845  CA  THR A  59      813   1170   2037    -83   -146    -71       C  
ATOM    846  C   THR A  59      70.469  14.251  11.783  1.00 10.25           C  
ANISOU  846  C   THR A  59      817   1122   1955    -96    -99    -50       C  
ATOM    847  O   THR A  59      70.993  14.249  12.899  1.00 11.75           O  
ANISOU  847  O   THR A  59      954   1515   1996   -146   -212   -209       O  
ATOM    848  CB  THR A  59      68.196  15.030  12.479  1.00 12.02           C  
ANISOU  848  CB  THR A  59      834   1285   2446   -116    -31   -320       C  
ATOM    849  OG1 THR A  59      66.808  14.805  12.293  1.00 13.73           O  
ANISOU  849  OG1 THR A  59      862   1554   2802     -9   -142   -463       O  
ATOM    850  CG2 THR A  59      68.504  16.405  11.917  1.00 15.37           C  
ANISOU  850  CG2 THR A  59     1321   1109   3410    -23    -29   -259       C  
ATOM    851  H   THR A  59      68.661  12.555  13.041  1.00 11.63           H  
ANISOU  851  H   THR A  59     1473   1473   1473      0      0      0       H  
ATOM    852  HA  THR A  59      68.691  14.003  10.704  1.00 12.69           H  
ANISOU  852  HA  THR A  59     1607   1607   1607      0      0      0       H  
ATOM    853  HB  THR A  59      68.438  14.975  13.427  1.00 14.42           H  
ANISOU  853  HB  THR A  59     1826   1826   1826      0      0      0       H  
ATOM    854  HG1 THR A  59      66.609  14.066  12.589  1.00 20.60           H  
ANISOU  854  HG1 THR A  59     2609   2609   2609      0      0      0       H  
ATOM    855 HG21 THR A  59      68.224  16.446  11.000  1.00 23.06           H  
ANISOU  855 HG21 THR A  59     2921   2921   2921      0      0      0       H  
ATOM    856 HG22 THR A  59      68.034  17.070  12.425  1.00 23.06           H  
ANISOU  856 HG22 THR A  59     2921   2921   2921      0      0      0       H  
ATOM    857 HG23 THR A  59      69.448  16.568  11.971  1.00 23.06           H  
ANISOU  857 HG23 THR A  59     2921   2921   2921      0      0      0       H  
ATOM    858  N   PRO A  60      71.158  14.481  10.695  1.00 11.89           N  
ANISOU  858  N   PRO A  60      927   1559   2032   -266     97   -308       N  
ATOM    859  CA  PRO A  60      72.633  14.682  10.767  1.00 13.15           C  
ANISOU  859  CA  PRO A  60      962   1832   2201   -394    140   -240       C  
ATOM    860  C   PRO A  60      72.955  15.860  11.700  1.00 12.44           C  
ANISOU  860  C   PRO A  60      856   1537   2335   -255      4   -114       C  
ATOM    861  O   PRO A  60      72.283  16.922  11.635  1.00 14.95           O  
ANISOU  861  O   PRO A  60     1211   1591   2878   -128   -107    -29       O  
ATOM    862  CB  PRO A  60      72.985  15.037   9.330  1.00 16.83           C  
ANISOU  862  CB  PRO A  60     1442   2637   2317   -713    413   -277       C  
ATOM    863  CG  PRO A  60      71.952  14.374   8.517  1.00 17.95           C  
ANISOU  863  CG  PRO A  60     1687   3054   2079   -481    230   -379       C  
ATOM    864  CD  PRO A  60      70.677  14.500   9.292  1.00 14.41           C  
ANISOU  864  CD  PRO A  60     1449   2086   1941   -740     47   -406       C  
ATOM    865  HA  PRO A  60      73.091  13.865  11.055  1.00 15.78           H  
ANISOU  865  HA  PRO A  60     1999   1999   1999      0      0      0       H  
ATOM    866  HB2 PRO A  60      72.964  15.997   9.197  1.00 20.20           H  
ANISOU  866  HB2 PRO A  60     2558   2558   2558      0      0      0       H  
ATOM    867  HB3 PRO A  60      73.868  14.707   9.100  1.00 20.20           H  
ANISOU  867  HB3 PRO A  60     2558   2558   2558      0      0      0       H  
ATOM    868  HG2 PRO A  60      71.869  14.807   7.653  1.00 21.54           H  
ANISOU  868  HG2 PRO A  60     2728   2728   2728      0      0      0       H  
ATOM    869  HG3 PRO A  60      72.175  13.440   8.378  1.00 21.54           H  
ANISOU  869  HG3 PRO A  60     2728   2728   2728      0      0      0       H  
ATOM    870  HD2 PRO A  60      70.221  15.331   9.086  1.00 17.29           H  
ANISOU  870  HD2 PRO A  60     2190   2190   2190      0      0      0       H  
ATOM    871  HD3 PRO A  60      70.081  13.756   9.113  1.00 17.29           H  
ANISOU  871  HD3 PRO A  60     2190   2190   2190      0      0      0       H  
ATOM    872  N   GLY A  61      73.908  15.641  12.561  1.00 13.19           N  
ANISOU  872  N   GLY A  61      762   1645   2606   -183    -88   -396       N  
ATOM    873  CA  GLY A  61      74.362  16.628  13.503  1.00 14.26           C  
ANISOU  873  CA  GLY A  61     1079   1784   2555   -156    -50   -483       C  
ATOM    874  C   GLY A  61      73.634  16.757  14.763  1.00 13.77           C  
ANISOU  874  C   GLY A  61      982   1861   2389    -99   -292   -364       C  
ATOM    875  O   GLY A  61      74.088  17.438  15.698  1.00 18.07           O  
ANISOU  875  O   GLY A  61     1327   2649   2890   -228   -223  -1142       O  
ATOM    876  H   GLY A  61      74.285  14.868  12.566  1.00 15.83           H  
ANISOU  876  H   GLY A  61     2005   2005   2005      0      0      0       H  
ATOM    877  HA2 GLY A  61      75.288  16.434  13.714  1.00 17.11           H  
ANISOU  877  HA2 GLY A  61     2167   2167   2167      0      0      0       H  
ATOM    878  HA3 GLY A  61      74.344  17.491  13.061  1.00 17.11           H  
ANISOU  878  HA3 GLY A  61     2167   2167   2167      0      0      0       H  
ATOM    879  N   ALA A  62      72.423  16.209  14.870  1.00 12.90           N  
ANISOU  879  N   ALA A  62      999   1642   2259     -1   -136   -465       N  
ATOM    880  CA  ALA A  62      71.614  16.374  16.065  1.00 12.48           C  
ANISOU  880  CA  ALA A  62     1064   1458   2221    193   -161   -522       C  
ATOM    881  C   ALA A  62      72.160  15.611  17.231  1.00 12.45           C  
ANISOU  881  C   ALA A  62     1135   1301   2296    172   -134   -497       C  
ATOM    882  O   ALA A  62      72.613  14.457  17.127  1.00 14.65           O  
ANISOU  882  O   ALA A  62     1548   1460   2557    438   -397   -612       O  
ATOM    883  CB  ALA A  62      70.166  15.934  15.768  1.00 13.38           C  
ANISOU  883  CB  ALA A  62     1090   1659   2336     56   -103   -460       C  
ATOM    884  H   ALA A  62      72.113  15.746  14.214  1.00 15.48           H  
ANISOU  884  H   ALA A  62     1961   1961   1961      0      0      0       H  
ATOM    885  HA  ALA A  62      71.603  17.325  16.299  1.00 14.98           H  
ANISOU  885  HA  ALA A  62     1897   1897   1897      0      0      0       H  
ATOM    886  HB1 ALA A  62      69.829  16.430  15.018  1.00 20.07           H  
ANISOU  886  HB1 ALA A  62     2542   2542   2542      0      0      0       H  
ATOM    887  HB2 ALA A  62      70.152  14.996  15.563  1.00 20.07           H  
ANISOU  887  HB2 ALA A  62     2542   2542   2542      0      0      0       H  
ATOM    888  HB3 ALA A  62      69.616  16.102  16.537  1.00 20.07           H  
ANISOU  888  HB3 ALA A  62     2542   2542   2542      0      0      0       H  
ATOM    889  N   ARG A  63      72.061  16.210  18.424  1.00 12.93           N  
ANISOU  889  N   ARG A  63     1176   1428   2309    234   -302   -532       N  
ATOM    890  CA  ARG A  63      72.406  15.558  19.641  1.00 14.15           C  
ANISOU  890  CA  ARG A  63     1234   1799   2342    346   -452   -488       C  
ATOM    891  C   ARG A  63      71.277  14.658  20.176  1.00 15.15           C  
ANISOU  891  C   ARG A  63     1564   1657   2535    274   -362   -301       C  
ATOM    892  O   ARG A  63      71.571  13.811  21.018  1.00 19.82           O  
ANISOU  892  O   ARG A  63     2130   2274   3126    260   -642    290       O  
ATOM    893  CB  ARG A  63      72.680  16.654  20.733  1.00 14.83           C  
ANISOU  893  CB  ARG A  63     1182   2030   2422    275   -318   -641       C  
ATOM    894  CG  ARG A  63      73.839  17.572  20.338  1.00 15.17           C  
ANISOU  894  CG  ARG A  63      983   1970   2813    347   -266   -876       C  
ATOM    895  CD  ARG A  63      73.901  18.769  21.291  1.00 15.47           C  
ANISOU  895  CD  ARG A  63     1063   2093   2722    364   -509   -922       C  
ATOM    896  NE  ARG A  63      72.705  19.582  21.061  1.00 13.67           N  
ANISOU  896  NE  ARG A  63     1095   1755   2346    314   -103   -594       N  
ATOM    897  CZ  ARG A  63      72.245  20.506  21.898  1.00 11.32           C  
ANISOU  897  CZ  ARG A  63      847   1471   1983   -106     -7   -356       C  
ATOM    898  NH1 ARG A  63      72.899  20.789  22.962  1.00 13.10           N  
ANISOU  898  NH1 ARG A  63     1205   1653   2121      8   -236   -408       N  
ATOM    899  NH2 ARG A  63      71.098  21.100  21.636  1.00 12.27           N  
ANISOU  899  NH2 ARG A  63     1041   1697   1926    197     28   -304       N  
ATOM    900  H   ARG A  63      71.778  17.022  18.456  1.00 15.52           H  
ANISOU  900  H   ARG A  63     1966   1966   1966      0      0      0       H  
ATOM    901  HA  ARG A  63      73.215  15.022  19.507  1.00 16.98           H  
ANISOU  901  HA  ARG A  63     2151   2151   2151      0      0      0       H  
ATOM    902  HB2 ARG A  63      71.880  17.186  20.861  1.00 17.79           H  
ANISOU  902  HB2 ARG A  63     2253   2253   2253      0      0      0       H  
ATOM    903  HB3 ARG A  63      72.889  16.220  21.576  1.00 17.79           H  
ANISOU  903  HB3 ARG A  63     2253   2253   2253      0      0      0       H  
ATOM    904  HG2 ARG A  63      74.674  17.079  20.377  1.00 18.21           H  
ANISOU  904  HG2 ARG A  63     2306   2306   2306      0      0      0       H  
ATOM    905  HG3 ARG A  63      73.714  17.884  19.428  1.00 18.21           H  
ANISOU  905  HG3 ARG A  63     2306   2306   2306      0      0      0       H  
ATOM    906  HD2 ARG A  63      73.927  18.463  22.211  1.00 18.57           H  
ANISOU  906  HD2 ARG A  63     2352   2352   2352      0      0      0       H  
ATOM    907  HD3 ARG A  63      74.700  19.292  21.119  1.00 18.57           H  
ANISOU  907  HD3 ARG A  63     2352   2352   2352      0      0      0       H  
ATOM    908  HE  ARG A  63      72.269  19.452  20.332  1.00 16.41           H  
ANISOU  908  HE  ARG A  63     2078   2078   2078      0      0      0       H  
ATOM    909 HH11 ARG A  63      73.647  20.396  23.124  1.00 15.72           H  
ANISOU  909 HH11 ARG A  63     1991   1991   1991      0      0      0       H  
ATOM    910 HH12 ARG A  63      72.590  21.371  23.514  1.00 15.72           H  
ANISOU  910 HH12 ARG A  63     1991   1991   1991      0      0      0       H  
ATOM    911 HH21 ARG A  63      70.667  20.903  20.918  1.00 14.73           H  
ANISOU  911 HH21 ARG A  63     1866   1866   1866      0      0      0       H  
ATOM    912 HH22 ARG A  63      70.781  21.683  22.182  1.00 14.73           H  
ANISOU  912 HH22 ARG A  63     1866   1866   1866      0      0      0       H  
ATOM    913  N   THR A  64      70.071  14.964  19.777  1.00 14.23           N  
ANISOU  913  N   THR A  64     1469   1743   2193     54   -237    -39       N  
ATOM    914  CA  THR A  64      68.901  14.241  20.228  1.00 14.34           C  
ANISOU  914  CA  THR A  64     1632   1748   2070     55    -12    -74       C  
ATOM    915  C   THR A  64      68.306  13.415  19.102  1.00 13.83           C  
ANISOU  915  C   THR A  64     1375   1684   2197     36    182   -223       C  
ATOM    916  O   THR A  64      68.820  13.441  17.974  1.00 14.40           O  
ANISOU  916  O   THR A  64     1483   1772   2215     24    228   -373       O  
ATOM    917  CB  THR A  64      67.808  15.176  20.742  1.00 14.51           C  
ANISOU  917  CB  THR A  64     1731   1576   2208   -130    199   -238       C  
ATOM    918  OG1 THR A  64      67.242  15.895  19.647  1.00 15.53           O  
ANISOU  918  OG1 THR A  64     1429   1879   2591    244    117   -255       O  
ATOM    919  CG2 THR A  64      68.305  16.144  21.801  1.00 19.29           C  
ANISOU  919  CG2 THR A  64     2499   2262   2569   -299     66   -713       C  
ATOM    920  H   THR A  64      69.969  15.617  19.227  1.00 17.07           H  
ANISOU  920  H   THR A  64     2162   2162   2162      0      0      0       H  
ATOM    921  HA  THR A  64      69.165  13.638  20.954  1.00 17.21           H  
ANISOU  921  HA  THR A  64     2180   2180   2180      0      0      0       H  
ATOM    922  HB  THR A  64      67.102  14.626  21.141  1.00 17.42           H  
ANISOU  922  HB  THR A  64     2206   2206   2206      0      0      0       H  
ATOM    923  HG1 THR A  64      66.975  15.365  19.081  1.00 23.29           H  
ANISOU  923  HG1 THR A  64     2950   2950   2950      0      0      0       H  
ATOM    924 HG21 THR A  64      68.645  15.650  22.551  1.00 28.94           H  
ANISOU  924 HG21 THR A  64     3665   3665   3665      0      0      0       H  
ATOM    925 HG22 THR A  64      69.003  16.690  21.434  1.00 28.94           H  
ANISOU  925 HG22 THR A  64     3665   3665   3665      0      0      0       H  
ATOM    926 HG23 THR A  64      67.579  16.703  22.089  1.00 28.94           H  
ANISOU  926 HG23 THR A  64     3665   3665   3665      0      0      0       H  
ATOM    927  N   ARG A  65      67.196  12.754  19.327  1.00 15.19           N  
ANISOU  927  N   ARG A  65     1468   1862   2440    -94    229   -159       N  
ATOM    928  CA  ARG A  65      66.544  12.015  18.283  1.00 15.93           C  
ANISOU  928  CA  ARG A  65     1664   1675   2715   -212    530   -601       C  
ATOM    929  C   ARG A  65      65.833  12.900  17.262  1.00 16.57           C  
ANISOU  929  C   ARG A  65     1851   1847   2599   -705      7   -572       C  
ATOM    930  O   ARG A  65      65.353  12.375  16.253  1.00 20.91           O  
ANISOU  930  O   ARG A  65     3584   2182   2179  -1122    252   -707       O  
ATOM    931  CB  ARG A  65      65.496  11.089  18.875  1.00 17.23           C  
ANISOU  931  CB  ARG A  65     1741   1907   2898   -213    623   -354       C  
ATOM    932  CG  ARG A  65      65.977   9.776  19.355  1.00 22.11           C  
ANISOU  932  CG  ARG A  65     3195   2163   3043    358   1527     79       C  
ATOM    933  CD  ARG A  65      64.755   9.020  19.849  1.00 24.75           C  
ANISOU  933  CD  ARG A  65     3861   2500   3042   -216   1429    248       C  
ATOM    934  NE  ARG A  65      64.029   8.286  18.855  1.00 25.44           N  
ANISOU  934  NE  ARG A  65     2901   3646   3119     14   1305    325       N  
ATOM    935  CZ  ARG A  65      62.751   7.897  18.924  1.00 26.31           C  
ANISOU  935  CZ  ARG A  65     2709   4193   3097    310   1458    800       C  
ATOM    936  NH1 ARG A  65      61.983   8.317  19.820  1.00 29.84           N  
ANISOU  936  NH1 ARG A  65     3353   4410   3574   1971   1671   1428       N  
ATOM    937  NH2 ARG A  65      62.299   7.057  17.970  1.00 30.97           N  
ANISOU  937  NH2 ARG A  65     1764   6476   3527    597    314    132       N  
ATOM    938  H   ARG A  65      66.853  12.762  20.116  1.00 18.22           H  
ANISOU  938  H   ARG A  65     2308   2308   2308      0      0      0       H  
ATOM    939  HA  ARG A  65      67.214  11.473  17.816  1.00 19.12           H  
ANISOU  939  HA  ARG A  65     2422   2422   2422      0      0      0       H  
ATOM    940  HB2 ARG A  65      65.072  11.547  19.617  1.00 20.67           H  
ANISOU  940  HB2 ARG A  65     2618   2618   2618      0      0      0       H  
ATOM    941  HB3 ARG A  65      64.814  10.935  18.202  1.00 20.67           H  
ANISOU  941  HB3 ARG A  65     2618   2618   2618      0      0      0       H  
ATOM    942  HG2 ARG A  65      66.407   9.289  18.634  1.00 26.53           H  
ANISOU  942  HG2 ARG A  65     3360   3360   3360      0      0      0       H  
ATOM    943  HG3 ARG A  65      66.616   9.893  20.075  1.00 26.53           H  
ANISOU  943  HG3 ARG A  65     3360   3360   3360      0      0      0       H  
ATOM    944  HD2 ARG A  65      65.038   8.401  20.539  1.00 29.70           H  
ANISOU  944  HD2 ARG A  65     3762   3762   3762      0      0      0       H  
ATOM    945  HD3 ARG A  65      64.149   9.657  20.260  1.00 29.70           H  
ANISOU  945  HD3 ARG A  65     3762   3762   3762      0      0      0       H  
ATOM    946  HE  ARG A  65      64.459   8.073  18.142  1.00 30.53           H  
ANISOU  946  HE  ARG A  65     3867   3867   3867      0      0      0       H  
ATOM    947 HH11 ARG A  65      62.273   8.870  20.411  1.00 35.81           H  
ANISOU  947 HH11 ARG A  65     4535   4535   4535      0      0      0       H  
ATOM    948 HH12 ARG A  65      61.165   8.052  19.843  1.00 35.81           H  
ANISOU  948 HH12 ARG A  65     4535   4535   4535      0      0      0       H  
ATOM    949 HH21 ARG A  65      62.834   6.773  17.359  1.00 37.17           H  
ANISOU  949 HH21 ARG A  65     4708   4708   4708      0      0      0       H  
ATOM    950 HH22 ARG A  65      61.477   6.805  17.973  1.00 37.17           H  
ANISOU  950 HH22 ARG A  65     4708   4708   4708      0      0      0       H  
ATOM    951  N   GLY A  66      65.704  14.182  17.520  1.00 15.17           N  
ANISOU  951  N   GLY A  66     1488   1929   2345   -207   -279   -736       N  
ATOM    952  CA  GLY A  66      65.128  15.032  16.500  1.00 15.94           C  
ANISOU  952  CA  GLY A  66     1352   2225   2478   -452   -381   -495       C  
ATOM    953  C   GLY A  66      63.690  14.747  16.214  1.00 13.92           C  
ANISOU  953  C   GLY A  66     1256   1874   2159   -324   -108   -800       C  
ATOM    954  O   GLY A  66      62.934  14.194  17.068  1.00 18.59           O  
ANISOU  954  O   GLY A  66     1807   3009   2245   -736    -12   -521       O  
ATOM    955  H   GLY A  66      65.956  14.508  18.275  1.00 18.20           H  
ANISOU  955  H   GLY A  66     2305   2305   2305      0      0      0       H  
ATOM    956  HA2 GLY A  66      65.213  15.957  16.781  1.00 19.12           H  
ANISOU  956  HA2 GLY A  66     2422   2422   2422      0      0      0       H  
ATOM    957  HA3 GLY A  66      65.636  14.925  15.681  1.00 19.12           H  
ANISOU  957  HA3 GLY A  66     2422   2422   2422      0      0      0       H  
ATOM    958  N   THR A  67      63.248  15.153  15.067  1.00 13.38           N  
ANISOU  958  N   THR A  67     1167   1707   2211   -143   -107   -797       N  
ATOM    959  CA  THR A  67      61.823  15.180  14.751  1.00 12.55           C  
ANISOU  959  CA  THR A  67     1085   1510   2173   -126     61   -585       C  
ATOM    960  C   THR A  67      61.445  14.262  13.594  1.00 11.15           C  
ANISOU  960  C   THR A  67      892   1172   2172   -145     34   -423       C  
ATOM    961  O   THR A  67      60.286  14.230  13.231  1.00 13.40           O  
ANISOU  961  O   THR A  67      890   1627   2573     21    -31   -747       O  
ATOM    962  CB  THR A  67      61.431  16.611  14.363  1.00 15.72           C  
ANISOU  962  CB  THR A  67     1609   1400   2965    -20   -351   -841       C  
ATOM    963  OG1 THR A  67      62.050  16.985  13.180  1.00 18.05           O  
ANISOU  963  OG1 THR A  67     1778   1470   3612   -378   -396     11       O  
ATOM    964  CG2 THR A  67      61.726  17.611  15.457  1.00 23.92           C  
ANISOU  964  CG2 THR A  67     2661   2041   4386    374  -1164  -1794       C  
ATOM    965  H   THR A  67      63.811  15.414  14.472  1.00 16.06           H  
ANISOU  965  H   THR A  67     2034   2034   2034      0      0      0       H  
ATOM    966  HA  THR A  67      61.316  14.916  15.546  1.00 15.06           H  
ANISOU  966  HA  THR A  67     1907   1907   1907      0      0      0       H  
ATOM    967  HB  THR A  67      60.464  16.620  14.206  1.00 18.87           H  
ANISOU  967  HB  THR A  67     2390   2390   2390      0      0      0       H  
ATOM    968  HG1 THR A  67      62.468  17.680  13.298  1.00 27.08           H  
ANISOU  968  HG1 THR A  67     3430   3430   3430      0      0      0       H  
ATOM    969 HG21 THR A  67      61.239  17.372  16.249  1.00 35.88           H  
ANISOU  969 HG21 THR A  67     4544   4544   4544      0      0      0       H  
ATOM    970 HG22 THR A  67      62.667  17.608  15.648  1.00 35.88           H  
ANISOU  970 HG22 THR A  67     4544   4544   4544      0      0      0       H  
ATOM    971 HG23 THR A  67      61.460  18.487  15.170  1.00 35.88           H  
ANISOU  971 HG23 THR A  67     4544   4544   4544      0      0      0       H  
ATOM    972  N   ARG A  68      62.390  13.509  13.055  1.00 10.71           N  
ANISOU  972  N   ARG A  68      774   1197   2100   -198      8   -413       N  
ATOM    973  CA  ARG A  68      62.093  12.668  11.916  1.00 10.02           C  
ANISOU  973  CA  ARG A  68      784   1018   2007   -214      3   -290       C  
ATOM    974  C   ARG A  68      61.864  11.234  12.318  1.00  9.20           C  
ANISOU  974  C   ARG A  68      845   1065   1586   -135     -9   -348       C  
ATOM    975  O   ARG A  68      62.611  10.687  13.136  1.00 10.01           O  
ANISOU  975  O   ARG A  68      857   1224   1721   -124    -56   -259       O  
ATOM    976  CB  ARG A  68      63.245  12.763  10.892  1.00  9.79           C  
ANISOU  976  CB  ARG A  68      847   1041   1832    -47    -78   -145       C  
ATOM    977  CG  ARG A  68      63.561  14.195  10.474  1.00 12.41           C  
ANISOU  977  CG  ARG A  68     1331   1182   2203   -200    178    -61       C  
ATOM    978  CD  ARG A  68      64.741  14.310   9.578  1.00 13.65           C  
ANISOU  978  CD  ARG A  68     1398   1521   2267   -354    141      3       C  
ATOM    979  NE  ARG A  68      64.952  15.711   9.248  1.00 16.79           N  
ANISOU  979  NE  ARG A  68     1679   1610   3088   -176    576    268       N  
ATOM    980  CZ  ARG A  68      65.886  16.195   8.483  1.00 18.20           C  
ANISOU  980  CZ  ARG A  68     1852   1848   3215   -159    608    565       C  
ATOM    981  NH1 ARG A  68      66.791  15.356   7.965  1.00 21.90           N  
ANISOU  981  NH1 ARG A  68     1970   2502   3849   -262   1164    136       N  
ATOM    982  NH2 ARG A  68      65.935  17.534   8.321  1.00 28.05           N  
ANISOU  982  NH2 ARG A  68     3150   1973   5537   -253   1419   1091       N  
ATOM    983  H   ARG A  68      63.185  13.520  13.383  1.00 12.86           H  
ANISOU  983  H   ARG A  68     1629   1629   1629      0      0      0       H  
ATOM    984  HA  ARG A  68      61.275  13.002  11.492  1.00 12.03           H  
ANISOU  984  HA  ARG A  68     1524   1524   1524      0      0      0       H  
ATOM    985  HB2 ARG A  68      64.042  12.364  11.277  1.00 11.75           H  
ANISOU  985  HB2 ARG A  68     1488   1488   1488      0      0      0       H  
ATOM    986  HB3 ARG A  68      63.009  12.249  10.104  1.00 11.75           H  
ANISOU  986  HB3 ARG A  68     1488   1488   1488      0      0      0       H  
ATOM    987  HG2 ARG A  68      62.788  14.567  10.022  1.00 14.90           H  
ANISOU  987  HG2 ARG A  68     1887   1887   1887      0      0      0       H  
ATOM    988  HG3 ARG A  68      63.721  14.726  11.270  1.00 14.90           H  
ANISOU  988  HG3 ARG A  68     1887   1887   1887      0      0      0       H  
ATOM    989  HD2 ARG A  68      65.527  13.953  10.020  1.00 16.38           H  
ANISOU  989  HD2 ARG A  68     2075   2075   2075      0      0      0       H  
ATOM    990  HD3 ARG A  68      64.589  13.799   8.767  1.00 16.38           H  
ANISOU  990  HD3 ARG A  68     2075   2075   2075      0      0      0       H  
ATOM    991  HE  ARG A  68      64.403  16.276   9.593  1.00 20.14           H  
ANISOU  991  HE  ARG A  68     2551   2551   2551      0      0      0       H  
ATOM    992 HH11 ARG A  68      66.748  14.516   8.139  1.00 26.28           H  
ANISOU  992 HH11 ARG A  68     3328   3328   3328      0      0      0       H  
ATOM    993 HH12 ARG A  68      67.416  15.658   7.457  1.00 26.28           H  
ANISOU  993 HH12 ARG A  68     3328   3328   3328      0      0      0       H  
ATOM    994 HH21 ARG A  68      65.360  18.037   8.717  1.00 33.66           H  
ANISOU  994 HH21 ARG A  68     4263   4263   4263      0      0      0       H  
ATOM    995 HH22 ARG A  68      66.541  17.885   7.821  1.00 33.66           H  
ANISOU  995 HH22 ARG A  68     4263   4263   4263      0      0      0       H  
ATOM    996  N   ARG A  69      60.864  10.609  11.740  1.00  9.00           N  
ANISOU  996  N   ARG A  69      742   1071   1606   -245     11   -147       N  
ATOM    997  CA  ARG A  69      60.493   9.260  12.100  1.00  9.07           C  
ANISOU  997  CA  ARG A  69      654   1075   1717   -216    -59   -158       C  
ATOM    998  C   ARG A  69      59.898   8.527  10.877  1.00  8.28           C  
ANISOU  998  C   ARG A  69      712    975   1459   -128     -3    -53       C  
ATOM    999  O   ARG A  69      59.345   9.155  10.002  1.00  9.77           O  
ANISOU  999  O   ARG A  69     1123    911   1678    -75   -176    -69       O  
ATOM   1000  CB  ARG A  69      59.375   9.214  13.166  1.00 10.27           C  
ANISOU 1000  CB  ARG A  69     1018   1330   1553   -289     43   -138       C  
ATOM   1001  CG  ARG A  69      59.683   9.934  14.430  1.00 12.86           C  
ANISOU 1001  CG  ARG A  69     1103   2036   1748   -195    -42   -487       C  
ATOM   1002  CD  ARG A  69      60.526   9.359  15.388  1.00 13.44           C  
ANISOU 1002  CD  ARG A  69     1424   2138   1543   -469    -57   -121       C  
ATOM   1003  NE  ARG A  69      60.664   9.987  16.653  1.00 14.03           N  
ANISOU 1003  NE  ARG A  69     1256   2453   1621   -207     76   -322       N  
ATOM   1004  CZ  ARG A  69      61.545  10.931  16.883  1.00 13.59           C  
ANISOU 1004  CZ  ARG A  69     1361   2068   1734     54   -187   -380       C  
ATOM   1005  NH1 ARG A  69      62.396  11.253  16.014  1.00 14.14           N  
ANISOU 1005  NH1 ARG A  69     1421   1928   2025   -397   -121   -470       N  
ATOM   1006  NH2 ARG A  69      61.595  11.491  18.076  1.00 17.24           N  
ANISOU 1006  NH2 ARG A  69     2053   2547   1952    226   -190   -749       N  
ATOM   1007  H   ARG A  69      60.416  11.015  11.128  1.00 10.80           H  
ANISOU 1007  H   ARG A  69     1368   1368   1368      0      0      0       H  
ATOM   1008  HA  ARG A  69      61.281   8.776  12.426  1.00 10.88           H  
ANISOU 1008  HA  ARG A  69     1378   1378   1378      0      0      0       H  
ATOM   1009  HB2 ARG A  69      58.569   9.595  12.783  1.00 12.32           H  
ANISOU 1009  HB2 ARG A  69     1560   1560   1560      0      0      0       H  
ATOM   1010  HB3 ARG A  69      59.188   8.286  13.377  1.00 12.32           H  
ANISOU 1010  HB3 ARG A  69     1560   1560   1560      0      0      0       H  
ATOM   1011  HG2 ARG A  69      60.069  10.790  14.185  1.00 15.44           H  
ANISOU 1011  HG2 ARG A  69     1955   1955   1955      0      0      0       H  
ATOM   1012  HG3 ARG A  69      58.838  10.122  14.867  1.00 15.44           H  
ANISOU 1012  HG3 ARG A  69     1955   1955   1955      0      0      0       H  
ATOM   1013  HD2 ARG A  69      60.216   8.453  15.544  1.00 16.12           H  
ANISOU 1013  HD2 ARG A  69     2042   2042   2042      0      0      0       H  
ATOM   1014  HD3 ARG A  69      61.411   9.293  14.997  1.00 16.12           H  
ANISOU 1014  HD3 ARG A  69     2042   2042   2042      0      0      0       H  
ATOM   1015  HE  ARG A  69      60.149   9.738  17.296  1.00 16.83           H  
ANISOU 1015  HE  ARG A  69     2132   2132   2132      0      0      0       H  
ATOM   1016 HH11 ARG A  69      62.407  10.852  15.254  1.00 16.97           H  
ANISOU 1016 HH11 ARG A  69     2149   2149   2149      0      0      0       H  
ATOM   1017 HH12 ARG A  69      62.967  11.874  16.181  1.00 16.97           H  
ANISOU 1017 HH12 ARG A  69     2149   2149   2149      0      0      0       H  
ATOM   1018 HH21 ARG A  69      61.018  11.277  18.676  1.00 20.69           H  
ANISOU 1018 HH21 ARG A  69     2620   2620   2620      0      0      0       H  
ATOM   1019 HH22 ARG A  69      62.206  12.070  18.254  1.00 20.69           H  
ANISOU 1019 HH22 ARG A  69     2620   2620   2620      0      0      0       H  
ATOM   1020  N   ILE A  70      59.999   7.218  10.935  1.00  7.75           N  
ANISOU 1020  N   ILE A  70      639   1011   1293   -160    -61     -6       N  
ATOM   1021  CA  ILE A  70      59.154   6.345  10.095  1.00  8.00           C  
ANISOU 1021  CA  ILE A  70      640   1068   1330   -133    -58    -83       C  
ATOM   1022  C   ILE A  70      58.213   5.616  11.027  1.00  7.65           C  
ANISOU 1022  C   ILE A  70      640    871   1395   -141    -81    -53       C  
ATOM   1023  O   ILE A  70      58.624   5.069  12.045  1.00  9.42           O  
ANISOU 1023  O   ILE A  70      781   1395   1402   -118   -121    137       O  
ATOM   1024  CB  ILE A  70      59.965   5.389   9.253  1.00  9.95           C  
ANISOU 1024  CB  ILE A  70      648   1477   1656    -90     77   -354       C  
ATOM   1025  CG1 ILE A  70      60.636   6.236   8.097  1.00 12.39           C  
ANISOU 1025  CG1 ILE A  70     1295   1703   1709   -634    330   -447       C  
ATOM   1026  CG2 ILE A  70      59.090   4.259   8.655  1.00 10.88           C  
ANISOU 1026  CG2 ILE A  70     1080   1389   1664   -335    311   -354       C  
ATOM   1027  CD1 ILE A  70      61.558   5.502   7.211  1.00 14.66           C  
ANISOU 1027  CD1 ILE A  70     1523   2262   1785     81    315     63       C  
ATOM   1028  H   ILE A  70      60.568   6.862  11.472  1.00  9.29           H  
ANISOU 1028  H   ILE A  70     1177   1177   1177      0      0      0       H  
ATOM   1029  HA  ILE A  70      58.622   6.911   9.497  1.00  9.60           H  
ANISOU 1029  HA  ILE A  70     1216   1216   1216      0      0      0       H  
ATOM   1030  HB  ILE A  70      60.668   4.990   9.808  1.00 11.94           H  
ANISOU 1030  HB  ILE A  70     1512   1512   1512      0      0      0       H  
ATOM   1031 HG12 ILE A  70      59.931   6.619   7.552  1.00 14.86           H  
ANISOU 1031 HG12 ILE A  70     1882   1882   1882      0      0      0       H  
ATOM   1032 HG13 ILE A  70      61.122   6.971   8.501  1.00 14.86           H  
ANISOU 1032 HG13 ILE A  70     1882   1882   1882      0      0      0       H  
ATOM   1033 HG21 ILE A  70      58.678   3.763   9.366  1.00 16.32           H  
ANISOU 1033 HG21 ILE A  70     2067   2067   2067      0      0      0       H  
ATOM   1034 HG22 ILE A  70      58.410   4.643   8.097  1.00 16.32           H  
ANISOU 1034 HG22 ILE A  70     2067   2067   2067      0      0      0       H  
ATOM   1035 HG23 ILE A  70      59.640   3.671   8.132  1.00 16.32           H  
ANISOU 1035 HG23 ILE A  70     2067   2067   2067      0      0      0       H  
ATOM   1036 HD11 ILE A  70      61.086   4.786   6.780  1.00 21.99           H  
ANISOU 1036 HD11 ILE A  70     2785   2785   2785      0      0      0       H  
ATOM   1037 HD12 ILE A  70      61.907   6.101   6.546  1.00 21.99           H  
ANISOU 1037 HD12 ILE A  70     2785   2785   2785      0      0      0       H  
ATOM   1038 HD13 ILE A  70      62.282   5.143   7.729  1.00 21.99           H  
ANISOU 1038 HD13 ILE A  70     2785   2785   2785      0      0      0       H  
ATOM   1039  N   ILE A  71      56.941   5.607  10.656  1.00  7.69           N  
ANISOU 1039  N   ILE A  71      653   1021   1250   -133    -85     12       N  
ATOM   1040  CA  ILE A  71      55.921   4.827  11.315  1.00  7.82           C  
ANISOU 1040  CA  ILE A  71      697   1046   1230   -102     -3    -33       C  
ATOM   1041  C   ILE A  71      55.553   3.687  10.397  1.00  7.57           C  
ANISOU 1041  C   ILE A  71      602   1062   1210   -149    -57    -20       C  
ATOM   1042  O   ILE A  71      55.145   3.931   9.272  1.00  9.40           O  
ANISOU 1042  O   ILE A  71     1132   1110   1328   -223   -278     60       O  
ATOM   1043  CB  ILE A  71      54.680   5.683  11.656  1.00  9.46           C  
ANISOU 1043  CB  ILE A  71      802   1064   1728     30     91     34       C  
ATOM   1044  CG1 ILE A  71      54.959   6.824  12.593  1.00 13.38           C  
ANISOU 1044  CG1 ILE A  71     1082   1426   2577     63    246   -615       C  
ATOM   1045  CG2 ILE A  71      53.603   4.770  12.240  1.00 12.24           C  
ANISOU 1045  CG2 ILE A  71      937   1315   2401    -41    569     11       C  
ATOM   1046  CD1 ILE A  71      55.871   6.796  13.618  1.00 22.92           C  
ANISOU 1046  CD1 ILE A  71     2835   2854   3019   1001   -852  -1696       C  
ATOM   1047  H   ILE A  71      56.711   6.092   9.984  1.00  9.23           H  
ANISOU 1047  H   ILE A  71     1169   1169   1169      0      0      0       H  
ATOM   1048  HA  ILE A  71      56.290   4.459  12.145  1.00  9.39           H  
ANISOU 1048  HA  ILE A  71     1189   1189   1189      0      0      0       H  
ATOM   1049  HB  ILE A  71      54.335   6.058  10.820  1.00 11.35           H  
ANISOU 1049  HB  ILE A  71     1437   1437   1437      0      0      0       H  
ATOM   1050 HG12 ILE A  71      55.207   7.577  12.034  1.00 16.06           H  
ANISOU 1050 HG12 ILE A  71     2034   2034   2034      0      0      0       H  
ATOM   1051 HG13 ILE A  71      54.107   7.054  12.998  1.00 16.06           H  
ANISOU 1051 HG13 ILE A  71     2034   2034   2034      0      0      0       H  
ATOM   1052 HG21 ILE A  71      53.435   4.045  11.634  1.00 18.37           H  
ANISOU 1052 HG21 ILE A  71     2327   2327   2327      0      0      0       H  
ATOM   1053 HG22 ILE A  71      53.901   4.421  13.083  1.00 18.37           H  
ANISOU 1053 HG22 ILE A  71     2327   2327   2327      0      0      0       H  
ATOM   1054 HG23 ILE A  71      52.794   5.272  12.369  1.00 18.37           H  
ANISOU 1054 HG23 ILE A  71     2327   2327   2327      0      0      0       H  
ATOM   1055 HD11 ILE A  71      55.637   6.099  14.236  1.00 34.38           H  
ANISOU 1055 HD11 ILE A  71     4354   4354   4354      0      0      0       H  
ATOM   1056 HD12 ILE A  71      56.747   6.628  13.263  1.00 34.38           H  
ANISOU 1056 HD12 ILE A  71     4354   4354   4354      0      0      0       H  
ATOM   1057 HD13 ILE A  71      55.867   7.642  14.073  1.00 34.38           H  
ANISOU 1057 HD13 ILE A  71     4354   4354   4354      0      0      0       H  
ATOM   1058  N   THR A  72      55.701   2.451  10.872  1.00  7.68           N  
ANISOU 1058  N   THR A  72      716   1099   1103   -179    -30    -16       N  
ATOM   1059  CA  THR A  72      55.227   1.322  10.100  1.00  7.65           C  
ANISOU 1059  CA  THR A  72      686   1029   1192   -107    129    -44       C  
ATOM   1060  C   THR A  72      53.785   1.025  10.501  1.00  8.07           C  
ANISOU 1060  C   THR A  72      672   1118   1279    -77     92    -13       C  
ATOM   1061  O   THR A  72      53.416   1.111  11.658  1.00  9.18           O  
ANISOU 1061  O   THR A  72      720   1527   1242   -105    173   -118       O  
ATOM   1062  CB  THR A  72      56.082   0.090  10.360  1.00  8.64           C  
ANISOU 1062  CB  THR A  72      697   1199   1388     -6     91   -176       C  
ATOM   1063  OG1 THR A  72      56.014  -0.307  11.743  1.00  9.40           O  
ANISOU 1063  OG1 THR A  72      898   1160   1512     78    124     87       O  
ATOM   1064  CG2 THR A  72      57.524   0.332   9.962  1.00  9.82           C  
ANISOU 1064  CG2 THR A  72      757   1429   1544     44    191    -54       C  
ATOM   1065  H   THR A  72      56.077   2.324  11.635  1.00  9.22           H  
ANISOU 1065  H   THR A  72     1168   1168   1168      0      0      0       H  
ATOM   1066  HA  THR A  72      55.260   1.544   9.146  1.00  9.18           H  
ANISOU 1066  HA  THR A  72     1163   1163   1163      0      0      0       H  
ATOM   1067  HB  THR A  72      55.733  -0.645   9.814  1.00 10.37           H  
ANISOU 1067  HB  THR A  72     1313   1313   1313      0      0      0       H  
ATOM   1068  HG1 THR A  72      55.231  -0.435  11.952  1.00 14.10           H  
ANISOU 1068  HG1 THR A  72     1786   1786   1786      0      0      0       H  
ATOM   1069 HG21 THR A  72      57.567   0.543   9.027  1.00 14.73           H  
ANISOU 1069 HG21 THR A  72     1866   1866   1866      0      0      0       H  
ATOM   1070 HG22 THR A  72      57.878   1.064  10.472  1.00 14.73           H  
ANISOU 1070 HG22 THR A  72     1866   1866   1866      0      0      0       H  
ATOM   1071 HG23 THR A  72      58.041  -0.458  10.136  1.00 14.73           H  
ANISOU 1071 HG23 THR A  72     1866   1866   1866      0      0      0       H  
ATOM   1072  N   GLY A  73      53.006   0.590   9.512  1.00  8.42           N  
ANISOU 1072  N   GLY A  73      763   1249   1189   -186    112    -89       N  
ATOM   1073  CA  GLY A  73      51.746  -0.096   9.782  1.00  8.67           C  
ANISOU 1073  CA  GLY A  73      718   1216   1358   -119     72   -111       C  
ATOM   1074  C   GLY A  73      51.904  -1.573   9.439  1.00  8.87           C  
ANISOU 1074  C   GLY A  73      655   1246   1468   -106     26   -113       C  
ATOM   1075  O   GLY A  73      52.839  -1.948   8.746  1.00 11.56           O  
ANISOU 1075  O   GLY A  73      877   1245   2271   -140    471   -285       O  
ATOM   1076  H   GLY A  73      53.250   0.716   8.697  1.00 10.11           H  
ANISOU 1076  H   GLY A  73     1280   1280   1280      0      0      0       H  
ATOM   1077  HA2 GLY A  73      51.511   0.002  10.718  1.00 10.40           H  
ANISOU 1077  HA2 GLY A  73     1317   1317   1317      0      0      0       H  
ATOM   1078  HA3 GLY A  73      51.037   0.293   9.247  1.00 10.40           H  
ANISOU 1078  HA3 GLY A  73     1317   1317   1317      0      0      0       H  
ATOM   1079  N   GLU A  74      50.979  -2.387   9.856  1.00  9.06           N  
ANISOU 1079  N   GLU A  74      786   1143   1512    -32    238   -121       N  
ATOM   1080  CA  GLU A  74      51.116  -3.816   9.650  1.00 10.40           C  
ANISOU 1080  CA  GLU A  74     1198   1125   1629    -94     80    -35       C  
ATOM   1081  C   GLU A  74      50.953  -4.243   8.198  1.00  9.89           C  
ANISOU 1081  C   GLU A  74     1141    995   1623    -37    -38    -72       C  
ATOM   1082  O   GLU A  74      51.402  -5.323   7.838  1.00 12.55           O  
ANISOU 1082  O   GLU A  74     1782   1195   1793    247    -16   -122       O  
ATOM   1083  CB  GLU A  74      50.245  -4.586  10.608  1.00 17.65           C  
ANISOU 1083  CB  GLU A  74     3326   1450   1930   -719    840   -102       C  
ATOM   1084  CG  GLU A  74      50.962  -4.567  12.007  1.00 24.99           C  
ANISOU 1084  CG  GLU A  74     4904   2708   1883   -435    460    322       C  
ATOM   1085  CD  GLU A  74      52.311  -5.245  12.017  1.00 32.30           C  
ANISOU 1085  CD  GLU A  74     5842   2724   3706    460  -1078    -35       C  
ATOM   1086  OE1 GLU A  74      52.393  -6.495  11.997  1.00 44.44           O  
ANISOU 1086  OE1 GLU A  74     7493   2653   6741    448  -1198    674       O  
ATOM   1087  OE2 GLU A  74      53.431  -4.617  12.214  1.00 31.62           O  
ANISOU 1087  OE2 GLU A  74     5349   2826   3840   1405  -2010  -1196       O  
ATOM   1088  H   GLU A  74      50.283  -2.076  10.255  1.00 10.87           H  
ANISOU 1088  H   GLU A  74     1377   1377   1377      0      0      0       H  
ATOM   1089  HA  GLU A  74      52.040  -4.034   9.892  1.00 12.48           H  
ANISOU 1089  HA  GLU A  74     1581   1581   1581      0      0      0       H  
ATOM   1090  HB2 GLU A  74      49.369  -4.173  10.674  1.00 21.18           H  
ANISOU 1090  HB2 GLU A  74     2682   2682   2682      0      0      0       H  
ATOM   1091  HB3 GLU A  74      50.132  -5.499  10.301  1.00 21.18           H  
ANISOU 1091  HB3 GLU A  74     2682   2682   2682      0      0      0       H  
ATOM   1092  HG2 GLU A  74      51.075  -3.644  12.286  1.00 29.99           H  
ANISOU 1092  HG2 GLU A  74     3798   3798   3798      0      0      0       H  
ATOM   1093  HG3 GLU A  74      50.390  -5.002  12.657  1.00 29.99           H  
ANISOU 1093  HG3 GLU A  74     3798   3798   3798      0      0      0       H  
ATOM   1094  N   ALA A  75      50.282  -3.473   7.399  1.00  9.60           N  
ANISOU 1094  N   ALA A  75     1045   1039   1563   -138     -5   -137       N  
ATOM   1095  CA  ALA A  75      50.052  -3.876   6.014  1.00 10.05           C  
ANISOU 1095  CA  ALA A  75     1059   1209   1552   -171    -93    -65       C  
ATOM   1096  C   ALA A  75      51.334  -3.827   5.221  1.00  9.00           C  
ANISOU 1096  C   ALA A  75     1085    967   1370   -108    -97    -91       C  
ATOM   1097  O   ALA A  75      52.291  -3.078   5.513  1.00  9.31           O  
ANISOU 1097  O   ALA A  75     1038   1116   1384    -90    -59   -162       O  
ATOM   1098  CB  ALA A  75      48.996  -3.027   5.403  1.00 11.17           C  
ANISOU 1098  CB  ALA A  75     1056   1417   1773   -125   -118     73       C  
ATOM   1099  H   ALA A  75      49.973  -2.724   7.684  1.00 11.52           H  
ANISOU 1099  H   ALA A  75     1459   1459   1459      0      0      0       H  
ATOM   1100  HA  ALA A  75      49.733  -4.802   6.016  1.00 12.06           H  
ANISOU 1100  HA  ALA A  75     1527   1527   1527      0      0      0       H  
ATOM   1101  HB1 ALA A  75      48.196  -3.081   5.931  1.00 16.76           H  
ANISOU 1101  HB1 ALA A  75     2123   2123   2123      0      0      0       H  
ATOM   1102  HB2 ALA A  75      49.297  -2.115   5.371  1.00 16.76           H  
ANISOU 1102  HB2 ALA A  75     2123   2123   2123      0      0      0       H  
ATOM   1103  HB3 ALA A  75      48.813  -3.335   4.512  1.00 16.76           H  
ANISOU 1103  HB3 ALA A  75     2123   2123   2123      0      0      0       H  
ATOM   1104  N   THR A  76      51.357  -4.596   4.145  1.00 10.72           N  
ANISOU 1104  N   THR A  76     1424   1095   1552   -328     41   -261       N  
ATOM   1105  CA  THR A  76      52.461  -4.665   3.262  1.00 11.37           C  
ANISOU 1105  CA  THR A  76     1468   1191   1662     34    176    -60       C  
ATOM   1106  C   THR A  76      52.787  -3.278   2.662  1.00  9.21           C  
ANISOU 1106  C   THR A  76      989   1172   1338    -12    -24   -208       C  
ATOM   1107  O   THR A  76      51.899  -2.607   2.158  1.00  9.83           O  
ANISOU 1107  O   THR A  76      990   1319   1427    -80   -191   -150       O  
ATOM   1108  CB  THR A  76      52.004  -5.609   2.013  1.00 17.33           C  
ANISOU 1108  CB  THR A  76     3282   1149   2154   -425    837   -540       C  
ATOM   1109  OG1 THR A  76      51.597  -6.844   2.549  1.00 22.78           O  
ANISOU 1109  OG1 THR A  76     4448   1440   2769   -739    814   -427       O  
ATOM   1110  CG2 THR A  76      53.215  -5.817   1.191  1.00 25.08           C  
ANISOU 1110  CG2 THR A  76     4437   2118   2976   -317   1791  -1024       C  
ATOM   1111  H   THR A  76      50.666  -5.078   3.973  1.00 12.86           H  
ANISOU 1111  H   THR A  76     1629   1629   1629      0      0      0       H  
ATOM   1112  HA  THR A  76      53.245  -5.041   3.714  1.00 13.65           H  
ANISOU 1112  HA  THR A  76     1729   1729   1729      0      0      0       H  
ATOM   1113  HB  THR A  76      51.287  -5.191   1.493  1.00 20.80           H  
ANISOU 1113  HB  THR A  76     2634   2634   2634      0      0      0       H  
ATOM   1114  HG1 THR A  76      50.920  -6.737   2.999  1.00 34.17           H  
ANISOU 1114  HG1 THR A  76     4328   4328   4328      0      0      0       H  
ATOM   1115 HG21 THR A  76      53.892  -6.246   1.720  1.00 37.63           H  
ANISOU 1115 HG21 THR A  76     4766   4766   4766      0      0      0       H  
ATOM   1116 HG22 THR A  76      52.999  -6.372   0.437  1.00 37.63           H  
ANISOU 1116 HG22 THR A  76     4766   4766   4766      0      0      0       H  
ATOM   1117 HG23 THR A  76      53.541  -4.969   0.880  1.00 37.63           H  
ANISOU 1117 HG23 THR A  76     4766   4766   4766      0      0      0       H  
ATOM   1118  N   GLN A  77      54.039  -2.860   2.765  1.00  9.82           N  
ANISOU 1118  N   GLN A  77      922   1238   1569     55     17   -290       N  
ATOM   1119  CA  GLN A  77      54.463  -1.601   2.222  1.00 11.58           C  
ANISOU 1119  CA  GLN A  77     1150   1444   1805   -172    450   -338       C  
ATOM   1120  C   GLN A  77      53.875  -0.369   2.894  1.00 10.09           C  
ANISOU 1120  C   GLN A  77      922   1172   1741   -135    423    -87       C  
ATOM   1121  O   GLN A  77      54.006   0.745   2.410  1.00 13.70           O  
ANISOU 1121  O   GLN A  77     1601   1436   2168      7    742    356       O  
ATOM   1122  CB  GLN A  77      54.263  -1.473   0.679  1.00 16.88           C  
ANISOU 1122  CB  GLN A  77     2734   2019   1659   -581    798   -227       C  
ATOM   1123  CG  GLN A  77      54.817  -2.564  -0.158  1.00 23.49           C  
ANISOU 1123  CG  GLN A  77     4315   2489   2120   -240    787   -773       C  
ATOM   1124  CD  GLN A  77      56.338  -2.542  -0.225  1.00 27.68           C  
ANISOU 1124  CD  GLN A  77     4385   2778   3353    634   1675   -436       C  
ATOM   1125  OE1 GLN A  77      56.967  -3.585  -0.150  1.00 40.53           O  
ANISOU 1125  OE1 GLN A  77     5640   2868   6891   1151   2543   -264       O  
ATOM   1126  NE2 GLN A  77      56.911  -1.372  -0.393  1.00 22.83           N  
ANISOU 1126  NE2 GLN A  77     2925   2892   2858   1008   1043     74       N  
ATOM   1127  H   GLN A  77      54.614  -3.356   3.169  1.00 11.78           H  
ANISOU 1127  H   GLN A  77     1492   1492   1492      0      0      0       H  
ATOM   1128  HA  GLN A  77      55.431  -1.555   2.373  1.00 13.89           H  
ANISOU 1128  HA  GLN A  77     1759   1759   1759      0      0      0       H  
ATOM   1129  HB2 GLN A  77      53.311  -1.412   0.502  1.00 20.25           H  
ANISOU 1129  HB2 GLN A  77     2565   2565   2565      0      0      0       H  
ATOM   1130  HB3 GLN A  77      54.664  -0.638   0.391  1.00 20.25           H  
ANISOU 1130  HB3 GLN A  77     2565   2565   2565      0      0      0       H  
ATOM   1131  HG2 GLN A  77      54.529  -3.417   0.203  1.00 28.18           H  
ANISOU 1131  HG2 GLN A  77     3569   3569   3569      0      0      0       H  
ATOM   1132  HG3 GLN A  77      54.460  -2.486  -1.056  1.00 28.18           H  
ANISOU 1132  HG3 GLN A  77     3569   3569   3569      0      0      0       H  
ATOM   1133 HE21 GLN A  77      57.767  -1.318  -0.456  1.00 27.40           H  
ANISOU 1133 HE21 GLN A  77     3470   3470   3470      0      0      0       H  
ATOM   1134 HE22 GLN A  77      56.431  -0.661  -0.441  1.00 27.40           H  
ANISOU 1134 HE22 GLN A  77     3470   3470   3470      0      0      0       H  
ATOM   1135  N   GLU A  78      53.270  -0.530   4.046  1.00  8.07           N  
ANISOU 1135  N   GLU A  78      681    931   1455    -26     59    -55       N  
ATOM   1136  CA  GLU A  78      52.644   0.594   4.729  1.00  7.65           C  
ANISOU 1136  CA  GLU A  78      788    878   1242   -122      3    -72       C  
ATOM   1137  C   GLU A  78      53.638   1.241   5.661  1.00  7.09           C  
ANISOU 1137  C   GLU A  78      550    926   1216     15    151    -57       C  
ATOM   1138  O   GLU A  78      53.870   0.766   6.771  1.00  8.43           O  
ANISOU 1138  O   GLU A  78      902    930   1372   -189    -78    115       O  
ATOM   1139  CB  GLU A  78      51.380   0.154   5.456  1.00  9.05           C  
ANISOU 1139  CB  GLU A  78      716   1232   1489   -129    141   -136       C  
ATOM   1140  CG  GLU A  78      50.641   1.328   6.070  1.00  9.10           C  
ANISOU 1140  CG  GLU A  78      734   1227   1498      7     -2    -64       C  
ATOM   1141  CD  GLU A  78      49.458   0.960   6.921  1.00  9.99           C  
ANISOU 1141  CD  GLU A  78      673   1505   1616    -65     44   -267       C  
ATOM   1142  OE1 GLU A  78      49.285  -0.253   7.204  1.00 11.07           O  
ANISOU 1142  OE1 GLU A  78      904   1566   1738   -209    208   -179       O  
ATOM   1143  OE2 GLU A  78      48.735   1.868   7.320  1.00 11.96           O  
ANISOU 1143  OE2 GLU A  78      779   1537   2228   -203    357   -377       O  
ATOM   1144  H   GLU A  78      53.242  -1.311   4.405  1.00  9.69           H  
ANISOU 1144  H   GLU A  78     1227   1227   1227      0      0      0       H  
ATOM   1145  HA  GLU A  78      52.389   1.256   4.052  1.00  9.18           H  
ANISOU 1145  HA  GLU A  78     1163   1163   1163      0      0      0       H  
ATOM   1146  HB2 GLU A  78      50.794  -0.301   4.831  1.00 10.86           H  
ANISOU 1146  HB2 GLU A  78     1375   1375   1375      0      0      0       H  
ATOM   1147  HB3 GLU A  78      51.617  -0.476   6.155  1.00 10.86           H  
ANISOU 1147  HB3 GLU A  78     1375   1375   1375      0      0      0       H  
ATOM   1148  HG2 GLU A  78      51.265   1.835   6.613  1.00 10.92           H  
ANISOU 1148  HG2 GLU A  78     1383   1383   1383      0      0      0       H  
ATOM   1149  HG3 GLU A  78      50.337   1.909   5.355  1.00 10.92           H  
ANISOU 1149  HG3 GLU A  78     1383   1383   1383      0      0      0       H  
ATOM   1150  N   ASP A  79      54.222   2.339   5.211  1.00  7.58           N  
ANISOU 1150  N   ASP A  79      853    932   1097   -150     11     31       N  
ATOM   1151  CA  ASP A  79      55.245   3.045   5.964  1.00  7.40           C  
ANISOU 1151  CA  ASP A  79      849    903   1059    -38    -22    -58       C  
ATOM   1152  C   ASP A  79      55.030   4.542   5.760  1.00  7.41           C  
ANISOU 1152  C   ASP A  79      694    914   1207    -29    -12    -33       C  
ATOM   1153  O   ASP A  79      54.845   4.961   4.614  1.00  9.97           O  
ANISOU 1153  O   ASP A  79     1403   1145   1241    -15    -63     31       O  
ATOM   1154  CB  ASP A  79      56.662   2.679   5.546  1.00  9.29           C  
ANISOU 1154  CB  ASP A  79      871    924   1736      7     24   -135       C  
ATOM   1155  CG  ASP A  79      56.894   1.196   5.595  1.00  9.23           C  
ANISOU 1155  CG  ASP A  79      747   1055   1706     33     -9   -157       C  
ATOM   1156  OD1 ASP A  79      57.251   0.711   6.683  1.00 11.18           O  
ANISOU 1156  OD1 ASP A  79     1379   1149   1719    150      0    -16       O  
ATOM   1157  OD2 ASP A  79      56.703   0.544   4.570  1.00 11.19           O  
ANISOU 1157  OD2 ASP A  79     1397   1059   1795     73   -102   -252       O  
ATOM   1158  H   ASP A  79      53.988   2.647   4.443  1.00  9.10           H  
ANISOU 1158  H   ASP A  79     1153   1153   1153      0      0      0       H  
ATOM   1159  HA  ASP A  79      55.135   2.838   6.916  1.00  8.88           H  
ANISOU 1159  HA  ASP A  79     1125   1125   1125      0      0      0       H  
ATOM   1160  HB2 ASP A  79      56.821   2.998   4.643  1.00 11.15           H  
ANISOU 1160  HB2 ASP A  79     1412   1412   1412      0      0      0       H  
ATOM   1161  HB3 ASP A  79      57.293   3.122   6.134  1.00 11.15           H  
ANISOU 1161  HB3 ASP A  79     1412   1412   1412      0      0      0       H  
ATOM   1162  N   TYR A  80      55.065   5.311   6.831  1.00  7.53           N  
ANISOU 1162  N   TYR A  80      771    863   1228    -33    -70    -16       N  
ATOM   1163  CA  TYR A  80      54.828   6.725   6.797  1.00  7.90           C  
ANISOU 1163  CA  TYR A  80      899    878   1226    -29    -91    -32       C  
ATOM   1164  C   TYR A  80      56.042   7.481   7.270  1.00  8.04           C  
ANISOU 1164  C   TYR A  80      864    885   1305    -61    -39    -29       C  
ATOM   1165  O   TYR A  80      56.695   7.071   8.233  1.00 11.25           O  
ANISOU 1165  O   TYR A  80     1364   1143   1766   -476   -481    416       O  
ATOM   1166  CB  TYR A  80      53.637   7.101   7.686  1.00  8.81           C  
ANISOU 1166  CB  TYR A  80      899    955   1494     26     -4   -190       C  
ATOM   1167  CG  TYR A  80      52.373   6.375   7.341  1.00  8.80           C  
ANISOU 1167  CG  TYR A  80      851   1032   1460    164      8   -198       C  
ATOM   1168  CD1 TYR A  80      51.474   6.852   6.428  1.00 10.67           C  
ANISOU 1168  CD1 TYR A  80     1009   1218   1828     14   -236      3       C  
ATOM   1169  CD2 TYR A  80      52.032   5.191   7.993  1.00  9.32           C  
ANISOU 1169  CD2 TYR A  80      965   1163   1412    -41   -103    -74       C  
ATOM   1170  CE1 TYR A  80      50.312   6.198   6.130  1.00 11.31           C  
ANISOU 1170  CE1 TYR A  80      980   1311   2007     45   -300     11       C  
ATOM   1171  CE2 TYR A  80      50.888   4.496   7.675  1.00  9.95           C  
ANISOU 1171  CE2 TYR A  80      855   1140   1784     65     -8    -75       C  
ATOM   1172  CZ  TYR A  80      50.042   4.981   6.729  1.00 10.38           C  
ANISOU 1172  CZ  TYR A  80      772   1160   2014    118    -74   -161       C  
ATOM   1173  OH  TYR A  80      48.863   4.329   6.391  1.00 12.79           O  
ANISOU 1173  OH  TYR A  80      839   1630   2391    -95   -239     42       O  
ATOM   1174  H   TYR A  80      55.239   4.945   7.590  1.00  9.04           H  
ANISOU 1174  H   TYR A  80     1145   1145   1145      0      0      0       H  
ATOM   1175  HA  TYR A  80      54.630   6.991   5.874  1.00  9.49           H  
ANISOU 1175  HA  TYR A  80     1202   1202   1202      0      0      0       H  
ATOM   1176  HB2 TYR A  80      53.864   6.912   8.609  1.00 10.57           H  
ANISOU 1176  HB2 TYR A  80     1339   1339   1339      0      0      0       H  
ATOM   1177  HB3 TYR A  80      53.479   8.056   7.610  1.00 10.57           H  
ANISOU 1177  HB3 TYR A  80     1339   1339   1339      0      0      0       H  
ATOM   1178  HD1 TYR A  80      51.660   7.653   5.994  1.00 12.81           H  
ANISOU 1178  HD1 TYR A  80     1622   1622   1622      0      0      0       H  
ATOM   1179  HD2 TYR A  80      52.592   4.863   8.659  1.00 11.18           H  
ANISOU 1179  HD2 TYR A  80     1416   1416   1416      0      0      0       H  
ATOM   1180  HE1 TYR A  80      49.707   6.568   5.528  1.00 13.57           H  
ANISOU 1180  HE1 TYR A  80     1719   1719   1719      0      0      0       H  
ATOM   1181  HE2 TYR A  80      50.694   3.695   8.107  1.00 11.94           H  
ANISOU 1181  HE2 TYR A  80     1512   1512   1512      0      0      0       H  
ATOM   1182  HH  TYR A  80      48.791   3.645   6.837  1.00 19.19           H  
ANISOU 1182  HH  TYR A  80     2430   2430   2430      0      0      0       H  
ATOM   1183  N   TYR A  81      56.379   8.580   6.623  1.00  8.13           N  
ANISOU 1183  N   TYR A  81      901    894   1296    -44    -30    -20       N  
ATOM   1184  CA  TYR A  81      57.445   9.451   7.056  1.00  8.52           C  
ANISOU 1184  CA  TYR A  81      785    937   1514    -72     36   -111       C  
ATOM   1185  C   TYR A  81      56.847  10.726   7.685  1.00  8.61           C  
ANISOU 1185  C   TYR A  81      721    970   1579   -138     57   -132       C  
ATOM   1186  O   TYR A  81      55.911  11.296   7.128  1.00 10.45           O  
ANISOU 1186  O   TYR A  81      954   1133   1883     99   -176   -262       O  
ATOM   1187  CB  TYR A  81      58.282   9.885   5.828  1.00  9.77           C  
ANISOU 1187  CB  TYR A  81     1033   1040   1641    -90    249   -151       C  
ATOM   1188  CG  TYR A  81      59.417  10.824   6.195  1.00  9.73           C  
ANISOU 1188  CG  TYR A  81      981   1030   1687   -109    230    -42       C  
ATOM   1189  CD1 TYR A  81      60.553  10.376   6.794  1.00 12.12           C  
ANISOU 1189  CD1 TYR A  81     1017   1222   2367     -7     51     94       C  
ATOM   1190  CD2 TYR A  81      59.285  12.193   5.932  1.00 10.60           C  
ANISOU 1190  CD2 TYR A  81     1073   1062   1891   -172    126    103       C  
ATOM   1191  CE1 TYR A  81      61.565  11.261   7.105  1.00 13.77           C  
ANISOU 1191  CE1 TYR A  81      981   1731   2521   -210      7    337       C  
ATOM   1192  CE2 TYR A  81      60.314  13.056   6.298  1.00 11.23           C  
ANISOU 1192  CE2 TYR A  81     1157   1227   1884   -307    171    -68       C  
ATOM   1193  CZ  TYR A  81      61.438  12.583   6.894  1.00 12.57           C  
ANISOU 1193  CZ  TYR A  81     1070   1625   2080   -449    170     79       C  
ATOM   1194  OH  TYR A  81      62.508  13.392   7.249  1.00 16.87           O  
ANISOU 1194  OH  TYR A  81     1377   2272   2759   -821   -208    143       O  
ATOM   1195  H   TYR A  81      55.943   8.787   5.911  1.00  9.76           H  
ANISOU 1195  H   TYR A  81     1236   1236   1236      0      0      0       H  
ATOM   1196  HA  TYR A  81      58.015   8.990   7.706  1.00 10.22           H  
ANISOU 1196  HA  TYR A  81     1294   1294   1294      0      0      0       H  
ATOM   1197  HB2 TYR A  81      58.649   9.096   5.400  1.00 11.73           H  
ANISOU 1197  HB2 TYR A  81     1486   1486   1486      0      0      0       H  
ATOM   1198  HB3 TYR A  81      57.700  10.326   5.188  1.00 11.73           H  
ANISOU 1198  HB3 TYR A  81     1486   1486   1486      0      0      0       H  
ATOM   1199  HD1 TYR A  81      60.648   9.472   6.994  1.00 14.55           H  
ANISOU 1199  HD1 TYR A  81     1843   1843   1843      0      0      0       H  
ATOM   1200  HD2 TYR A  81      58.520  12.522   5.519  1.00 12.72           H  
ANISOU 1200  HD2 TYR A  81     1611   1611   1611      0      0      0       H  
ATOM   1201  HE1 TYR A  81      62.356  10.935   7.471  1.00 16.53           H  
ANISOU 1201  HE1 TYR A  81     2094   2094   2094      0      0      0       H  
ATOM   1202  HE2 TYR A  81      60.231  13.967   6.132  1.00 13.48           H  
ANISOU 1202  HE2 TYR A  81     1707   1707   1707      0      0      0       H  
ATOM   1203  HH  TYR A  81      62.327  14.174   7.082  1.00 25.30           H  
ANISOU 1203  HH  TYR A  81     3204   3204   3204      0      0      0       H  
ATOM   1204  N   THR A  82      57.427  11.154   8.772  1.00  9.07           N  
ANISOU 1204  N   THR A  82      873   1030   1542    -91     75   -236       N  
ATOM   1205  CA  THR A  82      57.149  12.485   9.352  1.00  9.68           C  
ANISOU 1205  CA  THR A  82      871   1038   1770      8     64   -238       C  
ATOM   1206  C   THR A  82      58.490  13.158   9.541  1.00  9.97           C  
ANISOU 1206  C   THR A  82      969    948   1873    -67     59   -259       C  
ATOM   1207  O   THR A  82      59.416  12.578  10.063  1.00 10.74           O  
ANISOU 1207  O   THR A  82     1021   1124   1935   -155   -158   -143       O  
ATOM   1208  CB  THR A  82      56.350  12.413  10.628  1.00 10.37           C  
ANISOU 1208  CB  THR A  82      986   1177   1778     45    166   -330       C  
ATOM   1209  OG1 THR A  82      56.146  13.732  11.156  1.00 11.70           O  
ANISOU 1209  OG1 THR A  82     1256   1262   1929     19    208   -432       O  
ATOM   1210  CG2 THR A  82      57.004  11.600  11.712  1.00 12.05           C  
ANISOU 1210  CG2 THR A  82     1225   1535   1819    231    251   -183       C  
ATOM   1211  H   THR A  82      57.993  10.642   9.168  1.00 10.88           H  
ANISOU 1211  H   THR A  82     1378   1378   1378      0      0      0       H  
ATOM   1212  HA  THR A  82      56.635  13.003   8.697  1.00 11.62           H  
ANISOU 1212  HA  THR A  82     1472   1472   1472      0      0      0       H  
ATOM   1213  HB  THR A  82      55.476  12.018  10.426  1.00 12.44           H  
ANISOU 1213  HB  THR A  82     1576   1576   1576      0      0      0       H  
ATOM   1214  HG1 THR A  82      55.789  14.202  10.587  1.00 17.56           H  
ANISOU 1214  HG1 THR A  82     2224   2224   2224      0      0      0       H  
ATOM   1215 HG21 THR A  82      57.855  11.985  11.932  1.00 18.07           H  
ANISOU 1215 HG21 THR A  82     2289   2289   2289      0      0      0       H  
ATOM   1216 HG22 THR A  82      56.443  11.597  12.492  1.00 18.07           H  
ANISOU 1216 HG22 THR A  82     2289   2289   2289      0      0      0       H  
ATOM   1217 HG23 THR A  82      57.129  10.699  11.406  1.00 18.07           H  
ANISOU 1217 HG23 THR A  82     2289   2289   2289      0      0      0       H  
ATOM   1218  N   GLY A  83      58.528  14.449   9.205  1.00 10.51           N  
ANISOU 1218  N   GLY A  83      991    965   2040    -26    205   -253       N  
ATOM   1219  CA  GLY A  83      59.704  15.269   9.512  1.00 11.73           C  
ANISOU 1219  CA  GLY A  83     1180   1017   2259   -248    332   -170       C  
ATOM   1220  C   GLY A  83      59.435  16.260  10.595  1.00 11.43           C  
ANISOU 1220  C   GLY A  83     1000   1163   2179   -181    144   -277       C  
ATOM   1221  O   GLY A  83      60.344  17.051  10.907  1.00 15.11           O  
ANISOU 1221  O   GLY A  83     1134   1612   2994   -459    347   -720       O  
ATOM   1222  H   GLY A  83      57.855  14.805   8.804  1.00 12.62           H  
ANISOU 1222  H   GLY A  83     1598   1598   1598      0      0      0       H  
ATOM   1223  HA2 GLY A  83      60.434  14.691   9.785  1.00 14.07           H  
ANISOU 1223  HA2 GLY A  83     1782   1782   1782      0      0      0       H  
ATOM   1224  HA3 GLY A  83      59.982  15.741   8.711  1.00 14.07           H  
ANISOU 1224  HA3 GLY A  83     1782   1782   1782      0      0      0       H  
ATOM   1225  N   ASP A  84      58.244  16.278  11.158  1.00 12.41           N  
ANISOU 1225  N   ASP A  84      966   1242   2507   -109    103   -544       N  
ATOM   1226  CA  ASP A  84      57.807  17.292  12.082  1.00 12.81           C  
ANISOU 1226  CA  ASP A  84     1122   1404   2342    -46    109   -589       C  
ATOM   1227  C   ASP A  84      57.206  16.723  13.347  1.00 13.75           C  
ANISOU 1227  C   ASP A  84     1161   1591   2473    -25    146   -476       C  
ATOM   1228  O   ASP A  84      56.287  17.292  13.966  1.00 15.02           O  
ANISOU 1228  O   ASP A  84     1405   1862   2438    188    282   -654       O  
ATOM   1229  CB  ASP A  84      56.851  18.261  11.397  1.00 13.91           C  
ANISOU 1229  CB  ASP A  84     1145   1271   2870    -33    192   -368       C  
ATOM   1230  CG  ASP A  84      55.632  17.626  10.822  1.00 13.13           C  
ANISOU 1230  CG  ASP A  84     1205   1302   2481   -105    134   -243       C  
ATOM   1231  OD1 ASP A  84      55.365  16.450  11.162  1.00 13.89           O  
ANISOU 1231  OD1 ASP A  84     1367   1282   2627    -82   -117   -264       O  
ATOM   1232  OD2 ASP A  84      54.936  18.311   9.995  1.00 16.95           O  
ANISOU 1232  OD2 ASP A  84     1873   1410   3159    -10   -337    -59       O  
ATOM   1233  H   ASP A  84      57.695  15.647  10.962  1.00 14.89           H  
ANISOU 1233  H   ASP A  84     1886   1886   1886      0      0      0       H  
ATOM   1234  HA  ASP A  84      58.600  17.806  12.344  1.00 15.38           H  
ANISOU 1234  HA  ASP A  84     1948   1948   1948      0      0      0       H  
ATOM   1235  HB2 ASP A  84      56.575  18.932  12.042  1.00 16.70           H  
ANISOU 1235  HB2 ASP A  84     2115   2115   2115      0      0      0       H  
ATOM   1236  HB3 ASP A  84      57.328  18.717  10.686  1.00 16.70           H  
ANISOU 1236  HB3 ASP A  84     2115   2115   2115      0      0      0       H  
ATOM   1237  N   HIS A  85      57.786  15.596  13.803  1.00 13.66           N  
ANISOU 1237  N   HIS A  85     1277   1519   2395     -6    236   -519       N  
ATOM   1238  CA  HIS A  85      57.343  14.993  15.033  1.00 14.66           C  
ANISOU 1238  CA  HIS A  85     1253   1845   2472    187    185   -284       C  
ATOM   1239  C   HIS A  85      55.841  14.761  15.096  1.00 13.98           C  
ANISOU 1239  C   HIS A  85     1249   1881   2183    173    265   -341       C  
ATOM   1240  O   HIS A  85      55.202  15.074  16.109  1.00 17.15           O  
ANISOU 1240  O   HIS A  85     1432   2876   2209    278    222   -692       O  
ATOM   1241  CB  HIS A  85      57.875  15.727  16.272  1.00 16.52           C  
ANISOU 1241  CB  HIS A  85     1436   2400   2442    300   -202   -260       C  
ATOM   1242  CG  HIS A  85      57.937  14.838  17.483  1.00 21.31           C  
ANISOU 1242  CG  HIS A  85     2173   3357   2567    738    -38    167       C  
ATOM   1243  ND1 HIS A  85      56.906  14.807  18.436  1.00 21.45           N  
ANISOU 1243  ND1 HIS A  85     2151   3609   2390    312   -196    -23       N  
ATOM   1244  CD2 HIS A  85      58.864  14.061  17.974  1.00 27.27           C  
ANISOU 1244  CD2 HIS A  85     2693   4167   3503   1195    287   1120       C  
ATOM   1245  CE1 HIS A  85      57.222  13.967  19.424  1.00 23.58           C  
ANISOU 1245  CE1 HIS A  85     2583   3811   2565    186   -174    231       C  
ATOM   1246  NE2 HIS A  85      58.423  13.491  19.154  1.00 29.06           N  
ANISOU 1246  NE2 HIS A  85     3172   4697   3173   1142    101   1038       N  
ATOM   1247  H   HIS A  85      58.425  15.234  13.356  1.00 16.39           H  
ANISOU 1247  H   HIS A  85     2076   2076   2076      0      0      0       H  
ATOM   1248  HA  HIS A  85      57.751  14.102  15.056  1.00 17.59           H  
ANISOU 1248  HA  HIS A  85     2228   2228   2228      0      0      0       H  
ATOM   1249  HB2 HIS A  85      58.763  16.068  16.082  1.00 19.83           H  
ANISOU 1249  HB2 HIS A  85     2511   2511   2511      0      0      0       H  
ATOM   1250  HB3 HIS A  85      57.300  16.485  16.464  1.00 19.83           H  
ANISOU 1250  HB3 HIS A  85     2511   2511   2511      0      0      0       H  
ATOM   1251  HD2 HIS A  85      59.697  13.913  17.588  1.00 32.73           H  
ANISOU 1251  HD2 HIS A  85     4145   4145   4145      0      0      0       H  
ATOM   1252  HE1 HIS A  85      56.697  13.757  20.162  1.00 28.30           H  
ANISOU 1252  HE1 HIS A  85     3584   3584   3584      0      0      0       H  
ATOM   1253  HE2 HIS A  85      58.858  12.923  19.631  1.00 34.87           H  
ANISOU 1253  HE2 HIS A  85     4416   4416   4416      0      0      0       H  
ATOM   1254  N   TYR A  86      55.311  14.085  14.082  1.00 14.78           N  
ANISOU 1254  N   TYR A  86     1318   2127   2169    -59    389   -440       N  
ATOM   1255  CA  TYR A  86      53.995  13.544  14.077  1.00 15.53           C  
ANISOU 1255  CA  TYR A  86     1433   2171   2298   -230    452   -257       C  
ATOM   1256  C   TYR A  86      52.887  14.517  13.770  1.00 15.69           C  
ANISOU 1256  C   TYR A  86     1433   2077   2451    -89    315   -690       C  
ATOM   1257  O   TYR A  86      51.724  14.143  13.922  1.00 18.98           O  
ANISOU 1257  O   TYR A  86     1510   2438   3262   -123    509   -406       O  
ATOM   1258  CB  TYR A  86      53.637  12.717  15.325  1.00 17.09           C  
ANISOU 1258  CB  TYR A  86     1750   2483   2260   -253    636   -284       C  
ATOM   1259  CG  TYR A  86      54.704  11.826  15.864  1.00 17.04           C  
ANISOU 1259  CG  TYR A  86     1716   2061   2699   -390    971    228       C  
ATOM   1260  CD1 TYR A  86      55.231  10.812  15.069  1.00 19.56           C  
ANISOU 1260  CD1 TYR A  86     1860   2411   3161   -278   1031    -81       C  
ATOM   1261  CD2 TYR A  86      55.198  11.932  17.146  1.00 18.24           C  
ANISOU 1261  CD2 TYR A  86     1887   1999   3044     84    522    151       C  
ATOM   1262  CE1 TYR A  86      56.207   9.988  15.550  1.00 21.46           C  
ANISOU 1262  CE1 TYR A  86     2308   2239   3607    -99   1273    202       C  
ATOM   1263  CE2 TYR A  86      56.147  11.049  17.651  1.00 21.13           C  
ANISOU 1263  CE2 TYR A  86     2332   2278   3419    404    602    332       C  
ATOM   1264  CZ  TYR A  86      56.656  10.068  16.866  1.00 20.83           C  
ANISOU 1264  CZ  TYR A  86     2024   2339   3551    347   1321    638       C  
ATOM   1265  OH  TYR A  86      57.634   9.198  17.257  1.00 25.12           O  
ANISOU 1265  OH  TYR A  86     2298   2721   4524    709   1452    933       O  
ATOM   1266  H   TYR A  86      55.795  13.966  13.382  1.00 17.73           H  
ANISOU 1266  H   TYR A  86     2246   2246   2246      0      0      0       H  
ATOM   1267  HA  TYR A  86      53.985  12.904  13.335  1.00 18.64           H  
ANISOU 1267  HA  TYR A  86     2361   2361   2361      0      0      0       H  
ATOM   1268  HB2 TYR A  86      53.372  13.330  16.028  1.00 20.51           H  
ANISOU 1268  HB2 TYR A  86     2598   2598   2598      0      0      0       H  
ATOM   1269  HB3 TYR A  86      52.865  12.169  15.113  1.00 20.51           H  
ANISOU 1269  HB3 TYR A  86     2598   2598   2598      0      0      0       H  
ATOM   1270  HD1 TYR A  86      54.915  10.695  14.202  1.00 23.47           H  
ANISOU 1270  HD1 TYR A  86     2973   2973   2973      0      0      0       H  
ATOM   1271  HD2 TYR A  86      54.886  12.617  17.692  1.00 21.89           H  
ANISOU 1271  HD2 TYR A  86     2772   2772   2772      0      0      0       H  
ATOM   1272  HE1 TYR A  86      56.583   9.355  14.982  1.00 25.75           H  
ANISOU 1272  HE1 TYR A  86     3261   3261   3261      0      0      0       H  
ATOM   1273  HE2 TYR A  86      56.435  11.133  18.531  1.00 25.35           H  
ANISOU 1273  HE2 TYR A  86     3211   3211   3211      0      0      0       H  
ATOM   1274  HH  TYR A  86      57.854   9.363  18.030  1.00 37.68           H  
ANISOU 1274  HH  TYR A  86     4772   4772   4772      0      0      0       H  
ATOM   1275  N   ALA A  87      53.230  15.731  13.316  1.00 15.50           N  
ANISOU 1275  N   ALA A  87     1352   2195   2341      9    327   -514       N  
ATOM   1276  CA  ALA A  87      52.201  16.693  12.906  1.00 15.82           C  
ANISOU 1276  CA  ALA A  87     1447   2227   2338     60    421   -534       C  
ATOM   1277  C   ALA A  87      51.648  16.330  11.531  1.00 15.43           C  
ANISOU 1277  C   ALA A  87     1155   1948   2761    296    143   -935       C  
ATOM   1278  O   ALA A  87      50.439  16.403  11.323  1.00 19.68           O  
ANISOU 1278  O   ALA A  87     1205   2998   3275    496    111   -998       O  
ATOM   1279  CB  ALA A  87      52.741  18.115  12.879  1.00 17.91           C  
ANISOU 1279  CB  ALA A  87     1822   2030   2952    131     22   -990       C  
ATOM   1280  H   ALA A  87      54.061  15.948  13.265  1.00 18.60           H  
ANISOU 1280  H   ALA A  87     2356   2356   2356      0      0      0       H  
ATOM   1281  HA  ALA A  87      51.467  16.655  13.553  1.00 18.99           H  
ANISOU 1281  HA  ALA A  87     2405   2405   2405      0      0      0       H  
ATOM   1282  HB1 ALA A  87      53.091  18.342  13.744  1.00 26.86           H  
ANISOU 1282  HB1 ALA A  87     3402   3402   3402      0      0      0       H  
ATOM   1283  HB2 ALA A  87      53.441  18.180  12.224  1.00 26.86           H  
ANISOU 1283  HB2 ALA A  87     3402   3402   3402      0      0      0       H  
ATOM   1284  HB3 ALA A  87      52.033  18.722  12.651  1.00 26.86           H  
ANISOU 1284  HB3 ALA A  87     3402   3402   3402      0      0      0       H  
ATOM   1285  N   THR A  88      52.544  15.963  10.615  1.00 13.40           N  
ANISOU 1285  N   THR A  88     1274   1421   2394    180    131   -689       N  
ATOM   1286  CA  THR A  88      52.128  15.577   9.266  1.00 13.13           C  
ANISOU 1286  CA  THR A  88     1346   1216   2428    206   -118   -457       C  
ATOM   1287  C   THR A  88      52.889  14.288   8.855  1.00 11.14           C  
ANISOU 1287  C   THR A  88      923   1276   2035    138     69   -383       C  
ATOM   1288  O   THR A  88      53.994  14.035   9.319  1.00 12.41           O  
ANISOU 1288  O   THR A  88     1042   1342   2331    109   -152   -440       O  
ATOM   1289  CB  THR A  88      52.355  16.651   8.237  1.00 15.62           C  
ANISOU 1289  CB  THR A  88     1790   1365   2781    212   -169   -206       C  
ATOM   1290  OG1 THR A  88      53.766  16.903   8.119  1.00 16.66           O  
ANISOU 1290  OG1 THR A  88     1764   1528   3040    225    175   -124       O  
ATOM   1291  CG2 THR A  88      51.666  17.946   8.632  1.00 19.24           C  
ANISOU 1291  CG2 THR A  88     2041   1285   3983    339    283    -52       C  
ATOM   1292  H   THR A  88      53.379  15.952  10.820  1.00 16.08           H  
ANISOU 1292  H   THR A  88     2037   2037   2037      0      0      0       H  
ATOM   1293  HA  THR A  88      51.169  15.373   9.288  1.00 15.76           H  
ANISOU 1293  HA  THR A  88     1996   1996   1996      0      0      0       H  
ATOM   1294  HB  THR A  88      52.006  16.349   7.372  1.00 18.75           H  
ANISOU 1294  HB  THR A  88     2375   2375   2375      0      0      0       H  
ATOM   1295  HG1 THR A  88      53.893  17.491   7.562  1.00 25.00           H  
ANISOU 1295  HG1 THR A  88     3166   3166   3166      0      0      0       H  
ATOM   1296 HG21 THR A  88      52.009  18.246   9.478  1.00 28.85           H  
ANISOU 1296 HG21 THR A  88     3654   3654   3654      0      0      0       H  
ATOM   1297 HG22 THR A  88      51.833  18.614   7.964  1.00 28.85           H  
ANISOU 1297 HG22 THR A  88     3654   3654   3654      0      0      0       H  
ATOM   1298 HG23 THR A  88      50.720  17.796   8.706  1.00 28.85           H  
ANISOU 1298 HG23 THR A  88     3654   3654   3654      0      0      0       H  
ATOM   1299  N   PHE A  89      52.279  13.536   7.994  1.00 11.38           N  
ANISOU 1299  N   PHE A  89      952   1365   2008    128     36   -398       N  
ATOM   1300  CA  PHE A  89      52.843  12.304   7.490  1.00 10.97           C  
ANISOU 1300  CA  PHE A  89     1006   1322   1839     84    121   -329       C  
ATOM   1301  C   PHE A  89      52.645  12.198   5.999  1.00 11.49           C  
ANISOU 1301  C   PHE A  89     1164   1328   1876    290   -110   -273       C  
ATOM   1302  O   PHE A  89      51.614  12.577   5.476  1.00 14.77           O  
ANISOU 1302  O   PHE A  89     1413   1952   2245    707   -293   -425       O  
ATOM   1303  CB  PHE A  89      52.105  11.103   8.101  1.00 12.27           C  
ANISOU 1303  CB  PHE A  89     1380   1368   1916   -130     99   -379       C  
ATOM   1304  CG  PHE A  89      52.244  10.967   9.603  1.00 13.37           C  
ANISOU 1304  CG  PHE A  89     1503   1700   1879   -419     79   -284       C  
ATOM   1305  CD1 PHE A  89      51.317  11.600  10.417  1.00 17.13           C  
ANISOU 1305  CD1 PHE A  89     1453   3027   2030   -441    371   -510       C  
ATOM   1306  CD2 PHE A  89      53.272  10.212  10.140  1.00 14.56           C  
ANISOU 1306  CD2 PHE A  89     1966   1388   2180   -502    -76     43       C  
ATOM   1307  CE1 PHE A  89      51.361  11.431  11.776  1.00 19.61           C  
ANISOU 1307  CE1 PHE A  89     1843   3529   2080   -820    462   -389       C  
ATOM   1308  CE2 PHE A  89      53.315  10.046  11.545  1.00 17.58           C  
ANISOU 1308  CE2 PHE A  89     2421   1984   2274   -715   -368    309       C  
ATOM   1309  CZ  PHE A  89      52.364  10.647  12.332  1.00 19.68           C  
ANISOU 1309  CZ  PHE A  89     2261   3042   2175  -1322    218    273       C  
ATOM   1310  H   PHE A  89      51.506  13.780   7.709  1.00 13.66           H  
ANISOU 1310  H   PHE A  89     1730   1730   1730      0      0      0       H  
ATOM   1311  HA  PHE A  89      53.798  12.258   7.707  1.00 13.16           H  
ANISOU 1311  HA  PHE A  89     1667   1667   1667      0      0      0       H  
ATOM   1312  HB2 PHE A  89      51.162  11.177   7.884  1.00 14.73           H  
ANISOU 1312  HB2 PHE A  89     1866   1866   1866      0      0      0       H  
ATOM   1313  HB3 PHE A  89      52.438  10.292   7.685  1.00 14.73           H  
ANISOU 1313  HB3 PHE A  89     1866   1866   1866      0      0      0       H  
ATOM   1314  HD1 PHE A  89      50.663  12.142  10.039  1.00 20.56           H  
ANISOU 1314  HD1 PHE A  89     2604   2604   2604      0      0      0       H  
ATOM   1315  HD2 PHE A  89      53.916   9.824   9.593  1.00 17.48           H  
ANISOU 1315  HD2 PHE A  89     2214   2214   2214      0      0      0       H  
ATOM   1316  HE1 PHE A  89      50.726  11.837  12.321  1.00 23.54           H  
ANISOU 1316  HE1 PHE A  89     2981   2981   2981      0      0      0       H  
ATOM   1317  HE2 PHE A  89      53.986   9.531  11.934  1.00 21.09           H  
ANISOU 1317  HE2 PHE A  89     2671   2671   2671      0      0      0       H  
ATOM   1318  HZ  PHE A  89      52.391  10.527  13.254  1.00 23.62           H  
ANISOU 1318  HZ  PHE A  89     2992   2992   2992      0      0      0       H  
ATOM   1319  N   SER A  90      53.574  11.504   5.349  1.00 10.75           N  
ANISOU 1319  N   SER A  90     1149   1209   1728    173    118   -131       N  
ATOM   1320  CA  SER A  90      53.412  11.101   3.966  1.00 10.85           C  
ANISOU 1320  CA  SER A  90     1444   1121   1559    295    -53     96       C  
ATOM   1321  C   SER A  90      53.685   9.594   3.885  1.00  9.30           C  
ANISOU 1321  C   SER A  90     1116   1092   1323     54     37     81       C  
ATOM   1322  O   SER A  90      54.520   9.049   4.592  1.00 11.65           O  
ANISOU 1322  O   SER A  90     1536    993   1898     88   -570     29       O  
ATOM   1323  CB  SER A  90      54.459  11.785   3.050  1.00 14.84           C  
ANISOU 1323  CB  SER A  90     2431   1143   2066    125    564    316       C  
ATOM   1324  OG  SER A  90      54.362  13.151   3.192  1.00 23.96           O  
ANISOU 1324  OG  SER A  90     4571   1224   3309    -58   1078    503       O  
ATOM   1325  H   SER A  90      54.296  11.287   5.764  1.00 12.90           H  
ANISOU 1325  H   SER A  90     1634   1634   1634      0      0      0       H  
ATOM   1326  HA  SER A  90      52.505  11.301   3.655  1.00 13.02           H  
ANISOU 1326  HA  SER A  90     1649   1649   1649      0      0      0       H  
ATOM   1327  HB2 SER A  90      55.351  11.491   3.293  1.00 17.81           H  
ANISOU 1327  HB2 SER A  90     2256   2256   2256      0      0      0       H  
ATOM   1328  HB3 SER A  90      54.299  11.538   2.125  1.00 17.81           H  
ANISOU 1328  HB3 SER A  90     2256   2256   2256      0      0      0       H  
ATOM   1329  HG  SER A  90      53.609  13.395   2.976  1.00 35.94           H  
ANISOU 1329  HG  SER A  90     4552   4552   4552      0      0      0       H  
ATOM   1330  N   LEU A  91      52.959   8.943   2.993  1.00  9.38           N  
ANISOU 1330  N   LEU A  91      918   1233   1414    228    -12     43       N  
ATOM   1331  CA  LEU A  91      53.230   7.515   2.729  1.00  8.55           C  
ANISOU 1331  CA  LEU A  91      852   1182   1214     35     35     34       C  
ATOM   1332  C   LEU A  91      54.481   7.401   1.883  1.00  8.34           C  
ANISOU 1332  C   LEU A  91      892    852   1426    -22    149     56       C  
ATOM   1333  O   LEU A  91      54.653   8.183   0.943  1.00 11.79           O  
ANISOU 1333  O   LEU A  91     1088   1614   1777    345    327    678       O  
ATOM   1334  CB ALEU A  91      51.994   6.976   1.979  0.57 11.34           C  
ANISOU 1334  CB ALEU A  91      895   1518   1896   -226    -74     19       C  
ATOM   1335  CB BLEU A  91      52.006   6.955   1.977  0.43 11.98           C  
ANISOU 1335  CB BLEU A  91      918   1746   1886   -242    -66   -112       C  
ATOM   1336  CG ALEU A  91      52.076   5.535   1.597  0.57 12.45           C  
ANISOU 1336  CG ALEU A  91     1030   1532   2168    -70   -492   -160       C  
ATOM   1337  CG BLEU A  91      50.944   6.285   2.779  0.43 12.97           C  
ANISOU 1337  CG BLEU A  91      753   2026   2150     -2     83     73       C  
ATOM   1338  CD1ALEU A  91      52.018   4.626   2.807  0.57 13.94           C  
ANISOU 1338  CD1ALEU A  91     2313   1086   1897    404    -61   -555       C  
ATOM   1339  CD1BLEU A  91      49.751   5.983   1.846  0.43 19.20           C  
ANISOU 1339  CD1BLEU A  91      889   3570   2834   -566    -49   -326       C  
ATOM   1340  CD2ALEU A  91      51.047   5.174   0.541  0.57 19.74           C  
ANISOU 1340  CD2ALEU A  91     2249   2105   3148   -551  -1478   -139       C  
ATOM   1341  CD2BLEU A  91      51.448   4.934   3.355  0.43 14.01           C  
ANISOU 1341  CD2BLEU A  91     2437   1087   1801   -162    181   -596       C  
ATOM   1342  H   LEU A  91      52.331   9.349   2.569  1.00 11.26           H  
ANISOU 1342  H   LEU A  91     1426   1426   1426      0      0      0       H  
ATOM   1343  HA  LEU A  91      53.349   7.033   3.574  1.00 10.26           H  
ANISOU 1343  HA  LEU A  91     1299   1299   1299      0      0      0       H  
ATOM   1344  N   ILE A  92      55.346   6.455   2.205  1.00  8.17           N  
ANISOU 1344  N   ILE A  92      841    923   1338     16    139    131       N  
ATOM   1345  CA  ILE A  92      56.588   6.210   1.463  1.00  7.90           C  
ANISOU 1345  CA  ILE A  92      858    953   1190    -79     94     15       C  
ATOM   1346  C   ILE A  92      56.336   5.233   0.355  1.00  7.65           C  
ANISOU 1346  C   ILE A  92      790    910   1205   -168     43     32       C  
ATOM   1347  O   ILE A  92      55.842   4.140   0.606  1.00  9.85           O  
ANISOU 1347  O   ILE A  92     1342   1116   1286   -409    111     29       O  
ATOM   1348  CB  ILE A  92      57.668   5.716   2.364  1.00  8.54           C  
ANISOU 1348  CB  ILE A  92      894    943   1409    -28    -61     61       C  
ATOM   1349  CG1 ILE A  92      57.905   6.681   3.563  1.00 10.19           C  
ANISOU 1349  CG1 ILE A  92     1004   1358   1509   -146   -176   -151       C  
ATOM   1350  CG2 ILE A  92      58.982   5.460   1.627  1.00 11.27           C  
ANISOU 1350  CG2 ILE A  92      889   1709   1683    124    -14   -132       C  
ATOM   1351  CD1 ILE A  92      58.815   6.138   4.632  1.00 12.67           C  
ANISOU 1351  CD1 ILE A  92     1669   1386   1758      0   -549    -81       C  
ATOM   1352  H   ILE A  92      55.172   5.958   2.885  1.00  9.80           H  
ANISOU 1352  H   ILE A  92     1241   1241   1241      0      0      0       H  
ATOM   1353  HA  ILE A  92      56.882   7.057   1.066  1.00  9.48           H  
ANISOU 1353  HA  ILE A  92     1201   1201   1201      0      0      0       H  
ATOM   1354  HB  ILE A  92      57.370   4.859   2.733  1.00 10.25           H  
ANISOU 1354  HB  ILE A  92     1298   1298   1298      0      0      0       H  
ATOM   1355 HG12 ILE A  92      58.282   7.508   3.225  1.00 12.23           H  
ANISOU 1355 HG12 ILE A  92     1549   1549   1549      0      0      0       H  
ATOM   1356 HG13 ILE A  92      57.047   6.892   3.964  1.00 12.23           H  
ANISOU 1356 HG13 ILE A  92     1549   1549   1549      0      0      0       H  
ATOM   1357 HG21 ILE A  92      58.843   4.800   0.944  1.00 16.90           H  
ANISOU 1357 HG21 ILE A  92     2140   2140   2140      0      0      0       H  
ATOM   1358 HG22 ILE A  92      59.288   6.277   1.225  1.00 16.90           H  
ANISOU 1358 HG22 ILE A  92     2140   2140   2140      0      0      0       H  
ATOM   1359 HG23 ILE A  92      59.641   5.144   2.249  1.00 16.90           H  
ANISOU 1359 HG23 ILE A  92     2140   2140   2140      0      0      0       H  
ATOM   1360 HD11 ILE A  92      59.676   5.947   4.252  1.00 19.00           H  
ANISOU 1360 HD11 ILE A  92     2406   2406   2406      0      0      0       H  
ATOM   1361 HD12 ILE A  92      58.911   6.789   5.331  1.00 19.00           H  
ANISOU 1361 HD12 ILE A  92     2406   2406   2406      0      0      0       H  
ATOM   1362 HD13 ILE A  92      58.439   5.333   4.994  1.00 19.00           H  
ANISOU 1362 HD13 ILE A  92     2406   2406   2406      0      0      0       H  
ATOM   1363  N   ASP A  93      56.770   5.569  -0.847  1.00  7.42           N  
ANISOU 1363  N   ASP A  93      792    847   1178     -6     59     16       N  
ATOM   1364  CA  ASP A  93      56.727   4.672  -1.989  1.00  7.54           C  
ANISOU 1364  CA  ASP A  93      816    868   1181    -45    -25    -37       C  
ATOM   1365  C   ASP A  93      58.179   4.185  -2.248  1.00  7.41           C  
ANISOU 1365  C   ASP A  93      803    915   1099     20    -23      3       C  
ATOM   1366  O   ASP A  93      59.025   4.909  -2.737  1.00  8.47           O  
ANISOU 1366  O   ASP A  93      858    877   1484    -59     32    138       O  
ATOM   1367  CB  ASP A  93      56.139   5.361  -3.216  1.00  8.13           C  
ANISOU 1367  CB  ASP A  93      745   1078   1267    135    -43     12       C  
ATOM   1368  CG  ASP A  93      55.970   4.450  -4.393  1.00  8.34           C  
ANISOU 1368  CG  ASP A  93      668   1215   1286      8   -157    -16       C  
ATOM   1369  OD1 ASP A  93      56.552   3.363  -4.379  1.00 10.00           O  
ANISOU 1369  OD1 ASP A  93      927   1278   1595    211   -164   -246       O  
ATOM   1370  OD2 ASP A  93      55.245   4.873  -5.310  1.00 10.60           O  
ANISOU 1370  OD2 ASP A  93     1126   1446   1455    124   -268    120       O  
ATOM   1371  H   ASP A  93      57.094   6.358  -0.958  1.00  8.90           H  
ANISOU 1371  H   ASP A  93     1127   1127   1127      0      0      0       H  
ATOM   1372  HA  ASP A  93      56.169   3.899  -1.763  1.00  9.05           H  
ANISOU 1372  HA  ASP A  93     1146   1146   1146      0      0      0       H  
ATOM   1373  HB2 ASP A  93      55.274   5.734  -2.982  1.00  9.76           H  
ANISOU 1373  HB2 ASP A  93     1236   1236   1236      0      0      0       H  
ATOM   1374  HB3 ASP A  93      56.718   6.097  -3.469  1.00  9.76           H  
ANISOU 1374  HB3 ASP A  93     1236   1236   1236      0      0      0       H  
ATOM   1375  N   GLN A  94      58.431   2.915  -1.885  1.00  7.89           N  
ANISOU 1375  N   GLN A  94      674    955   1369    -40     87    112       N  
ATOM   1376  CA  GLN A  94      59.732   2.313  -2.033  1.00  7.74           C  
ANISOU 1376  CA  GLN A  94      637    953   1349     11     57    110       C  
ATOM   1377  C   GLN A  94      60.086   1.945  -3.451  1.00  7.91           C  
ANISOU 1377  C   GLN A  94      739    911   1357     47    104    115       C  
ATOM   1378  O   GLN A  94      61.192   1.476  -3.719  1.00  9.27           O  
ANISOU 1378  O   GLN A  94      776   1249   1498    227     50     11       O  
ATOM   1379  CB  GLN A  94      59.893   1.096  -1.130  1.00  8.60           C  
ANISOU 1379  CB  GLN A  94      918    995   1354    109     87    128       C  
ATOM   1380  CG  GLN A  94      59.872   1.436   0.337  1.00 10.07           C  
ANISOU 1380  CG  GLN A  94     1340   1126   1359     39    -61    130       C  
ATOM   1381  CD  GLN A  94      59.948   0.246   1.238  1.00  9.85           C  
ANISOU 1381  CD  GLN A  94     1268   1203   1272    160   -134     81       C  
ATOM   1382  OE1 GLN A  94      58.987   0.034   2.061  1.00 14.59           O  
ANISOU 1382  OE1 GLN A  94     1742   1799   2001    123    444    487       O  
ATOM   1383  NE2 GLN A  94      60.957  -0.509   1.147  1.00 11.41           N  
ANISOU 1383  NE2 GLN A  94     1662   1159   1515    283    225    446       N  
ATOM   1384  H   GLN A  94      57.793   2.445  -1.552  1.00  9.47           H  
ANISOU 1384  H   GLN A  94     1199   1199   1199      0      0      0       H  
ATOM   1385  HA  GLN A  94      60.390   2.976  -1.737  1.00  9.28           H  
ANISOU 1385  HA  GLN A  94     1175   1175   1175      0      0      0       H  
ATOM   1386  HB2 GLN A  94      59.177   0.469  -1.318  1.00 10.32           H  
ANISOU 1386  HB2 GLN A  94     1307   1307   1307      0      0      0       H  
ATOM   1387  HB3 GLN A  94      60.732   0.658  -1.340  1.00 10.32           H  
ANISOU 1387  HB3 GLN A  94     1307   1307   1307      0      0      0       H  
ATOM   1388  HG2 GLN A  94      60.620   2.023   0.531  1.00 12.08           H  
ANISOU 1388  HG2 GLN A  94     1530   1530   1530      0      0      0       H  
ATOM   1389  HG3 GLN A  94      59.057   1.924   0.532  1.00 12.08           H  
ANISOU 1389  HG3 GLN A  94     1530   1530   1530      0      0      0       H  
ATOM   1390 HE21 GLN A  94      61.022  -1.203   1.652  1.00 13.69           H  
ANISOU 1390 HE21 GLN A  94     1734   1734   1734      0      0      0       H  
ATOM   1391 HE22 GLN A  94      61.579  -0.330   0.581  1.00 13.69           H  
ANISOU 1391 HE22 GLN A  94     1734   1734   1734      0      0      0       H  
ATOM   1392  N   THR A  95      59.144   2.106  -4.380  1.00  8.05           N  
ANISOU 1392  N   THR A  95      720   1005   1332     54     58     44       N  
ATOM   1393  CA  THR A  95      59.356   1.751  -5.744  1.00  8.55           C  
ANISOU 1393  CA  THR A  95      826    989   1435    105     91   -145       C  
ATOM   1394  C   THR A  95      59.974   2.852  -6.575  1.00  9.36           C  
ANISOU 1394  C   THR A  95     1088   1102   1368     20    202   -100       C  
ATOM   1395  O   THR A  95      60.308   2.661  -7.733  1.00 11.85           O  
ANISOU 1395  O   THR A  95     1888   1155   1460     58    333   -177       O  
ATOM   1396  CB  THR A  95      58.066   1.288  -6.445  1.00  9.68           C  
ANISOU 1396  CB  THR A  95      871   1385   1421     83    -13   -177       C  
ATOM   1397  OG1 THR A  95      57.212   2.377  -6.721  1.00 11.98           O  
ANISOU 1397  OG1 THR A  95     1211   1772   1568    329   -276   -219       O  
ATOM   1398  CG2 THR A  95      57.337   0.268  -5.630  1.00 11.92           C  
ANISOU 1398  CG2 THR A  95     1216   1423   1890   -356     17   -363       C  
ATOM   1399  H   THR A  95      58.384   2.435  -4.149  1.00  9.66           H  
ANISOU 1399  H   THR A  95     1223   1223   1223      0      0      0       H  
ATOM   1400  HA  THR A  95      59.980   0.995  -5.754  1.00 10.26           H  
ANISOU 1400  HA  THR A  95     1299   1299   1299      0      0      0       H  
ATOM   1401  HB  THR A  95      58.316   0.875  -7.297  1.00 11.61           H  
ANISOU 1401  HB  THR A  95     1470   1470   1470      0      0      0       H  
ATOM   1402  HG1 THR A  95      56.478   2.240  -6.382  1.00 17.97           H  
ANISOU 1402  HG1 THR A  95     2276   2276   2276      0      0      0       H  
ATOM   1403 HG21 THR A  95      57.103   0.645  -4.779  1.00 17.88           H  
ANISOU 1403 HG21 THR A  95     2265   2265   2265      0      0      0       H  
ATOM   1404 HG22 THR A  95      56.538   0.001  -6.092  1.00 17.88           H  
ANISOU 1404 HG22 THR A  95     2265   2265   2265      0      0      0       H  
ATOM   1405 HG23 THR A  95      57.900  -0.498  -5.497  1.00 17.88           H  
ANISOU 1405 HG23 THR A  95     2265   2265   2265      0      0      0       H  
ATOM   1406  N   CYS A  96      60.173   4.066  -6.021  1.00  8.97           N  
ANISOU 1406  N   CYS A  96     1190   1024   1193     55    183     77       N  
ATOM   1407  CA  CYS A  96      60.702   5.181  -6.775  1.00  9.38           C  
ANISOU 1407  CA  CYS A  96     1224   1095   1247     23    157     91       C  
ATOM   1408  C   CYS A  96      61.594   6.103  -5.954  1.00 10.02           C  
ANISOU 1408  C   CYS A  96     1165   1174   1467    -32    220     -3       C  
ATOM   1409  O   CYS A  96      61.788   5.854  -4.787  1.00 10.62           O  
ANISOU 1409  O   CYS A  96     1088   1394   1553   -123   -117    -62       O  
ATOM   1410  CB  CYS A  96      59.529   5.966  -7.398  1.00  9.94           C  
ANISOU 1410  CB  CYS A  96     1424   1097   1258     38     -9    115       C  
ATOM   1411  SG  CYS A  96      58.285   6.550  -6.248  1.00  9.81           S  
ANISOU 1411  SG  CYS A  96     1110   1134   1484      3    -46    169       S  
ATOM   1412  OXT CYS A  96      62.086   7.058  -6.602  1.00 13.02           O  
ANISOU 1412  OXT CYS A  96     1530   1374   2045   -323    320    174       O  
ATOM   1413  H   CYS A  96      59.978   4.181  -5.191  1.00 10.76           H  
ANISOU 1413  H   CYS A  96     1363   1363   1363      0      0      0       H  
ATOM   1414  HA  CYS A  96      61.241   4.817  -7.508  1.00 11.26           H  
ANISOU 1414  HA  CYS A  96     1426   1426   1426      0      0      0       H  
ATOM   1415  HB2 CYS A  96      59.891   6.731  -7.871  1.00 11.93           H  
ANISOU 1415  HB2 CYS A  96     1511   1511   1511      0      0      0       H  
ATOM   1416  HB3 CYS A  96      59.095   5.397  -8.053  1.00 11.93           H  
ANISOU 1416  HB3 CYS A  96     1511   1511   1511      0      0      0       H  
TER    1417      CYS A  96                                                      
ATOM   1418  N   ASP B   1      13.691  16.116  23.029  1.00 18.61           N  
ANISOU 1418  N   ASP B   1     1788   2544   2738   -265    336    -31       N  
ATOM   1419  CA  ASP B   1      13.512  17.260  22.118  1.00 17.20           C  
ANISOU 1419  CA  ASP B   1     1584   2778   2174    151    409   -156       C  
ATOM   1420  C   ASP B   1      14.883  17.483  21.503  1.00 16.21           C  
ANISOU 1420  C   ASP B   1     1402   2473   2283    156    214   -116       C  
ATOM   1421  O   ASP B   1      15.885  17.217  22.159  1.00 20.31           O  
ANISOU 1421  O   ASP B   1     1615   3097   3006     10    -91    496       O  
ATOM   1422  CB  ASP B   1      13.081  18.546  22.836  1.00 18.30           C  
ANISOU 1422  CB  ASP B   1     1451   2817   2687    238    432   -123       C  
ATOM   1423  CG  ASP B   1      11.776  18.534  23.546  1.00 20.44           C  
ANISOU 1423  CG  ASP B   1     1527   2871   3369    135    758   -388       C  
ATOM   1424  OD1 ASP B   1      11.282  17.368  23.772  1.00 24.75           O  
ANISOU 1424  OD1 ASP B   1     1992   3182   4230   -381   1126   -562       O  
ATOM   1425  OD2 ASP B   1      11.160  19.615  23.840  1.00 22.45           O  
ANISOU 1425  OD2 ASP B   1     1818   3246   3465    480    251   -783       O  
ATOM   1426  HA  ASP B   1      12.864  17.033  21.418  1.00 20.64           H  
ANISOU 1426  HA  ASP B   1     2614   2614   2614      0      0      0       H  
ATOM   1427  HB2 ASP B   1      13.769  18.772  23.482  1.00 21.97           H  
ANISOU 1427  HB2 ASP B   1     2783   2783   2783      0      0      0       H  
ATOM   1428  HB3 ASP B   1      13.057  19.261  22.180  1.00 21.97           H  
ANISOU 1428  HB3 ASP B   1     2783   2783   2783      0      0      0       H  
ATOM   1429  H1  ASP B   1      14.320  16.310  23.629  1.00 27.91           H  
ANISOU 1429  H1  ASP B   1     3535   3535   3535      0      0      0       H  
ATOM   1430  H2  ASP B   1      12.924  15.947  23.448  1.00 27.91           H  
ANISOU 1430  H2  ASP B   1     3535   3535   3535      0      0      0       H  
ATOM   1431  H3  ASP B   1      13.938  15.400  22.562  1.00 27.91           H  
ANISOU 1431  H3  ASP B   1     3535   3535   3535      0      0      0       H  
ATOM   1432  N   VAL B   2      14.942  18.010  20.315  1.00 19.23           N  
ANISOU 1432  N   VAL B   2     1564   3328   2415    531    518    206       N  
ATOM   1433  CA  VAL B   2      16.201  18.382  19.674  1.00 18.65           C  
ANISOU 1433  CA  VAL B   2     1653   2521   2910    593    719    208       C  
ATOM   1434  C   VAL B   2      16.496  19.791  20.166  1.00 20.05           C  
ANISOU 1434  C   VAL B   2     1743   2635   3240    862    795   -273       C  
ATOM   1435  O   VAL B   2      15.641  20.667  20.240  1.00 26.31           O  
ANISOU 1435  O   VAL B   2     2283   3193   4519   1393    545   -643       O  
ATOM   1436  CB  VAL B   2      16.000  18.337  18.146  1.00 19.60           C  
ANISOU 1436  CB  VAL B   2     2445   2195   2806    487   1011    143       C  
ATOM   1437  CG1 VAL B   2      17.186  18.781  17.393  1.00 23.91           C  
ANISOU 1437  CG1 VAL B   2     2463   3482   3138    138   1076    235       C  
ATOM   1438  CG2 VAL B   2      15.552  16.910  17.747  1.00 23.43           C  
ANISOU 1438  CG2 VAL B   2     2992   2300   3610    418    731   -181       C  
ATOM   1439  H   VAL B   2      14.208  18.145  19.888  1.00 23.08           H  
ANISOU 1439  H   VAL B   2     2923   2923   2923      0      0      0       H  
ATOM   1440  HA  VAL B   2      16.916  17.768  19.944  1.00 22.37           H  
ANISOU 1440  HA  VAL B   2     2833   2833   2833      0      0      0       H  
ATOM   1441  HB  VAL B   2      15.266  18.948  17.927  1.00 23.51           H  
ANISOU 1441  HB  VAL B   2     2978   2978   2978      0      0      0       H  
ATOM   1442 HG11 VAL B   2      17.398  19.685  17.636  1.00 35.86           H  
ANISOU 1442 HG11 VAL B   2     4542   4542   4542      0      0      0       H  
ATOM   1443 HG12 VAL B   2      17.929  18.210  17.602  1.00 35.86           H  
ANISOU 1443 HG12 VAL B   2     4542   4542   4542      0      0      0       H  
ATOM   1444 HG13 VAL B   2      17.002  18.736  16.452  1.00 35.86           H  
ANISOU 1444 HG13 VAL B   2     4542   4542   4542      0      0      0       H  
ATOM   1445 HG21 VAL B   2      14.772  16.667  18.251  1.00 35.15           H  
ANISOU 1445 HG21 VAL B   2     4452   4452   4452      0      0      0       H  
ATOM   1446 HG22 VAL B   2      15.346  16.890  16.809  1.00 35.15           H  
ANISOU 1446 HG22 VAL B   2     4452   4452   4452      0      0      0       H  
ATOM   1447 HG23 VAL B   2      16.260  16.288  17.933  1.00 35.15           H  
ANISOU 1447 HG23 VAL B   2     4452   4452   4452      0      0      0       H  
ATOM   1448  N   SER B   3      17.744  20.023  20.544  1.00 20.19           N  
ANISOU 1448  N   SER B   3     1900   2636   3135    691    586   -275       N  
ATOM   1449  CA  SER B   3      18.159  21.347  21.041  1.00 22.61           C  
ANISOU 1449  CA  SER B   3     2429   2882   3279    450    904   -484       C  
ATOM   1450  C   SER B   3      18.635  22.193  19.881  1.00 27.00           C  
ANISOU 1450  C   SER B   3     3163   2720   4376    650   1216    176       C  
ATOM   1451  O   SER B   3      19.795  22.631  19.737  1.00 34.96           O  
ANISOU 1451  O   SER B   3     3810   4952   4520   -488   1246    623       O  
ATOM   1452  CB ASER B   3      19.198  21.144  22.135  0.53 25.83           C  
ANISOU 1452  CB ASER B   3     2791   3592   3431    349    517   -978       C  
ATOM   1453  CB BSER B   3      19.095  21.198  22.196  0.47 26.37           C  
ANISOU 1453  CB BSER B   3     3000   3482   3536    224    450   -870       C  
ATOM   1454  OG ASER B   3      18.745  20.109  23.035  0.53 21.43           O  
ANISOU 1454  OG ASER B   3     2049   2950   3143    -56   -766  -1205       O  
ATOM   1455  OG BSER B   3      20.462  21.243  21.828  0.47 29.65           O  
ANISOU 1455  OG BSER B   3     2867   4512   3886     -9    142   -307       O  
ATOM   1456  H   SER B   3      18.324  19.389  20.499  1.00 24.23           H  
ANISOU 1456  H   SER B   3     3069   3069   3069      0      0      0       H  
ATOM   1457  HA  SER B   3      17.377  21.784  21.438  1.00 27.13           H  
ANISOU 1457  HA  SER B   3     3436   3436   3436      0      0      0       H  
ATOM   1458  N   GLY B   4      17.732  22.466  18.976  1.00 24.07           N  
ANISOU 1458  N   GLY B   4     3742   2060   3344    343   1416   -348       N  
ATOM   1459  CA  GLY B   4      17.972  23.402  17.919  1.00 24.42           C  
ANISOU 1459  CA  GLY B   4     3645   1709   3925    805   1748   -206       C  
ATOM   1460  C   GLY B   4      18.993  22.861  16.935  1.00 20.17           C  
ANISOU 1460  C   GLY B   4     2801   1353   3508    348   1271   -320       C  
ATOM   1461  O   GLY B   4      19.279  21.687  16.899  1.00 21.53           O  
ANISOU 1461  O   GLY B   4     3389   1629   3164   1103   1451    183       O  
ATOM   1462  H   GLY B   4      16.970  22.071  19.017  1.00 28.88           H  
ANISOU 1462  H   GLY B   4     3658   3658   3658      0      0      0       H  
ATOM   1463  HA2 GLY B   4      17.140  23.583  17.453  1.00 29.31           H  
ANISOU 1463  HA2 GLY B   4     3712   3712   3712      0      0      0       H  
ATOM   1464  HA3 GLY B   4      18.294  24.236  18.293  1.00 29.31           H  
ANISOU 1464  HA3 GLY B   4     3712   3712   3712      0      0      0       H  
ATOM   1465  N   THR B   5      19.427  23.792  16.123  1.00 17.37           N  
ANISOU 1465  N   THR B   5     1948   1463   3188    249    410    -90       N  
ATOM   1466  CA  THR B   5      20.304  23.522  15.022  1.00 15.21           C  
ANISOU 1466  CA  THR B   5     1822   1275   2681    212     62     42       C  
ATOM   1467  C   THR B   5      21.692  24.005  15.337  1.00 14.32           C  
ANISOU 1467  C   THR B   5     1888   1322   2230     -9    177     28       C  
ATOM   1468  O   THR B   5      21.850  24.987  16.064  1.00 19.82           O  
ANISOU 1468  O   THR B   5     2318   2039   3174   -140    489   -854       O  
ATOM   1469  CB ATHR B   5      19.806  24.085  13.684  0.54 18.14           C  
ANISOU 1469  CB ATHR B   5     2285   1534   3072     47   -389    336       C  
ATOM   1470  CB BTHR B   5      19.766  24.347  13.774  0.46 18.98           C  
ANISOU 1470  CB BTHR B   5     2272   1764   3174    146   -353    403       C  
ATOM   1471  OG1ATHR B   5      19.793  25.516  13.701  0.54 20.65           O  
ANISOU 1471  OG1ATHR B   5     2745   1496   3605    297    434    483       O  
ATOM   1472  OG1BTHR B   5      18.432  23.775  13.619  0.46 21.69           O  
ANISOU 1472  OG1BTHR B   5     1887   2761   3591    430   -314   -187       O  
ATOM   1473  CG2ATHR B   5      18.403  23.604  13.371  0.54 22.51           C  
ANISOU 1473  CG2ATHR B   5     2231   2379   3943    208   -733    -76       C  
ATOM   1474  CG2BTHR B   5      20.557  23.975  12.556  0.46 19.73           C  
ANISOU 1474  CG2BTHR B   5     2296   2270   2929     29   -205    920       C  
ATOM   1475  H   THR B   5      19.174  24.603  16.256  1.00 20.84           H  
ANISOU 1475  H   THR B   5     2639   2639   2639      0      0      0       H  
ATOM   1476  HA  THR B   5      20.353  22.548  14.924  1.00 18.25           H  
ANISOU 1476  HA  THR B   5     2311   2311   2311      0      0      0       H  
ATOM   1477  N   VAL B   6      22.680  23.402  14.759  1.00 12.49           N  
ANISOU 1477  N   VAL B   6     1746   1010   1988    -80    -83     30       N  
ATOM   1478  CA  VAL B   6      24.052  23.843  14.897  1.00 12.74           C  
ANISOU 1478  CA  VAL B   6     1748   1249   1842   -140   -101     26       C  
ATOM   1479  C   VAL B   6      24.648  23.887  13.503  1.00 11.67           C  
ANISOU 1479  C   VAL B   6     1509   1156   1770   -126   -337    122       C  
ATOM   1480  O   VAL B   6      24.373  22.994  12.711  1.00 12.65           O  
ANISOU 1480  O   VAL B   6     1693   1291   1822   -275   -152     18       O  
ATOM   1481  CB  VAL B   6      24.863  22.885  15.811  1.00 14.18           C  
ANISOU 1481  CB  VAL B   6     1900   1622   1865   -178   -308    250       C  
ATOM   1482  CG1 VAL B   6      24.917  21.475  15.259  1.00 14.94           C  
ANISOU 1482  CG1 VAL B   6     1810   1622   2244    268    -22    284       C  
ATOM   1483  CG2 VAL B   6      26.223  23.457  16.114  1.00 17.59           C  
ANISOU 1483  CG2 VAL B   6     1991   2540   2152   -388   -365    355       C  
ATOM   1484  H   VAL B   6      22.515  22.712  14.273  1.00 14.98           H  
ANISOU 1484  H   VAL B   6     1897   1897   1897      0      0      0       H  
ATOM   1485  HA  VAL B   6      24.064  24.745  15.282  1.00 15.28           H  
ANISOU 1485  HA  VAL B   6     1935   1935   1935      0      0      0       H  
ATOM   1486  HB  VAL B   6      24.383  22.835  16.664  1.00 17.01           H  
ANISOU 1486  HB  VAL B   6     2154   2154   2154      0      0      0       H  
ATOM   1487 HG11 VAL B   6      24.025  21.165  15.085  1.00 22.41           H  
ANISOU 1487 HG11 VAL B   6     2838   2838   2838      0      0      0       H  
ATOM   1488 HG12 VAL B   6      25.421  21.470  14.442  1.00 22.41           H  
ANISOU 1488 HG12 VAL B   6     2838   2838   2838      0      0      0       H  
ATOM   1489 HG13 VAL B   6      25.338  20.896  15.898  1.00 22.41           H  
ANISOU 1489 HG13 VAL B   6     2838   2838   2838      0      0      0       H  
ATOM   1490 HG21 VAL B   6      26.126  24.348  16.458  1.00 26.38           H  
ANISOU 1490 HG21 VAL B   6     3341   3341   3341      0      0      0       H  
ATOM   1491 HG22 VAL B   6      26.662  22.908  16.768  1.00 26.38           H  
ANISOU 1491 HG22 VAL B   6     3341   3341   3341      0      0      0       H  
ATOM   1492 HG23 VAL B   6      26.747  23.479  15.311  1.00 26.38           H  
ANISOU 1492 HG23 VAL B   6     3341   3341   3341      0      0      0       H  
ATOM   1493  N   CYS B   7      25.445  24.884  13.204  1.00 11.74           N  
ANISOU 1493  N   CYS B   7     1705   1112   1643   -172   -245     77       N  
ATOM   1494  CA  CYS B   7      26.150  24.971  11.943  1.00 11.51           C  
ANISOU 1494  CA  CYS B   7     1829   1072   1474    -69   -367    153       C  
ATOM   1495  C   CYS B   7      27.247  23.925  11.940  1.00 10.77           C  
ANISOU 1495  C   CYS B   7     1500   1120   1472   -154   -319    408       C  
ATOM   1496  O   CYS B   7      28.027  23.793  12.842  1.00 13.39           O  
ANISOU 1496  O   CYS B   7     2099   1251   1739    -77   -714    222       O  
ATOM   1497  CB  CYS B   7      26.771  26.367  11.767  1.00 12.46           C  
ANISOU 1497  CB  CYS B   7     1828   1173   1735    -74   -206    304       C  
ATOM   1498  SG  CYS B   7      25.567  27.676  11.497  1.00 13.47           S  
ANISOU 1498  SG  CYS B   7     2133   1152   1831     80    -89    229       S  
ATOM   1499  H   CYS B   7      25.555  25.513  13.781  1.00 14.08           H  
ANISOU 1499  H   CYS B   7     1783   1783   1783      0      0      0       H  
ATOM   1500  HA  CYS B   7      25.527  24.794  11.207  1.00 13.82           H  
ANISOU 1500  HA  CYS B   7     1750   1750   1750      0      0      0       H  
ATOM   1501  HB2 CYS B   7      27.290  26.579  12.559  1.00 14.96           H  
ANISOU 1501  HB2 CYS B   7     1895   1895   1895      0      0      0       H  
ATOM   1502  HB3 CYS B   7      27.381  26.344  11.013  1.00 14.96           H  
ANISOU 1502  HB3 CYS B   7     1895   1895   1895      0      0      0       H  
ATOM   1503  N   LEU B   8      27.396  23.292  10.797  1.00 10.64           N  
ANISOU 1503  N   LEU B   8     1344   1162   1537    -35   -357    367       N  
ATOM   1504  CA  LEU B   8      28.474  22.339  10.624  1.00 11.09           C  
ANISOU 1504  CA  LEU B   8     1407    941   1865    -40   -309    454       C  
ATOM   1505  C   LEU B   8      29.854  22.930  10.816  1.00 13.08           C  
ANISOU 1505  C   LEU B   8     1380   1262   2328    -33   -498    591       C  
ATOM   1506  O   LEU B   8      30.736  22.327  11.393  1.00 14.09           O  
ANISOU 1506  O   LEU B   8     1405   1400   2548    115   -581    314       O  
ATOM   1507  CB  LEU B   8      28.352  21.688   9.226  1.00 12.70           C  
ANISOU 1507  CB  LEU B   8     1534   1287   2006     85   -227    217       C  
ATOM   1508  CG  LEU B   8      29.482  20.691   8.909  1.00 13.99           C  
ANISOU 1508  CG  LEU B   8     1565   1412   2340     36    -82     35       C  
ATOM   1509  CD1 LEU B   8      29.461  19.530   9.885  1.00 14.02           C  
ANISOU 1509  CD1 LEU B   8     1659   1117   2553    233   -229    -82       C  
ATOM   1510  CD2 LEU B   8      29.298  20.198   7.451  1.00 16.37           C  
ANISOU 1510  CD2 LEU B   8     1957   1902   2359    -21    -36   -241       C  
ATOM   1511  H   LEU B   8      26.851  23.444  10.149  1.00 12.77           H  
ANISOU 1511  H   LEU B   8     1617   1617   1617      0      0      0       H  
ATOM   1512  HA  LEU B   8      28.357  21.632  11.292  1.00 13.31           H  
ANISOU 1512  HA  LEU B   8     1686   1686   1686      0      0      0       H  
ATOM   1513  HB2 LEU B   8      27.501  21.226   9.168  1.00 15.24           H  
ANISOU 1513  HB2 LEU B   8     1930   1930   1930      0      0      0       H  
ATOM   1514  HB3 LEU B   8      28.353  22.388   8.554  1.00 15.24           H  
ANISOU 1514  HB3 LEU B   8     1930   1930   1930      0      0      0       H  
ATOM   1515  HG  LEU B   8      30.343  21.153   8.983  1.00 16.79           H  
ANISOU 1515  HG  LEU B   8     2126   2126   2126      0      0      0       H  
ATOM   1516 HD11 LEU B   8      29.575  19.861  10.778  1.00 21.04           H  
ANISOU 1516 HD11 LEU B   8     2665   2665   2665      0      0      0       H  
ATOM   1517 HD12 LEU B   8      28.620  19.072   9.818  1.00 21.04           H  
ANISOU 1517 HD12 LEU B   8     2665   2665   2665      0      0      0       H  
ATOM   1518 HD13 LEU B   8      30.174  18.923   9.674  1.00 21.04           H  
ANISOU 1518 HD13 LEU B   8     2665   2665   2665      0      0      0       H  
ATOM   1519 HD21 LEU B   8      29.315  20.950   6.855  1.00 24.55           H  
ANISOU 1519 HD21 LEU B   8     3109   3109   3109      0      0      0       H  
ATOM   1520 HD22 LEU B   8      30.010  19.594   7.226  1.00 24.55           H  
ANISOU 1520 HD22 LEU B   8     3109   3109   3109      0      0      0       H  
ATOM   1521 HD23 LEU B   8      28.456  19.744   7.371  1.00 24.55           H  
ANISOU 1521 HD23 LEU B   8     3109   3109   3109      0      0      0       H  
ATOM   1522  N   SER B   9      30.028  24.194  10.444  1.00 13.83           N  
ANISOU 1522  N   SER B   9     1246   1476   2531   -289   -369    761       N  
ATOM   1523  CA  SER B   9      31.307  24.867  10.555  1.00 16.53           C  
ANISOU 1523  CA  SER B   9     1484   1707   3091   -358   -731    853       C  
ATOM   1524  C   SER B   9      31.721  25.091  11.979  1.00 17.47           C  
ANISOU 1524  C   SER B   9     1893   1439   3305   -390  -1122    784       C  
ATOM   1525  O   SER B   9      32.890  25.356  12.239  1.00 21.95           O  
ANISOU 1525  O   SER B   9     2044   2228   4066   -823  -1418   1076       O  
ATOM   1526  CB  SER B   9      31.282  26.214   9.839  1.00 18.79           C  
ANISOU 1526  CB  SER B   9     1880   1975   3283   -914   -847   1116       C  
ATOM   1527  OG  SER B   9      30.472  27.160  10.527  1.00 20.81           O  
ANISOU 1527  OG  SER B   9     2630   1380   3899   -556  -1397    885       O  
ATOM   1528  H   SER B   9      29.357  24.627  10.125  1.00 16.59           H  
ANISOU 1528  H   SER B   9     2101   2101   2101      0      0      0       H  
ATOM   1529  HA  SER B   9      31.986  24.306  10.125  1.00 19.84           H  
ANISOU 1529  HA  SER B   9     2513   2513   2513      0      0      0       H  
ATOM   1530  HB2 SER B   9      32.186  26.557   9.769  1.00 22.54           H  
ANISOU 1530  HB2 SER B   9     2855   2855   2855      0      0      0       H  
ATOM   1531  HB3 SER B   9      30.938  26.092   8.940  1.00 22.54           H  
ANISOU 1531  HB3 SER B   9     2855   2855   2855      0      0      0       H  
ATOM   1532  HG  SER B   9      30.476  27.871  10.119  1.00 31.22           H  
ANISOU 1532  HG  SER B   9     3954   3954   3954      0      0      0       H  
ATOM   1533  N   ALA B  10      30.781  25.033  12.893  1.00 15.55           N  
ANISOU 1533  N   ALA B  10     2083    907   2920   -183  -1161    410       N  
ATOM   1534  CA  ALA B  10      30.996  25.227  14.293  1.00 17.65           C  
ANISOU 1534  CA  ALA B  10     2732    875   3100    102  -1484    -22       C  
ATOM   1535  C   ALA B  10      31.335  23.939  15.070  1.00 16.42           C  
ANISOU 1535  C   ALA B  10     2585   1078   2577    -33  -1190     93       C  
ATOM   1536  O   ALA B  10      31.784  24.054  16.185  1.00 21.74           O  
ANISOU 1536  O   ALA B  10     4028   1360   2871   -120  -1805     82       O  
ATOM   1537  CB  ALA B  10      29.787  25.873  14.967  1.00 19.57           C  
ANISOU 1537  CB  ALA B  10     2840   1603   2995    306  -1435   -127       C  
ATOM   1538  H   ALA B  10      29.979  24.865  12.632  1.00 18.66           H  
ANISOU 1538  H   ALA B  10     2363   2363   2363      0      0      0       H  
ATOM   1539  HA  ALA B  10      31.754  25.841  14.393  1.00 21.18           H  
ANISOU 1539  HA  ALA B  10     2682   2682   2682      0      0      0       H  
ATOM   1540  HB1 ALA B  10      29.554  26.680  14.501  1.00 29.36           H  
ANISOU 1540  HB1 ALA B  10     3718   3718   3718      0      0      0       H  
ATOM   1541  HB2 ALA B  10      29.045  25.264  14.944  1.00 29.36           H  
ANISOU 1541  HB2 ALA B  10     3718   3718   3718      0      0      0       H  
ATOM   1542  HB3 ALA B  10      30.002  26.082  15.879  1.00 29.36           H  
ANISOU 1542  HB3 ALA B  10     3718   3718   3718      0      0      0       H  
ATOM   1543  N   LEU B  11      31.061  22.814  14.489  1.00 12.72           N  
ANISOU 1543  N   LEU B  11     1508    946   2380     33   -738    191       N  
ATOM   1544  CA  LEU B  11      31.347  21.561  15.092  1.00 11.41           C  
ANISOU 1544  CA  LEU B  11     1364   1081   1889    138   -474    209       C  
ATOM   1545  C   LEU B  11      32.823  21.219  14.955  1.00 11.89           C  
ANISOU 1545  C   LEU B  11     1332   1081   2103    -42   -485    141       C  
ATOM   1546  O   LEU B  11      33.528  21.776  14.126  1.00 14.29           O  
ANISOU 1546  O   LEU B  11     1406   1295   2729   -225   -352    486       O  
ATOM   1547  CB  LEU B  11      30.477  20.494  14.417  1.00 11.82           C  
ANISOU 1547  CB  LEU B  11     1324    983   2184     37   -409    234       C  
ATOM   1548  CG  LEU B  11      29.007  20.585  14.700  1.00 12.05           C  
ANISOU 1548  CG  LEU B  11     1341   1056   2182      0   -440    345       C  
ATOM   1549  CD1 LEU B  11      28.245  19.514  13.962  1.00 15.49           C  
ANISOU 1549  CD1 LEU B  11     1661   1298   2926   -354   -544    251       C  
ATOM   1550  CD2 LEU B  11      28.692  20.571  16.193  1.00 17.07           C  
ANISOU 1550  CD2 LEU B  11     1860   2204   2422    123     31    230       C  
ATOM   1551  H   LEU B  11      30.693  22.827  13.711  1.00 15.27           H  
ANISOU 1551  H   LEU B  11     1934   1934   1934      0      0      0       H  
ATOM   1552  HA  LEU B  11      31.117  21.606  16.043  1.00 13.69           H  
ANISOU 1552  HA  LEU B  11     1734   1734   1734      0      0      0       H  
ATOM   1553  HB2 LEU B  11      30.608  20.554  13.457  1.00 14.18           H  
ANISOU 1553  HB2 LEU B  11     1796   1796   1796      0      0      0       H  
ATOM   1554  HB3 LEU B  11      30.790  19.621  14.699  1.00 14.18           H  
ANISOU 1554  HB3 LEU B  11     1796   1796   1796      0      0      0       H  
ATOM   1555  HG  LEU B  11      28.700  21.447  14.350  1.00 14.46           H  
ANISOU 1555  HG  LEU B  11     1831   1831   1831      0      0      0       H  
ATOM   1556 HD11 LEU B  11      28.383  19.617  13.017  1.00 23.23           H  
ANISOU 1556 HD11 LEU B  11     2942   2942   2942      0      0      0       H  
ATOM   1557 HD12 LEU B  11      28.557  18.650  14.239  1.00 23.23           H  
ANISOU 1557 HD12 LEU B  11     2942   2942   2942      0      0      0       H  
ATOM   1558 HD13 LEU B  11      27.309  19.595  14.159  1.00 23.23           H  
ANISOU 1558 HD13 LEU B  11     2942   2942   2942      0      0      0       H  
ATOM   1559 HD21 LEU B  11      29.190  21.265  16.632  1.00 25.61           H  
ANISOU 1559 HD21 LEU B  11     3244   3244   3244      0      0      0       H  
ATOM   1560 HD22 LEU B  11      27.753  20.721  16.324  1.00 25.61           H  
ANISOU 1560 HD22 LEU B  11     3244   3244   3244      0      0      0       H  
ATOM   1561 HD23 LEU B  11      28.935  19.720  16.564  1.00 25.61           H  
ANISOU 1561 HD23 LEU B  11     3244   3244   3244      0      0      0       H  
ATOM   1562  N   PRO B  12      33.295  20.239  15.737  1.00 12.03           N  
ANISOU 1562  N   PRO B  12     1223   1198   2151    102   -486    227       N  
ATOM   1563  CA  PRO B  12      34.671  19.761  15.555  1.00 11.61           C  
ANISOU 1563  CA  PRO B  12     1255    945   2212    -51   -508    -64       C  
ATOM   1564  C   PRO B  12      34.856  19.341  14.102  1.00 11.21           C  
ANISOU 1564  C   PRO B  12     1163    881   2214    -70   -425    132       C  
ATOM   1565  O   PRO B  12      33.920  18.822  13.475  1.00 11.87           O  
ANISOU 1565  O   PRO B  12     1168   1233   2109   -162   -387     90       O  
ATOM   1566  CB  PRO B  12      34.757  18.603  16.530  1.00 13.37           C  
ANISOU 1566  CB  PRO B  12     1659   1315   2107    445   -632     68       C  
ATOM   1567  CG  PRO B  12      33.767  18.928  17.604  1.00 16.17           C  
ANISOU 1567  CG  PRO B  12     1891   2020   2232    523   -371    554       C  
ATOM   1568  CD  PRO B  12      32.598  19.543  16.876  1.00 13.58           C  
ANISOU 1568  CD  PRO B  12     1477   1517   2167    194   -344    300       C  
ATOM   1569  HA  PRO B  12      35.314  20.461  15.795  1.00 13.94           H  
ANISOU 1569  HA  PRO B  12     1766   1766   1766      0      0      0       H  
ATOM   1570  HB2 PRO B  12      34.528  17.768  16.092  1.00 16.05           H  
ANISOU 1570  HB2 PRO B  12     2033   2033   2033      0      0      0       H  
ATOM   1571  HB3 PRO B  12      35.652  18.529  16.897  1.00 16.05           H  
ANISOU 1571  HB3 PRO B  12     2033   2033   2033      0      0      0       H  
ATOM   1572  HG2 PRO B  12      33.496  18.125  18.076  1.00 19.40           H  
ANISOU 1572  HG2 PRO B  12     2457   2457   2457      0      0      0       H  
ATOM   1573  HG3 PRO B  12      34.144  19.554  18.242  1.00 19.40           H  
ANISOU 1573  HG3 PRO B  12     2457   2457   2457      0      0      0       H  
ATOM   1574  HD2 PRO B  12      31.982  18.865  16.555  1.00 16.30           H  
ANISOU 1574  HD2 PRO B  12     2064   2064   2064      0      0      0       H  
ATOM   1575  HD3 PRO B  12      32.119  20.172  17.438  1.00 16.30           H  
ANISOU 1575  HD3 PRO B  12     2064   2064   2064      0      0      0       H  
ATOM   1576  N   PRO B  13      36.049  19.476  13.574  1.00 12.76           N  
ANISOU 1576  N   PRO B  13     1165   1226   2457   -140   -308    190       N  
ATOM   1577  CA  PRO B  13      36.263  19.095  12.181  1.00 13.85           C  
ANISOU 1577  CA  PRO B  13     1412   1518   2333   -459   -218    438       C  
ATOM   1578  C   PRO B  13      35.965  17.669  11.848  1.00 11.64           C  
ANISOU 1578  C   PRO B  13     1178   1486   1760   -261   -284    388       C  
ATOM   1579  O   PRO B  13      35.603  17.332  10.724  1.00 13.64           O  
ANISOU 1579  O   PRO B  13     1481   2024   1676   -354   -217    415       O  
ATOM   1580  CB  PRO B  13      37.717  19.452  11.908  1.00 15.68           C  
ANISOU 1580  CB  PRO B  13     1453   1741   2765   -529    -20    312       C  
ATOM   1581  CG  PRO B  13      38.297  19.754  13.202  1.00 19.21           C  
ANISOU 1581  CG  PRO B  13     1293   2934   3073   -570   -193     -8       C  
ATOM   1582  CD  PRO B  13      37.262  20.058  14.183  1.00 15.22           C  
ANISOU 1582  CD  PRO B  13     1237   1884   2662   -341   -425    214       C  
ATOM   1583  HA  PRO B  13      35.698  19.665  11.619  1.00 16.62           H  
ANISOU 1583  HA  PRO B  13     2105   2105   2105      0      0      0       H  
ATOM   1584  HB2 PRO B  13      38.179  18.707  11.492  1.00 18.82           H  
ANISOU 1584  HB2 PRO B  13     2384   2384   2384      0      0      0       H  
ATOM   1585  HB3 PRO B  13      37.775  20.222  11.320  1.00 18.82           H  
ANISOU 1585  HB3 PRO B  13     2384   2384   2384      0      0      0       H  
ATOM   1586  HG2 PRO B  13      38.818  18.995  13.507  1.00 23.05           H  
ANISOU 1586  HG2 PRO B  13     2919   2919   2919      0      0      0       H  
ATOM   1587  HG3 PRO B  13      38.895  20.514  13.118  1.00 23.05           H  
ANISOU 1587  HG3 PRO B  13     2919   2919   2919      0      0      0       H  
ATOM   1588  HD2 PRO B  13      37.458  19.645  15.039  1.00 18.26           H  
ANISOU 1588  HD2 PRO B  13     2313   2313   2313      0      0      0       H  
ATOM   1589  HD3 PRO B  13      37.168  21.016  14.307  1.00 18.26           H  
ANISOU 1589  HD3 PRO B  13     2313   2313   2313      0      0      0       H  
ATOM   1590  N   GLU B  14      36.100  16.785  12.814  1.00 10.82           N  
ANISOU 1590  N   GLU B  14     1102   1381   1630   -245   -197    250       N  
ATOM   1591  CA  GLU B  14      35.823  15.355  12.614  1.00 10.56           C  
ANISOU 1591  CA  GLU B  14      992   1343   1676    -82   -118     97       C  
ATOM   1592  C   GLU B  14      34.363  15.097  12.304  1.00  9.95           C  
ANISOU 1592  C   GLU B  14     1006   1124   1651   -131   -141    103       C  
ATOM   1593  O   GLU B  14      34.038  14.056  11.740  1.00 11.35           O  
ANISOU 1593  O   GLU B  14     1239   1236   1836   -115   -234   -124       O  
ATOM   1594  CB  GLU B  14      36.291  14.537  13.825  1.00 10.33           C  
ANISOU 1594  CB  GLU B  14      974   1141   1808    -55   -158     36       C  
ATOM   1595  CG  GLU B  14      37.792  14.651  14.095  1.00 10.57           C  
ANISOU 1595  CG  GLU B  14      956   1334   1727     -3    -76    -85       C  
ATOM   1596  CD  GLU B  14      38.289  15.900  14.707  1.00 10.87           C  
ANISOU 1596  CD  GLU B  14      863   1423   1843    -41   -120   -105       C  
ATOM   1597  OE1 GLU B  14      37.490  16.632  15.344  1.00 10.80           O  
ANISOU 1597  OE1 GLU B  14     1064   1349   1691    -60    -86   -107       O  
ATOM   1598  OE2 GLU B  14      39.492  16.201  14.564  1.00 13.80           O  
ANISOU 1598  OE2 GLU B  14      851   1761   2633   -109    -65   -252       O  
ATOM   1599  H   GLU B  14      36.360  17.053  13.589  1.00 12.99           H  
ANISOU 1599  H   GLU B  14     1645   1645   1645      0      0      0       H  
ATOM   1600  HA  GLU B  14      36.345  15.060  11.839  1.00 12.67           H  
ANISOU 1600  HA  GLU B  14     1605   1605   1605      0      0      0       H  
ATOM   1601  HB2 GLU B  14      35.808  14.835  14.611  1.00 12.39           H  
ANISOU 1601  HB2 GLU B  14     1569   1569   1569      0      0      0       H  
ATOM   1602  HB3 GLU B  14      36.069  13.604  13.678  1.00 12.39           H  
ANISOU 1602  HB3 GLU B  14     1569   1569   1569      0      0      0       H  
ATOM   1603  HG2 GLU B  14      38.047  13.914  14.672  1.00 12.68           H  
ANISOU 1603  HG2 GLU B  14     1606   1606   1606      0      0      0       H  
ATOM   1604  HG3 GLU B  14      38.256  14.528  13.251  1.00 12.68           H  
ANISOU 1604  HG3 GLU B  14     1606   1606   1606      0      0      0       H  
ATOM   1605  N   ALA B  15      33.464  16.014  12.648  1.00  9.87           N  
ANISOU 1605  N   ALA B  15     1019   1167   1563    -64   -190     94       N  
ATOM   1606  CA  ALA B  15      32.048  15.849  12.274  1.00 10.48           C  
ANISOU 1606  CA  ALA B  15     1028   1269   1684    -45   -161    115       C  
ATOM   1607  C   ALA B  15      31.899  15.889  10.771  1.00 10.92           C  
ANISOU 1607  C   ALA B  15      997   1485   1666   -116   -191    267       C  
ATOM   1608  O   ALA B  15      31.082  15.157  10.214  1.00 11.03           O  
ANISOU 1608  O   ALA B  15     1011   1484   1697    -86   -163    177       O  
ATOM   1609  CB  ALA B  15      31.169  16.887  12.923  1.00 12.47           C  
ANISOU 1609  CB  ALA B  15     1004   1725   2011     33     38    -46       C  
ATOM   1610  H   ALA B  15      33.710  16.709  13.092  1.00 11.84           H  
ANISOU 1610  H   ALA B  15     1500   1500   1500      0      0      0       H  
ATOM   1611  HA  ALA B  15      31.754  14.967  12.584  1.00 12.57           H  
ANISOU 1611  HA  ALA B  15     1592   1592   1592      0      0      0       H  
ATOM   1612  HB1 ALA B  15      31.276  16.845  13.876  1.00 18.71           H  
ANISOU 1612  HB1 ALA B  15     2370   2370   2370      0      0      0       H  
ATOM   1613  HB2 ALA B  15      31.420  17.759  12.610  1.00 18.71           H  
ANISOU 1613  HB2 ALA B  15     2370   2370   2370      0      0      0       H  
ATOM   1614  HB3 ALA B  15      30.252  16.717  12.695  1.00 18.71           H  
ANISOU 1614  HB3 ALA B  15     2370   2370   2370      0      0      0       H  
ATOM   1615  N   THR B  16      32.676  16.755  10.104  1.00 12.01           N  
ANISOU 1615  N   THR B  16     1253   1496   1816   -122   -197    428       N  
ATOM   1616  CA  THR B  16      32.644  16.789   8.667  1.00 12.68           C  
ANISOU 1616  CA  THR B  16     1347   1669   1802    -63    -74    408       C  
ATOM   1617  C   THR B  16      33.195  15.488   8.087  1.00 11.92           C  
ANISOU 1617  C   THR B  16     1125   1620   1783   -180   -144    458       C  
ATOM   1618  O   THR B  16      32.618  14.958   7.122  1.00 12.95           O  
ANISOU 1618  O   THR B  16     1424   1813   1682   -172   -176    331       O  
ATOM   1619  CB  THR B  16      33.456  17.999   8.142  1.00 14.55           C  
ANISOU 1619  CB  THR B  16     1690   1668   2170   -149     -5    596       C  
ATOM   1620  OG1 THR B  16      32.782  19.227   8.588  1.00 15.96           O  
ANISOU 1620  OG1 THR B  16     2000   1704   2359    -32   -142    659       O  
ATOM   1621  CG2 THR B  16      33.472  18.067   6.667  1.00 18.48           C  
ANISOU 1621  CG2 THR B  16     2700   2098   2223   -380    292    689       C  
ATOM   1622  H   THR B  16      33.193  17.291  10.535  1.00 14.42           H  
ANISOU 1622  H   THR B  16     1826   1826   1826      0      0      0       H  
ATOM   1623  HA  THR B  16      31.713  16.889   8.379  1.00 15.22           H  
ANISOU 1623  HA  THR B  16     1928   1928   1928      0      0      0       H  
ATOM   1624  HB  THR B  16      34.371  17.970   8.490  1.00 17.46           H  
ANISOU 1624  HB  THR B  16     2211   2211   2211      0      0      0       H  
ATOM   1625  HG1 THR B  16      32.749  19.239   9.407  1.00 23.94           H  
ANISOU 1625  HG1 THR B  16     3032   3032   3032      0      0      0       H  
ATOM   1626 HG21 THR B  16      33.867  17.266   6.314  1.00 27.72           H  
ANISOU 1626 HG21 THR B  16     3511   3511   3511      0      0      0       H  
ATOM   1627 HG22 THR B  16      32.573  18.150   6.341  1.00 27.72           H  
ANISOU 1627 HG22 THR B  16     3511   3511   3511      0      0      0       H  
ATOM   1628 HG23 THR B  16      33.986  18.827   6.387  1.00 27.72           H  
ANISOU 1628 HG23 THR B  16     3511   3511   3511      0      0      0       H  
ATOM   1629  N   ASP B  17      34.257  14.949   8.651  1.00 11.42           N  
ANISOU 1629  N   ASP B  17     1089   1676   1574    -84    -46    314       N  
ATOM   1630  CA  ASP B  17      34.782  13.676   8.223  1.00 11.87           C  
ANISOU 1630  CA  ASP B  17     1252   1742   1516    -63    158    324       C  
ATOM   1631  C   ASP B  17      33.714  12.613   8.290  1.00 11.03           C  
ANISOU 1631  C   ASP B  17     1227   1584   1381     52    172    191       C  
ATOM   1632  O   ASP B  17      33.521  11.860   7.328  1.00 12.94           O  
ANISOU 1632  O   ASP B  17     1268   2051   1596     32    162    -42       O  
ATOM   1633  CB  ASP B  17      35.988  13.236   9.020  1.00 13.20           C  
ANISOU 1633  CB  ASP B  17     1156   1904   1955     91    131    184       C  
ATOM   1634  CG  ASP B  17      37.182  14.148   8.937  1.00 16.39           C  
ANISOU 1634  CG  ASP B  17     1190   2635   2403   -185    171    370       C  
ATOM   1635  OD1 ASP B  17      37.295  14.920   7.980  1.00 19.81           O  
ANISOU 1635  OD1 ASP B  17     1620   2875   3030   -393    169    836       O  
ATOM   1636  OD2 ASP B  17      37.994  14.044   9.890  1.00 17.68           O  
ANISOU 1636  OD2 ASP B  17     1233   3049   2435   -300    114    201       O  
ATOM   1637  H   ASP B  17      34.648  15.369   9.292  1.00 13.71           H  
ANISOU 1637  H   ASP B  17     1736   1736   1736      0      0      0       H  
ATOM   1638  HA  ASP B  17      35.057  13.765   7.287  1.00 14.24           H  
ANISOU 1638  HA  ASP B  17     1804   1804   1804      0      0      0       H  
ATOM   1639  HB2 ASP B  17      35.728  13.155   9.951  1.00 15.84           H  
ANISOU 1639  HB2 ASP B  17     2006   2006   2006      0      0      0       H  
ATOM   1640  HB3 ASP B  17      36.253  12.355   8.714  1.00 15.84           H  
ANISOU 1640  HB3 ASP B  17     2006   2006   2006      0      0      0       H  
ATOM   1641  N   THR B  18      32.975  12.547   9.408  1.00  9.80           N  
ANISOU 1641  N   THR B  18      993   1347   1383    -12     12    177       N  
ATOM   1642  CA  THR B  18      31.958  11.524   9.555  1.00  9.33           C  
ANISOU 1642  CA  THR B  18     1002   1244   1300      9    -56     11       C  
ATOM   1643  C   THR B  18      30.842  11.705   8.542  1.00  9.46           C  
ANISOU 1643  C   THR B  18      993   1342   1260      1    -21     64       C  
ATOM   1644  O   THR B  18      30.377  10.725   7.920  1.00 10.93           O  
ANISOU 1644  O   THR B  18     1221   1404   1529    -29    -76   -152       O  
ATOM   1645  CB  THR B  18      31.403  11.501  10.982  1.00  9.46           C  
ANISOU 1645  CB  THR B  18     1010   1266   1320    -57    -51      3       C  
ATOM   1646  OG1 THR B  18      32.501  11.247  11.850  1.00 10.61           O  
ANISOU 1646  OG1 THR B  18     1038   1603   1391   -206   -174    214       O  
ATOM   1647  CG2 THR B  18      30.330  10.470  11.178  1.00 11.09           C  
ANISOU 1647  CG2 THR B  18     1166   1672   1375   -310   -229    202       C  
ATOM   1648  H   THR B  18      33.106  13.114  10.041  1.00 11.75           H  
ANISOU 1648  H   THR B  18     1488   1488   1488      0      0      0       H  
ATOM   1649  HA  THR B  18      32.379  10.656   9.384  1.00 11.20           H  
ANISOU 1649  HA  THR B  18     1418   1418   1418      0      0      0       H  
ATOM   1650  HB  THR B  18      31.033  12.384  11.191  1.00 11.36           H  
ANISOU 1650  HB  THR B  18     1439   1439   1439      0      0      0       H  
ATOM   1651  HG1 THR B  18      32.346  10.579  12.300  1.00 15.92           H  
ANISOU 1651  HG1 THR B  18     2016   2016   2016      0      0      0       H  
ATOM   1652 HG21 THR B  18      30.685   9.598  10.987  1.00 16.64           H  
ANISOU 1652 HG21 THR B  18     2107   2107   2107      0      0      0       H  
ATOM   1653 HG22 THR B  18      30.022  10.497  12.087  1.00 16.64           H  
ANISOU 1653 HG22 THR B  18     2107   2107   2107      0      0      0       H  
ATOM   1654 HG23 THR B  18      29.597  10.654  10.586  1.00 16.64           H  
ANISOU 1654 HG23 THR B  18     2107   2107   2107      0      0      0       H  
ATOM   1655  N   LEU B  19      30.399  12.938   8.309  1.00 10.39           N  
ANISOU 1655  N   LEU B  19     1179   1291   1478     29   -207     88       N  
ATOM   1656  CA  LEU B  19      29.341  13.159   7.315  1.00 11.33           C  
ANISOU 1656  CA  LEU B  19     1308   1438   1560    -21   -248    289       C  
ATOM   1657  C   LEU B  19      29.792  12.753   5.938  1.00 12.07           C  
ANISOU 1657  C   LEU B  19     1413   1652   1522    -55   -210    292       C  
ATOM   1658  O   LEU B  19      29.012  12.212   5.158  1.00 13.60           O  
ANISOU 1658  O   LEU B  19     1473   2005   1688     77   -369     61       O  
ATOM   1659  CB  LEU B  19      28.925  14.620   7.307  1.00 13.47           C  
ANISOU 1659  CB  LEU B  19     1530   1466   2122    176   -231    390       C  
ATOM   1660  CG  LEU B  19      28.013  15.058   8.408  1.00 15.72           C  
ANISOU 1660  CG  LEU B  19     1538   1867   2567    269   -239    -95       C  
ATOM   1661  CD1 LEU B  19      27.817  16.587   8.278  1.00 22.26           C  
ANISOU 1661  CD1 LEU B  19     2338   1707   4411    155    525   -319       C  
ATOM   1662  CD2 LEU B  19      26.625  14.378   8.297  1.00 16.70           C  
ANISOU 1662  CD2 LEU B  19     1552   1792   3001    230    121   -297       C  
ATOM   1663  H   LEU B  19      30.733  13.604   8.740  1.00 12.47           H  
ANISOU 1663  H   LEU B  19     1579   1579   1579      0      0      0       H  
ATOM   1664  HA  LEU B  19      28.564  12.616   7.562  1.00 13.60           H  
ANISOU 1664  HA  LEU B  19     1722   1722   1722      0      0      0       H  
ATOM   1665  HB2 LEU B  19      29.727  15.163   7.345  1.00 16.16           H  
ANISOU 1665  HB2 LEU B  19     2047   2047   2047      0      0      0       H  
ATOM   1666  HB3 LEU B  19      28.489  14.806   6.461  1.00 16.16           H  
ANISOU 1666  HB3 LEU B  19     2047   2047   2047      0      0      0       H  
ATOM   1667  HG  LEU B  19      28.417  14.848   9.276  1.00 18.86           H  
ANISOU 1667  HG  LEU B  19     2389   2389   2389      0      0      0       H  
ATOM   1668 HD11 LEU B  19      28.667  17.027   8.354  1.00 33.38           H  
ANISOU 1668 HD11 LEU B  19     4228   4228   4228      0      0      0       H  
ATOM   1669 HD12 LEU B  19      27.428  16.789   7.424  1.00 33.38           H  
ANISOU 1669 HD12 LEU B  19     4228   4228   4228      0      0      0       H  
ATOM   1670 HD13 LEU B  19      27.234  16.896   8.976  1.00 33.38           H  
ANISOU 1670 HD13 LEU B  19     4228   4228   4228      0      0      0       H  
ATOM   1671 HD21 LEU B  19      26.223  14.609   7.456  1.00 25.05           H  
ANISOU 1671 HD21 LEU B  19     3173   3173   3173      0      0      0       H  
ATOM   1672 HD22 LEU B  19      26.730  13.426   8.351  1.00 25.05           H  
ANISOU 1672 HD22 LEU B  19     3173   3173   3173      0      0      0       H  
ATOM   1673 HD23 LEU B  19      26.063  14.680   9.014  1.00 25.05           H  
ANISOU 1673 HD23 LEU B  19     3173   3173   3173      0      0      0       H  
ATOM   1674  N   ASN B  20      31.058  13.000   5.598  1.00 12.82           N  
ANISOU 1674  N   ASN B  20     1444   1924   1503    -50   -212    315       N  
ATOM   1675  CA  ASN B  20      31.567  12.572   4.296  1.00 15.55           C  
ANISOU 1675  CA  ASN B  20     1883   2423   1601    128     81    390       C  
ATOM   1676  C   ASN B  20      31.540  11.072   4.172  1.00 14.97           C  
ANISOU 1676  C   ASN B  20     1735   2467   1485    290     15     61       C  
ATOM   1677  O   ASN B  20      31.266  10.520   3.102  1.00 18.11           O  
ANISOU 1677  O   ASN B  20     2341   3099   1439    307    -55   -153       O  
ATOM   1678  CB  ASN B  20      32.940  13.160   4.058  1.00 19.04           C  
ANISOU 1678  CB  ASN B  20     2307   3170   1756   -392    339    502       C  
ATOM   1679  CG  ASN B  20      32.844  14.664   3.713  1.00 23.25           C  
ANISOU 1679  CG  ASN B  20     3504   3218   2112   -810    133    828       C  
ATOM   1680  OD1 ASN B  20      31.795  15.194   3.347  1.00 28.91           O  
ANISOU 1680  OD1 ASN B  20     4409   3334   3241   -320   -371   1375       O  
ATOM   1681  ND2 ASN B  20      33.963  15.367   3.890  1.00 30.09           N  
ANISOU 1681  ND2 ASN B  20     3596   3806   4029  -1333   1458    257       N  
ATOM   1682  H   ASN B  20      31.576  13.413   6.146  1.00 15.39           H  
ANISOU 1682  H   ASN B  20     1949   1949   1949      0      0      0       H  
ATOM   1683  HA  ASN B  20      30.967  12.936   3.611  1.00 18.66           H  
ANISOU 1683  HA  ASN B  20     2363   2363   2363      0      0      0       H  
ATOM   1684  HB2 ASN B  20      33.483  13.045   4.853  1.00 22.84           H  
ANISOU 1684  HB2 ASN B  20     2893   2893   2893      0      0      0       H  
ATOM   1685  HB3 ASN B  20      33.371  12.688   3.328  1.00 22.84           H  
ANISOU 1685  HB3 ASN B  20     2893   2893   2893      0      0      0       H  
ATOM   1686 HD21 ASN B  20      33.965  16.215   3.748  1.00 36.10           H  
ANISOU 1686 HD21 ASN B  20     4572   4572   4572      0      0      0       H  
ATOM   1687 HD22 ASN B  20      34.683  14.972   4.146  1.00 36.10           H  
ANISOU 1687 HD22 ASN B  20     4572   4572   4572      0      0      0       H  
ATOM   1688  N   LEU B  21      31.871  10.338   5.238  1.00 13.94           N  
ANISOU 1688  N   LEU B  21     1614   2173   1508    144    173     93       N  
ATOM   1689  CA  LEU B  21      31.838   8.890   5.205  1.00 13.86           C  
ANISOU 1689  CA  LEU B  21     1583   2150   1534    326    121   -203       C  
ATOM   1690  C   LEU B  21      30.415   8.375   5.121  1.00 13.45           C  
ANISOU 1690  C   LEU B  21     1664   2024   1424    321   -156   -213       C  
ATOM   1691  O   LEU B  21      30.113   7.377   4.472  1.00 16.01           O  
ANISOU 1691  O   LEU B  21     1873   2495   1718    334   -183   -670       O  
ATOM   1692  CB  LEU B  21      32.577   8.285   6.367  1.00 14.87           C  
ANISOU 1692  CB  LEU B  21     1487   2195   1967    452    -38    -60       C  
ATOM   1693  CG  LEU B  21      34.086   8.485   6.402  1.00 16.18           C  
ANISOU 1693  CG  LEU B  21     1598   2270   2279    318   -102     22       C  
ATOM   1694  CD1 LEU B  21      34.606   7.896   7.716  1.00 21.18           C  
ANISOU 1694  CD1 LEU B  21     1999   3415   2633    405   -556    394       C  
ATOM   1695  CD2 LEU B  21      34.780   7.896   5.226  1.00 19.48           C  
ANISOU 1695  CD2 LEU B  21     1644   2988   2768    147    389   -189       C  
ATOM   1696  H   LEU B  21      32.111  10.735   5.962  1.00 16.72           H  
ANISOU 1696  H   LEU B  21     2118   2118   2118      0      0      0       H  
ATOM   1697  HA  LEU B  21      32.299   8.606   4.388  1.00 16.63           H  
ANISOU 1697  HA  LEU B  21     2106   2106   2106      0      0      0       H  
ATOM   1698  HB2 LEU B  21      32.206   8.653   7.184  1.00 17.84           H  
ANISOU 1698  HB2 LEU B  21     2259   2259   2259      0      0      0       H  
ATOM   1699  HB3 LEU B  21      32.400   7.332   6.374  1.00 17.84           H  
ANISOU 1699  HB3 LEU B  21     2259   2259   2259      0      0      0       H  
ATOM   1700  HG  LEU B  21      34.264   9.448   6.410  1.00 19.41           H  
ANISOU 1700  HG  LEU B  21     2458   2458   2458      0      0      0       H  
ATOM   1701 HD11 LEU B  21      34.140   8.298   8.453  1.00 31.77           H  
ANISOU 1701 HD11 LEU B  21     4024   4024   4024      0      0      0       H  
ATOM   1702 HD12 LEU B  21      34.457   6.947   7.723  1.00 31.77           H  
ANISOU 1702 HD12 LEU B  21     4024   4024   4024      0      0      0       H  
ATOM   1703 HD13 LEU B  21      35.546   8.073   7.796  1.00 31.77           H  
ANISOU 1703 HD13 LEU B  21     4024   4024   4024      0      0      0       H  
ATOM   1704 HD21 LEU B  21      34.449   8.303   4.422  1.00 29.22           H  
ANISOU 1704 HD21 LEU B  21     3701   3701   3701      0      0      0       H  
ATOM   1705 HD22 LEU B  21      35.724   8.054   5.300  1.00 29.22           H  
ANISOU 1705 HD22 LEU B  21     3701   3701   3701      0      0      0       H  
ATOM   1706 HD23 LEU B  21      34.615   6.951   5.197  1.00 29.22           H  
ANISOU 1706 HD23 LEU B  21     3701   3701   3701      0      0      0       H  
ATOM   1707  N   ILE B  22      29.481   9.033   5.808  1.00 12.93           N  
ANISOU 1707  N   ILE B  22     1446   2040   1428    194   -200   -268       N  
ATOM   1708  CA  ILE B  22      28.099   8.621   5.667  1.00 13.86           C  
ANISOU 1708  CA  ILE B  22     1539   2189   1536     51   -311   -298       C  
ATOM   1709  C   ILE B  22      27.614   8.780   4.228  1.00 15.00           C  
ANISOU 1709  C   ILE B  22     1606   2463   1632    -13   -442   -323       C  
ATOM   1710  O   ILE B  22      26.952   7.873   3.718  1.00 18.32           O  
ANISOU 1710  O   ILE B  22     2197   2887   1875   -223   -567   -605       O  
ATOM   1711  CB  ILE B  22      27.190   9.469   6.616  1.00 13.29           C  
ANISOU 1711  CB  ILE B  22     1286   2055   1710     54   -331   -230       C  
ATOM   1712  CG1 ILE B  22      27.471   9.056   8.077  1.00 12.09           C  
ANISOU 1712  CG1 ILE B  22     1369   1589   1636     13   -238   -323       C  
ATOM   1713  CG2 ILE B  22      25.718   9.204   6.288  1.00 18.05           C  
ANISOU 1713  CG2 ILE B  22     1341   3105   2411      7   -551   -273       C  
ATOM   1714  CD1 ILE B  22      26.923  10.040   9.064  1.00 11.74           C  
ANISOU 1714  CD1 ILE B  22     1292   1389   1780    -36     60    -86       C  
ATOM   1715  H   ILE B  22      29.694   9.688   6.324  1.00 15.52           H  
ANISOU 1715  H   ILE B  22     1966   1966   1966      0      0      0       H  
ATOM   1716  HA  ILE B  22      28.025   7.678   5.921  1.00 16.63           H  
ANISOU 1716  HA  ILE B  22     2106   2106   2106      0      0      0       H  
ATOM   1717  HB  ILE B  22      27.388  10.422   6.498  1.00 15.95           H  
ANISOU 1717  HB  ILE B  22     2020   2020   2020      0      0      0       H  
ATOM   1718 HG12 ILE B  22      27.075   8.186   8.243  1.00 14.51           H  
ANISOU 1718 HG12 ILE B  22     1838   1838   1838      0      0      0       H  
ATOM   1719 HG13 ILE B  22      28.429   8.977   8.206  1.00 14.51           H  
ANISOU 1719 HG13 ILE B  22     1838   1838   1838      0      0      0       H  
ATOM   1720 HG21 ILE B  22      25.544   9.447   5.376  1.00 27.07           H  
ANISOU 1720 HG21 ILE B  22     3428   3428   3428      0      0      0       H  
ATOM   1721 HG22 ILE B  22      25.525   8.271   6.413  1.00 27.07           H  
ANISOU 1721 HG22 ILE B  22     3428   3428   3428      0      0      0       H  
ATOM   1722 HG23 ILE B  22      25.161   9.726   6.870  1.00 27.07           H  
ANISOU 1722 HG23 ILE B  22     3428   3428   3428      0      0      0       H  
ATOM   1723 HD11 ILE B  22      27.323  10.900   8.915  1.00 17.61           H  
ANISOU 1723 HD11 ILE B  22     2230   2230   2230      0      0      0       H  
ATOM   1724 HD12 ILE B  22      25.971  10.106   8.955  1.00 17.61           H  
ANISOU 1724 HD12 ILE B  22     2230   2230   2230      0      0      0       H  
ATOM   1725 HD13 ILE B  22      27.123   9.745   9.955  1.00 17.61           H  
ANISOU 1725 HD13 ILE B  22     2230   2230   2230      0      0      0       H  
ATOM   1726  N   ALA B  23      28.030   9.830   3.569  1.00 16.84           N  
ANISOU 1726  N   ALA B  23     2041   2703   1656    120   -485    -36       N  
ATOM   1727  CA  ALA B  23      27.635  10.085   2.180  1.00 19.66           C  
ANISOU 1727  CA  ALA B  23     2361   3386   1723    109   -554     52       C  
ATOM   1728  C   ALA B  23      28.154   9.018   1.244  1.00 22.23           C  
ANISOU 1728  C   ALA B  23     2924   3792   1731    131   -601   -290       C  
ATOM   1729  O   ALA B  23      27.481   8.708   0.268  1.00 26.66           O  
ANISOU 1729  O   ALA B  23     3212   4737   2182    266   -976   -670       O  
ATOM   1730  CB  ALA B  23      28.054  11.448   1.720  1.00 21.49           C  
ANISOU 1730  CB  ALA B  23     2924   3542   1699    198   -448    409       C  
ATOM   1731  H   ALA B  23      28.551  10.390   3.962  1.00 20.21           H  
ANISOU 1731  H   ALA B  23     2560   2560   2560      0      0      0       H  
ATOM   1732  HA  ALA B  23      26.656  10.053   2.145  1.00 23.59           H  
ANISOU 1732  HA  ALA B  23     2988   2988   2988      0      0      0       H  
ATOM   1733  HB1 ALA B  23      27.711  12.110   2.326  1.00 32.24           H  
ANISOU 1733  HB1 ALA B  23     4083   4083   4083      0      0      0       H  
ATOM   1734  HB2 ALA B  23      29.012  11.499   1.700  1.00 32.24           H  
ANISOU 1734  HB2 ALA B  23     4083   4083   4083      0      0      0       H  
ATOM   1735  HB3 ALA B  23      27.707  11.610   0.840  1.00 32.24           H  
ANISOU 1735  HB3 ALA B  23     4083   4083   4083      0      0      0       H  
ATOM   1736  N   SER B  24      29.305   8.437   1.523  1.00 20.91           N  
ANISOU 1736  N   SER B  24     2799   3745   1400    181   -323   -450       N  
ATOM   1737  CA  SER B  24      29.874   7.391   0.667  1.00 24.79           C  
ANISOU 1737  CA  SER B  24     3655   4281   1482    403     36   -634       C  
ATOM   1738  C   SER B  24      29.572   5.980   1.169  1.00 25.02           C  
ANISOU 1738  C   SER B  24     3476   3933   2096    556      7  -1035       C  
ATOM   1739  O   SER B  24      29.976   4.996   0.563  1.00 31.65           O  
ANISOU 1739  O   SER B  24     5231   4394   2400    450    474  -1698       O  
ATOM   1740  CB  SER B  24      31.354   7.571   0.569  1.00 25.98           C  
ANISOU 1740  CB  SER B  24     3731   4744   1398    540    597   -329       C  
ATOM   1741  OG  SER B  24      32.045   7.424   1.778  1.00 28.55           O  
ANISOU 1741  OG  SER B  24     3120   5832   1894   1192    442   -316       O  
ATOM   1742  H   SER B  24      29.735   8.679   2.227  1.00 25.09           H  
ANISOU 1742  H   SER B  24     3178   3178   3178      0      0      0       H  
ATOM   1743  HA  SER B  24      29.493   7.487  -0.230  1.00 29.75           H  
ANISOU 1743  HA  SER B  24     3768   3768   3768      0      0      0       H  
ATOM   1744  HB2 SER B  24      31.702   6.925  -0.066  1.00 31.18           H  
ANISOU 1744  HB2 SER B  24     3949   3949   3949      0      0      0       H  
ATOM   1745  HB3 SER B  24      31.535   8.455   0.215  1.00 31.18           H  
ANISOU 1745  HB3 SER B  24     3949   3949   3949      0      0      0       H  
ATOM   1746  HG  SER B  24      31.781   7.986   2.314  1.00 42.82           H  
ANISOU 1746  HG  SER B  24     5423   5423   5423      0      0      0       H  
ATOM   1747  N   ASP B  25      28.873   5.859   2.262  1.00 21.05           N  
ANISOU 1747  N   ASP B  25     2956   3069   1973    339   -260   -928       N  
ATOM   1748  CA  ASP B  25      28.638   4.584   2.890  1.00 23.98           C  
ANISOU 1748  CA  ASP B  25     3592   2855   2665     80   -663   -972       C  
ATOM   1749  C   ASP B  25      29.963   3.919   3.250  1.00 23.43           C  
ANISOU 1749  C   ASP B  25     3769   2859   2275    415   -332   -947       C  
ATOM   1750  O   ASP B  25      30.166   2.739   3.048  1.00 26.53           O  
ANISOU 1750  O   ASP B  25     4132   2842   3105    368    164  -1043       O  
ATOM   1751  CB  ASP B  25      27.750   3.633   2.112  1.00 30.20           C  
ANISOU 1751  CB  ASP B  25     4493   3513   3469   -515  -1071  -1079       C  
ATOM   1752  CG  ASP B  25      27.037   2.705   3.134  1.00 36.82           C  
ANISOU 1752  CG  ASP B  25     5356   3993   4640  -1270   -537   -899       C  
ATOM   1753  OD1 ASP B  25      26.803   3.175   4.274  1.00 38.05           O  
ANISOU 1753  OD1 ASP B  25     6244   4349   3864   -669   -718    -60       O  
ATOM   1754  OD2 ASP B  25      26.770   1.528   2.793  1.00 44.43           O  
ANISOU 1754  OD2 ASP B  25     6847   3492   6543   -751    -16   -701       O  
ATOM   1755  H   ASP B  25      28.539   6.565   2.621  1.00 25.26           H  
ANISOU 1755  H   ASP B  25     3199   3199   3199      0      0      0       H  
ATOM   1756  HA  ASP B  25      28.178   4.769   3.735  1.00 28.78           H  
ANISOU 1756  HA  ASP B  25     3645   3645   3645      0      0      0       H  
ATOM   1757  HB2 ASP B  25      27.094   4.132   1.600  1.00 36.24           H  
ANISOU 1757  HB2 ASP B  25     4590   4590   4590      0      0      0       H  
ATOM   1758  HB3 ASP B  25      28.283   3.106   1.497  1.00 36.24           H  
ANISOU 1758  HB3 ASP B  25     4590   4590   4590      0      0      0       H  
ATOM   1759  N   GLY B  26      30.868   4.719   3.816  1.00 20.25           N  
ANISOU 1759  N   GLY B  26     3070   2729   1896    537     11   -603       N  
ATOM   1760  CA  GLY B  26      32.137   4.235   4.300  1.00 20.79           C  
ANISOU 1760  CA  GLY B  26     2948   3061   1891    607    388    -62       C  
ATOM   1761  C   GLY B  26      33.205   4.116   3.244  1.00 22.81           C  
ANISOU 1761  C   GLY B  26     3454   3313   1901   1017    637    311       C  
ATOM   1762  O   GLY B  26      33.158   4.854   2.239  1.00 28.53           O  
ANISOU 1762  O   GLY B  26     4134   4415   2293   1424    844    963       O  
ATOM   1763  H   GLY B  26      30.687   5.556   3.896  1.00 24.31           H  
ANISOU 1763  H   GLY B  26     3079   3079   3079      0      0      0       H  
ATOM   1764  HA2 GLY B  26      32.454   4.834   4.994  1.00 24.95           H  
ANISOU 1764  HA2 GLY B  26     3160   3160   3160      0      0      0       H  
ATOM   1765  HA3 GLY B  26      32.003   3.363   4.705  1.00 24.95           H  
ANISOU 1765  HA3 GLY B  26     3160   3160   3160      0      0      0       H  
ATOM   1766  N   PRO B  27      34.188   3.300   3.453  1.00 22.94           N  
ANISOU 1766  N   PRO B  27     3152   3483   2081    893    696    316       N  
ATOM   1767  CA  PRO B  27      34.399   2.456   4.593  1.00 21.99           C  
ANISOU 1767  CA  PRO B  27     2688   3630   2036    940    300    198       C  
ATOM   1768  C   PRO B  27      34.542   3.226   5.906  1.00 19.18           C  
ANISOU 1768  C   PRO B  27     2254   2911   2120    512    419    404       C  
ATOM   1769  O   PRO B  27      35.041   4.346   5.942  1.00 24.19           O  
ANISOU 1769  O   PRO B  27     3179   3436   2574   -280    577    601       O  
ATOM   1770  CB  PRO B  27      35.743   1.768   4.241  1.00 25.30           C  
ANISOU 1770  CB  PRO B  27     2928   4288   2397   1246    443     -6       C  
ATOM   1771  CG  PRO B  27      35.788   1.787   2.728  1.00 25.71           C  
ANISOU 1771  CG  PRO B  27     2876   4476   2415   1336    478    203       C  
ATOM   1772  CD  PRO B  27      35.199   3.141   2.367  1.00 26.01           C  
ANISOU 1772  CD  PRO B  27     3286   3987   2609    883   1002    388       C  
ATOM   1773  HA  PRO B  27      33.682   1.791   4.663  1.00 26.39           H  
ANISOU 1773  HA  PRO B  27     3342   3342   3342      0      0      0       H  
ATOM   1774  HB2 PRO B  27      36.491   2.258   4.616  1.00 30.36           H  
ANISOU 1774  HB2 PRO B  27     3845   3845   3845      0      0      0       H  
ATOM   1775  HB3 PRO B  27      35.764   0.858   4.576  1.00 30.36           H  
ANISOU 1775  HB3 PRO B  27     3845   3845   3845      0      0      0       H  
ATOM   1776  HG2 PRO B  27      36.700   1.708   2.406  1.00 30.85           H  
ANISOU 1776  HG2 PRO B  27     3907   3907   3907      0      0      0       H  
ATOM   1777  HG3 PRO B  27      35.258   1.066   2.355  1.00 30.85           H  
ANISOU 1777  HG3 PRO B  27     3907   3907   3907      0      0      0       H  
ATOM   1778  HD2 PRO B  27      35.869   3.842   2.396  1.00 31.21           H  
ANISOU 1778  HD2 PRO B  27     3953   3953   3953      0      0      0       H  
ATOM   1779  HD3 PRO B  27      34.784   3.128   1.490  1.00 31.21           H  
ANISOU 1779  HD3 PRO B  27     3953   3953   3953      0      0      0       H  
ATOM   1780  N   PHE B  28      34.014   2.687   6.991  1.00 16.85           N  
ANISOU 1780  N   PHE B  28     1857   2601   1944    455    251    266       N  
ATOM   1781  CA  PHE B  28      34.019   3.358   8.283  1.00 14.87           C  
ANISOU 1781  CA  PHE B  28     1419   2203   2028    179     49    235       C  
ATOM   1782  C   PHE B  28      35.131   2.828   9.189  1.00 13.85           C  
ANISOU 1782  C   PHE B  28     1349   1849   2065    263    229    391       C  
ATOM   1783  O   PHE B  28      35.514   1.670   9.058  1.00 16.68           O  
ANISOU 1783  O   PHE B  28     2125   1884   2327    416    258    272       O  
ATOM   1784  CB  PHE B  28      32.689   3.078   9.011  1.00 14.23           C  
ANISOU 1784  CB  PHE B  28     1387   2142   1876     83      5   -139       C  
ATOM   1785  CG  PHE B  28      31.519   3.680   8.287  1.00 14.25           C  
ANISOU 1785  CG  PHE B  28     1361   2430   1623    120     72   -134       C  
ATOM   1786  CD1 PHE B  28      31.296   5.059   8.362  1.00 15.10           C  
ANISOU 1786  CD1 PHE B  28     1525   2406   1808    110    -37    -13       C  
ATOM   1787  CD2 PHE B  28      30.709   2.915   7.510  1.00 16.81           C  
ANISOU 1787  CD2 PHE B  28     1462   2637   2288      9   -166   -281       C  
ATOM   1788  CE1 PHE B  28      30.209   5.629   7.688  1.00 17.37           C  
ANISOU 1788  CE1 PHE B  28     1787   2742   2072    287    -52    294       C  
ATOM   1789  CE2 PHE B  28      29.647   3.466   6.847  1.00 19.10           C  
ANISOU 1789  CE2 PHE B  28     1641   3125   2489   -100   -414     90       C  
ATOM   1790  CZ  PHE B  28      29.390   4.817   6.933  1.00 18.33           C  
ANISOU 1790  CZ  PHE B  28     1475   3292   2198    306   -213    217       C  
ATOM   1791  H   PHE B  28      33.653   1.909   6.931  1.00 20.22           H  
ANISOU 1791  H   PHE B  28     2561   2561   2561      0      0      0       H  
ATOM   1792  HA  PHE B  28      34.128   4.323   8.155  1.00 17.84           H  
ANISOU 1792  HA  PHE B  28     2259   2259   2259      0      0      0       H  
ATOM   1793  HB2 PHE B  28      32.561   2.119   9.086  1.00 17.07           H  
ANISOU 1793  HB2 PHE B  28     2162   2162   2162      0      0      0       H  
ATOM   1794  HB3 PHE B  28      32.733   3.444   9.909  1.00 17.07           H  
ANISOU 1794  HB3 PHE B  28     2162   2162   2162      0      0      0       H  
ATOM   1795  HD1 PHE B  28      31.869   5.597   8.859  1.00 18.12           H  
ANISOU 1795  HD1 PHE B  28     2295   2295   2295      0      0      0       H  
ATOM   1796  HD2 PHE B  28      30.879   2.004   7.427  1.00 20.17           H  
ANISOU 1796  HD2 PHE B  28     2555   2555   2555      0      0      0       H  
ATOM   1797  HE1 PHE B  28      30.042   6.542   7.749  1.00 20.85           H  
ANISOU 1797  HE1 PHE B  28     2641   2641   2641      0      0      0       H  
ATOM   1798  HE2 PHE B  28      29.094   2.924   6.333  1.00 22.92           H  
ANISOU 1798  HE2 PHE B  28     2903   2903   2903      0      0      0       H  
ATOM   1799  HZ  PHE B  28      28.663   5.181   6.482  1.00 22.00           H  
ANISOU 1799  HZ  PHE B  28     2786   2786   2786      0      0      0       H  
ATOM   1800  N   PRO B  29      35.617   3.620  10.105  1.00 13.21           N  
ANISOU 1800  N   PRO B  29     1090   1795   2136    322    104    471       N  
ATOM   1801  CA  PRO B  29      36.759   3.188  10.942  1.00 13.68           C  
ANISOU 1801  CA  PRO B  29     1158   1816   2223    177    104    676       C  
ATOM   1802  C   PRO B  29      36.400   2.151  11.977  1.00 11.38           C  
ANISOU 1802  C   PRO B  29      846   1435   2042    120     18    326       C  
ATOM   1803  O   PRO B  29      37.265   1.331  12.315  1.00 14.23           O  
ANISOU 1803  O   PRO B  29     1117   1863   2425    426    309    734       O  
ATOM   1804  CB  PRO B  29      37.226   4.483  11.652  1.00 15.41           C  
ANISOU 1804  CB  PRO B  29     1177   1742   2937   -150   -242    902       C  
ATOM   1805  CG  PRO B  29      36.037   5.376  11.574  1.00 15.16           C  
ANISOU 1805  CG  PRO B  29     1361   1712   2685     23   -298    538       C  
ATOM   1806  CD  PRO B  29      35.319   5.025  10.304  1.00 13.16           C  
ANISOU 1806  CD  PRO B  29      894   1708   2399    134     62    511       C  
ATOM   1807  HA  PRO B  29      37.477   2.847  10.369  1.00 16.41           H  
ANISOU 1807  HA  PRO B  29     2078   2078   2078      0      0      0       H  
ATOM   1808  HB2 PRO B  29      37.469   4.307  12.574  1.00 18.50           H  
ANISOU 1808  HB2 PRO B  29     2343   2343   2343      0      0      0       H  
ATOM   1809  HB3 PRO B  29      37.986   4.876  11.194  1.00 18.50           H  
ANISOU 1809  HB3 PRO B  29     2343   2343   2343      0      0      0       H  
ATOM   1810  HG2 PRO B  29      35.458   5.236  12.339  1.00 18.19           H  
ANISOU 1810  HG2 PRO B  29     2304   2304   2304      0      0      0       H  
ATOM   1811  HG3 PRO B  29      36.312   6.306  11.560  1.00 18.19           H  
ANISOU 1811  HG3 PRO B  29     2304   2304   2304      0      0      0       H  
ATOM   1812  HD2 PRO B  29      34.363   5.166  10.395  1.00 15.79           H  
ANISOU 1812  HD2 PRO B  29     2000   2000   2000      0      0      0       H  
ATOM   1813  HD3 PRO B  29      35.646   5.557   9.562  1.00 15.79           H  
ANISOU 1813  HD3 PRO B  29     2000   2000   2000      0      0      0       H  
ATOM   1814  N   TYR B  30      35.194   2.163  12.548  1.00 10.05           N  
ANISOU 1814  N   TYR B  30      882   1174   1762     44    -44    136       N  
ATOM   1815  CA  TYR B  30      34.775   1.323  13.620  1.00  9.56           C  
ANISOU 1815  CA  TYR B  30      823   1059   1749    102    -96    100       C  
ATOM   1816  C   TYR B  30      33.751   0.329  13.210  1.00  9.40           C  
ANISOU 1816  C   TYR B  30      743   1098   1729    147    -26     29       C  
ATOM   1817  O   TYR B  30      32.827   0.673  12.439  1.00 10.33           O  
ANISOU 1817  O   TYR B  30      855   1263   1808     97   -145     99       O  
ATOM   1818  CB  TYR B  30      34.305   2.130  14.806  1.00 10.02           C  
ANISOU 1818  CB  TYR B  30      765   1194   1850     84     13     12       C  
ATOM   1819  CG  TYR B  30      35.419   2.827  15.554  1.00 10.24           C  
ANISOU 1819  CG  TYR B  30      830   1113   1948     92     -9   -106       C  
ATOM   1820  CD1 TYR B  30      36.282   2.118  16.335  1.00 12.39           C  
ANISOU 1820  CD1 TYR B  30     1409   1288   2012    137   -467   -190       C  
ATOM   1821  CD2 TYR B  30      35.622   4.198  15.452  1.00 12.04           C  
ANISOU 1821  CD2 TYR B  30      984   1196   2393     96     47    -99       C  
ATOM   1822  CE1 TYR B  30      37.330   2.720  16.991  1.00 13.73           C  
ANISOU 1822  CE1 TYR B  30     1525   1449   2241    141   -510   -127       C  
ATOM   1823  CE2 TYR B  30      36.662   4.821  16.142  1.00 12.14           C  
ANISOU 1823  CE2 TYR B  30     1085   1215   2313    -56     13   -121       C  
ATOM   1824  CZ  TYR B  30      37.494   4.062  16.911  1.00 12.99           C  
ANISOU 1824  CZ  TYR B  30     1123   1420   2392    -57   -123   -191       C  
ATOM   1825  OH  TYR B  30      38.476   4.676  17.692  1.00 16.79           O  
ANISOU 1825  OH  TYR B  30     1590   1980   2808   -313   -611    -60       O  
ATOM   1826  H   TYR B  30      34.620   2.727  12.243  1.00 12.06           H  
ANISOU 1826  H   TYR B  30     1527   1527   1527      0      0      0       H  
ATOM   1827  HA  TYR B  30      35.562   0.818  13.911  1.00 11.47           H  
ANISOU 1827  HA  TYR B  30     1453   1453   1453      0      0      0       H  
ATOM   1828  HB2 TYR B  30      33.670   2.796  14.500  1.00 12.03           H  
ANISOU 1828  HB2 TYR B  30     1524   1524   1524      0      0      0       H  
ATOM   1829  HB3 TYR B  30      33.840   1.540  15.420  1.00 12.03           H  
ANISOU 1829  HB3 TYR B  30     1524   1524   1524      0      0      0       H  
ATOM   1830  HD1 TYR B  30      36.159   1.200  16.426  1.00 14.87           H  
ANISOU 1830  HD1 TYR B  30     1883   1883   1883      0      0      0       H  
ATOM   1831  HD2 TYR B  30      35.057   4.707  14.916  1.00 14.44           H  
ANISOU 1831  HD2 TYR B  30     1829   1829   1829      0      0      0       H  
ATOM   1832  HE1 TYR B  30      37.924   2.207  17.490  1.00 16.47           H  
ANISOU 1832  HE1 TYR B  30     2086   2086   2086      0      0      0       H  
ATOM   1833  HE2 TYR B  30      36.786   5.740  16.079  1.00 14.57           H  
ANISOU 1833  HE2 TYR B  30     1845   1845   1845      0      0      0       H  
ATOM   1834  HH  TYR B  30      38.865   4.108  18.138  1.00 25.18           H  
ANISOU 1834  HH  TYR B  30     3189   3189   3189      0      0      0       H  
ATOM   1835  N   SER B  31      33.793  -0.903  13.714  1.00  9.50           N  
ANISOU 1835  N   SER B  31      877   1097   1636    176   -209    -75       N  
ATOM   1836  CA  SER B  31      32.794  -1.871  13.374  1.00 10.79           C  
ANISOU 1836  CA  SER B  31      929   1116   2055     25   -115    -27       C  
ATOM   1837  C   SER B  31      31.414  -1.503  13.854  1.00 10.11           C  
ANISOU 1837  C   SER B  31      976   1134   1731     24   -214     17       C  
ATOM   1838  O   SER B  31      30.444  -1.991  13.274  1.00 13.39           O  
ANISOU 1838  O   SER B  31      999   1825   2262   -130   -323   -298       O  
ATOM   1839  CB  SER B  31      33.205  -3.269  13.615  1.00 13.55           C  
ANISOU 1839  CB  SER B  31     1310   1155   2684    148   -153      5       C  
ATOM   1840  OG  SER B  31      33.461  -3.455  14.969  1.00 15.24           O  
ANISOU 1840  OG  SER B  31     1577   1506   2708   -175   -400    333       O  
ATOM   1841  H   SER B  31      34.428  -1.120  14.251  1.00 11.40           H  
ANISOU 1841  H   SER B  31     1444   1444   1444      0      0      0       H  
ATOM   1842  HA  SER B  31      32.729  -1.810  12.399  1.00 12.95           H  
ANISOU 1842  HA  SER B  31     1640   1640   1640      0      0      0       H  
ATOM   1843  HB2 SER B  31      32.501  -3.871  13.329  1.00 16.26           H  
ANISOU 1843  HB2 SER B  31     2059   2059   2059      0      0      0       H  
ATOM   1844  HB3 SER B  31      34.003  -3.469  13.100  1.00 16.26           H  
ANISOU 1844  HB3 SER B  31     2059   2059   2059      0      0      0       H  
ATOM   1845  HG  SER B  31      34.066  -2.954  15.204  1.00 22.87           H  
ANISOU 1845  HG  SER B  31     2897   2897   2897      0      0      0       H  
ATOM   1846  N   GLN B  32      31.283  -0.703  14.906  1.00  9.67           N  
ANISOU 1846  N   GLN B  32      727   1252   1693    -42    -64    118       N  
ATOM   1847  CA  GLN B  32      30.014  -0.245  15.378  1.00 10.27           C  
ANISOU 1847  CA  GLN B  32      753   1379   1772    -69     13    170       C  
ATOM   1848  C   GLN B  32      29.435   0.909  14.591  1.00 10.09           C  
ANISOU 1848  C   GLN B  32      726   1346   1762    107    -24     37       C  
ATOM   1849  O   GLN B  32      28.309   1.339  14.875  1.00 13.00           O  
ANISOU 1849  O   GLN B  32      851   1962   2125    275    151    146       O  
ATOM   1850  CB  GLN B  32      30.098   0.096  16.870  1.00 13.06           C  
ANISOU 1850  CB  GLN B  32     1063   2172   1728    350    -44     97       C  
ATOM   1851  CG  GLN B  32      30.222  -1.136  17.741  1.00 17.28           C  
ANISOU 1851  CG  GLN B  32     1351   2941   2275    608    -86    853       C  
ATOM   1852  CD  GLN B  32      28.931  -1.974  17.743  1.00 21.13           C  
ANISOU 1852  CD  GLN B  32     1723   3036   3268    347      6   1593       C  
ATOM   1853  OE1 GLN B  32      28.905  -3.142  17.298  1.00 28.52           O  
ANISOU 1853  OE1 GLN B  32     3291   3228   4316   -302   -815   1216       O  
ATOM   1854  NE2 GLN B  32      27.936  -1.457  18.314  1.00 28.39           N  
ANISOU 1854  NE2 GLN B  32     1826   4255   4708    656   1036   2623       N  
ATOM   1855  H   GLN B  32      31.993  -0.449  15.321  1.00 11.60           H  
ANISOU 1855  H   GLN B  32     1469   1469   1469      0      0      0       H  
ATOM   1856  HA  GLN B  32      29.388  -0.994  15.290  1.00 12.33           H  
ANISOU 1856  HA  GLN B  32     1562   1562   1562      0      0      0       H  
ATOM   1857  HB2 GLN B  32      30.865   0.670  17.022  1.00 15.67           H  
ANISOU 1857  HB2 GLN B  32     1985   1985   1985      0      0      0       H  
ATOM   1858  HB3 GLN B  32      29.303   0.588  17.128  1.00 15.67           H  
ANISOU 1858  HB3 GLN B  32     1985   1985   1985      0      0      0       H  
ATOM   1859  HG2 GLN B  32      30.956  -1.682  17.419  1.00 20.74           H  
ANISOU 1859  HG2 GLN B  32     2627   2627   2627      0      0      0       H  
ATOM   1860  HG3 GLN B  32      30.427  -0.865  18.649  1.00 20.74           H  
ANISOU 1860  HG3 GLN B  32     2627   2627   2627      0      0      0       H  
ATOM   1861 HE21 GLN B  32      27.211  -1.910  18.408  1.00 34.07           H  
ANISOU 1861 HE21 GLN B  32     4315   4315   4315      0      0      0       H  
ATOM   1862 HE22 GLN B  32      27.981  -0.651  18.611  1.00 34.07           H  
ANISOU 1862 HE22 GLN B  32     4315   4315   4315      0      0      0       H  
ATOM   1863  N   ASP B  33      30.171   1.450  13.637  1.00  9.07           N  
ANISOU 1863  N   ASP B  33      729   1013   1703      0    -72    -28       N  
ATOM   1864  CA  ASP B  33      29.617   2.515  12.796  1.00  8.87           C  
ANISOU 1864  CA  ASP B  33      696   1011   1662    154   -154   -204       C  
ATOM   1865  C   ASP B  33      28.500   1.934  11.939  1.00  9.49           C  
ANISOU 1865  C   ASP B  33      848   1143   1614    104   -132   -316       C  
ATOM   1866  O   ASP B  33      28.664   0.927  11.265  1.00 12.10           O  
ANISOU 1866  O   ASP B  33     1144   1304   2152    260   -311   -612       O  
ATOM   1867  CB  ASP B  33      30.717   3.118  11.936  1.00  9.19           C  
ANISOU 1867  CB  ASP B  33      889    977   1624    162   -146    -64       C  
ATOM   1868  CG  ASP B  33      31.666   4.015  12.727  1.00  9.80           C  
ANISOU 1868  CG  ASP B  33      916    964   1841     93   -170     -3       C  
ATOM   1869  OD1 ASP B  33      31.197   4.504  13.786  1.00 10.77           O  
ANISOU 1869  OD1 ASP B  33      971   1067   2056    105   -185   -377       O  
ATOM   1870  OD2 ASP B  33      32.785   4.239  12.268  1.00 11.50           O  
ANISOU 1870  OD2 ASP B  33     1047   1161   2160    -38     -3      6       O  
ATOM   1871  H   ASP B  33      30.977   1.176  13.508  1.00 10.88           H  
ANISOU 1871  H   ASP B  33     1378   1378   1378      0      0      0       H  
ATOM   1872  HA  ASP B  33      29.244   3.214  13.373  1.00 10.64           H  
ANISOU 1872  HA  ASP B  33     1348   1348   1348      0      0      0       H  
ATOM   1873  HB2 ASP B  33      31.227   2.401  11.528  1.00 11.02           H  
ANISOU 1873  HB2 ASP B  33     1396   1396   1396      0      0      0       H  
ATOM   1874  HB3 ASP B  33      30.312   3.636  11.223  1.00 11.02           H  
ANISOU 1874  HB3 ASP B  33     1396   1396   1396      0      0      0       H  
ATOM   1875  N   GLY B  34      27.362   2.624  11.940  1.00  9.88           N  
ANISOU 1875  N   GLY B  34      780   1125   1850     83   -212   -287       N  
ATOM   1876  CA  GLY B  34      26.253   2.246  11.114  1.00 12.09           C  
ANISOU 1876  CA  GLY B  34      931   1589   2073     92   -332   -133       C  
ATOM   1877  C   GLY B  34      25.255   1.339  11.803  1.00 11.89           C  
ANISOU 1877  C   GLY B  34      888   1077   2553     80   -579    -20       C  
ATOM   1878  O   GLY B  34      24.258   0.954  11.189  1.00 15.35           O  
ANISOU 1878  O   GLY B  34     1146   1845   2843    -81   -759   -373       O  
ATOM   1879  H   GLY B  34      27.290   3.313  12.449  1.00 11.86           H  
ANISOU 1879  H   GLY B  34     1502   1502   1502      0      0      0       H  
ATOM   1880  HA2 GLY B  34      25.794   3.050  10.821  1.00 14.51           H  
ANISOU 1880  HA2 GLY B  34     1838   1838   1838      0      0      0       H  
ATOM   1881  HA3 GLY B  34      26.590   1.796  10.324  1.00 14.51           H  
ANISOU 1881  HA3 GLY B  34     1838   1838   1838      0      0      0       H  
ATOM   1882  N   VAL B  35      25.423   1.009  13.068  1.00 11.65           N  
ANISOU 1882  N   VAL B  35      874   1237   2316     99   -302   -150       N  
ATOM   1883  CA  VAL B  35      24.407   0.233  13.799  1.00 12.79           C  
ANISOU 1883  CA  VAL B  35      935   1100   2826     65   -308    -48       C  
ATOM   1884  C   VAL B  35      23.177   1.095  14.015  1.00 11.81           C  
ANISOU 1884  C   VAL B  35      860   1112   2517   -101   -197   -173       C  
ATOM   1885  O   VAL B  35      23.193   2.342  14.005  1.00 12.17           O  
ANISOU 1885  O   VAL B  35      881   1102   2640    -66    -91   -104       O  
ATOM   1886  CB  VAL B  35      24.956  -0.273  15.136  1.00 14.15           C  
ANISOU 1886  CB  VAL B  35     1085   1484   2807     96     19    282       C  
ATOM   1887  CG1 VAL B  35      26.108  -1.243  14.862  1.00 17.80           C  
ANISOU 1887  CG1 VAL B  35     1367   1454   3944    433   -469    393       C  
ATOM   1888  CG2 VAL B  35      25.291   0.807  16.065  1.00 15.31           C  
ANISOU 1888  CG2 VAL B  35     1185   2142   2489     46   -102    132       C  
ATOM   1889  H   VAL B  35      26.141   1.252  13.475  1.00 13.98           H  
ANISOU 1889  H   VAL B  35     1771   1771   1771      0      0      0       H  
ATOM   1890  HA  VAL B  35      24.154  -0.541  13.254  1.00 15.35           H  
ANISOU 1890  HA  VAL B  35     1944   1944   1944      0      0      0       H  
ATOM   1891  HB  VAL B  35      24.241  -0.795  15.556  1.00 16.98           H  
ANISOU 1891  HB  VAL B  35     2151   2151   2151      0      0      0       H  
ATOM   1892 HG11 VAL B  35      25.816  -1.919  14.246  1.00 26.71           H  
ANISOU 1892 HG11 VAL B  35     3383   3383   3383      0      0      0       H  
ATOM   1893 HG12 VAL B  35      26.847  -0.762  14.482  1.00 26.71           H  
ANISOU 1893 HG12 VAL B  35     3383   3383   3383      0      0      0       H  
ATOM   1894 HG13 VAL B  35      26.382  -1.655  15.684  1.00 26.71           H  
ANISOU 1894 HG13 VAL B  35     3383   3383   3383      0      0      0       H  
ATOM   1895 HG21 VAL B  35      24.524   1.370  16.192  1.00 22.96           H  
ANISOU 1895 HG21 VAL B  35     2908   2908   2908      0      0      0       H  
ATOM   1896 HG22 VAL B  35      25.557   0.434  16.908  1.00 22.96           H  
ANISOU 1896 HG22 VAL B  35     2908   2908   2908      0      0      0       H  
ATOM   1897 HG23 VAL B  35      26.013   1.328  15.704  1.00 22.96           H  
ANISOU 1897 HG23 VAL B  35     2908   2908   2908      0      0      0       H  
ATOM   1898  N   VAL B  36      22.053   0.394  14.262  1.00 13.35           N  
ANISOU 1898  N   VAL B  36      965   1044   3063   -107    -77     10       N  
ATOM   1899  CA  VAL B  36      20.795   1.108  14.547  1.00 13.43           C  
ANISOU 1899  CA  VAL B  36      926   1080   3096   -114    -63    -79       C  
ATOM   1900  C   VAL B  36      20.919   1.806  15.885  1.00 12.18           C  
ANISOU 1900  C   VAL B  36      840   1122   2665     39     -9    319       C  
ATOM   1901  O   VAL B  36      21.452   1.258  16.852  1.00 15.91           O  
ANISOU 1901  O   VAL B  36     1462   1476   3106    211   -315    560       O  
ATOM   1902  CB  VAL B  36      19.620   0.057  14.612  1.00 15.76           C  
ANISOU 1902  CB  VAL B  36      967   1263   3758   -220    -24     88       C  
ATOM   1903  CG1 VAL B  36      18.365   0.753  15.120  1.00 18.24           C  
ANISOU 1903  CG1 VAL B  36     1212   1689   4029    -86    571    411       C  
ATOM   1904  CG2 VAL B  36      19.388  -0.448  13.155  1.00 18.15           C  
ANISOU 1904  CG2 VAL B  36     1145   1403   4350   -340   -249   -587       C  
ATOM   1905  H   VAL B  36      22.069  -0.466  14.253  1.00 16.02           H  
ANISOU 1905  H   VAL B  36     2029   2029   2029      0      0      0       H  
ATOM   1906  HA  VAL B  36      20.616   1.765  13.842  1.00 16.12           H  
ANISOU 1906  HA  VAL B  36     2042   2042   2042      0      0      0       H  
ATOM   1907  HB  VAL B  36      19.860  -0.690  15.200  1.00 18.91           H  
ANISOU 1907  HB  VAL B  36     2395   2395   2395      0      0      0       H  
ATOM   1908 HG11 VAL B  36      18.160   1.499  14.551  1.00 27.36           H  
ANISOU 1908 HG11 VAL B  36     3465   3465   3465      0      0      0       H  
ATOM   1909 HG12 VAL B  36      17.631   0.135  15.113  1.00 27.36           H  
ANISOU 1909 HG12 VAL B  36     3465   3465   3465      0      0      0       H  
ATOM   1910 HG13 VAL B  36      18.512   1.065  16.015  1.00 27.36           H  
ANISOU 1910 HG13 VAL B  36     3465   3465   3465      0      0      0       H  
ATOM   1911 HG21 VAL B  36      19.182   0.298  12.586  1.00 27.23           H  
ANISOU 1911 HG21 VAL B  36     3449   3449   3449      0      0      0       H  
ATOM   1912 HG22 VAL B  36      20.183  -0.883  12.836  1.00 27.23           H  
ANISOU 1912 HG22 VAL B  36     3449   3449   3449      0      0      0       H  
ATOM   1913 HG23 VAL B  36      18.657  -1.070  13.144  1.00 27.23           H  
ANISOU 1913 HG23 VAL B  36     3449   3449   3449      0      0      0       H  
ATOM   1914  N   PHE B  37      20.413   3.023  15.950  1.00 11.54           N  
ANISOU 1914  N   PHE B  37      871   1267   2247    144   -157    139       N  
ATOM   1915  CA  PHE B  37      20.272   3.800  17.172  1.00 11.78           C  
ANISOU 1915  CA  PHE B  37      933   1346   2195     48    -84    136       C  
ATOM   1916  C   PHE B  37      18.830   3.608  17.644  1.00 11.95           C  
ANISOU 1916  C   PHE B  37      969   1438   2135    -66    -92    165       C  
ATOM   1917  O   PHE B  37      17.869   3.891  16.937  1.00 13.04           O  
ANISOU 1917  O   PHE B  37     1002   1739   2212    -99   -255    151       O  
ATOM   1918  CB  PHE B  37      20.551   5.266  16.950  1.00 11.67           C  
ANISOU 1918  CB  PHE B  37      992   1370   2072    -93    -91     76       C  
ATOM   1919  CG  PHE B  37      20.311   6.123  18.158  1.00 11.92           C  
ANISOU 1919  CG  PHE B  37      898   1436   2196   -239   -118    -44       C  
ATOM   1920  CD1 PHE B  37      21.133   5.984  19.265  1.00 14.61           C  
ANISOU 1920  CD1 PHE B  37     1301   1876   2373   -386   -413    -24       C  
ATOM   1921  CD2 PHE B  37      19.311   7.045  18.187  1.00 12.85           C  
ANISOU 1921  CD2 PHE B  37      996   1494   2390   -180     80   -113       C  
ATOM   1922  CE1 PHE B  37      20.891   6.766  20.365  1.00 16.28           C  
ANISOU 1922  CE1 PHE B  37     1853   2138   2194   -460   -317     29       C  
ATOM   1923  CE2 PHE B  37      19.080   7.806  19.303  1.00 14.60           C  
ANISOU 1923  CE2 PHE B  37     1663   1594   2292   -139    299    -29       C  
ATOM   1924  CZ  PHE B  37      19.867   7.644  20.376  1.00 15.73           C  
ANISOU 1924  CZ  PHE B  37     2048   1747   2182   -528    216    167       C  
ATOM   1925  H   PHE B  37      20.147   3.384  15.216  1.00 13.85           H  
ANISOU 1925  H   PHE B  37     1754   1754   1754      0      0      0       H  
ATOM   1926  HA  PHE B  37      20.885   3.451  17.851  1.00 14.13           H  
ANISOU 1926  HA  PHE B  37     1790   1790   1790      0      0      0       H  
ATOM   1927  HB2 PHE B  37      21.475   5.369  16.673  1.00 14.00           H  
ANISOU 1927  HB2 PHE B  37     1773   1773   1773      0      0      0       H  
ATOM   1928  HB3 PHE B  37      19.989   5.584  16.226  1.00 14.00           H  
ANISOU 1928  HB3 PHE B  37     1773   1773   1773      0      0      0       H  
ATOM   1929  HD1 PHE B  37      21.835   5.374  19.261  1.00 17.53           H  
ANISOU 1929  HD1 PHE B  37     2220   2220   2220      0      0      0       H  
ATOM   1930  HD2 PHE B  37      18.774   7.160  17.436  1.00 15.42           H  
ANISOU 1930  HD2 PHE B  37     1953   1953   1953      0      0      0       H  
ATOM   1931  HE1 PHE B  37      21.440   6.690  21.112  1.00 19.53           H  
ANISOU 1931  HE1 PHE B  37     2474   2474   2474      0      0      0       H  
ATOM   1932  HE2 PHE B  37      18.387   8.426  19.315  1.00 17.52           H  
ANISOU 1932  HE2 PHE B  37     2219   2219   2219      0      0      0       H  
ATOM   1933  HZ  PHE B  37      19.704   8.146  21.142  1.00 18.88           H  
ANISOU 1933  HZ  PHE B  37     2391   2391   2391      0      0      0       H  
ATOM   1934  N   GLN B  38      18.673   3.074  18.840  1.00 13.10           N  
ANISOU 1934  N   GLN B  38     1137   1564   2274   -173   -200    396       N  
ATOM   1935  CA  GLN B  38      17.367   2.674  19.317  1.00 15.80           C  
ANISOU 1935  CA  GLN B  38     1608   1690   2707   -388    306    298       C  
ATOM   1936  C   GLN B  38      16.539   3.813  19.889  1.00 15.27           C  
ANISOU 1936  C   GLN B  38     1231   1795   2775   -336    115    252       C  
ATOM   1937  O   GLN B  38      15.329   3.669  20.012  1.00 19.44           O  
ANISOU 1937  O   GLN B  38     1310   2805   3272   -730    346   -379       O  
ATOM   1938  CB  GLN B  38      17.570   1.557  20.348  1.00 20.53           C  
ANISOU 1938  CB  GLN B  38     2510   1789   3500   -164    722    777       C  
ATOM   1939  CG  GLN B  38      18.166   0.280  19.714  1.00 28.04           C  
ANISOU 1939  CG  GLN B  38     3880   2020   4753    429    287    299       C  
ATOM   1940  CD  GLN B  38      18.198  -0.863  20.710  0.00 28.96           C  
ANISOU 1940  CD  GLN B  38     4261   1908   4833    537    286    265       C  
ATOM   1941  OE1 GLN B  38      19.257  -1.233  21.214  0.00 30.25           O  
ANISOU 1941  OE1 GLN B  38     4544   2028   4922    661     32    207       O  
ATOM   1942  NE2 GLN B  38      17.031  -1.428  20.998  0.00 29.96           N  
ANISOU 1942  NE2 GLN B  38     4540   1966   4878    299    372    331       N  
ATOM   1943  H   GLN B  38      19.360   2.962  19.345  1.00 15.71           H  
ANISOU 1943  H   GLN B  38     1990   1990   1990      0      0      0       H  
ATOM   1944  HA  GLN B  38      16.874   2.296  18.559  1.00 18.96           H  
ANISOU 1944  HA  GLN B  38     2401   2401   2401      0      0      0       H  
ATOM   1945  HB2 GLN B  38      18.163   1.872  21.047  1.00 24.63           H  
ANISOU 1945  HB2 GLN B  38     3119   3119   3119      0      0      0       H  
ATOM   1946  HB3 GLN B  38      16.717   1.341  20.756  1.00 24.63           H  
ANISOU 1946  HB3 GLN B  38     3119   3119   3119      0      0      0       H  
ATOM   1947  HG2 GLN B  38      17.634   0.023  18.946  1.00 33.64           H  
ANISOU 1947  HG2 GLN B  38     4261   4261   4261      0      0      0       H  
ATOM   1948  HG3 GLN B  38      19.068   0.464  19.407  1.00 33.64           H  
ANISOU 1948  HG3 GLN B  38     4261   4261   4261      0      0      0       H  
ATOM   1949 HE21 GLN B  38      16.995  -2.080  21.557  0.00 35.95           H  
ANISOU 1949 HE21 GLN B  38     4553   4553   4553      0      0      0       H  
ATOM   1950 HE22 GLN B  38      16.311  -1.141  20.625  0.00 35.95           H  
ANISOU 1950 HE22 GLN B  38     4553   4553   4553      0      0      0       H  
ATOM   1951  N   ASN B  39      17.137   4.959  20.163  1.00 14.03           N  
ANISOU 1951  N   ASN B  39     1174   1816   2340   -266    -72    139       N  
ATOM   1952  CA  ASN B  39      16.373   6.086  20.660  1.00 14.02           C  
ANISOU 1952  CA  ASN B  39     1214   2073   2039   -247     -9    -51       C  
ATOM   1953  C   ASN B  39      15.592   5.751  21.915  1.00 17.21           C  
ANISOU 1953  C   ASN B  39     1707   2577   2254   -103    238    237       C  
ATOM   1954  O   ASN B  39      14.448   6.200  22.079  1.00 18.96           O  
ANISOU 1954  O   ASN B  39     1725   2788   2692   -108    559     69       O  
ATOM   1955  CB  ASN B  39      15.510   6.698  19.597  1.00 13.87           C  
ANISOU 1955  CB  ASN B  39     1140   1954   2175   -160    -30    -84       C  
ATOM   1956  CG  ASN B  39      14.923   8.043  19.926  1.00 13.97           C  
ANISOU 1956  CG  ASN B  39     1029   1942   2339   -243     13   -151       C  
ATOM   1957  OD1 ASN B  39      15.559   8.882  20.598  1.00 15.67           O  
ANISOU 1957  OD1 ASN B  39     1345   1938   2671   -221   -224   -247       O  
ATOM   1958  ND2 ASN B  39      13.751   8.312  19.445  1.00 15.04           N  
ANISOU 1958  ND2 ASN B  39     1222   1802   2689   -219   -221    -44       N  
ATOM   1959  H   ASN B  39      17.986   5.037  20.045  1.00 16.83           H  
ANISOU 1959  H   ASN B  39     2132   2132   2132      0      0      0       H  
ATOM   1960  HA  ASN B  39      17.026   6.772  20.915  1.00 16.82           H  
ANISOU 1960  HA  ASN B  39     2130   2130   2130      0      0      0       H  
ATOM   1961  HB2 ASN B  39      16.038   6.785  18.788  1.00 16.64           H  
ANISOU 1961  HB2 ASN B  39     2107   2107   2107      0      0      0       H  
ATOM   1962  HB3 ASN B  39      14.783   6.085  19.405  1.00 16.64           H  
ANISOU 1962  HB3 ASN B  39     2107   2107   2107      0      0      0       H  
ATOM   1963 HD21 ASN B  39      13.395   9.083  19.585  1.00 18.04           H  
ANISOU 1963 HD21 ASN B  39     2285   2285   2285      0      0      0       H  
ATOM   1964 HD22 ASN B  39      13.328   7.721  18.985  1.00 18.04           H  
ANISOU 1964 HD22 ASN B  39     2285   2285   2285      0      0      0       H  
ATOM   1965  N   ARG B  40      16.202   5.003  22.813  1.00 19.37           N  
ANISOU 1965  N   ARG B  40     2199   2617   2545   -172    255    555       N  
ATOM   1966  CA  ARG B  40      15.599   4.473  23.974  1.00 23.82           C  
ANISOU 1966  CA  ARG B  40     2973   3425   2652   -138    470    843       C  
ATOM   1967  C   ARG B  40      14.988   5.461  24.896  1.00 24.52           C  
ANISOU 1967  C   ARG B  40     2891   3615   2810   -363    859    771       C  
ATOM   1968  O   ARG B  40      14.003   5.129  25.563  1.00 30.73           O  
ANISOU 1968  O   ARG B  40     3314   4795   3567   -979   1358    424       O  
ATOM   1969  CB  ARG B  40      16.530   3.531  24.776  1.00 29.19           C  
ANISOU 1969  CB  ARG B  40     4103   3761   3227    324    515   1418       C  
ATOM   1970  CG  ARG B  40      16.251   2.066  24.381  1.00 35.39           C  
ANISOU 1970  CG  ARG B  40     4889   3748   4808    664    334   1001       C  
ATOM   1971  CD  ARG B  40      16.684   1.051  25.548  0.00 35.60           C  
ANISOU 1971  CD  ARG B  40     4977   3753   4797    779    436   1022       C  
ATOM   1972  NE  ARG B  40      17.563  -0.065  24.492  0.00 35.85           N  
ANISOU 1972  NE  ARG B  40     5051   3807   4762    808    497    971       N  
ATOM   1973  CZ  ARG B  40      16.872  -1.462  24.897  0.00 35.85           C  
ANISOU 1973  CZ  ARG B  40     5105   3761   4755    890    558    930       C  
ATOM   1974  NH1 ARG B  40      16.900  -0.765  26.706  0.00 36.10           N  
ANISOU 1974  NH1 ARG B  40     5230   3743   4745    972    608    959       N  
ATOM   1975  NH2 ARG B  40      18.276  -2.160  25.313  0.00 36.70           N  
ANISOU 1975  NH2 ARG B  40     5271   3921   4751   1020    593    894       N  
ATOM   1976  H   ARG B  40      17.032   4.823  22.680  1.00 23.25           H  
ANISOU 1976  H   ARG B  40     2945   2945   2945      0      0      0       H  
ATOM   1977  HA  ARG B  40      14.860   3.911  23.658  1.00 28.58           H  
ANISOU 1977  HA  ARG B  40     3620   3620   3620      0      0      0       H  
ATOM   1978  HB2 ARG B  40      17.456   3.749  24.589  1.00 35.03           H  
ANISOU 1978  HB2 ARG B  40     4437   4437   4437      0      0      0       H  
ATOM   1979  HB3 ARG B  40      16.376   3.649  25.726  1.00 35.03           H  
ANISOU 1979  HB3 ARG B  40     4437   4437   4437      0      0      0       H  
ATOM   1980  HG2 ARG B  40      15.305   1.958  24.197  1.00 42.47           H  
ANISOU 1980  HG2 ARG B  40     5379   5379   5379      0      0      0       H  
ATOM   1981  HG3 ARG B  40      16.740   1.853  23.572  1.00 42.47           H  
ANISOU 1981  HG3 ARG B  40     5379   5379   5379      0      0      0       H  
ATOM   1982  HD2 ARG B  40      17.258   1.467  26.211  0.00 42.72           H  
ANISOU 1982  HD2 ARG B  40     5411   5411   5411      0      0      0       H  
ATOM   1983  HD3 ARG B  40      15.923   0.633  25.981  0.00 42.72           H  
ANISOU 1983  HD3 ARG B  40     5411   5411   5411      0      0      0       H  
ATOM   1984  HE  ARG B  40      18.186   0.095  23.921  0.00 43.01           H  
ANISOU 1984  HE  ARG B  40     5447   5447   5447      0      0      0       H  
ATOM   1985 HH11 ARG B  40      17.226   0.016  26.861  0.00 43.32           H  
ANISOU 1985 HH11 ARG B  40     5487   5487   5487      0      0      0       H  
ATOM   1986 HH12 ARG B  40      16.587  -1.236  27.354  0.00 43.32           H  
ANISOU 1986 HH12 ARG B  40     5487   5487   5487      0      0      0       H  
ATOM   1987 HH21 ARG B  40      19.012  -1.718  25.248  0.00 44.04           H  
ANISOU 1987 HH21 ARG B  40     5578   5578   5578      0      0      0       H  
ATOM   1988 HH22 ARG B  40      18.286  -2.971  25.598  0.00 44.04           H  
ANISOU 1988 HH22 ARG B  40     5578   5578   5578      0      0      0       H  
ATOM   1989  N   GLU B  41      15.598   6.633  24.964  1.00 24.01           N  
ANISOU 1989  N   GLU B  41     3213   3707   2201   -503    740    694       N  
ATOM   1990  CA  GLU B  41      15.096   7.697  25.858  1.00 27.27           C  
ANISOU 1990  CA  GLU B  41     3728   4228   2406   -562    645    171       C  
ATOM   1991  C   GLU B  41      14.154   8.622  25.183  1.00 27.22           C  
ANISOU 1991  C   GLU B  41     3386   4176   2781   -254    833   -178       C  
ATOM   1992  O   GLU B  41      13.640   9.623  25.723  1.00 32.10           O  
ANISOU 1992  O   GLU B  41     4444   4838   2916    203   1500   -306       O  
ATOM   1993  CB  GLU B  41      16.319   8.394  26.486  1.00 30.15           C  
ANISOU 1993  CB  GLU B  41     4299   4274   2882   -732    -14    426       C  
ATOM   1994  CG  GLU B  41      17.271   7.336  27.093  1.00 33.42           C  
ANISOU 1994  CG  GLU B  41     4543   4774   3381   -636   -262    858       C  
ATOM   1995  CD  GLU B  41      18.035   6.601  26.010  0.00 33.11           C  
ANISOU 1995  CD  GLU B  41     4355   4652   3573   -268   -340    986       C  
ATOM   1996  OE1 GLU B  41      18.904   7.225  25.367  0.00 33.31           O  
ANISOU 1996  OE1 GLU B  41     4413   4655   3590   -248   -237    938       O  
ATOM   1997  OE2 GLU B  41      17.768   5.399  25.803  0.00 33.37           O  
ANISOU 1997  OE2 GLU B  41     4373   4692   3612   -312   -414    939       O  
ATOM   1998  H   GLU B  41      16.296   6.777  24.483  1.00 28.81           H  
ANISOU 1998  H   GLU B  41     3649   3649   3649      0      0      0       H  
ATOM   1999  HA  GLU B  41      14.604   7.260  26.584  1.00 32.73           H  
ANISOU 1999  HA  GLU B  41     4145   4145   4145      0      0      0       H  
ATOM   2000  HB2 GLU B  41      16.788   8.906  25.808  1.00 36.18           H  
ANISOU 2000  HB2 GLU B  41     4582   4582   4582      0      0      0       H  
ATOM   2001  HB3 GLU B  41      16.026   9.007  27.179  1.00 36.18           H  
ANISOU 2001  HB3 GLU B  41     4582   4582   4582      0      0      0       H  
ATOM   2002  HG2 GLU B  41      17.898   7.772  27.691  1.00 40.10           H  
ANISOU 2002  HG2 GLU B  41     5079   5079   5079      0      0      0       H  
ATOM   2003  HG3 GLU B  41      16.755   6.699  27.613  1.00 40.10           H  
ANISOU 2003  HG3 GLU B  41     5079   5079   5079      0      0      0       H  
ATOM   2004  N   SER B  42      13.831   8.361  23.885  1.00 23.48           N  
ANISOU 2004  N   SER B  42     2740   3349   2834   -480    642     93       N  
ATOM   2005  CA  SER B  42      12.865   9.237  23.219  1.00 23.33           C  
ANISOU 2005  CA  SER B  42     2096   3228   3541   -342    600   -434       C  
ATOM   2006  C   SER B  42      13.283  10.667  23.157  1.00 20.90           C  
ANISOU 2006  C   SER B  42     1741   3122   3079   -137    565   -438       C  
ATOM   2007  O   SER B  42      12.452  11.594  23.071  1.00 23.74           O  
ANISOU 2007  O   SER B  42     1658   3321   4043    100    567   -916       O  
ATOM   2008  CB  SER B  42      11.447   9.042  23.742  1.00 29.47           C  
ANISOU 2008  CB  SER B  42     2454   3880   4864   -713   1119   -230       C  
ATOM   2009  OG  SER B  42      11.042   7.688  23.639  1.00 36.35           O  
ANISOU 2009  OG  SER B  42     2958   3949   6904   -947    955    226       O  
ATOM   2010  H   SER B  42      14.185   7.698  23.467  1.00 28.18           H  
ANISOU 2010  H   SER B  42     3569   3569   3569      0      0      0       H  
ATOM   2011  HA  SER B  42      12.841   8.934  22.287  1.00 28.00           H  
ANISOU 2011  HA  SER B  42     3546   3546   3546      0      0      0       H  
ATOM   2012  HB2 SER B  42      11.405   9.320  24.670  1.00 35.37           H  
ANISOU 2012  HB2 SER B  42     4480   4480   4480      0      0      0       H  
ATOM   2013  HB3 SER B  42      10.837   9.599  23.234  1.00 35.37           H  
ANISOU 2013  HB3 SER B  42     4480   4480   4480      0      0      0       H  
ATOM   2014  HG  SER B  42      11.066   7.454  22.854  1.00 54.52           H  
ANISOU 2014  HG  SER B  42     6905   6905   6905      0      0      0       H  
ATOM   2015  N   VAL B  43      14.607  10.931  23.078  1.00 18.03           N  
ANISOU 2015  N   VAL B  43     1691   2801   2358     29    317      4       N  
ATOM   2016  CA  VAL B  43      15.019  12.313  22.912  1.00 17.82           C  
ANISOU 2016  CA  VAL B  43     1740   2760   2270    -46    313   -221       C  
ATOM   2017  C   VAL B  43      14.747  12.770  21.480  1.00 16.14           C  
ANISOU 2017  C   VAL B  43     1531   2234   2368   -153     86   -338       C  
ATOM   2018  O   VAL B  43      14.332  13.955  21.260  1.00 17.04           O  
ANISOU 2018  O   VAL B  43     1851   2320   2305    -48     77   -484       O  
ATOM   2019  CB  VAL B  43      16.510  12.485  23.204  1.00 18.71           C  
ANISOU 2019  CB  VAL B  43     1868   2877   2364    -46    -24   -252       C  
ATOM   2020  CG1 VAL B  43      16.943  13.934  23.010  1.00 20.75           C  
ANISOU 2020  CG1 VAL B  43     1934   3073   2878   -276   -457     72       C  
ATOM   2021  CG2 VAL B  43      16.788  12.104  24.695  1.00 24.35           C  
ANISOU 2021  CG2 VAL B  43     3207   3346   2701   -682   -730    123       C  
ATOM   2022  H   VAL B  43      15.188  10.299  23.125  1.00 21.64           H  
ANISOU 2022  H   VAL B  43     2741   2741   2741      0      0      0       H  
ATOM   2023  HA  VAL B  43      14.507  12.875  23.529  1.00 21.38           H  
ANISOU 2023  HA  VAL B  43     2708   2708   2708      0      0      0       H  
ATOM   2024  HB  VAL B  43      17.031  11.903  22.613  1.00 22.45           H  
ANISOU 2024  HB  VAL B  43     2843   2843   2843      0      0      0       H  
ATOM   2025 HG11 VAL B  43      16.444  14.499  23.604  1.00 31.13           H  
ANISOU 2025 HG11 VAL B  43     3943   3943   3943      0      0      0       H  
ATOM   2026 HG12 VAL B  43      17.880  14.017  23.201  1.00 31.13           H  
ANISOU 2026 HG12 VAL B  43     3943   3943   3943      0      0      0       H  
ATOM   2027 HG13 VAL B  43      16.777  14.199  22.102  1.00 31.13           H  
ANISOU 2027 HG13 VAL B  43     3943   3943   3943      0      0      0       H  
ATOM   2028 HG21 VAL B  43      16.276  12.674  25.272  1.00 36.53           H  
ANISOU 2028 HG21 VAL B  43     4627   4627   4627      0      0      0       H  
ATOM   2029 HG22 VAL B  43      16.537  11.189  24.843  1.00 36.53           H  
ANISOU 2029 HG22 VAL B  43     4627   4627   4627      0      0      0       H  
ATOM   2030 HG23 VAL B  43      17.723  12.213  24.884  1.00 36.53           H  
ANISOU 2030 HG23 VAL B  43     4627   4627   4627      0      0      0       H  
ATOM   2031  N   LEU B  44      14.935  11.907  20.509  1.00 14.74           N  
ANISOU 2031  N   LEU B  44     1240   2091   2270   -198    -16   -239       N  
ATOM   2032  CA  LEU B  44      14.585  12.240  19.107  1.00 13.53           C  
ANISOU 2032  CA  LEU B  44     1003   1791   2345   -115    -23   -223       C  
ATOM   2033  C   LEU B  44      13.165  11.819  18.823  1.00 13.60           C  
ANISOU 2033  C   LEU B  44      952   1614   2602      5    -78   -263       C  
ATOM   2034  O   LEU B  44      12.609  11.036  19.612  1.00 14.33           O  
ANISOU 2034  O   LEU B  44      948   2035   2460   -127     -9   -254       O  
ATOM   2035  CB  LEU B  44      15.534  11.487  18.162  1.00 12.98           C  
ANISOU 2035  CB  LEU B  44      922   1712   2297    -29    -82   -192       C  
ATOM   2036  CG  LEU B  44      17.018  11.836  18.257  1.00 13.30           C  
ANISOU 2036  CG  LEU B  44      958   2113   1981   -218   -124   -134       C  
ATOM   2037  CD1 LEU B  44      17.820  10.982  17.331  1.00 16.64           C  
ANISOU 2037  CD1 LEU B  44     1023   2888   2412    204    -50   -318       C  
ATOM   2038  CD2 LEU B  44      17.257  13.297  18.024  1.00 17.25           C  
ANISOU 2038  CD2 LEU B  44     1428   2225   2901   -555   -162     -7       C  
ATOM   2039  H   LEU B  44      15.268  11.135  20.689  1.00 17.69           H  
ANISOU 2039  H   LEU B  44     2240   2240   2240      0      0      0       H  
ATOM   2040  HA  LEU B  44      14.677  13.206  18.965  1.00 16.23           H  
ANISOU 2040  HA  LEU B  44     2056   2056   2056      0      0      0       H  
ATOM   2041  HB2 LEU B  44      15.437  10.537  18.331  1.00 15.57           H  
ANISOU 2041  HB2 LEU B  44     1972   1972   1972      0      0      0       H  
ATOM   2042  HB3 LEU B  44      15.244  11.650  17.251  1.00 15.57           H  
ANISOU 2042  HB3 LEU B  44     1972   1972   1972      0      0      0       H  
ATOM   2043  HG  LEU B  44      17.310  11.633  19.170  1.00 15.96           H  
ANISOU 2043  HG  LEU B  44     2021   2021   2021      0      0      0       H  
ATOM   2044 HD11 LEU B  44      17.640  10.057  17.511  1.00 24.97           H  
ANISOU 2044 HD11 LEU B  44     3162   3162   3162      0      0      0       H  
ATOM   2045 HD12 LEU B  44      17.583  11.184  16.423  1.00 24.97           H  
ANISOU 2045 HD12 LEU B  44     3162   3162   3162      0      0      0       H  
ATOM   2046 HD13 LEU B  44      18.755  11.157  17.463  1.00 24.97           H  
ANISOU 2046 HD13 LEU B  44     3162   3162   3162      0      0      0       H  
ATOM   2047 HD21 LEU B  44      16.725  13.810  18.637  1.00 25.87           H  
ANISOU 2047 HD21 LEU B  44     3276   3276   3276      0      0      0       H  
ATOM   2048 HD22 LEU B  44      18.186  13.495  18.162  1.00 25.87           H  
ANISOU 2048 HD22 LEU B  44     3276   3276   3276      0      0      0       H  
ATOM   2049 HD23 LEU B  44      17.012  13.522  17.123  1.00 25.87           H  
ANISOU 2049 HD23 LEU B  44     3276   3276   3276      0      0      0       H  
ATOM   2050  N   PRO B  45      12.509  12.337  17.801  1.00 12.64           N  
ANISOU 2050  N   PRO B  45      922   1468   2411     47     31   -436       N  
ATOM   2051  CA  PRO B  45      11.147  11.903  17.520  1.00 14.24           C  
ANISOU 2051  CA  PRO B  45      929   1623   2858     34   -123   -291       C  
ATOM   2052  C   PRO B  45      11.021  10.402  17.423  1.00 12.80           C  
ANISOU 2052  C   PRO B  45      639   1644   2582     79   -122   -439       C  
ATOM   2053  O   PRO B  45      11.884   9.687  16.934  1.00 13.25           O  
ANISOU 2053  O   PRO B  45      805   1678   2551    122     -1   -400       O  
ATOM   2054  CB  PRO B  45      10.857  12.565  16.165  1.00 15.83           C  
ANISOU 2054  CB  PRO B  45     1141   1875   2997     85   -288   -129       C  
ATOM   2055  CG  PRO B  45      11.714  13.808  16.205  1.00 17.49           C  
ANISOU 2055  CG  PRO B  45     1503   1708   3434     71   -332     98       C  
ATOM   2056  CD  PRO B  45      13.005  13.364  16.865  1.00 14.89           C  
ANISOU 2056  CD  PRO B  45     1316   1639   2704   -120   -135   -182       C  
ATOM   2057  HA  PRO B  45      10.535  12.249  18.202  1.00 17.09           H  
ANISOU 2057  HA  PRO B  45     2164   2164   2164      0      0      0       H  
ATOM   2058  HB2 PRO B  45      11.114  11.987  15.430  1.00 18.99           H  
ANISOU 2058  HB2 PRO B  45     2405   2405   2405      0      0      0       H  
ATOM   2059  HB3 PRO B  45       9.918  12.790  16.078  1.00 18.99           H  
ANISOU 2059  HB3 PRO B  45     2405   2405   2405      0      0      0       H  
ATOM   2060  HG2 PRO B  45      11.881  14.141  15.310  1.00 20.99           H  
ANISOU 2060  HG2 PRO B  45     2658   2658   2658      0      0      0       H  
ATOM   2061  HG3 PRO B  45      11.284  14.506  16.724  1.00 20.99           H  
ANISOU 2061  HG3 PRO B  45     2658   2658   2658      0      0      0       H  
ATOM   2062  HD2 PRO B  45      13.624  12.989  16.219  1.00 17.87           H  
ANISOU 2062  HD2 PRO B  45     2263   2263   2263      0      0      0       H  
ATOM   2063  HD3 PRO B  45      13.435  14.096  17.334  1.00 17.87           H  
ANISOU 2063  HD3 PRO B  45     2263   2263   2263      0      0      0       H  
ATOM   2064  N   THR B  46       9.884   9.896  17.915  1.00 12.16           N  
ANISOU 2064  N   THR B  46      820   1452   2350    181     26   -386       N  
ATOM   2065  CA  THR B  46       9.631   8.484  17.889  1.00 12.58           C  
ANISOU 2065  CA  THR B  46      892   1495   2393     98   -113   -235       C  
ATOM   2066  C   THR B  46       9.412   7.986  16.455  1.00 12.50           C  
ANISOU 2066  C   THR B  46     1074   1424   2251      4   -202   -137       C  
ATOM   2067  O   THR B  46       8.611   8.538  15.722  1.00 14.52           O  
ANISOU 2067  O   THR B  46     1400   1698   2417    333   -309   -142       O  
ATOM   2068  CB  THR B  46       8.357   8.179  18.716  1.00 15.15           C  
ANISOU 2068  CB  THR B  46     1082   2109   2565   -273    103   -401       C  
ATOM   2069  OG1 THR B  46       8.634   8.567  20.065  1.00 20.02           O  
ANISOU 2069  OG1 THR B  46     1898   3142   2566   -583    129   -597       O  
ATOM   2070  CG2 THR B  46       8.090   6.695  18.751  1.00 18.98           C  
ANISOU 2070  CG2 THR B  46     1796   2268   3146   -662    307   -256       C  
ATOM   2071  H   THR B  46       9.296  10.425  18.252  1.00 14.60           H  
ANISOU 2071  H   THR B  46     1849   1849   1849      0      0      0       H  
ATOM   2072  HA  THR B  46      10.393   8.011  18.283  1.00 15.10           H  
ANISOU 2072  HA  THR B  46     1912   1912   1912      0      0      0       H  
ATOM   2073  HB  THR B  46       7.584   8.667  18.362  1.00 18.18           H  
ANISOU 2073  HB  THR B  46     2303   2303   2303      0      0      0       H  
ATOM   2074  HG1 THR B  46       8.785   9.373  20.092  1.00 30.03           H  
ANISOU 2074  HG1 THR B  46     3803   3803   3803      0      0      0       H  
ATOM   2075 HG21 THR B  46       7.966   6.371  17.855  1.00 28.46           H  
ANISOU 2075 HG21 THR B  46     3605   3605   3605      0      0      0       H  
ATOM   2076 HG22 THR B  46       8.836   6.245  19.154  1.00 28.46           H  
ANISOU 2076 HG22 THR B  46     3605   3605   3605      0      0      0       H  
ATOM   2077 HG23 THR B  46       7.297   6.524  19.265  1.00 28.46           H  
ANISOU 2077 HG23 THR B  46     3605   3605   3605      0      0      0       H  
ATOM   2078  N   GLN B  47      10.151   6.917  16.126  1.00 12.32           N  
ANISOU 2078  N   GLN B  47      829   1682   2169     32   -260   -246       N  
ATOM   2079  CA  GLN B  47      10.042   6.294  14.816  1.00 12.16           C  
ANISOU 2079  CA  GLN B  47      874   1544   2200     16   -169   -197       C  
ATOM   2080  C   GLN B  47      10.145   4.779  14.969  1.00 12.44           C  
ANISOU 2080  C   GLN B  47      892   1542   2292     17   -156   -127       C  
ATOM   2081  O   GLN B  47      10.549   4.283  16.040  1.00 15.54           O  
ANISOU 2081  O   GLN B  47     1712   1687   2504     -3   -457    -37       O  
ATOM   2082  CB  GLN B  47      11.222   6.777  13.928  1.00 12.51           C  
ANISOU 2082  CB  GLN B  47     1001   1630   2122    -41   -192   -123       C  
ATOM   2083  CG  GLN B  47      11.274   8.257  13.668  1.00 11.75           C  
ANISOU 2083  CG  GLN B  47      898   1544   2024   -147   -255   -370       C  
ATOM   2084  CD  GLN B  47      10.353   8.753  12.575  1.00 12.14           C  
ANISOU 2084  CD  GLN B  47      852   1390   2372     49   -286   -364       C  
ATOM   2085  OE1 GLN B  47      10.409   9.992  12.271  1.00 16.79           O  
ANISOU 2085  OE1 GLN B  47     1520   1438   3421    -72   -391    -31       O  
ATOM   2086  NE2 GLN B  47       9.525   7.964  12.056  1.00 11.44           N  
ANISOU 2086  NE2 GLN B  47      769   1491   2087    -44   -385    -60       N  
ATOM   2087  H   GLN B  47      10.702   6.593  16.702  1.00 14.78           H  
ANISOU 2087  H   GLN B  47     1872   1872   1872      0      0      0       H  
ATOM   2088  HA  GLN B  47       9.188   6.533  14.400  1.00 14.59           H  
ANISOU 2088  HA  GLN B  47     1848   1848   1848      0      0      0       H  
ATOM   2089  HB2 GLN B  47      12.053   6.510  14.351  1.00 15.01           H  
ANISOU 2089  HB2 GLN B  47     1901   1901   1901      0      0      0       H  
ATOM   2090  HB3 GLN B  47      11.169   6.318  13.074  1.00 15.01           H  
ANISOU 2090  HB3 GLN B  47     1901   1901   1901      0      0      0       H  
ATOM   2091  HG2 GLN B  47      11.053   8.721  14.491  1.00 14.11           H  
ANISOU 2091  HG2 GLN B  47     1787   1787   1787      0      0      0       H  
ATOM   2092  HG3 GLN B  47      12.185   8.496  13.434  1.00 14.11           H  
ANISOU 2092  HG3 GLN B  47     1787   1787   1787      0      0      0       H  
ATOM   2093 HE21 GLN B  47       8.965   8.252  11.469  1.00 13.73           H  
ANISOU 2093 HE21 GLN B  47     1739   1739   1739      0      0      0       H  
ATOM   2094 HE22 GLN B  47       9.517   7.136  12.286  1.00 13.73           H  
ANISOU 2094 HE22 GLN B  47     1739   1739   1739      0      0      0       H  
ATOM   2095  N   SER B  48       9.787   4.064  13.926  1.00 12.82           N  
ANISOU 2095  N   SER B  48      982   1449   2441     20   -258   -166       N  
ATOM   2096  CA  SER B  48      10.017   2.622  13.932  1.00 13.24           C  
ANISOU 2096  CA  SER B  48     1047   1394   2591    -87   -295     16       C  
ATOM   2097  C   SER B  48      11.513   2.305  14.090  1.00 13.24           C  
ANISOU 2097  C   SER B  48     1097   1335   2598      0   -177    -70       C  
ATOM   2098  O   SER B  48      12.403   3.021  13.691  1.00 14.11           O  
ANISOU 2098  O   SER B  48     1042   1438   2881    -55   -160     17       O  
ATOM   2099  CB  SER B  48       9.570   2.019  12.614  1.00 16.21           C  
ANISOU 2099  CB  SER B  48     1512   1591   3055    -36   -658   -373       C  
ATOM   2100  OG  SER B  48       8.163   2.055  12.509  1.00 19.74           O  
ANISOU 2100  OG  SER B  48     1500   2062   3938    -58  -1028   -450       O  
ATOM   2101  H   SER B  48       9.420   4.441  13.246  1.00 15.39           H  
ANISOU 2101  H   SER B  48     1949   1949   1949      0      0      0       H  
ATOM   2102  HA  SER B  48       9.515   2.213  14.667  1.00 15.89           H  
ANISOU 2102  HA  SER B  48     2012   2012   2012      0      0      0       H  
ATOM   2103  HB2 SER B  48       9.964   2.515  11.880  1.00 19.45           H  
ANISOU 2103  HB2 SER B  48     2463   2463   2463      0      0      0       H  
ATOM   2104  HB3 SER B  48       9.877   1.101  12.557  1.00 19.45           H  
ANISOU 2104  HB3 SER B  48     2463   2463   2463      0      0      0       H  
ATOM   2105  HG  SER B  48       7.831   1.627  13.125  1.00 29.61           H  
ANISOU 2105  HG  SER B  48     3750   3750   3750      0      0      0       H  
ATOM   2106  N   TYR B  49      11.748   1.147  14.739  1.00 15.22           N  
ANISOU 2106  N   TYR B  49     1217   1508   3058    -18   -408    162       N  
ATOM   2107  CA  TYR B  49      13.110   0.640  14.899  1.00 15.37           C  
ANISOU 2107  CA  TYR B  49     1179   1484   3179    -44   -414    163       C  
ATOM   2108  C   TYR B  49      13.782   0.516  13.538  1.00 14.65           C  
ANISOU 2108  C   TYR B  49     1102   1177   3288    -75   -482    -85       C  
ATOM   2109  O   TYR B  49      13.209  -0.044  12.622  1.00 18.06           O  
ANISOU 2109  O   TYR B  49     1384   1861   3618   -327   -316   -710       O  
ATOM   2110  CB  TYR B  49      13.023  -0.769  15.501  1.00 19.58           C  
ANISOU 2110  CB  TYR B  49     1668   1685   4084    -15   -431    695       C  
ATOM   2111  CG  TYR B  49      14.416  -1.366  15.727  1.00 23.18           C  
ANISOU 2111  CG  TYR B  49     1665   1726   5416    -48   -585    952       C  
ATOM   2112  CD1 TYR B  49      15.126  -1.065  16.878  1.00 28.05           C  
ANISOU 2112  CD1 TYR B  49     2029   3018   5610    383  -1007    997       C  
ATOM   2113  CD2 TYR B  49      14.992  -2.192  14.779  1.00 26.49           C  
ANISOU 2113  CD2 TYR B  49     1840   1723   6504    303   -625    473       C  
ATOM   2114  CE1 TYR B  49      16.382  -1.584  17.091  1.00 29.26           C  
ANISOU 2114  CE1 TYR B  49     2020   2908   6191    307   -940   1503       C  
ATOM   2115  CE2 TYR B  49      16.252  -2.735  14.985  1.00 29.30           C  
ANISOU 2115  CE2 TYR B  49     2007   2287   6838    531   -471   1010       C  
ATOM   2116  CZ  TYR B  49      16.926  -2.435  16.142  1.00 29.22           C  
ANISOU 2116  CZ  TYR B  49     2142   2353   6608    510   -662   1802       C  
ATOM   2117  OH  TYR B  49      18.196  -2.933  16.362  1.00 35.58           O  
ANISOU 2117  OH  TYR B  49     2163   3976   7381    903   -606   1760       O  
ATOM   2118  H   TYR B  49      11.088   0.701  15.064  1.00 18.26           H  
ANISOU 2118  H   TYR B  49     2313   2313   2313      0      0      0       H  
ATOM   2119  HA  TYR B  49      13.628   1.230  15.484  1.00 18.45           H  
ANISOU 2119  HA  TYR B  49     2337   2337   2337      0      0      0       H  
ATOM   2120  HB2 TYR B  49      12.549  -0.728  16.347  1.00 23.49           H  
ANISOU 2120  HB2 TYR B  49     2975   2975   2975      0      0      0       H  
ATOM   2121  HB3 TYR B  49      12.519  -1.344  14.904  1.00 23.49           H  
ANISOU 2121  HB3 TYR B  49     2975   2975   2975      0      0      0       H  
ATOM   2122  HD1 TYR B  49      14.748  -0.504  17.516  1.00 33.66           H  
ANISOU 2122  HD1 TYR B  49     4263   4263   4263      0      0      0       H  
ATOM   2123  HD2 TYR B  49      14.530  -2.386  13.996  1.00 31.79           H  
ANISOU 2123  HD2 TYR B  49     4026   4026   4026      0      0      0       H  
ATOM   2124  HE1 TYR B  49      16.859  -1.367  17.860  1.00 35.12           H  
ANISOU 2124  HE1 TYR B  49     4448   4448   4448      0      0      0       H  
ATOM   2125  HE2 TYR B  49      16.634  -3.294  14.347  1.00 35.16           H  
ANISOU 2125  HE2 TYR B  49     4453   4453   4453      0      0      0       H  
ATOM   2126  HH  TYR B  49      18.425  -3.391  15.722  1.00 53.38           H  
ANISOU 2126  HH  TYR B  49     6761   6761   6761      0      0      0       H  
ATOM   2127  N   GLY B  50      14.980   1.030  13.441  1.00 15.03           N  
ANISOU 2127  N   GLY B  50     1016   1270   3424    -62   -320   -137       N  
ATOM   2128  CA  GLY B  50      15.727   0.974  12.216  1.00 15.97           C  
ANISOU 2128  CA  GLY B  50     1145   1470   3452    143   -235   -351       C  
ATOM   2129  C   GLY B  50      15.753   2.286  11.468  1.00 13.90           C  
ANISOU 2129  C   GLY B  50      931   1441   2909     13   -255   -518       C  
ATOM   2130  O   GLY B  50      16.489   2.467  10.496  1.00 16.43           O  
ANISOU 2130  O   GLY B  50     1428   1795   3021    270    104   -551       O  
ATOM   2131  H   GLY B  50      15.330   1.412  14.128  1.00 18.03           H  
ANISOU 2131  H   GLY B  50     2284   2284   2284      0      0      0       H  
ATOM   2132  HA2 GLY B  50      16.638   0.708  12.415  1.00 19.16           H  
ANISOU 2132  HA2 GLY B  50     2427   2427   2427      0      0      0       H  
ATOM   2133  HA3 GLY B  50      15.340   0.293  11.643  1.00 19.16           H  
ANISOU 2133  HA3 GLY B  50     2427   2427   2427      0      0      0       H  
ATOM   2134  N   TYR B  51      14.905   3.266  11.854  1.00 12.46           N  
ANISOU 2134  N   TYR B  51      781   1426   2526    -28   -158   -245       N  
ATOM   2135  CA  TYR B  51      14.895   4.549  11.215  1.00 11.90           C  
ANISOU 2135  CA  TYR B  51      774   1382   2365    -46   -287   -344       C  
ATOM   2136  C   TYR B  51      16.206   5.320  11.424  1.00 10.86           C  
ANISOU 2136  C   TYR B  51      732   1463   1932      6   -205   -301       C  
ATOM   2137  O   TYR B  51      16.648   6.064  10.534  1.00 12.02           O  
ANISOU 2137  O   TYR B  51      842   1716   2009   -147   -283   -150       O  
ATOM   2138  CB  TYR B  51      13.713   5.362  11.797  1.00 11.75           C  
ANISOU 2138  CB  TYR B  51      801   1416   2250    -26   -151   -144       C  
ATOM   2139  CG  TYR B  51      13.511   6.706  11.176  1.00 11.87           C  
ANISOU 2139  CG  TYR B  51      630   1440   2440    -47   -222    -25       C  
ATOM   2140  CD1 TYR B  51      14.197   7.830  11.602  1.00 11.32           C  
ANISOU 2140  CD1 TYR B  51      750   1343   2210    107   -234   -207       C  
ATOM   2141  CD2 TYR B  51      12.561   6.899  10.146  1.00 12.88           C  
ANISOU 2141  CD2 TYR B  51      855   1522   2517    -14   -420   -168       C  
ATOM   2142  CE1 TYR B  51      13.996   9.069  11.045  1.00 11.11           C  
ANISOU 2142  CE1 TYR B  51      732   1433   2057     27   -210   -188       C  
ATOM   2143  CE2 TYR B  51      12.352   8.124   9.565  1.00 13.16           C  
ANISOU 2143  CE2 TYR B  51      820   1708   2472   -109   -515      5       C  
ATOM   2144  CZ  TYR B  51      13.067   9.224  10.029  1.00 11.98           C  
ANISOU 2144  CZ  TYR B  51      802   1576   2175    -72   -285     41       C  
ATOM   2145  OH  TYR B  51      12.855  10.426   9.425  1.00 14.08           O  
ANISOU 2145  OH  TYR B  51     1008   1647   2694      0   -445    191       O  
ATOM   2146  H   TYR B  51      14.358   3.116  12.500  1.00 14.95           H  
ANISOU 2146  H   TYR B  51     1893   1893   1893      0      0      0       H  
ATOM   2147  HA  TYR B  51      14.750   4.423  10.253  1.00 14.28           H  
ANISOU 2147  HA  TYR B  51     1809   1809   1809      0      0      0       H  
ATOM   2148  HB2 TYR B  51      12.899   4.845  11.687  1.00 14.11           H  
ANISOU 2148  HB2 TYR B  51     1787   1787   1787      0      0      0       H  
ATOM   2149  HB3 TYR B  51      13.858   5.479  12.749  1.00 14.11           H  
ANISOU 2149  HB3 TYR B  51     1787   1787   1787      0      0      0       H  
ATOM   2150  HD1 TYR B  51      14.816   7.743  12.290  1.00 13.59           H  
ANISOU 2150  HD1 TYR B  51     1721   1721   1721      0      0      0       H  
ATOM   2151  HD2 TYR B  51      12.062   6.171   9.853  1.00 15.46           H  
ANISOU 2151  HD2 TYR B  51     1958   1958   1958      0      0      0       H  
ATOM   2152  HE1 TYR B  51      14.483   9.802  11.348  1.00 13.33           H  
ANISOU 2152  HE1 TYR B  51     1688   1688   1688      0      0      0       H  
ATOM   2153  HE2 TYR B  51      11.741   8.218   8.871  1.00 15.79           H  
ANISOU 2153  HE2 TYR B  51     2000   2000   2000      0      0      0       H  
ATOM   2154  HH  TYR B  51      13.352  10.989   9.754  1.00 21.11           H  
ANISOU 2154  HH  TYR B  51     2674   2674   2674      0      0      0       H  
ATOM   2155  N   TYR B  52      16.785   5.170  12.632  1.00 10.32           N  
ANISOU 2155  N   TYR B  52      713   1246   1960   -124   -141   -164       N  
ATOM   2156  CA  TYR B  52      17.963   5.926  13.005  1.00  9.46           C  
ANISOU 2156  CA  TYR B  52      594   1118   1882    -46   -141   -114       C  
ATOM   2157  C   TYR B  52      19.205   4.998  13.018  1.00  9.72           C  
ANISOU 2157  C   TYR B  52      665   1285   1742      0   -147     74       C  
ATOM   2158  O   TYR B  52      19.115   3.859  13.484  1.00 11.44           O  
ANISOU 2158  O   TYR B  52      898   1212   2238    -28   -133    160       O  
ATOM   2159  CB  TYR B  52      17.843   6.491  14.431  1.00 10.01           C  
ANISOU 2159  CB  TYR B  52      755   1181   1867     16   -224    -82       C  
ATOM   2160  CG  TYR B  52      16.754   7.536  14.620  1.00  9.28           C  
ANISOU 2160  CG  TYR B  52      702   1175   1648    -46   -205   -145       C  
ATOM   2161  CD1 TYR B  52      16.825   8.790  14.077  1.00  9.94           C  
ANISOU 2161  CD1 TYR B  52      705   1199   1873    -31    -78    -79       C  
ATOM   2162  CD2 TYR B  52      15.662   7.213  15.416  1.00 10.43           C  
ANISOU 2162  CD2 TYR B  52      829   1204   1927     64    -72      8       C  
ATOM   2163  CE1 TYR B  52      15.844   9.715  14.259  1.00 10.53           C  
ANISOU 2163  CE1 TYR B  52      699   1303   2000     24   -257   -133       C  
ATOM   2164  CE2 TYR B  52      14.654   8.172  15.642  1.00 10.95           C  
ANISOU 2164  CE2 TYR B  52      929   1349   1884    154    -12   -127       C  
ATOM   2165  CZ  TYR B  52      14.755   9.389  15.077  1.00 10.52           C  
ANISOU 2165  CZ  TYR B  52      746   1213   2040    126   -139   -186       C  
ATOM   2166  OH  TYR B  52      13.795  10.396  15.252  1.00 12.10           O  
ANISOU 2166  OH  TYR B  52      905   1368   2324    242   -184   -242       O  
ATOM   2167  H   TYR B  52      16.448   4.612  13.194  1.00 12.38           H  
ANISOU 2167  H   TYR B  52     1568   1568   1568      0      0      0       H  
ATOM   2168  HA  TYR B  52      18.102   6.658  12.369  1.00 11.35           H  
ANISOU 2168  HA  TYR B  52     1437   1437   1437      0      0      0       H  
ATOM   2169  HB2 TYR B  52      17.673   5.755  15.040  1.00 12.01           H  
ANISOU 2169  HB2 TYR B  52     1521   1521   1521      0      0      0       H  
ATOM   2170  HB3 TYR B  52      18.694   6.884  14.679  1.00 12.01           H  
ANISOU 2170  HB3 TYR B  52     1521   1521   1521      0      0      0       H  
ATOM   2171  HD1 TYR B  52      17.569   9.018  13.567  1.00 11.93           H  
ANISOU 2171  HD1 TYR B  52     1511   1511   1511      0      0      0       H  
ATOM   2172  HD2 TYR B  52      15.596   6.368  15.798  1.00 12.51           H  
ANISOU 2172  HD2 TYR B  52     1584   1584   1584      0      0      0       H  
ATOM   2173  HE1 TYR B  52      15.895  10.548  13.849  1.00 12.64           H  
ANISOU 2173  HE1 TYR B  52     1601   1601   1601      0      0      0       H  
ATOM   2174  HE2 TYR B  52      13.924   7.965  16.178  1.00 13.14           H  
ANISOU 2174  HE2 TYR B  52     1664   1664   1664      0      0      0       H  
ATOM   2175  HH  TYR B  52      13.194  10.118  15.735  1.00 18.15           H  
ANISOU 2175  HH  TYR B  52     2299   2299   2299      0      0      0       H  
ATOM   2176  N   HIS B  53      20.337   5.537  12.598  1.00  9.63           N  
ANISOU 2176  N   HIS B  53      580   1072   2006    -22   -168    -71       N  
ATOM   2177  CA  HIS B  53      21.600   4.843  12.658  1.00  9.72           C  
ANISOU 2177  CA  HIS B  53      642   1073   1978     82   -240   -206       C  
ATOM   2178  C   HIS B  53      22.660   5.775  13.256  1.00  8.67           C  
ANISOU 2178  C   HIS B  53      555   1035   1703     -7    -85   -118       C  
ATOM   2179  O   HIS B  53      22.510   7.010  13.184  1.00 11.42           O  
ANISOU 2179  O   HIS B  53     1012    977   2351     74   -404    -85       O  
ATOM   2180  CB  HIS B  53      22.072   4.400  11.256  1.00 10.88           C  
ANISOU 2180  CB  HIS B  53      708   1464   1963     15   -265   -403       C  
ATOM   2181  CG  HIS B  53      21.225   3.353  10.705  1.00 11.52           C  
ANISOU 2181  CG  HIS B  53      899   1265   2212    122   -401   -429       C  
ATOM   2182  ND1 HIS B  53      20.046   3.655   9.999  1.00 13.35           N  
ANISOU 2182  ND1 HIS B  53     1010   1599   2465     38   -629   -513       N  
ATOM   2183  CD2 HIS B  53      21.279   2.005  10.731  1.00 15.01           C  
ANISOU 2183  CD2 HIS B  53     1506   1322   2874     70   -773   -380       C  
ATOM   2184  CE1 HIS B  53      19.475   2.535   9.614  1.00 15.29           C  
ANISOU 2184  CE1 HIS B  53     1272   1734   2802    -75   -753   -665       C  
ATOM   2185  NE2 HIS B  53      20.177   1.537  10.050  1.00 18.33           N  
ANISOU 2185  NE2 HIS B  53     1995   1501   3469   -118  -1096   -691       N  
ATOM   2186  H   HIS B  53      20.320   6.334  12.275  1.00 11.55           H  
ANISOU 2186  H   HIS B  53     1463   1463   1463      0      0      0       H  
ATOM   2187  HA  HIS B  53      21.507   4.053  13.231  1.00 11.66           H  
ANISOU 2187  HA  HIS B  53     1477   1477   1477      0      0      0       H  
ATOM   2188  HB2 HIS B  53      22.064   5.165  10.660  1.00 13.06           H  
ANISOU 2188  HB2 HIS B  53     1654   1654   1654      0      0      0       H  
ATOM   2189  HB3 HIS B  53      22.985   4.077  11.314  1.00 13.06           H  
ANISOU 2189  HB3 HIS B  53     1654   1654   1654      0      0      0       H  
ATOM   2190  HD2 HIS B  53      21.939   1.488  11.133  1.00 18.01           H  
ANISOU 2190  HD2 HIS B  53     2281   2281   2281      0      0      0       H  
ATOM   2191  HE1 HIS B  53      18.695   2.470   9.112  1.00 18.34           H  
ANISOU 2191  HE1 HIS B  53     2323   2323   2323      0      0      0       H  
ATOM   2192  HE2 HIS B  53      19.983   0.708   9.933  1.00 22.00           H  
ANISOU 2192  HE2 HIS B  53     2786   2786   2786      0      0      0       H  
ATOM   2193  N   GLU B  54      23.686   5.221  13.836  1.00  9.16           N  
ANISOU 2193  N   GLU B  54      610    856   2015    -11   -233    -54       N  
ATOM   2194  CA  GLU B  54      24.711   6.017  14.512  1.00  9.60           C  
ANISOU 2194  CA  GLU B  54      635   1091   1921    -43   -197   -183       C  
ATOM   2195  C   GLU B  54      26.090   5.767  13.996  1.00  8.67           C  
ANISOU 2195  C   GLU B  54      626    946   1721     -5   -342   -104       C  
ATOM   2196  O   GLU B  54      26.430   4.627  13.596  1.00 10.13           O  
ANISOU 2196  O   GLU B  54      922    963   1964     36    -56   -196       O  
ATOM   2197  CB AGLU B  54      24.648   5.868  15.983  0.56 11.83           C  
ANISOU 2197  CB AGLU B  54      934   1668   1893   -157   -128    -56       C  
ATOM   2198  CB BGLU B  54      24.695   5.520  15.960  0.44 12.80           C  
ANISOU 2198  CB BGLU B  54      898   2107   1858   -126   -137    -94       C  
ATOM   2199  CG AGLU B  54      24.765   4.450  16.445  0.56 12.83           C  
ANISOU 2199  CG AGLU B  54     1134   1836   1907    222   -319    107       C  
ATOM   2200  CG BGLU B  54      25.839   5.715  16.784  0.44 15.07           C  
ANISOU 2200  CG BGLU B  54     1381   2415   1928   -411   -378   -187       C  
ATOM   2201  CD AGLU B  54      24.999   4.399  17.945  0.56 16.73           C  
ANISOU 2201  CD AGLU B  54     1577   2802   1979     -3   -510    336       C  
ATOM   2202  CD BGLU B  54      25.801   5.098  18.158  0.44 17.66           C  
ANISOU 2202  CD BGLU B  54     1925   2712   2072   -496   -712     43       C  
ATOM   2203  OE1AGLU B  54      26.133   4.633  18.400  0.56 22.71           O  
ANISOU 2203  OE1AGLU B  54     2074   3699   2854      6  -1190   -489       O  
ATOM   2204  OE1BGLU B  54      25.686   3.801  18.285  0.44 18.52           O  
ANISOU 2204  OE1BGLU B  54     2042   2698   2295   -448   -859     79       O  
ATOM   2205  OE2AGLU B  54      23.988   4.223  18.692  0.56 25.11           O  
ANISOU 2205  OE2AGLU B  54     2878   4358   2306   -870    309    579       O  
ATOM   2206  OE2BGLU B  54      25.883   5.807  19.172  0.44 21.66           O  
ANISOU 2206  OE2BGLU B  54     3547   2733   1951   -419   -161     36       O  
ATOM   2207  H   GLU B  54      23.763   4.365  13.821  1.00 11.00           H  
ANISOU 2207  H   GLU B  54     1393   1393   1393      0      0      0       H  
ATOM   2208  HA  GLU B  54      24.507   6.956  14.318  1.00 11.52           H  
ANISOU 2208  HA  GLU B  54     1459   1459   1459      0      0      0       H  
ATOM   2209  N   TYR B  55      26.902   6.786  14.034  1.00  8.35           N  
ANISOU 2209  N   TYR B  55      644    916   1612     43   -134   -143       N  
ATOM   2210  CA  TYR B  55      28.245   6.783  13.491  1.00  8.40           C  
ANISOU 2210  CA  TYR B  55      615   1025   1550     66   -134    -97       C  
ATOM   2211  C   TYR B  55      29.176   7.584  14.431  1.00  8.11           C  
ANISOU 2211  C   TYR B  55      620    900   1562    152   -131    -63       C  
ATOM   2212  O   TYR B  55      28.814   8.643  14.961  1.00  9.67           O  
ANISOU 2212  O   TYR B  55      785    953   1938    247   -211   -249       O  
ATOM   2213  CB  TYR B  55      28.238   7.514  12.125  1.00  9.73           C  
ANISOU 2213  CB  TYR B  55      865   1283   1550      0   -148    -17       C  
ATOM   2214  CG  TYR B  55      27.344   6.841  11.135  1.00  9.26           C  
ANISOU 2214  CG  TYR B  55      826   1263   1431     69   -163     71       C  
ATOM   2215  CD1 TYR B  55      25.991   7.168  11.113  1.00  9.76           C  
ANISOU 2215  CD1 TYR B  55      907   1264   1536     78   -194    -37       C  
ATOM   2216  CD2 TYR B  55      27.816   5.832  10.314  1.00 10.71           C  
ANISOU 2216  CD2 TYR B  55     1000   1635   1436    134   -100   -133       C  
ATOM   2217  CE1 TYR B  55      25.158   6.528  10.208  1.00 10.87           C  
ANISOU 2217  CE1 TYR B  55      951   1257   1923     59   -378   -124       C  
ATOM   2218  CE2 TYR B  55      26.951   5.185   9.440  1.00 11.84           C  
ANISOU 2218  CE2 TYR B  55     1213   1516   1768    119   -144   -270       C  
ATOM   2219  CZ  TYR B  55      25.643   5.542   9.422  1.00 11.89           C  
ANISOU 2219  CZ  TYR B  55     1125   1565   1827     45   -353   -300       C  
ATOM   2220  OH  TYR B  55      24.770   4.867   8.550  1.00 15.14           O  
ANISOU 2220  OH  TYR B  55     1568   2115   2069   -154   -493   -643       O  
ATOM   2221  H   TYR B  55      26.622   7.508  14.406  1.00 10.02           H  
ANISOU 2221  H   TYR B  55     1269   1269   1269      0      0      0       H  
ATOM   2222  HA  TYR B  55      28.571   5.865  13.387  1.00 10.07           H  
ANISOU 2222  HA  TYR B  55     1275   1275   1275      0      0      0       H  
ATOM   2223  HB2 TYR B  55      27.941   8.428  12.253  1.00 11.68           H  
ANISOU 2223  HB2 TYR B  55     1479   1479   1479      0      0      0       H  
ATOM   2224  HB3 TYR B  55      29.141   7.540  11.772  1.00 11.68           H  
ANISOU 2224  HB3 TYR B  55     1479   1479   1479      0      0      0       H  
ATOM   2225  HD1 TYR B  55      25.650   7.806  11.698  1.00 11.71           H  
ANISOU 2225  HD1 TYR B  55     1483   1483   1483      0      0      0       H  
ATOM   2226  HD2 TYR B  55      28.713   5.586  10.347  1.00 12.86           H  
ANISOU 2226  HD2 TYR B  55     1629   1629   1629      0      0      0       H  
ATOM   2227  HE1 TYR B  55      24.265   6.777  10.141  1.00 13.05           H  
ANISOU 2227  HE1 TYR B  55     1653   1653   1653      0      0      0       H  
ATOM   2228  HE2 TYR B  55      27.264   4.517   8.874  1.00 14.20           H  
ANISOU 2228  HE2 TYR B  55     1798   1798   1798      0      0      0       H  
ATOM   2229  HH  TYR B  55      25.186   4.295   8.136  1.00 22.71           H  
ANISOU 2229  HH  TYR B  55     2876   2876   2876      0      0      0       H  
ATOM   2230  N   THR B  56      30.384   7.093  14.584  1.00  8.36           N  
ANISOU 2230  N   THR B  56      581   1027   1569     82   -127   -210       N  
ATOM   2231  CA  THR B  56      31.361   7.744  15.417  1.00  7.62           C  
ANISOU 2231  CA  THR B  56      686    871   1338     46   -130   -117       C  
ATOM   2232  C   THR B  56      31.849   9.044  14.796  1.00  8.24           C  
ANISOU 2232  C   THR B  56      676    872   1582    100    -37    -45       C  
ATOM   2233  O   THR B  56      32.208   9.072  13.615  1.00  9.52           O  
ANISOU 2233  O   THR B  56     1104   1014   1499      6     41     48       O  
ATOM   2234  CB  THR B  56      32.604   6.830  15.606  1.00  8.50           C  
ANISOU 2234  CB  THR B  56      645    995   1589     94   -150     91       C  
ATOM   2235  OG1 THR B  56      32.185   5.516  16.012  1.00 10.31           O  
ANISOU 2235  OG1 THR B  56     1064    956   1898     32   -290    115       O  
ATOM   2236  CG2 THR B  56      33.549   7.373  16.660  1.00 10.75           C  
ANISOU 2236  CG2 THR B  56      909   1095   2081     32   -479     -3       C  
ATOM   2237  H   THR B  56      30.597   6.365  14.177  1.00 10.04           H  
ANISOU 2237  H   THR B  56     1272   1272   1272      0      0      0       H  
ATOM   2238  HA  THR B  56      30.963   7.933  16.293  1.00  9.14           H  
ANISOU 2238  HA  THR B  56     1158   1158   1158      0      0      0       H  
ATOM   2239  HB  THR B  56      33.083   6.763  14.753  1.00 10.20           H  
ANISOU 2239  HB  THR B  56     1292   1292   1292      0      0      0       H  
ATOM   2240  HG1 THR B  56      31.672   5.207  15.452  1.00 15.47           H  
ANISOU 2240  HG1 THR B  56     1959   1959   1959      0      0      0       H  
ATOM   2241 HG21 THR B  56      33.853   8.245  16.399  1.00 16.13           H  
ANISOU 2241 HG21 THR B  56     2043   2043   2043      0      0      0       H  
ATOM   2242 HG22 THR B  56      33.089   7.432  17.501  1.00 16.13           H  
ANISOU 2242 HG22 THR B  56     2043   2043   2043      0      0      0       H  
ATOM   2243 HG23 THR B  56      34.302   6.784  16.748  1.00 16.13           H  
ANISOU 2243 HG23 THR B  56     2043   2043   2043      0      0      0       H  
ATOM   2244  N   VAL B  57      31.960  10.077  15.631  1.00  7.90           N  
ANISOU 2244  N   VAL B  57      667    913   1424    -29    -50    -15       N  
ATOM   2245  CA  VAL B  57      32.763  11.261  15.332  1.00  8.06           C  
ANISOU 2245  CA  VAL B  57      678    949   1436    -30    -41    -22       C  
ATOM   2246  C   VAL B  57      34.016  11.087  16.197  1.00  8.52           C  
ANISOU 2246  C   VAL B  57      722   1006   1508     -2   -104     76       C  
ATOM   2247  O   VAL B  57      33.935  11.103  17.420  1.00  9.68           O  
ANISOU 2247  O   VAL B  57      834   1341   1505    -52   -151    137       O  
ATOM   2248  CB  VAL B  57      32.020  12.552  15.699  1.00  8.38           C  
ANISOU 2248  CB  VAL B  57      758    863   1563    -21   -114     58       C  
ATOM   2249  CG1 VAL B  57      32.924  13.753  15.521  1.00 10.54           C  
ANISOU 2249  CG1 VAL B  57     1104    926   1977   -182   -176      3       C  
ATOM   2250  CG2 VAL B  57      30.776  12.699  14.823  1.00  9.88           C  
ANISOU 2250  CG2 VAL B  57      811   1112   1832     83   -204     30       C  
ATOM   2251  H   VAL B  57      31.539  10.046  16.380  1.00  9.49           H  
ANISOU 2251  H   VAL B  57     1202   1202   1202      0      0      0       H  
ATOM   2252  HA  VAL B  57      33.009  11.271  14.383  1.00  9.67           H  
ANISOU 2252  HA  VAL B  57     1225   1225   1225      0      0      0       H  
ATOM   2253  HB  VAL B  57      31.742  12.501  16.637  1.00 10.05           H  
ANISOU 2253  HB  VAL B  57     1273   1273   1273      0      0      0       H  
ATOM   2254 HG11 VAL B  57      33.701  13.654  16.077  1.00 15.81           H  
ANISOU 2254 HG11 VAL B  57     2002   2002   2002      0      0      0       H  
ATOM   2255 HG12 VAL B  57      33.195  13.817  14.602  1.00 15.81           H  
ANISOU 2255 HG12 VAL B  57     2002   2002   2002      0      0      0       H  
ATOM   2256 HG13 VAL B  57      32.451  14.550  15.771  1.00 15.81           H  
ANISOU 2256 HG13 VAL B  57     2002   2002   2002      0      0      0       H  
ATOM   2257 HG21 VAL B  57      30.208  11.934  14.942  1.00 14.82           H  
ANISOU 2257 HG21 VAL B  57     1877   1877   1877      0      0      0       H  
ATOM   2258 HG22 VAL B  57      30.300  13.494  15.074  1.00 14.82           H  
ANISOU 2258 HG22 VAL B  57     1877   1877   1877      0      0      0       H  
ATOM   2259 HG23 VAL B  57      31.039  12.762  13.902  1.00 14.82           H  
ANISOU 2259 HG23 VAL B  57     1877   1877   1877      0      0      0       H  
ATOM   2260  N   ILE B  58      35.179  10.860  15.562  1.00  8.76           N  
ANISOU 2260  N   ILE B  58      642    960   1728     57   -103    -29       N  
ATOM   2261  CA  ILE B  58      36.394  10.646  16.314  1.00  8.44           C  
ANISOU 2261  CA  ILE B  58      715    854   1636     45   -156     56       C  
ATOM   2262  C   ILE B  58      36.715  11.852  17.172  1.00  8.84           C  
ANISOU 2262  C   ILE B  58      703    908   1748    130   -157    -51       C  
ATOM   2263  O   ILE B  58      36.609  12.976  16.708  1.00 10.12           O  
ANISOU 2263  O   ILE B  58     1056    911   1880    127   -263     58       O  
ATOM   2264  CB  ILE B  58      37.544  10.287  15.370  1.00 10.06           C  
ANISOU 2264  CB  ILE B  58      734   1239   1849    147    -96   -134       C  
ATOM   2265  CG1 ILE B  58      37.279   8.904  14.722  1.00 12.69           C  
ANISOU 2265  CG1 ILE B  58     1111   1476   2235    145    -83   -514       C  
ATOM   2266  CG2 ILE B  58      38.888  10.381  16.030  1.00 12.99           C  
ANISOU 2266  CG2 ILE B  58      770   1745   2419    247   -199   -455       C  
ATOM   2267  CD1 ILE B  58      38.187   8.548  13.626  1.00 16.20           C  
ANISOU 2267  CD1 ILE B  58     1499   2021   2635    416    165   -702       C  
ATOM   2268  H   ILE B  58      35.200  10.842  14.703  1.00 10.52           H  
ANISOU 2268  H   ILE B  58     1332   1332   1332      0      0      0       H  
ATOM   2269  HA  ILE B  58      36.247   9.884  16.912  1.00 10.12           H  
ANISOU 2269  HA  ILE B  58     1282   1282   1282      0      0      0       H  
ATOM   2270  HB  ILE B  58      37.535  10.948  14.646  1.00 12.07           H  
ANISOU 2270  HB  ILE B  58     1529   1529   1529      0      0      0       H  
ATOM   2271 HG12 ILE B  58      37.345   8.224  15.411  1.00 15.23           H  
ANISOU 2271 HG12 ILE B  58     1929   1929   1929      0      0      0       H  
ATOM   2272 HG13 ILE B  58      36.369   8.891  14.385  1.00 15.23           H
[truncated: 133,003 more chars]
