# Supplementary material for: Modeling of loops in proteins: a multi-method approach
Source: BMC Struct Biol. 2010 Feb 11;10:5. doi: 10.1186/1472-6807-10-5 (PMC2837870; doi:10.1186/1472-6807-10-5)
Supplement: Additional file 1 — Student t-test. Results from two sample paired t-test of Table 2. [file 1472-6807-10-5-S1.GZ › loop_test_data/1sbp_181-185.pdb]

HEADER    BINDING PROTEIN                         19-JUL-93   1SBP              
TITLE     1.7 ANGSTROMS REFINED STRUCTURE OF SULFATE-BINDING PROTEIN            
TITLE    2 INVOLVED IN ACTIVE TRANSPORT AND NOVEL MODE OF SULFATE               
TITLE    3 BINDING                                                              
COMPND    MOL_ID: 1;                                                            
COMPND   2 MOLECULE: SULFATE-BINDING PROTEIN;                                   
COMPND   3 CHAIN: A;                                                            
COMPND   4 ENGINEERED: YES                                                      
SOURCE    MOL_ID: 1;                                                            
SOURCE   2 ORGANISM_SCIENTIFIC: SALMONELLA TYPHIMURIUM                          
KEYWDS    BINDING PROTEIN                                                       
EXPDTA    X-RAY DIFFRACTION                                                     
AUTHOR    J.S.SACK,F.A.QUIOCHO                                                  
REVDAT   2   01-APR-03 1SBP    1       JRNL                                     
REVDAT   1   31-OCT-93 1SBP    0                                                
JRNL        AUTH   J.J.HE,F.A.QUIOCHO                                           
JRNL        TITL   DOMINANT ROLE OF LOCAL DIPOLES IN STABILIZING                
JRNL        TITL 2 UNCOMPENSATED CHARGES ON A SULFATE SEQUESTERED IN            
JRNL        TITL 3 A PERIPLASMIC ACTIVE TRANSPORT PROTEIN.                      
JRNL        REF    PROTEIN SCI.                  V.   2  1643 1993              
JRNL        REFN   ASTM PRCIEI  US ISSN 0961-8368                               
REMARK   1                                                                      
REMARK   1 REFERENCE 1                                                          
REMARK   1  AUTH   B.L.JACOBSON,J.J.HE,P.S.VERMERSCH,D.D.LEMON,                 
REMARK   1  AUTH 2 F.A.QUIOCHO                                                  
REMARK   1  TITL   ENGINEERED INTERDOMAIN DISULFIDE IN THE                      
REMARK   1  TITL 2 PERIPLASMIC RECEPTOR FOR SULFATE TRANSPORT REDUCES           
REMARK   1  TITL 3 FLEXIBILITY. SITE-DIRECTED MUTAGENESIS AND                   
REMARK   1  TITL 4 LIGAND-BINDING STUDIES                                       
REMARK   1  REF    J.BIOL.CHEM.                  V. 266  5220 1991              
REMARK   1  REFN   ASTM JBCHA3  US ISSN 0021-9258                               
REMARK   1 REFERENCE 2                                                          
REMARK   1  AUTH   J.W.PFLUGRATH,F.A.QUIOCHO                                    
REMARK   1  TITL   THE 2 ANGSTROMS RESOLUTION STRUCTURE OF THE                  
REMARK   1  TITL 2 SULFATE-BINDING PROTEIN INVOLVED IN ACTIVE                   
REMARK   1  TITL 3 TRANSPORT IN SALMONELLA TYPHIMURIUM                          
REMARK   1  REF    J.MOL.BIOL.                   V. 200   163 1988              
REMARK   1  REFN   ASTM JMOBAK  UK ISSN 0022-2836                               
REMARK   1 REFERENCE 3                                                          
REMARK   1  AUTH   B.L.JACOBSON,F.A.QUIOCHO                                     
REMARK   1  TITL   SULFATE-BINDING PROTEIN DISLIKES PROTONATED                  
REMARK   1  TITL 2 OXYACIDS. A MOLECULAR EXPLANATION                            
REMARK   1  REF    J.MOL.BIOL.                   V. 204   783 1988              
REMARK   1  REFN   ASTM JMOBAK  UK ISSN 0022-2836                               
REMARK   1 REFERENCE 4                                                          
REMARK   1  AUTH   J.W.PFLUGRATH,F.A.QUIOCHO                                    
REMARK   1  TITL   SULPHATE SEQUESTERED IN THE SULPHATE-BINDING                 
REMARK   1  TITL 2 PROTEIN OF SALMONELLA TYPHIMURIUM IS BOUND SOLELY            
REMARK   1  TITL 3 BY HYDROGEN BONDS                                            
REMARK   1  REF    NATURE                        V. 314   257 1985              
REMARK   1  REFN   ASTM NATUAS  UK ISSN 0028-0836                               
REMARK   1 REFERENCE 5                                                          
REMARK   1  AUTH   H.ISIHARA,R.W.HOGG                                           
REMARK   1  TITL   AMINO ACID SEQUENCE OF THE SULFATE-BINDING PROTEIN           
REMARK   1  TITL 2 FROM SALMONELLA TYPHIMURIUM LT2                              
REMARK   1  REF    J.BIOL.CHEM.                  V. 255  4614 1980              
REMARK   1  REFN   ASTM JBCHA3  US ISSN 0021-9258                               
REMARK   2                                                                      
REMARK   2 RESOLUTION. 1.70 ANGSTROMS.                                          
REMARK   3                                                                      
REMARK   3 REFINEMENT.                                                          
REMARK   3   PROGRAM     : PROLSQ                                               
REMARK   3   AUTHORS     : KONNERT,HENDRICKSON                                  
REMARK   3                                                                      
REMARK   3  DATA USED IN REFINEMENT.                                            
REMARK   3   RESOLUTION RANGE HIGH (ANGSTROMS) : 1.70                           
REMARK   3   RESOLUTION RANGE LOW  (ANGSTROMS) : NULL                           
REMARK   3   DATA CUTOFF            (SIGMA(F)) : NULL                           
REMARK   3   COMPLETENESS FOR RANGE        (%) : NULL                           
REMARK   3   NUMBER OF REFLECTIONS             : NULL                           
REMARK   3                                                                      
REMARK   3  FIT TO DATA USED IN REFINEMENT.                                     
REMARK   3   CROSS-VALIDATION METHOD          : NULL                            
REMARK   3   FREE R VALUE TEST SET SELECTION  : NULL                            
REMARK   3   R VALUE     (WORKING + TEST SET) : 0.178                           
REMARK   3   R VALUE            (WORKING SET) : NULL                            
REMARK   3   FREE R VALUE                     : NULL                            
REMARK   3   FREE R VALUE TEST SET SIZE   (%) : NULL                            
REMARK   3   FREE R VALUE TEST SET COUNT      : NULL                            
REMARK   3                                                                      
REMARK   3  FIT/AGREEMENT OF MODEL WITH ALL DATA.                               
REMARK   3   R VALUE   (WORKING + TEST SET, NO CUTOFF) : NULL                   
REMARK   3   R VALUE          (WORKING SET, NO CUTOFF) : NULL                   
REMARK   3   FREE R VALUE                  (NO CUTOFF) : NULL                   
REMARK   3   FREE R VALUE TEST SET SIZE (%, NO CUTOFF) : NULL                   
REMARK   3   FREE R VALUE TEST SET COUNT   (NO CUTOFF) : NULL                   
REMARK   3   TOTAL NUMBER OF REFLECTIONS   (NO CUTOFF) : NULL                   
REMARK   3                                                                      
REMARK   3  NUMBER OF NON-HYDROGEN ATOMS USED IN REFINEMENT.                    
REMARK   3   PROTEIN ATOMS            : 2427                                    
REMARK   3   NUCLEIC ACID ATOMS       : 0                                       
REMARK   3   HETEROGEN ATOMS          : 5                                       
REMARK   3   SOLVENT ATOMS            : 138                                     
REMARK   3                                                                      
REMARK   3  B VALUES.                                                           
REMARK   3   FROM WILSON PLOT           (A**2) : NULL                           
REMARK   3   MEAN B VALUE      (OVERALL, A**2) : NULL                           
REMARK   3   OVERALL ANISOTROPIC B VALUE.                                       
REMARK   3    B11 (A**2) : NULL                                                 
REMARK   3    B22 (A**2) : NULL                                                 
REMARK   3    B33 (A**2) : NULL                                                 
REMARK   3    B12 (A**2) : NULL                                                 
REMARK   3    B13 (A**2) : NULL                                                 
REMARK   3    B23 (A**2) : NULL                                                 
REMARK   3                                                                      
REMARK   3  ESTIMATED COORDINATE ERROR.                                         
REMARK   3   ESD FROM LUZZATI PLOT        (A) : NULL                            
REMARK   3   ESD FROM SIGMAA              (A) : NULL                            
REMARK   3   LOW RESOLUTION CUTOFF        (A) : NULL                            
REMARK   3                                                                      
REMARK   3  RMS DEVIATIONS FROM IDEAL VALUES.                                   
REMARK   3   DISTANCE RESTRAINTS.                    RMS    SIGMA               
REMARK   3    BOND LENGTH                     (A) : 0.019 ; 0.020               
REMARK   3    ANGLE DISTANCE                  (A) : 0.035 ; 0.030               
REMARK   3    INTRAPLANAR 1-4 DISTANCE        (A) : 0.048 ; 0.050               
REMARK   3    H-BOND OR METAL COORDINATION    (A) : NULL  ; NULL                
REMARK   3                                                                      
REMARK   3   PLANE RESTRAINT                  (A) : 0.017 ; 0.020               
REMARK   3   CHIRAL-CENTER RESTRAINT       (A**3) : 0.216 ; 0.150               
REMARK   3                                                                      
REMARK   3   NON-BONDED CONTACT RESTRAINTS.                                     
REMARK   3    SINGLE TORSION                  (A) : 0.177 ; 0.500               
REMARK   3    MULTIPLE TORSION                (A) : 0.188 ; 0.500               
REMARK   3    H-BOND (X...Y)                  (A) : NULL  ; NULL                
REMARK   3    H-BOND (X-H...Y)                (A) : 0.177 ; 0.500               
REMARK   3                                                                      
REMARK   3   CONFORMATIONAL TORSION ANGLE RESTRAINTS.                           
REMARK   3    SPECIFIED                 (DEGREES) : NULL  ; NULL                
REMARK   3    PLANAR                    (DEGREES) : 3.200 ; 3.000               
REMARK   3    STAGGERED                 (DEGREES) : 18.300; 15.000              
REMARK   3    TRANSVERSE                (DEGREES) : NULL  ; NULL                
REMARK   3                                                                      
REMARK   3  ISOTROPIC THERMAL FACTOR RESTRAINTS.    RMS    SIGMA                
REMARK   3   MAIN-CHAIN BOND              (A**2) : 1.040 ; 1.000                
REMARK   3   MAIN-CHAIN ANGLE             (A**2) : 1.589 ; 1.500                
REMARK   3   SIDE-CHAIN BOND              (A**2) : 1.467 ; 1.000                
REMARK   3   SIDE-CHAIN ANGLE             (A**2) : 2.379 ; 1.500                
REMARK   3                                                                      
REMARK   3  OTHER REFINEMENT REMARKS: NULL                                      
REMARK   4                                                                      
REMARK   4 1SBP COMPLIES WITH FORMAT V. 3.0, 1-DEC-2006                         
REMARK   4                                                                      
REMARK   4 THIS IS THE REMEDIATED VERSION OF THIS PDB ENTRY.                    
REMARK   4 REMEDIATED DATA FILE REVISION 3.100 (2007-03-17)                     
REMARK 200                                                                      
REMARK 200 EXPERIMENTAL DETAILS                                                 
REMARK 200  EXPERIMENT TYPE                : X-RAY DIFFRACTION                  
REMARK 200  DATE OF DATA COLLECTION        : NULL                               
REMARK 200  TEMPERATURE           (KELVIN) : NULL                               
REMARK 200  PH                             : NULL                               
REMARK 200  NUMBER OF CRYSTALS USED        : NULL                               
REMARK 200                                                                      
REMARK 200  SYNCHROTRON              (Y/N) : NULL                               
REMARK 200  RADIATION SOURCE               : NULL                               
REMARK 200  BEAMLINE                       : NULL                               
REMARK 200  X-RAY GENERATOR MODEL          : NULL                               
REMARK 200  MONOCHROMATIC OR LAUE    (M/L) : NULL                               
REMARK 200  WAVELENGTH OR RANGE        (A) : NULL                               
REMARK 200  MONOCHROMATOR                  : NULL                               
REMARK 200  OPTICS                         : NULL                               
REMARK 200                                                                      
REMARK 200  DETECTOR TYPE                  : NULL                               
REMARK 200  DETECTOR MANUFACTURER          : NULL                               
REMARK 200  INTENSITY-INTEGRATION SOFTWARE : NULL                               
REMARK 200  DATA SCALING SOFTWARE          : NULL                               
REMARK 200                                                                      
REMARK 200  NUMBER OF UNIQUE REFLECTIONS   : NULL                               
REMARK 200  RESOLUTION RANGE HIGH      (A) : NULL                               
REMARK 200  RESOLUTION RANGE LOW       (A) : NULL                               
REMARK 200  REJECTION CRITERIA  (SIGMA(I)) : NULL                               
REMARK 200                                                                      
REMARK 200 OVERALL.                                                             
REMARK 200  COMPLETENESS FOR RANGE     (%) : NULL                               
REMARK 200  DATA REDUNDANCY                : NULL                               
REMARK 200  R MERGE                    (I) : NULL                               
REMARK 200  R SYM                      (I) : NULL                               
REMARK 200  <I/SIGMA(I)> FOR THE DATA SET  : NULL                               
REMARK 200                                                                      
REMARK 200 IN THE HIGHEST RESOLUTION SHELL.                                     
REMARK 200  HIGHEST RESOLUTION SHELL, RANGE HIGH (A) : NULL                     
REMARK 200  HIGHEST RESOLUTION SHELL, RANGE LOW  (A) : NULL                     
REMARK 200  COMPLETENESS FOR SHELL     (%) : NULL                               
REMARK 200  DATA REDUNDANCY IN SHELL       : NULL                               
REMARK 200  R MERGE FOR SHELL          (I) : NULL                               
REMARK 200  R SYM FOR SHELL            (I) : NULL                               
REMARK 200  <I/SIGMA(I)> FOR SHELL         : NULL                               
REMARK 200                                                                      
REMARK 200 DIFFRACTION PROTOCOL: NULL                                           
REMARK 200 METHOD USED TO DETERMINE THE STRUCTURE: NULL                         
REMARK 200 SOFTWARE USED: NULL                                                  
REMARK 200 STARTING MODEL: NULL                                                 
REMARK 200                                                                      
REMARK 200 REMARK: NULL                                                         
REMARK 280                                                                      
REMARK 280 CRYSTAL                                                              
REMARK 280 SOLVENT CONTENT, VS   (%): 40.13                                     
REMARK 280 MATTHEWS COEFFICIENT, VM (ANGSTROMS**3/DA): 2.05                     
REMARK 280                                                                      
REMARK 280 CRYSTALLIZATION CONDITIONS: NULL                                     
REMARK 290                                                                      
REMARK 290 CRYSTALLOGRAPHIC SYMMETRY                                            
REMARK 290 SYMMETRY OPERATORS FOR SPACE GROUP: P 21 21 21                       
REMARK 290                                                                      
REMARK 290      SYMOP   SYMMETRY                                                
REMARK 290     NNNMMM   OPERATOR                                                
REMARK 290       1555   X,Y,Z                                                   
REMARK 290       2555   1/2-X,-Y,1/2+Z                                          
REMARK 290       3555   -X,1/2+Y,1/2-Z                                          
REMARK 290       4555   1/2+X,1/2-Y,-Z                                          
REMARK 290                                                                      
REMARK 290     WHERE NNN -> OPERATOR NUMBER                                     
REMARK 290           MMM -> TRANSLATION VECTOR                                  
REMARK 290                                                                      
REMARK 290 CRYSTALLOGRAPHIC SYMMETRY TRANSFORMATIONS                            
REMARK 290 THE FOLLOWING TRANSFORMATIONS OPERATE ON THE ATOM/HETATM             
REMARK 290 RECORDS IN THIS ENTRY TO PRODUCE CRYSTALLOGRAPHICALLY                
REMARK 290 RELATED MOLECULES.                                                   
REMARK 290   SMTRY1   1  1.000000  0.000000  0.000000        0.00000            
REMARK 290   SMTRY2   1  0.000000  1.000000  0.000000        0.00000            
REMARK 290   SMTRY3   1  0.000000  0.000000  1.000000        0.00000            
REMARK 290   SMTRY1   2 -1.000000  0.000000  0.000000       20.38500            
REMARK 290   SMTRY2   2  0.000000 -1.000000  0.000000        0.00000            
REMARK 290   SMTRY3   2  0.000000  0.000000  1.000000       70.51500            
REMARK 290   SMTRY1   3 -1.000000  0.000000  0.000000        0.00000            
REMARK 290   SMTRY2   3  0.000000  1.000000  0.000000       24.68500            
REMARK 290   SMTRY3   3  0.000000  0.000000 -1.000000       70.51500            
REMARK 290   SMTRY1   4  1.000000  0.000000  0.000000       20.38500            
REMARK 290   SMTRY2   4  0.000000 -1.000000  0.000000       24.68500            
REMARK 290   SMTRY3   4  0.000000  0.000000 -1.000000        0.00000            
REMARK 290                                                                      
REMARK 290 REMARK: NULL                                                         
REMARK 300                                                                      
REMARK 300 BIOMOLECULE: 1                                                       
REMARK 300 THIS ENTRY CONTAINS THE CRYSTALLOGRAPHIC ASYMMETRIC UNIT             
REMARK 300 WHICH CONSISTS OF 1 CHAIN(S). SEE REMARK 350 FOR                     
REMARK 300 INFORMATION ON GENERATING THE BIOLOGICAL MOLECULE(S).                
REMARK 350                                                                      
REMARK 350 GENERATING THE BIOMOLECULE                                           
REMARK 350 COORDINATES FOR A COMPLETE MULTIMER REPRESENTING THE KNOWN           
REMARK 350 BIOLOGICALLY SIGNIFICANT OLIGOMERIZATION STATE OF THE                
REMARK 350 MOLECULE CAN BE GENERATED BY APPLYING BIOMT TRANSFORMATIONS          
REMARK 350 GIVEN BELOW.  BOTH NON-CRYSTALLOGRAPHIC AND                          
REMARK 350 CRYSTALLOGRAPHIC OPERATIONS ARE GIVEN.                               
REMARK 350                                                                      
REMARK 350 BIOMOLECULE: 1                                                       
REMARK 350 APPLY THE FOLLOWING TO CHAINS: A                                     
REMARK 350   BIOMT1   1  1.000000  0.000000  0.000000        0.00000            
REMARK 350   BIOMT2   1  0.000000  1.000000  0.000000        0.00000            
REMARK 350   BIOMT3   1  0.000000  0.000000  1.000000        0.00000            
REMARK 465                                                                      
REMARK 465 MISSING RESIDUES                                                     
REMARK 465 THE FOLLOWING RESIDUES WERE NOT LOCATED IN THE                       
REMARK 465 EXPERIMENT. (M=MODEL NUMBER; RES=RESIDUE NAME; C=CHAIN               
REMARK 465 IDENTIFIER; SSSEQ=SEQUENCE NUMBER; I=INSERTION CODE.)                
REMARK 465                                                                      
REMARK 465   M RES C SSSEQI                                                     
REMARK 465     ARG A   310                                                      
REMARK 470                                                                      
REMARK 470 MISSING ATOM                                                         
REMARK 470 THE FOLLOWING RESIDUES HAVE MISSING ATOMS(M=MODEL NUMBER;            
REMARK 470 RES=RESIDUE NAME; C=CHAIN IDENTIFIER; SSEQ=SEQUENCE NUMBER;          
REMARK 470 I=INSERTION CODE):                                                   
REMARK 470   M RES CSSEQI  ATOMS                                                
REMARK 470     LYS A 309    CG    CD    CE    NZ                                
REMARK 500                                                                      
REMARK 500 GEOMETRY AND STEREOCHEMISTRY                                         
REMARK 500 SUBTOPIC: CLOSE CONTACTS IN SAME ASYMMETRIC UNIT                     
REMARK 500                                                                      
REMARK 500 THE FOLLOWING ATOMS ARE IN CLOSE CONTACT.                            
REMARK 500                                                                      
REMARK 500  ATM1  RES C  SSEQI   ATM2  RES C  SSEQI                             
REMARK 500   O    HOH     381     O    HOH     383              2.15            
DBREF  1SBP A    1   310  UNP    P02906   SUBI_SALTY       1    311             
SEQADV 1SBP GLY A   44  UNP  P02906    SER    44 CONFLICT                       
SEQADV 1SBP SER A   45  UNP  P02906    GLN    45 CONFLICT                       
SEQADV 1SBP     A       UNP  P02906    SER    51 DELETION                       
SEQADV 1SBP ASP A   89  UNP  P02906    ASN    90 CONFLICT                       
SEQADV 1SBP HIS A  110  UNP  P02906    THR   111 CONFLICT                       
SEQADV 1SBP ASP A  300  UNP  P02906    ASN   301 CONFLICT                       
SEQRES   1 A  310  LYS ASP ILE GLN LEU LEU ASN VAL SER TYR ASP PRO THR          
SEQRES   2 A  310  ARG GLU LEU TYR GLU GLN TYR ASN LYS ALA PHE SER ALA          
SEQRES   3 A  310  HIS TRP LYS GLN GLU THR GLY ASP ASN VAL VAL ILE ASP          
SEQRES   4 A  310  GLN SER HIS GLY GLY SER GLY LYS GLN ALA THR SER VAL          
SEQRES   5 A  310  ILE ASN GLY ILE GLU ALA ASP THR VAL THR LEU ALA LEU          
SEQRES   6 A  310  ALA TYR ASP VAL ASN ALA ILE ALA GLU ARG GLY ARG ILE          
SEQRES   7 A  310  ASP LYS ASN TRP ILE LYS ARG LEU PRO ASP ASP SER ALA          
SEQRES   8 A  310  PRO TYR THR SER THR ILE VAL PHE LEU VAL ARG LYS GLY          
SEQRES   9 A  310  ASN PRO LYS GLN ILE HIS ASP TRP ASN ASP LEU ILE LYS          
SEQRES  10 A  310  PRO GLY VAL SER VAL ILE THR PRO ASN PRO LYS SER SER          
SEQRES  11 A  310  GLY GLY ALA ARG TRP ASN TYR LEU ALA ALA TRP GLY TYR          
SEQRES  12 A  310  ALA LEU HIS HIS ASN ASN ASN ASP GLN ALA LYS ALA GLU          
SEQRES  13 A  310  ASP PHE VAL LYS ALA LEU PHE LYS ASN VAL GLU VAL LEU          
SEQRES  14 A  310  ASP SER GLY ALA ARG GLY SER THR ASN THR PHE VAL GLU          
SEQRES  15 A  310  ARG GLY ILE GLY ASP VAL LEU ILE ALA TRP GLU ASN GLU          
SEQRES  16 A  310  ALA LEU LEU ALA THR ASN GLU LEU GLY LYS ASP LYS PHE          
SEQRES  17 A  310  GLU ILE VAL THR PRO SER GLU SER ILE LEU ALA GLU PRO          
SEQRES  18 A  310  THR VAL SER VAL VAL ASP LYS VAL VAL GLU LYS LYS ASP          
SEQRES  19 A  310  THR LYS ALA VAL ALA GLU ALA TYR LEU LYS TYR LEU TYR          
SEQRES  20 A  310  SER PRO GLU GLY GLN GLU ILE ALA ALA LYS ASN PHE TYR          
SEQRES  21 A  310  ARG PRO ARG ASP ALA ASP VAL ALA LYS LYS TYR ASP ASP          
SEQRES  22 A  310  ALA PHE PRO LYS LEU LYS LEU PHE THR ILE ASP GLU VAL          
SEQRES  23 A  310  PHE GLY GLY TRP ALA LYS ALA GLN LYS ASP HIS PHE ALA          
SEQRES  24 A  310  ASP GLY GLY THR PHE ASP GLN ILE SER LYS ARG                  
HET    SO4    310       5                                                       
HETNAM     SO4 SULFATE ION                                                      
FORMUL   2  SO4    O4 S 2-                                                      
FORMUL   3  HOH   *138(H2 O)                                                    
HELIX    1   1 ARG A   14  GLY A   33  1N-DOMAIN                          20    
HELIX    2   2 GLY A   44  ASN A   54  1N-DOMAIN                          11    
HELIX    3   3 ALA A   66  GLU A   74  1N-DOMAIN                           9    
HELIX    4   4 GLY A  131  HIS A  147  1C-DOMAIN                          17    
HELIX    5   5 GLN A  152  LYS A  164  1C-DOMAIN                          13    
HELIX    6   6 ALA A  173  GLU A  182  1C-DOMAIN                          10    
HELIX    7   7 GLU A  193  THR A  200  1C-DOMAIN                           8    
HELIX    8   8 ASP A  227  ASP A  234  1N-DOMAIN                           8    
HELIX    9   9 LYS A  236  TYR A  245  1N-DOMAIN                          10    
HELIX   10  10 PRO A  249  ASN A  258  1N-DOMAIN                          10    
HELIX   11  11 ALA A  265  TYR A  271  1N-DOMAIN                           7    
HELIX   12  12 TRP A  290  PHE A  298  1C-DOMAIN                           9    
SHEET    1  S1 4 ASN A  35  SER A  41  0                                        
SHEET    2  S1 4 LYS A   1  SER A   9  1  O  LYS A   1   N  ASN A  35           
SHEET    3  S1 4 ASP A  59  LEU A  63  1  N  THR A  60   O  LEU A   6           
SHEET    4  S1 4 THR A 222  VAL A 226 -1  N  THR A 222   O  LEU A  63           
SHEET    1  S2 5 ASN A 165  GLU A 167  0                                        
SHEET    2  S2 5 SER A 121  ILE A 123  1  N  VAL A 122   O  ASN A 165           
SHEET    3  S2 5 VAL A 188  GLU A 193  1  O  VAL A 188   N  SER A 121           
SHEET    4  S2 5 THR A  96  LYS A 103 -1  O  THR A  96   N  GLU A 193           
SHEET    5  S2 5 LYS A 207  VAL A 211 -1  O  LYS A 207   N  LYS A 103           
SHEET    1  S3 2 SER A 216  LEU A 218  0                                        
SHEET    2  S3 2 LYS A 279  PHE A 281  1  O  LYS A 279   N  SER A 216           
CRYST1   40.770   49.370  141.030  90.00  90.00  90.00 P 21 21 21    4          
ORIGX1      1.000000  0.000000  0.000000        0.00000                         
ORIGX2      0.000000  1.000000  0.000000        0.00000                         
ORIGX3      0.000000  0.000000  1.000000        0.00000                         
SCALE1      0.024528  0.000000  0.000000        0.00000                         
SCALE2      0.000000  0.020255  0.000000        0.00000                         
SCALE3      0.000000  0.000000  0.007091        0.00000                         
ATOM      1  N   LYS A   1      32.000 -29.643  59.095  1.00 28.18           N  
ATOM      2  CA  LYS A   1      30.956 -29.381  60.069  1.00 27.83           C  
ATOM      3  C   LYS A   1      29.725 -28.818  59.321  1.00 25.52           C  
ATOM      4  O   LYS A   1      29.900 -28.364  58.177  1.00 25.17           O  
ATOM      5  CB  LYS A   1      31.303 -28.275  61.072  1.00 29.44           C  
ATOM      6  CG  LYS A   1      32.697 -28.161  61.637  1.00 31.86           C  
ATOM      7  CD  LYS A   1      33.170 -26.710  61.736  1.00 33.58           C  
ATOM      8  CE  LYS A   1      32.644 -26.008  62.993  1.00 34.88           C  
ATOM      9  NZ  LYS A   1      33.431 -24.764  63.304  1.00 36.03           N  
ATOM     10  N   ASP A   2      28.623 -28.877  59.985  1.00 23.38           N  
ATOM     11  CA  ASP A   2      27.355 -28.280  59.462  1.00 22.48           C  
ATOM     12  C   ASP A   2      27.188 -26.966  60.267  1.00 20.71           C  
ATOM     13  O   ASP A   2      27.261 -27.016  61.482  1.00 19.92           O  
ATOM     14  CB  ASP A   2      26.213 -29.228  59.561  1.00 23.46           C  
ATOM     15  CG  ASP A   2      26.009 -30.260  58.473  1.00 25.30           C  
ATOM     16  OD1 ASP A   2      26.854 -30.418  57.584  1.00 25.00           O  
ATOM     17  OD2 ASP A   2      24.970 -30.991  58.572  1.00 25.82           O  
ATOM     18  N   ILE A   3      27.005 -25.806  59.632  1.00 18.73           N  
ATOM     19  CA  ILE A   3      26.845 -24.547  60.422  1.00 16.84           C  
ATOM     20  C   ILE A   3      25.516 -23.944  59.942  1.00 16.18           C  
ATOM     21  O   ILE A   3      25.218 -24.013  58.756  1.00 14.37           O  
ATOM     22  CB  ILE A   3      28.020 -23.559  60.196  1.00 17.77           C  
ATOM     23  CG1 ILE A   3      29.398 -24.231  60.437  1.00 18.53           C  
ATOM     24  CG2 ILE A   3      27.857 -22.226  60.987  1.00 17.67           C  
ATOM     25  CD1 ILE A   3      30.536 -23.490  59.702  1.00 19.07           C  
ATOM     26  N   GLN A   4      24.827 -23.367  60.917  1.00 16.42           N  
ATOM     27  CA  GLN A   4      23.522 -22.730  60.634  1.00 17.96           C  
ATOM     28  C   GLN A   4      23.612 -21.258  61.044  1.00 16.64           C  
ATOM     29  O   GLN A   4      23.905 -21.031  62.244  1.00 16.28           O  
ATOM     30  CB  GLN A   4      22.409 -23.297  61.524  1.00 21.83           C  
ATOM     31  CG  GLN A   4      21.128 -23.535  60.719  1.00 26.93           C  
ATOM     32  CD  GLN A   4      21.051 -25.080  60.620  1.00 29.12           C  
ATOM     33  OE1 GLN A   4      19.990 -25.663  60.366  1.00 31.44           O  
ATOM     34  NE2 GLN A   4      22.241 -25.658  60.846  1.00 30.07           N  
ATOM     35  N   LEU A   5      23.367 -20.384  60.112  1.00 14.71           N  
ATOM     36  CA  LEU A   5      23.408 -18.927  60.422  1.00 12.77           C  
ATOM     37  C   LEU A   5      21.993 -18.394  60.196  1.00 11.58           C  
ATOM     38  O   LEU A   5      21.283 -19.001  59.391  1.00 10.82           O  
ATOM     39  CB  LEU A   5      24.350 -18.295  59.406  1.00 14.25           C  
ATOM     40  CG  LEU A   5      25.846 -18.414  59.547  1.00 15.40           C  
ATOM     41  CD1 LEU A   5      26.495 -17.495  58.502  1.00 16.98           C  
ATOM     42  CD2 LEU A   5      26.295 -17.979  60.917  1.00 15.44           C  
ATOM     43  N   LEU A   6      21.675 -17.313  60.903  1.00  9.88           N  
ATOM     44  CA  LEU A   6      20.386 -16.636  60.691  1.00  9.41           C  
ATOM     45  C   LEU A   6      20.765 -15.184  60.267  1.00  7.36           C  
ATOM     46  O   LEU A   6      21.560 -14.567  61.016  1.00  7.69           O  
ATOM     47  CB  LEU A   6      19.468 -16.720  61.920  1.00  9.56           C  
ATOM     48  CG  LEU A   6      18.306 -15.708  61.863  1.00  9.89           C  
ATOM     49  CD1 LEU A   6      17.348 -16.029  60.719  1.00  9.49           C  
ATOM     50  CD2 LEU A   6      17.560 -15.797  63.177  1.00  9.65           C  
ATOM     51  N   ASN A   7      20.247 -14.710  59.194  1.00  7.34           N  
ATOM     52  CA  ASN A   7      20.476 -13.288  58.728  1.00  7.03           C  
ATOM     53  C   ASN A   7      19.089 -12.602  58.883  1.00  7.38           C  
ATOM     54  O   ASN A   7      18.139 -13.002  58.134  1.00  8.00           O  
ATOM     55  CB  ASN A   7      20.985 -13.288  57.273  1.00  7.80           C  
ATOM     56  CG  ASN A   7      20.977 -11.886  56.609  1.00  6.81           C  
ATOM     57  OD1 ASN A   7      20.769 -10.908  57.315  1.00  6.17           O  
ATOM     58  ND2 ASN A   7      21.250 -11.822  55.310  1.00  7.14           N  
ATOM     59  N   VAL A   8      19.008 -11.668  59.759  1.00  6.33           N  
ATOM     60  CA  VAL A   8      17.821 -10.814  59.985  1.00  5.56           C  
ATOM     61  C   VAL A   8      18.037  -9.590  59.067  1.00  5.59           C  
ATOM     62  O   VAL A   8      18.967  -8.795  59.335  1.00  5.20           O  
ATOM     63  CB  VAL A   8      17.576 -10.518  61.468  1.00  6.78           C  
ATOM     64  CG1 VAL A   8      16.626  -9.323  61.722  1.00  6.26           C  
ATOM     65  CG2 VAL A   8      17.034 -11.743  62.202  1.00  6.64           C  
ATOM     66  N   SER A   9      17.160  -9.466  58.064  1.00  5.47           N  
ATOM     67  CA  SER A   9      17.327  -8.395  57.061  1.00  5.34           C  
ATOM     68  C   SER A   9      16.100  -7.501  56.948  1.00  5.34           C  
ATOM     69  O   SER A   9      15.064  -7.713  57.598  1.00  6.78           O  
ATOM     70  CB  SER A   9      17.572  -9.022  55.677  1.00  4.55           C  
ATOM     71  OG  SER A   9      18.135  -8.192  54.702  1.00  6.46           O  
ATOM     72  N   TYR A  10      16.251  -6.518  56.101  1.00  5.32           N  
ATOM     73  CA  TYR A  10      15.117  -5.575  55.846  1.00  5.30           C  
ATOM     74  C   TYR A  10      14.204  -6.256  54.801  1.00  6.37           C  
ATOM     75  O   TYR A  10      14.408  -7.402  54.392  1.00  8.42           O  
ATOM     76  CB  TYR A  10      15.500  -4.143  55.634  1.00  6.21           C  
ATOM     77  CG  TYR A  10      16.369  -3.852  54.434  1.00  5.05           C  
ATOM     78  CD1 TYR A  10      17.735  -4.153  54.420  1.00  5.07           C  
ATOM     79  CD2 TYR A  10      15.827  -3.086  53.389  1.00  5.28           C  
ATOM     80  CE1 TYR A  10      18.510  -3.827  53.276  1.00  4.66           C  
ATOM     81  CE2 TYR A  10      16.573  -2.820  52.259  1.00  5.03           C  
ATOM     82  CZ  TYR A  10      17.943  -3.146  52.259  1.00  5.33           C  
ATOM     83  OH  TYR A  10      18.698  -2.780  51.143  1.00  7.79           O  
ATOM     84  N   ASP A  11      13.172  -5.560  54.377  1.00  6.57           N  
ATOM     85  CA  ASP A  11      12.104  -6.202  53.601  1.00  6.57           C  
ATOM     86  C   ASP A  11      12.336  -6.607  52.188  1.00  5.99           C  
ATOM     87  O   ASP A  11      11.973  -7.772  51.807  1.00  6.94           O  
ATOM     88  CB  ASP A  11      10.799  -5.368  53.827  1.00  7.78           C  
ATOM     89  CG  ASP A  11       9.538  -6.222  53.883  1.00  8.71           C  
ATOM     90  OD1 ASP A  11       9.591  -7.412  54.222  1.00  9.64           O  
ATOM     91  OD2 ASP A  11       8.474  -5.619  53.657  1.00  8.90           O  
ATOM     92  N   PRO A  12      12.870  -5.792  51.298  1.00  6.53           N  
ATOM     93  CA  PRO A  12      12.964  -6.113  49.914  1.00  6.10           C  
ATOM     94  C   PRO A  12      14.130  -6.943  49.420  1.00  6.52           C  
ATOM     95  O   PRO A  12      14.249  -7.284  48.219  1.00  6.56           O  
ATOM     96  CB  PRO A  12      12.944  -4.701  49.250  1.00  7.09           C  
ATOM     97  CG  PRO A  12      13.604  -3.827  50.253  1.00  7.39           C  
ATOM     98  CD  PRO A  12      13.290  -4.424  51.609  1.00  7.49           C  
ATOM     99  N   THR A  13      14.999  -7.293  50.366  1.00  6.03           N  
ATOM    100  CA  THR A  13      16.222  -8.049  49.999  1.00  5.35           C  
ATOM    101  C   THR A  13      15.994  -9.575  49.900  1.00  7.14           C  
ATOM    102  O   THR A  13      16.932 -10.370  49.914  1.00  5.52           O  
ATOM    103  CB  THR A  13      17.295  -7.782  51.143  1.00  6.88           C  
ATOM    104  OG1 THR A  13      16.687  -8.246  52.414  1.00  6.52           O  
ATOM    105  CG2 THR A  13      17.646  -6.286  51.256  1.00  5.81           C  
ATOM    106  N   ARG A  14      14.726  -9.920  49.858  1.00  7.04           N  
ATOM    107  CA  ARG A  14      14.355 -11.333  49.745  1.00  8.63           C  
ATOM    108  C   ARG A  14      15.056 -12.034  48.558  1.00  8.29           C  
ATOM    109  O   ARG A  14      15.680 -13.101  48.770  1.00  8.12           O  
ATOM    110  CB  ARG A  14      12.833 -11.515  49.618  1.00  9.59           C  
ATOM    111  CG  ARG A  14      12.095 -11.125  50.889  1.00  9.59           C  
ATOM    112  CD  ARG A  14      10.672 -10.720  50.592  1.00 12.63           C  
ATOM    113  NE  ARG A  14      10.162  -9.911  51.736  1.00 14.01           N  
ATOM    114  CZ  ARG A  14       9.282 -10.478  52.541  1.00 17.71           C  
ATOM    115  NH1 ARG A  14       8.870 -11.723  52.188  1.00 20.36           N  
ATOM    116  NH2 ARG A  14       8.784  -9.975  53.657  1.00 19.00           N  
ATOM    117  N   GLU A  15      14.917 -11.535  47.344  1.00  8.85           N  
ATOM    118  CA  GLU A  15      15.553 -12.088  46.143  1.00  8.57           C  
ATOM    119  C   GLU A  15      17.075 -12.073  46.214  1.00  7.86           C  
ATOM    120  O   GLU A  15      17.760 -13.017  45.804  1.00  9.14           O  
ATOM    121  CB  GLU A  15      15.027 -11.387  44.858  1.00  9.49           C  
ATOM    122  CG  GLU A  15      13.519 -11.461  44.646  1.00  9.18           C  
ATOM    123  CD  GLU A  15      12.597 -10.720  45.578  1.00 11.19           C  
ATOM    124  OE1 GLU A  15      13.147  -9.846  46.228  1.00 11.89           O  
ATOM    125  OE2 GLU A  15      11.406 -10.938  45.691  1.00 11.44           O  
ATOM    126  N   LEU A  16      17.629 -10.967  46.736  1.00  8.15           N  
ATOM    127  CA  LEU A  16      19.081 -10.829  46.821  1.00  6.86           C  
ATOM    128  C   LEU A  16      19.680 -11.989  47.626  1.00  6.93           C  
ATOM    129  O   LEU A  16      20.574 -12.651  47.118  1.00  7.17           O  
ATOM    130  CB  LEU A  16      19.338  -9.446  47.541  1.00  7.42           C  
ATOM    131  CG  LEU A  16      20.818  -9.279  47.909  1.00  8.00           C  
ATOM    132  CD1 LEU A  16      21.740  -9.259  46.708  1.00 10.13           C  
ATOM    133  CD2 LEU A  16      20.920  -7.935  48.714  1.00  8.14           C  
ATOM    134  N   TYR A  17      19.105 -12.192  48.798  1.00  5.80           N  
ATOM    135  CA  TYR A  17      19.652 -13.204  49.716  1.00  7.44           C  
ATOM    136  C   TYR A  17      19.350 -14.597  49.265  1.00  8.16           C  
ATOM    137  O   TYR A  17      20.231 -15.466  49.533  1.00  8.35           O  
ATOM    138  CB  TYR A  17      19.391 -12.933  51.228  1.00  7.71           C  
ATOM    139  CG  TYR A  17      20.251 -11.738  51.680  1.00  7.51           C  
ATOM    140  CD1 TYR A  17      21.642 -11.915  51.793  1.00  8.58           C  
ATOM    141  CD2 TYR A  17      19.693 -10.533  52.033  1.00  7.71           C  
ATOM    142  CE1 TYR A  17      22.445 -10.859  52.132  1.00  7.57           C  
ATOM    143  CE2 TYR A  17      20.480  -9.446  52.414  1.00  7.51           C  
ATOM    144  CZ  TYR A  17      21.883  -9.619  52.442  1.00  7.88           C  
ATOM    145  OH  TYR A  17      22.690  -8.592  52.753  1.00  9.50           O  
ATOM    146  N   GLU A  18      18.278 -14.809  48.572  1.00 10.07           N  
ATOM    147  CA  GLU A  18      18.033 -16.182  48.078  1.00 12.57           C  
ATOM    148  C   GLU A  18      19.199 -16.572  47.174  1.00 12.97           C  
ATOM    149  O   GLU A  18      19.725 -17.698  47.344  1.00 13.32           O  
ATOM    150  CB  GLU A  18      16.695 -16.271  47.344  1.00 15.33           C  
ATOM    151  CG  GLU A  18      16.373 -17.668  46.793  1.00 20.15           C  
ATOM    152  CD  GLU A  18      14.885 -17.920  46.637  1.00 22.48           C  
ATOM    153  OE1 GLU A  18      14.326 -16.923  46.115  1.00 23.60           O  
ATOM    154  OE2 GLU A  18      14.318 -18.942  47.019  1.00 24.07           O  
ATOM    155  N   GLN A  19      19.607 -15.713  46.270  1.00 11.22           N  
ATOM    156  CA  GLN A  19      20.692 -15.890  45.324  1.00 11.74           C  
ATOM    157  C   GLN A  19      22.058 -15.841  46.016  1.00 10.49           C  
ATOM    158  O   GLN A  19      22.922 -16.695  45.818  1.00 10.62           O  
ATOM    159  CB  GLN A  19      20.684 -14.779  44.250  1.00 13.49           C  
ATOM    160  CG  GLN A  19      19.774 -14.923  43.050  1.00 18.13           C  
ATOM    161  CD  GLN A  19      20.427 -13.970  41.991  1.00 19.85           C  
ATOM    162  OE1 GLN A  19      19.986 -12.893  41.849  1.00 21.99           O  
ATOM    163  NE2 GLN A  19      21.560 -14.330  41.397  1.00 23.05           N  
ATOM    164  N   TYR A  20      22.258 -14.824  46.849  1.00  9.63           N  
ATOM    165  CA  TYR A  20      23.559 -14.681  47.513  1.00  8.67           C  
ATOM    166  C   TYR A  20      23.889 -15.841  48.445  1.00  8.50           C  
ATOM    167  O   TYR A  20      25.043 -16.281  48.502  1.00  9.35           O  
ATOM    168  CB  TYR A  20      23.624 -13.338  48.262  1.00  7.98           C  
ATOM    169  CG  TYR A  20      24.933 -13.180  48.968  1.00  7.90           C  
ATOM    170  CD1 TYR A  20      26.083 -12.789  48.248  1.00  8.95           C  
ATOM    171  CD2 TYR A  20      25.039 -13.357  50.352  1.00  8.59           C  
ATOM    172  CE1 TYR A  20      27.331 -12.745  48.897  1.00  8.72           C  
ATOM    173  CE2 TYR A  20      26.254 -13.234  51.016  1.00  7.18           C  
ATOM    174  CZ  TYR A  20      27.363 -12.928  50.296  1.00  8.36           C  
ATOM    175  OH  TYR A  20      28.554 -12.745  50.931  1.00  8.24           O  
ATOM    176  N   ASN A  21      22.906 -16.340  49.166  1.00  8.47           N  
ATOM    177  CA  ASN A  21      23.130 -17.426  50.140  1.00  8.81           C  
ATOM    178  C   ASN A  21      23.665 -18.690  49.434  1.00 10.15           C  
ATOM    179  O   ASN A  21      24.570 -19.337  49.985  1.00 10.42           O  
ATOM    180  CB  ASN A  21      21.976 -17.718  51.044  1.00  8.28           C  
ATOM    181  CG  ASN A  21      21.732 -16.577  52.033  1.00  7.41           C  
ATOM    182  OD1 ASN A  21      22.543 -15.644  52.132  1.00  8.31           O  
ATOM    183  ND2 ASN A  21      20.578 -16.671  52.683  1.00  7.66           N  
ATOM    184  N   LYS A  22      23.077 -18.992  48.304  1.00 10.39           N  
ATOM    185  CA  LYS A  22      23.567 -20.172  47.527  1.00 11.74           C  
ATOM    186  C   LYS A  22      24.982 -19.925  47.047  1.00 10.95           C  
ATOM    187  O   LYS A  22      25.802 -20.868  47.231  1.00 11.98           O  
ATOM    188  CB  LYS A  22      22.629 -20.478  46.355  1.00 14.16           C  
ATOM    189  CG  LYS A  22      21.238 -20.824  46.920  1.00 17.87           C  
ATOM    190  CD  LYS A  22      20.162 -20.300  45.988  1.00 21.77           C  
ATOM    191  CE  LYS A  22      19.844 -21.253  44.900  1.00 23.47           C  
ATOM    192  NZ  LYS A  22      18.775 -22.241  45.282  1.00 26.00           N  
ATOM    193  N   ALA A  23      25.324 -18.755  46.595  1.00 10.16           N  
ATOM    194  CA  ALA A  23      26.715 -18.498  46.157  1.00 10.55           C  
ATOM    195  C   ALA A  23      27.681 -18.503  47.344  1.00 10.64           C  
ATOM    196  O   ALA A  23      28.774 -19.115  47.259  1.00 11.72           O  
ATOM    197  CB  ALA A  23      26.817 -17.194  45.395  1.00 10.69           C  
ATOM    198  N   PHE A  24      27.367 -17.821  48.445  1.00 10.46           N  
ATOM    199  CA  PHE A  24      28.285 -17.885  49.603  1.00 10.92           C  
ATOM    200  C   PHE A  24      28.485 -19.313  50.126  1.00 11.52           C  
ATOM    201  O   PHE A  24      29.619 -19.722  50.423  1.00 11.64           O  
ATOM    202  CB  PHE A  24      27.885 -16.977  50.762  1.00 10.17           C  
ATOM    203  CG  PHE A  24      28.823 -17.105  51.920  1.00 10.21           C  
ATOM    204  CD1 PHE A  24      30.059 -16.439  51.877  1.00 10.77           C  
ATOM    205  CD2 PHE A  24      28.456 -17.890  53.021  1.00 11.36           C  
ATOM    206  CE1 PHE A  24      30.948 -16.508  52.951  1.00 10.34           C  
ATOM    207  CE2 PHE A  24      29.358 -18.039  54.095  1.00 12.20           C  
ATOM    208  CZ  PHE A  24      30.577 -17.318  54.024  1.00 11.54           C  
ATOM    209  N   SER A  25      27.437 -20.117  50.253  1.00 12.38           N  
ATOM    210  CA  SER A  25      27.555 -21.505  50.733  1.00 14.35           C  
ATOM    211  C   SER A  25      28.460 -22.340  49.829  1.00 15.27           C  
ATOM    212  O   SER A  25      29.284 -23.070  50.380  1.00 14.89           O  
ATOM    213  CB  SER A  25      26.246 -22.231  50.903  1.00 14.60           C  
ATOM    214  OG  SER A  25      25.475 -21.495  51.849  1.00 18.19           O  
ATOM    215  N   ALA A  26      28.322 -22.181  48.530  1.00 14.75           N  
ATOM    216  CA  ALA A  26      29.158 -22.957  47.570  1.00 15.99           C  
ATOM    217  C   ALA A  26      30.597 -22.542  47.753  1.00 16.82           C  
ATOM    218  O   ALA A  26      31.515 -23.406  47.796  1.00 17.14           O  
ATOM    219  CB  ALA A  26      28.623 -22.690  46.157  1.00 15.59           C  
ATOM    220  N   HIS A  27      30.826 -21.228  47.937  1.00 16.51           N  
ATOM    221  CA  HIS A  27      32.167 -20.670  48.120  1.00 17.64           C  
ATOM    222  C   HIS A  27      32.799 -21.140  49.434  1.00 18.13           C  
ATOM    223  O   HIS A  27      33.982 -21.485  49.462  1.00 19.59           O  
ATOM    224  CB  HIS A  27      32.233 -19.145  48.078  1.00 17.67           C  
ATOM    225  CG  HIS A  27      33.423 -18.458  48.643  1.00 18.25           C  
ATOM    226  ND1 HIS A  27      34.602 -18.211  47.965  1.00 18.79           N  
ATOM    227  CD2 HIS A  27      33.554 -17.841  49.858  1.00 18.49           C  
ATOM    228  CE1 HIS A  27      35.422 -17.525  48.770  1.00 18.90           C  
ATOM    229  NE2 HIS A  27      34.802 -17.327  49.914  1.00 18.83           N  
ATOM    230  N   TRP A  28      32.061 -21.130  50.536  1.00 17.20           N  
ATOM    231  CA  TRP A  28      32.583 -21.544  51.835  1.00 17.37           C  
ATOM    232  C   TRP A  28      32.954 -23.031  51.863  1.00 18.62           C  
ATOM    233  O   TRP A  28      33.994 -23.362  52.471  1.00 19.46           O  
ATOM    234  CB  TRP A  28      31.584 -21.248  52.979  1.00 17.21           C  
ATOM    235  CG  TRP A  28      32.196 -21.283  54.335  1.00 17.12           C  
ATOM    236  CD1 TRP A  28      31.967 -22.206  55.324  1.00 16.68           C  
ATOM    237  CD2 TRP A  28      33.179 -20.369  54.858  1.00 16.79           C  
ATOM    238  NE1 TRP A  28      32.722 -21.895  56.440  1.00 16.55           N  
ATOM    239  CE2 TRP A  28      33.460 -20.789  56.185  1.00 17.29           C  
ATOM    240  CE3 TRP A  28      33.815 -19.243  54.349  1.00 17.46           C  
ATOM    241  CZ2 TRP A  28      34.382 -20.127  56.990  1.00 17.52           C  
ATOM    242  CZ3 TRP A  28      34.704 -18.572  55.154  1.00 17.11           C  
ATOM    243  CH2 TRP A  28      34.981 -18.996  56.482  1.00 18.13           C  
ATOM    244  N   LYS A  29      32.184 -23.860  51.256  1.00 19.69           N  
ATOM    245  CA  LYS A  29      32.416 -25.317  51.200  1.00 22.09           C  
ATOM    246  C   LYS A  29      33.672 -25.584  50.352  1.00 22.55           C  
ATOM    247  O   LYS A  29      34.492 -26.448  50.663  1.00 21.82           O  
ATOM    248  CB  LYS A  29      31.266 -26.008  50.493  1.00 23.10           C  
ATOM    249  CG  LYS A  29      31.503 -27.505  50.310  1.00 25.28           C  
ATOM    250  CD  LYS A  29      30.177 -28.221  50.592  1.00 26.70           C  
ATOM    251  CE  LYS A  29      30.430 -29.717  50.776  1.00 27.75           C  
ATOM    252  NZ  LYS A  29      31.833 -29.934  51.228  1.00 29.22           N  
ATOM    253  N   GLN A  30      33.803 -24.789  49.321  1.00 24.04           N  
ATOM    254  CA  GLN A  30      34.977 -24.912  48.403  1.00 26.25           C  
ATOM    255  C   GLN A  30      36.221 -24.596  49.208  1.00 25.96           C  
ATOM    256  O   GLN A  30      37.248 -25.307  49.137  1.00 26.77           O  
ATOM    257  CB  GLN A  30      34.785 -24.043  47.174  1.00 27.65           C  
ATOM    258  CG  GLN A  30      35.837 -24.241  46.115  1.00 31.58           C  
ATOM    259  CD  GLN A  30      36.327 -23.001  45.423  1.00 33.28           C  
ATOM    260  OE1 GLN A  30      35.682 -22.443  44.519  1.00 34.60           O  
ATOM    261  NE2 GLN A  30      37.534 -22.532  45.804  1.00 34.74           N  
ATOM    262  N   GLU A  31      36.172 -23.569  50.041  1.00 25.73           N  
ATOM    263  CA  GLU A  31      37.350 -23.164  50.804  1.00 26.50           C  
ATOM    264  C   GLU A  31      37.644 -23.831  52.132  1.00 25.53           C  
ATOM    265  O   GLU A  31      38.778 -23.781  52.683  1.00 25.66           O  
ATOM    266  CB  GLU A  31      37.183 -21.658  51.143  1.00 28.03           C  
ATOM    267  CG  GLU A  31      37.595 -20.601  50.126  1.00 29.92           C  
ATOM    268  CD  GLU A  31      37.864 -19.253  50.748  1.00 31.38           C  
ATOM    269  OE1 GLU A  31      37.440 -18.932  51.863  1.00 31.59           O  
ATOM    270  OE2 GLU A  31      38.598 -18.522  50.027  1.00 32.17           O  
ATOM    271  N   THR A  32      36.661 -24.488  52.711  1.00 24.03           N  
ATOM    272  CA  THR A  32      36.792 -25.036  54.081  1.00 22.53           C  
ATOM    273  C   THR A  32      36.368 -26.463  54.264  1.00 21.45           C  
ATOM    274  O   THR A  32      36.792 -27.134  55.225  1.00 21.33           O  
ATOM    275  CB  THR A  32      35.748 -24.023  54.815  1.00 22.34           C  
ATOM    276  OG1 THR A  32      36.600 -23.174  55.620  1.00 23.90           O  
ATOM    277  CG2 THR A  32      34.512 -24.591  55.281  1.00 20.00           C  
ATOM    278  N   GLY A  33      35.499 -26.873  53.360  1.00 20.12           N  
ATOM    279  CA  GLY A  33      34.904 -28.206  53.389  1.00 20.55           C  
ATOM    280  C   GLY A  33      33.639 -28.235  54.222  1.00 20.27           C  
ATOM    281  O   GLY A  33      32.869 -29.213  54.194  1.00 22.02           O  
ATOM    282  N   ASP A  34      33.358 -27.159  54.942  1.00 19.83           N  
ATOM    283  CA  ASP A  34      32.184 -27.050  55.804  1.00 19.35           C  
ATOM    284  C   ASP A  34      30.928 -26.729  54.971  1.00 18.75           C  
ATOM    285  O   ASP A  34      31.042 -26.196  53.897  1.00 18.03           O  
ATOM    286  CB  ASP A  34      32.375 -26.063  56.948  1.00 20.53           C  
ATOM    287  CG  ASP A  34      33.403 -26.596  57.951  1.00 21.25           C  
ATOM    288  OD1 ASP A  34      33.509 -27.821  57.965  1.00 22.08           O  
ATOM    289  OD2 ASP A  34      34.096 -25.836  58.615  1.00 22.41           O  
ATOM    290  N   ASN A  35      29.822 -27.095  55.564  1.00 18.26           N  
ATOM    291  CA  ASN A  35      28.489 -26.907  54.942  1.00 18.87           C  
ATOM    292  C   ASN A  35      27.792 -25.801  55.776  1.00 17.89           C  
ATOM    293  O   ASN A  35      27.478 -26.083  56.920  1.00 18.23           O  
ATOM    294  CB  ASN A  35      27.641 -28.171  55.084  1.00 21.28           C  
ATOM    295  CG  ASN A  35      28.224 -29.396  54.392  1.00 23.46           C  
ATOM    296  OD1 ASN A  35      28.383 -30.463  55.027  1.00 25.72           O  
ATOM    297  ND2 ASN A  35      28.534 -29.208  53.106  1.00 24.28           N  
ATOM    298  N   VAL A  36      27.543 -24.680  55.126  1.00 16.48           N  
ATOM    299  CA  VAL A  36      26.866 -23.599  55.875  1.00 15.30           C  
ATOM    300  C   VAL A  36      25.463 -23.421  55.239  1.00 14.84           C  
ATOM    301  O   VAL A  36      25.357 -23.426  54.010  1.00 14.12           O  
ATOM    302  CB  VAL A  36      27.739 -22.325  55.790  1.00 15.58           C  
ATOM    303  CG1 VAL A  36      27.816 -21.757  54.392  1.00 17.32           C  
ATOM    304  CG2 VAL A  36      27.131 -21.238  56.665  1.00 16.08           C  
ATOM    305  N   VAL A  37      24.476 -23.307  56.086  1.00 14.27           N  
ATOM    306  CA  VAL A  37      23.094 -23.046  55.663  1.00 15.64           C  
ATOM    307  C   VAL A  37      22.731 -21.683  56.284  1.00 14.05           C  
ATOM    308  O   VAL A  37      22.992 -21.490  57.471  1.00 14.95           O  
ATOM    309  CB  VAL A  37      22.099 -24.152  56.058  1.00 16.68           C  
ATOM    310  CG1 VAL A  37      22.233 -24.557  57.499  1.00 17.76           C  
ATOM    311  CG2 VAL A  37      20.671 -23.653  55.846  1.00 18.43           C  
ATOM    312  N   ILE A  38      22.139 -20.838  55.465  1.00 11.88           N  
ATOM    313  CA  ILE A  38      21.752 -19.525  56.058  1.00 12.05           C  
ATOM    314  C   ILE A  38      20.235 -19.377  56.002  1.00 12.24           C  
ATOM    315  O   ILE A  38      19.701 -19.574  54.843  1.00 14.08           O  
ATOM    316  CB  ILE A  38      22.470 -18.345  55.295  1.00 11.98           C  
ATOM    317  CG1 ILE A  38      24.011 -18.463  55.479  1.00 11.92           C  
ATOM    318  CG2 ILE A  38      21.964 -16.982  55.804  1.00 11.71           C  
ATOM    319  CD1 ILE A  38      24.790 -18.789  54.194  1.00 13.46           C  
ATOM    320  N   ASP A  39      19.546 -19.130  57.075  1.00 12.05           N  
ATOM    321  CA  ASP A  39      18.106 -18.917  57.117  1.00 13.24           C  
ATOM    322  C   ASP A  39      17.923 -17.347  57.033  1.00 10.60           C  
ATOM    323  O   ASP A  39      18.796 -16.621  57.541  1.00  9.33           O  
ATOM    324  CB  ASP A  39      17.389 -19.313  58.374  1.00 17.37           C  
ATOM    325  CG  ASP A  39      17.372 -20.725  58.798  1.00 22.40           C  
ATOM    326  OD1 ASP A  39      17.552 -21.564  57.894  1.00 25.24           O  
ATOM    327  OD2 ASP A  39      17.144 -21.061  60.013  1.00 24.80           O  
ATOM    328  N   GLN A  40      16.785 -16.937  56.468  1.00  9.75           N  
ATOM    329  CA  GLN A  40      16.520 -15.520  56.298  1.00  9.30           C  
ATOM    330  C   GLN A  40      15.244 -15.081  57.047  1.00  9.11           C  
ATOM    331  O   GLN A  40      14.314 -15.890  57.174  1.00 10.75           O  
ATOM    332  CB  GLN A  40      16.304 -15.135  54.815  1.00  8.33           C  
ATOM    333  CG  GLN A  40      17.523 -15.224  53.940  1.00  8.14           C  
ATOM    334  CD  GLN A  40      18.530 -14.167  54.335  1.00  8.10           C  
ATOM    335  OE1 GLN A  40      19.697 -14.542  54.406  1.00  8.29           O  
ATOM    336  NE2 GLN A  40      18.114 -12.928  54.505  1.00  7.32           N  
ATOM    337  N   SER A  41      15.268 -13.866  57.527  1.00  8.47           N  
ATOM    338  CA  SER A  41      14.138 -13.229  58.163  1.00  8.09           C  
ATOM    339  C   SER A  41      14.028 -11.817  57.513  1.00  8.31           C  
ATOM    340  O   SER A  41      15.080 -11.175  57.485  1.00  9.93           O  
ATOM    341  CB  SER A  41      14.285 -13.150  59.702  1.00  9.21           C  
ATOM    342  OG  SER A  41      13.217 -12.380  60.211  1.00  9.95           O  
ATOM    343  N   HIS A  42      12.821 -11.466  57.061  1.00  6.99           N  
ATOM    344  CA  HIS A  42      12.662 -10.133  56.397  1.00  6.92           C  
ATOM    345  C   HIS A  42      11.504  -9.343  56.962  1.00  8.12           C  
ATOM    346  O   HIS A  42      10.472 -10.009  57.216  1.00  9.79           O  
ATOM    347  CB  HIS A  42      12.413 -10.320  54.843  1.00  5.91           C  
ATOM    348  CG  HIS A  42      13.657 -10.844  54.194  1.00  6.31           C  
ATOM    349  ND1 HIS A  42      14.660 -10.172  53.601  1.00  7.20           N  
ATOM    350  CD2 HIS A  42      13.910 -12.162  53.954  1.00  7.15           C  
ATOM    351  CE1 HIS A  42      15.586 -10.992  53.149  1.00  7.58           C  
ATOM    352  NE2 HIS A  42      15.129 -12.217  53.332  1.00  7.13           N  
ATOM    353  N   GLY A  43      11.643  -8.019  57.089  1.00  7.14           N  
ATOM    354  CA  GLY A  43      10.525  -7.205  57.569  1.00  7.75           C  
ATOM    355  C   GLY A  43      10.998  -5.738  57.640  1.00  7.23           C  
ATOM    356  O   GLY A  43      12.144  -5.506  57.259  1.00  7.22           O  
ATOM    357  N   GLY A  44      10.109  -4.879  58.078  1.00  7.00           N  
ATOM    358  CA  GLY A  44      10.558  -3.432  58.177  1.00  5.41           C  
ATOM    359  C   GLY A  44      11.785  -3.383  59.095  1.00  5.56           C  
ATOM    360  O   GLY A  44      11.814  -4.089  60.112  1.00  6.69           O  
ATOM    361  N   SER A  45      12.805  -2.667  58.699  1.00  5.97           N  
ATOM    362  CA  SER A  45      14.061  -2.533  59.391  1.00  6.29           C  
ATOM    363  C   SER A  45      13.918  -2.271  60.889  1.00  5.71           C  
ATOM    364  O   SER A  45      14.689  -2.884  61.665  1.00  7.54           O  
ATOM    365  CB  SER A  45      14.925  -1.476  58.671  1.00  6.34           C  
ATOM    366  OG  SER A  45      16.267  -1.575  59.109  1.00  8.00           O  
ATOM    367  N   GLY A  46      13.058  -1.397  61.298  1.00  6.41           N  
ATOM    368  CA  GLY A  46      12.838  -0.963  62.682  1.00  8.82           C  
ATOM    369  C   GLY A  46      12.328  -2.183  63.516  1.00  9.61           C  
ATOM    370  O   GLY A  46      12.817  -2.459  64.631  1.00 10.42           O  
ATOM    371  N   LYS A  47      11.280  -2.775  62.979  1.00 10.00           N  
ATOM    372  CA  LYS A  47      10.652  -3.950  63.600  1.00 11.18           C  
ATOM    373  C   LYS A  47      11.679  -5.081  63.770  1.00 11.49           C  
ATOM    374  O   LYS A  47      11.736  -5.782  64.801  1.00 10.05           O  
ATOM    375  CB  LYS A  47       9.518  -4.454  62.725  1.00 14.92           C  
ATOM    376  CG  LYS A  47       9.025  -5.866  62.993  1.00 19.07           C  
ATOM    377  CD  LYS A  47       7.809  -6.242  62.131  1.00 22.47           C  
ATOM    378  CE  LYS A  47       6.802  -5.076  62.131  1.00 24.44           C  
ATOM    379  NZ  LYS A  47       5.558  -5.550  61.397  1.00 26.33           N  
ATOM    380  N   GLN A  48      12.466  -5.279  62.739  1.00  9.52           N  
ATOM    381  CA  GLN A  48      13.510  -6.360  62.739  1.00  7.47           C  
ATOM    382  C   GLN A  48      14.554  -6.059  63.812  1.00  7.75           C  
ATOM    383  O   GLN A  48      14.921  -7.012  64.547  1.00  8.10           O  
ATOM    384  CB  GLN A  48      14.191  -6.489  61.355  1.00  7.79           C  
ATOM    385  CG  GLN A  48      13.253  -6.987  60.295  1.00  6.77           C  
ATOM    386  CD  GLN A  48      12.980  -8.454  60.437  1.00  9.10           C  
ATOM    387  OE1 GLN A  48      13.592  -9.269  59.702  1.00 10.13           O  
ATOM    388  NE2 GLN A  48      12.075  -8.765  61.298  1.00  8.16           N  
ATOM    389  N   ALA A  49      15.044  -4.839  63.939  1.00  7.44           N  
ATOM    390  CA  ALA A  49      16.047  -4.474  64.956  1.00  7.68           C  
ATOM    391  C   ALA A  49      15.509  -4.785  66.355  1.00  8.22           C  
ATOM    392  O   ALA A  49      16.173  -5.392  67.216  1.00  8.69           O  
ATOM    393  CB  ALA A  49      16.369  -2.973  64.829  1.00  9.60           C  
ATOM    394  N   THR A  50      14.249  -4.375  66.581  1.00  8.29           N  
ATOM    395  CA  THR A  50      13.572  -4.602  67.866  1.00  9.20           C  
ATOM    396  C   THR A  50      13.527  -6.084  68.205  1.00  9.66           C  
ATOM    397  O   THR A  50      13.743  -6.518  69.349  1.00  8.72           O  
ATOM    398  CB  THR A  50      12.148  -3.941  67.979  1.00  9.61           C  
ATOM    399  OG1 THR A  50      12.418  -2.528  67.823  1.00  9.65           O  
ATOM    400  CG2 THR A  50      11.422  -4.252  69.321  1.00  9.12           C  
ATOM    401  N   SER A  51      13.209  -6.874  67.202  1.00  9.14           N  
ATOM    402  CA  SER A  51      13.135  -8.350  67.428  1.00  9.36           C  
ATOM    403  C   SER A  51      14.489  -8.879  67.866  1.00  9.42           C  
ATOM    404  O   SER A  51      14.481  -9.841  68.671  1.00 10.07           O  
ATOM    405  CB  SER A  51      12.532  -9.037  66.242  1.00  9.08           C  
ATOM    406  OG  SER A  51      13.482  -9.244  65.196  1.00 11.77           O  
ATOM    407  N   VAL A  52      15.590  -8.365  67.301  1.00  8.28           N  
ATOM    408  CA  VAL A  52      16.916  -8.854  67.710  1.00  9.34           C  
ATOM    409  C   VAL A  52      17.246  -8.469  69.137  1.00  9.85           C  
ATOM    410  O   VAL A  52      17.780  -9.298  69.914  1.00 10.63           O  
ATOM    411  CB  VAL A  52      17.996  -8.469  66.708  1.00  8.98           C  
ATOM    412  CG1 VAL A  52      19.432  -8.770  67.131  1.00  9.45           C  
ATOM    413  CG2 VAL A  52      17.658  -9.101  65.366  1.00  8.83           C  
ATOM    414  N   ILE A  53      16.907  -7.239  69.490  1.00 10.21           N  
ATOM    415  CA  ILE A  53      17.119  -6.716  70.832  1.00 11.45           C  
ATOM    416  C   ILE A  53      16.377  -7.669  71.821  1.00 11.40           C  
ATOM    417  O   ILE A  53      16.928  -8.019  72.837  1.00 12.51           O  
ATOM    418  CB  ILE A  53      16.597  -5.259  70.945  1.00 11.94           C  
ATOM    419  CG1 ILE A  53      17.609  -4.336  70.182  1.00 11.45           C  
ATOM    420  CG2 ILE A  53      16.418  -4.721  72.414  1.00 11.70           C  
ATOM    421  CD1 ILE A  53      16.977  -2.928  69.956  1.00 12.28           C  
ATOM    422  N   ASN A  54      15.199  -8.108  71.425  1.00 11.58           N  
ATOM    423  CA  ASN A  54      14.318  -8.943  72.273  1.00  9.94           C  
ATOM    424  C   ASN A  54      14.452 -10.434  72.103  1.00 12.19           C  
ATOM    425  O   ASN A  54      13.494 -11.130  72.456  1.00 13.43           O  
ATOM    426  CB  ASN A  54      12.882  -8.380  72.131  1.00  9.35           C  
ATOM    427  CG  ASN A  54      12.829  -7.042  72.880  1.00  9.59           C  
ATOM    428  OD1 ASN A  54      12.617  -6.958  74.095  1.00 10.78           O  
ATOM    429  ND2 ASN A  54      13.005  -5.975  72.117  1.00  9.08           N  
ATOM    430  N   GLY A  55      15.602 -10.918  71.637  1.00 12.98           N  
ATOM    431  CA  GLY A  55      15.778 -12.370  71.637  1.00 15.05           C  
ATOM    432  C   GLY A  55      16.010 -13.130  70.394  1.00 14.34           C  
ATOM    433  O   GLY A  55      16.451 -14.325  70.564  1.00 15.71           O  
ATOM    434  N   ILE A  56      15.733 -12.631  69.222  1.00 13.45           N  
ATOM    435  CA  ILE A  56      16.010 -13.387  67.951  1.00 11.83           C  
ATOM    436  C   ILE A  56      17.499 -13.560  67.852  1.00 11.77           C  
ATOM    437  O   ILE A  56      18.265 -12.572  67.908  1.00 12.05           O  
ATOM    438  CB  ILE A  56      15.346 -12.626  66.764  1.00 12.10           C  
ATOM    439  CG1 ILE A  56      13.800 -12.686  66.891  1.00 12.62           C  
ATOM    440  CG2 ILE A  56      15.753 -13.219  65.380  1.00 11.93           C  
ATOM    441  CD1 ILE A  56      13.184 -14.093  66.736  1.00 14.45           C  
ATOM    442  N   GLU A  57      17.964 -14.789  67.682  1.00 12.61           N  
ATOM    443  CA  GLU A  57      19.391 -15.071  67.654  1.00 12.96           C  
ATOM    444  C   GLU A  57      20.003 -15.031  66.270  1.00 11.83           C  
ATOM    445  O   GLU A  57      20.325 -16.068  65.634  1.00 12.97           O  
ATOM    446  CB  GLU A  57      19.685 -16.458  68.290  1.00 15.60           C  
ATOM    447  CG  GLU A  57      19.256 -16.508  69.773  1.00 20.65           C  
ATOM    448  CD  GLU A  57      20.039 -15.614  70.662  1.00 23.64           C  
ATOM    449  OE1 GLU A  57      21.108 -15.925  71.185  1.00 26.45           O  
ATOM    450  OE2 GLU A  57      19.521 -14.493  70.902  1.00 26.11           O  
ATOM    451  N   ALA A  58      20.056 -13.792  65.790  1.00 10.28           N  
ATOM    452  CA  ALA A  58      20.618 -13.481  64.490  1.00  9.44           C  
ATOM    453  C   ALA A  58      22.139 -13.436  64.631  1.00  8.89           C  
ATOM    454  O   ALA A  58      22.682 -12.710  65.465  1.00  8.90           O  
ATOM    455  CB  ALA A  58      20.047 -12.187  63.925  1.00  9.39           C  
ATOM    456  N   ASP A  59      22.833 -14.147  63.699  1.00  7.71           N  
ATOM    457  CA  ASP A  59      24.284 -14.108  63.685  1.00  7.61           C  
ATOM    458  C   ASP A  59      24.733 -12.740  63.092  1.00  7.38           C  
ATOM    459  O   ASP A  59      25.753 -12.207  63.403  1.00  8.20           O  
ATOM    460  CB  ASP A  59      24.921 -15.253  62.894  1.00  7.97           C  
ATOM    461  CG  ASP A  59      24.484 -16.636  63.431  1.00  7.81           C  
ATOM    462  OD1 ASP A  59      23.428 -17.135  63.120  1.00  8.58           O  
ATOM    463  OD2 ASP A  59      25.296 -17.110  64.264  1.00  8.83           O  
ATOM    464  N   THR A  60      23.909 -12.375  62.089  1.00  6.72           N  
ATOM    465  CA  THR A  60      24.231 -11.096  61.326  1.00  8.02           C  
ATOM    466  C   THR A  60      22.878 -10.380  61.171  1.00  6.77           C  
ATOM    467  O   THR A  60      21.834 -11.041  61.058  1.00  6.65           O  
ATOM    468  CB  THR A  60      24.786 -11.762  60.013  1.00  9.79           C  
ATOM    469  OG1 THR A  60      26.230 -11.935  60.069  1.00 11.07           O  
ATOM    470  CG2 THR A  60      23.946 -11.925  58.798  1.00  9.06           C  
ATOM    471  N   VAL A  61      23.012  -9.066  61.086  1.00  6.31           N  
ATOM    472  CA  VAL A  61      21.895  -8.182  60.719  1.00  6.56           C  
ATOM    473  C   VAL A  61      22.299  -7.417  59.434  1.00  5.94           C  
ATOM    474  O   VAL A  61      23.432  -7.017  59.236  1.00  6.03           O  
ATOM    475  CB  VAL A  61      21.381  -7.259  61.807  1.00  7.79           C  
ATOM    476  CG1 VAL A  61      20.741  -7.995  62.965  1.00  7.60           C  
ATOM    477  CG2 VAL A  61      22.515  -6.296  62.244  1.00  7.41           C  
ATOM    478  N   THR A  62      21.344  -7.293  58.516  1.00  5.15           N  
ATOM    479  CA  THR A  62      21.593  -6.612  57.202  1.00  5.37           C  
ATOM    480  C   THR A  62      20.370  -5.684  57.103  1.00  5.59           C  
ATOM    481  O   THR A  62      19.370  -6.084  56.510  1.00  6.34           O  
ATOM    482  CB  THR A  62      21.781  -7.659  56.058  1.00  5.72           C  
ATOM    483  OG1 THR A  62      20.635  -8.562  55.973  1.00  5.54           O  
ATOM    484  CG2 THR A  62      23.049  -8.562  56.228  1.00  6.22           C  
ATOM    485  N   LEU A  63      20.476  -4.548  57.725  1.00  5.52           N  
ATOM    486  CA  LEU A  63      19.370  -3.570  57.894  1.00  6.49           C  
ATOM    487  C   LEU A  63      19.411  -2.420  56.920  1.00  6.57           C  
ATOM    488  O   LEU A  63      20.345  -2.262  56.101  1.00  7.02           O  
ATOM    489  CB  LEU A  63      19.313  -3.195  59.377  1.00  6.72           C  
ATOM    490  CG  LEU A  63      18.995  -4.439  60.295  1.00  8.13           C  
ATOM    491  CD1 LEU A  63      18.975  -4.015  61.750  1.00  7.64           C  
ATOM    492  CD2 LEU A  63      17.731  -5.145  59.900  1.00  8.39           C  
ATOM    493  N   ALA A  64      18.371  -1.585  56.976  1.00  5.95           N  
ATOM    494  CA  ALA A  64      18.221  -0.489  55.973  1.00  6.30           C  
ATOM    495  C   ALA A  64      18.967   0.775  56.228  1.00  6.73           C  
ATOM    496  O   ALA A  64      19.048   1.555  55.225  1.00  6.46           O  
ATOM    497  CB  ALA A  64      16.687  -0.183  55.846  1.00  6.70           C  
ATOM    498  N   LEU A  65      19.497   0.973  57.400  1.00  6.02           N  
ATOM    499  CA  LEU A  65      20.178   2.227  57.753  1.00  7.71           C  
ATOM    500  C   LEU A  65      20.965   1.970  59.052  1.00  6.82           C  
ATOM    501  O   LEU A  65      20.618   1.072  59.787  1.00  6.07           O  
ATOM    502  CB  LEU A  65      19.110   3.304  57.852  1.00  7.69           C  
ATOM    503  CG  LEU A  65      17.923   2.987  58.742  1.00 10.04           C  
ATOM    504  CD1 LEU A  65      18.013   3.699  60.098  1.00 10.78           C  
ATOM    505  CD2 LEU A  65      16.655   3.373  57.993  1.00 11.01           C  
ATOM    506  N   ALA A  66      21.972   2.834  59.236  1.00  6.54           N  
ATOM    507  CA  ALA A  66      22.878   2.676  60.380  1.00  7.90           C  
ATOM    508  C   ALA A  66      22.172   2.810  61.708  1.00  8.74           C  
ATOM    509  O   ALA A  66      22.547   2.039  62.654  1.00  9.90           O  
ATOM    510  CB  ALA A  66      23.999   3.733  60.267  1.00  9.32           C  
ATOM    511  N   TYR A  67      21.202   3.659  61.891  1.00  8.96           N  
ATOM    512  CA  TYR A  67      20.537   3.832  63.191  1.00 10.11           C  
ATOM    513  C   TYR A  67      20.015   2.543  63.812  1.00 10.14           C  
ATOM    514  O   TYR A  67      20.109   2.227  65.027  1.00  9.57           O  
ATOM    515  CB  TYR A  67      19.428   4.894  63.092  1.00 12.52           C  
ATOM    516  CG  TYR A  67      18.853   5.057  64.504  1.00 13.91           C  
ATOM    517  CD1 TYR A  67      19.513   5.906  65.408  1.00 16.15           C  
ATOM    518  CD2 TYR A  67      17.784   4.261  64.857  1.00 15.59           C  
ATOM    519  CE1 TYR A  67      18.946   6.000  66.722  1.00 17.24           C  
ATOM    520  CE2 TYR A  67      17.258   4.331  66.157  1.00 17.20           C  
ATOM    521  CZ  TYR A  67      17.894   5.210  67.047  1.00 18.01           C  
ATOM    522  OH  TYR A  67      17.376   5.239  68.332  1.00 21.16           O  
ATOM    523  N   ASP A  68      19.403   1.713  62.951  1.00  8.72           N  
ATOM    524  CA  ASP A  68      18.808   0.435  63.389  1.00  8.63           C  
ATOM    525  C   ASP A  68      19.860  -0.528  63.982  1.00  9.14           C  
ATOM    526  O   ASP A  68      19.550  -1.235  64.970  1.00  9.37           O  
ATOM    527  CB  ASP A  68      17.960  -0.153  62.315  1.00  8.09           C  
ATOM    528  CG  ASP A  68      16.667   0.602  62.033  1.00  8.96           C  
ATOM    529  OD1 ASP A  68      16.361   1.516  62.795  1.00  7.90           O  
ATOM    530  OD2 ASP A  68      16.039   0.326  61.016  1.00  8.99           O  
ATOM    531  N   VAL A  69      21.042  -0.568  63.431  1.00  8.02           N  
ATOM    532  CA  VAL A  69      22.156  -1.358  63.982  1.00  9.00           C  
ATOM    533  C   VAL A  69      22.617  -0.751  65.295  1.00  9.74           C  
ATOM    534  O   VAL A  69      22.935  -1.442  66.270  1.00  9.86           O  
ATOM    535  CB  VAL A  69      23.298  -1.555  62.979  1.00  9.29           C  
ATOM    536  CG1 VAL A  69      24.403  -2.464  63.544  1.00  9.25           C  
ATOM    537  CG2 VAL A  69      22.796  -2.099  61.637  1.00 10.74           C  
ATOM    538  N   ASN A  70      22.767   0.583  65.267  1.00 10.94           N  
ATOM    539  CA  ASN A  70      23.188   1.323  66.482  1.00 12.43           C  
ATOM    540  C   ASN A  70      22.229   1.022  67.654  1.00 11.94           C  
ATOM    541  O   ASN A  70      22.678   0.874  68.798  1.00 12.36           O  
ATOM    542  CB  ASN A  70      23.200   2.810  66.157  1.00 14.45           C  
ATOM    543  CG  ASN A  70      24.464   3.274  65.451  1.00 16.14           C  
ATOM    544  OD1 ASN A  70      25.589   2.810  65.761  1.00 18.81           O  
ATOM    545  ND2 ASN A  70      24.227   4.266  64.617  1.00 18.23           N  
ATOM    546  N   ALA A  71      20.953   0.963  67.371  1.00 11.08           N  
ATOM    547  CA  ALA A  71      19.917   0.691  68.374  1.00 11.50           C  
ATOM    548  C   ALA A  71      20.211  -0.672  69.038  1.00 10.98           C  
ATOM    549  O   ALA A  71      19.872  -0.790  70.239  1.00 11.15           O  
ATOM    550  CB  ALA A  71      18.530   0.686  67.767  1.00 11.53           C  
ATOM    551  N   ILE A  72      20.684  -1.625  68.275  1.00  9.92           N  
ATOM    552  CA  ILE A  72      20.977  -2.963  68.855  1.00 10.09           C  
ATOM    553  C   ILE A  72      22.250  -2.844  69.674  1.00 10.31           C  
ATOM    554  O   ILE A  72      22.376  -3.481  70.719  1.00 10.57           O  
ATOM    555  CB  ILE A  72      21.149  -4.029  67.696  1.00  9.99           C  
ATOM    556  CG1 ILE A  72      19.868  -4.123  66.849  1.00  9.72           C  
ATOM    557  CG2 ILE A  72      21.605  -5.397  68.261  1.00  9.69           C  
ATOM    558  CD1 ILE A  72      19.990  -4.898  65.507  1.00  9.94           C  
ATOM    559  N   ALA A  73      23.204  -2.069  69.193  1.00 10.95           N  
ATOM    560  CA  ALA A  73      24.497  -1.916  69.914  1.00 11.71           C  
ATOM    561  C   ALA A  73      24.223  -1.210  71.227  1.00 13.14           C  
ATOM    562  O   ALA A  73      24.782  -1.625  72.273  1.00 13.80           O  
ATOM    563  CB  ALA A  73      25.516  -1.239  69.024  1.00 12.05           C  
ATOM    564  N   GLU A  74      23.355  -0.222  71.227  1.00 13.92           N  
ATOM    565  CA  GLU A  74      23.020   0.523  72.456  1.00 17.38           C  
ATOM    566  C   GLU A  74      22.449  -0.356  73.558  1.00 17.10           C  
ATOM    567  O   GLU A  74      22.702  -0.153  74.787  1.00 16.69           O  
ATOM    568  CB  GLU A  74      22.119   1.694  72.103  1.00 20.51           C  
ATOM    569  CG  GLU A  74      22.633   3.057  72.583  1.00 25.77           C  
ATOM    570  CD  GLU A  74      23.689   3.768  71.806  1.00 28.28           C  
ATOM    571  OE1 GLU A  74      23.375   4.010  70.578  1.00 30.20           O  
ATOM    572  OE2 GLU A  74      24.806   4.089  72.258  1.00 29.95           O  
ATOM    573  N   ARG A  75      21.785  -1.437  73.176  1.00 16.08           N  
ATOM    574  CA  ARG A  75      21.189  -2.425  74.080  1.00 17.90           C  
ATOM    575  C   ARG A  75      22.160  -3.531  74.448  1.00 17.04           C  
ATOM    576  O   ARG A  75      21.830  -4.429  75.224  1.00 18.83           O  
ATOM    577  CB  ARG A  75      19.811  -2.879  73.586  1.00 18.02           C  
ATOM    578  CG  ARG A  75      18.881  -1.694  73.318  1.00 20.05           C  
ATOM    579  CD  ARG A  75      18.155  -1.215  74.532  1.00 20.96           C  
ATOM    580  NE  ARG A  75      17.213  -2.178  75.055  1.00 21.68           N  
ATOM    581  CZ  ARG A  75      15.916  -2.262  74.702  1.00 22.15           C  
ATOM    582  NH1 ARG A  75      15.411  -1.417  73.798  1.00 22.52           N  
ATOM    583  NH2 ARG A  75      15.129  -3.180  75.210  1.00 22.78           N  
ATOM    584  N   GLY A  76      23.375  -3.476  73.982  1.00 15.40           N  
ATOM    585  CA  GLY A  76      24.509  -4.276  74.250  1.00 15.22           C  
ATOM    586  C   GLY A  76      24.705  -5.535  73.459  1.00 15.95           C  
ATOM    587  O   GLY A  76      25.655  -6.256  73.826  1.00 15.77           O  
ATOM    588  N   ARG A  77      23.922  -5.723  72.385  1.00 14.80           N  
ATOM    589  CA  ARG A  77      24.101  -6.997  71.651  1.00 15.50           C  
ATOM    590  C   ARG A  77      25.198  -6.968  70.620  1.00 13.98           C  
ATOM    591  O   ARG A  77      25.716  -8.009  70.182  1.00 12.97           O  
ATOM    592  CB  ARG A  77      22.763  -7.466  71.128  1.00 16.49           C  
ATOM    593  CG  ARG A  77      21.777  -7.812  72.230  1.00 20.26           C  
ATOM    594  CD  ARG A  77      20.826  -8.824  71.679  1.00 21.81           C  
ATOM    595  NE  ARG A  77      21.181 -10.162  71.934  1.00 24.21           N  
ATOM    596  CZ  ARG A  77      20.716 -11.288  71.397  1.00 24.02           C  
ATOM    597  NH1 ARG A  77      19.831 -11.357  70.380  1.00 22.94           N  
ATOM    598  NH2 ARG A  77      21.157 -12.404  72.004  1.00 24.62           N  
ATOM    599  N   ILE A  78      25.634  -5.822  70.196  1.00 12.43           N  
ATOM    600  CA  ILE A  78      26.670  -5.570  69.236  1.00 13.59           C  
ATOM    601  C   ILE A  78      27.677  -4.568  69.829  1.00 14.72           C  
ATOM    602  O   ILE A  78      27.225  -3.704  70.620  1.00 14.06           O  
ATOM    603  CB  ILE A  78      26.018  -4.982  67.908  1.00 13.20           C  
ATOM    604  CG1 ILE A  78      25.084  -5.985  67.230  1.00 13.15           C  
ATOM    605  CG2 ILE A  78      27.074  -4.400  66.920  1.00 13.12           C  
ATOM    606  CD1 ILE A  78      24.456  -5.397  65.917  1.00 12.95           C  
ATOM    607  N   ASP A  79      28.925  -4.696  69.462  1.00 16.39           N  
ATOM    608  CA  ASP A  79      29.981  -3.797  69.857  1.00 19.61           C  
ATOM    609  C   ASP A  79      29.594  -2.380  69.349  1.00 19.85           C  
ATOM    610  O   ASP A  79      29.145  -2.168  68.233  1.00 18.58           O  
ATOM    611  CB  ASP A  79      31.352  -4.148  69.264  1.00 22.68           C  
ATOM    612  CG  ASP A  79      32.375  -3.116  69.688  1.00 25.27           C  
ATOM    613  OD1 ASP A  79      32.689  -2.064  69.151  1.00 25.98           O  
ATOM    614  OD2 ASP A  79      32.901  -3.476  70.789  1.00 28.04           O  
ATOM    615  N   LYS A  80      29.871  -1.427  70.239  1.00 21.33           N  
ATOM    616  CA  LYS A  80      29.570  -0.025  69.956  1.00 21.72           C  
ATOM    617  C   LYS A  80      30.251   0.558  68.727  1.00 21.11           C  
ATOM    618  O   LYS A  80      29.708   1.467  68.049  1.00 20.05           O  
ATOM    619  CB  LYS A  80      29.973   0.795  71.199  1.00 24.17           C  
ATOM    620  CG  LYS A  80      29.117   2.049  71.340  1.00 26.65           C  
ATOM    621  CD  LYS A  80      28.097   1.901  72.456  1.00 28.44           C  
ATOM    622  CE  LYS A  80      27.021   0.884  72.117  1.00 29.60           C  
ATOM    623  NZ  LYS A  80      27.070  -0.133  73.233  1.00 30.93           N  
ATOM    624  N   ASN A  81      31.421   0.064  68.417  1.00 20.46           N  
ATOM    625  CA  ASN A  81      32.261   0.509  67.301  1.00 20.44           C  
ATOM    626  C   ASN A  81      32.175  -0.415  66.086  1.00 18.04           C  
ATOM    627  O   ASN A  81      33.089  -0.538  65.225  1.00 17.54           O  
ATOM    628  CB  ASN A  81      33.692   0.770  67.795  1.00 22.70           C  
ATOM    629  CG  ASN A  81      33.827   1.896  68.798  1.00 25.02           C  
ATOM    630  OD1 ASN A  81      33.305   3.037  68.629  1.00 26.29           O  
ATOM    631  ND2 ASN A  81      34.512   1.570  69.914  1.00 26.42           N  
ATOM    632  N   TRP A  82      31.017  -1.012  65.874  1.00 16.10           N  
ATOM    633  CA  TRP A  82      30.748  -1.931  64.773  1.00 14.31           C  
ATOM    634  C   TRP A  82      30.854  -1.314  63.389  1.00 13.22           C  
ATOM    635  O   TRP A  82      31.237  -2.000  62.428  1.00 13.62           O  
ATOM    636  CB  TRP A  82      29.284  -2.494  64.928  1.00 13.71           C  
ATOM    637  CG  TRP A  82      28.244  -1.427  64.843  1.00 12.49           C  
ATOM    638  CD1 TRP A  82      27.714  -0.632  65.832  1.00 13.31           C  
ATOM    639  CD2 TRP A  82      27.596  -1.052  63.643  1.00 12.57           C  
ATOM    640  NE1 TRP A  82      26.817   0.296  65.281  1.00 13.21           N  
ATOM    641  CE2 TRP A  82      26.731   0.054  63.939  1.00 13.41           C  
ATOM    642  CE3 TRP A  82      27.710  -1.496  62.301  1.00 13.56           C  
ATOM    643  CZ2 TRP A  82      25.969   0.627  62.937  1.00 13.08           C  
ATOM    644  CZ3 TRP A  82      26.956  -0.909  61.298  1.00 13.13           C  
ATOM    645  CH2 TRP A  82      26.107   0.158  61.623  1.00 13.68           C  
ATOM    646  N   ILE A  83      30.548  -0.044  63.205  1.00 13.34           N  
ATOM    647  CA  ILE A  83      30.503   0.523  61.849  1.00 13.53           C  
ATOM    648  C   ILE A  83      31.837   0.543  61.143  1.00 13.52           C  
ATOM    649  O   ILE A  83      31.882   0.494  59.928  1.00 13.39           O  
ATOM    650  CB  ILE A  83      29.741   1.881  61.821  1.00 13.56           C  
ATOM    651  CG1 ILE A  83      29.276   2.183  60.366  1.00 15.17           C  
ATOM    652  CG2 ILE A  83      30.683   3.057  62.230  1.00 14.06           C  
ATOM    653  CD1 ILE A  83      28.089   3.165  60.309  1.00 15.59           C  
ATOM    654  N   LYS A  84      32.926   0.588  61.891  1.00 15.70           N  
ATOM    655  CA  LYS A  84      34.280   0.622  61.326  1.00 17.58           C  
ATOM    656  C   LYS A  84      34.793  -0.760  60.959  1.00 16.79           C  
ATOM    657  O   LYS A  84      35.862  -0.844  60.324  1.00 17.70           O  
ATOM    658  CB  LYS A  84      35.242   1.264  62.357  1.00 20.53           C  
ATOM    659  CG  LYS A  84      34.863   2.760  62.583  1.00 23.83           C  
ATOM    660  CD  LYS A  84      34.218   3.378  61.383  1.00 25.59           C  
ATOM    661  CE  LYS A  84      33.725   4.780  61.411  1.00 27.71           C  
ATOM    662  NZ  LYS A  84      33.207   5.229  62.739  1.00 29.69           N  
ATOM    663  N   ARG A  85      34.080  -1.807  61.312  1.00 14.41           N  
ATOM    664  CA  ARG A  85      34.463  -3.195  61.072  1.00 15.48           C  
ATOM    665  C   ARG A  85      34.504  -3.610  59.617  1.00 14.83           C  
ATOM    666  O   ARG A  85      35.336  -4.528  59.321  1.00 15.44           O  
ATOM    667  CB  ARG A  85      33.713  -4.182  61.976  1.00 15.08           C  
ATOM    668  CG  ARG A  85      33.880  -3.886  63.459  1.00 15.99           C  
ATOM    669  CD  ARG A  85      33.611  -5.096  64.335  1.00 16.39           C  
ATOM    670  NE  ARG A  85      32.192  -5.412  64.307  1.00 16.51           N  
ATOM    671  CZ  ARG A  85      31.466  -5.861  65.324  1.00 16.14           C  
ATOM    672  NH1 ARG A  85      32.029  -5.960  66.566  1.00 15.38           N  
ATOM    673  NH2 ARG A  85      30.247  -6.296  65.112  1.00 14.58           N  
ATOM    674  N   LEU A  86      33.672  -3.066  58.756  1.00 13.65           N  
ATOM    675  CA  LEU A  86      33.631  -3.387  57.301  1.00 14.24           C  
ATOM    676  C   LEU A  86      33.745  -2.044  56.524  1.00 13.88           C  
ATOM    677  O   LEU A  86      33.403  -0.993  57.019  1.00 15.14           O  
ATOM    678  CB  LEU A  86      32.343  -4.148  56.948  1.00 14.37           C  
ATOM    679  CG  LEU A  86      32.122  -5.506  57.555  1.00 15.27           C  
ATOM    680  CD1 LEU A  86      30.703  -6.014  57.343  1.00 15.59           C  
ATOM    681  CD2 LEU A  86      33.101  -6.533  57.019  1.00 14.66           C  
ATOM    682  N   PRO A  87      34.288  -2.128  55.324  1.00 13.64           N  
ATOM    683  CA  PRO A  87      34.528  -0.953  54.505  1.00 14.29           C  
ATOM    684  C   PRO A  87      33.289  -0.148  54.151  1.00 14.23           C  
ATOM    685  O   PRO A  87      32.159  -0.696  54.053  1.00 12.92           O  
ATOM    686  CB  PRO A  87      35.299  -1.467  53.318  1.00 14.41           C  
ATOM    687  CG  PRO A  87      35.617  -2.904  53.558  1.00 14.87           C  
ATOM    688  CD  PRO A  87      34.740  -3.387  54.688  1.00 14.49           C  
ATOM    689  N   ASP A  88      33.501   1.136  53.940  1.00 14.18           N  
ATOM    690  CA  ASP A  88      32.449   2.094  53.516  1.00 13.38           C  
ATOM    691  C   ASP A  88      31.344   2.168  54.561  1.00 12.49           C  
ATOM    692  O   ASP A  88      30.157   2.128  54.208  1.00 12.32           O  
ATOM    693  CB  ASP A  88      31.943   1.580  52.132  1.00 14.98           C  
ATOM    694  CG  ASP A  88      32.628   2.286  50.959  1.00 17.14           C  
ATOM    695  OD1 ASP A  88      32.542   3.516  50.988  1.00 19.01           O  
ATOM    696  OD2 ASP A  88      33.244   1.610  50.126  1.00 17.97           O  
ATOM    697  N   ASP A  89      31.764   2.237  55.818  1.00 12.48           N  
ATOM    698  CA  ASP A  89      30.858   2.326  56.934  1.00 13.68           C  
ATOM    699  C   ASP A  89      29.839   1.155  56.877  1.00 11.71           C  
ATOM    700  O   ASP A  89      28.668   1.338  57.047  1.00 10.87           O  
ATOM    701  CB  ASP A  89      30.194   3.679  57.075  1.00 16.54           C  
ATOM    702  CG  ASP A  89      31.107   4.780  57.654  1.00 19.45           C  
ATOM    703  OD1 ASP A  89      31.947   4.563  58.530  1.00 20.59           O  
ATOM    704  OD2 ASP A  89      30.944   5.911  57.117  1.00 22.38           O  
ATOM    705  N   SER A  90      30.410  -0.015  56.651  1.00 10.74           N  
ATOM    706  CA  SER A  90      29.643  -1.244  56.637  1.00  8.92           C  
ATOM    707  C   SER A  90      28.489  -1.249  55.677  1.00  8.52           C  
ATOM    708  O   SER A  90      27.449  -1.817  55.988  1.00  8.06           O  
ATOM    709  CB  SER A  90      29.158  -1.565  58.092  1.00  9.68           C  
ATOM    710  OG  SER A  90      30.275  -1.822  58.925  1.00 11.32           O  
ATOM    711  N   ALA A  91      28.632  -0.583  54.547  1.00  8.14           N  
ATOM    712  CA  ALA A  91      27.571  -0.514  53.516  1.00  9.57           C  
ATOM    713  C   ALA A  91      28.187  -0.973  52.188  1.00  9.67           C  
ATOM    714  O   ALA A  91      28.689  -0.148  51.440  1.00  9.60           O  
ATOM    715  CB  ALA A  91      27.066   0.923  53.417  1.00  8.37           C  
ATOM    716  N   PRO A  92      28.040  -2.242  51.892  1.00  9.23           N  
ATOM    717  CA  PRO A  92      28.554  -2.800  50.635  1.00  9.29           C  
ATOM    718  C   PRO A  92      27.910  -2.326  49.363  1.00  9.73           C  
ATOM    719  O   PRO A  92      28.550  -2.479  48.290  1.00 10.33           O  
ATOM    720  CB  PRO A  92      28.477  -4.311  50.861  1.00  9.55           C  
ATOM    721  CG  PRO A  92      27.400  -4.499  51.877  1.00  9.73           C  
ATOM    722  CD  PRO A  92      27.408  -3.289  52.753  1.00  9.43           C  
ATOM    723  N   TYR A  93      26.731  -1.768  49.392  1.00  8.14           N  
ATOM    724  CA  TYR A  93      26.030  -1.254  48.233  1.00  7.73           C  
ATOM    725  C   TYR A  93      25.182  -0.044  48.643  1.00  7.61           C  
ATOM    726  O   TYR A  93      25.023   0.222  49.872  1.00  8.16           O  
ATOM    727  CB  TYR A  93      25.190  -2.370  47.556  1.00  7.35           C  
ATOM    728  CG  TYR A  93      23.991  -2.884  48.375  1.00  6.81           C  
ATOM    729  CD1 TYR A  93      22.820  -2.148  48.601  1.00  7.03           C  
ATOM    730  CD2 TYR A  93      24.060  -4.138  48.968  1.00  7.71           C  
ATOM    731  CE1 TYR A  93      21.785  -2.652  49.363  1.00  7.63           C  
ATOM    732  CE2 TYR A  93      23.041  -4.701  49.745  1.00  8.29           C  
ATOM    733  CZ  TYR A  93      21.883  -3.931  49.928  1.00  8.00           C  
ATOM    734  OH  TYR A  93      20.851  -4.513  50.649  1.00  9.17           O  
ATOM    735  N   THR A  94      24.733   0.696  47.654  1.00  6.67           N  
ATOM    736  CA  THR A  94      23.864   1.862  47.979  1.00  6.80           C  
ATOM    737  C   THR A  94      22.559   1.748  47.118  1.00  7.35           C  
ATOM    738  O   THR A  94      22.453   0.844  46.327  1.00  7.36           O  
ATOM    739  CB  THR A  94      24.643   3.210  47.640  1.00  8.41           C  
ATOM    740  OG1 THR A  94      24.855   3.279  46.214  1.00  9.07           O  
ATOM    741  CG2 THR A  94      25.940   3.294  48.488  1.00  9.05           C  
ATOM    742  N   SER A  95      21.650   2.652  47.428  1.00  6.84           N  
ATOM    743  CA  SER A  95      20.390   2.716  46.652  1.00  7.53           C  
ATOM    744  C   SER A  95      19.925   4.158  46.765  1.00  6.73           C  
ATOM    745  O   SER A  95      20.614   5.057  47.301  1.00  8.40           O  
ATOM    746  CB  SER A  95      19.399   1.649  47.033  1.00  7.32           C  
ATOM    747  OG  SER A  95      18.302   1.610  46.157  1.00  7.85           O  
ATOM    748  N   THR A  96      18.714   4.385  46.228  1.00  6.79           N  
ATOM    749  CA  THR A  96      18.135   5.728  46.284  1.00  5.63           C  
ATOM    750  C   THR A  96      16.610   5.565  46.313  1.00  6.15           C  
ATOM    751  O   THR A  96      16.137   4.424  46.256  1.00  6.52           O  
ATOM    752  CB  THR A  96      18.698   6.691  45.183  1.00  6.41           C  
ATOM    753  OG1 THR A  96      18.159   8.019  45.592  1.00  7.00           O  
ATOM    754  CG2 THR A  96      18.343   6.266  43.756  1.00  8.31           C  
ATOM    755  N   ILE A  97      15.912   6.681  46.327  1.00  5.53           N  
ATOM    756  CA  ILE A  97      14.440   6.666  46.383  1.00  5.61           C  
ATOM    757  C   ILE A  97      13.861   7.229  45.084  1.00  6.45           C  
ATOM    758  O   ILE A  97      14.269   8.390  44.745  1.00  5.82           O  
ATOM    759  CB  ILE A  97      13.988   7.447  47.654  1.00  5.66           C  
ATOM    760  CG1 ILE A  97      14.530   6.844  48.982  1.00  5.85           C  
ATOM    761  CG2 ILE A  97      12.426   7.511  47.654  1.00  6.96           C  
ATOM    762  CD1 ILE A  97      14.273   5.284  49.109  1.00  4.19           C  
ATOM    763  N   VAL A  98      13.001   6.484  44.406  1.00  5.99           N  
ATOM    764  CA  VAL A  98      12.409   6.987  43.149  1.00  7.59           C  
ATOM    765  C   VAL A  98      10.905   6.780  43.163  1.00  7.61           C  
ATOM    766  O   VAL A  98      10.383   6.242  44.152  1.00  8.28           O  
ATOM    767  CB  VAL A  98      13.058   6.375  41.892  1.00  8.28           C  
ATOM    768  CG1 VAL A  98      14.554   6.681  41.864  1.00  8.20           C  
ATOM    769  CG2 VAL A  98      12.772   4.898  41.779  1.00  8.54           C  
ATOM    770  N   PHE A  99      10.232   7.219  42.104  1.00  6.82           N  
ATOM    771  CA  PHE A  99       8.764   6.987  42.132  1.00  7.80           C  
ATOM    772  C   PHE A  99       8.446   5.935  41.101  1.00  8.67           C  
ATOM    773  O   PHE A  99       9.074   5.763  40.027  1.00  9.27           O  
ATOM    774  CB  PHE A  99       8.001   8.266  41.793  1.00  8.71           C  
ATOM    775  CG  PHE A  99       8.458   9.530  42.457  1.00  9.50           C  
ATOM    776  CD1 PHE A  99       8.882   9.506  43.770  1.00  9.59           C  
ATOM    777  CD2 PHE A  99       8.327  10.730  41.765  1.00 10.53           C  
ATOM    778  CE1 PHE A  99       9.261  10.686  44.476  1.00  8.95           C  
ATOM    779  CE2 PHE A  99       8.694  11.920  42.428  1.00 10.17           C  
ATOM    780  CZ  PHE A  99       9.175  11.881  43.728  1.00  9.47           C  
ATOM    781  N   LEU A 100       7.402   5.180  41.440  1.00  9.31           N  
ATOM    782  CA  LEU A 100       6.876   4.212  40.437  1.00  8.65           C  
ATOM    783  C   LEU A 100       5.448   4.622  40.126  1.00  8.37           C  
ATOM    784  O   LEU A 100       4.649   4.859  41.087  1.00  7.59           O  
ATOM    785  CB  LEU A 100       6.916   2.800  41.016  1.00  9.55           C  
ATOM    786  CG  LEU A 100       6.672   1.728  39.943  1.00 11.04           C  
ATOM    787  CD1 LEU A 100       7.915   1.600  39.053  1.00 11.92           C  
ATOM    788  CD2 LEU A 100       6.415   0.420  40.677  1.00 10.69           C  
ATOM    789  N   VAL A 101       5.089   4.790  38.869  1.00  7.20           N  
ATOM    790  CA  VAL A 101       3.703   5.165  38.516  1.00  8.74           C  
ATOM    791  C   VAL A 101       3.144   4.103  37.556  1.00  8.54           C  
ATOM    792  O   VAL A 101       3.841   3.195  37.047  1.00  9.34           O  
ATOM    793  CB  VAL A 101       3.678   6.587  37.895  1.00  9.14           C  
ATOM    794  CG1 VAL A 101       4.192   7.629  38.940  1.00  9.93           C  
ATOM    795  CG2 VAL A 101       4.465   6.597  36.567  1.00 10.13           C  
ATOM    796  N   ARG A 102       1.860   4.271  37.301  1.00  8.55           N  
ATOM    797  CA  ARG A 102       1.199   3.328  36.383  1.00 10.19           C  
ATOM    798  C   ARG A 102       1.484   3.787  34.957  1.00 11.80           C  
ATOM    799  O   ARG A 102       1.737   4.978  34.674  1.00 12.10           O  
ATOM    800  CB  ARG A 102      -0.281   3.101  36.680  1.00 10.81           C  
ATOM    801  CG  ARG A 102      -0.498   2.805  38.177  1.00  9.46           C  
ATOM    802  CD  ARG A 102      -1.917   2.533  38.544  1.00 10.89           C  
ATOM    803  NE  ARG A 102      -1.990   2.064  39.929  1.00  9.73           N  
ATOM    804  CZ  ARG A 102      -1.701   0.904  40.479  1.00  8.87           C  
ATOM    805  NH1 ARG A 102      -1.435  -0.153  39.731  1.00 10.36           N  
ATOM    806  NH2 ARG A 102      -1.558   0.844  41.835  1.00  8.78           N  
ATOM    807  N   LYS A 103       1.509   2.829  34.081  1.00 13.96           N  
ATOM    808  CA  LYS A 103       1.782   3.032  32.641  1.00 16.45           C  
ATOM    809  C   LYS A 103       0.975   4.202  32.076  1.00 15.98           C  
ATOM    810  O   LYS A 103      -0.228   4.345  32.259  1.00 15.59           O  
ATOM    811  CB  LYS A 103       1.460   1.763  31.878  1.00 18.73           C  
ATOM    812  CG  LYS A 103       1.815   1.723  30.381  1.00 21.73           C  
ATOM    813  CD  LYS A 103       3.287   2.039  30.211  1.00 24.04           C  
ATOM    814  CE  LYS A 103       4.257   0.874  30.282  1.00 25.81           C  
ATOM    815  NZ  LYS A 103       5.416   1.165  29.336  1.00 26.95           N  
ATOM    816  N   GLY A 104       1.754   5.076  31.440  1.00 17.01           N  
ATOM    817  CA  GLY A 104       1.158   6.286  30.903  1.00 17.71           C  
ATOM    818  C   GLY A 104       1.170   7.442  31.878  1.00 17.96           C  
ATOM    819  O   GLY A 104       0.742   8.543  31.426  1.00 19.15           O  
ATOM    820  N   ASN A 105       1.603   7.279  33.121  1.00 16.92           N  
ATOM    821  CA  ASN A 105       1.656   8.424  34.067  1.00 16.16           C  
ATOM    822  C   ASN A 105       0.445   9.313  33.982  1.00 16.05           C  
ATOM    823  O   ASN A 105       0.551  10.538  33.672  1.00 16.39           O  
ATOM    824  CB  ASN A 105       2.997   9.116  33.827  1.00 15.03           C  
ATOM    825  CG  ASN A 105       3.377  10.083  34.943  1.00 14.73           C  
ATOM    826  OD1 ASN A 105       2.687  10.177  35.960  1.00 13.90           O  
ATOM    827  ND2 ASN A 105       4.449  10.794  34.703  1.00 14.91           N  
ATOM    828  N   PRO A 106      -0.726   8.785  34.251  1.00 16.84           N  
ATOM    829  CA  PRO A 106      -1.986   9.516  34.152  1.00 18.17           C  
ATOM    830  C   PRO A 106      -2.153  10.706  35.042  1.00 18.95           C  
ATOM    831  O   PRO A 106      -2.961  11.629  34.689  1.00 19.95           O  
ATOM    832  CB  PRO A 106      -3.083   8.464  34.420  1.00 18.40           C  
ATOM    833  CG  PRO A 106      -2.341   7.442  35.254  1.00 16.67           C  
ATOM    834  CD  PRO A 106      -0.946   7.367  34.660  1.00 16.45           C  
ATOM    835  N   LYS A 107      -1.440  10.804  36.186  1.00 18.21           N  
ATOM    836  CA  LYS A 107      -1.521  11.920  37.076  1.00 18.88           C  
ATOM    837  C   LYS A 107      -0.408  12.957  36.807  1.00 18.36           C  
ATOM    838  O   LYS A 107      -0.265  13.920  37.570  1.00 18.10           O  
ATOM    839  CB  LYS A 107      -1.435  11.515  38.544  1.00 19.98           C  
ATOM    840  CG  LYS A 107      -2.524  10.582  39.025  1.00 21.68           C  
ATOM    841  CD  LYS A 107      -3.870  10.992  38.516  1.00 22.71           C  
ATOM    842  CE  LYS A 107      -4.922  11.101  39.547  1.00 23.79           C  
ATOM    843  NZ  LYS A 107      -5.505   9.861  40.042  1.00 25.57           N  
ATOM    844  N   GLN A 108       0.400  12.725  35.818  1.00 18.17           N  
ATOM    845  CA  GLN A 108       1.484  13.545  35.310  1.00 19.09           C  
ATOM    846  C   GLN A 108       2.459  13.984  36.412  1.00 17.29           C  
ATOM    847  O   GLN A 108       2.724  15.170  36.666  1.00 16.57           O  
ATOM    848  CB  GLN A 108       0.934  14.750  34.547  1.00 23.19           C  
ATOM    849  CG  GLN A 108       0.208  14.231  33.276  1.00 27.09           C  
ATOM    850  CD  GLN A 108      -1.113  14.898  33.036  1.00 29.75           C  
ATOM    851  OE1 GLN A 108      -1.252  15.762  32.146  1.00 31.32           O  
ATOM    852  NE2 GLN A 108      -2.169  14.508  33.785  1.00 30.54           N  
ATOM    853  N   ILE A 109       2.957  12.957  37.047  1.00 14.11           N  
ATOM    854  CA  ILE A 109       3.931  13.051  38.149  1.00 13.97           C  
ATOM    855  C   ILE A 109       5.330  13.249  37.513  1.00 12.41           C  
ATOM    856  O   ILE A 109       5.774  12.389  36.751  1.00 13.94           O  
ATOM    857  CB  ILE A 109       3.927  11.738  39.010  1.00 13.21           C  
ATOM    858  CG1 ILE A 109       2.541  11.431  39.632  1.00 14.37           C  
ATOM    859  CG2 ILE A 109       5.036  11.802  40.140  1.00 13.38           C  
ATOM    860  CD1 ILE A 109       2.080  12.646  40.479  1.00 14.06           C  
ATOM    861  N   HIS A 110       5.970  14.355  37.895  1.00 12.71           N  
ATOM    862  CA  HIS A 110       7.312  14.646  37.400  1.00 12.52           C  
ATOM    863  C   HIS A 110       8.348  14.844  38.530  1.00 11.41           C  
ATOM    864  O   HIS A 110       9.530  14.577  38.234  1.00 11.47           O  
ATOM    865  CB  HIS A 110       7.402  15.895  36.454  1.00 14.64           C  
ATOM    866  CG  HIS A 110       6.492  15.629  35.296  1.00 17.61           C  
ATOM    867  ND1 HIS A 110       6.615  14.567  34.448  1.00 19.13           N  
ATOM    868  CD2 HIS A 110       5.412  16.350  34.915  1.00 18.73           C  
ATOM    869  CE1 HIS A 110       5.615  14.607  33.559  1.00 19.75           C  
ATOM    870  NE2 HIS A 110       4.922  15.698  33.813  1.00 19.81           N  
ATOM    871  N   ASP A 111       7.936  15.308  39.674  1.00 10.41           N  
ATOM    872  CA  ASP A 111       8.898  15.570  40.776  1.00 10.17           C  
ATOM    873  C   ASP A 111       8.132  15.505  42.104  1.00 10.06           C  
ATOM    874  O   ASP A 111       6.900  15.283  42.132  1.00  9.95           O  
ATOM    875  CB  ASP A 111       9.661  16.888  40.465  1.00  9.95           C  
ATOM    876  CG  ASP A 111      11.064  16.903  41.044  1.00  9.84           C  
ATOM    877  OD1 ASP A 111      11.500  15.886  41.609  1.00  9.24           O  
ATOM    878  OD2 ASP A 111      11.736  17.940  40.960  1.00 10.70           O  
ATOM    879  N   TRP A 112       8.890  15.663  43.163  1.00  9.85           N  
ATOM    880  CA  TRP A 112       8.344  15.619  44.561  1.00  9.73           C  
ATOM    881  C   TRP A 112       7.124  16.498  44.745  1.00 10.51           C  
ATOM    882  O   TRP A 112       6.186  16.147  45.423  1.00 11.10           O  
ATOM    883  CB  TRP A 112       9.428  15.930  45.578  1.00  8.78           C  
ATOM    884  CG  TRP A 112      10.501  14.933  45.719  1.00  9.04           C  
ATOM    885  CD1 TRP A 112      11.749  14.933  45.112  1.00  9.20           C  
ATOM    886  CD2 TRP A 112      10.436  13.718  46.510  1.00  8.92           C  
ATOM    887  NE1 TRP A 112      12.438  13.817  45.536  1.00  9.89           N  
ATOM    888  CE2 TRP A 112      11.643  13.061  46.341  1.00  9.78           C  
ATOM    889  CE3 TRP A 112       9.428  13.194  47.315  1.00 10.08           C  
ATOM    890  CZ2 TRP A 112      11.940  11.817  47.019  1.00  9.68           C  
ATOM    891  CZ3 TRP A 112       9.677  11.940  47.909  1.00 10.07           C  
ATOM    892  CH2 TRP A 112      10.892  11.308  47.781  1.00 10.30           C  
ATOM    893  N   ASN A 113       7.210  17.727  44.166  1.00 10.30           N  
ATOM    894  CA  ASN A 113       6.048  18.646  44.321  1.00 11.84           C  
ATOM    895  C   ASN A 113       4.779  18.068  43.770  1.00 11.01           C  
ATOM    896  O   ASN A 113       3.695  18.522  44.194  1.00 12.45           O  
ATOM    897  CB  ASN A 113       6.411  20.014  43.714  1.00 13.25           C  
ATOM    898  CG  ASN A 113       6.733  19.935  42.245  1.00 15.81           C  
ATOM    899  OD1 ASN A 113       7.418  19.135  41.666  1.00 16.64           O  
ATOM    900  ND2 ASN A 113       6.194  20.947  41.496  1.00 19.33           N  
ATOM    901  N   ASP A 114       4.800  17.174  42.824  1.00 10.43           N  
ATOM    902  CA  ASP A 114       3.532  16.666  42.273  1.00 11.48           C  
ATOM    903  C   ASP A 114       2.798  15.752  43.262  1.00 12.50           C  
ATOM    904  O   ASP A 114       1.615  15.515  43.092  1.00 12.32           O  
ATOM    905  CB  ASP A 114       3.768  15.984  40.903  1.00 10.70           C  
ATOM    906  CG  ASP A 114       4.266  16.908  39.830  1.00 12.33           C  
ATOM    907  OD1 ASP A 114       3.650  17.984  39.632  1.00 13.70           O  
ATOM    908  OD2 ASP A 114       5.248  16.592  39.152  1.00 11.39           O  
ATOM    909  N   LEU A 115       3.523  15.174  44.208  1.00 13.03           N  
ATOM    910  CA  LEU A 115       2.932  14.236  45.183  1.00 13.35           C  
ATOM    911  C   LEU A 115       1.966  14.898  46.185  1.00 14.30           C  
ATOM    912  O   LEU A 115       1.158  14.177  46.779  1.00 14.07           O  
ATOM    913  CB  LEU A 115       4.119  13.584  45.917  1.00 13.69           C  
ATOM    914  CG  LEU A 115       5.134  12.775  45.140  1.00 14.77           C  
ATOM    915  CD1 LEU A 115       6.023  12.019  46.185  1.00 15.17           C  
ATOM    916  CD2 LEU A 115       4.490  11.802  44.222  1.00 14.57           C  
ATOM    917  N   ILE A 116       2.027  16.211  46.341  1.00 14.32           N  
ATOM    918  CA  ILE A 116       1.117  16.913  47.273  1.00 16.00           C  
ATOM    919  C   ILE A 116      -0.118  17.476  46.623  1.00 16.99           C  
ATOM    920  O   ILE A 116      -0.995  17.974  47.372  1.00 18.40           O  
ATOM    921  CB  ILE A 116       1.929  17.969  48.092  1.00 15.85           C  
ATOM    922  CG1 ILE A 116       2.369  19.100  47.146  1.00 16.30           C  
ATOM    923  CG2 ILE A 116       3.112  17.293  48.813  1.00 15.86           C  
ATOM    924  CD1 ILE A 116       2.716  20.419  47.923  1.00 16.48           C  
ATOM    925  N   LYS A 117      -0.269  17.323  45.324  1.00 17.79           N  
ATOM    926  CA  LYS A 117      -1.448  17.767  44.575  1.00 18.73           C  
ATOM    927  C   LYS A 117      -2.679  16.992  45.070  1.00 18.81           C  
ATOM    928  O   LYS A 117      -2.675  15.821  45.423  1.00 18.67           O  
ATOM    929  CB  LYS A 117      -1.362  17.550  43.078  1.00 19.40           C  
ATOM    930  CG  LYS A 117      -0.184  18.157  42.358  1.00 22.44           C  
ATOM    931  CD  LYS A 117      -0.269  18.093  40.818  1.00 23.31           C  
ATOM    932  CE  LYS A 117      -0.232  16.671  40.253  1.00 24.43           C  
ATOM    933  NZ  LYS A 117      -0.065  16.681  38.742  1.00 25.00           N  
ATOM    934  N   PRO A 118      -3.817  17.698  45.070  1.00 20.16           N  
ATOM    935  CA  PRO A 118      -5.093  17.071  45.465  1.00 19.57           C  
ATOM    936  C   PRO A 118      -5.395  15.920  44.519  1.00 19.33           C  
ATOM    937  O   PRO A 118      -5.179  16.009  43.304  1.00 19.82           O  
ATOM    938  CB  PRO A 118      -6.154  18.187  45.253  1.00 20.40           C  
ATOM    939  CG  PRO A 118      -5.358  19.456  45.296  1.00 20.82           C  
ATOM    940  CD  PRO A 118      -3.996  19.115  44.688  1.00 20.47           C  
ATOM    941  N   GLY A 119      -5.950  14.868  45.098  1.00 17.82           N  
ATOM    942  CA  GLY A 119      -6.390  13.728  44.293  1.00 18.13           C  
ATOM    943  C   GLY A 119      -5.293  12.725  44.010  1.00 18.02           C  
ATOM    944  O   GLY A 119      -5.628  11.649  43.431  1.00 19.37           O  
ATOM    945  N   VAL A 120      -4.062  13.022  44.406  1.00 15.87           N  
ATOM    946  CA  VAL A 120      -3.005  11.994  44.095  1.00 14.65           C  
ATOM    947  C   VAL A 120      -2.961  10.987  45.267  1.00 13.24           C  
ATOM    948  O   VAL A 120      -2.846  11.446  46.411  1.00 14.61           O  
ATOM    949  CB  VAL A 120      -1.635  12.592  43.784  1.00 14.46           C  
ATOM    950  CG1 VAL A 120      -0.587  11.471  43.657  1.00 14.02           C  
ATOM    951  CG2 VAL A 120      -1.668  13.466  42.541  1.00 15.03           C  
ATOM    952  N   SER A 121      -3.001   9.713  44.914  1.00 10.97           N  
ATOM    953  CA  SER A 121      -2.944   8.696  46.030  1.00 10.68           C  
ATOM    954  C   SER A 121      -1.476   8.187  46.101  1.00  9.76           C  
ATOM    955  O   SER A 121      -1.056   7.560  45.140  1.00 10.04           O  
ATOM    956  CB  SER A 121      -3.890   7.560  45.776  1.00 11.25           C  
ATOM    957  OG  SER A 121      -3.638   6.493  46.736  1.00 13.33           O  
ATOM    958  N   VAL A 122      -0.897   8.385  47.273  1.00  7.90           N  
ATOM    959  CA  VAL A 122       0.526   8.014  47.443  1.00  8.50           C  
ATOM    960  C   VAL A 122       0.608   6.760  48.332  1.00  8.56           C  
ATOM    961  O   VAL A 122      -0.090   6.696  49.307  1.00  8.02           O  
ATOM    962  CB  VAL A 122       1.301   9.185  48.064  1.00  9.20           C  
ATOM    963  CG1 VAL A 122       2.777   8.760  48.389  1.00  9.33           C  
ATOM    964  CG2 VAL A 122       1.293  10.478  47.259  1.00  9.34           C  
ATOM    965  N   ILE A 123       1.562   5.911  47.993  1.00  7.19           N  
ATOM    966  CA  ILE A 123       1.847   4.706  48.756  1.00  6.57           C  
ATOM    967  C   ILE A 123       3.287   4.810  49.307  1.00  7.23           C  
ATOM    968  O   ILE A 123       4.245   4.953  48.558  1.00  8.83           O  
ATOM    969  CB  ILE A 123       1.656   3.447  47.852  1.00  6.85           C  
ATOM    970  CG1 ILE A 123       0.241   3.333  47.301  1.00  6.40           C  
ATOM    971  CG2 ILE A 123       1.986   2.148  48.685  1.00  6.82           C  
ATOM    972  CD1 ILE A 123      -0.926   3.412  48.290  1.00  7.69           C  
ATOM    973  N   THR A 124       3.417   4.726  50.635  1.00  6.52           N  
ATOM    974  CA  THR A 124       4.759   4.800  51.242  1.00  7.45           C  
ATOM    975  C   THR A 124       4.645   4.020  52.570  1.00  8.26           C  
ATOM    976  O   THR A 124       3.568   4.074  53.219  1.00  8.43           O  
ATOM    977  CB  THR A 124       5.183   6.311  51.397  1.00  8.01           C  
ATOM    978  OG1 THR A 124       6.631   6.291  51.764  1.00  8.92           O  
ATOM    979  CG2 THR A 124       4.278   7.022  52.414  1.00  7.26           C  
ATOM    980  N   PRO A 125       5.689   3.333  53.036  1.00  8.66           N  
ATOM    981  CA  PRO A 125       5.566   2.558  54.279  1.00  8.56           C  
ATOM    982  C   PRO A 125       5.587   3.466  55.493  1.00  8.35           C  
ATOM    983  O   PRO A 125       5.893   4.681  55.437  1.00  5.96           O  
ATOM    984  CB  PRO A 125       6.655   1.496  54.208  1.00  8.36           C  
ATOM    985  CG  PRO A 125       7.695   2.113  53.276  1.00  9.01           C  
ATOM    986  CD  PRO A 125       6.969   3.101  52.386  1.00  8.45           C  
ATOM    987  N   ASN A 126       5.416   2.869  56.665  1.00  7.56           N  
ATOM    988  CA  ASN A 126       5.371   3.531  57.951  1.00  9.67           C  
ATOM    989  C   ASN A 126       6.733   3.812  58.572  1.00  9.16           C  
ATOM    990  O   ASN A 126       7.446   2.874  58.925  1.00  9.40           O  
ATOM    991  CB  ASN A 126       4.612   2.518  58.897  1.00 10.72           C  
ATOM    992  CG  ASN A 126       4.310   3.205  60.211  1.00 11.91           C  
ATOM    993  OD1 ASN A 126       4.718   4.291  60.578  1.00 12.38           O  
ATOM    994  ND2 ASN A 126       3.393   2.558  60.973  1.00 15.48           N  
ATOM    995  N   PRO A 127       7.088   5.061  58.784  1.00 10.05           N  
ATOM    996  CA  PRO A 127       8.397   5.353  59.391  1.00 10.10           C  
ATOM    997  C   PRO A 127       8.605   4.711  60.776  1.00 11.84           C  
ATOM    998  O   PRO A 127       9.767   4.627  61.213  1.00 11.52           O  
ATOM    999  CB  PRO A 127       8.470   6.874  59.476  1.00 11.24           C  
ATOM   1000  CG  PRO A 127       7.296   7.382  58.685  1.00 12.02           C  
ATOM   1001  CD  PRO A 127       6.345   6.266  58.459  1.00  9.99           C  
ATOM   1002  N   LYS A 128       7.569   4.281  61.454  1.00 11.89           N  
ATOM   1003  CA  LYS A 128       7.687   3.684  62.767  1.00 14.14           C  
ATOM   1004  C   LYS A 128       8.262   2.257  62.711  1.00 13.60           C  
ATOM   1005  O   LYS A 128       8.776   1.788  63.742  1.00 14.90           O  
ATOM   1006  CB  LYS A 128       6.333   3.575  63.459  1.00 15.85           C  
ATOM   1007  CG  LYS A 128       5.677   4.884  63.742  1.00 18.12           C  
ATOM   1008  CD  LYS A 128       6.476   5.797  64.617  1.00 19.17           C  
ATOM   1009  CE  LYS A 128       5.615   7.022  64.942  1.00 21.85           C  
ATOM   1010  NZ  LYS A 128       6.586   7.965  65.648  1.00 23.18           N  
ATOM   1011  N   SER A 129       8.205   1.585  61.581  1.00 11.13           N  
ATOM   1012  CA  SER A 129       8.690   0.217  61.496  1.00 10.50           C  
ATOM   1013  C   SER A 129       9.620   0.015  60.324  1.00  9.58           C  
ATOM   1014  O   SER A 129      10.399  -0.938  60.366  1.00 10.24           O  
ATOM   1015  CB  SER A 129       7.524  -0.726  61.298  1.00 10.97           C  
ATOM   1016  OG  SER A 129       6.590  -0.286  60.352  1.00 10.89           O  
ATOM   1017  N   SER A 130       9.441   0.815  59.293  1.00  8.17           N  
ATOM   1018  CA  SER A 130      10.260   0.681  58.078  1.00  7.66           C  
ATOM   1019  C   SER A 130      11.431   1.649  58.007  1.00  7.16           C  
ATOM   1020  O   SER A 130      11.333   2.849  58.304  1.00  7.63           O  
ATOM   1021  CB  SER A 130       9.339   0.746  56.863  1.00  7.86           C  
ATOM   1022  OG  SER A 130       9.958   0.968  55.606  1.00  7.53           O  
ATOM   1023  N   GLY A 131      12.536   1.121  57.471  1.00  5.69           N  
ATOM   1024  CA  GLY A 131      13.820   1.837  57.146  1.00  5.14           C  
ATOM   1025  C   GLY A 131      13.604   2.647  55.846  1.00  5.29           C  
ATOM   1026  O   GLY A 131      13.882   3.862  55.846  1.00  5.29           O  
ATOM   1027  N   GLY A 132      13.156   2.044  54.787  1.00  4.76           N  
ATOM   1028  CA  GLY A 132      12.821   2.676  53.502  1.00  5.14           C  
ATOM   1029  C   GLY A 132      11.818   3.807  53.742  1.00  5.82           C  
ATOM   1030  O   GLY A 132      11.961   4.879  53.134  1.00  6.91           O  
ATOM   1031  N   ALA A 133      10.872   3.615  54.674  1.00  5.49           N  
ATOM   1032  CA  ALA A 133       9.893   4.706  54.999  1.00  5.71           C  
ATOM   1033  C   ALA A 133      10.611   5.980  55.507  1.00  5.44           C  
ATOM   1034  O   ALA A 133      10.146   7.106  55.310  1.00  6.29           O  
ATOM   1035  CB  ALA A 133       8.955   4.207  56.115  1.00  4.65           C  
ATOM   1036  N   ARG A 134      11.688   5.753  56.256  1.00  5.22           N  
ATOM   1037  CA  ARG A 134      12.454   6.854  56.877  1.00  5.89           C  
ATOM   1038  C   ARG A 134      13.315   7.476  55.790  1.00  6.31           C  
ATOM   1039  O   ARG A 134      13.331   8.730  55.762  1.00  6.16           O  
ATOM   1040  CB  ARG A 134      13.217   6.464  58.134  1.00  4.85           C  
ATOM   1041  CG  ARG A 134      12.283   6.252  59.349  1.00  5.24           C  
ATOM   1042  CD  ARG A 134      13.062   5.634  60.493  1.00  6.11           C  
ATOM   1043  NE  ARG A 134      13.070   4.173  60.324  1.00  6.84           N  
ATOM   1044  CZ  ARG A 134      13.935   3.338  60.917  1.00  7.51           C  
ATOM   1045  NH1 ARG A 134      14.856   3.748  61.764  1.00  7.20           N  
ATOM   1046  NH2 ARG A 134      13.812   2.010  60.648  1.00  7.39           N  
ATOM   1047  N   TRP A 135      13.939   6.716  54.914  1.00  4.95           N  
ATOM   1048  CA  TRP A 135      14.685   7.308  53.812  1.00  6.23           C  
ATOM   1049  C   TRP A 135      13.731   8.182  52.937  1.00  6.75           C  
ATOM   1050  O   TRP A 135      14.077   9.279  52.485  1.00  5.33           O  
ATOM   1051  CB  TRP A 135      15.390   6.276  52.937  1.00  5.93           C  
ATOM   1052  CG  TRP A 135      16.557   5.585  53.473  1.00  6.82           C  
ATOM   1053  CD1 TRP A 135      16.650   4.266  53.883  1.00  7.57           C  
ATOM   1054  CD2 TRP A 135      17.829   6.182  53.855  1.00  6.42           C  
ATOM   1055  NE1 TRP A 135      17.927   3.995  54.377  1.00  6.36           N  
ATOM   1056  CE2 TRP A 135      18.653   5.126  54.349  1.00  6.30           C  
ATOM   1057  CE3 TRP A 135      18.388   7.461  53.699  1.00  6.78           C  
ATOM   1058  CZ2 TRP A 135      19.958   5.294  54.787  1.00  6.62           C  
ATOM   1059  CZ3 TRP A 135      19.701   7.624  54.109  1.00  5.53           C  
ATOM   1060  CH2 TRP A 135      20.488   6.577  54.618  1.00  5.90           C  
ATOM   1061  N   ASN A 136      12.528   7.629  52.725  1.00  5.84           N  
ATOM   1062  CA  ASN A 136      11.537   8.365  51.892  1.00  6.86           C  
ATOM   1063  C   ASN A 136      11.174   9.723  52.499  1.00  6.20           C  
ATOM   1064  O   ASN A 136      11.076  10.730  51.750  1.00  5.47           O  
ATOM   1065  CB  ASN A 136      10.264   7.511  51.764  1.00  6.50           C  
ATOM   1066  CG  ASN A 136      10.407   6.232  50.931  1.00  7.34           C  
ATOM   1067  OD1 ASN A 136      11.471   5.945  50.394  1.00  7.12           O  
ATOM   1068  ND2 ASN A 136       9.310   5.526  50.804  1.00  6.15           N  
ATOM   1069  N   TYR A 137      10.921   9.664  53.812  1.00  7.05           N  
ATOM   1070  CA  TYR A 137      10.562  10.898  54.561  1.00  7.08           C  
ATOM   1071  C   TYR A 137      11.712  11.886  54.448  1.00  8.20           C  
ATOM   1072  O   TYR A 137      11.422  13.066  54.137  1.00  8.08           O  
ATOM   1073  CB  TYR A 137      10.166  10.493  55.959  1.00  7.78           C  
ATOM   1074  CG  TYR A 137       9.636  11.649  56.849  1.00  8.55           C  
ATOM   1075  CD1 TYR A 137      10.476  12.503  57.499  1.00  9.31           C  
ATOM   1076  CD2 TYR A 137       8.250  11.693  56.990  1.00  9.49           C  
ATOM   1077  CE1 TYR A 137       9.958  13.486  58.374  1.00  9.49           C  
ATOM   1078  CE2 TYR A 137       7.716  12.636  57.880  1.00  9.82           C  
ATOM   1079  CZ  TYR A 137       8.584  13.530  58.502  1.00 10.11           C  
ATOM   1080  OH  TYR A 137       8.038  14.444  59.377  1.00 11.90           O  
ATOM   1081  N   LEU A 138      12.931  11.515  54.702  1.00  7.81           N  
ATOM   1082  CA  LEU A 138      14.069  12.449  54.589  1.00  8.22           C  
ATOM   1083  C   LEU A 138      14.269  12.982  53.177  1.00  7.46           C  
ATOM   1084  O   LEU A 138      14.632  14.147  52.979  1.00  7.18           O  
ATOM   1085  CB  LEU A 138      15.301  11.748  55.197  1.00  8.81           C  
ATOM   1086  CG  LEU A 138      15.146  11.412  56.694  1.00  9.09           C  
ATOM   1087  CD1 LEU A 138      16.406  10.577  57.047  1.00 10.12           C  
ATOM   1088  CD2 LEU A 138      14.983  12.607  57.626  1.00 10.07           C  
ATOM   1089  N   ALA A 139      14.032  12.113  52.216  1.00  7.55           N  
ATOM   1090  CA  ALA A 139      14.175  12.597  50.790  1.00  8.04           C  
ATOM   1091  C   ALA A 139      13.200  13.733  50.507  1.00  8.15           C  
ATOM   1092  O   ALA A 139      13.576  14.735  49.900  1.00  6.52           O  
ATOM   1093  CB  ALA A 139      14.004  11.382  49.928  1.00  7.56           C  
ATOM   1094  N   ALA A 140      11.957  13.550  50.903  1.00  7.90           N  
ATOM   1095  CA  ALA A 140      10.921  14.587  50.677  1.00  8.11           C  
ATOM   1096  C   ALA A 140      11.263  15.851  51.510  1.00  8.52           C  
ATOM   1097  O   ALA A 140      11.092  16.932  50.917  1.00  8.43           O  
ATOM   1098  CB  ALA A 140       9.538  14.068  51.087  1.00  8.84           C  
ATOM   1099  N   TRP A 141      11.688  15.683  52.711  1.00  8.01           N  
ATOM   1100  CA  TRP A 141      12.014  16.868  53.615  1.00  8.12           C  
ATOM   1101  C   TRP A 141      13.176  17.594  52.965  1.00  8.39           C  
ATOM   1102  O   TRP A 141      13.115  18.799  52.894  1.00  8.83           O  
ATOM   1103  CB  TRP A 141      12.271  16.345  55.027  1.00  9.11           C  
ATOM   1104  CG  TRP A 141      12.409  17.466  56.030  1.00 10.88           C  
ATOM   1105  CD1 TRP A 141      13.368  18.409  56.115  1.00 12.23           C  
ATOM   1106  CD2 TRP A 141      11.463  17.742  57.075  1.00 11.91           C  
ATOM   1107  NE1 TRP A 141      13.107  19.258  57.188  1.00 12.50           N  
ATOM   1108  CE2 TRP A 141      11.957  18.878  57.767  1.00 12.17           C  
ATOM   1109  CE3 TRP A 141      10.272  17.155  57.485  1.00 12.85           C  
ATOM   1110  CZ2 TRP A 141      11.280  19.382  58.869  1.00 12.80           C  
ATOM   1111  CZ3 TRP A 141       9.600  17.653  58.586  1.00 13.67           C  
ATOM   1112  CH2 TRP A 141      10.097  18.794  59.236  1.00 12.93           C  
ATOM   1113  N   GLY A 142      14.257  16.992  52.555  1.00  7.93           N  
ATOM   1114  CA  GLY A 142      15.447  17.520  51.877  1.00  9.57           C  
ATOM   1115  C   GLY A 142      15.060  18.320  50.606  1.00  9.67           C  
ATOM   1116  O   GLY A 142      15.509  19.441  50.380  1.00  9.52           O  
ATOM   1117  N   TYR A 143      14.200  17.683  49.815  1.00 10.19           N  
ATOM   1118  CA  TYR A 143      13.641  18.384  48.615  1.00  9.60           C  
ATOM   1119  C   TYR A 143      12.952  19.678  49.039  1.00  9.12           C  
ATOM   1120  O   TYR A 143      13.233  20.700  48.375  1.00  9.10           O  
ATOM   1121  CB  TYR A 143      12.654  17.505  47.824  1.00  9.35           C  
ATOM   1122  CG  TYR A 143      11.940  18.246  46.708  1.00  9.72           C  
ATOM   1123  CD1 TYR A 143      10.807  18.992  46.976  1.00 10.43           C  
ATOM   1124  CD2 TYR A 143      12.405  18.226  45.380  1.00 10.76           C  
ATOM   1125  CE1 TYR A 143      10.166  19.673  45.931  1.00 11.34           C  
ATOM   1126  CE2 TYR A 143      11.802  18.898  44.307  1.00 11.73           C  
ATOM   1127  CZ  TYR A 143      10.672  19.643  44.632  1.00 11.03           C  
ATOM   1128  OH  TYR A 143       9.918  20.349  43.742  1.00 12.79           O  
ATOM   1129  N   ALA A 144      12.071  19.594  50.013  1.00  8.47           N  
ATOM   1130  CA  ALA A 144      11.329  20.789  50.493  1.00 10.21           C  
ATOM   1131  C   ALA A 144      12.316  21.880  50.903  1.00 11.13           C  
ATOM   1132  O   ALA A 144      12.152  23.026  50.564  1.00 11.63           O  
ATOM   1133  CB  ALA A 144      10.366  20.448  51.623  1.00  9.88           C  
ATOM   1134  N   LEU A 145      13.290  21.510  51.736  1.00 11.28           N  
ATOM   1135  CA  LEU A 145      14.297  22.478  52.216  1.00 11.61           C  
ATOM   1136  C   LEU A 145      14.966  23.159  51.044  1.00 12.43           C  
ATOM   1137  O   LEU A 145      15.044  24.399  51.016  1.00 13.24           O  
ATOM   1138  CB  LEU A 145      15.317  21.752  53.120  1.00 12.03           C  
ATOM   1139  CG  LEU A 145      14.889  21.406  54.533  1.00 11.38           C  
ATOM   1140  CD1 LEU A 145      15.986  20.562  55.182  1.00 11.26           C  
ATOM   1141  CD2 LEU A 145      14.677  22.705  55.338  1.00 11.58           C  
ATOM   1142  N   HIS A 146      15.403  22.404  50.084  1.00 12.28           N  
ATOM   1143  CA  HIS A 146      16.100  22.858  48.897  1.00 14.16           C  
ATOM   1144  C   HIS A 146      15.207  23.707  47.979  1.00 14.01           C  
ATOM   1145  O   HIS A 146      15.778  24.537  47.202  1.00 16.36           O  
ATOM   1146  CB  HIS A 146      16.765  21.757  48.078  1.00 14.79           C  
ATOM   1147  CG  HIS A 146      17.849  20.996  48.756  1.00 16.92           C  
ATOM   1148  ND1 HIS A 146      18.159  19.703  48.389  1.00 17.59           N  
ATOM   1149  CD2 HIS A 146      18.588  21.278  49.858  1.00 18.02           C  
ATOM   1150  CE1 HIS A 146      19.122  19.263  49.194  1.00 18.06           C  
ATOM   1151  NE2 HIS A 146      19.383  20.177  50.098  1.00 18.87           N  
ATOM   1152  N   HIS A 147      13.930  23.614  48.078  1.00 13.65           N  
ATOM   1153  CA  HIS A 147      12.997  24.384  47.259  1.00 15.18           C  
ATOM   1154  C   HIS A 147      12.328  25.475  48.050  1.00 16.09           C  
ATOM   1155  O   HIS A 147      11.492  26.191  47.457  1.00 17.94           O  
ATOM   1156  CB  HIS A 147      12.026  23.436  46.482  1.00 14.99           C  
ATOM   1157  CG  HIS A 147      12.768  22.725  45.395  1.00 16.36           C  
ATOM   1158  ND1 HIS A 147      13.665  21.688  45.564  1.00 16.10           N  
ATOM   1159  CD2 HIS A 147      12.727  22.907  44.025  1.00 16.19           C  
ATOM   1160  CE1 HIS A 147      14.183  21.307  44.420  1.00 16.24           C  
ATOM   1161  NE2 HIS A 147      13.621  22.004  43.488  1.00 16.05           N  
ATOM   1162  N   ASN A 148      12.662  25.618  49.321  1.00 15.47           N  
ATOM   1163  CA  ASN A 148      12.079  26.601  50.225  1.00 16.77           C  
ATOM   1164  C   ASN A 148      13.127  27.401  50.974  1.00 16.77           C  
ATOM   1165  O   ASN A 148      12.789  27.850  52.089  1.00 18.29           O  
ATOM   1166  CB  ASN A 148      11.027  26.018  51.157  1.00 17.42           C  
ATOM   1167  CG  ASN A 148       9.787  25.510  50.479  1.00 18.73           C  
ATOM   1168  OD1 ASN A 148       8.898  26.275  50.041  1.00 20.40           O  
ATOM   1169  ND2 ASN A 148       9.706  24.191  50.296  1.00 19.36           N  
ATOM   1170  N   ASN A 149      14.297  27.638  50.437  1.00 17.18           N  
ATOM   1171  CA  ASN A 149      15.292  28.487  51.101  1.00 18.05           C  
ATOM   1172  C   ASN A 149      15.627  28.048  52.513  1.00 17.82           C  
ATOM   1173  O   ASN A 149      15.867  28.838  53.459  1.00 17.88           O  
ATOM   1174  CB  ASN A 149      14.693  29.964  51.044  1.00 18.63           C  
ATOM   1175  CG  ASN A 149      15.851  30.951  51.171  1.00 19.81           C  
ATOM   1176  OD1 ASN A 149      17.038  30.621  50.931  1.00 20.46           O  
ATOM   1177  ND2 ASN A 149      15.484  32.161  51.595  1.00 20.40           N  
ATOM   1178  N   ASN A 150      15.717  26.715  52.697  1.00 16.86           N  
ATOM   1179  CA  ASN A 150      16.084  26.122  53.968  1.00 16.43           C  
ATOM   1180  C   ASN A 150      15.142  26.438  55.098  1.00 16.23           C  
ATOM   1181  O   ASN A 150      15.574  26.315  56.256  1.00 16.91           O  
ATOM   1182  CB  ASN A 150      17.531  26.502  54.349  1.00 17.91           C  
ATOM   1183  CG  ASN A 150      18.477  26.023  53.276  1.00 18.76           C  
ATOM   1184  OD1 ASN A 150      18.490  24.868  52.866  1.00 19.85           O  
ATOM   1185  ND2 ASN A 150      19.305  26.932  52.781  1.00 19.94           N  
ATOM   1186  N   ASP A 151      13.930  26.784  54.773  1.00 15.90           N  
ATOM   1187  CA  ASP A 151      12.911  27.075  55.776  1.00 16.21           C  
ATOM   1188  C   ASP A 151      12.336  25.752  56.284  1.00 16.19           C  
ATOM   1189  O   ASP A 151      11.602  25.095  55.536  1.00 14.88           O  
ATOM   1190  CB  ASP A 151      11.879  28.018  55.154  1.00 16.88           C  
ATOM   1191  CG  ASP A 151      10.941  28.542  56.199  1.00 18.44           C  
ATOM   1192  OD1 ASP A 151      10.574  27.776  57.117  1.00 18.88           O  
ATOM   1193  OD2 ASP A 151      10.521  29.687  56.185  1.00 20.14           O  
ATOM   1194  N   GLN A 152      12.666  25.396  57.527  1.00 16.91           N  
ATOM   1195  CA  GLN A 152      12.181  24.137  58.149  1.00 17.79           C  
ATOM   1196  C   GLN A 152      10.680  24.068  58.360  1.00 17.64           C  
ATOM   1197  O   GLN A 152      10.101  22.967  58.346  1.00 17.53           O  
ATOM   1198  CB  GLN A 152      12.886  23.851  59.504  1.00 18.65           C  
ATOM   1199  CG  GLN A 152      14.363  23.539  59.391  1.00 19.57           C  
ATOM   1200  CD  GLN A 152      14.811  22.157  59.010  1.00 20.63           C  
ATOM   1201  OE1 GLN A 152      14.085  21.164  58.897  1.00 20.40           O  
ATOM   1202  NE2 GLN A 152      16.124  21.999  58.756  1.00 20.86           N  
ATOM   1203  N   ALA A 153      10.003  25.199  58.586  1.00 17.89           N  
ATOM   1204  CA  ALA A 153       8.556  25.228  58.798  1.00 17.59           C  
ATOM   1205  C   ALA A 153       7.875  24.858  57.456  1.00 17.06           C  
ATOM   1206  O   ALA A 153       6.884  24.127  57.471  1.00 16.64           O  
ATOM   1207  CB  ALA A 153       8.074  26.621  59.222  1.00 19.03           C  
ATOM   1208  N   LYS A 154       8.409  25.416  56.397  1.00 16.19           N  
ATOM   1209  CA  LYS A 154       7.883  25.174  55.041  1.00 16.43           C  
ATOM   1210  C   LYS A 154       8.107  23.717  54.660  1.00 15.42           C  
ATOM   1211  O   LYS A 154       7.255  23.070  54.010  1.00 14.58           O  
ATOM   1212  CB  LYS A 154       8.499  26.137  54.038  1.00 18.30           C  
ATOM   1213  CG  LYS A 154       7.960  27.579  54.363  1.00 20.51           C  
ATOM   1214  CD  LYS A 154       7.430  28.221  53.120  1.00 23.86           C  
ATOM   1215  CE  LYS A 154       7.312  29.742  53.149  1.00 25.57           C  
ATOM   1216  NZ  LYS A 154       8.547  30.344  52.499  1.00 26.89           N  
ATOM   1217  N   ALA A 155       9.249  23.189  55.098  1.00 14.97           N  
ATOM   1218  CA  ALA A 155       9.555  21.767  54.801  1.00 12.99           C  
ATOM   1219  C   ALA A 155       8.556  20.893  55.578  1.00 13.70           C  
ATOM   1220  O   ALA A 155       8.001  19.945  54.999  1.00 13.29           O  
ATOM   1221  CB  ALA A 155      10.986  21.441  55.098  1.00 13.12           C  
ATOM   1222  N   GLU A 156       8.278  21.263  56.821  1.00 12.62           N  
ATOM   1223  CA  GLU A 156       7.312  20.483  57.612  1.00 13.02           C  
ATOM   1224  C   GLU A 156       5.929  20.547  56.990  1.00 12.90           C  
ATOM   1225  O   GLU A 156       5.236  19.510  56.891  1.00 13.43           O  
ATOM   1226  CB  GLU A 156       7.279  20.972  59.067  1.00 14.23           C  
ATOM   1227  CG  GLU A 156       6.423  20.093  59.985  1.00 15.78           C  
ATOM   1228  CD  GLU A 156       6.708  20.117  61.454  1.00 17.86           C  
ATOM   1229  OE1 GLU A 156       7.875  20.320  61.778  1.00 19.62           O  
ATOM   1230  OE2 GLU A 156       5.795  19.930  62.273  1.00 21.05           O  
ATOM   1231  N   ASP A 157       5.477  21.703  56.468  1.00 13.10           N  
ATOM   1232  CA  ASP A 157       4.217  21.890  55.776  1.00 13.33           C  
ATOM   1233  C   ASP A 157       4.107  20.991  54.533  1.00 12.04           C  
ATOM   1234  O   ASP A 157       3.038  20.473  54.208  1.00 11.60           O  
ATOM   1235  CB  ASP A 157       4.102  23.357  55.253  1.00 17.00           C  
ATOM   1236  CG  ASP A 157       3.629  24.300  56.327  1.00 19.75           C  
ATOM   1237  OD1 ASP A 157       3.246  23.816  57.428  1.00 20.50           O  
ATOM   1238  OD2 ASP A 157       3.642  25.525  56.115  1.00 21.42           O  
ATOM   1239  N   PHE A 158       5.220  20.893  53.827  1.00 11.62           N  
ATOM   1240  CA  PHE A 158       5.334  20.127  52.598  1.00 12.20           C  
ATOM   1241  C   PHE A 158       5.097  18.636  52.909  1.00 10.91           C  
ATOM   1242  O   PHE A 158       4.274  17.989  52.287  1.00 10.36           O  
ATOM   1243  CB  PHE A 158       6.684  20.330  51.906  1.00 12.47           C  
ATOM   1244  CG  PHE A 158       6.863  19.530  50.606  1.00 14.57           C  
ATOM   1245  CD1 PHE A 158       6.411  20.122  49.434  1.00 15.49           C  
ATOM   1246  CD2 PHE A 158       7.426  18.271  50.592  1.00 15.45           C  
ATOM   1247  CE1 PHE A 158       6.541  19.436  48.205  1.00 16.58           C  
ATOM   1248  CE2 PHE A 158       7.585  17.584  49.392  1.00 16.17           C  
ATOM   1249  CZ  PHE A 158       7.124  18.167  48.205  1.00 16.22           C  
ATOM   1250  N   VAL A 159       5.807  18.167  53.925  1.00 11.69           N  
ATOM   1251  CA  VAL A 159       5.701  16.760  54.307  1.00 11.57           C  
ATOM   1252  C   VAL A 159       4.323  16.448  54.886  1.00 11.96           C  
ATOM   1253  O   VAL A 159       3.744  15.382  54.674  1.00 11.34           O  
ATOM   1254  CB  VAL A 159       6.924  16.310  55.126  1.00 12.29           C  
ATOM   1255  CG1 VAL A 159       6.774  14.873  55.521  1.00 13.58           C  
ATOM   1256  CG2 VAL A 159       8.246  16.473  54.363  1.00 11.57           C  
ATOM   1257  N   LYS A 160       3.727  17.416  55.620  1.00 12.54           N  
ATOM   1258  CA  LYS A 160       2.365  17.248  56.157  1.00 12.82           C  
ATOM   1259  C   LYS A 160       1.382  17.002  54.985  1.00 12.09           C  
ATOM   1260  O   LYS A 160       0.526  16.113  54.999  1.00 11.15           O  
ATOM   1261  CB  LYS A 160       1.962  18.562  56.891  1.00 12.91           C  
ATOM   1262  CG  LYS A 160       0.498  18.508  57.343  1.00 16.53           C  
ATOM   1263  CD  LYS A 160       0.151  19.762  58.134  1.00 18.68           C  
ATOM   1264  CE  LYS A 160      -1.048  19.535  59.067  1.00 21.48           C  
ATOM   1265  NZ  LYS A 160      -1.207  20.754  59.928  1.00 23.28           N  
ATOM   1266  N   ALA A 161       1.558  17.836  53.925  1.00 12.27           N  
ATOM   1267  CA  ALA A 161       0.730  17.767  52.753  1.00 11.55           C  
ATOM   1268  C   ALA A 161       0.930  16.468  51.990  1.00 11.66           C  
ATOM   1269  O   ALA A 161      -0.045  15.930  51.454  1.00 12.71           O  
ATOM   1270  CB  ALA A 161       0.856  18.962  51.835  1.00 11.36           C  
ATOM   1271  N   LEU A 162       2.169  15.945  51.976  1.00 11.03           N  
ATOM   1272  CA  LEU A 162       2.439  14.666  51.341  1.00 10.58           C  
ATOM   1273  C   LEU A 162       1.721  13.555  52.118  1.00 10.34           C  
ATOM   1274  O   LEU A 162       1.044  12.755  51.440  1.00  9.20           O  
ATOM   1275  CB  LEU A 162       3.960  14.449  51.228  1.00 11.31           C  
ATOM   1276  CG  LEU A 162       4.396  12.982  50.846  1.00 12.63           C  
ATOM   1277  CD1 LEU A 162       3.829  12.710  49.505  1.00 14.29           C  
ATOM   1278  CD2 LEU A 162       5.933  13.036  50.790  1.00 14.16           C  
ATOM   1279  N   PHE A 163       1.802  13.540  53.431  1.00 11.41           N  
ATOM   1280  CA  PHE A 163       1.187  12.488  54.264  1.00 11.45           C  
ATOM   1281  C   PHE A 163      -0.314  12.483  54.236  1.00 11.96           C  
ATOM   1282  O   PHE A 163      -0.999  11.476  54.406  1.00 11.62           O  
ATOM   1283  CB  PHE A 163       1.855  12.335  55.620  1.00 12.86           C  
ATOM   1284  CG  PHE A 163       3.087  11.456  55.479  1.00 12.82           C  
ATOM   1285  CD1 PHE A 163       4.282  12.039  55.084  1.00 13.87           C  
ATOM   1286  CD2 PHE A 163       3.030  10.074  55.677  1.00 13.06           C  
ATOM   1287  CE1 PHE A 163       5.456  11.308  54.872  1.00 14.82           C  
ATOM   1288  CE2 PHE A 163       4.204   9.323  55.550  1.00 13.33           C  
ATOM   1289  CZ  PHE A 163       5.403   9.925  55.098  1.00 13.11           C  
ATOM   1290  N   LYS A 164      -0.860  13.683  53.982  1.00 13.04           N  
ATOM   1291  CA  LYS A 164      -2.329  13.792  53.827  1.00 13.91           C  
ATOM   1292  C   LYS A 164      -2.802  12.987  52.640  1.00 12.60           C  
ATOM   1293  O   LYS A 164      -3.952  12.439  52.626  1.00 13.00           O  
ATOM   1294  CB  LYS A 164      -2.691  15.273  53.643  1.00 16.68           C  
ATOM   1295  CG  LYS A 164      -2.561  16.058  54.942  1.00 20.71           C  
ATOM   1296  CD  LYS A 164      -3.067  15.293  56.157  1.00 22.89           C  
ATOM   1297  CE  LYS A 164      -3.356  16.320  57.287  1.00 24.67           C  
ATOM   1298  NZ  LYS A 164      -3.373  17.673  56.567  1.00 25.54           N  
ATOM   1299  N   ASN A 165      -2.019  12.799  51.637  1.00 10.62           N  
ATOM   1300  CA  ASN A 165      -2.251  12.064  50.423  1.00 11.02           C  
ATOM   1301  C   ASN A 165      -1.929  10.567  50.536  1.00 10.06           C  
ATOM   1302  O   ASN A 165      -2.129   9.822  49.533  1.00 10.37           O  
ATOM   1303  CB  ASN A 165      -1.468  12.715  49.250  1.00 11.47           C  
ATOM   1304  CG  ASN A 165      -2.169  13.836  48.516  1.00 13.02           C  
ATOM   1305  OD1 ASN A 165      -1.521  14.621  47.767  1.00 13.03           O  
ATOM   1306  ND2 ASN A 165      -3.479  13.925  48.742  1.00 12.57           N  
ATOM   1307  N   VAL A 166      -1.350  10.103  51.637  1.00 10.82           N  
ATOM   1308  CA  VAL A 166      -0.950   8.681  51.750  1.00 10.67           C  
ATOM   1309  C   VAL A 166      -2.129   7.782  52.019  1.00 11.26           C  
ATOM   1310  O   VAL A 166      -2.785   7.980  53.050  1.00 12.74           O  
ATOM   1311  CB  VAL A 166       0.249   8.434  52.697  1.00 10.89           C  
ATOM   1312  CG1 VAL A 166       0.489   6.943  52.852  1.00 10.37           C  
ATOM   1313  CG2 VAL A 166       1.533   9.091  52.146  1.00 10.37           C  
ATOM   1314  N   GLU A 167      -2.329   6.859  51.072  1.00 10.71           N  
ATOM   1315  CA  GLU A 167      -3.495   5.975  51.171  1.00 11.66           C  
ATOM   1316  C   GLU A 167      -3.275   4.760  52.033  1.00 10.80           C  
ATOM   1317  O   GLU A 167      -4.217   4.424  52.781  1.00 11.21           O  
ATOM   1318  CB  GLU A 167      -3.992   5.501  49.801  1.00 11.43           C  
ATOM   1319  CG  GLU A 167      -5.318   4.750  49.829  1.00 12.85           C  
ATOM   1320  CD  GLU A 167      -5.958   4.686  48.474  1.00 13.93           C  
ATOM   1321  OE1 GLU A 167      -5.611   5.269  47.471  1.00 15.01           O  
ATOM   1322  OE2 GLU A 167      -6.957   3.926  48.474  1.00 14.83           O  
ATOM   1323  N   VAL A 168      -2.137   4.138  51.976  1.00 10.10           N  
ATOM   1324  CA  VAL A 168      -1.860   2.928  52.824  1.00 10.38           C  
ATOM   1325  C   VAL A 168      -0.396   3.032  53.332  1.00 10.09           C  
ATOM   1326  O   VAL A 168       0.489   3.264  52.499  1.00 11.29           O  
ATOM   1327  CB  VAL A 168      -2.031   1.630  52.019  1.00  9.60           C  
ATOM   1328  CG1 VAL A 168      -1.864   0.365  52.894  1.00  9.76           C  
ATOM   1329  CG2 VAL A 168      -3.417   1.501  51.355  1.00 11.06           C  
ATOM   1330  N   LEU A 169      -0.220   2.854  54.603  1.00 10.67           N  
ATOM   1331  CA  LEU A 169       1.109   2.879  55.211  1.00 11.57           C  
ATOM   1332  C   LEU A 169       1.460   1.437  55.649  1.00 11.49           C  
ATOM   1333  O   LEU A 169       1.056   1.106  56.793  1.00 12.82           O  
ATOM   1334  CB  LEU A 169       1.138   3.857  56.327  1.00 13.46           C  
ATOM   1335  CG  LEU A 169       1.452   5.274  56.411  1.00 16.62           C  
ATOM   1336  CD1 LEU A 169       1.472   5.634  57.937  1.00 17.37           C  
ATOM   1337  CD2 LEU A 169       2.773   5.743  55.903  1.00 16.09           C  
ATOM   1338  N   ASP A 170       2.112   0.647  54.858  1.00  9.50           N  
ATOM   1339  CA  ASP A 170       2.512  -0.731  55.197  1.00 10.35           C  
ATOM   1340  C   ASP A 170       3.699  -0.681  56.199  1.00  9.85           C  
ATOM   1341  O   ASP A 170       4.457   0.281  56.228  1.00 10.48           O  
ATOM   1342  CB  ASP A 170       2.871  -1.526  53.925  1.00  9.54           C  
ATOM   1343  CG  ASP A 170       1.599  -1.832  53.120  1.00 10.93           C  
ATOM   1344  OD1 ASP A 170       0.799  -2.686  53.572  1.00 11.97           O  
ATOM   1345  OD2 ASP A 170       1.362  -1.111  52.118  1.00  9.34           O  
ATOM   1346  N   SER A 171       3.829  -1.792  56.906  1.00 10.36           N  
ATOM   1347  CA  SER A 171       4.910  -1.847  57.894  1.00 10.40           C  
ATOM   1348  C   SER A 171       6.301  -2.118  57.315  1.00  9.90           C  
ATOM   1349  O   SER A 171       7.214  -1.778  58.050  1.00 10.12           O  
ATOM   1350  CB  SER A 171       4.576  -2.973  58.911  1.00 12.50           C  
ATOM   1351  OG  SER A 171       4.792  -4.202  58.290  1.00 14.69           O  
ATOM   1352  N   GLY A 172       6.349  -2.671  56.129  1.00  8.79           N  
ATOM   1353  CA  GLY A 172       7.679  -3.032  55.493  1.00  9.58           C  
ATOM   1354  C   GLY A 172       7.508  -2.592  53.996  1.00  9.34           C  
ATOM   1355  O   GLY A 172       6.411  -2.489  53.445  1.00  9.75           O  
ATOM   1356  N   ALA A 173       8.641  -2.257  53.375  1.00  9.53           N  
ATOM   1357  CA  ALA A 173       8.686  -1.758  51.990  1.00  8.33           C  
ATOM   1358  C   ALA A 173       8.180  -2.770  51.002  1.00  7.83           C  
ATOM   1359  O   ALA A 173       7.597  -2.365  49.971  1.00  7.88           O  
ATOM   1360  CB  ALA A 173      10.134  -1.304  51.651  1.00  8.29           C  
ATOM   1361  N   ARG A 174       8.352  -4.069  51.256  1.00  8.33           N  
ATOM   1362  CA  ARG A 174       7.842  -5.071  50.310  1.00  8.02           C  
ATOM   1363  C   ARG A 174       6.284  -5.076  50.409  1.00  8.34           C  
ATOM   1364  O   ARG A 174       5.664  -5.284  49.392  1.00  9.10           O  
ATOM   1365  CB  ARG A 174       8.348  -6.469  50.451  1.00  8.98           C  
ATOM   1366  CG  ARG A 174       7.732  -7.516  49.533  1.00  7.86           C  
ATOM   1367  CD  ARG A 174       7.834  -7.284  48.078  1.00  6.69           C  
ATOM   1368  NE  ARG A 174       9.200  -6.968  47.584  1.00  6.95           N  
ATOM   1369  CZ  ARG A 174      10.036  -7.945  47.273  1.00  7.87           C  
ATOM   1370  NH1 ARG A 174       9.677  -9.239  47.386  1.00  6.95           N  
ATOM   1371  NH2 ARG A 174      11.300  -7.649  46.807  1.00  7.94           N  
ATOM   1372  N   GLY A 175       5.787  -4.819  51.595  1.00  8.08           N  
ATOM   1373  CA  GLY A 175       4.302  -4.676  51.779  1.00  7.59           C  
ATOM   1374  C   GLY A 175       3.846  -3.481  50.903  1.00  8.10           C  
ATOM   1375  O   GLY A 175       2.818  -3.639  50.197  1.00  9.33           O  
ATOM   1376  N   SER A 176       4.543  -2.346  50.931  1.00  7.66           N  
ATOM   1377  CA  SER A 176       4.204  -1.160  50.112  1.00  8.09           C  
ATOM   1378  C   SER A 176       4.213  -1.491  48.643  1.00  8.22           C  
ATOM   1379  O   SER A 176       3.319  -1.121  47.824  1.00  7.59           O  
ATOM   1380  CB  SER A 176       5.183   0.010  50.338  1.00  8.10           C  
ATOM   1381  OG  SER A 176       4.926   0.553  51.637  1.00  9.84           O  
ATOM   1382  N   THR A 177       5.232  -2.207  48.177  1.00  8.17           N  
ATOM   1383  CA  THR A 177       5.342  -2.558  46.793  1.00  9.06           C  
ATOM   1384  C   THR A 177       4.147  -3.466  46.397  1.00 10.02           C  
ATOM   1385  O   THR A 177       3.593  -3.210  45.324  1.00 10.50           O  
ATOM   1386  CB  THR A 177       6.668  -3.323  46.426  1.00  9.02           C  
ATOM   1387  OG1 THR A 177       7.760  -2.410  46.765  1.00  8.63           O  
ATOM   1388  CG2 THR A 177       6.704  -3.689  44.928  1.00 11.88           C  
ATOM   1389  N   ASN A 178       3.797  -4.405  47.245  1.00  9.93           N  
ATOM   1390  CA  ASN A 178       2.663  -5.358  46.976  1.00 10.95           C  
ATOM   1391  C   ASN A 178       1.346  -4.597  46.948  1.00  9.35           C  
ATOM   1392  O   ASN A 178       0.522  -4.898  46.072  1.00 10.10           O  
ATOM   1393  CB  ASN A 178       2.626  -6.479  47.965  1.00 12.16           C  
ATOM   1394  CG  ASN A 178       3.719  -7.521  47.781  1.00 14.23           C  
ATOM   1395  OD1 ASN A 178       4.339  -7.570  46.694  1.00 15.73           O  
ATOM   1396  ND2 ASN A 178       3.980  -8.266  48.841  1.00 15.63           N  
ATOM   1397  N   THR A 179       1.187  -3.659  47.852  1.00  9.15           N  
ATOM   1398  CA  THR A 179      -0.077  -2.859  47.838  1.00  9.55           C  
ATOM   1399  C   THR A 179      -0.273  -2.163  46.482  1.00  9.12           C  
ATOM   1400  O   THR A 179      -1.358  -2.242  45.903  1.00  9.63           O  
ATOM   1401  CB  THR A 179      -0.073  -1.807  48.996  1.00  8.96           C  
ATOM   1402  OG1 THR A 179      -0.114  -2.583  50.197  1.00  8.42           O  
ATOM   1403  CG2 THR A 179      -1.146  -0.731  48.897  1.00  8.61           C  
ATOM   1404  N   PHE A 180       0.767  -1.541  45.959  1.00  8.79           N  
ATOM   1405  CA  PHE A 180       0.730  -0.830  44.674  1.00  8.38           C  
ATOM   1406  C   PHE A 180       0.632  -1.778  43.488  1.00  8.75           C  
ATOM   1407  O   PHE A 180      -0.249  -1.625  42.640  1.00  9.28           O  
ATOM   1408  CB  PHE A 180       1.990   0.040  44.519  1.00  7.90           C  
ATOM   1409  CG  PHE A 180       1.982   0.953  43.332  1.00  8.24           C  
ATOM   1410  CD1 PHE A 180       1.195   2.084  43.304  1.00  8.36           C  
ATOM   1411  CD2 PHE A 180       2.769   0.622  42.203  1.00  9.46           C  
ATOM   1412  CE1 PHE A 180       1.248   2.983  42.231  1.00  8.36           C  
ATOM   1413  CE2 PHE A 180       2.826   1.457  41.073  1.00  8.89           C  
ATOM   1414  CZ  PHE A 180       2.015   2.637  41.129  1.00  7.92           C  
ATOM   1415  N   VAL A 181       1.578  -2.681  43.361  1.00  8.44           N  
ATOM   1416  CA  VAL A 181       1.668  -3.590  42.203  1.00 10.95           C  
ATOM   1417  C   VAL A 181       0.669  -4.711  42.231  1.00 11.61           C  
ATOM   1418  O   VAL A 181       0.053  -4.948  41.171  1.00 13.96           O  
ATOM   1419  CB  VAL A 181       3.107  -4.182  42.090  1.00 12.43           C  
ATOM   1420  CG1 VAL A 181       3.165  -5.269  41.058  1.00 14.08           C  
ATOM   1421  CG2 VAL A 181       4.094  -3.037  41.864  1.00 12.56           C  
ATOM   1422  N   GLU A 182       0.567  -5.422  43.304  1.00 12.80           N  
ATOM   1423  CA  GLU A 182      -0.338  -6.577  43.347  1.00 14.84           C  
ATOM   1424  C   GLU A 182      -1.782  -6.266  43.629  1.00 13.85           C  
ATOM   1425  O   GLU A 182      -2.683  -6.839  42.979  1.00 15.41           O  
ATOM   1426  CB  GLU A 182       0.163  -7.674  44.293  1.00 19.01           C  
ATOM   1427  CG  GLU A 182      -0.498  -9.032  44.010  1.00 24.37           C  
ATOM   1428  CD  GLU A 182      -0.595  -9.333  42.541  1.00 28.21           C  
ATOM   1429  OE1 GLU A 182       0.563  -9.614  42.061  1.00 29.95           O  
ATOM   1430  OE2 GLU A 182      -1.594  -9.269  41.807  1.00 30.22           O  
ATOM   1431  N   ARG A 183      -2.063  -5.387  44.547  1.00 12.33           N  
ATOM   1432  CA  ARG A 183      -3.430  -5.007  44.943  1.00 11.71           C  
ATOM   1433  C   ARG A 183      -3.980  -3.857  44.152  1.00 10.03           C  
ATOM   1434  O   ARG A 183      -5.155  -3.417  44.307  1.00  9.06           O  
ATOM   1435  CB  ARG A 183      -3.479  -4.785  46.482  1.00 13.40           C  
ATOM   1436  CG  ARG A 183      -3.405  -6.173  47.188  1.00 16.95           C  
ATOM   1437  CD  ARG A 183      -3.446  -6.118  48.657  1.00 20.14           C  
ATOM   1438  NE  ARG A 183      -2.218  -5.733  49.335  1.00 24.82           N  
ATOM   1439  CZ  ARG A 183      -1.020  -6.286  49.462  1.00 25.73           C  
ATOM   1440  NH1 ARG A 183      -0.591  -7.461  48.954  1.00 26.64           N  
ATOM   1441  NH2 ARG A 183      -0.090  -5.590  50.197  1.00 26.73           N  
ATOM   1442  N   GLY A 184      -3.185  -3.215  43.332  1.00  9.40           N  
ATOM   1443  CA  GLY A 184      -3.548  -2.104  42.471  1.00  8.11           C  
ATOM   1444  C   GLY A 184      -4.058  -0.844  43.177  1.00  8.28           C  
ATOM   1445  O   GLY A 184      -4.869  -0.109  42.612  1.00  9.74           O  
ATOM   1446  N   ILE A 185      -3.507  -0.548  44.378  1.00  8.04           N  
ATOM   1447  CA  ILE A 185      -3.894   0.642  45.112  1.00  9.82           C  
ATOM   1448  C   ILE A 185      -2.891   1.758  44.971  1.00  9.30           C  
ATOM   1449  O   ILE A 185      -1.688   1.462  45.126  1.00 10.00           O  
ATOM   1450  CB  ILE A 185      -4.155   0.257  46.623  1.00 10.03           C  
ATOM   1451  CG1 ILE A 185      -5.375  -0.726  46.637  1.00 11.29           C  
ATOM   1452  CG2 ILE A 185      -4.506   1.521  47.457  1.00  9.87           C  
ATOM   1453  CD1 ILE A 185      -5.261  -1.565  47.965  1.00 13.64           C  
ATOM   1454  N   GLY A 186      -3.324   2.987  44.731  1.00 10.38           N  
ATOM   1455  CA  GLY A 186      -2.382   4.133  44.646  1.00  9.57           C  
ATOM   1456  C   GLY A 186      -2.039   4.578  43.234  1.00  9.77           C  
ATOM   1457  O   GLY A 186      -2.129   3.807  42.287  1.00  8.73           O  
ATOM   1458  N   ASP A 187      -1.652   5.866  43.106  1.00  9.15           N  
ATOM   1459  CA  ASP A 187      -1.203   6.424  41.878  1.00  9.66           C  
ATOM   1460  C   ASP A 187       0.355   6.370  41.821  1.00 10.46           C  
ATOM   1461  O   ASP A 187       0.905   6.202  40.734  1.00 10.44           O  
ATOM   1462  CB  ASP A 187      -1.652   7.866  41.652  1.00 10.70           C  
ATOM   1463  CG  ASP A 187      -3.189   7.921  41.680  1.00 12.03           C  
ATOM   1464  OD1 ASP A 187      -3.817   7.111  40.960  1.00 11.97           O  
ATOM   1465  OD2 ASP A 187      -3.682   8.804  42.358  1.00 12.67           O  
ATOM   1466  N   VAL A 188       0.987   6.563  42.965  1.00  9.81           N  
ATOM   1467  CA  VAL A 188       2.475   6.587  42.965  1.00 10.08           C  
ATOM   1468  C   VAL A 188       2.985   5.896  44.250  1.00  8.98           C  
ATOM   1469  O   VAL A 188       2.447   6.089  45.338  1.00  8.80           O  
ATOM   1470  CB  VAL A 188       3.010   8.004  42.880  1.00 11.12           C  
ATOM   1471  CG1 VAL A 188       2.361   8.938  43.897  1.00 11.69           C  
ATOM   1472  CG2 VAL A 188       4.531   8.167  42.993  1.00 10.28           C  
ATOM   1473  N   LEU A 189       4.013   5.116  44.010  1.00  8.11           N  
ATOM   1474  CA  LEU A 189       4.706   4.420  45.084  1.00  8.43           C  
ATOM   1475  C   LEU A 189       6.060   5.160  45.296  1.00  7.42           C  
ATOM   1476  O   LEU A 189       6.782   5.358  44.279  1.00  7.88           O  
ATOM   1477  CB  LEU A 189       4.963   2.963  44.688  1.00  8.54           C  
ATOM   1478  CG  LEU A 189       5.946   2.178  45.606  1.00  8.78           C  
ATOM   1479  CD1 LEU A 189       5.314   1.965  46.976  1.00  9.12           C  
ATOM   1480  CD2 LEU A 189       6.235   0.879  44.886  1.00  8.10           C  
ATOM   1481  N   ILE A 190       6.309   5.555  46.482  1.00  7.10           N  
ATOM   1482  CA  ILE A 190       7.654   6.182  46.779  1.00  5.75           C  
ATOM   1483  C   ILE A 190       8.486   4.879  47.075  1.00  6.17           C  
ATOM   1484  O   ILE A 190       8.295   4.281  48.163  1.00  6.11           O  
ATOM   1485  CB  ILE A 190       7.605   7.205  47.937  1.00  7.06           C  
ATOM   1486  CG1 ILE A 190       6.488   8.276  47.683  1.00  7.70           C  
ATOM   1487  CG2 ILE A 190       9.041   7.777  48.092  1.00  6.73           C  
ATOM   1488  CD1 ILE A 190       6.394   9.377  48.827  1.00  7.11           C  
ATOM   1489  N   ALA A 191       9.326   4.479  46.129  1.00  6.23           N  
ATOM   1490  CA  ALA A 191       9.999   3.195  46.284  1.00  5.56           C  
ATOM   1491  C   ALA A 191      11.508   3.249  46.411  1.00  6.66           C  
ATOM   1492  O   ALA A 191      12.165   4.133  45.917  1.00  7.77           O  
ATOM   1493  CB  ALA A 191       9.759   2.429  44.900  1.00  7.12           C  
ATOM   1494  N   TRP A 192      12.010   2.178  47.033  1.00  5.93           N  
ATOM   1495  CA  TRP A 192      13.490   1.946  46.991  1.00  5.93           C  
ATOM   1496  C   TRP A 192      13.710   1.689  45.465  1.00  5.91           C  
ATOM   1497  O   TRP A 192      12.911   1.052  44.759  1.00  6.77           O  
ATOM   1498  CB  TRP A 192      13.714   0.602  47.669  1.00  5.72           C  
ATOM   1499  CG  TRP A 192      13.845   0.548  49.152  1.00  6.46           C  
ATOM   1500  CD1 TRP A 192      12.899  -0.015  49.999  1.00  5.63           C  
ATOM   1501  CD2 TRP A 192      14.925   0.983  49.957  1.00  7.03           C  
ATOM   1502  NE1 TRP A 192      13.388   0.030  51.284  1.00  7.58           N  
ATOM   1503  CE2 TRP A 192      14.620   0.617  51.312  1.00  6.62           C  
ATOM   1504  CE3 TRP A 192      16.198   1.442  49.646  1.00  7.42           C  
ATOM   1505  CZ2 TRP A 192      15.521   0.800  52.344  1.00  7.34           C  
ATOM   1506  CZ3 TRP A 192      17.079   1.713  50.691  1.00  7.65           C  
ATOM   1507  CH2 TRP A 192      16.748   1.397  52.019  1.00  7.83           C  
ATOM   1508  N   GLU A 193      14.828   2.217  44.985  1.00  5.43           N  
ATOM   1509  CA  GLU A 193      15.199   2.069  43.601  1.00  5.83           C  
ATOM   1510  C   GLU A 193      15.215   0.607  43.191  1.00  7.76           C  
ATOM   1511  O   GLU A 193      14.726   0.232  42.104  1.00  6.97           O  
ATOM   1512  CB  GLU A 193      16.500   2.760  43.290  1.00  6.08           C  
ATOM   1513  CG  GLU A 193      16.907   2.553  41.765  1.00  7.57           C  
ATOM   1514  CD  GLU A 193      18.294   3.116  41.553  1.00  7.93           C  
ATOM   1515  OE1 GLU A 193      19.216   2.815  42.287  1.00  8.27           O  
ATOM   1516  OE2 GLU A 193      18.249   4.015  40.649  1.00 10.75           O  
ATOM   1517  N   ASN A 194      15.700  -0.296  44.067  1.00  6.93           N  
ATOM   1518  CA  ASN A 194      15.729  -1.758  43.784  1.00  8.03           C  
ATOM   1519  C   ASN A 194      14.306  -2.336  43.573  1.00  8.03           C  
ATOM   1520  O   ASN A 194      14.130  -3.160  42.669  1.00  6.27           O  
ATOM   1521  CB  ASN A 194      16.496  -2.518  44.801  1.00  8.31           C  
ATOM   1522  CG  ASN A 194      16.137  -2.202  46.256  1.00  8.09           C  
ATOM   1523  OD1 ASN A 194      16.544  -1.131  46.750  1.00  7.04           O  
ATOM   1524  ND2 ASN A 194      15.423  -3.086  46.920  1.00  7.73           N  
ATOM   1525  N   GLU A 195      13.368  -1.842  44.378  1.00  7.33           N  
ATOM   1526  CA  GLU A 195      11.957  -2.222  44.222  1.00  6.92           C  
ATOM   1527  C   GLU A 195      11.333  -1.694  42.923  1.00  7.85           C  
ATOM   1528  O   GLU A 195      10.603  -2.504  42.287  1.00  7.72           O  
ATOM   1529  CB  GLU A 195      11.113  -1.862  45.423  1.00  7.80           C  
ATOM   1530  CG  GLU A 195      11.414  -2.632  46.722  1.00  8.10           C  
ATOM   1531  CD  GLU A 195      10.823  -4.020  46.708  1.00  8.84           C  
ATOM   1532  OE1 GLU A 195      11.549  -4.869  46.101  1.00  9.76           O  
ATOM   1533  OE2 GLU A 195       9.718  -4.257  47.146  1.00  9.71           O  
ATOM   1534  N   ALA A 196      11.606  -0.489  42.513  1.00  6.96           N  
ATOM   1535  CA  ALA A 196      11.100   0.104  41.270  1.00  7.91           C  
ATOM   1536  C   ALA A 196      11.635  -0.686  40.084  1.00  8.93           C  
ATOM   1537  O   ALA A 196      10.831  -1.052  39.166  1.00  8.49           O  
ATOM   1538  CB  ALA A 196      11.431   1.595  41.242  1.00  7.64           C  
ATOM   1539  N   LEU A 197      12.907  -1.007  40.098  1.00  9.42           N  
ATOM   1540  CA  LEU A 197      13.506  -1.783  38.996  1.00 10.33           C  
ATOM   1541  C   LEU A 197      13.017  -3.220  38.968  1.00 10.81           C  
ATOM   1542  O   LEU A 197      12.780  -3.778  37.852  1.00 10.92           O  
ATOM   1543  CB  LEU A 197      15.040  -1.615  39.081  1.00 10.55           C  
ATOM   1544  CG  LEU A 197      15.562  -0.212  38.770  1.00 10.29           C  
ATOM   1545  CD1 LEU A 197      17.062  -0.227  39.123  1.00 10.23           C  
ATOM   1546  CD2 LEU A 197      15.313   0.084  37.301  1.00 11.94           C  
ATOM   1547  N   LEU A 198      12.829  -3.847  40.112  1.00 11.65           N  
ATOM   1548  CA  LEU A 198      12.287  -5.210  40.155  1.00 12.03           C  
ATOM   1549  C   LEU A 198      10.856  -5.175  39.604  1.00 12.60           C  
ATOM   1550  O   LEU A 198      10.485  -6.059  38.841  1.00 12.42           O  
ATOM   1551  CB  LEU A 198      12.311  -5.763  41.553  1.00 12.86           C  
ATOM   1552  CG  LEU A 198      11.655  -7.145  41.722  1.00 13.81           C  
ATOM   1553  CD1 LEU A 198      12.491  -8.212  40.988  1.00 15.04           C  
ATOM   1554  CD2 LEU A 198      11.626  -7.466  43.205  1.00 15.19           C  
ATOM   1555  N   ALA A 199      10.089  -4.168  39.971  1.00 13.41           N  
ATOM   1556  CA  ALA A 199       8.682  -4.103  39.505  1.00 15.14           C  
ATOM   1557  C   ALA A 199       8.584  -3.931  38.008  1.00 16.71           C  
ATOM   1558  O   ALA A 199       7.760  -4.617  37.358  1.00 16.65           O  
ATOM   1559  CB  ALA A 199       7.899  -3.096  40.324  1.00 14.71           C  
ATOM   1560  N   THR A 200       9.408  -3.096  37.400  1.00 17.07           N  
ATOM   1561  CA  THR A 200       9.351  -2.839  35.974  1.00 20.34           C  
ATOM   1562  C   THR A 200      10.016  -3.970  35.211  1.00 23.30           C  
ATOM   1563  O   THR A 200       9.742  -4.034  34.011  1.00 24.85           O  
ATOM   1564  CB  THR A 200       9.938  -1.432  35.621  1.00 20.02           C  
ATOM   1565  OG1 THR A 200      11.365  -1.521  35.903  1.00 20.43           O  
ATOM   1566  CG2 THR A 200       9.302  -0.316  36.440  1.00 19.61           C  
ATOM   1567  N   ASN A 201      10.860  -4.755  35.847  1.00 25.63           N  
ATOM   1568  CA  ASN A 201      11.529  -5.822  35.070  1.00 29.71           C  
ATOM   1569  C   ASN A 201      10.888  -7.180  35.268  1.00 31.42           C  
ATOM   1570  O   ASN A 201      10.962  -7.990  34.321  1.00 31.88           O  
ATOM   1571  CB  ASN A 201      13.033  -5.827  35.366  1.00 30.90           C  
ATOM   1572  CG  ASN A 201      13.743  -4.661  34.717  1.00 32.39           C  
ATOM   1573  OD1 ASN A 201      14.196  -3.694  35.366  1.00 32.63           O  
ATOM   1574  ND2 ASN A 201      13.841  -4.740  33.375  1.00 33.54           N  
ATOM   1575  N   GLU A 202      10.334  -7.422  36.426  1.00 33.44           N  
ATOM   1576  CA  GLU A 202       9.742  -8.711  36.765  1.00 35.49           C  
ATOM   1577  C   GLU A 202       8.327  -8.721  37.259  1.00 36.13           C  
ATOM   1578  O   GLU A 202       7.459  -9.348  36.595  1.00 36.89           O  
ATOM   1579  CB  GLU A 202      10.558  -9.417  37.881  1.00 36.74           C  
ATOM   1580  CG  GLU A 202      12.006  -9.753  37.556  1.00 38.92           C  
ATOM   1581  CD  GLU A 202      12.666 -10.790  38.431  1.00 40.14           C  
ATOM   1582  OE1 GLU A 202      12.067 -11.619  39.123  1.00 40.86           O  
ATOM   1583  OE2 GLU A 202      13.922 -10.701  38.361  1.00 40.95           O  
ATOM   1584  N   LEU A 203       8.074  -8.123  38.417  1.00 36.28           N  
ATOM   1585  CA  LEU A 203       6.749  -8.093  39.039  1.00 36.89           C  
ATOM   1586  C   LEU A 203       5.607  -7.526  38.205  1.00 36.93           C  
ATOM   1587  O   LEU A 203       4.441  -7.609  38.686  1.00 37.45           O  
ATOM   1588  CB  LEU A 203       6.859  -7.427  40.409  1.00 37.15           C  
ATOM   1589  CG  LEU A 203       8.079  -7.669  41.270  1.00 37.77           C  
ATOM   1590  CD1 LEU A 203       7.809  -7.229  42.711  1.00 38.04           C  
ATOM   1591  CD2 LEU A 203       8.458  -9.160  41.242  1.00 38.27           C  
ATOM   1592  N   GLY A 204       5.876  -6.977  37.047  1.00 36.71           N  
ATOM   1593  CA  GLY A 204       4.894  -6.414  36.143  1.00 36.11           C  
ATOM   1594  C   GLY A 204       5.420  -5.605  34.985  1.00 35.71           C  
ATOM   1595  O   GLY A 204       5.216  -4.350  34.971  1.00 36.40           O  
ATOM   1596  N   LYS A 205       6.076  -6.182  34.011  1.00 34.83           N  
ATOM   1597  CA  LYS A 205       6.562  -5.422  32.838  1.00 34.89           C  
ATOM   1598  C   LYS A 205       5.375  -4.844  32.061  1.00 33.73           C  
ATOM   1599  O   LYS A 205       4.290  -5.476  32.047  1.00 33.99           O  
ATOM   1600  CB  LYS A 205       7.377  -6.326  31.920  1.00 35.81           C  
ATOM   1601  CG  LYS A 205       7.161  -7.802  32.344  1.00 36.90           C  
ATOM   1602  CD  LYS A 205       8.413  -8.567  31.920  1.00 37.99           C  
ATOM   1603  CE  LYS A 205       8.825  -9.590  32.965  1.00 38.47           C  
ATOM   1604  NZ  LYS A 205      10.191 -10.108  32.584  1.00 39.37           N  
ATOM   1605  N   ASP A 206       5.583  -3.684  31.468  1.00 31.97           N  
ATOM   1606  CA  ASP A 206       4.616  -2.928  30.677  1.00 30.48           C  
ATOM   1607  C   ASP A 206       3.413  -2.355  31.412  1.00 27.25           C  
ATOM   1608  O   ASP A 206       2.447  -1.906  30.720  1.00 27.75           O  
ATOM   1609  CB  ASP A 206       4.090  -3.792  29.491  1.00 32.58           C  
ATOM   1610  CG  ASP A 206       5.244  -4.706  29.039  1.00 34.55           C  
ATOM   1611  OD1 ASP A 206       6.284  -4.163  28.615  1.00 35.60           O  
ATOM   1612  OD2 ASP A 206       5.044  -5.931  29.180  1.00 35.70           O  
ATOM   1613  N   LYS A 207       3.364  -2.415  32.697  1.00 23.67           N  
ATOM   1614  CA  LYS A 207       2.292  -1.926  33.545  1.00 19.94           C  
ATOM   1615  C   LYS A 207       2.753  -0.691  34.350  1.00 17.08           C  
ATOM   1616  O   LYS A 207       1.888   0.064  34.717  1.00 14.88           O  
ATOM   1617  CB  LYS A 207       1.749  -2.918  34.561  1.00 21.10           C  
ATOM   1618  CG  LYS A 207       1.101  -4.192  34.053  1.00 22.16           C  
ATOM   1619  CD  LYS A 207       0.542  -5.091  35.141  1.00 22.05           C  
ATOM   1620  CE  LYS A 207      -0.436  -4.454  36.101  1.00 22.26           C  
ATOM   1621  NZ  LYS A 207      -1.223  -5.456  36.835  1.00 22.25           N  
ATOM   1622  N   PHE A 208       4.054  -0.647  34.561  1.00 14.92           N  
ATOM   1623  CA  PHE A 208       4.600   0.479  35.381  1.00 14.59           C  
ATOM   1624  C   PHE A 208       5.730   1.220  34.689  1.00 14.41           C  
ATOM   1625  O   PHE A 208       6.374   0.672  33.785  1.00 12.82           O  
ATOM   1626  CB  PHE A 208       5.146  -0.153  36.708  1.00 13.90           C  
ATOM   1627  CG  PHE A 208       4.074  -0.918  37.400  1.00 14.91           C  
ATOM   1628  CD1 PHE A 208       2.981  -0.222  37.923  1.00 14.25           C  
ATOM   1629  CD2 PHE A 208       4.131  -2.321  37.414  1.00 14.65           C  
ATOM   1630  CE1 PHE A 208       1.941  -0.973  38.530  1.00 15.10           C  
ATOM   1631  CE2 PHE A 208       3.107  -3.076  38.008  1.00 15.77           C  
ATOM   1632  CZ  PHE A 208       2.019  -2.365  38.544  1.00 15.63           C  
ATOM   1633  N   GLU A 209       5.921   2.444  35.169  1.00 13.45           N  
ATOM   1634  CA  GLU A 209       6.998   3.313  34.731  1.00 13.57           C  
ATOM   1635  C   GLU A 209       7.667   3.990  35.931  1.00 11.72           C  
ATOM   1636  O   GLU A 209       6.965   4.415  36.850  1.00 11.32           O  
ATOM   1637  CB  GLU A 209       6.435   4.494  33.898  1.00 15.42           C  
ATOM   1638  CG  GLU A 209       5.257   4.148  32.980  1.00 19.53           C  
ATOM   1639  CD  GLU A 209       5.097   5.195  31.878  1.00 20.81           C  
ATOM   1640  OE1 GLU A 209       5.615   6.306  31.977  1.00 23.12           O  
ATOM   1641  OE2 GLU A 209       4.498   4.750  30.903  1.00 23.03           O  
ATOM   1642  N   ILE A 210       8.959   4.118  35.833  1.00 11.04           N  
ATOM   1643  CA  ILE A 210       9.706   4.903  36.864  1.00 10.67           C  
ATOM   1644  C   ILE A 210       9.787   6.365  36.511  1.00 10.32           C  
ATOM   1645  O   ILE A 210      10.195   6.829  35.366  1.00 10.66           O  
ATOM   1646  CB  ILE A 210      11.166   4.326  37.019  1.00 12.04           C  
ATOM   1647  CG1 ILE A 210      11.104   2.879  37.499  1.00 12.46           C  
ATOM   1648  CG2 ILE A 210      11.957   5.210  38.064  1.00 12.77           C  
ATOM   1649  CD1 ILE A 210      12.503   2.197  37.640  1.00 14.67           C  
ATOM   1650  N   VAL A 211       9.616   7.180  37.542  1.00  9.35           N  
ATOM   1651  CA  VAL A 211       9.808   8.617  37.457  1.00 10.71           C  
ATOM   1652  C   VAL A 211      11.023   8.967  38.361  1.00 10.70           C  
ATOM   1653  O   VAL A 211      10.966   8.627  39.533  1.00 11.27           O  
ATOM   1654  CB  VAL A 211       8.547   9.387  37.824  1.00 11.20           C  
ATOM   1655  CG1 VAL A 211       8.878  10.869  37.881  1.00 10.15           C  
ATOM   1656  CG2 VAL A 211       7.422   9.032  36.821  1.00 12.52           C  
ATOM   1657  N   THR A 212      12.046   9.540  37.739  1.00 11.48           N  
ATOM   1658  CA  THR A 212      13.221   9.965  38.516  1.00 12.82           C  
ATOM   1659  C   THR A 212      13.021  11.402  38.954  1.00 12.16           C  
ATOM   1660  O   THR A 212      12.833  12.301  38.064  1.00 11.79           O  
ATOM   1661  CB  THR A 212      14.534   9.748  37.683  1.00 14.60           C  
ATOM   1662  OG1 THR A 212      14.611   8.296  37.443  1.00 17.50           O  
ATOM   1663  CG2 THR A 212      15.819  10.202  38.403  1.00 16.32           C  
ATOM   1664  N   PRO A 213      13.046  11.668  40.239  1.00 12.08           N  
ATOM   1665  CA  PRO A 213      12.915  13.056  40.691  1.00 11.77           C  
ATOM   1666  C   PRO A 213      14.179  13.841  40.381  1.00 11.11           C  
ATOM   1667  O   PRO A 213      15.195  13.224  39.929  1.00 11.72           O  
ATOM   1668  CB  PRO A 213      12.617  12.918  42.188  1.00 12.63           C  
ATOM   1669  CG  PRO A 213      13.258  11.604  42.570  1.00 13.00           C  
ATOM   1670  CD  PRO A 213      13.266  10.706  41.341  1.00 12.61           C  
ATOM   1671  N   SER A 214      14.110  15.155  40.578  1.00 11.31           N  
ATOM   1672  CA  SER A 214      15.248  16.039  40.296  1.00 10.08           C  
ATOM   1673  C   SER A 214      16.410  15.772  41.242  1.00 10.95           C  
ATOM   1674  O   SER A 214      17.572  15.915  40.903  1.00 11.59           O  
ATOM   1675  CB  SER A 214      14.832  17.485  40.338  1.00 10.17           C  
ATOM   1676  OG  SER A 214      14.114  17.816  41.496  1.00  9.41           O  
ATOM   1677  N   GLU A 215      16.031  15.362  42.471  1.00 10.53           N  
ATOM   1678  CA  GLU A 215      17.058  15.026  43.474  1.00 10.73           C  
ATOM   1679  C   GLU A 215      16.451  14.024  44.420  1.00  8.70           C  
ATOM   1680  O   GLU A 215      15.248  13.960  44.618  1.00  9.56           O  
ATOM   1681  CB  GLU A 215      17.466  16.246  44.335  1.00 11.43           C  
ATOM   1682  CG  GLU A 215      16.357  16.992  45.027  1.00 13.75           C  
ATOM   1683  CD  GLU A 215      16.883  18.192  45.804  1.00 16.56           C  
ATOM   1684  OE1 GLU A 215      17.821  18.122  46.567  1.00 19.24           O  
ATOM   1685  OE2 GLU A 215      16.283  19.214  45.522  1.00 18.31           O  
ATOM   1686  N   SER A 216      17.331  13.273  45.041  1.00  9.36           N  
ATOM   1687  CA  SER A 216      16.911  12.271  46.058  1.00  8.99           C  
ATOM   1688  C   SER A 216      18.017  12.078  47.089  1.00  8.66           C  
ATOM   1689  O   SER A 216      19.036  12.770  47.089  1.00  8.49           O  
ATOM   1690  CB  SER A 216      16.471  10.967  45.352  1.00  8.78           C  
ATOM   1691  OG  SER A 216      15.574  10.281  46.200  1.00  9.47           O  
ATOM   1692  N   ILE A 217      17.776  11.091  47.979  1.00  8.32           N  
ATOM   1693  CA  ILE A 217      18.836  10.878  49.024  1.00  9.07           C  
ATOM   1694  C   ILE A 217      19.627   9.609  48.685  1.00  8.39           C  
ATOM   1695  O   ILE A 217      19.089   8.686  48.092  1.00  9.14           O  
ATOM   1696  CB  ILE A 217      18.098  10.725  50.394  1.00  9.20           C  
ATOM   1697  CG1 ILE A 217      19.052  10.908  51.609  1.00  9.44           C  
ATOM   1698  CG2 ILE A 217      17.250   9.427  50.507  1.00  8.19           C  
ATOM   1699  CD1 ILE A 217      18.237  11.130  52.923  1.00 10.64           C  
ATOM   1700  N   LEU A 218      20.867   9.624  49.095  1.00  7.15           N  
ATOM   1701  CA  LEU A 218      21.732   8.439  48.926  1.00  8.95           C  
ATOM   1702  C   LEU A 218      21.434   7.526  50.154  1.00  9.32           C  
ATOM   1703  O   LEU A 218      21.679   7.950  51.298  1.00  9.06           O  
ATOM   1704  CB  LEU A 218      23.212   8.908  48.982  1.00  9.93           C  
ATOM   1705  CG  LEU A 218      24.162   7.698  48.897  1.00 11.40           C  
ATOM   1706  CD1 LEU A 218      24.170   7.056  47.556  1.00 13.61           C  
ATOM   1707  CD2 LEU A 218      25.573   8.138  49.265  1.00 13.57           C  
ATOM   1708  N   ALA A 219      20.883   6.360  49.900  1.00  7.72           N  
ATOM   1709  CA  ALA A 219      20.480   5.407  50.931  1.00  8.18           C  
ATOM   1710  C   ALA A 219      21.646   4.415  51.072  1.00  8.30           C  
ATOM   1711  O   ALA A 219      22.180   3.901  50.070  1.00  9.53           O  
ATOM   1712  CB  ALA A 219      19.183   4.686  50.536  1.00  7.85           C  
ATOM   1713  N   GLU A 220      22.025   4.187  52.329  1.00  7.49           N  
ATOM   1714  CA  GLU A 220      23.134   3.313  52.654  1.00  8.71           C  
ATOM   1715  C   GLU A 220      22.780   2.267  53.728  1.00  8.67           C  
ATOM   1716  O   GLU A 220      22.939   2.504  54.914  1.00  8.27           O  
ATOM   1717  CB  GLU A 220      24.329   4.168  53.163  1.00 10.70           C  
ATOM   1718  CG  GLU A 220      25.067   4.879  52.019  1.00 15.45           C  
ATOM   1719  CD  GLU A 220      26.340   5.590  52.358  1.00 17.86           C  
ATOM   1720  OE1 GLU A 220      26.344   6.607  53.036  1.00 19.47           O  
ATOM   1721  OE2 GLU A 220      27.339   5.032  51.863  1.00 20.57           O  
ATOM   1722  N   PRO A 221      22.278   1.131  53.233  1.00  8.57           N  
ATOM   1723  CA  PRO A 221      21.887  -0.020  54.109  1.00  8.06           C  
ATOM   1724  C   PRO A 221      23.134  -0.514  54.801  1.00  9.07           C  
ATOM   1725  O   PRO A 221      24.219  -0.514  54.123  1.00 10.87           O  
ATOM   1726  CB  PRO A 221      21.255  -1.017  53.134  1.00  8.19           C  
ATOM   1727  CG  PRO A 221      20.798  -0.143  51.976  1.00  7.66           C  
ATOM   1728  CD  PRO A 221      21.980   0.825  51.793  1.00  7.79           C  
ATOM   1729  N   THR A 222      23.102  -0.923  56.030  1.00  5.72           N  
ATOM   1730  CA  THR A 222      24.309  -1.294  56.778  1.00  7.16           C  
ATOM   1731  C   THR A 222      24.195  -2.691  57.386  1.00  6.73           C  
ATOM   1732  O   THR A 222      23.077  -3.091  57.753  1.00  7.36           O  
ATOM   1733  CB  THR A 222      24.586  -0.188  57.866  1.00  8.71           C  
ATOM   1734  OG1 THR A 222      23.420  -0.198  58.742  1.00 11.93           O  
ATOM   1735  CG2 THR A 222      24.745   1.230  57.245  1.00  9.56           C  
ATOM   1736  N   VAL A 223      25.365  -3.348  57.400  1.00  6.35           N  
ATOM   1737  CA  VAL A 223      25.443  -4.716  57.908  1.00  6.73           C  
ATOM   1738  C   VAL A 223      26.368  -4.805  59.151  1.00  7.00           C  
ATOM   1739  O   VAL A 223      27.225  -3.945  59.278  1.00  8.38           O  
ATOM   1740  CB  VAL A 223      25.973  -5.664  56.821  1.00  6.97           C  
ATOM   1741  CG1 VAL A 223      25.092  -5.481  55.521  1.00  7.25           C  
ATOM   1742  CG2 VAL A 223      27.429  -5.496  56.468  1.00  7.56           C  
ATOM   1743  N   SER A 224      26.107  -5.852  59.914  1.00  7.04           N  
ATOM   1744  CA  SER A 224      26.935  -6.098  61.086  1.00  7.17           C  
ATOM   1745  C   SER A 224      26.727  -7.530  61.595  1.00  7.20           C  
ATOM   1746  O   SER A 224      25.695  -8.123  61.454  1.00  7.41           O  
ATOM   1747  CB  SER A 224      26.621  -5.145  62.259  1.00  8.24           C  
ATOM   1748  OG  SER A 224      27.543  -5.298  63.332  1.00  9.75           O  
ATOM   1749  N   VAL A 225      27.836  -7.970  62.174  1.00  7.40           N  
ATOM   1750  CA  VAL A 225      27.861  -9.249  62.937  1.00  7.95           C  
ATOM   1751  C   VAL A 225      27.204  -8.908  64.292  1.00  6.87           C  
ATOM   1752  O   VAL A 225      27.396  -7.797  64.801  1.00  8.65           O  
ATOM   1753  CB  VAL A 225      29.313  -9.728  63.163  1.00  9.19           C  
ATOM   1754  CG1 VAL A 225      29.435 -10.790  64.250  1.00 11.34           C  
ATOM   1755  CG2 VAL A 225      29.916 -10.286  61.863  1.00 10.61           C  
ATOM   1756  N   VAL A 226      26.458  -9.807  64.843  1.00  7.07           N  
ATOM   1757  CA  VAL A 226      25.810  -9.624  66.185  1.00  6.42           C  
ATOM   1758  C   VAL A 226      26.768 -10.325  67.202  1.00  8.01           C  
ATOM   1759  O   VAL A 226      26.633 -11.510  67.357  1.00  7.80           O  
ATOM   1760  CB  VAL A 226      24.370 -10.202  66.213  1.00  6.78           C  
ATOM   1761  CG1 VAL A 226      23.746  -9.861  67.597  1.00  5.77           C  
ATOM   1762  CG2 VAL A 226      23.502  -9.496  65.140  1.00  6.22           C  
ATOM   1763  N   ASP A 227      27.584  -9.520  67.823  1.00  8.50           N  
ATOM   1764  CA  ASP A 227      28.619 -10.014  68.742  1.00 10.26           C  
ATOM   1765  C   ASP A 227      28.097 -11.046  69.730  1.00  9.45           C  
ATOM   1766  O   ASP A 227      28.689 -12.133  69.843  1.00 10.26           O  
ATOM   1767  CB  ASP A 227      29.300  -8.824  69.419  1.00 12.43           C  
ATOM   1768  CG  ASP A 227      30.010  -8.004  68.318  1.00 14.91           C  
ATOM   1769  OD1 ASP A 227      31.131  -8.345  67.951  1.00 17.54           O  
ATOM   1770  OD2 ASP A 227      29.329  -7.116  67.838  1.00 15.74           O  
ATOM   1771  N   LYS A 228      27.049 -10.661  70.451  1.00 11.38           N  
ATOM   1772  CA  LYS A 228      26.560 -11.570  71.496  1.00 12.98           C  
ATOM   1773  C   LYS A 228      26.067 -12.908  71.001  1.00 11.64           C  
ATOM   1774  O   LYS A 228      26.242 -13.856  71.792  1.00 12.54           O  
ATOM   1775  CB  LYS A 228      25.414 -10.982  72.329  1.00 16.25           C  
ATOM   1776  CG  LYS A 228      25.810 -10.814  73.798  1.00 20.53           C  
ATOM   1777  CD  LYS A 228      26.682  -9.555  73.770  1.00 22.93           C  
ATOM   1778  CE  LYS A 228      27.310  -9.397  75.154  1.00 25.02           C  
ATOM   1779  NZ  LYS A 228      28.522  -8.538  74.998  1.00 26.60           N  
ATOM   1780  N   VAL A 229      25.545 -12.942  69.801  1.00 10.05           N  
ATOM   1781  CA  VAL A 229      25.051 -14.221  69.278  1.00  9.39           C  
ATOM   1782  C   VAL A 229      26.209 -15.081  68.798  1.00  8.36           C  
ATOM   1783  O   VAL A 229      26.246 -16.261  69.109  1.00 10.14           O  
ATOM   1784  CB  VAL A 229      24.015 -13.915  68.148  1.00  9.66           C  
ATOM   1785  CG1 VAL A 229      23.599 -15.234  67.513  1.00 10.04           C  
ATOM   1786  CG2 VAL A 229      22.788 -13.160  68.657  1.00  9.54           C  
ATOM   1787  N   VAL A 230      27.094 -14.483  67.993  1.00  8.37           N  
ATOM   1788  CA  VAL A 230      28.232 -15.303  67.456  1.00  8.70           C  
ATOM   1789  C   VAL A 230      29.113 -15.836  68.572  1.00  8.60           C  
ATOM   1790  O   VAL A 230      29.745 -16.888  68.346  1.00  9.15           O  
ATOM   1791  CB  VAL A 230      29.019 -14.592  66.355  1.00  8.27           C  
ATOM   1792  CG1 VAL A 230      28.085 -14.212  65.196  1.00  8.50           C  
ATOM   1793  CG2 VAL A 230      29.863 -13.441  66.807  1.00  8.34           C  
ATOM   1794  N   GLU A 231      29.211 -15.091  69.674  1.00  9.18           N  
ATOM   1795  CA  GLU A 231      30.039 -15.495  70.818  1.00 10.91           C  
ATOM   1796  C   GLU A 231      29.435 -16.710  71.580  1.00 10.46           C  
ATOM   1797  O   GLU A 231      30.194 -17.426  72.230  1.00 11.68           O  
ATOM   1798  CB  GLU A 231      30.263 -14.345  71.792  1.00 10.57           C  
ATOM   1799  CG  GLU A 231      31.225 -13.313  71.256  1.00 10.94           C  
ATOM   1800  CD  GLU A 231      31.221 -11.920  71.821  1.00 13.25           C  
ATOM   1801  OE1 GLU A 231      30.565 -11.698  72.795  1.00 14.25           O  
ATOM   1802  OE2 GLU A 231      31.861 -11.071  71.213  1.00 15.74           O  
ATOM   1803  N   LYS A 232      28.163 -16.848  71.383  1.00 11.37           N  
ATOM   1804  CA  LYS A 232      27.400 -17.945  71.962  1.00 13.19           C  
ATOM   1805  C   LYS A 232      27.343 -19.130  71.001  1.00 13.22           C  
ATOM   1806  O   LYS A 232      27.592 -20.295  71.439  1.00 13.97           O  
ATOM   1807  CB  LYS A 232      26.014 -17.540  72.400  1.00 15.30           C  
ATOM   1808  CG  LYS A 232      25.137 -18.759  72.724  1.00 18.91           C  
ATOM   1809  CD  LYS A 232      23.714 -18.280  72.993  1.00 21.65           C  
ATOM   1810  CE  LYS A 232      22.788 -19.500  73.092  1.00 23.39           C  
ATOM   1811  NZ  LYS A 232      21.430 -19.115  72.583  1.00 24.81           N  
ATOM   1812  N   LYS A 233      27.090 -18.898  69.730  1.00 11.40           N  
ATOM   1813  CA  LYS A 233      26.927 -19.940  68.742  1.00 10.69           C  
ATOM   1814  C   LYS A 233      28.232 -20.424  68.120  1.00 10.08           C  
ATOM   1815  O   LYS A 233      28.106 -21.441  67.357  1.00 10.35           O  
ATOM   1816  CB  LYS A 233      26.030 -19.466  67.555  1.00 11.50           C  
ATOM   1817  CG  LYS A 233      24.537 -19.372  67.852  1.00 12.95           C  
ATOM   1818  CD  LYS A 233      23.787 -18.814  66.637  1.00 12.07           C  
ATOM   1819  CE  LYS A 233      23.791 -19.688  65.408  1.00 12.25           C  
ATOM   1820  NZ  LYS A 233      22.633 -19.224  64.533  1.00 11.55           N  
ATOM   1821  N   ASP A 234      29.349 -19.841  68.374  1.00  8.69           N  
ATOM   1822  CA  ASP A 234      30.658 -20.177  67.809  1.00 10.42           C  
ATOM   1823  C   ASP A 234      30.609 -20.033  66.298  1.00 10.13           C  
ATOM   1824  O   ASP A 234      31.050 -20.873  65.521  1.00 10.39           O  
ATOM   1825  CB  ASP A 234      31.078 -21.604  68.247  1.00 11.76           C  
ATOM   1826  CG  ASP A 234      32.473 -22.033  67.894  1.00 12.84           C  
ATOM   1827  OD1 ASP A 234      33.358 -21.184  67.767  1.00 12.40           O  
ATOM   1828  OD2 ASP A 234      32.750 -23.258  67.626  1.00 14.70           O  
ATOM   1829  N   THR A 235      30.116 -18.863  65.846  1.00  9.54           N  
ATOM   1830  CA  THR A 235      29.977 -18.651  64.349  1.00  8.80           C  
ATOM   1831  C   THR A 235      30.634 -17.362  63.953  1.00 10.19           C  
ATOM   1832  O   THR A 235      30.455 -16.913  62.795  1.00 11.06           O  
ATOM   1833  CB  THR A 235      28.428 -18.651  64.038  1.00  9.08           C  
ATOM   1834  OG1 THR A 235      27.906 -17.579  64.900  1.00  8.79           O  
ATOM   1835  CG2 THR A 235      27.706 -19.964  64.179  1.00  9.50           C  
ATOM   1836  N   LYS A 236      31.531 -16.794  64.773  1.00 10.21           N  
ATOM   1837  CA  LYS A 236      32.094 -15.491  64.335  1.00 10.89           C  
ATOM   1838  C   LYS A 236      32.848 -15.545  63.021  1.00 10.70           C  
ATOM   1839  O   LYS A 236      32.669 -14.616  62.202  1.00 11.25           O  
ATOM   1840  CB  LYS A 236      32.861 -14.849  65.465  1.00 12.11           C  
ATOM   1841  CG  LYS A 236      33.126 -13.342  65.168  1.00 15.57           C  
ATOM   1842  CD  LYS A 236      34.594 -13.199  65.126  1.00 19.08           C  
ATOM   1843  CE  LYS A 236      35.010 -11.678  65.154  1.00 22.61           C  
ATOM   1844  NZ  LYS A 236      36.486 -11.777  65.422  1.00 24.22           N  
ATOM   1845  N   ALA A 237      33.729 -16.488  62.824  1.00 10.18           N  
ATOM   1846  CA  ALA A 237      34.500 -16.602  61.538  1.00 10.44           C  
ATOM   1847  C   ALA A 237      33.611 -16.651  60.309  1.00 10.15           C  
ATOM   1848  O   ALA A 237      33.925 -15.930  59.349  1.00 10.40           O  
ATOM   1849  CB  ALA A 237      35.271 -17.935  61.651  1.00 10.13           C  
ATOM   1850  N   VAL A 238      32.595 -17.485  60.281  1.00  8.79           N  
ATOM   1851  CA  VAL A 238      31.690 -17.663  59.151  1.00 10.13           C  
ATOM   1852  C   VAL A 238      30.760 -16.434  59.024  1.00  9.01           C  
ATOM   1853  O   VAL A 238      30.585 -16.019  57.880  1.00  8.29           O  
ATOM   1854  CB  VAL A 238      30.960 -19.026  59.151  1.00 10.60           C  
ATOM   1855  CG1 VAL A 238      30.087 -19.288  60.309  1.00 11.91           C  
ATOM   1856  CG2 VAL A 238      30.116 -19.209  57.866  1.00 11.87           C  
ATOM   1857  N   ALA A 239      30.353 -15.856  60.140  1.00  8.57           N  
ATOM   1858  CA  ALA A 239      29.468 -14.641  60.027  1.00  8.87           C  
ATOM   1859  C   ALA A 239      30.251 -13.520  59.434  1.00  8.48           C  
ATOM   1860  O   ALA A 239      29.778 -12.794  58.516  1.00  9.29           O  
ATOM   1861  CB  ALA A 239      28.909 -14.330  61.411  1.00  8.37           C  
ATOM   1862  N   GLU A 240      31.454 -13.273  59.886  1.00  9.13           N  
ATOM   1863  CA  GLU A 240      32.343 -12.266  59.363  1.00 10.47           C  
ATOM   1864  C   GLU A 240      32.624 -12.503  57.866  1.00  9.51           C  
ATOM   1865  O   GLU A 240      32.542 -11.550  57.047  1.00 10.12           O  
ATOM   1866  CB  GLU A 240      33.692 -12.266  60.112  1.00 13.45           C  
ATOM   1867  CG  GLU A 240      34.455 -10.962  59.773  1.00 19.27           C  
ATOM   1868  CD  GLU A 240      35.548 -10.725  60.818  1.00 22.22           C  
ATOM   1869  OE1 GLU A 240      35.540 -11.269  61.891  1.00 23.74           O  
ATOM   1870  OE2 GLU A 240      36.392  -9.950  60.309  1.00 25.43           O  
ATOM   1871  N   ALA A 241      32.926 -13.703  57.456  1.00  8.40           N  
ATOM   1872  CA  ALA A 241      33.191 -14.108  56.086  1.00  7.97           C  
ATOM   1873  C   ALA A 241      31.943 -13.881  55.225  1.00  7.05           C  
ATOM   1874  O   ALA A 241      32.094 -13.328  54.123  1.00  6.72           O  
ATOM   1875  CB  ALA A 241      33.668 -15.560  55.959  1.00  8.05           C  
ATOM   1876  N   TYR A 242      30.764 -14.177  55.747  1.00  6.16           N  
ATOM   1877  CA  TYR A 242      29.500 -13.955  54.985  1.00  7.02           C  
ATOM   1878  C   TYR A 242      29.325 -12.488  54.618  1.00  6.68           C  
ATOM   1879  O   TYR A 242      28.950 -12.207  53.473  1.00  8.37           O  
ATOM   1880  CB  TYR A 242      28.383 -14.473  55.875  1.00  6.56           C  
ATOM   1881  CG  TYR A 242      26.984 -14.310  55.310  1.00  7.01           C  
ATOM   1882  CD1 TYR A 242      26.446 -15.140  54.349  1.00  6.64           C  
ATOM   1883  CD2 TYR A 242      26.169 -13.268  55.818  1.00  6.19           C  
ATOM   1884  CE1 TYR A 242      25.145 -14.977  53.869  1.00  6.77           C  
ATOM   1885  CE2 TYR A 242      24.888 -13.091  55.338  1.00  7.68           C  
ATOM   1886  CZ  TYR A 242      24.346 -13.970  54.392  1.00  7.02           C  
ATOM   1887  OH  TYR A 242      23.061 -13.812  53.954  1.00  7.26           O  
ATOM   1888  N   LEU A 243      29.541 -11.565  55.564  1.00  7.28           N  
ATOM   1889  CA  LEU A 243      29.415 -10.098  55.281  1.00  7.65           C  
ATOM   1890  C   LEU A 243      30.581  -9.619  54.406  1.00  7.64           C  
ATOM   1891  O   LEU A 243      30.340  -8.883  53.459  1.00  7.09           O  
ATOM   1892  CB  LEU A 243      29.284  -9.348  56.581  1.00  7.61           C  
ATOM   1893  CG  LEU A 243      28.077  -9.762  57.414  1.00  7.70           C  
ATOM   1894  CD1 LEU A 243      28.040  -8.804  58.600  1.00  8.58           C  
ATOM   1895  CD2 LEU A 243      26.797  -9.595  56.595  1.00  7.88           C  
ATOM   1896  N   LYS A 244      31.800 -10.049  54.688  1.00  8.71           N  
ATOM   1897  CA  LYS A 244      32.926  -9.590  53.812  1.00  9.69           C  
ATOM   1898  C   LYS A 244      32.722  -9.999  52.358  1.00  8.46           C  
ATOM   1899  O   LYS A 244      33.183  -9.259  51.440  1.00 10.14           O  
ATOM   1900  CB  LYS A 244      34.251 -10.118  54.335  1.00 11.32           C  
ATOM   1901  CG  LYS A 244      34.736  -9.298  55.550  1.00 15.23           C  
ATOM   1902  CD  LYS A 244      36.127  -9.832  56.016  1.00 18.14           C  
ATOM   1903  CE  LYS A 244      36.559  -9.086  57.301  1.00 20.44           C  
ATOM   1904  NZ  LYS A 244      37.717  -9.881  57.951  1.00 21.40           N  
ATOM   1905  N   TYR A 245      32.155 -11.130  52.089  1.00  8.62           N  
ATOM   1906  CA  TYR A 245      31.967 -11.629  50.719  1.00  9.26           C  
ATOM   1907  C   TYR A 245      31.009 -10.790  49.914  1.00  7.83           C  
ATOM   1908  O   TYR A 245      30.960 -10.873  48.671  1.00 11.11           O  
ATOM   1909  CB  TYR A 245      31.694 -13.120  50.719  1.00  9.03           C  
ATOM   1910  CG  TYR A 245      31.910 -13.772  49.378  1.00 10.06           C  
ATOM   1911  CD1 TYR A 245      33.207 -13.910  48.883  1.00 11.95           C  
ATOM   1912  CD2 TYR A 245      30.838 -14.276  48.643  1.00 12.52           C  
ATOM   1913  CE1 TYR A 245      33.472 -14.607  47.683  1.00 11.93           C  
ATOM   1914  CE2 TYR A 245      31.087 -14.937  47.443  1.00 11.97           C  
ATOM   1915  CZ  TYR A 245      32.371 -15.105  46.976  1.00 12.41           C  
ATOM   1916  OH  TYR A 245      32.534 -15.737  45.762  1.00 13.38           O  
ATOM   1917  N   LEU A 246      30.214  -9.955  50.578  1.00  7.47           N  
ATOM   1918  CA  LEU A 246      29.329  -9.002  49.872  1.00  6.64           C  
ATOM   1919  C   LEU A 246      30.157  -7.960  49.081  1.00  7.79           C  
ATOM   1920  O   LEU A 246      29.586  -7.377  48.163  1.00  8.85           O  
ATOM   1921  CB  LEU A 246      28.436  -8.281  50.875  1.00  6.32           C  
ATOM   1922  CG  LEU A 246      27.261  -9.091  51.440  1.00  7.89           C  
ATOM   1923  CD1 LEU A 246      26.580  -8.316  52.570  1.00  8.73           C  
ATOM   1924  CD2 LEU A 246      26.250  -9.432  50.352  1.00  8.84           C  
ATOM   1925  N   TYR A 247      31.388  -7.797  49.547  1.00  7.18           N  
ATOM   1926  CA  TYR A 247      32.294  -6.819  48.869  1.00  8.34           C  
ATOM   1927  C   TYR A 247      33.126  -7.481  47.810  1.00  8.98           C  
ATOM   1928  O   TYR A 247      33.872  -6.691  47.146  1.00  9.04           O  
ATOM   1929  CB  TYR A 247      33.134  -6.133  49.942  1.00  8.91           C  
ATOM   1930  CG  TYR A 247      32.498  -5.318  51.016  1.00  8.32           C  
ATOM   1931  CD1 TYR A 247      31.959  -5.896  52.160  1.00  9.07           C  
ATOM   1932  CD2 TYR A 247      32.477  -3.916  50.875  1.00  9.11           C  
ATOM   1933  CE1 TYR A 247      31.388  -5.185  53.191  1.00  9.45           C  
ATOM   1934  CE2 TYR A 247      31.939  -3.165  51.906  1.00  9.05           C  
ATOM   1935  CZ  TYR A 247      31.368  -3.792  53.007  1.00  9.14           C  
ATOM   1936  OH  TYR A 247      30.858  -2.968  53.982  1.00 11.09           O  
ATOM   1937  N   SER A 248      33.048  -8.775  47.640  1.00  9.22           N  
ATOM   1938  CA  SER A 248      33.803  -9.511  46.609  1.00 10.75           C  
ATOM   1939  C   SER A 248      33.187  -9.185  45.239  1.00 11.28           C  
ATOM   1940  O   SER A 248      31.988  -8.750  45.154  1.00 11.79           O  
ATOM   1941  CB  SER A 248      33.803 -11.012  46.835  1.00  9.74           C  
ATOM   1942  OG  SER A 248      32.506 -11.550  46.623  1.00 10.19           O  
ATOM   1943  N   PRO A 249      33.929  -9.348  44.166  1.00 12.17           N  
ATOM   1944  CA  PRO A 249      33.423  -9.130  42.810  1.00 11.99           C  
ATOM   1945  C   PRO A 249      32.163 -10.004  42.598  1.00 12.07           C  
ATOM   1946  O   PRO A 249      31.168  -9.535  42.033  1.00 11.93           O  
ATOM   1947  CB  PRO A 249      34.557  -9.649  41.892  1.00 13.25           C  
ATOM   1948  CG  PRO A 249      35.797  -9.362  42.725  1.00 13.04           C  
ATOM   1949  CD  PRO A 249      35.356  -9.787  44.138  1.00 13.22           C  
ATOM   1950  N   GLU A 250      32.131 -11.209  43.163  1.00 12.27           N  
ATOM   1951  CA  GLU A 250      30.932 -12.049  43.008  1.00 12.09           C  
ATOM   1952  C   GLU A 250      29.725 -11.501  43.742  1.00 11.33           C  
ATOM   1953  O   GLU A 250      28.583 -11.446  43.205  1.00 10.97           O  
ATOM   1954  CB  GLU A 250      31.172 -13.505  43.361  1.00 15.02           C  
ATOM   1955  CG  GLU A 250      29.953 -14.414  43.276  1.00 17.92           C  
ATOM   1956  CD  GLU A 250      30.100 -15.876  43.502  1.00 21.38           C  
ATOM   1957  OE1 GLU A 250      30.842 -16.251  44.434  1.00 22.54           O  
ATOM   1958  OE2 GLU A 250      29.459 -16.725  42.824  1.00 24.11           O  
ATOM   1959  N   GLY A 251      29.900 -11.081  44.957  1.00  9.69           N  
ATOM   1960  CA  GLY A 251      28.860 -10.518  45.832  1.00  9.56           C  
ATOM   1961  C   GLY A 251      28.334  -9.219  45.169  1.00  8.84           C  
ATOM   1962  O   GLY A 251      27.119  -9.027  45.169  1.00  9.23           O  
ATOM   1963  N   GLN A 252      29.243  -8.404  44.674  1.00  7.83           N  
ATOM   1964  CA  GLN A 252      28.868  -7.130  44.039  1.00  8.08           C  
ATOM   1965  C   GLN A 252      28.004  -7.367  42.796  1.00  8.07           C  
ATOM   1966  O   GLN A 252      27.053  -6.612  42.584  1.00  8.28           O  
ATOM   1967  CB  GLN A 252      30.185  -6.380  43.686  1.00  7.50           C  
ATOM   1968  CG  GLN A 252      30.817  -5.921  45.041  1.00  7.68           C  
ATOM   1969  CD  GLN A 252      30.083  -4.775  45.677  1.00  8.51           C  
ATOM   1970  OE1 GLN A 252      30.043  -3.738  44.985  1.00  8.20           O  
ATOM   1971  NE2 GLN A 252      29.561  -4.874  46.863  1.00  7.38           N  
ATOM   1972  N   GLU A 253      28.346  -8.350  42.019  1.00  8.26           N  
ATOM   1973  CA  GLU A 253      27.620  -8.691  40.776  1.00  9.16           C  
ATOM   1974  C   GLU A 253      26.222  -9.204  41.073  1.00  8.43           C  
ATOM   1975  O   GLU A 253      25.202  -8.879  40.451  1.00  7.79           O  
ATOM   1976  CB  GLU A 253      28.391  -9.703  39.929  1.00 11.18           C  
ATOM   1977  CG  GLU A 253      27.555 -10.088  38.700  1.00 14.08           C  
ATOM   1978  CD  GLU A 253      28.293 -10.365  37.443  1.00 15.76           C  
ATOM   1979  OE1 GLU A 253      29.508 -10.597  37.626  1.00 18.26           O  
ATOM   1980  OE2 GLU A 253      27.812 -10.345  36.369  1.00 16.23           O  
ATOM   1981  N   ILE A 254      26.103 -10.014  42.118  1.00  8.62           N  
ATOM   1982  CA  ILE A 254      24.790 -10.528  42.612  1.00  9.16           C  
ATOM   1983  C   ILE A 254      23.983  -9.288  43.078  1.00  8.53           C  
ATOM   1984  O   ILE A 254      22.767  -9.204  42.753  1.00  9.97           O  
ATOM   1985  CB  ILE A 254      24.896 -11.629  43.700  1.00  9.39           C  
ATOM   1986  CG1 ILE A 254      25.479 -12.928  43.078  1.00  9.30           C  
ATOM   1987  CG2 ILE A 254      23.477 -11.975  44.349  1.00  9.62           C  
ATOM   1988  CD1 ILE A 254      25.985 -14.019  44.039  1.00 11.63           C  
ATOM   1989  N   ALA A 255      24.639  -8.375  43.756  1.00  8.09           N  
ATOM   1990  CA  ALA A 255      23.897  -7.145  44.180  1.00  8.39           C  
ATOM   1991  C   ALA A 255      23.347  -6.400  42.965  1.00  8.05           C  
ATOM   1992  O   ALA A 255      22.152  -6.039  42.909  1.00  7.24           O  
ATOM   1993  CB  ALA A 255      24.753  -6.187  45.056  1.00  8.48           C  
ATOM   1994  N   ALA A 256      24.227  -6.098  41.991  1.00  8.28           N  
ATOM   1995  CA  ALA A 256      23.877  -5.402  40.762  1.00  8.16           C  
ATOM   1996  C   ALA A 256      22.739  -6.084  39.985  1.00  8.81           C  
ATOM   1997  O   ALA A 256      21.846  -5.373  39.505  1.00  8.49           O  
ATOM   1998  CB  ALA A 256      25.125  -5.259  39.886  1.00  8.50           C  
ATOM   1999  N   LYS A 257      22.820  -7.387  39.844  1.00  8.69           N  
ATOM   2000  CA  LYS A 257      21.813  -8.172  39.123  1.00 10.80           C  
ATOM   2001  C   LYS A 257      20.431  -8.049  39.773  1.00 10.21           C  
ATOM   2002  O   LYS A 257      19.428  -8.123  39.010  1.00 10.02           O  
ATOM   2003  CB  LYS A 257      22.213  -9.644  38.954  1.00 12.69           C  
ATOM   2004  CG  LYS A 257      23.265  -9.683  37.810  1.00 16.57           C  
ATOM   2005  CD  LYS A 257      24.007 -11.027  37.881  1.00 19.46           C  
ATOM   2006  CE  LYS A 257      22.996 -12.162  37.852  1.00 22.23           C  
ATOM   2007  NZ  LYS A 257      23.016 -12.622  36.398  1.00 24.48           N  
ATOM   2008  N   ASN A 258      20.414  -7.856  41.073  1.00  9.37           N  
ATOM   2009  CA  ASN A 258      19.195  -7.684  41.864  1.00  9.43           C  
ATOM   2010  C   ASN A 258      18.828  -6.217  42.075  1.00  8.69           C  
ATOM   2011  O   ASN A 258      17.947  -5.861  42.895  1.00  7.79           O  
ATOM   2012  CB  ASN A 258      19.256  -8.503  43.149  1.00  9.77           C  
ATOM   2013  CG  ASN A 258      19.179 -10.019  42.895  1.00 11.20           C  
ATOM   2014  OD1 ASN A 258      20.235 -10.760  42.796  1.00 12.16           O  
ATOM   2015  ND2 ASN A 258      17.996 -10.493  42.683  1.00 10.33           N  
ATOM   2016  N   PHE A 259      19.424  -5.338  41.284  1.00  8.54           N  
ATOM   2017  CA  PHE A 259      19.077  -3.926  41.256  1.00  7.79           C  
ATOM   2018  C   PHE A 259      19.505  -3.022  42.400  1.00  7.93           C  
ATOM   2019  O   PHE A 259      18.902  -1.931  42.584  1.00  7.57           O  
ATOM   2020  CB  PHE A 259      17.531  -3.768  40.960  1.00  8.74           C  
ATOM   2021  CG  PHE A 259      17.091  -4.647  39.801  1.00 10.91           C  
ATOM   2022  CD1 PHE A 259      17.662  -4.420  38.573  1.00 12.68           C  
ATOM   2023  CD2 PHE A 259      16.153  -5.629  40.027  1.00 12.57           C  
ATOM   2024  CE1 PHE A 259      17.327  -5.249  37.443  1.00 14.03           C  
ATOM   2025  CE2 PHE A 259      15.761  -6.474  38.926  1.00 13.01           C  
ATOM   2026  CZ  PHE A 259      16.349  -6.212  37.697  1.00 13.48           C  
ATOM   2027  N   TYR A 260      20.618  -3.368  43.036  1.00  5.95           N  
ATOM   2028  CA  TYR A 260      21.259  -2.573  44.109  1.00  6.96           C  
ATOM   2029  C   TYR A 260      22.498  -1.926  43.460  1.00  7.55           C  
ATOM   2030  O   TYR A 260      23.081  -2.627  42.612  1.00  8.81           O  
ATOM   2031  CB  TYR A 260      21.593  -3.427  45.324  1.00  6.91           C  
ATOM   2032  CG  TYR A 260      20.390  -4.024  45.988  1.00  6.36           C  
ATOM   2033  CD1 TYR A 260      19.664  -3.383  46.976  1.00  6.67           C  
ATOM   2034  CD2 TYR A 260      19.937  -5.313  45.550  1.00  6.55           C  
ATOM   2035  CE1 TYR A 260      18.543  -4.005  47.541  1.00  5.94           C  
ATOM   2036  CE2 TYR A 260      18.812  -5.911  46.072  1.00  6.72           C  
ATOM   2037  CZ  TYR A 260      18.114  -5.224  47.089  1.00  7.34           C  
ATOM   2038  OH  TYR A 260      17.017  -5.837  47.640  1.00  8.13           O  
ATOM   2039  N   ARG A 261      22.829  -0.696  43.799  1.00  7.61           N  
ATOM   2040  CA  ARG A 261      24.023  -0.084  43.163  1.00  7.11           C  
ATOM   2041  C   ARG A 261      25.300  -0.607  43.770  1.00  7.53           C  
ATOM   2042  O   ARG A 261      25.614  -0.420  44.971  1.00  7.51           O  
ATOM   2043  CB  ARG A 261      23.995   1.472  43.304  1.00  8.59           C  
ATOM   2044  CG  ARG A 261      22.751   2.153  42.753  1.00  9.10           C  
ATOM   2045  CD  ARG A 261      22.792   3.644  42.739  1.00 10.51           C  
ATOM   2046  NE  ARG A 261      21.630   4.197  42.033  1.00 11.27           N  
ATOM   2047  CZ  ARG A 261      21.638   5.239  41.228  1.00 13.79           C  
ATOM   2048  NH1 ARG A 261      22.825   5.852  41.016  1.00 15.23           N  
ATOM   2049  NH2 ARG A 261      20.569   5.669  40.578  1.00 13.88           N  
ATOM   2050  N   PRO A 262      26.177  -1.230  42.951  1.00  8.08           N  
ATOM   2051  CA  PRO A 262      27.465  -1.738  43.431  1.00  8.94           C  
ATOM   2052  C   PRO A 262      28.522  -0.622  43.601  1.00  8.89           C  
ATOM   2053  O   PRO A 262      28.399   0.454  42.993  1.00 11.21           O  
ATOM   2054  CB  PRO A 262      27.865  -2.731  42.330  1.00  8.65           C  
ATOM   2055  CG  PRO A 262      27.286  -2.133  41.044  1.00  9.92           C  
ATOM   2056  CD  PRO A 262      25.969  -1.506  41.496  1.00  8.82           C  
ATOM   2057  N   ARG A 263      29.484  -0.904  44.434  1.00  8.85           N  
ATOM   2058  CA  ARG A 263      30.622  -0.089  44.717  1.00  8.81           C  
ATOM   2059  C   ARG A 263      31.747  -0.504  43.742  1.00  8.32           C  
ATOM   2060  O   ARG A 263      32.502   0.360  43.290  1.00  8.97           O  
ATOM   2061  CB  ARG A 263      31.099  -0.262  46.157  1.00 10.46           C  
ATOM   2062  CG  ARG A 263      30.059   0.430  47.089  1.00 10.54           C  
ATOM   2063  CD  ARG A 263      30.715   1.007  48.262  1.00 10.49           C  
ATOM   2064  NE  ARG A 263      29.745   1.254  49.307  1.00  9.30           N  
ATOM   2065  CZ  ARG A 263      29.235   2.434  49.575  1.00  9.30           C  
ATOM   2066  NH1 ARG A 263      29.488   3.506  48.855  1.00  9.69           N  
ATOM   2067  NH2 ARG A 263      28.505   2.533  50.691  1.00  8.32           N  
ATOM   2068  N   ASP A 264      31.837  -1.788  43.431  1.00  8.12           N  
ATOM   2069  CA  ASP A 264      32.962  -2.257  42.570  1.00  8.00           C  
ATOM   2070  C   ASP A 264      32.926  -1.625  41.171  1.00  7.11           C  
ATOM   2071  O   ASP A 264      31.972  -1.881  40.437  1.00  7.51           O  
ATOM   2072  CB  ASP A 264      32.885  -3.802  42.612  1.00  8.54           C  
ATOM   2073  CG  ASP A 264      33.970  -4.494  41.807  1.00  9.77           C  
ATOM   2074  OD1 ASP A 264      34.516  -3.936  40.832  1.00 10.26           O  
ATOM   2075  OD2 ASP A 264      34.369  -5.629  42.090  1.00 10.60           O  
ATOM   2076  N   ALA A 265      33.933  -0.864  40.776  1.00  7.80           N  
ATOM   2077  CA  ALA A 265      33.970  -0.202  39.462  1.00  8.62           C  
ATOM   2078  C   ALA A 265      33.770  -1.180  38.318  1.00  9.38           C  
ATOM   2079  O   ALA A 265      33.003  -0.751  37.400  1.00  9.09           O  
ATOM   2080  CB  ALA A 265      35.254   0.593  39.279  1.00  9.31           C  
ATOM   2081  N   ASP A 266      34.304  -2.370  38.333  1.00  8.69           N  
ATOM   2082  CA  ASP A 266      34.174  -3.363  37.273  1.00 10.36           C  
ATOM   2083  C   ASP A 266      32.718  -3.822  37.076  1.00 10.01           C  
ATOM   2084  O   ASP A 266      32.277  -4.005  35.917  1.00  9.48           O  
ATOM   2085  CB  ASP A 266      35.087  -4.578  37.414  1.00 11.22           C  
ATOM   2086  CG  ASP A 266      36.592  -4.148  37.513  1.00 12.93           C  
ATOM   2087  OD1 ASP A 266      36.996  -3.294  36.694  1.00 13.98           O  
ATOM   2088  OD2 ASP A 266      37.232  -4.691  38.446  1.00 14.42           O  
ATOM   2089  N   VAL A 267      32.061  -3.941  38.234  1.00  9.14           N  
ATOM   2090  CA  VAL A 267      30.630  -4.336  38.205  1.00  9.91           C  
ATOM   2091  C   VAL A 267      29.712  -3.195  37.768  1.00  9.47           C  
ATOM   2092  O   VAL A 267      28.738  -3.427  37.033  1.00  9.17           O  
ATOM   2093  CB  VAL A 267      30.238  -5.017  39.547  1.00  9.32           C  
ATOM   2094  CG1 VAL A 267      28.746  -5.422  39.519  1.00  9.73           C  
ATOM   2095  CG2 VAL A 267      31.119  -6.182  39.872  1.00 11.13           C  
ATOM   2096  N   ALA A 268      29.965  -2.010  38.276  1.00  9.57           N  
ATOM   2097  CA  ALA A 268      29.178  -0.815  37.937  1.00 10.53           C  
ATOM   2098  C   ALA A 268      29.227  -0.578  36.440  1.00 11.66           C  
ATOM   2099  O   ALA A 268      28.244  -0.193  35.875  1.00 12.21           O  
ATOM   2100  CB  ALA A 268      29.741   0.360  38.742  1.00 11.75           C  
ATOM   2101  N   LYS A 269      30.393  -0.780  35.818  1.00 11.42           N  
ATOM   2102  CA  LYS A 269      30.565  -0.553  34.364  1.00 14.32           C  
ATOM   2103  C   LYS A 269      29.712  -1.585  33.643  1.00 14.42           C  
ATOM   2104  O   LYS A 269      29.044  -1.230  32.655  1.00 15.53           O  
ATOM   2105  CB  LYS A 269      32.033  -0.775  34.053  1.00 17.23           C  
ATOM   2106  CG  LYS A 269      32.473  -0.612  32.612  1.00 20.77           C  
ATOM   2107  CD  LYS A 269      31.327  -0.514  31.624  1.00 23.25           C  
ATOM   2108  CE  LYS A 269      31.621  -1.274  30.324  1.00 24.47           C  
ATOM   2109  NZ  LYS A 269      32.840  -0.597  29.745  1.00 25.83           N  
ATOM   2110  N   LYS A 270      29.708  -2.790  34.095  1.00 13.10           N  
ATOM   2111  CA  LYS A 270      28.962  -3.886  33.474  1.00 12.87           C  
ATOM   2112  C   LYS A 270      27.461  -3.634  33.573  1.00 13.97           C  
ATOM   2113  O   LYS A 270      26.792  -3.931  32.556  1.00 14.72           O  
ATOM   2114  CB  LYS A 270      29.292  -5.234  34.053  1.00 11.60           C  
ATOM   2115  CG  LYS A 270      28.632  -6.434  33.361  1.00 10.77           C  
ATOM   2116  CD  LYS A 270      29.121  -7.733  33.954  1.00 11.71           C  
ATOM   2117  CE  LYS A 270      28.464  -8.992  33.375  1.00 11.02           C  
ATOM   2118  NZ  LYS A 270      28.954 -10.246  33.940  1.00  9.71           N  
ATOM   2119  N   TYR A 271      26.943  -3.042  34.632  1.00 15.95           N  
ATOM   2120  CA  TYR A 271      25.516  -2.810  34.844  1.00 18.75           C  
ATOM   2121  C   TYR A 271      25.031  -1.348  34.900  1.00 21.56           C  
ATOM   2122  O   TYR A 271      23.954  -1.131  35.494  1.00 22.38           O  
ATOM   2123  CB  TYR A 271      25.043  -3.392  36.270  1.00 18.36           C  
ATOM   2124  CG  TYR A 271      25.141  -4.889  36.186  1.00 18.01           C  
ATOM   2125  CD1 TYR A 271      24.138  -5.674  35.607  1.00 18.66           C  
ATOM   2126  CD2 TYR A 271      26.295  -5.535  36.581  1.00 17.92           C  
ATOM   2127  CE1 TYR A 271      24.305  -7.056  35.522  1.00 19.41           C  
ATOM   2128  CE2 TYR A 271      26.474  -6.903  36.468  1.00 18.42           C  
ATOM   2129  CZ  TYR A 271      25.463  -7.674  35.946  1.00 19.62           C  
ATOM   2130  OH  TYR A 271      25.610  -9.027  35.790  1.00 20.55           O  
ATOM   2131  N   ASP A 272      25.773  -0.494  34.335  1.00 24.17           N  
ATOM   2132  CA  ASP A 272      25.736   0.933  34.138  1.00 27.51           C  
ATOM   2133  C   ASP A 272      24.354   1.427  33.700  1.00 27.62           C  
ATOM   2134  O   ASP A 272      23.681   2.188  34.406  1.00 28.40           O  
ATOM   2135  CB  ASP A 272      26.788   1.284  33.036  1.00 29.96           C  
ATOM   2136  CG  ASP A 272      27.539   2.568  33.361  1.00 32.30           C  
ATOM   2137  OD1 ASP A 272      26.862   3.412  34.039  1.00 33.33           O  
ATOM   2138  OD2 ASP A 272      28.742   2.711  32.980  1.00 33.77           O  
ATOM   2139  N   ASP A 273      23.966   0.918  32.542  1.00 27.36           N  
ATOM   2140  CA  ASP A 273      22.698   1.259  31.892  1.00 28.14           C  
ATOM   2141  C   ASP A 273      21.442   1.032  32.697  1.00 26.60           C  
ATOM   2142  O   ASP A 273      20.341   1.536  32.316  1.00 26.01           O  
ATOM   2143  CB  ASP A 273      22.690   0.607  30.494  1.00 29.86           C  
ATOM   2144  CG  ASP A 273      22.568  -0.899  30.522  1.00 32.36           C  
ATOM   2145  OD1 ASP A 273      22.735  -1.506  31.624  1.00 33.11           O  
ATOM   2146  OD2 ASP A 273      22.315  -1.516  29.449  1.00 33.70           O  
ATOM   2147  N   ALA A 274      21.511   0.301  33.785  1.00 25.20           N  
ATOM   2148  CA  ALA A 274      20.341   0.000  34.604  1.00 24.17           C  
ATOM   2149  C   ALA A 274      19.864   1.072  35.564  1.00 23.45           C  
ATOM   2150  O   ALA A 274      18.645   1.136  35.847  1.00 24.06           O  
ATOM   2151  CB  ALA A 274      20.569  -1.348  35.324  1.00 24.26           C  
ATOM   2152  N   PHE A 275      20.728   1.911  36.030  1.00 22.33           N  
ATOM   2153  CA  PHE A 275      20.467   2.908  37.061  1.00 22.76           C  
ATOM   2154  C   PHE A 275      20.333   4.326  36.525  1.00 23.91           C  
ATOM   2155  O   PHE A 275      21.234   4.859  35.903  1.00 25.06           O  
ATOM   2156  CB  PHE A 275      21.577   2.750  38.135  1.00 20.87           C  
ATOM   2157  CG  PHE A 275      21.711   1.353  38.672  1.00 19.44           C  
ATOM   2158  CD1 PHE A 275      20.704   0.820  39.519  1.00 18.48           C  
ATOM   2159  CD2 PHE A 275      22.804   0.553  38.375  1.00 18.54           C  
ATOM   2160  CE1 PHE A 275      20.843  -0.484  40.027  1.00 17.90           C  
ATOM   2161  CE2 PHE A 275      22.918  -0.746  38.869  1.00 18.35           C  
ATOM   2162  CZ  PHE A 275      21.940  -1.274  39.717  1.00 16.87           C  
ATOM   2163  N   PRO A 276      19.183   4.918  36.835  1.00 24.90           N  
ATOM   2164  CA  PRO A 276      18.938   6.311  36.426  1.00 25.60           C  
ATOM   2165  C   PRO A 276      20.027   7.190  37.033  1.00 26.17           C  
ATOM   2166  O   PRO A 276      20.639   6.869  38.078  1.00 26.38           O  
ATOM   2167  CB  PRO A 276      17.568   6.602  37.019  1.00 25.32           C  
ATOM   2168  CG  PRO A 276      17.278   5.570  38.064  1.00 26.05           C  
ATOM   2169  CD  PRO A 276      18.082   4.341  37.598  1.00 25.10           C  
ATOM   2170  N   LYS A 277      20.243   8.335  36.369  1.00 25.61           N  
ATOM   2171  CA  LYS A 277      21.246   9.264  36.920  1.00 24.99           C  
ATOM   2172  C   LYS A 277      20.451  10.419  37.556  1.00 22.84           C  
ATOM   2173  O   LYS A 277      19.436  10.834  36.963  1.00 21.94           O  
ATOM   2174  CB  LYS A 277      22.278   9.762  35.931  1.00 27.27           C  
ATOM   2175  CG  LYS A 277      23.469  10.399  36.680  1.00 28.69           C  
ATOM   2176  CD  LYS A 277      24.301  11.313  35.833  1.00 30.97           C  
ATOM   2177  CE  LYS A 277      23.563  12.543  35.282  1.00 31.25           C  
ATOM   2178  NZ  LYS A 277      24.321  12.938  34.025  1.00 32.29           N  
ATOM   2179  N   LEU A 278      20.830  10.839  38.756  1.00 20.37           N  
ATOM   2180  CA  LEU A 278      20.105  11.925  39.434  1.00 18.42           C  
ATOM   2181  C   LEU A 278      21.018  12.483  40.522  1.00 17.47           C  
ATOM   2182  O   LEU A 278      22.017  11.891  40.889  1.00 16.96           O  
ATOM   2183  CB  LEU A 278      18.742  11.431  39.900  1.00 18.17           C  
ATOM   2184  CG  LEU A 278      18.698  10.429  41.044  1.00 17.32           C  
ATOM   2185  CD1 LEU A 278      17.291  10.454  41.666  1.00 15.97           C  
ATOM   2186  CD2 LEU A 278      18.934   9.022  40.508  1.00 17.40           C  
ATOM   2187  N   LYS A 279      20.643  13.698  40.931  1.00 17.01           N  
ATOM   2188  CA  LYS A 279      21.348  14.404  42.005  1.00 17.26           C  
ATOM   2189  C   LYS A 279      21.010  13.728  43.347  1.00 15.79           C  
ATOM   2190  O   LYS A 279      19.807  13.584  43.643  1.00 16.08           O  
ATOM   2191  CB  LYS A 279      20.835  15.851  42.132  1.00 19.42           C  
ATOM   2192  CG  LYS A 279      21.854  16.745  42.866  1.00 22.38           C  
ATOM   2193  CD  LYS A 279      21.369  18.206  42.669  1.00 25.40           C  
ATOM   2194  CE  LYS A 279      20.569  18.641  43.897  1.00 27.15           C  
ATOM   2195  NZ  LYS A 279      20.398  20.152  43.841  1.00 29.63           N  
ATOM   2196  N   LEU A 280      22.025  13.397  44.095  1.00 13.66           N  
ATOM   2197  CA  LEU A 280      21.825  12.755  45.423  1.00 13.63           C  
ATOM   2198  C   LEU A 280      22.445  13.580  46.539  1.00 13.90           C  
ATOM   2199  O   LEU A 280      23.624  14.054  46.369  1.00 15.53           O  
ATOM   2200  CB  LEU A 280      22.502  11.367  45.380  1.00 12.75           C  
ATOM   2201  CG  LEU A 280      21.903  10.375  44.392  1.00 13.76           C  
ATOM   2202  CD1 LEU A 280      22.629   9.017  44.505  1.00 15.26           C  
ATOM   2203  CD2 LEU A 280      20.443  10.182  44.702  1.00 12.53           C  
ATOM   2204  N   PHE A 281      21.740  13.708  47.626  1.00 12.12           N  
ATOM   2205  CA  PHE A 281      22.241  14.409  48.813  1.00 11.33           C  
ATOM   2206  C   PHE A 281      22.458  13.323  49.886  1.00 11.53           C  
ATOM   2207  O   PHE A 281      21.813  12.291  49.787  1.00 10.96           O  
ATOM   2208  CB  PHE A 281      21.409  15.535  49.335  1.00 12.68           C  
ATOM   2209  CG  PHE A 281      19.929  15.318  49.462  1.00 12.94           C  
ATOM   2210  CD1 PHE A 281      19.448  14.799  50.691  1.00 13.49           C  
ATOM   2211  CD2 PHE A 281      19.061  15.663  48.417  1.00 12.88           C  
ATOM   2212  CE1 PHE A 281      18.066  14.641  50.861  1.00 14.00           C  
ATOM   2213  CE2 PHE A 281      17.658  15.446  48.601  1.00 14.07           C  
ATOM   2214  CZ  PHE A 281      17.205  14.942  49.801  1.00 13.79           C  
ATOM   2215  N   THR A 282      23.224  13.624  50.903  1.00 11.80           N  
ATOM   2216  CA  THR A 282      23.391  12.543  51.948  1.00 11.75           C  
ATOM   2217  C   THR A 282      22.714  13.007  53.233  1.00 12.44           C  
ATOM   2218  O   THR A 282      22.421  14.212  53.516  1.00 12.28           O  
ATOM   2219  CB  THR A 282      24.904  12.286  52.231  1.00 11.56           C  
ATOM   2220  OG1 THR A 282      25.443  13.505  52.866  1.00 11.90           O  
ATOM   2221  CG2 THR A 282      25.797  11.970  51.030  1.00 12.04           C  
ATOM   2222  N   ILE A 283      22.576  12.059  54.137  1.00 10.79           N  
ATOM   2223  CA  ILE A 283      22.001  12.271  55.465  1.00 12.27           C  
ATOM   2224  C   ILE A 283      22.943  13.115  56.341  1.00 12.98           C  
ATOM   2225  O   ILE A 283      22.376  13.975  57.089  1.00 12.70           O  
ATOM   2226  CB  ILE A 283      21.601  10.893  56.101  1.00 12.61           C  
ATOM   2227  CG1 ILE A 283      20.680  11.204  57.343  1.00 13.20           C  
ATOM   2228  CG2 ILE A 283      22.853  10.049  56.425  1.00 13.70           C  
ATOM   2229  CD1 ILE A 283      20.019   9.935  57.923  1.00 13.89           C  
ATOM   2230  N   ASP A 284      24.227  12.962  56.129  1.00 15.12           N  
ATOM   2231  CA  ASP A 284      25.210  13.767  56.934  1.00 17.42           C  
ATOM   2232  C   ASP A 284      25.149  15.253  56.567  1.00 17.53           C  
ATOM   2233  O   ASP A 284      25.112  16.093  57.471  1.00 17.53           O  
ATOM   2234  CB  ASP A 284      26.621  13.219  56.750  1.00 20.49           C  
ATOM   2235  CG  ASP A 284      26.748  11.836  57.372  1.00 23.25           C  
ATOM   2236  OD1 ASP A 284      26.266  11.619  58.487  1.00 23.92           O  
ATOM   2237  OD2 ASP A 284      27.310  11.012  56.637  1.00 26.09           O  
ATOM   2238  N   GLU A 285      25.067  15.530  55.281  1.00 17.08           N  
ATOM   2239  CA  GLU A 285      25.047  16.932  54.829  1.00 18.21           C  
ATOM   2240  C   GLU A 285      23.730  17.594  55.084  1.00 17.57           C  
ATOM   2241  O   GLU A 285      23.693  18.745  55.592  1.00 18.84           O  
ATOM   2242  CB  GLU A 285      25.471  17.066  53.389  1.00 20.63           C  
ATOM   2243  CG  GLU A 285      24.435  16.942  52.287  1.00 23.59           C  
ATOM   2244  CD  GLU A 285      24.966  16.997  50.875  1.00 25.28           C  
ATOM   2245  OE1 GLU A 285      25.394  18.088  50.437  1.00 27.36           O  
ATOM   2246  OE2 GLU A 285      24.978  15.955  50.197  1.00 24.05           O  
ATOM   2247  N   VAL A 286      22.600  16.947  54.858  1.00 14.82           N  
ATOM   2248  CA  VAL A 286      21.308  17.629  55.084  1.00 14.05           C  
ATOM   2249  C   VAL A 286      20.712  17.525  56.468  1.00 13.58           C  
ATOM   2250  O   VAL A 286      20.088  18.537  56.962  1.00 14.60           O  
ATOM   2251  CB  VAL A 286      20.357  17.169  53.940  1.00 13.46           C  
ATOM   2252  CG1 VAL A 286      19.040  17.950  53.897  1.00 14.73           C  
ATOM   2253  CG2 VAL A 286      21.047  17.229  52.584  1.00 14.99           C  
ATOM   2254  N   PHE A 287      20.916  16.414  57.174  1.00 11.89           N  
ATOM   2255  CA  PHE A 287      20.317  16.202  58.502  1.00 12.54           C  
ATOM   2256  C   PHE A 287      21.275  16.029  59.674  1.00 12.54           C  
ATOM   2257  O   PHE A 287      20.733  15.886  60.790  1.00 13.22           O  
ATOM   2258  CB  PHE A 287      19.358  14.982  58.403  1.00 11.47           C  
ATOM   2259  CG  PHE A 287      18.294  15.214  57.372  1.00 11.30           C  
ATOM   2260  CD1 PHE A 287      17.144  15.910  57.697  1.00 12.27           C  
ATOM   2261  CD2 PHE A 287      18.449  14.691  56.072  1.00 11.99           C  
ATOM   2262  CE1 PHE A 287      16.133  16.118  56.736  1.00 12.44           C  
ATOM   2263  CE2 PHE A 287      17.458  14.923  55.084  1.00 11.96           C  
ATOM   2264  CZ  PHE A 287      16.324  15.624  55.451  1.00 13.02           C  
ATOM   2265  N   GLY A 288      22.551  16.083  59.476  1.00 11.85           N  
ATOM   2266  CA  GLY A 288      23.502  15.920  60.606  1.00 14.05           C  
ATOM   2267  C   GLY A 288      23.709  14.478  61.044  1.00 15.09           C  
ATOM   2268  O   GLY A 288      24.207  14.256  62.174  1.00 15.67           O  
ATOM   2269  N   GLY A 289      23.383  13.555  60.140  1.00 14.60           N  
ATOM   2270  CA  GLY A 289      23.603  12.118  60.465  1.00 14.69           C  
ATOM   2271  C   GLY A 289      22.392  11.476  61.100  1.00 13.63           C  
ATOM   2272  O   GLY A 289      21.446  12.157  61.510  1.00 14.53           O  
ATOM   2273  N   TRP A 290      22.396  10.143  61.171  1.00 12.60           N  
ATOM   2274  CA  TRP A 290      21.295   9.343  61.694  1.00 13.18           C  
ATOM   2275  C   TRP A 290      20.859   9.629  63.106  1.00 13.63           C  
ATOM   2276  O   TRP A 290      19.668   9.565  63.389  1.00 14.62           O  
ATOM   2277  CB  TRP A 290      21.638   7.837  61.510  1.00 12.29           C  
ATOM   2278  CG  TRP A 290      21.120   7.367  60.182  1.00 11.35           C  
ATOM   2279  CD1 TRP A 290      21.809   6.908  59.109  1.00 11.76           C  
ATOM   2280  CD2 TRP A 290      19.717   7.397  59.829  1.00 11.05           C  
ATOM   2281  NE1 TRP A 290      20.932   6.661  58.078  1.00 10.74           N  
ATOM   2282  CE2 TRP A 290      19.644   6.933  58.487  1.00 11.19           C  
ATOM   2283  CE3 TRP A 290      18.543   7.767  60.479  1.00 10.17           C  
ATOM   2284  CZ2 TRP A 290      18.465   6.854  57.795  1.00 11.60           C  
ATOM   2285  CZ3 TRP A 290      17.336   7.649  59.815  1.00 11.32           C  
ATOM   2286  CH2 TRP A 290      17.278   7.195  58.459  1.00 11.25           C  
ATOM   2287  N   ALA A 291      21.789   9.906  64.024  1.00 15.12           N  
ATOM   2288  CA  ALA A 291      21.422  10.153  65.422  1.00 15.71           C  
ATOM   2289  C   ALA A 291      20.455  11.328  65.549  1.00 15.51           C  
ATOM   2290  O   ALA A 291      19.375  11.278  66.114  1.00 16.26           O  
ATOM   2291  CB  ALA A 291      22.694  10.276  66.284  1.00 16.00           C  
ATOM   2292  N   LYS A 292      20.851  12.385  64.886  1.00 15.47           N  
ATOM   2293  CA  LYS A 292      20.109  13.649  64.843  1.00 14.96           C  
ATOM   2294  C   LYS A 292      18.812  13.451  64.081  1.00 14.73           C  
ATOM   2295  O   LYS A 292      17.719  13.762  64.589  1.00 13.86           O  
ATOM   2296  CB  LYS A 292      20.961  14.755  64.250  1.00 16.88           C  
ATOM   2297  CG  LYS A 292      20.202  16.093  64.405  1.00 18.39           C  
ATOM   2298  CD  LYS A 292      21.083  17.293  63.982  1.00 21.20           C  
ATOM   2299  CE  LYS A 292      20.223  18.414  63.389  1.00 22.37           C  
ATOM   2300  NZ  LYS A 292      19.269  18.922  64.420  1.00 23.76           N  
ATOM   2301  N   ALA A 293      18.877  12.888  62.908  1.00 13.73           N  
ATOM   2302  CA  ALA A 293      17.650  12.701  62.089  1.00 14.85           C  
ATOM   2303  C   ALA A 293      16.602  11.886  62.809  1.00 15.46           C  
ATOM   2304  O   ALA A 293      15.390  12.197  62.838  1.00 15.67           O  
ATOM   2305  CB  ALA A 293      18.070  12.172  60.733  1.00 14.44           C  
ATOM   2306  N   GLN A 294      17.050  10.725  63.332  1.00 15.25           N  
ATOM   2307  CA  GLN A 294      16.080   9.866  64.038  1.00 16.02           C  
ATOM   2308  C   GLN A 294      15.403  10.627  65.168  1.00 15.61           C  
ATOM   2309  O   GLN A 294      14.183  10.572  65.380  1.00 16.03           O  
ATOM   2310  CB  GLN A 294      16.716   8.528  64.434  1.00 16.08           C  
ATOM   2311  CG  GLN A 294      15.729   7.565  65.126  1.00 16.41           C  
ATOM   2312  CD  GLN A 294      14.987   6.696  64.123  1.00 17.26           C  
ATOM   2313  OE1 GLN A 294      15.374   6.508  62.937  1.00 17.56           O  
ATOM   2314  NE2 GLN A 294      13.947   6.039  64.674  1.00 17.88           N  
ATOM   2315  N   LYS A 295      16.182  11.352  65.945  1.00 17.47           N  
ATOM   2316  CA  LYS A 295      15.713  12.118  67.089  1.00 19.57           C  
ATOM   2317  C   LYS A 295      14.648  13.150  66.694  1.00 19.74           C  
ATOM   2318  O   LYS A 295      13.519  13.160  67.230  1.00 21.11           O  
ATOM   2319  CB  LYS A 295      16.879  12.849  67.739  1.00 21.53           C  
ATOM   2320  CG  LYS A 295      16.414  13.782  68.855  1.00 23.70           C  
ATOM   2321  CD  LYS A 295      17.641  14.379  69.575  1.00 26.20           C  
ATOM   2322  CE  LYS A 295      17.172  15.184  70.789  1.00 27.89           C  
ATOM   2323  NZ  LYS A 295      15.778  14.730  71.185  1.00 29.48           N  
ATOM   2324  N   ASP A 296      15.036  14.004  65.775  1.00 18.63           N  
ATOM   2325  CA  ASP A 296      14.277  15.100  65.225  1.00 17.69           C  
ATOM   2326  C   ASP A 296      12.980  14.656  64.561  1.00 17.51           C  
ATOM   2327  O   ASP A 296      11.891  15.263  64.744  1.00 17.71           O  
ATOM   2328  CB  ASP A 296      15.101  15.866  64.165  1.00 18.77           C  
ATOM   2329  CG  ASP A 296      16.206  16.745  64.702  1.00 19.96           C  
ATOM   2330  OD1 ASP A 296      16.206  16.977  65.917  1.00 22.16           O  
ATOM   2331  OD2 ASP A 296      17.087  17.194  63.939  1.00 20.19           O  
ATOM   2332  N   HIS A 297      13.119  13.604  63.756  1.00 15.68           N  
ATOM   2333  CA  HIS A 297      11.969  13.189  62.979  1.00 14.59           C  
ATOM   2334  C   HIS A 297      11.161  11.994  63.360  1.00 14.44           C  
ATOM   2335  O   HIS A 297       9.930  11.999  63.106  1.00 13.79           O  
ATOM   2336  CB  HIS A 297      12.426  13.012  61.454  1.00 14.44           C  
ATOM   2337  CG  HIS A 297      12.993  14.271  60.917  1.00 13.25           C  
ATOM   2338  ND1 HIS A 297      12.242  15.416  60.620  1.00 13.26           N  
ATOM   2339  CD2 HIS A 297      14.306  14.631  60.705  1.00 13.85           C  
ATOM   2340  CE1 HIS A 297      13.062  16.330  60.211  1.00 13.40           C  
ATOM   2341  NE2 HIS A 297      14.289  15.925  60.253  1.00 13.47           N  
ATOM   2342  N   PHE A 298      11.798  10.943  63.855  1.00 14.38           N  
ATOM   2343  CA  PHE A 298      11.088   9.693  64.095  1.00 15.11           C  
ATOM   2344  C   PHE A 298      10.913   9.229  65.549  1.00 17.05           C  
ATOM   2345  O   PHE A 298      10.097   8.316  65.733  1.00 17.58           O  
ATOM   2346  CB  PHE A 298      11.761   8.632  63.191  1.00 14.55           C  
ATOM   2347  CG  PHE A 298      11.973   9.111  61.778  1.00 13.45           C  
ATOM   2348  CD1 PHE A 298      10.860   9.451  61.002  1.00 12.54           C  
ATOM   2349  CD2 PHE A 298      13.253   9.180  61.256  1.00 13.30           C  
ATOM   2350  CE1 PHE A 298      11.055   9.881  59.674  1.00 11.95           C  
ATOM   2351  CE2 PHE A 298      13.478   9.634  59.942  1.00 12.51           C  
ATOM   2352  CZ  PHE A 298      12.348   9.975  59.165  1.00 12.58           C  
ATOM   2353  N   ALA A 299      11.569   9.866  66.468  1.00 18.18           N  
ATOM   2354  CA  ALA A 299      11.398   9.461  67.908  1.00 20.73           C  
ATOM   2355  C   ALA A 299      10.036  10.029  68.275  1.00 22.85           C  
ATOM   2356  O   ALA A 299       9.441  10.854  67.555  1.00 22.38           O  
ATOM   2357  CB  ALA A 299      12.536  10.069  68.685  1.00 20.23           C  
ATOM   2358  N   ASP A 300       9.518   9.555  69.391  1.00 25.61           N  
ATOM   2359  CA  ASP A 300       8.229  10.014  69.928  1.00 27.00           C  
ATOM   2360  C   ASP A 300       8.205  11.555  70.041  1.00 26.15           C  
ATOM   2361  O   ASP A 300       9.106  12.152  70.634  1.00 26.87           O  
ATOM   2362  CB  ASP A 300       8.054   9.377  71.340  1.00 29.47           C  
ATOM   2363  CG  ASP A 300       7.063   8.237  71.326  1.00 32.16           C  
ATOM   2364  OD1 ASP A 300       7.275   7.264  70.578  1.00 33.42           O  
ATOM   2365  OD2 ASP A 300       6.056   8.311  72.089  1.00 33.53           O  
ATOM   2366  N   GLY A 301       7.157  12.133  69.490  1.00 24.92           N  
ATOM   2367  CA  GLY A 301       6.871  13.540  69.462  1.00 23.63           C  
ATOM   2368  C   GLY A 301       7.744  14.330  68.473  1.00 22.98           C  
ATOM   2369  O   GLY A 301       7.818  15.565  68.544  1.00 22.86           O  
ATOM   2370  N   GLY A 302       8.368  13.589  67.569  1.00 21.93           N  
ATOM   2371  CA  GLY A 302       9.216  14.217  66.524  1.00 19.84           C  
ATOM   2372  C   GLY A 302       8.238  14.774  65.465  1.00 18.49           C  
ATOM   2373  O   GLY A 302       7.047  14.750  65.549  1.00 17.39           O  
ATOM   2374  N   THR A 303       8.898  15.170  64.405  1.00 17.97           N  
ATOM   2375  CA  THR A 303       8.254  15.762  63.205  1.00 18.44           C  
ATOM   2376  C   THR A 303       7.210  14.844  62.682  1.00 17.88           C  
ATOM   2377  O   THR A 303       6.097  15.308  62.400  1.00 18.39           O  
ATOM   2378  CB  THR A 303       9.522  16.004  62.273  1.00 19.20           C  
ATOM   2379  OG1 THR A 303      10.040  17.352  62.598  1.00 20.07           O  
ATOM   2380  CG2 THR A 303       9.547  15.402  60.973  1.00 18.49           C  
ATOM   2381  N   PHE A 304       7.475  13.545  62.555  1.00 17.75           N  
ATOM   2382  CA  PHE A 304       6.468  12.592  62.047  1.00 18.34           C  
ATOM   2383  C   PHE A 304       5.163  12.557  62.866  1.00 18.26           C  
ATOM   2384  O   PHE A 304       4.049  12.617  62.273  1.00 18.06           O  
ATOM   2385  CB  PHE A 304       7.043  11.194  61.778  1.00 17.24           C  
ATOM   2386  CG  PHE A 304       5.987  10.291  61.213  1.00 16.50           C  
ATOM   2387  CD1 PHE A 304       5.481  10.508  59.928  1.00 16.40           C  
ATOM   2388  CD2 PHE A 304       5.473   9.249  61.962  1.00 17.16           C  
ATOM   2389  CE1 PHE A 304       4.457   9.688  59.434  1.00 17.41           C  
ATOM   2390  CE2 PHE A 304       4.449   8.424  61.482  1.00 17.05           C  
ATOM   2391  CZ  PHE A 304       3.956   8.617  60.211  1.00 16.49           C  
ATOM   2392  N   ASP A 305       5.310  12.464  64.165  1.00 18.28           N  
ATOM   2393  CA  ASP A 305       4.176  12.454  65.098  1.00 19.78           C  
ATOM   2394  C   ASP A 305       3.377  13.757  64.956  1.00 19.69           C  
ATOM   2395  O   ASP A 305       2.129  13.742  65.027  1.00 20.47           O  
ATOM   2396  CB  ASP A 305       4.710  12.231  66.510  1.00 20.53           C  
ATOM   2397  CG  ASP A 305       5.102  10.785  66.750  1.00 21.80           C  
ATOM   2398  OD1 ASP A 305       4.726   9.881  65.973  1.00 22.57           O  
ATOM   2399  OD2 ASP A 305       5.762  10.597  67.809  1.00 22.56           O  
ATOM   2400  N   GLN A 306       4.107  14.819  64.787  1.00 20.13           N  
ATOM   2401  CA  GLN A 306       3.589  16.177  64.646  1.00 21.31           C  
ATOM   2402  C   GLN A 306       2.720  16.320  63.417  1.00 21.79           C  
ATOM   2403  O   GLN A 306       1.550  16.735  63.530  1.00 22.14           O  
ATOM   2404  CB  GLN A 306       4.669  17.229  64.744  1.00 21.59           C  
ATOM   2405  CG  GLN A 306       5.289  17.431  66.143  1.00 23.72           C  
ATOM   2406  CD  GLN A 306       6.460  18.394  66.001  1.00 24.36           C  
ATOM   2407  OE1 GLN A 306       7.540  18.241  66.581  1.00 25.96           O  
ATOM   2408  NE2 GLN A 306       6.276  19.382  65.140  1.00 25.06           N  
ATOM   2409  N   ILE A 307       3.156  15.915  62.244  1.00 21.85           N  
ATOM   2410  CA  ILE A 307       2.402  16.039  61.016  1.00 23.09           C  
ATOM   2411  C   ILE A 307       1.244  15.041  60.846  1.00 25.13           C  
ATOM   2412  O   ILE A 307       0.400  15.234  59.956  1.00 24.08           O  
ATOM   2413  CB  ILE A 307       3.336  15.965  59.730  1.00 22.15           C  
ATOM   2414  CG1 ILE A 307       3.980  14.557  59.660  1.00 22.71           C  
ATOM   2415  CG2 ILE A 307       4.416  17.066  59.730  1.00 22.52           C  
ATOM   2416  CD1 ILE A 307       3.858  13.905  58.262  1.00 22.89           C  
ATOM   2417  N   SER A 308       1.280  13.994  61.637  1.00 27.07           N  
ATOM   2418  CA  SER A 308       0.290  12.918  61.623  1.00 29.61           C  
ATOM   2419  C   SER A 308      -0.958  13.342  62.400  1.00 31.68           C  
ATOM   2420  O   SER A 308      -2.076  12.868  62.146  1.00 32.07           O  
ATOM   2421  CB  SER A 308       0.893  11.678  62.301  1.00 29.03           C  
ATOM   2422  OG  SER A 308       1.953  11.185  61.538  1.00 29.38           O  
ATOM   2423  N   LYS A 309      -0.710  14.217  63.360  1.00 34.14           N  
ATOM   2424  CA  LYS A 309      -1.774  14.765  64.236  1.00 36.19           C  
ATOM   2425  C   LYS A 309      -2.479  15.910  63.516  1.00 37.60           C  
ATOM   2426  O   LYS A 309      -2.039  17.085  63.727  1.00 38.63           O  
ATOM   2427  CB  LYS A 309      -1.170  15.204  65.564  1.00 36.59           C  
TER    2428      LYS A 309                                                      
MASTER      251    0    1   12   11    0    0    6 2570    1    5   24          
END                                                                             
