# Supplementary material for: Modeling of loops in proteins: a multi-method approach
Source: BMC Struct Biol. 2010 Feb 11;10:5. doi: 10.1186/1472-6807-10-5 (PMC2837870; doi:10.1186/1472-6807-10-5)
Supplement: Additional file 1 — Student t-test. Results from two sample paired t-test of Table 2. [file 1472-6807-10-5-S1.GZ › loop_test_data/1scs_65-74.pdb]

HEADER    LECTIN(AGGLUTININ)                      06-DEC-93   1SCS              
TITLE     HIGH-RESOLUTION STRUCTURES OF SINGLE-METAL-SUBSTITUTED                
TITLE    2 CONCANAVALIN A: THE CO,CA-PROTEIN AT 1.6 ANGSTROMS AND THE           
TITLE    3 NI,CA-PROTEIN AT 2.0 ANGSTROMS                                       
COMPND    MOL_ID: 1;                                                            
COMPND   2 MOLECULE: CONCANAVALIN A;                                            
COMPND   3 CHAIN: A;                                                            
COMPND   4 ENGINEERED: YES                                                      
SOURCE    MOL_ID: 1;                                                            
SOURCE   2 ORGANISM_SCIENTIFIC: CANAVALIA ENSIFORMIS;                           
SOURCE   3 ORGAN: BEAN;                                                         
SOURCE   4 GENE: CDNA                                                           
KEYWDS    LECTIN(AGGLUTININ)                                                    
EXPDTA    X-RAY DIFFRACTION                                                     
AUTHOR    C.EMMERICH,J.R.HELLIWELL,M.REDSHAW,J.H.NAISMITH,S.J.HARROP,           
AUTHOR   2 J.RAFTERY,A.J.KALB,J.YARIV,Z.DAUTER,K.S.WILSON                       
REVDAT   2   15-OCT-94 1SCS    1       JRNL                                     
REVDAT   1   31-MAY-94 1SCS    0                                                
JRNL        AUTH   C.EMMERICH,J.R.HELLIWELL,M.REDSHAW,J.H.NAISMITH,             
JRNL        AUTH 2 S.J.HARROP,J.RAFTERY,A.J.KALB,J.YARIV,Z.DAUTER,              
JRNL        AUTH 3 K.S.WILSON                                                   
JRNL        TITL   HIGH-RESOLUTION STRUCTURES OF                                
JRNL        TITL 2 SINGLE-METAL-SUBSTITUTED CONCANAVALIN A: THE                 
JRNL        TITL 3 CO,CA-PROTEIN AT 1.6 A AND THE NI,CA-PROTEIN AT              
JRNL        TITL 4 2.0 A.                                                       
JRNL        REF    ACTA CRYSTALLOGR.,SECT.D      V.  50   749 1994              
JRNL        REFN   ASTM ABCRE6  DK ISSN 0907-4449                               
REMARK   1                                                                      
REMARK   1 REFERENCE 1                                                          
REMARK   1  AUTH   W.MIN,A.J.DUNN,JONES                                         
REMARK   1  TITL   NON-GLYCOSYLATED RECOMBINANT PRO-CONCANAVALIN A IS           
REMARK   1  TITL 2 ACTIVE WITHOUT POLYPEPTIDE CLEAVAGE                          
REMARK   1  REF    EMBO J.                       V.  11  1130 1992              
REMARK   1  REFN   ASTM EMJODG  UK ISSN 0261-4189                               
REMARK   1 REFERENCE 2                                                          
REMARK   1  AUTH   J.H.NAISMITH,J.HABASH,S.J.HARROP,J.R.HELLIWELL,              
REMARK   1  AUTH 2 W.N.HUNTER,T.C.M.WAN,S.WEISGERBER,A.J.KALB(GILBOA),          
REMARK   1  AUTH 3 J.YARIV                                                      
REMARK   1  TITL   THE REFINED STRUCTURE OF CADMIUM SUBSTITUTED                 
REMARK   1  TITL 2 CONCANAVALIN A AT 2.0 ANGSTROMS RESOLUTION                   
REMARK   1  REF    ACTA CRYSTALLOGR.,SECT.D      V.  49   561 1993              
REMARK   1  REFN   ASTM ABCRE6  DK ISSN 0907-4449                               
REMARK   2                                                                      
REMARK   2 RESOLUTION. 1.60 ANGSTROMS.                                          
REMARK   3                                                                      
REMARK   3 REFINEMENT.                                                          
REMARK   3   PROGRAM     : X-PLOR                                               
REMARK   3   AUTHORS     : BRUNGER                                              
REMARK   3                                                                      
REMARK   3  DATA USED IN REFINEMENT.                                            
REMARK   3   RESOLUTION RANGE HIGH (ANGSTROMS) : 1.60                           
REMARK   3   RESOLUTION RANGE LOW  (ANGSTROMS) : 8.00                           
REMARK   3   DATA CUTOFF            (SIGMA(F)) : 1.000                          
REMARK   3   DATA CUTOFF HIGH         (ABS(F)) : NULL                           
REMARK   3   DATA CUTOFF LOW          (ABS(F)) : NULL                           
REMARK   3   COMPLETENESS (WORKING+TEST)   (%) : NULL                           
REMARK   3   NUMBER OF REFLECTIONS             : 29211                          
REMARK   3                                                                      
REMARK   3  FIT TO DATA USED IN REFINEMENT.                                     
REMARK   3   CROSS-VALIDATION METHOD          : NULL                            
REMARK   3   FREE R VALUE TEST SET SELECTION  : NULL                            
REMARK   3   R VALUE            (WORKING SET) : 0.178                           
REMARK   3   FREE R VALUE                     : NULL                            
REMARK   3   FREE R VALUE TEST SET SIZE   (%) : NULL                            
REMARK   3   FREE R VALUE TEST SET COUNT      : NULL                            
REMARK   3   ESTIMATED ERROR OF FREE R VALUE  : NULL                            
REMARK   3                                                                      
REMARK   3  FIT IN THE HIGHEST RESOLUTION BIN.                                  
REMARK   3   TOTAL NUMBER OF BINS USED           : NULL                         
REMARK   3   BIN RESOLUTION RANGE HIGH       (A) : NULL                         
REMARK   3   BIN RESOLUTION RANGE LOW        (A) : NULL                         
REMARK   3   BIN COMPLETENESS (WORKING+TEST) (%) : NULL                         
REMARK   3   REFLECTIONS IN BIN    (WORKING SET) : NULL                         
REMARK   3   BIN R VALUE           (WORKING SET) : NULL                         
REMARK   3   BIN FREE R VALUE                    : NULL                         
REMARK   3   BIN FREE R VALUE TEST SET SIZE  (%) : NULL                         
REMARK   3   BIN FREE R VALUE TEST SET COUNT     : NULL                         
REMARK   3   ESTIMATED ERROR OF BIN FREE R VALUE : NULL                         
REMARK   3                                                                      
REMARK   3  NUMBER OF NON-HYDROGEN ATOMS USED IN REFINEMENT.                    
REMARK   3   PROTEIN ATOMS            : 1809                                    
REMARK   3   NUCLEIC ACID ATOMS       : 0                                       
REMARK   3   HETEROGEN ATOMS          : 2                                       
REMARK   3   SOLVENT ATOMS            : 149                                     
REMARK   3                                                                      
REMARK   3  B VALUES.                                                           
REMARK   3   FROM WILSON PLOT           (A**2) : NULL                           
REMARK   3   MEAN B VALUE      (OVERALL, A**2) : NULL                           
REMARK   3   OVERALL ANISOTROPIC B VALUE.                                       
REMARK   3    B11 (A**2) : NULL                                                 
REMARK   3    B22 (A**2) : NULL                                                 
REMARK   3    B33 (A**2) : NULL                                                 
REMARK   3    B12 (A**2) : NULL                                                 
REMARK   3    B13 (A**2) : NULL                                                 
REMARK   3    B23 (A**2) : NULL                                                 
REMARK   3                                                                      
REMARK   3  ESTIMATED COORDINATE ERROR.                                         
REMARK   3   ESD FROM LUZZATI PLOT        (A) : NULL                            
REMARK   3   ESD FROM SIGMAA              (A) : NULL                            
REMARK   3   LOW RESOLUTION CUTOFF        (A) : NULL                            
REMARK   3                                                                      
REMARK   3  CROSS-VALIDATED ESTIMATED COORDINATE ERROR.                         
REMARK   3   ESD FROM C-V LUZZATI PLOT    (A) : NULL                            
REMARK   3   ESD FROM C-V SIGMAA          (A) : NULL                            
REMARK   3                                                                      
REMARK   3  RMS DEVIATIONS FROM IDEAL VALUES.                                   
REMARK   3   BOND LENGTHS                 (A) : 0.012                           
REMARK   3   BOND ANGLES            (DEGREES) : 2.80                            
REMARK   3   DIHEDRAL ANGLES        (DEGREES) : NULL                            
REMARK   3   IMPROPER ANGLES        (DEGREES) : NULL                            
REMARK   3                                                                      
REMARK   3  ISOTROPIC THERMAL MODEL : NULL                                      
REMARK   3                                                                      
REMARK   3  ISOTROPIC THERMAL FACTOR RESTRAINTS.    RMS    SIGMA                
REMARK   3   MAIN-CHAIN BOND              (A**2) : NULL  ; NULL                 
REMARK   3   MAIN-CHAIN ANGLE             (A**2) : NULL  ; NULL                 
REMARK   3   SIDE-CHAIN BOND              (A**2) : NULL  ; NULL                 
REMARK   3   SIDE-CHAIN ANGLE             (A**2) : NULL  ; NULL                 
REMARK   3                                                                      
REMARK   3  NCS MODEL : NULL                                                    
REMARK   3                                                                      
REMARK   3  NCS RESTRAINTS.                         RMS   SIGMA/WEIGHT          
REMARK   3   GROUP  1  POSITIONAL            (A) : NULL  ; NULL                 
REMARK   3   GROUP  1  B-FACTOR           (A**2) : NULL  ; NULL                 
REMARK   3                                                                      
REMARK   3  PARAMETER FILE  1  : NULL                                           
REMARK   3  TOPOLOGY FILE  1   : NULL                                           
REMARK   3                                                                      
REMARK   3  OTHER REFINEMENT REMARKS: NULL                                      
REMARK   4                                                                      
REMARK   4 1SCS COMPLIES WITH FORMAT V. 3.0, 1-DEC-2006                         
REMARK   4                                                                      
REMARK   4 THIS IS THE REMEDIATED VERSION OF THIS PDB ENTRY.                    
REMARK   4 REMEDIATED DATA FILE REVISION 3.100 (2007-03-17)                     
REMARK 200                                                                      
REMARK 200 EXPERIMENTAL DETAILS                                                 
REMARK 200  EXPERIMENT TYPE                : X-RAY DIFFRACTION                  
REMARK 200  DATE OF DATA COLLECTION        : NULL                               
REMARK 200  TEMPERATURE           (KELVIN) : NULL                               
REMARK 200  PH                             : NULL                               
REMARK 200  NUMBER OF CRYSTALS USED        : NULL                               
REMARK 200                                                                      
REMARK 200  SYNCHROTRON              (Y/N) : NULL                               
REMARK 200  RADIATION SOURCE               : NULL                               
REMARK 200  BEAMLINE                       : NULL                               
REMARK 200  X-RAY GENERATOR MODEL          : NULL                               
REMARK 200  MONOCHROMATIC OR LAUE    (M/L) : NULL                               
REMARK 200  WAVELENGTH OR RANGE        (A) : NULL                               
REMARK 200  MONOCHROMATOR                  : NULL                               
REMARK 200  OPTICS                         : NULL                               
REMARK 200                                                                      
REMARK 200  DETECTOR TYPE                  : NULL                               
REMARK 200  DETECTOR MANUFACTURER          : NULL                               
REMARK 200  INTENSITY-INTEGRATION SOFTWARE : NULL                               
REMARK 200  DATA SCALING SOFTWARE          : NULL                               
REMARK 200                                                                      
REMARK 200  NUMBER OF UNIQUE REFLECTIONS   : NULL                               
REMARK 200  RESOLUTION RANGE HIGH      (A) : NULL                               
REMARK 200  RESOLUTION RANGE LOW       (A) : NULL                               
REMARK 200  REJECTION CRITERIA  (SIGMA(I)) : NULL                               
REMARK 200                                                                      
REMARK 200 OVERALL.                                                             
REMARK 200  COMPLETENESS FOR RANGE     (%) : NULL                               
REMARK 200  DATA REDUNDANCY                : NULL                               
REMARK 200  R MERGE                    (I) : NULL                               
REMARK 200  R SYM                      (I) : NULL                               
REMARK 200  <I/SIGMA(I)> FOR THE DATA SET  : NULL                               
REMARK 200                                                                      
REMARK 200 IN THE HIGHEST RESOLUTION SHELL.                                     
REMARK 200  HIGHEST RESOLUTION SHELL, RANGE HIGH (A) : NULL                     
REMARK 200  HIGHEST RESOLUTION SHELL, RANGE LOW  (A) : NULL                     
REMARK 200  COMPLETENESS FOR SHELL     (%) : NULL                               
REMARK 200  DATA REDUNDANCY IN SHELL       : NULL                               
REMARK 200  R MERGE FOR SHELL          (I) : NULL                               
REMARK 200  R SYM FOR SHELL            (I) : NULL                               
REMARK 200  <I/SIGMA(I)> FOR SHELL         : NULL                               
REMARK 200                                                                      
REMARK 200 DIFFRACTION PROTOCOL: NULL                                           
REMARK 200 METHOD USED TO DETERMINE THE STRUCTURE: NULL                         
REMARK 200 SOFTWARE USED: X-PLOR                                                
REMARK 200 STARTING MODEL: NULL                                                 
REMARK 200                                                                      
REMARK 200 REMARK: NULL                                                         
REMARK 280                                                                      
REMARK 280 CRYSTAL                                                              
REMARK 280 SOLVENT CONTENT, VS   (%): 47.40                                     
REMARK 280 MATTHEWS COEFFICIENT, VM (ANGSTROMS**3/DA): 2.34                     
REMARK 280                                                                      
REMARK 280 CRYSTALLIZATION CONDITIONS: NULL                                     
REMARK 290                                                                      
REMARK 290 CRYSTALLOGRAPHIC SYMMETRY                                            
REMARK 290 SYMMETRY OPERATORS FOR SPACE GROUP: I 2 2 2                          
REMARK 290                                                                      
REMARK 290      SYMOP   SYMMETRY                                                
REMARK 290     NNNMMM   OPERATOR                                                
REMARK 290       1555   X,Y,Z                                                   
REMARK 290       2555   -X,-Y,Z                                                 
REMARK 290       3555   -X,Y,-Z                                                 
REMARK 290       4555   X,-Y,-Z                                                 
REMARK 290       5555   1/2+X,1/2+Y,1/2+Z                                       
REMARK 290       6555   1/2-X,1/2-Y,1/2+Z                                       
REMARK 290       7555   1/2-X,1/2+Y,1/2-Z                                       
REMARK 290       8555   1/2+X,1/2-Y,1/2-Z                                       
REMARK 290                                                                      
REMARK 290     WHERE NNN -> OPERATOR NUMBER                                     
REMARK 290           MMM -> TRANSLATION VECTOR                                  
REMARK 290                                                                      
REMARK 290 CRYSTALLOGRAPHIC SYMMETRY TRANSFORMATIONS                            
REMARK 290 THE FOLLOWING TRANSFORMATIONS OPERATE ON THE ATOM/HETATM             
REMARK 290 RECORDS IN THIS ENTRY TO PRODUCE CRYSTALLOGRAPHICALLY                
REMARK 290 RELATED MOLECULES.                                                   
REMARK 290   SMTRY1   1  1.000000  0.000000  0.000000        0.00000            
REMARK 290   SMTRY2   1  0.000000  1.000000  0.000000        0.00000            
REMARK 290   SMTRY3   1  0.000000  0.000000  1.000000        0.00000            
REMARK 290   SMTRY1   2 -1.000000  0.000000  0.000000        0.00000            
REMARK 290   SMTRY2   2  0.000000 -1.000000  0.000000        0.00000            
REMARK 290   SMTRY3   2  0.000000  0.000000  1.000000        0.00000            
REMARK 290   SMTRY1   3 -1.000000  0.000000  0.000000        0.00000            
REMARK 290   SMTRY2   3  0.000000  1.000000  0.000000        0.00000            
REMARK 290   SMTRY3   3  0.000000  0.000000 -1.000000        0.00000            
REMARK 290   SMTRY1   4  1.000000  0.000000  0.000000        0.00000            
REMARK 290   SMTRY2   4  0.000000 -1.000000  0.000000        0.00000            
REMARK 290   SMTRY3   4  0.000000  0.000000 -1.000000        0.00000            
REMARK 290   SMTRY1   5  1.000000  0.000000  0.000000       44.35000            
REMARK 290   SMTRY2   5  0.000000  1.000000  0.000000       43.25000            
REMARK 290   SMTRY3   5  0.000000  0.000000  1.000000       31.25000            
REMARK 290   SMTRY1   6 -1.000000  0.000000  0.000000       44.35000            
REMARK 290   SMTRY2   6  0.000000 -1.000000  0.000000       43.25000            
REMARK 290   SMTRY3   6  0.000000  0.000000  1.000000       31.25000            
REMARK 290   SMTRY1   7 -1.000000  0.000000  0.000000       44.35000            
REMARK 290   SMTRY2   7  0.000000  1.000000  0.000000       43.25000            
REMARK 290   SMTRY3   7  0.000000  0.000000 -1.000000       31.25000            
REMARK 290   SMTRY1   8  1.000000  0.000000  0.000000       44.35000            
REMARK 290   SMTRY2   8  0.000000 -1.000000  0.000000       43.25000            
REMARK 290   SMTRY3   8  0.000000  0.000000 -1.000000       31.25000            
REMARK 290                                                                      
REMARK 290 REMARK: NULL                                                         
REMARK 300                                                                      
REMARK 300 BIOMOLECULE: 1                                                       
REMARK 300 THIS ENTRY CONTAINS THE CRYSTALLOGRAPHIC ASYMMETRIC UNIT             
REMARK 300 WHICH CONSISTS OF 1 CHAIN(S). SEE REMARK 350 FOR                     
REMARK 300 INFORMATION ON GENERATING THE BIOLOGICAL MOLECULE(S).                
REMARK 350                                                                      
REMARK 350 GENERATING THE BIOMOLECULE                                           
REMARK 350 COORDINATES FOR A COMPLETE MULTIMER REPRESENTING THE KNOWN           
REMARK 350 BIOLOGICALLY SIGNIFICANT OLIGOMERIZATION STATE OF THE                
REMARK 350 MOLECULE CAN BE GENERATED BY APPLYING BIOMT TRANSFORMATIONS          
REMARK 350 GIVEN BELOW.  BOTH NON-CRYSTALLOGRAPHIC AND                          
REMARK 350 CRYSTALLOGRAPHIC OPERATIONS ARE GIVEN.                               
REMARK 350                                                                      
REMARK 350 BIOMOLECULE: 1                                                       
REMARK 350 APPLY THE FOLLOWING TO CHAINS: A                                     
REMARK 350   BIOMT1   1  1.000000  0.000000  0.000000        0.00000            
REMARK 350   BIOMT2   1  0.000000  1.000000  0.000000        0.00000            
REMARK 350   BIOMT3   1  0.000000  0.000000  1.000000        0.00000            
REMARK 350   BIOMT1   2 -1.000000  0.000000  0.000000       88.70000            
REMARK 350   BIOMT2   2  0.000000 -1.000000  0.000000       86.50000            
REMARK 350   BIOMT3   2  0.000000  0.000000  1.000000        0.00000            
REMARK 350   BIOMT1   3 -1.000000  0.000000  0.000000       88.70000            
REMARK 350   BIOMT2   3  0.000000  1.000000  0.000000        0.00000            
REMARK 350   BIOMT3   3  0.000000  0.000000 -1.000000        0.00000            
REMARK 350   BIOMT1   4  1.000000  0.000000  0.000000        0.00000            
REMARK 350   BIOMT2   4  0.000000 -1.000000  0.000000       86.50000            
REMARK 350   BIOMT3   4  0.000000  0.000000 -1.000000        0.00000            
REMARK 375                                                                      
REMARK 375 SPECIAL POSITION                                                     
REMARK 375 THE FOLLOWING ATOMS ARE FOUND TO BE WITHIN 0.15 ANGSTROMS            
REMARK 375 OF A SYMMETRY RELATED ATOM AND ARE ASSUMED TO BE ON SPECIAL          
REMARK 375 POSITIONS.                                                           
REMARK 375                                                                      
REMARK 375 ATOM RES CSSEQI                                                      
REMARK 375      HOH   151   LIES ON A SPECIAL POSITION.                         
REMARK 500                                                                      
REMARK 500 GEOMETRY AND STEREOCHEMISTRY                                         
REMARK 500 SUBTOPIC: COVALENT BOND ANGLES                                       
REMARK 500                                                                      
REMARK 500 THE STEREOCHEMICAL PARAMETERS OF THE FOLLOWING RESIDUES              
REMARK 500 HAVE VALUES WHICH DEVIATE FROM EXPECTED VALUES BY MORE               
REMARK 500 THAN 6*RMSD (M=MODEL NUMBER; RES=RESIDUE NAME; C=CHAIN               
REMARK 500 IDENTIFIER; SSEQ=SEQUENCE NUMBER; I=INSERTION CODE).                 
REMARK 500                                                                      
REMARK 500 STANDARD TABLE:                                                      
REMARK 500 FORMAT: (10X,I3,1X,A3,1X,A1,I4,A1,3(1X,A4,2X),12X,F5.1)              
REMARK 500                                                                      
REMARK 500 EXPECTED VALUES: ENGH AND HUBER, 1991                                
REMARK 500                                                                      
REMARK 500  M RES CSSEQI ATM1   ATM2   ATM3                                     
REMARK 500    LEU A   9   N   -  CA  -  C   ANGL. DEV. =-17.2 DEGREES           
REMARK 525                                                                      
REMARK 525 SOLVENT                                                              
REMARK 525 THE FOLLOWING SOLVENT MOLECULES LIE FARTHER THAN EXPECTED            
REMARK 525 FROM THE PROTEIN OR NUCLEIC ACID MOLECULE AND MAY BE                 
REMARK 525 ASSOCIATED WITH A SYMMETRY RELATED MOLECULE (M=MODEL                 
REMARK 525 NUMBER; RES=RESIDUE NAME; C=CHAIN IDENTIFIER; SSEQ=SEQUENCE          
REMARK 525 NUMBER; I=INSERTION CODE):                                           
REMARK 525                                                                      
REMARK 525  M RES CSSEQI                                                        
REMARK 525    HOH    98        DISTANCE =  5.96 ANGSTROMS                       
REMARK 525    HOH   115        DISTANCE =  5.65 ANGSTROMS                       
DBREF  1SCS A  119   237  UNP    P02866   CONA_CANEN      30    148             
SEQADV 1SCS ASP A  151  UNP  P02866    GLU    62 CONFLICT                       
SEQADV 1SCS GLU A  155  UNP  P02866    ARG    66 CONFLICT                       
SEQRES   1 A  237  ALA ASP THR ILE VAL ALA VAL GLU LEU ASP THR TYR PRO          
SEQRES   2 A  237  ASN THR ASP ILE GLY ASP PRO SER TYR PRO HIS ILE GLY          
SEQRES   3 A  237  ILE ASP ILE LYS SER VAL ARG SER LYS LYS THR ALA LYS          
SEQRES   4 A  237  TRP ASN MET GLN ASN GLY LYS VAL GLY THR ALA HIS ILE          
SEQRES   5 A  237  ILE TYR ASN SER VAL ASP LYS ARG LEU SER ALA VAL VAL          
SEQRES   6 A  237  SER TYR PRO ASN ALA ASP SER ALA THR VAL SER TYR ASP          
SEQRES   7 A  237  VAL ASP LEU ASP ASN VAL LEU PRO GLU TRP VAL ARG VAL          
SEQRES   8 A  237  GLY LEU SER ALA SER THR GLY LEU TYR LYS GLU THR ASN          
SEQRES   9 A  237  THR ILE LEU SER TRP SER PHE THR SER LYS LEU LYS SER          
SEQRES  10 A  237  ASN SER THR HIS GLU THR ASN ALA LEU HIS PHE MET PHE          
SEQRES  11 A  237  ASN GLN PHE SER LYS ASP GLN LYS ASP LEU ILE LEU GLN          
SEQRES  12 A  237  GLY ASP ALA THR THR GLY THR ASP GLY ASN LEU GLU LEU          
SEQRES  13 A  237  THR ARG VAL SER SER ASN GLY SER PRO GLN GLY SER SER          
SEQRES  14 A  237  VAL GLY ARG ALA LEU PHE TYR ALA PRO VAL HIS ILE TRP          
SEQRES  15 A  237  GLU SER SER ALA VAL VAL ALA SER PHE GLU ALA THR PHE          
SEQRES  16 A  237  THR PHE LEU ILE LYS SER PRO ASP SER HIS PRO ALA ASP          
SEQRES  17 A  237  GLY ILE ALA PHE PHE ILE SER ASN ILE ASP SER SER ILE          
SEQRES  18 A  237  PRO SER GLY SER THR GLY ARG LEU LEU GLY LEU PHE PRO          
SEQRES  19 A  237  ASP ALA ASN                                                  
FTNOTE   1 ALA 207 - ASP 208 OMEGA = 5.01 PEPTIDE BOND DEVIATES                 
FTNOTE   1  SIGNIFICANTLY FROM TRANS CONFORMATION                               
HET     CO      1       1                                                       
HET     CA      2       1                                                       
HETNAM      CO COBALT (II) ION                                                  
HETNAM      CA CALCIUM ION                                                      
FORMUL   2   CO    CO 2+                                                        
FORMUL   3   CA    CA 2+                                                        
FORMUL   4  HOH   *149(H2 O)                                                    
HELIX    1   1 ASN A   14  GLY A   18  5                                   5    
HELIX    2   2 ASP A   80  VAL A   84  5                                   5    
HELIX    3   3 THR A  150  GLY A  152  5                                   3    
HELIX    4   4 THR A  226  LEU A  230  5                                   5    
SHEET    1  S1 7 LYS A  36  LYS A  39  0                                        
SHEET    2  S1 7 HIS A  24  ILE A  29 -1                                        
SHEET    3  S1 7 ILE A   4  ASP A  10 -1                                        
SHEET    4  S1 7 GLY A 209  ASN A 216 -1                                        
SHEET    5  S1 7 TRP A  88  SER A  96 -1                                        
SHEET    6  S1 7 VAL A 170  PHE A 175 -1                                        
SHEET    7  S1 7 LEU A 140  GLY A 144 -1                                        
SHEET    1  S2 6 ALA A  73  ASP A  78  0                                        
SHEET    2  S2 6 ARG A  60  SER A  66 -1                                        
SHEET    3  S2 6 VAL A  47  ASN A  55 -1                                        
SHEET    4  S2 6 ALA A 186  LYS A 200 -1                                        
SHEET    5  S2 6 THR A 103  SER A 117 -1                                        
SHEET    6  S2 6 THR A 123  PHE A 130 -1                                        
CISPEP   1 ALA A  207    ASP A  208          0         5.01                     
CRYST1   88.700   86.500   62.500  90.00  90.00  90.00 I 2 2 2       8          
ORIGX1      1.000000  0.000000  0.000000        0.00000                         
ORIGX2      0.000000  1.000000  0.000000        0.00000                         
ORIGX3      0.000000  0.000000  1.000000        0.00000                         
SCALE1      0.011274  0.000000  0.000000        0.00000                         
SCALE2      0.000000  0.011561  0.000000        0.00000                         
SCALE3      0.000000  0.000000  0.016000        0.00000                         
ATOM      1  N   ALA A   1      47.049  21.798  29.051  1.00 67.30           N  
ATOM      2  CA  ALA A   1      46.970  23.213  29.314  1.00 70.72           C  
ATOM      3  C   ALA A   1      46.781  23.827  27.929  1.00 51.14           C  
ATOM      4  O   ALA A   1      45.675  23.649  27.426  1.00 61.24           O  
ATOM      5  CB  ALA A   1      48.266  23.702  29.973  1.00 58.13           C  
ATOM      6  N   ASP A   2      47.775  24.433  27.278  1.00 34.85           N  
ATOM      7  CA  ASP A   2      47.614  25.030  25.963  1.00 31.57           C  
ATOM      8  C   ASP A   2      47.399  24.034  24.821  1.00 35.55           C  
ATOM      9  O   ASP A   2      47.785  22.863  24.906  1.00 24.39           O  
ATOM     10  CB  ASP A   2      48.864  25.907  25.649  1.00 29.94           C  
ATOM     11  CG  ASP A   2      49.198  27.029  26.627  1.00 42.81           C  
ATOM     12  OD1 ASP A   2      48.293  27.557  27.280  1.00 31.74           O  
ATOM     13  OD2 ASP A   2      50.379  27.374  26.733  1.00 38.97           O  
ATOM     14  N   THR A   3      46.734  24.479  23.777  1.00 15.28           N  
ATOM     15  CA  THR A   3      46.500  23.644  22.630  1.00 15.76           C  
ATOM     16  C   THR A   3      47.426  24.334  21.641  1.00 16.13           C  
ATOM     17  O   THR A   3      47.286  25.541  21.413  1.00 22.63           O  
ATOM     18  CB  THR A   3      45.048  23.745  22.213  1.00 19.58           C  
ATOM     19  OG1 THR A   3      44.256  23.310  23.317  1.00 43.73           O  
ATOM     20  CG2 THR A   3      44.804  22.928  20.983  1.00 17.77           C  
ATOM     21  N   ILE A   4      48.349  23.622  21.031  1.00 11.30           N  
ATOM     22  CA  ILE A   4      49.307  24.205  20.105  1.00 11.91           C  
ATOM     23  C   ILE A   4      49.306  23.489  18.781  1.00 10.25           C  
ATOM     24  O   ILE A   4      49.300  22.254  18.767  1.00 11.72           O  
ATOM     25  CB  ILE A   4      50.777  24.126  20.689  1.00 13.92           C  
ATOM     26  CG1 ILE A   4      50.899  24.904  21.986  1.00 12.65           C  
ATOM     27  CG2 ILE A   4      51.786  24.597  19.628  1.00 13.26           C  
ATOM     28  CD1 ILE A   4      50.839  26.411  21.888  1.00 13.13           C  
ATOM     29  N   VAL A   5      49.258  24.231  17.683  1.00  6.89           N  
ATOM     30  CA  VAL A   5      49.349  23.672  16.352  1.00  8.09           C  
ATOM     31  C   VAL A   5      50.531  24.520  15.882  1.00  9.78           C  
ATOM     32  O   VAL A   5      50.539  25.751  16.010  1.00  7.81           O  
ATOM     33  CB  VAL A   5      48.101  23.913  15.470  1.00 12.05           C  
ATOM     34  CG1 VAL A   5      48.322  23.656  13.997  1.00 10.94           C  
ATOM     35  CG2 VAL A   5      47.073  22.900  15.954  1.00 13.07           C  
ATOM     36  N   ALA A   6      51.590  23.912  15.383  1.00  7.90           N  
ATOM     37  CA  ALA A   6      52.726  24.693  14.972  1.00  8.16           C  
ATOM     38  C   ALA A   6      53.439  24.123  13.780  1.00 10.68           C  
ATOM     39  O   ALA A   6      53.298  22.939  13.464  1.00 11.08           O  
ATOM     40  CB  ALA A   6      53.722  24.771  16.113  1.00  5.55           C  
ATOM     41  N   VAL A   7      54.112  24.991  13.044  1.00  5.67           N  
ATOM     42  CA  VAL A   7      54.905  24.543  11.916  1.00  7.51           C  
ATOM     43  C   VAL A   7      56.315  24.861  12.450  1.00  6.97           C  
ATOM     44  O   VAL A   7      56.636  26.010  12.767  1.00  7.14           O  
ATOM     45  CB  VAL A   7      54.638  25.332  10.613  1.00 10.71           C  
ATOM     46  CG1 VAL A   7      55.720  25.045   9.569  1.00  9.28           C  
ATOM     47  CG2 VAL A   7      53.275  24.915  10.082  1.00 10.35           C  
ATOM     48  N   GLU A   8      57.137  23.833  12.654  1.00  5.84           N  
ATOM     49  CA  GLU A   8      58.475  24.051  13.164  1.00  6.86           C  
ATOM     50  C   GLU A   8      59.568  24.034  12.095  1.00  5.10           C  
ATOM     51  O   GLU A   8      59.511  23.261  11.125  1.00  7.91           O  
ATOM     52  CB  GLU A   8      58.765  22.976  14.211  1.00  5.58           C  
ATOM     53  CG  GLU A   8      58.735  21.542  13.653  1.00  4.92           C  
ATOM     54  CD  GLU A   8      59.371  20.529  14.573  1.00 10.95           C  
ATOM     55  OE1 GLU A   8      58.926  20.403  15.705  1.00  9.18           O  
ATOM     56  OE2 GLU A   8      60.315  19.858  14.135  1.00  7.64           O  
ATOM     57  N   LEU A   9      60.549  24.909  12.260  1.00  6.79           N  
ATOM     58  CA  LEU A   9      61.703  25.000  11.379  1.00  6.58           C  
ATOM     59  C   LEU A   9      62.698  24.542  12.459  1.00  7.69           C  
ATOM     60  O   LEU A   9      63.215  25.316  13.278  1.00  8.84           O  
ATOM     61  CB  LEU A   9      61.921  26.440  10.917  1.00  6.51           C  
ATOM     62  CG  LEU A   9      61.079  26.951   9.730  1.00 13.40           C  
ATOM     63  CD1 LEU A   9      59.588  26.940   9.985  1.00 19.00           C  
ATOM     64  CD2 LEU A   9      61.412  28.394   9.528  1.00 13.81           C  
ATOM     65  N   ASP A  10      62.915  23.227  12.520  1.00  8.34           N  
ATOM     66  CA  ASP A  10      63.777  22.616  13.527  1.00  6.65           C  
ATOM     67  C   ASP A  10      65.200  22.449  13.036  1.00  7.10           C  
ATOM     68  O   ASP A  10      65.492  21.629  12.171  1.00  9.80           O  
ATOM     69  CB  ASP A  10      63.124  21.304  13.886  1.00  7.90           C  
ATOM     70  CG  ASP A  10      63.737  20.617  15.088  1.00  7.74           C  
ATOM     71  OD1 ASP A  10      64.827  20.971  15.506  1.00  8.80           O  
ATOM     72  OD2 ASP A  10      63.106  19.724  15.631  1.00  7.43           O  
ATOM     73  N   THR A  11      66.077  23.218  13.683  1.00  8.01           N  
ATOM     74  CA  THR A  11      67.468  23.204  13.269  1.00  9.64           C  
ATOM     75  C   THR A  11      68.340  22.133  13.878  1.00  9.56           C  
ATOM     76  O   THR A  11      69.392  21.829  13.297  1.00 12.62           O  
ATOM     77  CB  THR A  11      68.111  24.591  13.534  1.00  5.78           C  
ATOM     78  OG1 THR A  11      67.927  24.906  14.903  1.00  6.64           O  
ATOM     79  CG2 THR A  11      67.466  25.686  12.695  1.00  8.45           C  
ATOM     80  N   TYR A  12      67.889  21.546  14.972  1.00  8.43           N  
ATOM     81  CA  TYR A  12      68.682  20.529  15.622  1.00  7.62           C  
ATOM     82  C   TYR A  12      68.017  19.178  15.693  1.00  7.29           C  
ATOM     83  O   TYR A  12      66.922  19.092  16.238  1.00  9.13           O  
ATOM     84  CB  TYR A  12      69.016  21.038  16.996  1.00  6.18           C  
ATOM     85  CG  TYR A  12      70.103  20.192  17.667  1.00  8.80           C  
ATOM     86  CD1 TYR A  12      69.760  19.014  18.354  1.00  8.96           C  
ATOM     87  CD2 TYR A  12      71.451  20.598  17.592  1.00 14.87           C  
ATOM     88  CE1 TYR A  12      70.753  18.227  18.952  1.00 11.42           C  
ATOM     89  CE2 TYR A  12      72.444  19.813  18.199  1.00  8.95           C  
ATOM     90  CZ  TYR A  12      72.077  18.644  18.858  1.00 10.08           C  
ATOM     91  OH  TYR A  12      73.060  17.854  19.417  1.00 13.68           O  
ATOM     92  N   PRO A  13      68.631  18.088  15.203  1.00 12.68           N  
ATOM     93  CA  PRO A  13      68.030  16.764  15.190  1.00 10.57           C  
ATOM     94  C   PRO A  13      68.086  16.047  16.517  1.00 13.16           C  
ATOM     95  O   PRO A  13      69.145  15.563  16.907  1.00 17.74           O  
ATOM     96  CB  PRO A  13      68.769  16.021  14.094  1.00 11.63           C  
ATOM     97  CG  PRO A  13      70.160  16.623  14.131  1.00 22.26           C  
ATOM     98  CD  PRO A  13      69.882  18.092  14.418  1.00 20.14           C  
ATOM     99  N   ASN A  14      66.994  16.061  17.274  1.00  7.61           N  
ATOM    100  CA  ASN A  14      66.879  15.369  18.554  1.00  7.25           C  
ATOM    101  C   ASN A  14      66.217  14.051  18.160  1.00 10.97           C  
ATOM    102  O   ASN A  14      65.021  13.831  18.330  1.00 11.85           O  
ATOM    103  CB  ASN A  14      65.968  16.074  19.536  1.00  9.69           C  
ATOM    104  CG  ASN A  14      66.418  17.477  19.814  1.00 12.83           C  
ATOM    105  OD1 ASN A  14      65.946  18.414  19.183  1.00  9.65           O  
ATOM    106  ND2 ASN A  14      67.349  17.714  20.720  1.00 11.11           N  
ATOM    107  N   THR A  15      67.015  13.115  17.666  1.00 16.76           N  
ATOM    108  CA  THR A  15      66.519  11.817  17.220  1.00 16.04           C  
ATOM    109  C   THR A  15      65.826  10.957  18.286  1.00 24.25           C  
ATOM    110  O   THR A  15      64.973  10.112  17.990  1.00 19.77           O  
ATOM    111  CB  THR A  15      67.736  11.115  16.539  1.00 18.49           C  
ATOM    112  OG1 THR A  15      68.847  11.075  17.450  1.00 29.37           O  
ATOM    113  CG2 THR A  15      68.115  11.873  15.268  1.00 15.50           C  
ATOM    114  N   ASP A  16      66.101  11.269  19.565  1.00 16.93           N  
ATOM    115  CA  ASP A  16      65.522  10.580  20.721  1.00 18.14           C  
ATOM    116  C   ASP A  16      64.062  10.966  20.953  1.00 25.54           C  
ATOM    117  O   ASP A  16      63.357  10.312  21.723  1.00 27.50           O  
ATOM    118  CB  ASP A  16      66.362  10.876  21.994  1.00 23.06           C  
ATOM    119  CG  ASP A  16      66.575  12.335  22.397  1.00 26.04           C  
ATOM    120  OD1 ASP A  16      66.596  13.227  21.549  1.00 28.54           O  
ATOM    121  OD2 ASP A  16      66.745  12.571  23.586  1.00 25.66           O  
ATOM    122  N   ILE A  17      63.610  12.099  20.403  1.00 15.08           N  
ATOM    123  CA  ILE A  17      62.224  12.489  20.561  1.00 20.31           C  
ATOM    124  C   ILE A  17      61.566  12.448  19.181  1.00 16.75           C  
ATOM    125  O   ILE A  17      60.603  13.166  18.892  1.00 23.74           O  
ATOM    126  CB  ILE A  17      62.068  13.893  21.187  1.00 19.25           C  
ATOM    127  CG1 ILE A  17      62.778  14.995  20.428  1.00 18.11           C  
ATOM    128  CG2 ILE A  17      62.589  13.746  22.608  1.00 23.01           C  
ATOM    129  CD1 ILE A  17      62.297  16.399  20.806  1.00 15.32           C  
ATOM    130  N   GLY A  18      62.144  11.641  18.283  1.00 15.79           N  
ATOM    131  CA  GLY A  18      61.577  11.485  16.951  1.00 17.51           C  
ATOM    132  C   GLY A  18      62.028  12.404  15.853  1.00 18.01           C  
ATOM    133  O   GLY A  18      61.486  12.265  14.752  1.00 16.50           O  
ATOM    134  N   ASP A  19      62.965  13.325  16.046  1.00 10.52           N  
ATOM    135  CA  ASP A  19      63.379  14.159  14.927  1.00  9.27           C  
ATOM    136  C   ASP A  19      64.083  13.265  13.936  1.00 12.05           C  
ATOM    137  O   ASP A  19      64.793  12.347  14.373  1.00 15.66           O  
ATOM    138  CB  ASP A  19      64.393  15.201  15.272  1.00  6.78           C  
ATOM    139  CG  ASP A  19      63.825  16.448  15.918  1.00  9.60           C  
ATOM    140  OD1 ASP A  19      62.602  16.652  15.887  1.00  8.92           O  
ATOM    141  OD2 ASP A  19      64.571  17.275  16.453  1.00 10.23           O  
ATOM    142  N   PRO A  20      63.975  13.492  12.621  1.00 12.69           N  
ATOM    143  CA  PRO A  20      64.916  12.898  11.683  1.00 20.02           C  
ATOM    144  C   PRO A  20      66.346  13.381  11.952  1.00 19.11           C  
ATOM    145  O   PRO A  20      66.559  14.365  12.679  1.00 14.41           O  
ATOM    146  CB  PRO A  20      64.315  13.290  10.353  1.00 12.86           C  
ATOM    147  CG  PRO A  20      63.766  14.669  10.611  1.00 10.73           C  
ATOM    148  CD  PRO A  20      63.124  14.498  11.973  1.00 10.75           C  
ATOM    149  N   SER A  21      67.351  12.729  11.386  1.00 14.87           N  
ATOM    150  CA  SER A  21      68.777  13.018  11.534  1.00 19.00           C  
ATOM    151  C   SER A  21      69.258  14.268  10.808  1.00 20.42           C  
ATOM    152  O   SER A  21      70.440  14.342  10.469  1.00 21.16           O  
ATOM    153  CB  SER A  21      69.582  11.808  11.033  1.00 16.39           C  
ATOM    154  OG  SER A  21      69.111  10.629  11.653  1.00 55.99           O  
ATOM    155  N   TYR A  22      68.405  15.237  10.487  1.00 18.45           N  
ATOM    156  CA  TYR A  22      68.798  16.438   9.767  1.00 14.11           C  
ATOM    157  C   TYR A  22      67.876  17.578  10.164  1.00  9.01           C  
ATOM    158  O   TYR A  22      66.826  17.269  10.741  1.00  8.42           O  
ATOM    159  CB  TYR A  22      68.711  16.169   8.253  1.00 10.71           C  
ATOM    160  CG  TYR A  22      67.527  15.295   7.843  1.00 14.51           C  
ATOM    161  CD1 TYR A  22      66.226  15.823   7.758  1.00 12.77           C  
ATOM    162  CD2 TYR A  22      67.747  13.933   7.578  1.00 19.96           C  
ATOM    163  CE1 TYR A  22      65.154  14.996   7.409  1.00 12.24           C  
ATOM    164  CE2 TYR A  22      66.682  13.101   7.230  1.00 22.83           C  
ATOM    165  CZ  TYR A  22      65.385  13.636   7.144  1.00 25.06           C  
ATOM    166  OH  TYR A  22      64.310  12.829   6.783  1.00 23.66           O  
ATOM    167  N   PRO A  23      68.216  18.863   9.944  1.00 13.39           N  
ATOM    168  CA  PRO A  23      67.267  19.985  10.004  1.00 11.81           C  
ATOM    169  C   PRO A  23      66.027  19.589   9.218  1.00  7.08           C  
ATOM    170  O   PRO A  23      66.082  18.970   8.147  1.00  9.87           O  
ATOM    171  CB  PRO A  23      67.991  21.140   9.385  1.00 13.39           C  
ATOM    172  CG  PRO A  23      69.404  20.817   9.748  1.00 18.91           C  
ATOM    173  CD  PRO A  23      69.505  19.341   9.473  1.00 15.28           C  
ATOM    174  N   HIS A  24      64.884  19.989   9.731  1.00  9.04           N  
ATOM    175  CA  HIS A  24      63.658  19.622   9.071  1.00 10.28           C  
ATOM    176  C   HIS A  24      62.567  20.590   9.420  1.00  6.72           C  
ATOM    177  O   HIS A  24      62.682  21.386  10.346  1.00  8.06           O  
ATOM    178  CB  HIS A  24      63.210  18.225   9.538  1.00  6.28           C  
ATOM    179  CG  HIS A  24      63.211  18.127  11.040  1.00  6.64           C  
ATOM    180  ND1 HIS A  24      64.325  17.997  11.748  1.00 12.01           N  
ATOM    181  CD2 HIS A  24      62.147  18.196  11.910  1.00  5.79           C  
ATOM    182  CE1 HIS A  24      64.008  17.986  13.008  1.00 11.45           C  
ATOM    183  NE2 HIS A  24      62.695  18.105  13.112  1.00  9.74           N  
ATOM    184  N   ILE A  25      61.558  20.592   8.561  1.00  8.82           N  
ATOM    185  CA  ILE A  25      60.398  21.432   8.833  1.00  8.82           C  
ATOM    186  C   ILE A  25      59.371  20.373   9.260  1.00 10.51           C  
ATOM    187  O   ILE A  25      59.389  19.236   8.744  1.00 10.13           O  
ATOM    188  CB  ILE A  25      59.920  22.217   7.595  1.00  9.81           C  
ATOM    189  CG1 ILE A  25      59.754  21.419   6.311  1.00  8.98           C  
ATOM    190  CG2 ILE A  25      60.988  23.292   7.467  1.00 17.10           C  
ATOM    191  CD1 ILE A  25      59.153  22.326   5.211  1.00 21.19           C  
ATOM    192  N   GLY A  26      58.492  20.677  10.207  1.00  8.15           N  
ATOM    193  CA  GLY A  26      57.523  19.699  10.634  1.00  9.85           C  
ATOM    194  C   GLY A  26      56.239  20.355  11.059  1.00 10.10           C  
ATOM    195  O   GLY A  26      56.165  21.554  11.318  1.00  9.22           O  
ATOM    196  N   ILE A  27      55.190  19.566  11.077  1.00  7.97           N  
ATOM    197  CA  ILE A  27      53.874  20.040  11.487  1.00  7.18           C  
ATOM    198  C   ILE A  27      53.621  19.319  12.799  1.00  9.83           C  
ATOM    199  O   ILE A  27      53.606  18.080  12.857  1.00 10.22           O  
ATOM    200  CB  ILE A  27      52.828  19.681  10.415  1.00 12.97           C  
ATOM    201  CG1 ILE A  27      53.161  20.533   9.185  1.00 15.17           C  
ATOM    202  CG2 ILE A  27      51.392  19.921  10.922  1.00 11.13           C  
ATOM    203  CD1 ILE A  27      52.337  20.260   7.937  1.00 29.98           C  
ATOM    204  N   ASP A  28      53.439  20.114  13.852  1.00  8.31           N  
ATOM    205  CA  ASP A  28      53.215  19.656  15.205  1.00  7.82           C  
ATOM    206  C   ASP A  28      51.810  19.941  15.655  1.00 14.06           C  
ATOM    207  O   ASP A  28      51.349  21.087  15.670  1.00 12.04           O  
ATOM    208  CB  ASP A  28      54.171  20.350  16.177  1.00  8.09           C  
ATOM    209  CG  ASP A  28      55.643  20.216  15.841  1.00  9.63           C  
ATOM    210  OD1 ASP A  28      55.990  19.438  14.974  1.00 12.60           O  
ATOM    211  OD2 ASP A  28      56.457  20.921  16.417  1.00  9.68           O  
ATOM    212  N   ILE A  29      51.064  18.884  15.923  1.00 10.03           N  
ATOM    213  CA  ILE A  29      49.716  19.032  16.390  1.00  9.42           C  
ATOM    214  C   ILE A  29      49.766  18.542  17.838  1.00 15.27           C  
ATOM    215  O   ILE A  29      49.945  17.342  18.089  1.00 13.33           O  
ATOM    216  CB  ILE A  29      48.732  18.153  15.557  1.00  9.58           C  
ATOM    217  CG1 ILE A  29      48.846  18.425  14.067  1.00 10.24           C  
ATOM    218  CG2 ILE A  29      47.317  18.412  16.079  1.00 13.54           C  
ATOM    219  CD1 ILE A  29      48.456  19.845  13.650  1.00 16.71           C  
ATOM    220  N   LYS A  30      49.746  19.466  18.793  1.00  8.61           N  
ATOM    221  CA  LYS A  30      49.749  19.199  20.214  1.00  9.85           C  
ATOM    222  C   LYS A  30      50.857  18.347  20.794  1.00 17.30           C  
ATOM    223  O   LYS A  30      50.729  17.844  21.911  1.00 22.51           O  
ATOM    224  CB  LYS A  30      48.379  18.591  20.582  1.00 15.30           C  
ATOM    225  CG  LYS A  30      47.242  19.614  20.437  1.00 20.31           C  
ATOM    226  CD  LYS A  30      45.954  19.174  21.120  1.00 27.73           C  
ATOM    227  CE  LYS A  30      45.374  17.927  20.478  1.00 47.12           C  
ATOM    228  NZ  LYS A  30      44.278  17.413  21.279  1.00 65.43           N  
ATOM    229  N   SER A  31      51.974  18.228  20.075  1.00 14.48           N  
ATOM    230  CA  SER A  31      53.120  17.454  20.512  1.00 11.47           C  
ATOM    231  C   SER A  31      54.298  17.929  19.678  1.00  9.83           C  
ATOM    232  O   SER A  31      54.112  18.289  18.511  1.00  9.50           O  
ATOM    233  CB  SER A  31      52.853  15.980  20.248  1.00 16.95           C  
ATOM    234  OG  SER A  31      53.996  15.111  20.174  1.00 16.49           O  
ATOM    235  N   VAL A  32      55.496  17.912  20.286  1.00 10.61           N  
ATOM    236  CA  VAL A  32      56.744  18.306  19.626  1.00 10.74           C  
ATOM    237  C   VAL A  32      57.134  17.231  18.599  1.00  6.34           C  
ATOM    238  O   VAL A  32      57.940  17.428  17.690  1.00 11.35           O  
ATOM    239  CB  VAL A  32      57.896  18.527  20.715  1.00 14.17           C  
ATOM    240  CG1 VAL A  32      58.459  17.205  21.259  1.00 11.16           C  
ATOM    241  CG2 VAL A  32      58.980  19.412  20.096  1.00 13.44           C  
ATOM    242  N   ARG A  33      56.614  16.004  18.776  1.00 12.32           N  
ATOM    243  CA  ARG A  33      56.925  14.922  17.847  1.00 12.63           C  
ATOM    244  C   ARG A  33      56.018  15.149  16.649  1.00 11.08           C  
ATOM    245  O   ARG A  33      54.837  14.781  16.639  1.00 13.66           O  
ATOM    246  CB  ARG A  33      56.649  13.563  18.499  1.00 13.66           C  
ATOM    247  CG  ARG A  33      57.393  13.419  19.814  1.00 17.66           C  
ATOM    248  CD  ARG A  33      57.195  12.020  20.368  1.00 21.41           C  
ATOM    249  NE  ARG A  33      57.869  11.921  21.657  1.00 30.82           N  
ATOM    250  CZ  ARG A  33      58.940  11.139  21.899  1.00 38.05           C  
ATOM    251  NH1 ARG A  33      59.479  10.354  20.970  1.00 35.41           N  
ATOM    252  NH2 ARG A  33      59.537  11.175  23.087  1.00 18.55           N  
ATOM    253  N   SER A  34      56.606  15.804  15.660  1.00 10.07           N  
ATOM    254  CA  SER A  34      55.904  16.142  14.437  1.00 11.90           C  
ATOM    255  C   SER A  34      55.147  15.005  13.787  1.00 19.87           C  
ATOM    256  O   SER A  34      55.622  13.866  13.729  1.00 12.33           O  
ATOM    257  CB  SER A  34      56.844  16.684  13.385  1.00 12.41           C  
ATOM    258  OG  SER A  34      57.679  17.698  13.937  1.00 11.79           O  
ATOM    259  N   LYS A  35      53.947  15.355  13.334  1.00 11.77           N  
ATOM    260  CA  LYS A  35      53.087  14.406  12.654  1.00  9.01           C  
ATOM    261  C   LYS A  35      53.652  14.146  11.285  1.00 14.08           C  
ATOM    262  O   LYS A  35      53.440  13.069  10.741  1.00 13.89           O  
ATOM    263  CB  LYS A  35      51.679  14.955  12.511  1.00 12.66           C  
ATOM    264  CG  LYS A  35      50.986  15.235  13.842  1.00 10.22           C  
ATOM    265  CD  LYS A  35      50.883  14.007  14.725  1.00 11.66           C  
ATOM    266  CE  LYS A  35      50.309  14.409  16.062  1.00 18.04           C  
ATOM    267  NZ  LYS A  35      50.388  13.311  17.001  1.00 20.95           N  
ATOM    268  N   LYS A  36      54.398  15.094  10.708  1.00 10.16           N  
ATOM    269  CA  LYS A  36      54.963  14.926   9.388  1.00  8.40           C  
ATOM    270  C   LYS A  36      56.165  15.839   9.308  1.00  9.18           C  
ATOM    271  O   LYS A  36      56.112  16.926   9.886  1.00  8.97           O  
ATOM    272  CB  LYS A  36      53.932  15.338   8.333  1.00 13.05           C  
ATOM    273  CG  LYS A  36      54.279  15.077   6.894  1.00 21.15           C  
ATOM    274  CD  LYS A  36      53.916  13.657   6.553  1.00 30.34           C  
ATOM    275  CE  LYS A  36      53.839  13.565   5.035  1.00 61.72           C  
ATOM    276  NZ  LYS A  36      52.690  14.291   4.510  1.00 58.40           N  
ATOM    277  N   THR A  37      57.257  15.442   8.676  1.00 10.04           N  
ATOM    278  CA  THR A  37      58.428  16.300   8.555  1.00  7.46           C  
ATOM    279  C   THR A  37      58.939  16.219   7.134  1.00 11.83           C  
ATOM    280  O   THR A  37      58.570  15.311   6.378  1.00 11.56           O  
ATOM    281  CB  THR A  37      59.603  15.870   9.490  1.00 10.86           C  
ATOM    282  OG1 THR A  37      59.959  14.549   9.073  1.00 13.01           O  
ATOM    283  CG2 THR A  37      59.274  15.926  10.975  1.00 14.27           C  
ATOM    284  N   ALA A  38      59.852  17.098   6.771  1.00 12.42           N  
ATOM    285  CA  ALA A  38      60.442  17.069   5.467  1.00 11.38           C  
ATOM    286  C   ALA A  38      61.855  17.596   5.703  1.00 12.98           C  
ATOM    287  O   ALA A  38      62.060  18.453   6.563  1.00 10.47           O  
ATOM    288  CB  ALA A  38      59.763  18.004   4.477  1.00 11.37           C  
ATOM    289  N   LYS A  39      62.876  17.043   5.052  1.00 11.79           N  
ATOM    290  CA  LYS A  39      64.250  17.516   5.171  1.00  8.14           C  
ATOM    291  C   LYS A  39      64.314  18.978   4.758  1.00  9.04           C  
ATOM    292  O   LYS A  39      63.706  19.394   3.756  1.00 10.25           O  
ATOM    293  CB  LYS A  39      65.122  16.680   4.259  1.00 14.35           C  
ATOM    294  CG  LYS A  39      66.601  17.038   4.282  1.00 20.46           C  
ATOM    295  CD  LYS A  39      67.383  15.953   3.528  1.00 28.27           C  
ATOM    296  CE  LYS A  39      68.856  15.908   3.926  1.00 40.41           C  
ATOM    297  NZ  LYS A  39      69.555  17.109   3.519  1.00 71.17           N  
ATOM    298  N   TRP A  40      65.067  19.752   5.521  1.00 11.51           N  
ATOM    299  CA  TRP A  40      65.220  21.155   5.271  1.00 10.71           C  
ATOM    300  C   TRP A  40      66.707  21.439   5.216  1.00 10.58           C  
ATOM    301  O   TRP A  40      67.464  21.205   6.166  1.00 12.19           O  
ATOM    302  CB  TRP A  40      64.581  21.922   6.406  1.00  8.88           C  
ATOM    303  CG  TRP A  40      64.800  23.438   6.411  1.00  8.58           C  
ATOM    304  CD1 TRP A  40      64.832  24.196   5.264  1.00 11.65           C  
ATOM    305  CD2 TRP A  40      64.950  24.202   7.530  1.00  7.47           C  
ATOM    306  NE1 TRP A  40      65.002  25.447   5.645  1.00 11.85           N  
ATOM    307  CE2 TRP A  40      65.100  25.495   6.991  1.00  7.09           C  
ATOM    308  CE3 TRP A  40      65.000  23.953   8.885  1.00  7.56           C  
ATOM    309  CZ2 TRP A  40      65.251  26.593   7.825  1.00  9.78           C  
ATOM    310  CZ3 TRP A  40      65.182  25.052   9.702  1.00 11.77           C  
ATOM    311  CH2 TRP A  40      65.303  26.345   9.182  1.00 10.47           C  
ATOM    312  N   ASN A  41      67.140  21.955   4.076  1.00  9.89           N  
ATOM    313  CA  ASN A  41      68.540  22.303   3.889  1.00 13.92           C  
ATOM    314  C   ASN A  41      68.708  23.722   4.426  1.00  9.68           C  
ATOM    315  O   ASN A  41      68.653  24.736   3.720  1.00 14.26           O  
ATOM    316  CB  ASN A  41      68.881  22.186   2.389  1.00 11.58           C  
ATOM    317  CG  ASN A  41      68.844  20.726   1.936  1.00 33.06           C  
ATOM    318  OD1 ASN A  41      69.380  19.838   2.611  1.00 30.79           O  
ATOM    319  ND2 ASN A  41      68.209  20.407   0.812  1.00 27.77           N  
ATOM    320  N   MET A  42      68.798  23.802   5.749  1.00 11.31           N  
ATOM    321  CA  MET A  42      68.952  25.074   6.429  1.00 11.93           C  
ATOM    322  C   MET A  42      70.279  25.775   6.087  1.00 21.36           C  
ATOM    323  O   MET A  42      71.320  25.108   6.043  1.00 18.76           O  
ATOM    324  CB  MET A  42      68.803  24.762   7.901  1.00 10.18           C  
ATOM    325  CG  MET A  42      68.831  26.011   8.744  1.00 19.66           C  
ATOM    326  SD  MET A  42      70.469  26.245   9.460  1.00 41.08           S  
ATOM    327  CE  MET A  42      70.389  24.741  10.390  1.00 37.94           C  
ATOM    328  N   GLN A  43      70.261  27.089   5.813  1.00 14.34           N  
ATOM    329  CA  GLN A  43      71.435  27.868   5.466  1.00  9.82           C  
ATOM    330  C   GLN A  43      71.729  28.870   6.549  1.00 11.88           C  
ATOM    331  O   GLN A  43      71.076  29.897   6.708  1.00 13.63           O  
ATOM    332  CB  GLN A  43      71.256  28.632   4.175  1.00 11.02           C  
ATOM    333  CG  GLN A  43      71.190  27.613   3.045  1.00 17.22           C  
ATOM    334  CD  GLN A  43      71.208  28.175   1.639  1.00 28.58           C  
ATOM    335  OE1 GLN A  43      70.371  27.800   0.822  1.00 30.29           O  
ATOM    336  NE2 GLN A  43      72.151  29.046   1.302  1.00 43.56           N  
ATOM    337  N   ASN A  44      72.794  28.563   7.259  1.00 14.56           N  
ATOM    338  CA  ASN A  44      73.240  29.388   8.339  1.00 15.40           C  
ATOM    339  C   ASN A  44      73.651  30.756   7.826  1.00 12.48           C  
ATOM    340  O   ASN A  44      74.420  30.883   6.869  1.00 17.67           O  
ATOM    341  CB  ASN A  44      74.398  28.666   9.022  1.00 15.99           C  
ATOM    342  CG  ASN A  44      74.876  29.330  10.300  1.00 18.48           C  
ATOM    343  OD1 ASN A  44      74.593  30.478  10.602  1.00 20.48           O  
ATOM    344  ND2 ASN A  44      75.588  28.615  11.147  1.00 31.15           N  
ATOM    345  N   GLY A  45      73.021  31.775   8.396  1.00  9.75           N  
ATOM    346  CA  GLY A  45      73.334  33.129   8.034  1.00 10.12           C  
ATOM    347  C   GLY A  45      72.556  33.696   6.885  1.00 12.71           C  
ATOM    348  O   GLY A  45      72.750  34.874   6.578  1.00 15.92           O  
ATOM    349  N   LYS A  46      71.682  32.920   6.232  1.00 13.72           N  
ATOM    350  CA  LYS A  46      70.892  33.422   5.109  1.00 13.77           C  
ATOM    351  C   LYS A  46      69.463  33.720   5.530  1.00 14.05           C  
ATOM    352  O   LYS A  46      68.972  33.152   6.497  1.00 11.92           O  
ATOM    353  CB  LYS A  46      70.825  32.420   3.948  1.00 12.14           C  
ATOM    354  CG  LYS A  46      72.180  32.033   3.364  1.00 28.59           C  
ATOM    355  CD  LYS A  46      73.016  33.284   3.104  1.00 44.21           C  
ATOM    356  CE  LYS A  46      74.511  32.988   3.099  1.00 51.77           C  
ATOM    357  NZ  LYS A  46      74.970  32.693   1.755  1.00 66.95           N  
ATOM    358  N   VAL A  47      68.818  34.666   4.847  1.00 13.90           N  
ATOM    359  CA  VAL A  47      67.435  35.027   5.152  1.00 13.62           C  
ATOM    360  C   VAL A  47      66.566  34.055   4.371  1.00 12.70           C  
ATOM    361  O   VAL A  47      66.793  33.873   3.163  1.00 12.15           O  
ATOM    362  CB  VAL A  47      67.084  36.457   4.702  1.00 12.55           C  
ATOM    363  CG1 VAL A  47      65.610  36.778   4.980  1.00 11.87           C  
ATOM    364  CG2 VAL A  47      67.961  37.420   5.485  1.00 14.90           C  
ATOM    365  N   GLY A  48      65.690  33.364   5.105  1.00  8.82           N  
ATOM    366  CA  GLY A  48      64.774  32.409   4.516  1.00  8.05           C  
ATOM    367  C   GLY A  48      63.351  32.952   4.591  1.00  7.26           C  
ATOM    368  O   GLY A  48      63.066  33.914   5.314  1.00  8.03           O  
ATOM    369  N   THR A  49      62.416  32.307   3.907  1.00  9.54           N  
ATOM    370  CA  THR A  49      61.027  32.731   3.927  1.00  6.56           C  
ATOM    371  C   THR A  49      60.184  31.489   4.110  1.00  6.94           C  
ATOM    372  O   THR A  49      60.416  30.486   3.436  1.00  8.45           O  
ATOM    373  CB  THR A  49      60.627  33.404   2.606  1.00  9.84           C  
ATOM    374  OG1 THR A  49      61.471  34.541   2.384  1.00 14.88           O  
ATOM    375  CG2 THR A  49      59.192  33.887   2.675  1.00 13.34           C  
ATOM    376  N   ALA A  50      59.247  31.534   5.040  1.00  6.34           N  
ATOM    377  CA  ALA A  50      58.365  30.408   5.278  1.00  7.83           C  
ATOM    378  C   ALA A  50      56.936  30.865   4.948  1.00  9.78           C  
ATOM    379  O   ALA A  50      56.557  32.023   5.196  1.00  7.66           O  
ATOM    380  CB  ALA A  50      58.408  29.985   6.722  1.00  7.92           C  
ATOM    381  N   HIS A  51      56.161  30.002   4.298  1.00  7.89           N  
ATOM    382  CA  HIS A  51      54.778  30.307   3.932  1.00  8.64           C  
ATOM    383  C   HIS A  51      53.959  29.185   4.529  1.00 11.98           C  
ATOM    384  O   HIS A  51      54.338  28.032   4.386  1.00  9.62           O  
ATOM    385  CB  HIS A  51      54.532  30.283   2.432  1.00 10.16           C  
ATOM    386  CG  HIS A  51      55.270  31.380   1.687  1.00 12.61           C  
ATOM    387  ND1 HIS A  51      55.055  32.701   1.601  1.00 17.16           N  
ATOM    388  CD2 HIS A  51      56.388  31.102   0.947  1.00 14.29           C  
ATOM    389  CE1 HIS A  51      56.008  33.211   0.844  1.00 20.98           C  
ATOM    390  NE2 HIS A  51      56.790  32.237   0.455  1.00 13.95           N  
ATOM    391  N   ILE A  52      52.881  29.464   5.231  1.00  6.38           N  
ATOM    392  CA  ILE A  52      52.040  28.456   5.851  1.00  8.09           C  
ATOM    393  C   ILE A  52      50.647  28.758   5.322  1.00  7.91           C  
ATOM    394  O   ILE A  52      50.228  29.921   5.331  1.00  9.18           O  
ATOM    395  CB  ILE A  52      52.074  28.599   7.387  1.00  9.65           C  
ATOM    396  CG1 ILE A  52      53.476  28.286   7.925  1.00 12.97           C  
ATOM    397  CG2 ILE A  52      51.078  27.628   8.005  1.00  9.24           C  
ATOM    398  CD1 ILE A  52      54.197  29.536   8.375  1.00 18.57           C  
ATOM    399  N   ILE A  53      49.892  27.753   4.888  1.00  5.97           N  
ATOM    400  CA  ILE A  53      48.555  27.970   4.349  1.00  5.67           C  
ATOM    401  C   ILE A  53      47.631  26.884   4.846  1.00  7.99           C  
ATOM    402  O   ILE A  53      48.050  25.746   5.129  1.00  8.13           O  
ATOM    403  CB  ILE A  53      48.552  27.956   2.805  1.00  8.09           C  
ATOM    404  CG1 ILE A  53      49.282  26.725   2.250  1.00 12.26           C  
ATOM    405  CG2 ILE A  53      49.182  29.270   2.322  1.00 14.84           C  
ATOM    406  CD1 ILE A  53      49.267  26.640   0.721  1.00 17.68           C  
ATOM    407  N   TYR A  54      46.362  27.236   4.962  1.00  6.21           N  
ATOM    408  CA  TYR A  54      45.371  26.269   5.416  1.00  7.21           C  
ATOM    409  C   TYR A  54      43.986  26.749   5.086  1.00  6.90           C  
ATOM    410  O   TYR A  54      43.767  27.954   4.993  1.00  7.48           O  
ATOM    411  CB  TYR A  54      45.411  26.105   6.932  1.00  6.66           C  
ATOM    412  CG  TYR A  54      44.321  25.240   7.520  1.00  6.36           C  
ATOM    413  CD1 TYR A  54      44.488  23.844   7.569  1.00  5.31           C  
ATOM    414  CD2 TYR A  54      43.149  25.859   7.982  1.00  7.39           C  
ATOM    415  CE1 TYR A  54      43.427  23.032   8.036  1.00  7.06           C  
ATOM    416  CE2 TYR A  54      42.093  25.067   8.438  1.00  9.54           C  
ATOM    417  CZ  TYR A  54      42.245  23.672   8.447  1.00 10.72           C  
ATOM    418  OH  TYR A  54      41.177  22.901   8.831  1.00 13.16           O  
ATOM    419  N   ASN A  55      43.046  25.846   4.799  1.00  8.12           N  
ATOM    420  CA  ASN A  55      41.668  26.297   4.598  1.00  8.79           C  
ATOM    421  C   ASN A  55      40.800  25.166   5.116  1.00  6.76           C  
ATOM    422  O   ASN A  55      41.188  23.994   5.089  1.00  7.68           O  
ATOM    423  CB  ASN A  55      41.288  26.645   3.141  1.00  5.77           C  
ATOM    424  CG  ASN A  55      41.188  25.501   2.176  1.00  7.38           C  
ATOM    425  OD1 ASN A  55      40.223  24.752   2.222  1.00  9.75           O  
ATOM    426  ND2 ASN A  55      42.131  25.301   1.276  1.00  9.86           N  
ATOM    427  N   SER A  56      39.611  25.501   5.587  1.00  6.65           N  
ATOM    428  CA  SER A  56      38.707  24.517   6.161  1.00  8.57           C  
ATOM    429  C   SER A  56      37.998  23.597   5.197  1.00  8.59           C  
ATOM    430  O   SER A  56      37.308  22.710   5.665  1.00 12.38           O  
ATOM    431  CB  SER A  56      37.695  25.250   6.992  1.00  9.31           C  
ATOM    432  OG  SER A  56      36.908  26.058   6.131  1.00 10.67           O  
ATOM    433  N   VAL A  57      38.058  23.826   3.886  1.00 10.34           N  
ATOM    434  CA  VAL A  57      37.417  22.947   2.911  1.00 10.05           C  
ATOM    435  C   VAL A  57      38.350  21.731   2.760  1.00 11.45           C  
ATOM    436  O   VAL A  57      37.997  20.576   2.986  1.00 12.64           O  
ATOM    437  CB  VAL A  57      37.249  23.686   1.544  1.00 12.42           C  
ATOM    438  CG1 VAL A  57      36.665  22.790   0.465  1.00 13.85           C  
ATOM    439  CG2 VAL A  57      36.321  24.860   1.756  1.00 17.25           C  
ATOM    440  N   ASP A  58      39.617  21.987   2.432  1.00 11.09           N  
ATOM    441  CA  ASP A  58      40.565  20.909   2.254  1.00  7.32           C  
ATOM    442  C   ASP A  58      41.101  20.307   3.524  1.00 12.55           C  
ATOM    443  O   ASP A  58      41.457  19.128   3.492  1.00 11.01           O  
ATOM    444  CB  ASP A  58      41.725  21.395   1.403  1.00  8.00           C  
ATOM    445  CG  ASP A  58      41.282  21.929   0.064  1.00 16.73           C  
ATOM    446  OD1 ASP A  58      40.314  21.427  -0.495  1.00 14.75           O  
ATOM    447  OD2 ASP A  58      41.902  22.857  -0.407  1.00 14.52           O  
ATOM    448  N   LYS A  59      41.160  21.101   4.613  1.00  7.48           N  
ATOM    449  CA  LYS A  59      41.660  20.659   5.911  1.00  7.79           C  
ATOM    450  C   LYS A  59      43.075  20.105   5.777  1.00 12.12           C  
ATOM    451  O   LYS A  59      43.376  18.986   6.201  1.00 12.63           O  
ATOM    452  CB  LYS A  59      40.689  19.620   6.471  1.00 10.29           C  
ATOM    453  CG  LYS A  59      39.423  20.323   6.920  1.00 11.88           C  
ATOM    454  CD  LYS A  59      38.316  19.305   6.792  1.00 22.22           C  
ATOM    455  CE  LYS A  59      37.087  19.635   7.615  1.00 36.92           C  
ATOM    456  NZ  LYS A  59      36.580  20.979   7.461  1.00 39.52           N  
ATOM    457  N   ARG A  60      43.984  20.860   5.149  1.00 10.61           N  
ATOM    458  CA  ARG A  60      45.347  20.404   4.970  1.00 10.37           C  
ATOM    459  C   ARG A  60      46.201  21.596   5.338  1.00  9.16           C  
ATOM    460  O   ARG A  60      46.016  22.698   4.800  1.00 12.21           O  
ATOM    461  CB  ARG A  60      45.595  20.016   3.516  1.00 11.58           C  
ATOM    462  CG  ARG A  60      46.918  19.350   3.233  1.00 16.57           C  
ATOM    463  CD  ARG A  60      46.793  18.693   1.869  1.00 23.17           C  
ATOM    464  NE  ARG A  60      48.025  18.030   1.507  1.00 40.73           N  
ATOM    465  CZ  ARG A  60      48.133  16.697   1.397  1.00 75.56           C  
ATOM    466  NH1 ARG A  60      47.103  15.881   1.610  1.00 80.11           N  
ATOM    467  NH2 ARG A  60      49.315  16.150   1.093  1.00 56.05           N  
ATOM    468  N   LEU A  61      47.071  21.406   6.312  1.00  7.18           N  
ATOM    469  CA  LEU A  61      47.961  22.473   6.739  1.00  5.75           C  
ATOM    470  C   LEU A  61      49.237  22.217   5.942  1.00 10.64           C  
ATOM    471  O   LEU A  61      49.813  21.125   6.031  1.00 10.42           O  
ATOM    472  CB  LEU A  61      48.237  22.356   8.226  1.00  9.41           C  
ATOM    473  CG  LEU A  61      49.191  23.361   8.890  1.00  9.47           C  
ATOM    474  CD1 LEU A  61      48.699  24.771   8.650  1.00 11.59           C  
ATOM    475  CD2 LEU A  61      49.264  23.087  10.377  1.00 11.64           C  
ATOM    476  N   SER A  62      49.688  23.175   5.155  1.00  8.78           N  
ATOM    477  CA  SER A  62      50.884  23.011   4.347  1.00  6.42           C  
ATOM    478  C   SER A  62      51.838  24.162   4.605  1.00 10.65           C  
ATOM    479  O   SER A  62      51.403  25.273   4.932  1.00  8.73           O  
ATOM    480  CB  SER A  62      50.519  22.987   2.886  1.00  8.40           C  
ATOM    481  OG  SER A  62      49.758  21.814   2.604  1.00  8.71           O  
ATOM    482  N   ALA A  63      53.137  23.910   4.472  1.00  9.97           N  
ATOM    483  CA  ALA A  63      54.164  24.929   4.699  1.00  7.07           C  
ATOM    484  C   ALA A  63      55.249  24.786   3.663  1.00  7.04           C  
ATOM    485  O   ALA A  63      55.530  23.663   3.226  1.00  9.02           O  
ATOM    486  CB  ALA A  63      54.778  24.760   6.078  1.00  8.21           C  
ATOM    487  N   VAL A  64      55.815  25.887   3.193  1.00  7.64           N  
ATOM    488  CA  VAL A  64      56.883  25.863   2.191  1.00  8.66           C  
ATOM    489  C   VAL A  64      57.975  26.760   2.753  1.00 11.49           C  
ATOM    490  O   VAL A  64      57.662  27.844   3.259  1.00  9.69           O  
ATOM    491  CB  VAL A  64      56.425  26.415   0.840  1.00  8.57           C  
ATOM    492  CG1 VAL A  64      57.568  26.380  -0.165  1.00 15.73           C  
ATOM    493  CG2 VAL A  64      55.347  25.526   0.274  1.00 11.40           C  
ATOM    494  N   VAL A  65      59.242  26.339   2.752  1.00  9.09           N  
ATOM    495  CA  VAL A  65      60.305  27.169   3.283  1.00  6.89           C  
ATOM    496  C   VAL A  65      61.350  27.235   2.193  1.00  8.97           C  
ATOM    497  O   VAL A  65      61.662  26.208   1.581  1.00  9.89           O  
ATOM    498  CB  VAL A  65      60.921  26.561   4.585  1.00  8.48           C  
ATOM    499  CG1 VAL A  65      61.918  27.578   5.155  1.00 12.03           C  
ATOM    500  CG2 VAL A  65      59.878  26.365   5.675  1.00 16.84           C  
ATOM    501  N   SER A  66      61.904  28.396   1.910  1.00  9.68           N  
ATOM    502  CA  SER A  66      62.912  28.512   0.873  1.00 10.94           C  
ATOM    503  C   SER A  66      63.893  29.597   1.218  1.00  7.97           C  
ATOM    504  O   SER A  66      63.664  30.416   2.113  1.00  9.81           O  
ATOM    505  CB  SER A  66      62.292  28.878  -0.454  1.00 20.06           C  
ATOM    506  OG  SER A  66      61.243  29.832  -0.280  1.00 30.07           O  
ATOM    507  N   TYR A  67      64.979  29.574   0.463  1.00  9.70           N  
ATOM    508  CA  TYR A  67      66.061  30.526   0.567  1.00  7.06           C  
ATOM    509  C   TYR A  67      66.219  30.932  -0.874  1.00  8.63           C  
ATOM    510  O   TYR A  67      65.966  30.128  -1.788  1.00 12.50           O  
ATOM    511  CB  TYR A  67      67.353  29.898   1.023  1.00  8.25           C  
ATOM    512  CG  TYR A  67      67.398  29.595   2.502  1.00  9.12           C  
ATOM    513  CD1 TYR A  67      67.674  30.626   3.404  1.00  9.41           C  
ATOM    514  CD2 TYR A  67      67.192  28.300   2.967  1.00 11.88           C  
ATOM    515  CE1 TYR A  67      67.747  30.368   4.771  1.00  7.03           C  
ATOM    516  CE2 TYR A  67      67.262  28.036   4.337  1.00  9.37           C  
ATOM    517  CZ  TYR A  67      67.546  29.075   5.223  1.00  8.22           C  
ATOM    518  OH  TYR A  67      67.704  28.811   6.566  1.00 14.99           O  
ATOM    519  N   PRO A  68      66.631  32.168  -1.153  1.00 10.24           N  
ATOM    520  CA  PRO A  68      66.941  32.603  -2.500  1.00 10.89           C  
ATOM    521  C   PRO A  68      67.946  31.662  -3.151  1.00 10.57           C  
ATOM    522  O   PRO A  68      68.851  31.121  -2.504  1.00 13.59           O  
ATOM    523  CB  PRO A  68      67.460  33.996  -2.288  1.00 18.62           C  
ATOM    524  CG  PRO A  68      66.740  34.471  -1.044  1.00 23.08           C  
ATOM    525  CD  PRO A  68      66.818  33.235  -0.175  1.00 16.07           C  
ATOM    526  N   ASN A  69      67.689  31.419  -4.435  1.00 14.49           N  
ATOM    527  CA  ASN A  69      68.554  30.576  -5.276  1.00 19.68           C  
ATOM    528  C   ASN A  69      68.647  29.115  -4.854  1.00 19.30           C  
ATOM    529  O   ASN A  69      69.565  28.404  -5.270  1.00 20.17           O  
ATOM    530  CB  ASN A  69      70.019  31.126  -5.323  1.00 21.15           C  
ATOM    531  CG  ASN A  69      70.169  32.598  -5.697  1.00 29.34           C  
ATOM    532  OD1 ASN A  69      70.786  33.369  -4.965  1.00 52.72           O  
ATOM    533  ND2 ASN A  69      69.623  33.104  -6.794  1.00 31.02           N  
ATOM    534  N   ALA A  70      67.687  28.636  -4.086  1.00 11.16           N  
ATOM    535  CA  ALA A  70      67.705  27.287  -3.605  1.00 10.95           C  
ATOM    536  C   ALA A  70      66.333  26.693  -3.728  1.00 14.02           C  
ATOM    537  O   ALA A  70      65.311  27.374  -3.830  1.00 12.54           O  
ATOM    538  CB  ALA A  70      68.092  27.243  -2.134  1.00 10.54           C  
ATOM    539  N   ASP A  71      66.331  25.378  -3.869  1.00  8.23           N  
ATOM    540  CA  ASP A  71      65.092  24.642  -3.960  1.00  7.83           C  
ATOM    541  C   ASP A  71      64.405  24.709  -2.600  1.00  8.73           C  
ATOM    542  O   ASP A  71      65.045  24.728  -1.536  1.00 15.18           O  
ATOM    543  CB  ASP A  71      65.316  23.168  -4.324  1.00 10.22           C  
ATOM    544  CG  ASP A  71      65.869  22.970  -5.722  1.00 14.30           C  
ATOM    545  OD1 ASP A  71      65.366  23.562  -6.662  1.00 13.54           O  
ATOM    546  OD2 ASP A  71      66.829  22.221  -5.851  1.00 24.88           O  
ATOM    547  N   SER A  72      63.072  24.708  -2.585  1.00 15.92           N  
ATOM    548  CA  SER A  72      62.332  24.807  -1.337  1.00  8.89           C  
ATOM    549  C   SER A  72      62.014  23.482  -0.706  1.00  7.65           C  
ATOM    550  O   SER A  72      62.263  22.419  -1.293  1.00 11.75           O  
ATOM    551  CB  SER A  72      61.055  25.605  -1.612  1.00  9.64           C  
ATOM    552  OG  SER A  72      60.249  24.963  -2.578  1.00 31.14           O  
ATOM    553  N   ALA A  73      61.564  23.516   0.537  1.00  8.04           N  
ATOM    554  CA  ALA A  73      61.196  22.292   1.225  1.00  9.71           C  
ATOM    555  C   ALA A  73      59.722  22.507   1.505  1.00  9.83           C  
ATOM    556  O   ALA A  73      59.302  23.635   1.750  1.00  9.83           O  
ATOM    557  CB  ALA A  73      61.917  22.107   2.571  1.00 12.69           C  
ATOM    558  N   THR A  74      58.891  21.486   1.495  1.00 10.70           N  
ATOM    559  CA  THR A  74      57.464  21.655   1.738  1.00  9.01           C  
ATOM    560  C   THR A  74      56.976  20.477   2.573  1.00  9.75           C  
ATOM    561  O   THR A  74      57.552  19.390   2.493  1.00 11.62           O  
ATOM    562  CB  THR A  74      56.768  21.771   0.340  1.00  9.85           C  
ATOM    563  OG1 THR A  74      55.370  21.967   0.556  1.00 18.23           O  
ATOM    564  CG2 THR A  74      56.932  20.526  -0.492  1.00 18.30           C  
ATOM    565  N   VAL A  75      56.003  20.654   3.440  1.00  6.71           N  
ATOM    566  CA  VAL A  75      55.491  19.566   4.228  1.00  6.26           C  
ATOM    567  C   VAL A  75      53.996  19.868   4.317  1.00 12.95           C  
ATOM    568  O   VAL A  75      53.591  21.038   4.380  1.00 10.14           O  
ATOM    569  CB  VAL A  75      56.194  19.534   5.626  1.00  8.69           C  
ATOM    570  CG1 VAL A  75      55.901  20.763   6.498  1.00 13.30           C  
ATOM    571  CG2 VAL A  75      55.762  18.245   6.289  1.00 14.90           C  
ATOM    572  N   SER A  76      53.141  18.857   4.342  1.00  9.30           N  
ATOM    573  CA  SER A  76      51.699  19.031   4.417  1.00 10.32           C  
ATOM    574  C   SER A  76      51.144  17.954   5.301  1.00 12.61           C  
ATOM    575  O   SER A  76      51.719  16.865   5.407  1.00 12.61           O  
ATOM    576  CB  SER A  76      51.002  18.886   3.079  1.00  8.21           C  
ATOM    577  OG  SER A  76      51.409  19.815   2.098  1.00 13.19           O  
ATOM    578  N   TYR A  77      50.066  18.258   5.975  1.00  7.78           N  
ATOM    579  CA  TYR A  77      49.450  17.278   6.831  1.00  9.89           C  
ATOM    580  C   TYR A  77      47.952  17.505   6.825  1.00 12.21           C  
ATOM    581  O   TYR A  77      47.498  18.641   6.933  1.00 12.79           O  
ATOM    582  CB  TYR A  77      49.996  17.425   8.222  1.00  9.65           C  
ATOM    583  CG  TYR A  77      49.484  16.358   9.166  1.00 12.17           C  
ATOM    584  CD1 TYR A  77      49.784  15.012   8.906  1.00 10.94           C  
ATOM    585  CD2 TYR A  77      48.738  16.766  10.274  1.00 12.31           C  
ATOM    586  CE1 TYR A  77      49.313  14.038   9.787  1.00 12.75           C  
ATOM    587  CE2 TYR A  77      48.271  15.792  11.149  1.00 20.73           C  
ATOM    588  CZ  TYR A  77      48.554  14.446  10.889  1.00 16.13           C  
ATOM    589  OH  TYR A  77      48.118  13.489  11.789  1.00 29.76           O  
ATOM    590  N   ASP A  78      47.161  16.450   6.699  1.00 10.78           N  
ATOM    591  CA  ASP A  78      45.718  16.546   6.687  1.00  8.12           C  
ATOM    592  C   ASP A  78      45.278  16.568   8.121  1.00  8.68           C  
ATOM    593  O   ASP A  78      45.490  15.618   8.890  1.00 12.06           O  
ATOM    594  CB  ASP A  78      45.108  15.349   6.004  1.00 11.80           C  
ATOM    595  CG  ASP A  78      45.548  15.241   4.558  1.00 19.88           C  
ATOM    596  OD1 ASP A  78      45.464  16.238   3.860  1.00 21.11           O  
ATOM    597  OD2 ASP A  78      46.024  14.185   4.146  1.00 45.05           O  
ATOM    598  N   VAL A  79      44.702  17.701   8.477  1.00  9.19           N  
ATOM    599  CA  VAL A  79      44.222  17.933   9.818  1.00 11.47           C  
ATOM    600  C   VAL A  79      43.093  18.941   9.789  1.00 13.93           C  
ATOM    601  O   VAL A  79      43.124  19.954   9.091  1.00 11.77           O  
ATOM    602  CB  VAL A  79      45.395  18.460  10.756  1.00  9.37           C  
ATOM    603  CG1 VAL A  79      46.055  19.741  10.203  1.00 12.57           C  
ATOM    604  CG2 VAL A  79      44.840  18.750  12.151  1.00 13.19           C  
ATOM    605  N   ASP A  80      42.031  18.595  10.504  1.00 12.66           N  
ATOM    606  CA  ASP A  80      40.911  19.496  10.607  1.00 11.16           C  
ATOM    607  C   ASP A  80      41.204  20.317  11.873  1.00 14.55           C  
ATOM    608  O   ASP A  80      41.023  19.876  13.030  1.00 11.45           O  
ATOM    609  CB  ASP A  80      39.614  18.720  10.779  1.00 12.55           C  
ATOM    610  CG  ASP A  80      38.384  19.613  10.870  1.00 20.60           C  
ATOM    611  OD1 ASP A  80      38.457  20.842  10.930  1.00 13.55           O  
ATOM    612  OD2 ASP A  80      37.308  19.047  10.871  1.00 21.89           O  
ATOM    613  N   LEU A  81      41.590  21.577  11.675  1.00 10.81           N  
ATOM    614  CA  LEU A  81      41.886  22.412  12.828  1.00  8.98           C  
ATOM    615  C   LEU A  81      40.699  22.765  13.722  1.00  9.84           C  
ATOM    616  O   LEU A  81      40.877  23.096  14.891  1.00 12.91           O  
ATOM    617  CB  LEU A  81      42.596  23.673  12.319  1.00 16.58           C  
ATOM    618  CG  LEU A  81      44.002  23.424  11.751  1.00 13.05           C  
ATOM    619  CD1 LEU A  81      44.618  24.775  11.445  1.00 15.07           C  
ATOM    620  CD2 LEU A  81      44.858  22.629  12.720  1.00 12.22           C  
ATOM    621  N   ASP A  82      39.470  22.608  13.222  1.00 11.49           N  
ATOM    622  CA  ASP A  82      38.246  22.881  13.980  1.00 14.83           C  
ATOM    623  C   ASP A  82      38.138  21.846  15.077  1.00 12.69           C  
ATOM    624  O   ASP A  82      37.405  22.064  16.036  1.00 14.01           O  
ATOM    625  CB  ASP A  82      36.958  22.705  13.209  1.00 23.31           C  
ATOM    626  CG  ASP A  82      36.743  23.462  11.915  1.00 57.98           C  
ATOM    627  OD1 ASP A  82      37.172  24.605  11.812  1.00 23.88           O  
ATOM    628  OD2 ASP A  82      36.127  22.896  11.010  1.00 41.89           O  
ATOM    629  N   ASN A  83      38.803  20.703  14.905  1.00  9.40           N  
ATOM    630  CA  ASN A  83      38.774  19.674  15.903  1.00  8.78           C  
ATOM    631  C   ASN A  83      39.947  19.732  16.864  1.00 23.52           C  
ATOM    632  O   ASN A  83      40.023  18.902  17.783  1.00 19.51           O  
ATOM    633  CB  ASN A  83      38.793  18.321  15.271  1.00 11.40           C  
ATOM    634  CG  ASN A  83      37.514  17.949  14.565  1.00 16.82           C  
ATOM    635  OD1 ASN A  83      36.442  18.527  14.778  1.00 19.01           O  
ATOM    636  ND2 ASN A  83      37.578  16.952  13.711  1.00 15.80           N  
ATOM    637  N   VAL A  84      40.898  20.647  16.634  1.00 10.73           N  
ATOM    638  CA  VAL A  84      42.063  20.766  17.484  1.00  9.43           C  
ATOM    639  C   VAL A  84      42.076  22.070  18.264  1.00 10.34           C  
ATOM    640  O   VAL A  84      42.357  22.105  19.458  1.00 14.56           O  
ATOM    641  CB  VAL A  84      43.350  20.660  16.608  1.00 14.54           C  
ATOM    642  CG1 VAL A  84      44.565  20.736  17.516  1.00 19.38           C  
ATOM    643  CG2 VAL A  84      43.401  19.354  15.845  1.00 14.89           C  
ATOM    644  N   LEU A  85      41.802  23.172  17.576  1.00 11.56           N  
ATOM    645  CA  LEU A  85      41.839  24.482  18.183  1.00 12.52           C  
ATOM    646  C   LEU A  85      40.482  25.018  18.564  1.00  9.88           C  
ATOM    647  O   LEU A  85      39.462  24.608  17.992  1.00 12.85           O  
ATOM    648  CB  LEU A  85      42.532  25.430  17.200  1.00 10.21           C  
ATOM    649  CG  LEU A  85      43.983  25.145  16.845  1.00 10.12           C  
ATOM    650  CD1 LEU A  85      44.315  25.839  15.562  1.00 10.29           C  
ATOM    651  CD2 LEU A  85      44.854  25.507  18.023  1.00 14.34           C  
ATOM    652  N   PRO A  86      40.450  25.930  19.534  1.00  9.43           N  
ATOM    653  CA  PRO A  86      39.265  26.738  19.818  1.00 15.30           C  
ATOM    654  C   PRO A  86      38.844  27.654  18.662  1.00 11.46           C  
ATOM    655  O   PRO A  86      39.613  27.872  17.714  1.00 12.08           O  
ATOM    656  CB  PRO A  86      39.656  27.465  21.112  1.00 15.00           C  
ATOM    657  CG  PRO A  86      41.137  27.613  21.010  1.00 18.34           C  
ATOM    658  CD  PRO A  86      41.570  26.295  20.412  1.00  9.42           C  
ATOM    659  N   GLU A  87      37.640  28.246  18.728  1.00 10.24           N  
ATOM    660  CA  GLU A  87      37.262  29.090  17.610  1.00 14.95           C  
ATOM    661  C   GLU A  87      37.989  30.423  17.619  1.00  6.27           C  
ATOM    662  O   GLU A  87      38.031  31.082  16.586  1.00  8.15           O  
ATOM    663  CB  GLU A  87      35.732  29.287  17.586  1.00 19.53           C  
ATOM    664  CG  GLU A  87      35.024  30.268  18.453  1.00 34.98           C  
ATOM    665  CD  GLU A  87      33.539  30.320  18.108  1.00 49.93           C  
ATOM    666  OE1 GLU A  87      32.797  29.531  18.684  1.00 26.59           O  
ATOM    667  OE2 GLU A  87      33.104  31.138  17.289  1.00 26.01           O  
ATOM    668  N   TRP A  88      38.507  30.868  18.763  1.00 11.24           N  
ATOM    669  CA  TRP A  88      39.259  32.116  18.869  1.00  7.59           C  
ATOM    670  C   TRP A  88      40.646  31.650  19.306  1.00  7.59           C  
ATOM    671  O   TRP A  88      40.820  30.851  20.227  1.00  7.97           O  
ATOM    672  CB  TRP A  88      38.664  33.021  19.912  1.00  8.42           C  
ATOM    673  CG  TRP A  88      37.425  33.740  19.405  1.00 10.17           C  
ATOM    674  CD1 TRP A  88      36.158  33.305  19.715  1.00 11.35           C  
ATOM    675  CD2 TRP A  88      37.442  34.883  18.632  1.00  8.46           C  
ATOM    676  NE1 TRP A  88      35.378  34.201  19.148  1.00  9.47           N  
ATOM    677  CE2 TRP A  88      36.074  35.150  18.504  1.00 10.83           C  
ATOM    678  CE3 TRP A  88      38.381  35.742  18.054  1.00 10.14           C  
ATOM    679  CZ2 TRP A  88      35.625  36.266  17.784  1.00  9.31           C  
ATOM    680  CZ3 TRP A  88      37.932  36.851  17.328  1.00 11.66           C  
ATOM    681  CH2 TRP A  88      36.568  37.115  17.200  1.00 11.72           C  
ATOM    682  N   VAL A  89      41.646  32.105  18.578  1.00  8.77           N  
ATOM    683  CA  VAL A  89      43.027  31.725  18.840  1.00 10.81           C  
ATOM    684  C   VAL A  89      43.958  32.914  18.741  1.00 13.95           C  
ATOM    685  O   VAL A  89      43.523  34.020  18.401  1.00 11.04           O  
ATOM    686  CB  VAL A  89      43.528  30.670  17.779  1.00  9.61           C  
ATOM    687  CG1 VAL A  89      42.675  29.407  17.750  1.00  8.36           C  
ATOM    688  CG2 VAL A  89      43.509  31.336  16.401  1.00  9.94           C  
ATOM    689  N   ARG A  90      45.213  32.762  19.146  1.00  8.83           N  
ATOM    690  CA  ARG A  90      46.179  33.839  18.951  1.00  5.35           C  
ATOM    691  C   ARG A  90      47.224  33.163  18.054  1.00  8.13           C  
ATOM    692  O   ARG A  90      47.388  31.934  18.070  1.00  9.52           O  
ATOM    693  CB  ARG A  90      46.847  34.327  20.205  1.00  7.40           C  
ATOM    694  CG  ARG A  90      46.084  35.578  20.658  1.00  8.32           C  
ATOM    695  CD  ARG A  90      46.843  36.364  21.716  1.00  7.74           C  
ATOM    696  NE  ARG A  90      46.217  37.645  22.015  1.00 10.22           N  
ATOM    697  CZ  ARG A  90      45.642  37.920  23.194  1.00 18.03           C  
ATOM    698  NH1 ARG A  90      45.591  37.024  24.177  1.00 17.40           N  
ATOM    699  NH2 ARG A  90      45.154  39.140  23.422  1.00 15.62           N  
ATOM    700  N   VAL A  91      47.888  33.901  17.170  1.00  7.80           N  
ATOM    701  CA  VAL A  91      48.890  33.322  16.274  1.00  8.20           C  
ATOM    702  C   VAL A  91      50.199  33.968  16.700  1.00  7.22           C  
ATOM    703  O   VAL A  91      50.206  35.117  17.183  1.00  7.81           O  
ATOM    704  CB  VAL A  91      48.586  33.632  14.772  1.00  9.82           C  
ATOM    705  CG1 VAL A  91      47.315  32.872  14.397  1.00 10.46           C  
ATOM    706  CG2 VAL A  91      48.398  35.105  14.503  1.00  9.78           C  
ATOM    707  N   GLY A  92      51.301  33.241  16.579  1.00  6.72           N  
ATOM    708  CA  GLY A  92      52.571  33.805  16.980  1.00  7.07           C  
ATOM    709  C   GLY A  92      53.741  33.050  16.385  1.00  3.43           C  
ATOM    710  O   GLY A  92      53.586  32.155  15.561  1.00  3.28           O  
ATOM    711  N   LEU A  93      54.918  33.477  16.828  1.00  6.12           N  
ATOM    712  CA  LEU A  93      56.209  32.921  16.427  1.00  5.19           C  
ATOM    713  C   LEU A  93      56.915  32.587  17.714  1.00  6.23           C  
ATOM    714  O   LEU A  93      56.814  33.337  18.694  1.00  7.15           O  
ATOM    715  CB  LEU A  93      57.030  33.923  15.673  1.00  5.05           C  
ATOM    716  CG  LEU A  93      56.495  34.273  14.297  1.00 10.01           C  
ATOM    717  CD1 LEU A  93      57.212  35.493  13.766  1.00 10.40           C  
ATOM    718  CD2 LEU A  93      56.649  33.078  13.393  1.00 14.75           C  
ATOM    719  N   SER A  94      57.602  31.468  17.757  1.00  6.16           N  
ATOM    720  CA  SER A  94      58.305  31.041  18.953  1.00  7.55           C  
ATOM    721  C   SER A  94      59.665  30.551  18.516  1.00  8.42           C  
ATOM    722  O   SER A  94      59.835  30.192  17.343  1.00  7.44           O  
ATOM    723  CB  SER A  94      57.557  29.894  19.601  1.00  9.14           C  
ATOM    724  OG  SER A  94      58.084  29.512  20.864  1.00 12.55           O  
ATOM    725  N   ALA A  95      60.642  30.586  19.413  1.00  9.16           N  
ATOM    726  CA  ALA A  95      61.977  30.095  19.090  1.00  7.13           C  
ATOM    727  C   ALA A  95      62.693  29.828  20.386  1.00  9.50           C  
ATOM    728  O   ALA A  95      62.355  30.360  21.458  1.00  7.11           O  
ATOM    729  CB  ALA A  95      62.786  31.114  18.333  1.00  5.22           C  
ATOM    730  N   SER A  96      63.680  28.945  20.333  1.00  7.72           N  
ATOM    731  CA  SER A  96      64.440  28.653  21.547  1.00  7.92           C  
ATOM    732  C   SER A  96      65.865  28.253  21.171  1.00  9.34           C  
ATOM    733  O   SER A  96      66.185  28.031  19.995  1.00  7.31           O  
ATOM    734  CB  SER A  96      63.808  27.499  22.316  1.00  9.56           C  
ATOM    735  OG  SER A  96      63.663  26.363  21.464  1.00 11.33           O  
ATOM    736  N   THR A  97      66.693  28.200  22.212  1.00 10.21           N  
ATOM    737  CA  THR A  97      68.069  27.767  22.094  1.00  9.52           C  
ATOM    738  C   THR A  97      68.211  26.910  23.351  1.00  6.53           C  
ATOM    739  O   THR A  97      67.413  26.985  24.297  1.00  7.93           O  
ATOM    740  CB  THR A  97      69.059  28.945  22.104  1.00  6.73           C  
ATOM    741  OG1 THR A  97      68.844  29.644  23.311  1.00  8.84           O  
ATOM    742  CG2 THR A  97      68.921  29.829  20.883  1.00  6.91           C  
ATOM    743  N   GLY A  98      69.198  26.025  23.417  1.00  9.96           N  
ATOM    744  CA  GLY A  98      69.392  25.169  24.587  1.00 16.36           C  
ATOM    745  C   GLY A  98      70.893  25.212  24.834  1.00 12.86           C  
ATOM    746  O   GLY A  98      71.456  26.297  25.045  1.00 12.46           O  
ATOM    747  N   LEU A  99      71.552  24.052  24.806  1.00 14.26           N  
ATOM    748  CA  LEU A  99      72.993  24.030  24.990  1.00 17.59           C  
ATOM    749  C   LEU A  99      73.608  24.550  23.699  1.00 12.30           C  
ATOM    750  O   LEU A  99      74.639  25.203  23.711  1.00 15.56           O  
ATOM    751  CB  LEU A  99      73.451  22.608  25.339  1.00 24.06           C  
ATOM    752  CG  LEU A  99      73.137  22.218  26.818  1.00 66.66           C  
ATOM    753  CD1 LEU A  99      73.970  21.019  27.196  1.00 45.38           C  
ATOM    754  CD2 LEU A  99      73.504  23.328  27.807  1.00 37.26           C  
ATOM    755  N   TYR A 100      72.989  24.265  22.558  1.00 10.12           N  
ATOM    756  CA  TYR A 100      73.453  24.765  21.274  1.00 12.06           C  
ATOM    757  C   TYR A 100      72.612  26.016  21.020  1.00 15.13           C  
ATOM    758  O   TYR A 100      71.494  26.119  21.560  1.00 11.72           O  
ATOM    759  CB  TYR A 100      73.220  23.735  20.206  1.00  8.89           C  
ATOM    760  CG  TYR A 100      74.106  22.520  20.424  1.00 12.51           C  
ATOM    761  CD1 TYR A 100      75.373  22.524  19.842  1.00 15.33           C  
ATOM    762  CD2 TYR A 100      73.650  21.427  21.183  1.00 11.31           C  
ATOM    763  CE1 TYR A 100      76.205  21.416  20.010  1.00 15.25           C  
ATOM    764  CE2 TYR A 100      74.476  20.313  21.352  1.00 16.32           C  
ATOM    765  CZ  TYR A 100      75.748  20.327  20.758  1.00 16.85           C  
ATOM    766  OH  TYR A 100      76.597  19.237  20.909  1.00 19.26           O  
ATOM    767  N   LYS A 101      73.033  26.951  20.185  1.00 11.52           N  
ATOM    768  CA  LYS A 101      72.270  28.162  20.004  1.00 10.43           C  
ATOM    769  C   LYS A 101      72.388  28.721  18.590  1.00  9.17           C  
ATOM    770  O   LYS A 101      73.137  28.217  17.742  1.00  9.17           O  
ATOM    771  CB  LYS A 101      72.754  29.139  21.071  1.00 15.31           C  
ATOM    772  CG  LYS A 101      74.222  29.477  20.935  1.00 23.70           C  
ATOM    773  CD  LYS A 101      74.989  29.006  22.158  1.00 40.70           C  
ATOM    774  CE  LYS A 101      76.448  28.732  21.799  1.00 50.34           C  
ATOM    775  NZ  LYS A 101      76.996  29.691  20.848  1.00 46.38           N  
ATOM    776  N   GLU A 102      71.583  29.756  18.331  1.00  8.19           N  
ATOM    777  CA  GLU A 102      71.529  30.435  17.050  1.00  5.44           C  
ATOM    778  C   GLU A 102      70.680  31.691  17.286  1.00  5.96           C  
ATOM    779  O   GLU A 102      70.069  31.812  18.360  1.00  8.32           O  
ATOM    780  CB  GLU A 102      70.811  29.561  16.023  1.00 11.37           C  
ATOM    781  CG  GLU A 102      69.307  29.419  16.382  1.00  6.76           C  
ATOM    782  CD  GLU A 102      68.553  28.306  15.695  1.00  8.98           C  
ATOM    783  OE1 GLU A 102      69.147  27.346  15.224  1.00  9.50           O  
ATOM    784  OE2 GLU A 102      67.341  28.337  15.616  1.00  9.46           O  
ATOM    785  N   THR A 103      70.748  32.661  16.368  1.00  8.29           N  
ATOM    786  CA  THR A 103      69.924  33.858  16.480  1.00  7.83           C  
ATOM    787  C   THR A 103      68.607  33.357  15.852  1.00  7.61           C  
ATOM    788  O   THR A 103      68.595  32.500  14.960  1.00  8.25           O  
ATOM    789  CB  THR A 103      70.480  35.033  15.654  1.00  8.30           C  
ATOM    790  OG1 THR A 103      70.546  34.654  14.288  1.00 14.39           O  
ATOM    791  CG2 THR A 103      71.825  35.429  16.144  1.00 11.61           C  
ATOM    792  N   ASN A 104      67.472  33.858  16.315  1.00  9.17           N  
ATOM    793  CA  ASN A 104      66.162  33.475  15.794  1.00  9.08           C  
ATOM    794  C   ASN A 104      65.514  34.813  15.466  1.00  9.11           C  
ATOM    795  O   ASN A 104      64.623  35.297  16.156  1.00  9.33           O  
ATOM    796  CB  ASN A 104      65.415  32.731  16.889  1.00  7.40           C  
ATOM    797  CG  ASN A 104      66.008  31.375  17.131  1.00  6.76           C  
ATOM    798  OD1 ASN A 104      66.420  31.015  18.217  1.00 14.63           O  
ATOM    799  ND2 ASN A 104      66.047  30.556  16.138  1.00  4.18           N  
ATOM    800  N   THR A 105      66.081  35.464  14.467  1.00  6.60           N  
ATOM    801  CA  THR A 105      65.645  36.774  14.027  1.00  6.98           C  
ATOM    802  C   THR A 105      64.522  36.756  13.009  1.00  8.63           C  
ATOM    803  O   THR A 105      64.615  36.062  12.004  1.00  8.85           O  
ATOM    804  CB  THR A 105      66.859  37.503  13.416  1.00 13.29           C  
ATOM    805  OG1 THR A 105      67.987  37.249  14.266  1.00 11.48           O  
ATOM    806  CG2 THR A 105      66.592  38.986  13.254  1.00  8.74           C  
ATOM    807  N   ILE A 106      63.471  37.541  13.214  1.00  9.43           N  
ATOM    808  CA  ILE A 106      62.330  37.627  12.313  1.00  9.36           C  
ATOM    809  C   ILE A 106      62.444  39.043  11.736  1.00  7.83           C  
ATOM    810  O   ILE A 106      62.520  40.038  12.463  1.00  8.35           O  
ATOM    811  CB  ILE A 106      61.006  37.430  13.121  1.00  9.64           C  
ATOM    812  CG1 ILE A 106      60.987  36.077  13.846  1.00  7.38           C  
ATOM    813  CG2 ILE A 106      59.839  37.625  12.165  1.00  9.03           C  
ATOM    814  CD1 ILE A 106      61.142  34.857  12.916  1.00 10.22           C  
ATOM    815  N   LEU A 107      62.477  39.119  10.421  1.00  6.26           N  
ATOM    816  CA  LEU A 107      62.608  40.378   9.715  1.00  5.24           C  
ATOM    817  C   LEU A 107      61.266  40.895   9.235  1.00  8.77           C  
ATOM    818  O   LEU A 107      61.108  42.098   9.026  1.00 11.39           O  
ATOM    819  CB  LEU A 107      63.538  40.220   8.524  1.00  7.36           C  
ATOM    820  CG  LEU A 107      65.006  39.852   8.764  1.00 13.19           C  
ATOM    821  CD1 LEU A 107      65.210  38.418   9.170  1.00 22.46           C  
ATOM    822  CD2 LEU A 107      65.709  39.965   7.454  1.00 22.71           C  
ATOM    823  N   SER A 108      60.289  40.030   8.978  1.00  7.26           N  
ATOM    824  CA  SER A 108      58.980  40.510   8.552  1.00 10.16           C  
ATOM    825  C   SER A 108      57.994  39.399   8.863  1.00 10.89           C  
ATOM    826  O   SER A 108      58.386  38.224   8.938  1.00  6.46           O  
ATOM    827  CB  SER A 108      58.958  40.828   7.047  1.00  8.76           C  
ATOM    828  OG  SER A 108      59.192  39.669   6.264  1.00 14.45           O  
ATOM    829  N   TRP A 109      56.721  39.689   9.008  1.00  8.16           N  
ATOM    830  CA  TRP A 109      55.748  38.654   9.312  1.00  5.13           C  
ATOM    831  C   TRP A 109      54.421  39.191   8.841  1.00  6.95           C  
ATOM    832  O   TRP A 109      54.103  40.339   9.142  1.00  7.63           O  
ATOM    833  CB  TRP A 109      55.692  38.398  10.828  1.00  4.01           C  
ATOM    834  CG  TRP A 109      54.620  37.434  11.384  1.00  7.00           C  
ATOM    835  CD1 TRP A 109      54.059  36.405  10.632  1.00  8.96           C  
ATOM    836  CD2 TRP A 109      54.144  37.450  12.696  1.00  7.71           C  
ATOM    837  NE1 TRP A 109      53.242  35.783  11.466  1.00 10.40           N  
ATOM    838  CE2 TRP A 109      53.256  36.356  12.690  1.00  7.24           C  
ATOM    839  CE3 TRP A 109      54.321  38.209  13.869  1.00 15.42           C  
ATOM    840  CZ2 TRP A 109      52.541  36.015  13.845  1.00  9.38           C  
ATOM    841  CZ3 TRP A 109      53.604  37.848  15.020  1.00 11.73           C  
ATOM    842  CH2 TRP A 109      52.729  36.768  14.997  1.00 12.10           C  
ATOM    843  N   SER A 110      53.668  38.417   8.068  1.00  7.73           N  
ATOM    844  CA  SER A 110      52.350  38.842   7.612  1.00  8.38           C  
ATOM    845  C   SER A 110      51.443  37.646   7.867  1.00 11.74           C  
ATOM    846  O   SER A 110      51.847  36.468   7.913  1.00  7.56           O  
ATOM    847  CB  SER A 110      52.295  39.187   6.127  1.00  9.21           C  
ATOM    848  OG  SER A 110      52.608  38.115   5.263  1.00 21.48           O  
ATOM    849  N   PHE A 111      50.180  37.986   8.051  1.00  6.84           N  
ATOM    850  CA  PHE A 111      49.172  36.981   8.329  1.00  5.11           C  
ATOM    851  C   PHE A 111      47.837  37.481   7.810  1.00  9.96           C  
ATOM    852  O   PHE A 111      47.547  38.680   7.913  1.00  8.69           O  
ATOM    853  CB  PHE A 111      49.083  36.750   9.840  1.00  7.00           C  
ATOM    854  CG  PHE A 111      47.978  35.776  10.252  1.00  8.03           C  
ATOM    855  CD1 PHE A 111      48.201  34.384  10.152  1.00  9.16           C  
ATOM    856  CD2 PHE A 111      46.738  36.274  10.708  1.00 10.43           C  
ATOM    857  CE1 PHE A 111      47.190  33.498  10.520  1.00  9.70           C  
ATOM    858  CE2 PHE A 111      45.740  35.378  11.074  1.00  9.31           C  
ATOM    859  CZ  PHE A 111      45.973  34.008  10.977  1.00  9.58           C  
ATOM    860  N   THR A 112      47.057  36.589   7.205  1.00  6.88           N  
ATOM    861  CA  THR A 112      45.756  36.937   6.697  1.00  7.77           C  
ATOM    862  C   THR A 112      44.859  35.785   7.064  1.00  9.33           C  
ATOM    863  O   THR A 112      45.197  34.626   6.825  1.00 10.06           O  
ATOM    864  CB  THR A 112      45.763  37.091   5.179  1.00 11.69           C  
ATOM    865  OG1 THR A 112      46.826  38.007   4.831  1.00 13.50           O  
ATOM    866  CG2 THR A 112      44.401  37.552   4.695  1.00 12.51           C  
ATOM    867  N   SER A 113      43.734  36.102   7.655  1.00  6.59           N  
ATOM    868  CA  SER A 113      42.740  35.114   8.067  1.00  7.83           C  
ATOM    869  C   SER A 113      41.441  35.569   7.390  1.00 10.98           C  
ATOM    870  O   SER A 113      41.204  36.784   7.340  1.00 12.22           O  
ATOM    871  CB  SER A 113      42.592  35.168   9.569  1.00 11.20           C  
ATOM    872  OG  SER A 113      41.644  34.213   9.974  1.00 35.60           O  
ATOM    873  N   LYS A 114      40.601  34.694   6.850  1.00  7.86           N  
ATOM    874  CA  LYS A 114      39.351  35.069   6.205  1.00  7.41           C  
ATOM    875  C   LYS A 114      38.312  34.046   6.614  1.00 11.98           C  
ATOM    876  O   LYS A 114      38.605  32.843   6.696  1.00 10.49           O  
ATOM    877  CB  LYS A 114      39.376  34.983   4.704  1.00 12.15           C  
ATOM    878  CG  LYS A 114      40.318  35.965   4.065  1.00 24.17           C  
ATOM    879  CD  LYS A 114      40.462  35.700   2.574  1.00 31.82           C  
ATOM    880  CE  LYS A 114      41.489  36.719   2.080  1.00 49.30           C  
ATOM    881  NZ  LYS A 114      42.061  36.339   0.803  1.00 58.52           N  
ATOM    882  N   LEU A 115      37.110  34.513   6.897  1.00 11.11           N  
ATOM    883  CA  LEU A 115      36.004  33.637   7.261  1.00  8.55           C  
ATOM    884  C   LEU A 115      34.959  34.124   6.298  1.00 12.80           C  
ATOM    885  O   LEU A 115      34.631  35.314   6.314  1.00 16.87           O  
ATOM    886  CB  LEU A 115      35.470  33.866   8.647  1.00 11.77           C  
ATOM    887  CG  LEU A 115      36.104  33.244   9.847  1.00 20.32           C  
ATOM    888  CD1 LEU A 115      35.449  33.800  11.110  1.00 20.71           C  
ATOM    889  CD2 LEU A 115      35.943  31.750   9.763  1.00 15.94           C  
ATOM    890  N   LYS A 116      34.459  33.281   5.428  1.00 13.40           N  
ATOM    891  CA  LYS A 116      33.443  33.710   4.478  1.00 17.98           C  
ATOM    892  C   LYS A 116      32.151  33.055   4.914  1.00 22.02           C  
ATOM    893  O   LYS A 116      32.148  31.823   4.965  1.00 18.06           O  
ATOM    894  CB  LYS A 116      33.836  33.262   3.084  1.00 15.68           C  
ATOM    895  CG  LYS A 116      35.162  33.901   2.645  1.00 24.65           C  
ATOM    896  CD  LYS A 116      35.641  33.360   1.322  1.00 32.03           C  
ATOM    897  CE  LYS A 116      36.891  34.066   0.858  1.00 36.85           C  
ATOM    898  NZ  LYS A 116      37.203  33.556  -0.455  1.00 58.08           N  
ATOM    899  N   SER A 117      31.120  33.782   5.358  1.00 24.99           N  
ATOM    900  CA  SER A 117      29.856  33.197   5.779  1.00 23.81           C  
ATOM    901  C   SER A 117      28.893  32.972   4.630  1.00 32.93           C  
ATOM    902  O   SER A 117      29.172  33.401   3.505  1.00 34.14           O  
ATOM    903  CB  SER A 117      29.226  34.085   6.844  1.00 30.79           C  
ATOM    904  OG  SER A 117      29.946  33.774   8.035  1.00 47.30           O  
ATOM    905  N   ASN A 118      27.791  32.223   4.845  1.00 30.48           N  
ATOM    906  CA  ASN A 118      26.838  31.957   3.758  1.00 41.09           C  
ATOM    907  C   ASN A 118      26.023  33.183   3.392  1.00 41.14           C  
ATOM    908  O   ASN A 118      25.194  33.100   2.489  1.00 38.98           O  
ATOM    909  CB  ASN A 118      25.845  30.776   4.072  1.00 31.00           C  
ATOM    910  CG  ASN A 118      24.759  31.033   5.093  1.00 55.80           C  
ATOM    911  OD1 ASN A 118      23.655  30.485   5.113  1.00 58.49           O  
ATOM    912  ND2 ASN A 118      24.982  31.920   6.034  1.00 45.41           N  
ATOM    913  N   SER A 119      26.133  34.361   4.025  1.00 57.88           N  
ATOM    914  CA  SER A 119      25.325  35.480   3.565  1.00 63.69           C  
ATOM    915  C   SER A 119      26.064  35.969   2.320  1.00 62.29           C  
ATOM    916  O   SER A 119      27.299  35.829   2.234  1.00 63.12           O  
ATOM    917  CB  SER A 119      25.302  36.556   4.636  1.00 62.08           C  
ATOM    918  OG  SER A 119      25.196  35.910   5.901  1.00 68.48           O  
ATOM    919  N   THR A 120      25.344  36.414   1.286  1.00 56.11           N  
ATOM    920  CA  THR A 120      25.987  36.895   0.072  1.00 74.91           C  
ATOM    921  C   THR A 120      26.889  38.056   0.522  1.00 82.75           C  
ATOM    922  O   THR A 120      26.460  38.927   1.290  1.00 89.94           O  
ATOM    923  CB  THR A 120      24.837  37.296  -0.952  1.00 56.40           C  
ATOM    924  OG1 THR A 120      25.472  37.893  -2.081  1.00 64.04           O  
ATOM    925  CG2 THR A 120      23.762  38.185  -0.357  1.00 63.11           C  
ATOM    926  N   HIS A 121      28.165  38.005   0.112  1.00 67.92           N  
ATOM    927  CA  HIS A 121      29.199  39.009   0.433  1.00 96.52           C  
ATOM    928  C   HIS A 121      29.748  39.079   1.884  1.00 82.44           C  
ATOM    929  O   HIS A 121      30.533  39.990   2.221  1.00 59.00           O  
ATOM    930  CB  HIS A 121      28.710  40.458   0.042  1.00 61.46           C  
ATOM    931  CG  HIS A 121      28.635  40.779  -1.451  1.00 91.91           C  
ATOM    932  ND1 HIS A 121      28.030  41.804  -2.047  1.00 96.13           N  
ATOM    933  CD2 HIS A 121      29.256  40.027  -2.427  1.00 79.78           C  
ATOM    934  CE1 HIS A 121      28.271  41.712  -3.332  1.00 86.55           C  
ATOM    935  NE2 HIS A 121      29.001  40.640  -3.544  1.00 66.72           N  
ATOM    936  N   GLU A 122      29.426  38.102   2.750  1.00 66.67           N  
ATOM    937  CA  GLU A 122      29.888  38.112   4.130  1.00 76.30           C  
ATOM    938  C   GLU A 122      31.274  37.543   4.345  1.00 66.00           C  
ATOM    939  O   GLU A 122      31.484  36.334   4.382  1.00 39.75           O  
ATOM    940  CB  GLU A 122      28.904  37.346   5.032  1.00 61.73           C  
ATOM    941  CG  GLU A 122      28.387  38.145   6.233  1.00 45.89           C  
ATOM    942  CD  GLU A 122      27.319  39.221   5.943  1.00 89.45           C  
ATOM    943  OE1 GLU A 122      27.431  39.991   4.979  1.00 85.64           O  
ATOM    944  OE2 GLU A 122      26.358  39.304   6.716  1.00 80.60           O  
ATOM    945  N   THR A 123      32.219  38.459   4.437  1.00 54.94           N  
ATOM    946  CA  THR A 123      33.588  38.088   4.662  1.00 30.99           C  
ATOM    947  C   THR A 123      34.084  38.849   5.878  1.00 46.40           C  
ATOM    948  O   THR A 123      33.832  40.054   6.005  1.00 25.72           O  
ATOM    949  CB  THR A 123      34.426  38.464   3.432  1.00 41.69           C  
ATOM    950  OG1 THR A 123      33.736  37.925   2.303  1.00 72.22           O  
ATOM    951  CG2 THR A 123      35.868  37.957   3.518  1.00 37.78           C  
ATOM    952  N   ASN A 124      34.699  38.139   6.813  1.00 17.24           N  
ATOM    953  CA  ASN A 124      35.277  38.721   8.010  1.00 14.37           C  
ATOM    954  C   ASN A 124      36.750  38.470   7.735  1.00 19.95           C  
ATOM    955  O   ASN A 124      37.141  37.365   7.322  1.00 17.32           O  
ATOM    956  CB  ASN A 124      34.810  38.008   9.280  1.00 25.83           C  
ATOM    957  CG  ASN A 124      33.533  38.665   9.810  1.00 41.58           C  
ATOM    958  OD1 ASN A 124      32.763  39.214   9.025  1.00 17.60           O  
ATOM    959  ND2 ASN A 124      33.212  38.677  11.108  1.00 27.54           N  
ATOM    960  N   ALA A 125      37.593  39.478   7.860  1.00 10.62           N  
ATOM    961  CA  ALA A 125      38.982  39.280   7.575  1.00  8.34           C  
ATOM    962  C   ALA A 125      39.855  40.030   8.543  1.00 11.15           C  
ATOM    963  O   ALA A 125      39.436  41.037   9.119  1.00  8.63           O  
ATOM    964  CB  ALA A 125      39.295  39.778   6.172  1.00 11.23           C  
ATOM    965  N   LEU A 126      41.057  39.488   8.729  1.00  7.70           N  
ATOM    966  CA  LEU A 126      42.060  40.102   9.594  1.00  7.51           C  
ATOM    967  C   LEU A 126      43.359  39.947   8.815  1.00 13.32           C  
ATOM    968  O   LEU A 126      43.701  38.869   8.302  1.00  8.74           O  
ATOM    969  CB  LEU A 126      42.311  39.418  10.950  1.00 11.03           C  
ATOM    970  CG  LEU A 126      43.528  39.972  11.733  1.00 13.65           C  
ATOM    971  CD1 LEU A 126      43.249  41.406  12.180  1.00 12.95           C  
ATOM    972  CD2 LEU A 126      43.841  39.055  12.900  1.00 14.22           C  
ATOM    973  N   HIS A 127      44.094  41.031   8.707  1.00  8.99           N  
ATOM    974  CA  HIS A 127      45.346  40.963   8.010  1.00  6.75           C  
ATOM    975  C   HIS A 127      46.344  41.876   8.701  1.00 11.75           C  
ATOM    976  O   HIS A 127      45.982  42.998   9.057  1.00  7.83           O  
ATOM    977  CB  HIS A 127      45.241  41.448   6.553  1.00  8.49           C  
ATOM    978  CG  HIS A 127      46.618  41.700   5.907  1.00 11.24           C  
ATOM    979  ND1 HIS A 127      47.439  40.748   5.473  1.00 11.38           N  
ATOM    980  CD2 HIS A 127      47.250  42.916   5.723  1.00 14.33           C  
ATOM    981  CE1 HIS A 127      48.532  41.314   5.038  1.00 17.45           C  
ATOM    982  NE2 HIS A 127      48.407  42.611   5.186  1.00 15.40           N  
ATOM    983  N   PHE A 128      47.572  41.426   8.948  1.00  7.12           N  
ATOM    984  CA  PHE A 128      48.554  42.336   9.501  1.00  4.57           C  
ATOM    985  C   PHE A 128      49.837  42.038   8.772  1.00  8.60           C  
ATOM    986  O   PHE A 128      50.026  40.934   8.217  1.00  8.55           O  
ATOM    987  CB  PHE A 128      48.769  42.185  10.981  1.00  6.47           C  
ATOM    988  CG  PHE A 128      49.175  40.835  11.518  1.00  7.54           C  
ATOM    989  CD1 PHE A 128      50.518  40.450  11.505  1.00  8.47           C  
ATOM    990  CD2 PHE A 128      48.201  40.001  12.094  1.00 10.51           C  
ATOM    991  CE1 PHE A 128      50.889  39.241  12.090  1.00  9.71           C  
ATOM    992  CE2 PHE A 128      48.597  38.798  12.672  1.00 10.86           C  
ATOM    993  CZ  PHE A 128      49.938  38.432  12.670  1.00 11.48           C  
ATOM    994  N   MET A 129      50.695  43.038   8.678  1.00  7.21           N  
ATOM    995  CA  MET A 129      51.963  42.852   8.006  1.00  6.45           C  
ATOM    996  C   MET A 129      52.963  43.707   8.733  1.00  9.73           C  
ATOM    997  O   MET A 129      52.704  44.878   9.021  1.00  9.62           O  
ATOM    998  CB  MET A 129      51.915  43.313   6.575  1.00  9.66           C  
ATOM    999  CG  MET A 129      53.261  43.121   5.901  1.00 19.35           C  
ATOM   1000  SD  MET A 129      53.021  43.624   4.196  1.00 32.84           S  
ATOM   1001  CE  MET A 129      52.370  42.091   3.580  1.00 41.92           C  
ATOM   1002  N   PHE A 130      54.084  43.117   9.104  1.00  9.33           N  
ATOM   1003  CA  PHE A 130      55.126  43.854   9.790  1.00  7.73           C  
ATOM   1004  C   PHE A 130      56.370  43.682   8.948  1.00 12.13           C  
ATOM   1005  O   PHE A 130      56.747  42.559   8.593  1.00 10.82           O  
ATOM   1006  CB  PHE A 130      55.486  43.299  11.146  1.00 10.69           C  
ATOM   1007  CG  PHE A 130      54.398  43.269  12.200  1.00 10.83           C  
ATOM   1008  CD1 PHE A 130      54.164  44.416  12.969  1.00 16.23           C  
ATOM   1009  CD2 PHE A 130      53.676  42.091  12.428  1.00  7.50           C  
ATOM   1010  CE1 PHE A 130      53.204  44.371  13.973  1.00 14.35           C  
ATOM   1011  CE2 PHE A 130      52.726  42.072  13.432  1.00  9.17           C  
ATOM   1012  CZ  PHE A 130      52.493  43.202  14.195  1.00 17.93           C  
ATOM   1013  N   ASN A 131      56.927  44.774   8.487  1.00 10.48           N  
ATOM   1014  CA  ASN A 131      58.162  44.700   7.736  1.00 11.19           C  
ATOM   1015  C   ASN A 131      59.226  45.383   8.560  1.00  9.29           C  
ATOM   1016  O   ASN A 131      60.384  45.451   8.186  1.00 18.38           O  
ATOM   1017  CB  ASN A 131      58.043  45.392   6.400  1.00 13.88           C  
ATOM   1018  CG  ASN A 131      57.618  44.360   5.382  1.00 35.37           C  
ATOM   1019  OD1 ASN A 131      58.321  43.381   5.148  1.00 36.70           O  
ATOM   1020  ND2 ASN A 131      56.453  44.460   4.760  1.00 31.23           N  
ATOM   1021  N   GLN A 132      58.863  45.844   9.733  1.00 10.00           N  
ATOM   1022  CA  GLN A 132      59.723  46.530  10.647  1.00 17.12           C  
ATOM   1023  C   GLN A 132      59.073  46.408  12.014  1.00 19.49           C  
ATOM   1024  O   GLN A 132      57.843  46.487  12.106  1.00 22.86           O  
ATOM   1025  CB  GLN A 132      59.773  47.960  10.173  1.00 21.48           C  
ATOM   1026  CG  GLN A 132      60.517  48.988  10.968  1.00 55.83           C  
ATOM   1027  CD  GLN A 132      60.552  50.262  10.155  1.00 49.27           C  
ATOM   1028  OE1 GLN A 132      59.777  51.180  10.397  1.00 59.19           O  
ATOM   1029  NE2 GLN A 132      61.417  50.295   9.148  1.00 47.37           N  
ATOM   1030  N   PHE A 133      59.850  46.212  13.061  1.00 12.78           N  
ATOM   1031  CA  PHE A 133      59.337  46.106  14.412  1.00 12.69           C  
ATOM   1032  C   PHE A 133      59.978  47.266  15.164  1.00 19.01           C  
ATOM   1033  O   PHE A 133      61.164  47.567  14.991  1.00 18.61           O  
ATOM   1034  CB  PHE A 133      59.747  44.794  15.053  1.00 10.97           C  
ATOM   1035  CG  PHE A 133      59.185  43.608  14.288  1.00  8.70           C  
ATOM   1036  CD1 PHE A 133      59.896  43.070  13.203  1.00 10.22           C  
ATOM   1037  CD2 PHE A 133      57.947  43.061  14.663  1.00 12.91           C  
ATOM   1038  CE1 PHE A 133      59.368  41.991  12.493  1.00 10.11           C  
ATOM   1039  CE2 PHE A 133      57.430  41.979  13.941  1.00 13.03           C  
ATOM   1040  CZ  PHE A 133      58.146  41.453  12.871  1.00  8.73           C  
ATOM   1041  N   SER A 134      59.239  47.984  15.973  1.00 14.91           N  
ATOM   1042  CA  SER A 134      59.742  49.098  16.738  1.00 14.83           C  
ATOM   1043  C   SER A 134      59.971  48.647  18.166  1.00 13.40           C  
ATOM   1044  O   SER A 134      59.495  47.584  18.552  1.00 15.62           O  
ATOM   1045  CB  SER A 134      58.723  50.244  16.636  1.00 21.45           C  
ATOM   1046  OG  SER A 134      57.363  49.877  16.765  1.00 46.20           O  
ATOM   1047  N   LYS A 135      60.711  49.401  18.983  1.00 22.29           N  
ATOM   1048  CA  LYS A 135      60.986  49.038  20.365  1.00 18.71           C  
ATOM   1049  C   LYS A 135      59.728  48.870  21.197  1.00 22.26           C  
ATOM   1050  O   LYS A 135      59.647  48.071  22.133  1.00 34.78           O  
ATOM   1051  CB  LYS A 135      61.876  50.097  21.028  1.00 21.29           C  
ATOM   1052  CG  LYS A 135      63.379  50.020  20.779  1.00 48.63           C  
ATOM   1053  CD  LYS A 135      63.775  50.605  19.431  1.00 64.91           C  
ATOM   1054  CE  LYS A 135      65.279  50.844  19.317  1.00 57.79           C  
ATOM   1055  NZ  LYS A 135      65.535  51.763  18.222  1.00 50.54           N  
ATOM   1056  N   ASP A 136      58.707  49.664  20.892  1.00 21.37           N  
ATOM   1057  CA  ASP A 136      57.456  49.571  21.631  1.00 29.11           C  
ATOM   1058  C   ASP A 136      56.412  49.159  20.603  1.00 14.86           C  
ATOM   1059  O   ASP A 136      55.670  49.987  20.088  1.00 19.43           O  
ATOM   1060  CB  ASP A 136      57.211  50.943  22.226  1.00 39.51           C  
ATOM   1061  CG  ASP A 136      55.859  51.169  22.870  1.00 44.27           C  
ATOM   1062  OD1 ASP A 136      55.343  50.253  23.525  1.00 39.93           O  
ATOM   1063  OD2 ASP A 136      55.343  52.277  22.685  1.00 48.60           O  
ATOM   1064  N   GLN A 137      56.362  47.881  20.271  1.00 11.97           N  
ATOM   1065  CA  GLN A 137      55.423  47.384  19.293  1.00 11.62           C  
ATOM   1066  C   GLN A 137      54.199  47.027  20.120  1.00 14.58           C  
ATOM   1067  O   GLN A 137      54.044  45.879  20.526  1.00 14.56           O  
ATOM   1068  CB  GLN A 137      56.107  46.197  18.624  1.00 13.01           C  
ATOM   1069  CG  GLN A 137      55.477  45.740  17.341  1.00 10.61           C  
ATOM   1070  CD  GLN A 137      55.501  46.785  16.263  1.00 13.83           C  
ATOM   1071  OE1 GLN A 137      56.541  47.346  15.961  1.00 20.45           O  
ATOM   1072  NE2 GLN A 137      54.429  47.124  15.585  1.00 17.52           N  
ATOM   1073  N   LYS A 138      53.232  47.934  20.290  1.00  8.69           N  
ATOM   1074  CA  LYS A 138      52.072  47.646  21.120  1.00  8.91           C  
ATOM   1075  C   LYS A 138      51.079  46.599  20.674  1.00 11.10           C  
ATOM   1076  O   LYS A 138      50.242  46.145  21.451  1.00 15.14           O  
ATOM   1077  CB  LYS A 138      51.314  48.938  21.397  1.00 12.91           C  
ATOM   1078  CG  LYS A 138      52.167  49.963  22.104  1.00 12.31           C  
ATOM   1079  CD  LYS A 138      51.226  51.058  22.575  1.00 18.23           C  
ATOM   1080  CE  LYS A 138      51.989  52.197  23.227  1.00 20.51           C  
ATOM   1081  NZ  LYS A 138      52.618  51.736  24.455  1.00 24.44           N  
ATOM   1082  N   ASP A 139      51.134  46.257  19.396  1.00  7.06           N  
ATOM   1083  CA  ASP A 139      50.241  45.250  18.886  1.00  7.48           C  
ATOM   1084  C   ASP A 139      50.838  43.835  18.910  1.00  7.95           C  
ATOM   1085  O   ASP A 139      50.318  42.934  18.236  1.00 10.22           O  
ATOM   1086  CB  ASP A 139      49.800  45.640  17.481  1.00  8.38           C  
ATOM   1087  CG  ASP A 139      50.882  45.949  16.474  1.00  9.13           C  
ATOM   1088  OD1 ASP A 139      52.061  45.954  16.812  1.00 14.59           O  
ATOM   1089  OD2 ASP A 139      50.536  46.182  15.332  1.00 11.63           O  
ATOM   1090  N   LEU A 140      51.956  43.610  19.613  1.00  7.85           N  
ATOM   1091  CA  LEU A 140      52.534  42.288  19.718  1.00  7.66           C  
ATOM   1092  C   LEU A 140      52.641  42.017  21.196  1.00 10.49           C  
ATOM   1093  O   LEU A 140      52.811  42.943  21.995  1.00 14.57           O  
ATOM   1094  CB  LEU A 140      53.927  42.184  19.173  1.00  9.60           C  
ATOM   1095  CG  LEU A 140      54.146  42.174  17.670  1.00 18.74           C  
ATOM   1096  CD1 LEU A 140      55.636  42.043  17.405  1.00 18.73           C  
ATOM   1097  CD2 LEU A 140      53.441  40.996  17.025  1.00 19.56           C  
ATOM   1098  N   ILE A 141      52.495  40.776  21.608  1.00  7.97           N  
ATOM   1099  CA  ILE A 141      52.602  40.372  22.996  1.00  8.67           C  
ATOM   1100  C   ILE A 141      53.937  39.650  22.952  1.00  8.96           C  
ATOM   1101  O   ILE A 141      54.060  38.654  22.245  1.00  9.97           O  
ATOM   1102  CB  ILE A 141      51.496  39.379  23.409  1.00 10.03           C  
ATOM   1103  CG1 ILE A 141      50.167  40.100  23.391  1.00 11.01           C  
ATOM   1104  CG2 ILE A 141      51.809  38.783  24.762  1.00  9.86           C  
ATOM   1105  CD1 ILE A 141      48.954  39.169  23.480  1.00 15.99           C  
ATOM   1106  N   LEU A 142      54.958  40.138  23.638  1.00  8.48           N  
ATOM   1107  CA  LEU A 142      56.247  39.484  23.642  1.00  6.65           C  
ATOM   1108  C   LEU A 142      56.318  38.726  24.927  1.00 10.54           C  
ATOM   1109  O   LEU A 142      55.942  39.221  25.995  1.00 14.00           O  
ATOM   1110  CB  LEU A 142      57.360  40.508  23.585  1.00 11.82           C  
ATOM   1111  CG  LEU A 142      57.399  41.366  22.318  1.00 10.69           C  
ATOM   1112  CD1 LEU A 142      58.521  42.376  22.446  1.00 15.68           C  
ATOM   1113  CD2 LEU A 142      57.575  40.495  21.093  1.00 11.54           C  
ATOM   1114  N   GLN A 143      56.722  37.472  24.795  1.00  7.86           N  
ATOM   1115  CA  GLN A 143      56.856  36.587  25.919  1.00  6.82           C  
ATOM   1116  C   GLN A 143      58.288  36.100  25.973  1.00 11.16           C  
ATOM   1117  O   GLN A 143      58.973  35.963  24.952  1.00  9.13           O  
ATOM   1118  CB  GLN A 143      55.938  35.401  25.771  1.00 10.96           C  
ATOM   1119  CG  GLN A 143      54.478  35.837  25.785  1.00  7.77           C  
ATOM   1120  CD  GLN A 143      53.549  34.658  25.624  1.00 10.53           C  
ATOM   1121  OE1 GLN A 143      53.875  33.606  25.068  1.00 12.79           O  
ATOM   1122  NE2 GLN A 143      52.340  34.819  26.143  1.00 12.34           N  
ATOM   1123  N   GLY A 144      58.746  35.822  27.188  1.00 12.71           N  
ATOM   1124  CA  GLY A 144      60.102  35.342  27.426  1.00 10.75           C  
ATOM   1125  C   GLY A 144      61.179  36.341  27.048  1.00  9.56           C  
ATOM   1126  O   GLY A 144      61.101  37.514  27.417  1.00 11.24           O  
ATOM   1127  N   ASP A 145      62.163  35.893  26.275  1.00  9.02           N  
ATOM   1128  CA  ASP A 145      63.293  36.718  25.840  1.00  7.67           C  
ATOM   1129  C   ASP A 145      63.127  37.513  24.567  1.00 11.26           C  
ATOM   1130  O   ASP A 145      64.053  38.225  24.157  1.00 12.63           O  
ATOM   1131  CB  ASP A 145      64.567  35.827  25.686  1.00  7.70           C  
ATOM   1132  CG  ASP A 145      64.985  35.124  26.990  1.00 17.75           C  
ATOM   1133  OD1 ASP A 145      64.694  35.600  28.088  1.00 18.86           O  
ATOM   1134  OD2 ASP A 145      65.598  34.068  26.919  1.00 12.33           O  
ATOM   1135  N   ALA A 146      61.946  37.401  23.962  1.00 10.03           N  
ATOM   1136  CA  ALA A 146      61.687  38.098  22.727  1.00  9.54           C  
ATOM   1137  C   ALA A 146      61.756  39.603  22.846  1.00 12.56           C  
ATOM   1138  O   ALA A 146      61.203  40.156  23.811  1.00 11.81           O  
ATOM   1139  CB  ALA A 146      60.298  37.717  22.205  1.00  8.01           C  
ATOM   1140  N   THR A 147      62.470  40.284  21.947  1.00  9.04           N  
ATOM   1141  CA  THR A 147      62.531  41.742  21.989  1.00 10.38           C  
ATOM   1142  C   THR A 147      62.329  42.312  20.584  1.00 15.59           C  
ATOM   1143  O   THR A 147      62.569  41.574  19.612  1.00 14.24           O  
ATOM   1144  CB  THR A 147      63.897  42.302  22.509  1.00 10.97           C  
ATOM   1145  OG1 THR A 147      64.965  41.843  21.680  1.00 21.27           O  
ATOM   1146  CG2 THR A 147      64.150  41.874  23.924  1.00 14.00           C  
ATOM   1147  N   THR A 148      61.851  43.548  20.405  1.00 11.75           N  
ATOM   1148  CA  THR A 148      61.673  44.162  19.095  1.00 15.85           C  
ATOM   1149  C   THR A 148      62.527  45.431  19.000  1.00 18.15           C  
ATOM   1150  O   THR A 148      63.031  45.929  20.018  1.00 27.81           O  
ATOM   1151  CB  THR A 148      60.186  44.560  18.843  1.00 12.67           C  
ATOM   1152  OG1 THR A 148      59.755  45.289  19.981  1.00 16.56           O  
ATOM   1153  CG2 THR A 148      59.286  43.367  18.609  1.00 20.11           C  
ATOM   1154  N   GLY A 149      62.807  45.916  17.782  1.00 15.88           N  
ATOM   1155  CA  GLY A 149      63.552  47.149  17.645  1.00 29.99           C  
ATOM   1156  C   GLY A 149      65.012  47.070  17.309  1.00 38.38           C  
ATOM   1157  O   GLY A 149      65.524  48.039  16.736  1.00 33.94           O  
ATOM   1158  N   THR A 150      65.738  46.014  17.667  1.00 25.43           N  
ATOM   1159  CA  THR A 150      67.155  45.939  17.332  1.00 26.72           C  
ATOM   1160  C   THR A 150      67.197  45.704  15.839  1.00 22.89           C  
ATOM   1161  O   THR A 150      66.748  44.674  15.339  1.00 25.72           O  
ATOM   1162  CB  THR A 150      67.826  44.787  18.065  1.00 33.31           C  
ATOM   1163  OG1 THR A 150      67.267  44.775  19.379  1.00 56.24           O  
ATOM   1164  CG2 THR A 150      69.347  44.929  18.096  1.00 49.85           C  
ATOM   1165  N   ASP A 151      67.688  46.747  15.157  1.00 22.96           N  
ATOM   1166  CA  ASP A 151      67.807  46.817  13.700  1.00 24.63           C  
ATOM   1167  C   ASP A 151      66.427  46.727  13.054  1.00 24.43           C  
ATOM   1168  O   ASP A 151      66.297  46.421  11.873  1.00 24.98           O  
ATOM   1169  CB  ASP A 151      68.706  45.682  13.182  1.00 41.25           C  
ATOM   1170  CG  ASP A 151      70.164  45.929  13.526  1.00 58.03           C  
ATOM   1171  OD1 ASP A 151      70.583  45.556  14.626  1.00 81.51           O  
ATOM   1172  OD2 ASP A 151      70.863  46.508  12.693  1.00 69.22           O  
ATOM   1173  N   GLY A 152      65.394  47.110  13.837  1.00 17.41           N  
ATOM   1174  CA  GLY A 152      64.017  47.063  13.400  1.00 13.95           C  
ATOM   1175  C   GLY A 152      63.568  45.613  13.253  1.00 12.51           C  
ATOM   1176  O   GLY A 152      62.567  45.351  12.596  1.00 16.24           O  
ATOM   1177  N   ASN A 153      64.232  44.677  13.909  1.00 10.36           N  
ATOM   1178  CA  ASN A 153      63.884  43.273  13.805  1.00  9.89           C  
ATOM   1179  C   ASN A 153      63.320  42.778  15.091  1.00  7.99           C  
ATOM   1180  O   ASN A 153      63.321  43.446  16.126  1.00 11.46           O  
ATOM   1181  CB  ASN A 153      65.108  42.403  13.482  1.00 10.40           C  
ATOM   1182  CG  ASN A 153      65.748  42.713  12.158  1.00 15.84           C  
ATOM   1183  OD1 ASN A 153      65.104  42.981  11.158  1.00 18.47           O  
ATOM   1184  ND2 ASN A 153      67.056  42.628  12.055  1.00 20.65           N  
ATOM   1185  N   LEU A 154      62.782  41.575  15.002  1.00  9.05           N  
ATOM   1186  CA  LEU A 154      62.208  40.914  16.148  1.00  9.67           C  
ATOM   1187  C   LEU A 154      63.190  39.806  16.485  1.00  8.61           C  
ATOM   1188  O   LEU A 154      63.476  38.947  15.642  1.00 10.93           O  
ATOM   1189  CB  LEU A 154      60.828  40.323  15.796  1.00 11.07           C  
ATOM   1190  CG  LEU A 154      60.141  39.272  16.692  1.00 13.30           C  
ATOM   1191  CD1 LEU A 154      59.978  39.775  18.118  1.00 13.08           C  
ATOM   1192  CD2 LEU A 154      58.786  38.944  16.076  1.00 13.94           C  
ATOM   1193  N   GLU A 155      63.782  39.884  17.669  1.00  8.82           N  
ATOM   1194  CA  GLU A 155      64.723  38.879  18.126  1.00 10.00           C  
ATOM   1195  C   GLU A 155      63.965  37.969  19.058  1.00  7.98           C  
ATOM   1196  O   GLU A 155      63.647  38.360  20.175  1.00 10.28           O  
ATOM   1197  CB  GLU A 155      65.871  39.527  18.881  1.00 10.04           C  
ATOM   1198  CG  GLU A 155      66.729  40.333  17.929  1.00 13.27           C  
ATOM   1199  CD  GLU A 155      67.622  39.574  16.959  1.00 17.35           C  
ATOM   1200  OE1 GLU A 155      67.464  38.369  16.768  1.00 12.94           O  
ATOM   1201  OE2 GLU A 155      68.508  40.199  16.383  1.00 15.86           O  
ATOM   1202  N   LEU A 156      63.632  36.761  18.608  1.00  5.67           N  
ATOM   1203  CA  LEU A 156      62.886  35.871  19.477  1.00  7.02           C  
ATOM   1204  C   LEU A 156      63.678  35.366  20.675  1.00 12.31           C  
ATOM   1205  O   LEU A 156      63.104  35.142  21.743  1.00 11.20           O  
ATOM   1206  CB  LEU A 156      62.323  34.695  18.644  1.00  8.81           C  
ATOM   1207  CG  LEU A 156      61.191  35.113  17.667  1.00  6.99           C  
ATOM   1208  CD1 LEU A 156      60.791  33.967  16.751  1.00 10.10           C  
ATOM   1209  CD2 LEU A 156      60.006  35.577  18.488  1.00 10.62           C  
ATOM   1210  N   THR A 157      64.980  35.153  20.529  1.00  8.93           N  
ATOM   1211  CA  THR A 157      65.774  34.694  21.650  1.00  9.88           C  
ATOM   1212  C   THR A 157      66.897  35.711  21.842  1.00  8.73           C  
ATOM   1213  O   THR A 157      67.233  36.535  20.981  1.00 10.27           O  
ATOM   1214  CB  THR A 157      66.301  33.261  21.374  1.00  7.57           C  
ATOM   1215  OG1 THR A 157      66.824  33.222  20.068  1.00  9.53           O  
ATOM   1216  CG2 THR A 157      65.207  32.247  21.561  1.00  8.95           C  
ATOM   1217  N   ARG A 158      67.428  35.670  23.050  1.00 14.30           N  
ATOM   1218  CA  ARG A 158      68.494  36.553  23.454  1.00 11.51           C  
ATOM   1219  C   ARG A 158      69.761  36.538  22.622  1.00 13.25           C  
ATOM   1220  O   ARG A 158      70.354  35.513  22.302  1.00 13.22           O  
ATOM   1221  CB  ARG A 158      68.802  36.241  24.906  1.00 18.49           C  
ATOM   1222  CG  ARG A 158      69.072  37.504  25.683  1.00 48.48           C  
ATOM   1223  CD  ARG A 158      68.701  37.257  27.133  1.00 72.83           C  
ATOM   1224  NE  ARG A 158      68.835  38.501  27.874  1.00 94.86           N  
ATOM   1225  CZ  ARG A 158      68.396  38.653  29.132  1.00 90.62           C  
ATOM   1226  NH1 ARG A 158      67.792  37.666  29.807  1.00 75.90           N  
ATOM   1227  NH2 ARG A 158      68.612  39.829  29.734  1.00 88.15           N  
ATOM   1228  N   VAL A 159      70.174  37.719  22.226  1.00 13.80           N  
ATOM   1229  CA  VAL A 159      71.359  37.977  21.438  1.00 18.23           C  
ATOM   1230  C   VAL A 159      72.082  39.061  22.244  1.00 23.29           C  
ATOM   1231  O   VAL A 159      71.459  40.017  22.699  1.00 29.26           O  
ATOM   1232  CB  VAL A 159      70.927  38.470  20.043  1.00 18.83           C  
ATOM   1233  CG1 VAL A 159      72.129  38.815  19.201  1.00 37.44           C  
ATOM   1234  CG2 VAL A 159      70.194  37.351  19.320  1.00 17.53           C  
ATOM   1235  N   SER A 160      73.341  38.852  22.612  1.00 28.91           N  
ATOM   1236  CA  SER A 160      74.094  39.832  23.378  1.00 35.24           C  
ATOM   1237  C   SER A 160      74.603  40.917  22.430  1.00 31.73           C  
ATOM   1238  O   SER A 160      74.747  40.649  21.238  1.00 39.55           O  
ATOM   1239  CB  SER A 160      75.275  39.153  24.069  1.00 31.86           C  
ATOM   1240  OG  SER A 160      76.088  38.486  23.118  1.00 42.69           O  
ATOM   1241  N   SER A 161      75.008  42.069  22.970  1.00 57.09           N  
ATOM   1242  CA  SER A 161      75.539  43.251  22.267  1.00 62.93           C  
ATOM   1243  C   SER A 161      76.338  43.036  20.975  1.00 51.86           C  
ATOM   1244  O   SER A 161      76.101  43.625  19.923  1.00 54.23           O  
ATOM   1245  CB  SER A 161      76.395  44.036  23.260  1.00 58.26           C  
ATOM   1246  OG  SER A 161      75.777  44.095  24.546  1.00 76.21           O  
ATOM   1247  N   ASN A 162      77.325  42.147  21.065  1.00 49.84           N  
ATOM   1248  CA  ASN A 162      78.182  41.797  19.935  1.00 45.78           C  
ATOM   1249  C   ASN A 162      77.496  40.895  18.902  1.00 46.33           C  
ATOM   1250  O   ASN A 162      78.157  40.274  18.072  1.00 63.51           O  
ATOM   1251  CB  ASN A 162      79.458  41.127  20.486  1.00 45.07           C  
ATOM   1252  CG  ASN A 162      79.236  40.017  21.507  1.00 56.92           C  
ATOM   1253  OD1 ASN A 162      80.185  39.417  21.979  1.00 72.28           O  
ATOM   1254  ND2 ASN A 162      78.055  39.658  21.983  1.00 57.89           N  
ATOM   1255  N   GLY A 163      76.164  40.778  18.940  1.00 45.11           N  
ATOM   1256  CA  GLY A 163      75.383  39.968  18.025  1.00 54.88           C  
ATOM   1257  C   GLY A 163      75.429  38.484  18.324  1.00 25.38           C  
ATOM   1258  O   GLY A 163      74.854  37.697  17.572  1.00 40.51           O  
ATOM   1259  N   SER A 164      76.018  38.057  19.437  1.00 24.86           N  
ATOM   1260  CA  SER A 164      76.091  36.642  19.734  1.00 29.32           C  
ATOM   1261  C   SER A 164      74.806  36.068  20.327  1.00 25.86           C  
ATOM   1262  O   SER A 164      74.339  36.583  21.357  1.00 20.34           O  
ATOM   1263  CB  SER A 164      77.239  36.388  20.692  1.00 27.21           C  
ATOM   1264  OG  SER A 164      78.454  36.858  20.126  1.00 65.69           O  
ATOM   1265  N   PRO A 165      74.249  34.988  19.748  1.00 21.45           N  
ATOM   1266  CA  PRO A 165      73.148  34.227  20.306  1.00 15.46           C  
ATOM   1267  C   PRO A 165      73.507  33.572  21.620  1.00 15.52           C  
ATOM   1268  O   PRO A 165      74.617  33.050  21.787  1.00 18.73           O  
ATOM   1269  CB  PRO A 165      72.828  33.245  19.242  1.00 13.31           C  
ATOM   1270  CG  PRO A 165      74.152  32.928  18.577  1.00 15.33           C  
ATOM   1271  CD  PRO A 165      74.744  34.330  18.533  1.00 19.79           C  
ATOM   1272  N   GLN A 166      72.551  33.610  22.528  1.00 15.00           N  
ATOM   1273  CA  GLN A 166      72.733  33.035  23.834  1.00 14.01           C  
ATOM   1274  C   GLN A 166      71.975  31.728  23.910  1.00 17.39           C  
ATOM   1275  O   GLN A 166      70.929  31.561  23.291  1.00 16.57           O  
ATOM   1276  CB  GLN A 166      72.216  33.972  24.911  1.00 16.35           C  
ATOM   1277  CG  GLN A 166      72.853  35.368  24.921  1.00 21.89           C  
ATOM   1278  CD  GLN A 166      74.371  35.353  25.009  1.00 60.05           C  
ATOM   1279  OE1 GLN A 166      74.971  34.876  25.967  1.00 75.96           O  
ATOM   1280  NE2 GLN A 166      75.087  35.851  24.017  1.00 57.42           N  
ATOM   1281  N   GLY A 167      72.509  30.785  24.667  1.00 15.88           N  
ATOM   1282  CA  GLY A 167      71.910  29.479  24.863  1.00 12.79           C  
ATOM   1283  C   GLY A 167      70.813  29.608  25.908  1.00 12.85           C  
ATOM   1284  O   GLY A 167      70.641  30.670  26.514  1.00 16.14           O  
ATOM   1285  N   SER A 168      70.055  28.520  26.113  1.00 12.03           N  
ATOM   1286  CA  SER A 168      68.932  28.384  27.050  1.00  9.81           C  
ATOM   1287  C   SER A 168      68.012  29.596  27.066  1.00 14.32           C  
ATOM   1288  O   SER A 168      67.627  30.110  28.118  1.00 15.82           O  
ATOM   1289  CB  SER A 168      69.454  28.123  28.480  1.00 17.75           C  
ATOM   1290  OG  SER A 168      70.269  26.958  28.452  1.00 29.42           O  
ATOM   1291  N   SER A 169      67.606  30.009  25.881  1.00 11.66           N  
ATOM   1292  CA  SER A 169      66.755  31.160  25.733  1.00  6.89           C  
ATOM   1293  C   SER A 169      65.459  30.721  25.069  1.00 11.11           C  
ATOM   1294  O   SER A 169      65.410  29.708  24.357  1.00 10.06           O  
ATOM   1295  CB  SER A 169      67.550  32.118  24.901  1.00  6.72           C  
ATOM   1296  OG  SER A 169      66.961  33.338  24.491  1.00 13.56           O  
ATOM   1297  N   VAL A 170      64.381  31.443  25.333  1.00 11.69           N  
ATOM   1298  CA  VAL A 170      63.120  31.103  24.720  1.00  7.33           C  
ATOM   1299  C   VAL A 170      62.311  32.385  24.652  1.00  8.39           C  
ATOM   1300  O   VAL A 170      62.318  33.186  25.587  1.00  9.92           O  
ATOM   1301  CB  VAL A 170      62.412  29.995  25.553  1.00 11.17           C  
ATOM   1302  CG1 VAL A 170      62.063  30.427  26.969  1.00 11.94           C  
ATOM   1303  CG2 VAL A 170      61.211  29.578  24.735  1.00 12.87           C  
ATOM   1304  N   GLY A 171      61.657  32.633  23.541  1.00  7.52           N  
ATOM   1305  CA  GLY A 171      60.865  33.834  23.413  1.00  7.19           C  
ATOM   1306  C   GLY A 171      59.794  33.606  22.375  1.00 10.74           C  
ATOM   1307  O   GLY A 171      59.940  32.785  21.452  1.00  8.75           O  
ATOM   1308  N   ARG A 172      58.674  34.322  22.538  1.00  9.66           N  
ATOM   1309  CA  ARG A 172      57.544  34.212  21.608  1.00  5.72           C  
ATOM   1310  C   ARG A 172      56.932  35.579  21.380  1.00  7.67           C  
ATOM   1311  O   ARG A 172      57.089  36.474  22.212  1.00  8.64           O  
ATOM   1312  CB  ARG A 172      56.425  33.325  22.126  1.00  6.51           C  
ATOM   1313  CG  ARG A 172      56.959  32.062  22.755  1.00  9.00           C  
ATOM   1314  CD  ARG A 172      55.990  30.945  22.863  1.00 10.15           C  
ATOM   1315  NE  ARG A 172      54.790  31.360  23.531  1.00  9.18           N  
ATOM   1316  CZ  ARG A 172      53.881  30.456  23.893  1.00 12.28           C  
ATOM   1317  NH1 ARG A 172      54.030  29.141  23.693  1.00  9.46           N  
ATOM   1318  NH2 ARG A 172      52.718  30.923  24.328  1.00 12.75           N  
ATOM   1319  N   ALA A 173      56.339  35.801  20.214  1.00  5.94           N  
ATOM   1320  CA  ALA A 173      55.690  37.059  19.910  1.00  7.35           C  
ATOM   1321  C   ALA A 173      54.319  36.654  19.364  1.00  9.25           C  
ATOM   1322  O   ALA A 173      54.223  35.823  18.445  1.00  9.49           O  
ATOM   1323  CB  ALA A 173      56.413  37.825  18.829  1.00  7.52           C  
ATOM   1324  N   LEU A 174      53.214  37.159  19.921  1.00  8.49           N  
ATOM   1325  CA  LEU A 174      51.881  36.818  19.438  1.00 11.30           C  
ATOM   1326  C   LEU A 174      51.195  38.108  19.012  1.00  8.75           C  
ATOM   1327  O   LEU A 174      51.468  39.167  19.595  1.00  8.52           O  
ATOM   1328  CB  LEU A 174      51.023  36.160  20.536  1.00  8.74           C  
ATOM   1329  CG  LEU A 174      51.480  34.793  21.113  1.00 10.23           C  
ATOM   1330  CD1 LEU A 174      52.506  35.059  22.204  1.00 17.24           C  
ATOM   1331  CD2 LEU A 174      50.329  34.027  21.765  1.00 18.24           C  
ATOM   1332  N   PHE A 175      50.387  38.067  17.964  1.00  7.05           N  
ATOM   1333  CA  PHE A 175      49.687  39.269  17.555  1.00  5.88           C  
ATOM   1334  C   PHE A 175      48.652  39.516  18.668  1.00  6.83           C  
ATOM   1335  O   PHE A 175      48.022  38.620  19.239  1.00  9.43           O  
ATOM   1336  CB  PHE A 175      49.029  39.031  16.227  1.00  6.92           C  
ATOM   1337  CG  PHE A 175      48.399  40.317  15.729  1.00  9.09           C  
ATOM   1338  CD1 PHE A 175      49.226  41.407  15.350  1.00 15.62           C  
ATOM   1339  CD2 PHE A 175      47.009  40.418  15.628  1.00  9.70           C  
ATOM   1340  CE1 PHE A 175      48.664  42.592  14.867  1.00 12.91           C  
ATOM   1341  CE2 PHE A 175      46.461  41.612  15.140  1.00 12.22           C  
ATOM   1342  CZ  PHE A 175      47.277  42.677  14.769  1.00 11.92           C  
ATOM   1343  N   TYR A 176      48.504  40.790  19.005  1.00  6.66           N  
ATOM   1344  CA  TYR A 176      47.603  41.212  20.067  1.00  8.13           C  
ATOM   1345  C   TYR A 176      46.140  40.796  19.961  1.00  7.71           C  
ATOM   1346  O   TYR A 176      45.532  40.372  20.938  1.00 12.11           O  
ATOM   1347  CB  TYR A 176      47.733  42.723  20.167  1.00  8.83           C  
ATOM   1348  CG  TYR A 176      47.236  43.303  21.464  1.00 11.47           C  
ATOM   1349  CD1 TYR A 176      48.029  43.224  22.599  1.00 22.85           C  
ATOM   1350  CD2 TYR A 176      45.994  43.924  21.508  1.00 15.28           C  
ATOM   1351  CE1 TYR A 176      47.572  43.777  23.798  1.00 46.69           C  
ATOM   1352  CE2 TYR A 176      45.535  44.481  22.700  1.00 25.73           C  
ATOM   1353  CZ  TYR A 176      46.325  44.403  23.840  1.00 23.46           C  
ATOM   1354  OH  TYR A 176      45.837  44.943  25.018  1.00 45.78           O  
ATOM   1355  N   ALA A 177      45.545  41.015  18.797  1.00 10.17           N  
ATOM   1356  CA  ALA A 177      44.149  40.660  18.627  1.00 10.00           C  
ATOM   1357  C   ALA A 177      43.935  39.154  18.494  1.00  8.04           C  
ATOM   1358  O   ALA A 177      44.648  38.500  17.723  1.00 12.04           O  
ATOM   1359  CB  ALA A 177      43.584  41.332  17.387  1.00 14.28           C  
ATOM   1360  N   PRO A 178      42.925  38.589  19.170  1.00 12.98           N  
ATOM   1361  CA  PRO A 178      42.450  37.223  18.932  1.00 15.80           C  
ATOM   1362  C   PRO A 178      42.043  37.114  17.479  1.00 11.61           C  
ATOM   1363  O   PRO A 178      41.610  38.105  16.871  1.00 10.87           O  
ATOM   1364  CB  PRO A 178      41.317  37.062  19.897  1.00 11.70           C  
ATOM   1365  CG  PRO A 178      41.635  38.078  20.980  1.00 14.94           C  
ATOM   1366  CD  PRO A 178      42.121  39.267  20.190  1.00  9.66           C  
ATOM   1367  N   VAL A 179      42.149  35.914  16.932  1.00  6.23           N  
ATOM   1368  CA  VAL A 179      41.820  35.640  15.552  1.00  8.86           C  
ATOM   1369  C   VAL A 179      40.646  34.668  15.561  1.00  9.17           C  
ATOM   1370  O   VAL A 179      40.686  33.695  16.303  1.00  8.80           O  
ATOM   1371  CB  VAL A 179      43.074  35.022  14.869  1.00 11.63           C  
ATOM   1372  CG1 VAL A 179      42.762  34.779  13.397  1.00 15.83           C  
ATOM   1373  CG2 VAL A 179      44.268  35.962  14.992  1.00 11.03           C  
ATOM   1374  N   HIS A 180      39.615  34.863  14.746  1.00  7.26           N  
ATOM   1375  CA  HIS A 180      38.453  34.018  14.713  1.00  8.04           C  
ATOM   1376  C   HIS A 180      38.667  33.037  13.595  1.00  9.63           C  
ATOM   1377  O   HIS A 180      38.654  33.444  12.429  1.00 10.18           O  
ATOM   1378  CB  HIS A 180      37.289  34.915  14.459  1.00  8.65           C  
ATOM   1379  CG  HIS A 180      35.968  34.317  14.890  1.00  9.22           C  
ATOM   1380  ND1 HIS A 180      34.872  34.985  14.605  1.00  9.97           N  
ATOM   1381  CD2 HIS A 180      35.744  33.198  15.607  1.00 12.96           C  
ATOM   1382  CE1 HIS A 180      33.933  34.261  15.167  1.00 14.31           C  
ATOM   1383  NE2 HIS A 180      34.460  33.205  15.761  1.00 13.04           N  
ATOM   1384  N   ILE A 181      38.834  31.760  13.923  1.00  9.46           N  
ATOM   1385  CA  ILE A 181      39.070  30.779  12.876  1.00 10.08           C  
ATOM   1386  C   ILE A 181      37.922  29.850  12.541  1.00  9.89           C  
ATOM   1387  O   ILE A 181      38.038  29.020  11.630  1.00 16.04           O  
ATOM   1388  CB  ILE A 181      40.353  29.924  13.211  1.00 14.43           C  
ATOM   1389  CG1 ILE A 181      40.257  29.296  14.587  1.00 13.74           C  
ATOM   1390  CG2 ILE A 181      41.597  30.809  13.056  1.00 16.19           C  
ATOM   1391  CD1 ILE A 181      41.231  28.111  14.648  1.00 15.41           C  
ATOM   1392  N   TRP A 182      36.801  29.949  13.243  1.00 15.22           N  
ATOM   1393  CA  TRP A 182      35.637  29.119  12.967  1.00 12.84           C  
ATOM   1394  C   TRP A 182      34.457  29.965  13.393  1.00 10.98           C  
ATOM   1395  O   TRP A 182      34.526  30.726  14.355  1.00 13.85           O  
ATOM   1396  CB  TRP A 182      35.582  27.815  13.829  1.00 15.11           C  
ATOM   1397  CG  TRP A 182      34.273  26.998  13.676  1.00 24.35           C  
ATOM   1398  CD1 TRP A 182      34.143  26.089  12.653  1.00 25.90           C  
ATOM   1399  CD2 TRP A 182      33.110  27.109  14.433  1.00 14.38           C  
ATOM   1400  NE1 TRP A 182      32.913  25.643  12.742  1.00 17.36           N  
ATOM   1401  CE2 TRP A 182      32.256  26.208  13.772  1.00 17.85           C  
ATOM   1402  CE3 TRP A 182      32.672  27.831  15.546  1.00 20.73           C  
ATOM   1403  CZ2 TRP A 182      30.947  26.012  14.208  1.00 18.39           C  
ATOM   1404  CZ3 TRP A 182      31.361  27.641  15.980  1.00 26.82           C  
ATOM   1405  CH2 TRP A 182      30.512  26.741  15.325  1.00 27.89           C  
ATOM   1406  N   GLU A 183      33.341  29.830  12.705  1.00 13.53           N  
ATOM   1407  CA  GLU A 183      32.150  30.572  13.057  1.00 12.03           C  
ATOM   1408  C   GLU A 183      31.086  29.637  12.504  1.00 10.79           C  
ATOM   1409  O   GLU A 183      31.272  29.031  11.435  1.00 13.22           O  
ATOM   1410  CB  GLU A 183      32.155  31.941  12.397  1.00 19.10           C  
ATOM   1411  CG  GLU A 183      31.152  32.900  13.051  1.00 18.47           C  
ATOM   1412  CD  GLU A 183      29.737  32.850  12.486  1.00 41.61           C  
ATOM   1413  OE1 GLU A 183      29.588  32.605  11.284  1.00 37.04           O  
ATOM   1414  OE2 GLU A 183      28.789  33.076  13.246  1.00 48.98           O  
ATOM   1415  N   SER A 184      29.936  29.554  13.165  1.00 16.87           N  
ATOM   1416  CA  SER A 184      28.911  28.633  12.706  1.00 19.98           C  
ATOM   1417  C   SER A 184      28.359  28.810  11.338  1.00 13.28           C  
ATOM   1418  O   SER A 184      27.938  27.820  10.753  1.00 13.98           O  
ATOM   1419  CB  SER A 184      27.777  28.609  13.704  1.00 17.74           C  
ATOM   1420  OG  SER A 184      27.407  29.891  14.178  1.00 24.74           O  
ATOM   1421  N   SER A 185      28.325  30.007  10.775  1.00 12.20           N  
ATOM   1422  CA  SER A 185      27.803  30.089   9.438  1.00 13.03           C  
ATOM   1423  C   SER A 185      28.880  30.266   8.379  1.00 13.09           C  
ATOM   1424  O   SER A 185      28.570  30.611   7.226  1.00 16.18           O  
ATOM   1425  CB  SER A 185      26.768  31.206   9.380  1.00 32.13           C  
ATOM   1426  OG  SER A 185      27.326  32.460   9.691  1.00 36.18           O  
ATOM   1427  N   ALA A 186      30.151  30.010   8.748  1.00 12.92           N  
ATOM   1428  CA  ALA A 186      31.238  30.160   7.783  1.00 14.95           C  
ATOM   1429  C   ALA A 186      31.231  28.971   6.830  1.00 10.53           C  
ATOM   1430  O   ALA A 186      31.017  27.835   7.279  1.00 17.94           O  
ATOM   1431  CB  ALA A 186      32.615  30.171   8.443  1.00 18.39           C  
ATOM   1432  N   VAL A 187      31.325  29.247   5.535  1.00 10.11           N  
ATOM   1433  CA  VAL A 187      31.356  28.200   4.529  1.00 14.97           C  
ATOM   1434  C   VAL A 187      32.820  27.876   4.224  1.00 12.74           C  
ATOM   1435  O   VAL A 187      33.087  26.804   3.690  1.00 12.67           O  
ATOM   1436  CB  VAL A 187      30.597  28.611   3.213  1.00 16.00           C  
ATOM   1437  CG1 VAL A 187      29.183  28.924   3.632  1.00 26.55           C  
ATOM   1438  CG2 VAL A 187      31.167  29.798   2.500  1.00 22.48           C  
ATOM   1439  N   VAL A 188      33.768  28.807   4.418  1.00 12.89           N  
ATOM   1440  CA  VAL A 188      35.173  28.524   4.193  1.00 12.01           C  
ATOM   1441  C   VAL A 188      35.944  29.503   5.069  1.00 13.38           C  
ATOM   1442  O   VAL A 188      35.584  30.667   5.220  1.00 15.05           O  
ATOM   1443  CB  VAL A 188      35.574  28.634   2.654  1.00 23.95           C  
ATOM   1444  CG1 VAL A 188      35.124  29.900   2.006  1.00 21.22           C  
ATOM   1445  CG2 VAL A 188      37.105  28.529   2.548  1.00 18.45           C  
ATOM   1446  N   ALA A 189      36.902  28.937   5.809  1.00 10.09           N  
ATOM   1447  CA  ALA A 189      37.768  29.701   6.699  1.00  8.79           C  
ATOM   1448  C   ALA A 189      39.164  29.411   6.184  1.00  9.96           C  
ATOM   1449  O   ALA A 189      39.461  28.271   5.781  1.00 10.78           O  
ATOM   1450  CB  ALA A 189      37.698  29.208   8.142  1.00 10.43           C  
ATOM   1451  N   SER A 190      40.030  30.391   6.067  1.00  8.19           N  
ATOM   1452  CA  SER A 190      41.357  30.103   5.584  1.00  5.38           C  
ATOM   1453  C   SER A 190      42.346  31.066   6.187  1.00 11.08           C  
ATOM   1454  O   SER A 190      41.962  32.095   6.756  1.00  9.48           O  
ATOM   1455  CB  SER A 190      41.381  30.250   4.083  1.00  6.93           C  
ATOM   1456  OG  SER A 190      41.080  31.564   3.631  1.00 13.87           O  
ATOM   1457  N   PHE A 191      43.623  30.733   6.117  1.00  9.13           N  
ATOM   1458  CA  PHE A 191      44.618  31.662   6.606  1.00  6.78           C  
ATOM   1459  C   PHE A 191      45.897  31.372   5.841  1.00  9.64           C  
ATOM   1460  O   PHE A 191      46.064  30.317   5.205  1.00  9.07           O  
ATOM   1461  CB  PHE A 191      44.899  31.540   8.115  1.00  8.30           C  
ATOM   1462  CG  PHE A 191      45.543  30.269   8.661  1.00  9.99           C  
ATOM   1463  CD1 PHE A 191      46.920  30.036   8.498  1.00 11.96           C  
ATOM   1464  CD2 PHE A 191      44.739  29.347   9.343  1.00 15.39           C  
ATOM   1465  CE1 PHE A 191      47.477  28.870   9.017  1.00 13.50           C  
ATOM   1466  CE2 PHE A 191      45.315  28.186   9.861  1.00 21.46           C  
ATOM   1467  CZ  PHE A 191      46.678  27.961   9.686  1.00 15.63           C  
ATOM   1468  N   GLU A 192      46.769  32.368   5.866  1.00  8.60           N  
ATOM   1469  CA  GLU A 192      48.049  32.230   5.224  1.00 11.47           C  
ATOM   1470  C   GLU A 192      48.953  33.096   6.056  1.00 10.66           C  
ATOM   1471  O   GLU A 192      48.537  34.150   6.554  1.00  9.90           O  
ATOM   1472  CB  GLU A 192      48.038  32.701   3.780  1.00 15.38           C  
ATOM   1473  CG  GLU A 192      47.707  34.127   3.430  1.00 28.26           C  
ATOM   1474  CD  GLU A 192      47.967  34.370   1.948  1.00 51.04           C  
ATOM   1475  OE1 GLU A 192      47.108  34.012   1.138  1.00 55.67           O  
ATOM   1476  OE2 GLU A 192      49.027  34.906   1.614  1.00 56.45           O  
ATOM   1477  N   ALA A 193      50.140  32.595   6.309  1.00  6.53           N  
ATOM   1478  CA  ALA A 193      51.117  33.331   7.097  1.00  8.81           C  
ATOM   1479  C   ALA A 193      52.426  33.267   6.330  1.00 12.86           C  
ATOM   1480  O   ALA A 193      52.694  32.296   5.617  1.00  7.78           O  
ATOM   1481  CB  ALA A 193      51.337  32.681   8.430  1.00  6.52           C  
ATOM   1482  N   THR A 194      53.235  34.311   6.438  1.00  8.29           N  
ATOM   1483  CA  THR A 194      54.498  34.349   5.775  1.00  4.87           C  
ATOM   1484  C   THR A 194      55.430  35.076   6.706  1.00  7.70           C  
ATOM   1485  O   THR A 194      55.027  36.023   7.376  1.00  7.18           O  
ATOM   1486  CB  THR A 194      54.461  35.147   4.439  1.00 10.75           C  
ATOM   1487  OG1 THR A 194      53.575  34.490   3.517  1.00 15.86           O  
ATOM   1488  CG2 THR A 194      55.850  35.199   3.776  1.00 10.42           C  
ATOM   1489  N   PHE A 195      56.658  34.608   6.858  1.00  7.13           N  
ATOM   1490  CA  PHE A 195      57.582  35.346   7.689  1.00  5.45           C  
ATOM   1491  C   PHE A 195      58.976  35.118   7.139  1.00  7.45           C  
ATOM   1492  O   PHE A 195      59.209  34.117   6.439  1.00  7.80           O  
ATOM   1493  CB  PHE A 195      57.541  34.922   9.161  1.00  5.99           C  
ATOM   1494  CG  PHE A 195      57.848  33.482   9.538  1.00  5.55           C  
ATOM   1495  CD1 PHE A 195      56.837  32.507   9.507  1.00  9.90           C  
ATOM   1496  CD2 PHE A 195      59.145  33.139   9.943  1.00 11.00           C  
ATOM   1497  CE1 PHE A 195      57.143  31.198   9.887  1.00  9.17           C  
ATOM   1498  CE2 PHE A 195      59.431  31.830  10.318  1.00 14.80           C  
ATOM   1499  CZ  PHE A 195      58.432  30.866  10.288  1.00 12.61           C  
ATOM   1500  N   THR A 196      59.875  36.095   7.286  1.00  5.94           N  
ATOM   1501  CA  THR A 196      61.238  35.909   6.798  1.00  7.25           C  
ATOM   1502  C   THR A 196      62.034  35.890   8.083  1.00  6.45           C  
ATOM   1503  O   THR A 196      61.756  36.591   9.067  1.00  7.62           O  
ATOM   1504  CB  THR A 196      61.653  37.049   5.867  1.00  9.66           C  
ATOM   1505  OG1 THR A 196      61.603  38.318   6.534  1.00 14.15           O  
ATOM   1506  CG2 THR A 196      60.701  37.005   4.668  1.00  7.35           C  
ATOM   1507  N   PHE A 197      63.044  35.058   8.068  1.00  6.55           N  
ATOM   1508  CA  PHE A 197      63.869  34.854   9.230  1.00  5.30           C  
ATOM   1509  C   PHE A 197      65.333  34.763   8.880  1.00  7.98           C  
ATOM   1510  O   PHE A 197      65.699  34.487   7.736  1.00  9.59           O  
ATOM   1511  CB  PHE A 197      63.406  33.544   9.916  1.00  7.70           C  
ATOM   1512  CG  PHE A 197      63.484  32.314   8.981  1.00  7.14           C  
ATOM   1513  CD1 PHE A 197      62.419  31.986   8.117  1.00  6.56           C  
ATOM   1514  CD2 PHE A 197      64.651  31.531   8.943  1.00  9.21           C  
ATOM   1515  CE1 PHE A 197      62.539  30.916   7.225  1.00 12.09           C  
ATOM   1516  CE2 PHE A 197      64.763  30.462   8.054  1.00  9.57           C  
ATOM   1517  CZ  PHE A 197      63.715  30.159   7.199  1.00 10.53           C  
ATOM   1518  N   LEU A 198      66.146  34.933   9.908  1.00  8.27           N  
ATOM   1519  CA  LEU A 198      67.572  34.834   9.754  1.00  8.63           C  
ATOM   1520  C   LEU A 198      68.074  34.072  10.984  1.00  6.21           C  
ATOM   1521  O   LEU A 198      68.018  34.535  12.132  1.00  9.44           O  
ATOM   1522  CB  LEU A 198      68.198  36.217   9.715  1.00 11.89           C  
ATOM   1523  CG  LEU A 198      69.456  36.408   8.901  1.00 22.49           C  
ATOM   1524  CD1 LEU A 198      69.990  37.746   9.319  1.00 25.56           C  
ATOM   1525  CD2 LEU A 198      70.532  35.401   9.164  1.00 19.82           C  
ATOM   1526  N   ILE A 199      68.484  32.832  10.713  1.00  9.31           N  
ATOM   1527  CA  ILE A 199      69.034  31.953  11.748  1.00 11.19           C  
ATOM   1528  C   ILE A 199      70.537  31.964  11.468  1.00 12.01           C  
ATOM   1529  O   ILE A 199      70.973  31.623  10.363  1.00 12.13           O  
ATOM   1530  CB  ILE A 199      68.510  30.502  11.648  1.00 12.42           C  
ATOM   1531  CG1 ILE A 199      67.037  30.448  12.031  1.00 13.41           C  
ATOM   1532  CG2 ILE A 199      69.343  29.597  12.559  1.00  9.12           C  
ATOM   1533  CD1 ILE A 199      66.355  29.093  11.747  1.00 11.50           C  
ATOM   1534  N   LYS A 200      71.311  32.401  12.443  1.00 10.04           N  
ATOM   1535  CA  LYS A 200      72.759  32.463  12.293  1.00 14.77           C  
ATOM   1536  C   LYS A 200      73.388  31.897  13.558  1.00 12.48           C  
ATOM   1537  O   LYS A 200      72.940  32.206  14.674  1.00 11.88           O  
ATOM   1538  CB  LYS A 200      73.166  33.913  12.128  1.00 15.06           C  
ATOM   1539  CG  LYS A 200      74.475  34.171  11.464  1.00 36.05           C  
ATOM   1540  CD  LYS A 200      74.873  35.640  11.551  1.00 58.17           C  
ATOM   1541  CE  LYS A 200      73.763  36.653  11.247  1.00 61.26           C  
ATOM   1542  NZ  LYS A 200      73.124  37.103  12.475  1.00 70.16           N  
ATOM   1543  N   SER A 201      74.379  31.024  13.446  1.00 14.65           N  
ATOM   1544  CA  SER A 201      75.021  30.490  14.639  1.00 15.24           C  
ATOM   1545  C   SER A 201      76.502  30.582  14.337  1.00 14.51           C  
ATOM   1546  O   SER A 201      76.911  30.330  13.196  1.00 13.78           O  
ATOM   1547  CB  SER A 201      74.722  29.034  14.906  1.00 12.24           C  
ATOM   1548  OG  SER A 201      75.371  28.728  16.122  1.00 14.18           O  
ATOM   1549  N   PRO A 202      77.330  30.925  15.333  1.00 15.73           N  
ATOM   1550  CA  PRO A 202      78.770  30.735  15.243  1.00 22.32           C  
ATOM   1551  C   PRO A 202      79.177  29.268  15.204  1.00 18.12           C  
ATOM   1552  O   PRO A 202      80.266  28.919  14.752  1.00 25.99           O  
ATOM   1553  CB  PRO A 202      79.272  31.486  16.443  1.00 25.12           C  
ATOM   1554  CG  PRO A 202      78.154  31.333  17.462  1.00 34.36           C  
ATOM   1555  CD  PRO A 202      76.931  31.539  16.597  1.00 22.73           C  
ATOM   1556  N   ASP A 203      78.306  28.378  15.663  1.00 18.01           N  
ATOM   1557  CA  ASP A 203      78.576  26.955  15.711  1.00 12.79           C  
ATOM   1558  C   ASP A 203      78.090  26.150  14.534  1.00 20.84           C  
ATOM   1559  O   ASP A 203      77.206  26.541  13.760  1.00 20.08           O  
ATOM   1560  CB  ASP A 203      77.967  26.366  16.952  1.00 14.91           C  
ATOM   1561  CG  ASP A 203      78.277  27.201  18.183  1.00 38.81           C  
ATOM   1562  OD1 ASP A 203      79.440  27.442  18.472  1.00 23.43           O  
ATOM   1563  OD2 ASP A 203      77.358  27.667  18.840  1.00 26.55           O  
ATOM   1564  N   SER A 204      78.726  24.983  14.444  1.00 15.97           N  
ATOM   1565  CA  SER A 204      78.408  24.026  13.403  1.00 13.93           C  
ATOM   1566  C   SER A 204      77.087  23.340  13.662  1.00 17.71           C  
ATOM   1567  O   SER A 204      76.557  22.715  12.752  1.00 22.64           O  
ATOM   1568  CB  SER A 204      79.463  22.930  13.299  1.00 19.08           C  
ATOM   1569  OG  SER A 204      80.718  23.501  12.964  1.00 26.06           O  
ATOM   1570  N   HIS A 205      76.591  23.359  14.905  1.00 13.49           N  
ATOM   1571  CA  HIS A 205      75.338  22.720  15.239  1.00 11.31           C  
ATOM   1572  C   HIS A 205      74.494  23.822  15.848  1.00 13.67           C  
ATOM   1573  O   HIS A 205      74.572  24.049  17.059  1.00 14.71           O  
ATOM   1574  CB  HIS A 205      75.572  21.604  16.267  1.00 10.85           C  
ATOM   1575  CG  HIS A 205      76.446  20.538  15.676  1.00 20.19           C  
ATOM   1576  ND1 HIS A 205      76.124  19.688  14.695  1.00 21.97           N  
ATOM   1577  CD2 HIS A 205      77.717  20.237  16.043  1.00 25.69           C  
ATOM   1578  CE1 HIS A 205      77.128  18.884  14.460  1.00 20.43           C  
ATOM   1579  NE2 HIS A 205      78.066  19.238  15.277  1.00 19.81           N  
ATOM   1580  N   PRO A 206      73.761  24.592  15.054  1.00 11.28           N  
ATOM   1581  CA  PRO A 206      72.801  25.539  15.588  1.00 11.10           C  
ATOM   1582  C   PRO A 206      71.636  24.785  16.213  1.00 11.25           C  
ATOM   1583  O   PRO A 206      71.358  23.628  15.887  1.00 12.19           O  
ATOM   1584  CB  PRO A 206      72.422  26.376  14.406  1.00  8.57           C  
ATOM   1585  CG  PRO A 206      72.621  25.484  13.218  1.00 16.49           C  
ATOM   1586  CD  PRO A 206      73.863  24.699  13.598  1.00 13.12           C  
ATOM   1587  N   ALA A 207      70.921  25.443  17.102  1.00  8.97           N  
ATOM   1588  CA  ALA A 207      69.763  24.855  17.731  1.00  4.88           C  
ATOM   1589  C   ALA A 207      68.989  26.040  18.300  1.00 11.02           C  
ATOM   1590  O   ALA A 207      69.557  27.109  18.560  1.00  7.79           O  
ATOM   1591  CB  ALA A 207      70.148  23.979  18.933  1.00  5.55           C  
ATOM   1592  N   ASP A 208      67.683  25.994  18.516  1.00  7.18           N  
ATOM   1593  CA  ASP A 208      66.885  24.798  18.337  1.00  5.26           C  
ATOM   1594  C   ASP A 208      65.879  24.943  17.222  1.00  7.60           C  
ATOM   1595  O   ASP A 208      65.482  23.943  16.604  1.00  6.83           O  
ATOM   1596  CB  ASP A 208      66.193  24.434  19.619  1.00  5.81           C  
ATOM   1597  CG  ASP A 208      67.118  23.594  20.476  1.00 11.82           C  
ATOM   1598  OD1 ASP A 208      67.098  22.372  20.303  1.00  9.63           O  
ATOM   1599  OD2 ASP A 208      67.846  24.154  21.288  1.00 10.52           O  
ATOM   1600  N   GLY A 209      65.512  26.181  16.892  1.00  7.65           N  
ATOM   1601  CA  GLY A 209      64.552  26.359  15.814  1.00  5.91           C  
ATOM   1602  C   GLY A 209      63.562  27.472  16.079  1.00  5.68           C  
ATOM   1603  O   GLY A 209      63.587  28.128  17.114  1.00  5.35           O  
ATOM   1604  N   ILE A 210      62.746  27.714  15.071  1.00  6.30           N  
ATOM   1605  CA  ILE A 210      61.713  28.743  15.084  1.00  6.16           C  
ATOM   1606  C   ILE A 210      60.416  28.022  14.745  1.00  6.75           C  
ATOM   1607  O   ILE A 210      60.429  27.056  13.976  1.00  7.64           O  
ATOM   1608  CB  ILE A 210      62.008  29.797  13.987  1.00  7.43           C  
ATOM   1609  CG1 ILE A 210      63.256  30.572  14.335  1.00  9.76           C  
ATOM   1610  CG2 ILE A 210      60.829  30.778  13.853  1.00 12.58           C  
ATOM   1611  CD1 ILE A 210      63.641  31.637  13.283  1.00 14.38           C  
ATOM   1612  N   ALA A 211      59.289  28.461  15.272  1.00  9.01           N  
ATOM   1613  CA  ALA A 211      58.027  27.838  14.940  1.00  6.70           C  
ATOM   1614  C   ALA A 211      56.967  28.916  14.832  1.00  7.96           C  
ATOM   1615  O   ALA A 211      57.017  29.920  15.547  1.00  8.09           O  
ATOM   1616  CB  ALA A 211      57.532  26.886  16.009  1.00  7.04           C  
ATOM   1617  N   PHE A 212      56.085  28.714  13.864  1.00  8.87           N  
ATOM   1618  CA  PHE A 212      54.929  29.580  13.642  1.00  4.61           C  
ATOM   1619  C   PHE A 212      53.885  28.772  14.420  1.00  5.14           C  
ATOM   1620  O   PHE A 212      53.765  27.560  14.196  1.00  8.17           O  
ATOM   1621  CB  PHE A 212      54.514  29.637  12.174  1.00  3.85           C  
ATOM   1622  CG  PHE A 212      53.117  30.242  12.048  1.00  7.87           C  
ATOM   1623  CD1 PHE A 212      52.917  31.611  12.317  1.00 10.63           C  
ATOM   1624  CD2 PHE A 212      52.024  29.392  11.727  1.00 11.93           C  
ATOM   1625  CE1 PHE A 212      51.619  32.126  12.256  1.00 14.87           C  
ATOM   1626  CE2 PHE A 212      50.736  29.929  11.670  1.00  9.09           C  
ATOM   1627  CZ  PHE A 212      50.553  31.284  11.935  1.00 10.45           C  
ATOM   1628  N   PHE A 213      53.087  29.331  15.302  1.00  4.82           N  
ATOM   1629  CA  PHE A 213      52.114  28.527  16.001  1.00  7.26           C  
ATOM   1630  C   PHE A 213      50.779  29.247  16.155  1.00  8.97           C  
ATOM   1631  O   PHE A 213      50.685  30.475  16.017  1.00  8.05           O  
ATOM   1632  CB  PHE A 213      52.690  28.157  17.362  1.00  6.51           C  
ATOM   1633  CG  PHE A 213      52.783  29.307  18.367  1.00  6.60           C  
ATOM   1634  CD1 PHE A 213      53.875  30.182  18.358  1.00  7.06           C  
ATOM   1635  CD2 PHE A 213      51.758  29.495  19.307  1.00  8.97           C  
ATOM   1636  CE1 PHE A 213      53.950  31.233  19.277  1.00  7.71           C  
ATOM   1637  CE2 PHE A 213      51.843  30.553  20.218  1.00 12.89           C  
ATOM   1638  CZ  PHE A 213      52.938  31.417  20.199  1.00 11.46           C  
ATOM   1639  N   ILE A 214      49.746  28.473  16.450  1.00  6.60           N  
ATOM   1640  CA  ILE A 214      48.400  28.977  16.664  1.00  6.49           C  
ATOM   1641  C   ILE A 214      48.086  28.328  18.001  1.00  9.02           C  
ATOM   1642  O   ILE A 214      48.310  27.128  18.210  1.00  7.73           O  
ATOM   1643  CB  ILE A 214      47.445  28.478  15.595  1.00  9.61           C  
ATOM   1644  CG1 ILE A 214      47.901  28.847  14.206  1.00 16.94           C  
ATOM   1645  CG2 ILE A 214      46.104  29.112  15.872  1.00  8.50           C  
ATOM   1646  CD1 ILE A 214      47.057  28.150  13.140  1.00 20.33           C  
ATOM   1647  N   SER A 215      47.526  29.089  18.927  1.00  7.08           N  
ATOM   1648  CA  SER A 215      47.244  28.533  20.238  1.00  9.57           C  
ATOM   1649  C   SER A 215      45.998  29.154  20.805  1.00  9.94           C  
ATOM   1650  O   SER A 215      45.392  30.045  20.214  1.00 10.78           O  
ATOM   1651  CB  SER A 215      48.382  28.865  21.202  1.00 11.33           C  
ATOM   1652  OG  SER A 215      48.452  30.289  21.390  1.00 15.04           O  
ATOM   1653  N   ASN A 216      45.644  28.663  21.982  1.00 10.81           N  
ATOM   1654  CA  ASN A 216      44.502  29.221  22.699  1.00 11.03           C  
ATOM   1655  C   ASN A 216      44.939  30.670  22.978  1.00 11.83           C  
ATOM   1656  O   ASN A 216      46.131  30.937  23.204  1.00 12.88           O  
ATOM   1657  CB  ASN A 216      44.240  28.455  24.017  1.00 12.84           C  
ATOM   1658  CG  ASN A 216      45.501  28.100  24.771  1.00 17.99           C  
ATOM   1659  OD1 ASN A 216      46.331  27.354  24.241  1.00 20.88           O  
ATOM   1660  ND2 ASN A 216      45.735  28.569  25.990  1.00 20.58           N  
ATOM   1661  N   ILE A 217      44.029  31.645  23.063  1.00 11.64           N  
ATOM   1662  CA  ILE A 217      44.420  33.034  23.281  1.00 11.63           C  
ATOM   1663  C   ILE A 217      45.296  33.406  24.449  1.00  7.21           C  
ATOM   1664  O   ILE A 217      46.119  34.300  24.375  1.00 11.48           O  
ATOM   1665  CB  ILE A 217      43.142  33.947  23.317  1.00 14.29           C  
ATOM   1666  CG1 ILE A 217      42.190  33.531  24.407  1.00 18.84           C  
ATOM   1667  CG2 ILE A 217      42.438  33.860  21.968  1.00 12.13           C  
ATOM   1668  CD1 ILE A 217      41.081  34.563  24.622  1.00 34.94           C  
ATOM   1669  N   ASP A 218      45.154  32.649  25.525  1.00  7.54           N  
ATOM   1670  CA  ASP A 218      45.893  32.903  26.751  1.00 12.29           C  
ATOM   1671  C   ASP A 218      47.161  32.062  26.904  1.00 15.26           C  
ATOM   1672  O   ASP A 218      47.672  31.852  28.008  1.00 16.85           O  
ATOM   1673  CB  ASP A 218      44.926  32.666  27.932  1.00 17.70           C  
ATOM   1674  CG  ASP A 218      44.358  31.245  28.043  1.00 28.92           C  
ATOM   1675  OD1 ASP A 218      43.892  30.694  27.039  1.00 25.78           O  
ATOM   1676  OD2 ASP A 218      44.381  30.688  29.146  1.00 61.39           O  
ATOM   1677  N   SER A 219      47.672  31.527  25.803  1.00 11.54           N  
ATOM   1678  CA  SER A 219      48.872  30.723  25.852  1.00 12.75           C  
ATOM   1679  C   SER A 219      50.102  31.478  26.394  1.00 11.83           C  
ATOM   1680  O   SER A 219      50.287  32.671  26.136  1.00 11.85           O  
ATOM   1681  CB  SER A 219      49.133  30.249  24.455  1.00 13.48           C  
ATOM   1682  OG  SER A 219      50.266  29.392  24.397  1.00 15.23           O  
ATOM   1683  N   SER A 220      50.914  30.802  27.208  1.00  8.79           N  
ATOM   1684  CA  SER A 220      52.119  31.384  27.755  1.00 11.98           C  
ATOM   1685  C   SER A 220      53.208  30.316  27.561  1.00 15.67           C  
ATOM   1686  O   SER A 220      52.911  29.128  27.319  1.00 12.02           O  
ATOM   1687  CB  SER A 220      51.918  31.705  29.242  1.00 21.78           C  
ATOM   1688  OG  SER A 220      51.479  30.586  30.005  1.00 28.51           O  
ATOM   1689  N   ILE A 221      54.483  30.715  27.665  1.00 13.34           N  
ATOM   1690  CA  ILE A 221      55.581  29.750  27.494  1.00 13.14           C  
ATOM   1691  C   ILE A 221      55.510  28.698  28.616  1.00 10.00           C  
ATOM   1692  O   ILE A 221      55.433  29.072  29.794  1.00 15.11           O  
ATOM   1693  CB  ILE A 221      56.961  30.503  27.517  1.00 13.02           C  
ATOM   1694  CG1 ILE A 221      57.045  31.504  26.352  1.00 10.05           C  
ATOM   1695  CG2 ILE A 221      58.110  29.482  27.431  1.00  8.67           C  
ATOM   1696  CD1 ILE A 221      58.260  32.429  26.389  1.00  8.94           C  
ATOM   1697  N   PRO A 222      55.479  27.403  28.291  1.00 11.06           N  
ATOM   1698  CA  PRO A 222      55.550  26.326  29.252  1.00 12.42           C  
ATOM   1699  C   PRO A 222      56.882  26.369  29.991  1.00 18.27           C  
ATOM   1700  O   PRO A 222      57.946  26.704  29.452  1.00 16.17           O  
ATOM   1701  CB  PRO A 222      55.356  25.076  28.422  1.00 12.33           C  
ATOM   1702  CG  PRO A 222      54.759  25.526  27.119  1.00 10.69           C  
ATOM   1703  CD  PRO A 222      55.405  26.863  26.928  1.00 11.79           C  
ATOM   1704  N   SER A 223      56.840  26.063  31.272  1.00 15.69           N  
ATOM   1705  CA  SER A 223      58.037  26.048  32.080  1.00 19.02           C  
ATOM   1706  C   SER A 223      58.996  24.998  31.505  1.00 15.08           C  
ATOM   1707  O   SER A 223      58.580  23.903  31.117  1.00 19.90           O  
ATOM   1708  CB  SER A 223      57.630  25.684  33.516  1.00 31.06           C  
ATOM   1709  OG  SER A 223      56.336  26.246  33.786  1.00 79.71           O  
ATOM   1710  N   GLY A 224      60.267  25.373  31.360  1.00 21.73           N  
ATOM   1711  CA  GLY A 224      61.264  24.446  30.849  1.00 13.51           C  
ATOM   1712  C   GLY A 224      61.134  24.098  29.386  1.00 20.95           C  
ATOM   1713  O   GLY A 224      61.579  23.018  28.993  1.00 19.97           O  
ATOM   1714  N   SER A 225      60.576  24.971  28.548  1.00 14.27           N  
ATOM   1715  CA  SER A 225      60.457  24.639  27.155  1.00 12.00           C  
ATOM   1716  C   SER A 225      61.562  25.260  26.310  1.00 13.09           C  
ATOM   1717  O   SER A 225      61.390  25.592  25.127  1.00 12.10           O  
ATOM   1718  CB  SER A 225      59.064  25.058  26.689  1.00 12.16           C  
ATOM   1719  OG  SER A 225      58.889  26.442  26.915  1.00 11.24           O  
ATOM   1720  N   THR A 226      62.724  25.513  26.926  1.00 13.17           N  
ATOM   1721  CA  THR A 226      63.873  26.042  26.198  1.00 12.07           C  
ATOM   1722  C   THR A 226      64.348  24.821  25.398  1.00  8.43           C  
ATOM   1723  O   THR A 226      63.776  23.708  25.423  1.00 10.25           O  
ATOM   1724  CB  THR A 226      65.018  26.477  27.134  1.00 13.53           C  
ATOM   1725  OG1 THR A 226      65.186  25.429  28.071  1.00 14.12           O  
ATOM   1726  CG2 THR A 226      64.730  27.766  27.872  1.00 12.30           C  
ATOM   1727  N   GLY A 227      65.378  25.010  24.596  1.00  8.52           N  
ATOM   1728  CA  GLY A 227      65.898  23.897  23.839  1.00  9.38           C  
ATOM   1729  C   GLY A 227      64.973  23.207  22.850  1.00  7.23           C  
ATOM   1730  O   GLY A 227      64.265  23.847  22.067  1.00  8.55           O  
ATOM   1731  N   ARG A 228      64.989  21.878  22.895  1.00  5.95           N  
ATOM   1732  CA  ARG A 228      64.204  21.075  21.980  1.00  7.54           C  
ATOM   1733  C   ARG A 228      62.703  21.264  21.984  1.00 11.03           C  
ATOM   1734  O   ARG A 228      62.056  20.851  21.019  1.00  8.86           O  
ATOM   1735  CB  ARG A 228      64.522  19.602  22.227  1.00 11.04           C  
ATOM   1736  CG  ARG A 228      63.927  19.084  23.536  1.00  9.66           C  
ATOM   1737  CD  ARG A 228      64.258  17.625  23.756  1.00 11.69           C  
ATOM   1738  NE  ARG A 228      65.688  17.527  23.895  1.00 11.58           N  
ATOM   1739  CZ  ARG A 228      66.339  16.384  23.770  1.00 19.83           C  
ATOM   1740  NH1 ARG A 228      65.685  15.257  23.506  1.00 17.15           N  
ATOM   1741  NH2 ARG A 228      67.667  16.411  23.892  1.00 15.41           N  
ATOM   1742  N   LEU A 229      62.153  21.882  23.030  1.00  7.81           N  
ATOM   1743  CA  LEU A 229      60.717  22.050  23.082  1.00  8.28           C  
ATOM   1744  C   LEU A 229      60.191  23.300  22.417  1.00  9.67           C  
ATOM   1745  O   LEU A 229      58.984  23.545  22.453  1.00  9.90           O  
ATOM   1746  CB  LEU A 229      60.290  21.948  24.515  1.00  7.63           C  
ATOM   1747  CG  LEU A 229      60.633  20.536  25.081  1.00  7.56           C  
ATOM   1748  CD1 LEU A 229      60.166  20.493  26.512  1.00 12.89           C  
ATOM   1749  CD2 LEU A 229      60.009  19.424  24.274  1.00  8.55           C  
ATOM   1750  N   LEU A 230      61.107  24.085  21.847  1.00  7.30           N  
ATOM   1751  CA  LEU A 230      60.790  25.280  21.083  1.00  6.88           C  
ATOM   1752  C   LEU A 230      59.925  26.358  21.691  1.00  4.98           C  
ATOM   1753  O   LEU A 230      59.386  27.191  20.944  1.00  9.97           O  
ATOM   1754  CB  LEU A 230      60.183  24.762  19.730  1.00  8.07           C  
ATOM   1755  CG  LEU A 230      61.038  23.832  18.852  1.00 11.19           C  
ATOM   1756  CD1 LEU A 230      60.205  23.279  17.704  1.00 16.46           C  
ATOM   1757  CD2 LEU A 230      62.225  24.587  18.317  1.00 15.72           C  
ATOM   1758  N   GLY A 231      59.817  26.381  23.015  1.00  6.42           N  
ATOM   1759  CA  GLY A 231      58.994  27.346  23.738  1.00  9.29           C  
ATOM   1760  C   GLY A 231      57.505  27.078  23.556  1.00  8.65           C  
ATOM   1761  O   GLY A 231      56.671  27.900  23.944  1.00  9.16           O  
ATOM   1762  N   LEU A 232      57.183  25.872  23.064  1.00  7.95           N  
ATOM   1763  CA  LEU A 232      55.797  25.501  22.809  1.00  8.48           C  
ATOM   1764  C   LEU A 232      55.194  24.385  23.615  1.00  9.95           C  
ATOM   1765  O   LEU A 232      54.004  24.405  23.944  1.00 11.89           O  
ATOM   1766  CB  LEU A 232      55.619  25.085  21.374  1.00  9.44           C  
ATOM   1767  CG  LEU A 232      55.971  26.068  20.295  1.00 11.94           C  
ATOM   1768  CD1 LEU A 232      55.740  25.390  18.968  1.00 16.51           C  
ATOM   1769  CD2 LEU A 232      55.154  27.337  20.455  1.00 13.41           C  
ATOM   1770  N   PHE A 233      56.019  23.394  23.954  1.00 10.19           N  
ATOM   1771  CA  PHE A 233      55.555  22.228  24.680  1.00 12.47           C  
ATOM   1772  C   PHE A 233      56.195  22.067  26.043  1.00 12.20           C  
ATOM   1773  O   PHE A 233      57.348  22.447  26.205  1.00 12.65           O  
ATOM   1774  CB  PHE A 233      55.816  21.002  23.811  1.00 12.12           C  
ATOM   1775  CG  PHE A 233      55.223  21.170  22.408  1.00 13.38           C  
ATOM   1776  CD1 PHE A 233      53.833  21.078  22.225  1.00 15.95           C  
ATOM   1777  CD2 PHE A 233      56.067  21.441  21.314  1.00 10.28           C  
ATOM   1778  CE1 PHE A 233      53.299  21.256  20.947  1.00 13.06           C  
ATOM   1779  CE2 PHE A 233      55.519  21.615  20.046  1.00 16.27           C  
ATOM   1780  CZ  PHE A 233      54.139  21.525  19.872  1.00 16.29           C  
ATOM   1781  N   PRO A 234      55.466  21.569  27.044  1.00 18.06           N  
ATOM   1782  CA  PRO A 234      55.988  21.383  28.397  1.00 23.71           C  
ATOM   1783  C   PRO A 234      56.868  20.144  28.529  1.00 18.79           C  
ATOM   1784  O   PRO A 234      57.644  20.015  29.476  1.00 21.83           O  
ATOM   1785  CB  PRO A 234      54.739  21.330  29.255  1.00 18.55           C  
ATOM   1786  CG  PRO A 234      53.746  20.635  28.345  1.00 18.76           C  
ATOM   1787  CD  PRO A 234      54.042  21.216  26.954  1.00 12.68           C  
ATOM   1788  N   ASP A 235      56.691  19.187  27.614  1.00 12.83           N  
ATOM   1789  CA  ASP A 235      57.445  17.952  27.622  1.00 17.80           C  
ATOM   1790  C   ASP A 235      57.535  17.423  26.205  1.00 20.37           C  
ATOM   1791  O   ASP A 235      56.943  17.999  25.283  1.00 13.48           O  
ATOM   1792  CB  ASP A 235      56.764  16.913  28.549  1.00 13.55           C  
ATOM   1793  CG  ASP A 235      55.278  16.662  28.304  1.00 22.24           C  
ATOM   1794  OD1 ASP A 235      54.878  16.308  27.182  1.00 21.73           O  
ATOM   1795  OD2 ASP A 235      54.528  16.843  29.265  1.00 35.08           O  
ATOM   1796  N   ALA A 236      58.252  16.309  26.061  1.00 12.75           N  
ATOM   1797  CA  ALA A 236      58.436  15.709  24.772  1.00 13.44           C  
ATOM   1798  C   ALA A 236      57.535  14.544  24.422  1.00 16.30           C  
ATOM   1799  O   ALA A 236      57.967  13.668  23.686  1.00 26.43           O  
ATOM   1800  CB  ALA A 236      59.917  15.293  24.641  1.00 25.70           C  
ATOM   1801  N   ASN A 237      56.315  14.514  24.966  1.00 18.01           N  
ATOM   1802  CA  ASN A 237      55.405  13.437  24.642  1.00 17.13           C  
ATOM   1803  C   ASN A 237      54.688  13.744  23.339  1.00 29.36           C  
ATOM   1804  O   ASN A 237      54.420  14.909  23.055  1.00 23.59           O  
ATOM   1805  CB  ASN A 237      54.380  13.263  25.734  1.00 22.11           C  
ATOM   1806  CG  ASN A 237      55.033  12.626  26.947  1.00 40.79           C  
ATOM   1807  OD1 ASN A 237      54.890  13.094  28.077  1.00 52.07           O  
ATOM   1808  ND2 ASN A 237      55.830  11.577  26.756  1.00 44.45           N  
ATOM   1809  OXT ASN A 237      54.454  12.789  22.613  1.00 41.57           O  
TER    1810      ASN A 237                                                      
MASTER      272    1    2    4   13    0    0    6 1960    1    0   19          
END                                                                             
