# Supplementary material for: Modeling of loops in proteins: a multi-method approach
Source: BMC Struct Biol. 2010 Feb 11;10:5. doi: 10.1186/1472-6807-10-5 (PMC2837870; doi:10.1186/1472-6807-10-5)
Supplement: Additional file 1 — Student t-test. Results from two sample paired t-test of Table 2. [file 1472-6807-10-5-S1.GZ › loop_test_data/1tca_132-138.pdb]

HEADER    HYDROLASE(CARBOXYLIC ESTERASE)          28-FEB-94   1TCA              
TITLE     THE SEQUENCE, CRYSTAL STRUCTURE DETERMINATION AND                     
TITLE    2 REFINEMENT OF TWO CRYSTAL FORMS OF LIPASE B FROM CANDIDA             
TITLE    3 ANTARCTICA                                                           
COMPND    MOL_ID: 1;                                                            
COMPND   2 MOLECULE: LIPASE;                                                    
COMPND   3 CHAIN: A;                                                            
COMPND   4 EC: 3.1.1.3;                                                         
COMPND   5 ENGINEERED: YES                                                      
SOURCE    MOL_ID: 1                                                             
KEYWDS    HYDROLASE(CARBOXYLIC ESTERASE)                                        
EXPDTA    X-RAY DIFFRACTION                                                     
AUTHOR    J.UPPENBERG,T.A.JONES                                                 
REVDAT   1   31-MAY-94 1TCA    0                                                
JRNL        AUTH   J.UPPENBERG,M.T.HANSEN,S.PATKAR,T.A.JONES                    
JRNL        TITL   THE SEQUENCE, CRYSTAL STRUCTURE DETERMINATION AND            
JRNL        TITL 2 REFINEMENT OF TWO CRYSTAL FORMS OF LIPASE B FROM             
JRNL        TITL 3 CANDIDA ANTARCTICA.                                          
JRNL        REF    STRUCTURE                     V.   2   293 1994              
JRNL        REFN   ASTM STRUE6  UK ISSN 0969-2126                               
REMARK   1                                                                      
REMARK   1 REFERENCE 1                                                          
REMARK   1  AUTH   J.UPPENBERG,S.PATKAR,T.BERGFORS,T.A.JONES                    
REMARK   1  TITL   CRYSTALLIZATION AND PRELIMINARY X-RAY STUDIES OF             
REMARK   1  TITL 2 LIPASE B FROM CANDIDA ANTARCTICA                             
REMARK   1  REF    J.MOL.BIOL.                   V. 235   790 1994              
REMARK   1  REFN   ASTM JMOBAK  UK ISSN 0022-2836                               
REMARK   2                                                                      
REMARK   2 RESOLUTION. 1.55 ANGSTROMS.                                          
REMARK   3                                                                      
REMARK   3 REFINEMENT.                                                          
REMARK   3   PROGRAM     : X-PLOR                                               
REMARK   3   AUTHORS     : BRUNGER                                              
REMARK   3                                                                      
REMARK   3  DATA USED IN REFINEMENT.                                            
REMARK   3   RESOLUTION RANGE HIGH (ANGSTROMS) : 1.55                           
REMARK   3   RESOLUTION RANGE LOW  (ANGSTROMS) : 7.50                           
REMARK   3   DATA CUTOFF            (SIGMA(F)) : 2.000                          
REMARK   3   DATA CUTOFF HIGH         (ABS(F)) : NULL                           
REMARK   3   DATA CUTOFF LOW          (ABS(F)) : NULL                           
REMARK   3   COMPLETENESS (WORKING+TEST)   (%) : NULL                           
REMARK   3   NUMBER OF REFLECTIONS             : 37486                          
REMARK   3                                                                      
REMARK   3  FIT TO DATA USED IN REFINEMENT.                                     
REMARK   3   CROSS-VALIDATION METHOD          : NULL                            
REMARK   3   FREE R VALUE TEST SET SELECTION  : NULL                            
REMARK   3   R VALUE            (WORKING SET) : 0.157                           
REMARK   3   FREE R VALUE                     : NULL                            
REMARK   3   FREE R VALUE TEST SET SIZE   (%) : NULL                            
REMARK   3   FREE R VALUE TEST SET COUNT      : NULL                            
REMARK   3   ESTIMATED ERROR OF FREE R VALUE  : NULL                            
REMARK   3                                                                      
REMARK   3  FIT IN THE HIGHEST RESOLUTION BIN.                                  
REMARK   3   TOTAL NUMBER OF BINS USED           : NULL                         
REMARK   3   BIN RESOLUTION RANGE HIGH       (A) : NULL                         
REMARK   3   BIN RESOLUTION RANGE LOW        (A) : NULL                         
REMARK   3   BIN COMPLETENESS (WORKING+TEST) (%) : NULL                         
REMARK   3   REFLECTIONS IN BIN    (WORKING SET) : NULL                         
REMARK   3   BIN R VALUE           (WORKING SET) : NULL                         
REMARK   3   BIN FREE R VALUE                    : NULL                         
REMARK   3   BIN FREE R VALUE TEST SET SIZE  (%) : NULL                         
REMARK   3   BIN FREE R VALUE TEST SET COUNT     : NULL                         
REMARK   3   ESTIMATED ERROR OF BIN FREE R VALUE : NULL                         
REMARK   3                                                                      
REMARK   3  NUMBER OF NON-HYDROGEN ATOMS USED IN REFINEMENT.                    
REMARK   3   PROTEIN ATOMS            : 2324                                    
REMARK   3   NUCLEIC ACID ATOMS       : 0                                       
REMARK   3   HETEROGEN ATOMS          : 28                                      
REMARK   3   SOLVENT ATOMS            : 286                                     
REMARK   3                                                                      
REMARK   3  B VALUES.                                                           
REMARK   3   FROM WILSON PLOT           (A**2) : NULL                           
REMARK   3   MEAN B VALUE      (OVERALL, A**2) : NULL                           
REMARK   3   OVERALL ANISOTROPIC B VALUE.                                       
REMARK   3    B11 (A**2) : NULL                                                 
REMARK   3    B22 (A**2) : NULL                                                 
REMARK   3    B33 (A**2) : NULL                                                 
REMARK   3    B12 (A**2) : NULL                                                 
REMARK   3    B13 (A**2) : NULL                                                 
REMARK   3    B23 (A**2) : NULL                                                 
REMARK   3                                                                      
REMARK   3  ESTIMATED COORDINATE ERROR.                                         
REMARK   3   ESD FROM LUZZATI PLOT        (A) : NULL                            
REMARK   3   ESD FROM SIGMAA              (A) : NULL                            
REMARK   3   LOW RESOLUTION CUTOFF        (A) : NULL                            
REMARK   3                                                                      
REMARK   3  CROSS-VALIDATED ESTIMATED COORDINATE ERROR.                         
REMARK   3   ESD FROM C-V LUZZATI PLOT    (A) : NULL                            
REMARK   3   ESD FROM C-V SIGMAA          (A) : NULL                            
REMARK   3                                                                      
REMARK   3  RMS DEVIATIONS FROM IDEAL VALUES.                                   
REMARK   3   BOND LENGTHS                 (A) : 0.007                           
REMARK   3   BOND ANGLES            (DEGREES) : 1.10                            
REMARK   3   DIHEDRAL ANGLES        (DEGREES) : NULL                            
REMARK   3   IMPROPER ANGLES        (DEGREES) : NULL                            
REMARK   3                                                                      
REMARK   3  ISOTROPIC THERMAL MODEL : NULL                                      
REMARK   3                                                                      
REMARK   3  ISOTROPIC THERMAL FACTOR RESTRAINTS.    RMS    SIGMA                
REMARK   3   MAIN-CHAIN BOND              (A**2) : NULL  ; NULL                 
REMARK   3   MAIN-CHAIN ANGLE             (A**2) : NULL  ; NULL                 
REMARK   3   SIDE-CHAIN BOND              (A**2) : NULL  ; NULL                 
REMARK   3   SIDE-CHAIN ANGLE             (A**2) : NULL  ; NULL                 
REMARK   3                                                                      
REMARK   3  NCS MODEL : NULL                                                    
REMARK   3                                                                      
REMARK   3  NCS RESTRAINTS.                         RMS   SIGMA/WEIGHT          
REMARK   3   GROUP  1  POSITIONAL            (A) : NULL  ; NULL                 
REMARK   3   GROUP  1  B-FACTOR           (A**2) : NULL  ; NULL                 
REMARK   3                                                                      
REMARK   3  PARAMETER FILE  1  : NULL                                           
REMARK   3  TOPOLOGY FILE  1   : NULL                                           
REMARK   3                                                                      
REMARK   3  OTHER REFINEMENT REMARKS: NULL                                      
REMARK   4                                                                      
REMARK   4 1TCA COMPLIES WITH FORMAT V. 3.0, 1-DEC-2006                         
REMARK   4                                                                      
REMARK   4 THIS IS THE REMEDIATED VERSION OF THIS PDB ENTRY.                    
REMARK   4 REMEDIATED DATA FILE REVISION 3.100 (2007-03-17)                     
REMARK 200                                                                      
REMARK 200 EXPERIMENTAL DETAILS                                                 
REMARK 200  EXPERIMENT TYPE                : X-RAY DIFFRACTION                  
REMARK 200  DATE OF DATA COLLECTION        : NULL                               
REMARK 200  TEMPERATURE           (KELVIN) : NULL                               
REMARK 200  PH                             : NULL                               
REMARK 200  NUMBER OF CRYSTALS USED        : NULL                               
REMARK 200                                                                      
REMARK 200  SYNCHROTRON              (Y/N) : NULL                               
REMARK 200  RADIATION SOURCE               : NULL                               
REMARK 200  BEAMLINE                       : NULL                               
REMARK 200  X-RAY GENERATOR MODEL          : NULL                               
REMARK 200  MONOCHROMATIC OR LAUE    (M/L) : NULL                               
REMARK 200  WAVELENGTH OR RANGE        (A) : NULL                               
REMARK 200  MONOCHROMATOR                  : NULL                               
REMARK 200  OPTICS                         : NULL                               
REMARK 200                                                                      
REMARK 200  DETECTOR TYPE                  : NULL                               
REMARK 200  DETECTOR MANUFACTURER          : NULL                               
REMARK 200  INTENSITY-INTEGRATION SOFTWARE : NULL                               
REMARK 200  DATA SCALING SOFTWARE          : NULL                               
REMARK 200                                                                      
REMARK 200  NUMBER OF UNIQUE REFLECTIONS   : NULL                               
REMARK 200  RESOLUTION RANGE HIGH      (A) : NULL                               
REMARK 200  RESOLUTION RANGE LOW       (A) : NULL                               
REMARK 200  REJECTION CRITERIA  (SIGMA(I)) : NULL                               
REMARK 200                                                                      
REMARK 200 OVERALL.                                                             
REMARK 200  COMPLETENESS FOR RANGE     (%) : NULL                               
REMARK 200  DATA REDUNDANCY                : NULL                               
REMARK 200  R MERGE                    (I) : NULL                               
REMARK 200  R SYM                      (I) : NULL                               
REMARK 200  <I/SIGMA(I)> FOR THE DATA SET  : NULL                               
REMARK 200                                                                      
REMARK 200 IN THE HIGHEST RESOLUTION SHELL.                                     
REMARK 200  HIGHEST RESOLUTION SHELL, RANGE HIGH (A) : NULL                     
REMARK 200  HIGHEST RESOLUTION SHELL, RANGE LOW  (A) : NULL                     
REMARK 200  COMPLETENESS FOR SHELL     (%) : NULL                               
REMARK 200  DATA REDUNDANCY IN SHELL       : NULL                               
REMARK 200  R MERGE FOR SHELL          (I) : NULL                               
REMARK 200  R SYM FOR SHELL            (I) : NULL                               
REMARK 200  <I/SIGMA(I)> FOR SHELL         : NULL                               
REMARK 200                                                                      
REMARK 200 DIFFRACTION PROTOCOL: NULL                                           
REMARK 200 METHOD USED TO DETERMINE THE STRUCTURE: NULL                         
REMARK 200 SOFTWARE USED: X-PLOR                                                
REMARK 200 STARTING MODEL: NULL                                                 
REMARK 200                                                                      
REMARK 200 REMARK: NULL                                                         
REMARK 280                                                                      
REMARK 280 CRYSTAL                                                              
REMARK 280 SOLVENT CONTENT, VS   (%): 39.08                                     
REMARK 280 MATTHEWS COEFFICIENT, VM (ANGSTROMS**3/DA): 2.02                     
REMARK 280                                                                      
REMARK 280 CRYSTALLIZATION CONDITIONS: NULL                                     
REMARK 290                                                                      
REMARK 290 CRYSTALLOGRAPHIC SYMMETRY                                            
REMARK 290 SYMMETRY OPERATORS FOR SPACE GROUP: P 21 21 21                       
REMARK 290                                                                      
REMARK 290      SYMOP   SYMMETRY                                                
REMARK 290     NNNMMM   OPERATOR                                                
REMARK 290       1555   X,Y,Z                                                   
REMARK 290       2555   1/2-X,-Y,1/2+Z                                          
REMARK 290       3555   -X,1/2+Y,1/2-Z                                          
REMARK 290       4555   1/2+X,1/2-Y,-Z                                          
REMARK 290                                                                      
REMARK 290     WHERE NNN -> OPERATOR NUMBER                                     
REMARK 290           MMM -> TRANSLATION VECTOR                                  
REMARK 290                                                                      
REMARK 290 CRYSTALLOGRAPHIC SYMMETRY TRANSFORMATIONS                            
REMARK 290 THE FOLLOWING TRANSFORMATIONS OPERATE ON THE ATOM/HETATM             
REMARK 290 RECORDS IN THIS ENTRY TO PRODUCE CRYSTALLOGRAPHICALLY                
REMARK 290 RELATED MOLECULES.                                                   
REMARK 290   SMTRY1   1  1.000000  0.000000  0.000000        0.00000            
REMARK 290   SMTRY2   1  0.000000  1.000000  0.000000        0.00000            
REMARK 290   SMTRY3   1  0.000000  0.000000  1.000000        0.00000            
REMARK 290   SMTRY1   2 -1.000000  0.000000  0.000000       31.05000            
REMARK 290   SMTRY2   2  0.000000 -1.000000  0.000000        0.00000            
REMARK 290   SMTRY3   2  0.000000  0.000000  1.000000       46.05000            
REMARK 290   SMTRY1   3 -1.000000  0.000000  0.000000        0.00000            
REMARK 290   SMTRY2   3  0.000000  1.000000  0.000000       23.35000            
REMARK 290   SMTRY3   3  0.000000  0.000000 -1.000000       46.05000            
REMARK 290   SMTRY1   4  1.000000  0.000000  0.000000       31.05000            
REMARK 290   SMTRY2   4  0.000000 -1.000000  0.000000       23.35000            
REMARK 290   SMTRY3   4  0.000000  0.000000 -1.000000        0.00000            
REMARK 290                                                                      
REMARK 290 REMARK: NULL                                                         
REMARK 300                                                                      
REMARK 300 BIOMOLECULE: 1                                                       
REMARK 300 THIS ENTRY CONTAINS THE CRYSTALLOGRAPHIC ASYMMETRIC UNIT             
REMARK 300 WHICH CONSISTS OF 1 CHAIN(S). SEE REMARK 350 FOR                     
REMARK 300 INFORMATION ON GENERATING THE BIOLOGICAL MOLECULE(S).                
REMARK 350                                                                      
REMARK 350 GENERATING THE BIOMOLECULE                                           
REMARK 350 COORDINATES FOR A COMPLETE MULTIMER REPRESENTING THE KNOWN           
REMARK 350 BIOLOGICALLY SIGNIFICANT OLIGOMERIZATION STATE OF THE                
REMARK 350 MOLECULE CAN BE GENERATED BY APPLYING BIOMT TRANSFORMATIONS          
REMARK 350 GIVEN BELOW.  BOTH NON-CRYSTALLOGRAPHIC AND                          
REMARK 350 CRYSTALLOGRAPHIC OPERATIONS ARE GIVEN.                               
REMARK 350                                                                      
REMARK 350 BIOMOLECULE: 1                                                       
REMARK 350 APPLY THE FOLLOWING TO CHAINS: A                                     
REMARK 350   BIOMT1   1  1.000000  0.000000  0.000000        0.00000            
REMARK 350   BIOMT2   1  0.000000  1.000000  0.000000        0.00000            
REMARK 350   BIOMT3   1  0.000000  0.000000  1.000000        0.00000            
REMARK 500                                                                      
REMARK 500 GEOMETRY AND STEREOCHEMISTRY                                         
REMARK 500 SUBTOPIC: COVALENT BOND ANGLES                                       
REMARK 500                                                                      
REMARK 500 THE STEREOCHEMICAL PARAMETERS OF THE FOLLOWING RESIDUES              
REMARK 500 HAVE VALUES WHICH DEVIATE FROM EXPECTED VALUES BY MORE               
REMARK 500 THAN 6*RMSD (M=MODEL NUMBER; RES=RESIDUE NAME; C=CHAIN               
REMARK 500 IDENTIFIER; SSEQ=SEQUENCE NUMBER; I=INSERTION CODE).                 
REMARK 500                                                                      
REMARK 500 STANDARD TABLE:                                                      
REMARK 500 FORMAT: (10X,I3,1X,A3,1X,A1,I4,A1,3(1X,A4,2X),12X,F5.1)              
REMARK 500                                                                      
REMARK 500 EXPECTED VALUES: ENGH AND HUBER, 1991                                
REMARK 500                                                                      
REMARK 500  M RES CSSEQI ATM1   ATM2   ATM3                                     
REMARK 500    PHE A  48   N   -  CA  -  C   ANGL. DEV. =  8.3 DEGREES           
REMARK 500    VAL A 194   N   -  CA  -  C   ANGL. DEV. =  6.9 DEGREES           
REMARK 525                                                                      
REMARK 525 SOLVENT                                                              
REMARK 525 THE FOLLOWING SOLVENT MOLECULES LIE FARTHER THAN EXPECTED            
REMARK 525 FROM THE PROTEIN OR NUCLEIC ACID MOLECULE AND MAY BE                 
REMARK 525 ASSOCIATED WITH A SYMMETRY RELATED MOLECULE (M=MODEL                 
REMARK 525 NUMBER; RES=RESIDUE NAME; C=CHAIN IDENTIFIER; SSEQ=SEQUENCE          
REMARK 525 NUMBER; I=INSERTION CODE):                                           
REMARK 525                                                                      
REMARK 525  M RES CSSEQI                                                        
REMARK 525    HOH   156        DISTANCE =  5.34 ANGSTROMS                       
REMARK 525    HOH   226        DISTANCE =  5.71 ANGSTROMS                       
REMARK 525    HOH   272        DISTANCE =  7.46 ANGSTROMS                       
DBREF  1TCA A    1   317  UNP    P41365   LIPB_CANAR      26    342             
SEQRES   1 A  317  LEU PRO SER GLY SER ASP PRO ALA PHE SER GLN PRO LYS          
SEQRES   2 A  317  SER VAL LEU ASP ALA GLY LEU THR CYS GLN GLY ALA SER          
SEQRES   3 A  317  PRO SER SER VAL SER LYS PRO ILE LEU LEU VAL PRO GLY          
SEQRES   4 A  317  THR GLY THR THR GLY PRO GLN SER PHE ASP SER ASN TRP          
SEQRES   5 A  317  ILE PRO LEU SER THR GLN LEU GLY TYR THR PRO CYS TRP          
SEQRES   6 A  317  ILE SER PRO PRO PRO PHE MET LEU ASN ASP THR GLN VAL          
SEQRES   7 A  317  ASN THR GLU TYR MET VAL ASN ALA ILE THR ALA LEU TYR          
SEQRES   8 A  317  ALA GLY SER GLY ASN ASN LYS LEU PRO VAL LEU THR TRP          
SEQRES   9 A  317  SER GLN GLY GLY LEU VAL ALA GLN TRP GLY LEU THR PHE          
SEQRES  10 A  317  PHE PRO SER ILE ARG SER LYS VAL ASP ARG LEU MET ALA          
SEQRES  11 A  317  PHE ALA PRO ASP TYR LYS GLY THR VAL LEU ALA GLY PRO          
SEQRES  12 A  317  LEU ASP ALA LEU ALA VAL SER ALA PRO SER VAL TRP GLN          
SEQRES  13 A  317  GLN THR THR GLY SER ALA LEU THR THR ALA LEU ARG ASN          
SEQRES  14 A  317  ALA GLY GLY LEU THR GLN ILE VAL PRO THR THR ASN LEU          
SEQRES  15 A  317  TYR SER ALA THR ASP GLU ILE VAL GLN PRO GLN VAL SER          
SEQRES  16 A  317  ASN SER PRO LEU ASP SER SER TYR LEU PHE ASN GLY LYS          
SEQRES  17 A  317  ASN VAL GLN ALA GLN ALA VAL CYS GLY PRO LEU PHE VAL          
SEQRES  18 A  317  ILE ASP HIS ALA GLY SER LEU THR SER GLN PHE SER TYR          
SEQRES  19 A  317  VAL VAL GLY ARG SER ALA LEU ARG SER THR THR GLY GLN          
SEQRES  20 A  317  ALA ARG SER ALA ASP TYR GLY ILE THR ASP CYS ASN PRO          
SEQRES  21 A  317  LEU PRO ALA ASN ASP LEU THR PRO GLU GLN LYS VAL ALA          
SEQRES  22 A  317  ALA ALA ALA LEU LEU ALA PRO ALA ALA ALA ALA ILE VAL          
SEQRES  23 A  317  ALA GLY PRO LYS GLN ASN CYS GLU PRO ASP LEU MET PRO          
SEQRES  24 A  317  TYR ALA ARG PRO PHE ALA VAL GLY LYS ARG THR CYS SER          
SEQRES  25 A  317  GLY ILE VAL THR PRO                                          
MODRES 1TCA ASN A   74  ASN  GLYCOSYLATION SITE                                 
FTNOTE   1 CIS PROLINE - PRO 70                                                 
FTNOTE   2 CIS PROLINE - PRO 192                                                
HET    NAG    401      14                                                       
HET    NAG    402      14                                                       
HETNAM     NAG N-ACETYL-D-GLUCOSAMINE                                           
HETSYN     NAG NAG                                                              
FORMUL   2  NAG    2(C8 H15 N O6)                                               
FORMUL   3  HOH   *286(H2 O)                                                    
HELIX    1  A1 LYS A   13  ALA A   18  1                                   6    
HELIX    2  A2 GLY A   44  THR A   57  1                                  14    
HELIX    3  A3 THR A   76  GLY A   93  1                                  18    
HELIX    4  A4 GLN A  106  PHE A  117  1                                  12    
HELIX    5  A5 GLY A  142  ALA A  146  1                                   5    
HELIX    6  A6 PRO A  152  GLN A  156  1                                   5    
HELIX    7  A7 ALA A  162  ASN A  169  1                                   8    
HELIX    8  A8 ALA A  212  CYS A  216  1                                   5    
HELIX    9  A9 GLY A  226  ARG A  242  1                                  17    
HELIX   10 A10 PRO A  268  ALA A  287  1                                  20    
HELIX   11 TH1 PRO A  119  ILE A  121  5                                   3    
HELIX   12 TH2 VAL A  139  ALA A  141  5                                   3    
HELIX   13 TH3 SER A  250  ASP A  252  5                                   3    
HELIX   14 TH4 ILE A  255  ASP A  257  5                                   3    
HELIX   15 TH5 ARG A  302  PHE A  304  5                                   3    
HELIX   16  P1 PRO A   68  PRO A   70 10                                   3    
SHEET    1  S1 7 LEU A  20  CYS A  22  0                                        
SHEET    2  S1 7 THR A  62  ILE A  66 -1                                        
SHEET    3  S1 7 PRO A  33  VAL A  37  1                                        
SHEET    4  S1 7 LEU A  99  TRP A 104  1                                        
SHEET    5  S1 7 VAL A 125  PHE A 131  1                                        
SHEET    6  S1 7 THR A 179  TYR A 183  1                                        
SHEET    7  S1 7 LYS A 208  GLN A 211  1                                        
SHEET    1  S2 2 ARG A 309  THR A 310  0                                        
SHEET    2  S2 2 GLY A 313  ILE A 314 -1                                        
TURN     1  T1 SER A  26  SER A  29     TYPE I                                  
TURN     2  T2 GLY A  39  THR A  42     TYPE II                                 
TURN     3  T3 ASP A 134  GLY A 137     TYPE I                                  
TURN     4  T4 THR A 158  SER A 161     TYPE II                                 
TURN     5  T5 SER A 184  ASP A 187     TYPE I                                  
TURN     6  T6 SER A 197  ASP A 200     TYPE III                                
TURN     7  T7 LEU A 204  GLY A 207     TYPE II (NO GLY AT I 2)                 
TURN     8  T8 GLY A 217  PHE A 220     TYPE I                                  
TURN     9  T9 ALA A 263  LEU A 266     TYPE I                                  
TURN    10 T10 THR A 310  GLY A 313     TYPE III                                
SSBOND   1 CYS A   22    CYS A   64                                             
SSBOND   2 CYS A  216    CYS A  258                                             
SSBOND   3 CYS A  293    CYS A  311                                             
LINK         ND2 ASN A  74                 C1  NAG   401                        
LINK         O4  NAG   401                 C1  NAG   402                        
CISPEP   1 PRO A   69    PRO A   70          0        -3.77                     
CISPEP   2 GLN A  191    PRO A  192          0         0.54                     
SITE     1 CAT  3 SER A 105  ASP A 187  HIS A 224                               
CRYST1   62.100   46.700   92.100  90.00  90.00  90.00 P 21 21 21    4          
ORIGX1      1.000000  0.000000  0.000000        0.00000                         
ORIGX2      0.000000  1.000000  0.000000        0.00000                         
ORIGX3      0.000000  0.000000  1.000000        0.00000                         
SCALE1      0.016103  0.000000  0.000000        0.00000                         
SCALE2      0.000000  0.021413  0.000000        0.00000                         
SCALE3      0.000000  0.000000  0.010858        0.00000                         
ATOM      1  N   LEU A   1     -19.022  -0.107  12.906  1.00 21.81           N  
ATOM      2  CA  LEU A   1     -19.285   1.317  13.236  1.00 19.64           C  
ATOM      3  C   LEU A   1     -20.692   1.387  13.858  1.00 18.53           C  
ATOM      4  O   LEU A   1     -21.522   0.539  13.544  1.00 18.03           O  
ATOM      5  CB  LEU A   1     -19.234   2.097  11.912  1.00 21.13           C  
ATOM      6  CG  LEU A   1     -18.800   3.565  11.920  1.00 21.84           C  
ATOM      7  CD1 LEU A   1     -17.435   3.721  12.566  1.00 20.79           C  
ATOM      8  CD2 LEU A   1     -18.763   4.083  10.488  1.00 21.81           C  
ATOM      9  N   PRO A   2     -20.980   2.334  14.790  1.00 17.01           N  
ATOM     10  CA  PRO A   2     -22.321   2.453  15.398  1.00 17.18           C  
ATOM     11  C   PRO A   2     -23.412   2.608  14.320  1.00 18.09           C  
ATOM     12  O   PRO A   2     -23.216   3.280  13.304  1.00 17.11           O  
ATOM     13  CB  PRO A   2     -22.201   3.704  16.276  1.00 16.42           C  
ATOM     14  CG  PRO A   2     -20.760   3.723  16.629  1.00 15.66           C  
ATOM     15  CD  PRO A   2     -20.050   3.318  15.369  1.00 16.12           C  
ATOM     16  N   SER A   3     -24.533   1.945  14.521  1.00 17.78           N  
ATOM     17  CA  SER A   3     -25.642   2.044  13.578  1.00 19.57           C  
ATOM     18  C   SER A   3     -26.941   2.315  14.320  1.00 20.17           C  
ATOM     19  O   SER A   3     -26.958   2.423  15.549  1.00 21.97           O  
ATOM     20  CB  SER A   3     -25.761   0.755  12.758  1.00 20.16           C  
ATOM     21  OG  SER A   3     -26.088  -0.353  13.580  1.00 23.25           O  
ATOM     22  N   GLY A   4     -28.030   2.438  13.580  1.00 20.46           N  
ATOM     23  CA  GLY A   4     -29.309   2.687  14.218  1.00 20.70           C  
ATOM     24  C   GLY A   4     -29.658   4.157  14.315  1.00 20.32           C  
ATOM     25  O   GLY A   4     -29.264   4.954  13.471  1.00 21.40           O  
ATOM     26  N   SER A   5     -30.398   4.513  15.360  1.00 19.72           N  
ATOM     27  CA  SER A   5     -30.872   5.878  15.524  1.00 18.73           C  
ATOM     28  C   SER A   5     -29.860   6.801  16.190  1.00 16.16           C  
ATOM     29  O   SER A   5     -28.985   6.365  16.934  1.00 16.46           O  
ATOM     30  CB  SER A   5     -32.170   5.879  16.330  1.00 21.08           C  
ATOM     31  OG  SER A   5     -33.162   5.091  15.688  1.00 26.11           O  
ATOM     32  N   ASP A   6     -30.007   8.087  15.908  1.00 14.18           N  
ATOM     33  CA  ASP A   6     -29.158   9.103  16.497  1.00 12.50           C  
ATOM     34  C   ASP A   6     -29.479   9.265  17.961  1.00 12.46           C  
ATOM     35  O   ASP A   6     -30.643   9.159  18.359  1.00 12.65           O  
ATOM     36  CB  ASP A   6     -29.425  10.472  15.878  1.00 12.02           C  
ATOM     37  CG  ASP A   6     -28.975  10.637  14.457  1.00 13.42           C  
ATOM     38  OD1 ASP A   6     -28.450   9.674  13.874  1.00 12.92           O  
ATOM     39  OD2 ASP A   6     -29.156  11.748  13.924  1.00 14.33           O  
ATOM     40  N   PRO A   7     -28.459   9.524  18.781  1.00 12.17           N  
ATOM     41  CA  PRO A   7     -28.650   9.766  20.210  1.00 12.30           C  
ATOM     42  C   PRO A   7     -29.440  11.073  20.354  1.00 12.71           C  
ATOM     43  O   PRO A   7     -29.419  11.918  19.450  1.00 12.22           O  
ATOM     44  CB  PRO A   7     -27.228   9.936  20.737  1.00 12.58           C  
ATOM     45  CG  PRO A   7     -26.387   9.224  19.736  1.00 12.74           C  
ATOM     46  CD  PRO A   7     -27.036   9.522  18.419  1.00 12.09           C  
ATOM     47  N   ALA A   8     -30.133  11.256  21.459  1.00 12.87           N  
ATOM     48  CA  ALA A   8     -30.881  12.489  21.648  1.00 12.96           C  
ATOM     49  C   ALA A   8     -29.943  13.643  21.991  1.00 13.21           C  
ATOM     50  O   ALA A   8     -28.860  13.437  22.550  1.00 13.37           O  
ATOM     51  CB  ALA A   8     -31.918  12.310  22.749  1.00 14.41           C  
ATOM     52  N   PHE A   9     -30.346  14.849  21.611  1.00 13.24           N  
ATOM     53  CA  PHE A   9     -29.584  16.049  21.935  1.00 13.86           C  
ATOM     54  C   PHE A   9     -29.811  16.436  23.391  1.00 14.13           C  
ATOM     55  O   PHE A   9     -30.887  16.195  23.941  1.00 14.80           O  
ATOM     56  CB  PHE A   9     -30.021  17.227  21.052  1.00 15.15           C  
ATOM     57  CG  PHE A   9     -29.628  17.125  19.604  1.00 15.13           C  
ATOM     58  CD1 PHE A   9     -28.399  16.584  19.233  1.00 16.85           C  
ATOM     59  CD2 PHE A   9     -30.474  17.613  18.607  1.00 17.69           C  
ATOM     60  CE1 PHE A   9     -28.018  16.534  17.898  1.00 17.07           C  
ATOM     61  CE2 PHE A   9     -30.095  17.564  17.267  1.00 17.91           C  
ATOM     62  CZ  PHE A   9     -28.866  17.027  16.915  1.00 16.81           C  
ATOM     63  N   SER A  10     -28.809  17.046  24.002  1.00 12.72           N  
ATOM     64  CA  SER A  10     -28.934  17.502  25.387  1.00 13.05           C  
ATOM     65  C   SER A  10     -29.367  18.962  25.430  1.00 14.06           C  
ATOM     66  O   SER A  10     -29.905  19.434  26.438  1.00 14.98           O  
ATOM     67  CB  SER A  10     -27.602  17.336  26.121  1.00 13.28           C  
ATOM     68  OG  SER A  10     -26.590  18.153  25.552  1.00 12.41           O  
ATOM     69  N   GLN A  11     -29.132  19.672  24.317  1.00 13.50           N  
ATOM     70  CA  GLN A  11     -29.484  21.082  24.212  1.00 13.42           C  
ATOM     71  C   GLN A  11     -30.773  21.270  23.404  1.00 13.80           C  
ATOM     72  O   GLN A  11     -31.036  20.509  22.472  1.00 13.64           O  
ATOM     73  CB  GLN A  11     -28.355  21.848  23.506  1.00 14.08           C  
ATOM     74  CG  GLN A  11     -26.958  21.586  24.047  1.00 15.09           C  
ATOM     75  CD  GLN A  11     -26.772  22.107  25.456  1.00 16.60           C  
ATOM     76  OE1 GLN A  11     -26.885  23.308  25.700  1.00 18.40           O  
ATOM     77  NE2 GLN A  11     -26.483  21.205  26.385  1.00 16.76           N  
ATOM     78  N   PRO A  12     -31.602  22.277  23.760  1.00 14.02           N  
ATOM     79  CA  PRO A  12     -32.833  22.557  23.025  1.00 14.10           C  
ATOM     80  C   PRO A  12     -32.496  23.019  21.598  1.00 13.82           C  
ATOM     81  O   PRO A  12     -31.434  23.620  21.356  1.00 13.40           O  
ATOM     82  CB  PRO A  12     -33.535  23.672  23.806  1.00 14.19           C  
ATOM     83  CG  PRO A  12     -32.698  23.941  25.024  1.00 15.26           C  
ATOM     84  CD  PRO A  12     -31.411  23.167  24.914  1.00 14.39           C  
ATOM     85  N   LYS A  13     -33.399  22.757  20.662  1.00 13.91           N  
ATOM     86  CA  LYS A  13     -33.175  23.117  19.265  1.00 14.21           C  
ATOM     87  C   LYS A  13     -32.981  24.615  19.041  1.00 13.41           C  
ATOM     88  O   LYS A  13     -32.176  24.999  18.200  1.00 12.87           O  
ATOM     89  CB  LYS A  13     -34.329  22.631  18.387  1.00 18.18           C  
ATOM     90  CG  LYS A  13     -33.985  22.670  16.911  1.00 22.48           C  
ATOM     91  CD  LYS A  13     -35.125  22.188  16.035  1.00 27.03           C  
ATOM     92  CE  LYS A  13     -34.586  21.660  14.712  1.00 30.11           C  
ATOM     93  NZ  LYS A  13     -33.661  22.631  14.051  1.00 33.16           N  
ATOM     94  N   SER A  14     -33.708  25.462  19.778  1.00 12.41           N  
ATOM     95  CA  SER A  14     -33.573  26.905  19.600  1.00 12.81           C  
ATOM     96  C   SER A  14     -32.157  27.377  19.931  1.00 12.86           C  
ATOM     97  O   SER A  14     -31.644  28.302  19.298  1.00 13.49           O  
ATOM     98  CB  SER A  14     -34.605  27.668  20.452  1.00 14.47           C  
ATOM     99  OG  SER A  14     -34.464  27.386  21.836  1.00 17.14           O  
ATOM    100  N   VAL A  15     -31.529  26.724  20.913  1.00 11.46           N  
ATOM    101  CA  VAL A  15     -30.156  27.057  21.300  1.00 11.48           C  
ATOM    102  C   VAL A  15     -29.176  26.599  20.221  1.00  9.81           C  
ATOM    103  O   VAL A  15     -28.256  27.334  19.849  1.00 10.42           O  
ATOM    104  CB  VAL A  15     -29.781  26.394  22.647  1.00 12.76           C  
ATOM    105  CG1 VAL A  15     -28.299  26.570  22.942  1.00 12.60           C  
ATOM    106  CG2 VAL A  15     -30.614  27.009  23.761  1.00 14.30           C  
ATOM    107  N   LEU A  16     -29.388  25.385  19.717  1.00  8.78           N  
ATOM    108  CA  LEU A  16     -28.530  24.846  18.669  1.00  8.09           C  
ATOM    109  C   LEU A  16     -28.640  25.673  17.393  1.00  8.55           C  
ATOM    110  O   LEU A  16     -27.633  25.954  16.745  1.00  8.25           O  
ATOM    111  CB  LEU A  16     -28.878  23.377  18.397  1.00  7.45           C  
ATOM    112  CG  LEU A  16     -28.599  22.402  19.549  1.00  8.22           C  
ATOM    113  CD1 LEU A  16     -29.023  20.994  19.165  1.00  7.74           C  
ATOM    114  CD2 LEU A  16     -27.119  22.435  19.909  1.00  8.04           C  
ATOM    115  N   ASP A  17     -29.862  26.082  17.047  1.00  7.44           N  
ATOM    116  CA  ASP A  17     -30.080  26.903  15.857  1.00  9.02           C  
ATOM    117  C   ASP A  17     -29.387  28.252  15.972  1.00  9.07           C  
ATOM    118  O   ASP A  17     -28.844  28.766  14.991  1.00 10.80           O  
ATOM    119  CB  ASP A  17     -31.576  27.139  15.627  1.00  9.80           C  
ATOM    120  CG  ASP A  17     -32.295  25.959  15.012  1.00 11.89           C  
ATOM    121  OD1 ASP A  17     -31.637  25.100  14.393  1.00 12.93           O  
ATOM    122  OD2 ASP A  17     -33.528  25.898  15.133  1.00 13.81           O  
ATOM    123  N   ALA A  18     -29.414  28.825  17.176  1.00  9.83           N  
ATOM    124  CA  ALA A  18     -28.801  30.129  17.421  1.00 10.04           C  
ATOM    125  C   ALA A  18     -27.287  30.120  17.171  1.00 10.16           C  
ATOM    126  O   ALA A  18     -26.691  31.169  16.936  1.00 10.84           O  
ATOM    127  CB  ALA A  18     -29.086  30.567  18.853  1.00 11.23           C  
ATOM    128  N   GLY A  19     -26.667  28.936  17.222  1.00  9.62           N  
ATOM    129  CA  GLY A  19     -25.224  28.849  17.011  1.00  9.22           C  
ATOM    130  C   GLY A  19     -24.816  28.709  15.543  1.00  8.40           C  
ATOM    131  O   GLY A  19     -23.630  28.631  15.237  1.00  9.16           O  
ATOM    132  N   LEU A  20     -25.800  28.670  14.646  1.00  6.82           N  
ATOM    133  CA  LEU A  20     -25.540  28.530  13.214  1.00  6.68           C  
ATOM    134  C   LEU A  20     -25.806  29.842  12.473  1.00  6.45           C  
ATOM    135  O   LEU A  20     -26.843  30.482  12.676  1.00  7.28           O  
ATOM    136  CB  LEU A  20     -26.430  27.417  12.646  1.00  6.42           C  
ATOM    137  CG  LEU A  20     -26.450  27.228  11.114  1.00  7.27           C  
ATOM    138  CD1 LEU A  20     -25.073  26.834  10.605  1.00  7.37           C  
ATOM    139  CD2 LEU A  20     -27.479  26.170  10.737  1.00  8.32           C  
ATOM    140  N   THR A  21     -24.876  30.223  11.598  1.00  6.55           N  
ATOM    141  CA  THR A  21     -25.017  31.446  10.806  1.00  7.70           C  
ATOM    142  C   THR A  21     -24.443  31.225   9.400  1.00  7.19           C  
ATOM    143  O   THR A  21     -23.446  30.525   9.237  1.00  7.09           O  
ATOM    144  CB  THR A  21     -24.263  32.645  11.466  1.00  8.50           C  
ATOM    145  OG1 THR A  21     -24.727  32.830  12.812  1.00 10.11           O  
ATOM    146  CG2 THR A  21     -24.501  33.936  10.688  1.00 10.79           C  
ATOM    147  N   CYS A  22     -25.094  31.802   8.393  1.00  6.83           N  
ATOM    148  CA  CYS A  22     -24.593  31.744   7.018  1.00  7.50           C  
ATOM    149  C   CYS A  22     -24.376  33.154   6.510  1.00  8.39           C  
ATOM    150  O   CYS A  22     -25.096  34.074   6.899  1.00  9.42           O  
ATOM    151  CB  CYS A  22     -25.585  31.053   6.076  1.00  7.24           C  
ATOM    152  SG  CYS A  22     -25.852  29.289   6.388  1.00  8.11           S  
ATOM    153  N   GLN A  23     -23.398  33.317   5.635  1.00  8.25           N  
ATOM    154  CA  GLN A  23     -23.114  34.620   5.045  1.00  9.37           C  
ATOM    155  C   GLN A  23     -24.164  34.983   3.993  1.00  9.66           C  
ATOM    156  O   GLN A  23     -24.256  34.335   2.951  1.00 10.44           O  
ATOM    157  CB  GLN A  23     -21.724  34.589   4.403  1.00 10.54           C  
ATOM    158  CG  GLN A  23     -21.377  35.786   3.525  1.00 14.02           C  
ATOM    159  CD  GLN A  23     -20.006  35.638   2.884  1.00 15.49           C  
ATOM    160  OE1 GLN A  23     -19.002  36.052   3.454  1.00 17.85           O  
ATOM    161  NE2 GLN A  23     -19.957  35.037   1.700  1.00 16.42           N  
ATOM    162  N   GLY A  24     -24.966  36.010   4.294  1.00 10.33           N  
ATOM    163  CA  GLY A  24     -25.957  36.504   3.337  1.00 11.40           C  
ATOM    164  C   GLY A  24     -27.134  35.573   3.062  1.00 11.95           C  
ATOM    165  O   GLY A  24     -27.762  35.664   2.001  1.00 13.69           O  
ATOM    166  N   ALA A  25     -27.451  34.690   3.999  1.00 11.14           N  
ATOM    167  CA  ALA A  25     -28.578  33.790   3.810  1.00 11.17           C  
ATOM    168  C   ALA A  25     -29.012  33.172   5.114  1.00 12.20           C  
ATOM    169  O   ALA A  25     -28.245  33.094   6.073  1.00 11.45           O  
ATOM    170  CB  ALA A  25     -28.227  32.672   2.834  1.00 11.18           C  
ATOM    171  N   SER A  26     -30.263  32.751   5.135  1.00 12.79           N  
ATOM    172  CA  SER A  26     -30.804  32.008   6.248  1.00 13.44           C  
ATOM    173  C   SER A  26     -30.518  30.530   5.970  1.00 12.19           C  
ATOM    174  O   SER A  26     -30.542  30.113   4.810  1.00 11.38           O  
ATOM    175  CB  SER A  26     -32.318  32.253   6.320  1.00 14.82           C  
ATOM    176  OG  SER A  26     -32.973  31.255   7.092  1.00 21.92           O  
ATOM    177  N   PRO A  27     -30.230  29.710   6.999  1.00 11.78           N  
ATOM    178  CA  PRO A  27     -29.942  28.277   6.809  1.00 12.33           C  
ATOM    179  C   PRO A  27     -31.109  27.503   6.172  1.00 11.49           C  
ATOM    180  O   PRO A  27     -30.916  26.412   5.624  1.00 12.23           O  
ATOM    181  CB  PRO A  27     -29.651  27.778   8.222  1.00 11.47           C  
ATOM    182  CG  PRO A  27     -29.199  29.008   8.942  1.00 13.95           C  
ATOM    183  CD  PRO A  27     -30.090  30.098   8.418  1.00 12.49           C  
ATOM    184  N   SER A  28     -32.328  28.060   6.245  1.00 11.48           N  
ATOM    185  CA  SER A  28     -33.525  27.400   5.705  1.00 11.89           C  
ATOM    186  C   SER A  28     -33.630  27.511   4.177  1.00 11.08           C  
ATOM    187  O   SER A  28     -34.441  26.828   3.552  1.00 12.26           O  
ATOM    188  CB  SER A  28     -34.786  27.967   6.352  1.00 13.29           C  
ATOM    189  OG  SER A  28     -34.863  29.368   6.158  1.00 17.78           O  
ATOM    190  N   SER A  29     -32.807  28.366   3.584  1.00  9.28           N  
ATOM    191  CA  SER A  29     -32.795  28.536   2.138  1.00  8.94           C  
ATOM    192  C   SER A  29     -31.427  29.039   1.712  1.00  8.40           C  
ATOM    193  O   SER A  29     -31.165  30.243   1.717  1.00  8.21           O  
ATOM    194  CB  SER A  29     -33.870  29.534   1.710  1.00  9.93           C  
ATOM    195  OG  SER A  29     -33.897  29.635   0.304  1.00 11.89           O  
ATOM    196  N   VAL A  30     -30.550  28.117   1.354  1.00  8.16           N  
ATOM    197  CA  VAL A  30     -29.179  28.488   1.038  1.00  9.78           C  
ATOM    198  C   VAL A  30     -28.622  27.724  -0.157  1.00 10.13           C  
ATOM    199  O   VAL A  30     -28.870  26.534  -0.338  1.00 11.19           O  
ATOM    200  CB  VAL A  30     -28.267  28.308   2.286  1.00 11.29           C  
ATOM    201  CG1 VAL A  30     -28.328  26.876   2.789  1.00 11.08           C  
ATOM    202  CG2 VAL A  30     -26.836  28.715   1.969  1.00 11.72           C  
ATOM    203  N   SER A  31     -27.887  28.461  -0.978  1.00  9.85           N  
ATOM    204  CA  SER A  31     -27.295  27.933  -2.194  1.00 10.08           C  
ATOM    205  C   SER A  31     -25.865  27.417  -1.956  1.00  8.77           C  
ATOM    206  O   SER A  31     -25.011  28.151  -1.469  1.00  8.76           O  
ATOM    207  CB  SER A  31     -27.290  29.053  -3.238  1.00 12.88           C  
ATOM    208  OG  SER A  31     -26.833  28.607  -4.497  1.00 20.29           O  
ATOM    209  N   LYS A  32     -25.641  26.140  -2.296  1.00  8.67           N  
ATOM    210  CA  LYS A  32     -24.315  25.499  -2.193  1.00  8.25           C  
ATOM    211  C   LYS A  32     -23.589  25.820  -0.872  1.00  6.82           C  
ATOM    212  O   LYS A  32     -22.490  26.368  -0.879  1.00  6.47           O  
ATOM    213  CB  LYS A  32     -23.435  25.939  -3.377  1.00 10.56           C  
ATOM    214  CG  LYS A  32     -22.408  24.908  -3.816  1.00 16.54           C  
ATOM    215  CD  LYS A  32     -23.057  23.835  -4.679  1.00 20.81           C  
ATOM    216  CE  LYS A  32     -22.121  22.656  -4.911  1.00 25.20           C  
ATOM    217  NZ  LYS A  32     -20.824  23.066  -5.519  1.00 27.64           N  
ATOM    218  N   PRO A  33     -24.176  25.485   0.284  1.00  5.91           N  
ATOM    219  CA  PRO A  33     -23.540  25.763   1.568  1.00  6.26           C  
ATOM    220  C   PRO A  33     -22.292  24.919   1.782  1.00  6.01           C  
ATOM    221  O   PRO A  33     -22.126  23.840   1.197  1.00  6.82           O  
ATOM    222  CB  PRO A  33     -24.626  25.416   2.600  1.00  6.29           C  
ATOM    223  CG  PRO A  33     -25.407  24.344   1.910  1.00  6.36           C  
ATOM    224  CD  PRO A  33     -25.464  24.790   0.461  1.00  5.89           C  
ATOM    225  N   ILE A  34     -21.408  25.467   2.586  1.00  5.74           N  
ATOM    226  CA  ILE A  34     -20.255  24.742   3.085  1.00  4.90           C  
ATOM    227  C   ILE A  34     -20.223  25.027   4.587  1.00  4.96           C  
ATOM    228  O   ILE A  34     -20.331  26.188   5.002  1.00  6.12           O  
ATOM    229  CB  ILE A  34     -18.914  25.169   2.408  1.00  5.59           C  
ATOM    230  CG1 ILE A  34     -17.754  24.336   2.971  1.00  6.47           C  
ATOM    231  CG2 ILE A  34     -18.650  26.658   2.596  1.00  5.88           C  
ATOM    232  CD1 ILE A  34     -16.473  24.465   2.172  1.00  7.87           C  
ATOM    233  N   LEU A  35     -20.178  23.980   5.396  1.00  4.54           N  
ATOM    234  CA  LEU A  35     -20.184  24.172   6.842  1.00  4.53           C  
ATOM    235  C   LEU A  35     -18.774  24.229   7.398  1.00  5.15           C  
ATOM    236  O   LEU A  35     -17.997  23.295   7.226  1.00  5.43           O  
ATOM    237  CB  LEU A  35     -20.973  23.057   7.534  1.00  5.46           C  
ATOM    238  CG  LEU A  35     -21.063  23.144   9.070  1.00  6.02           C  
ATOM    239  CD1 LEU A  35     -21.792  24.416   9.488  1.00  5.54           C  
ATOM    240  CD2 LEU A  35     -21.759  21.914   9.629  1.00  7.10           C  
ATOM    241  N   LEU A  36     -18.471  25.330   8.068  1.00  4.24           N  
ATOM    242  CA  LEU A  36     -17.161  25.539   8.660  1.00  3.89           C  
ATOM    243  C   LEU A  36     -17.232  25.313  10.168  1.00  4.71           C  
ATOM    244  O   LEU A  36     -18.075  25.908  10.846  1.00  5.22           O  
ATOM    245  CB  LEU A  36     -16.684  26.970   8.367  1.00  5.12           C  
ATOM    246  CG  LEU A  36     -16.713  27.410   6.892  1.00  6.17           C  
ATOM    247  CD1 LEU A  36     -16.310  28.871   6.768  1.00  8.09           C  
ATOM    248  CD2 LEU A  36     -15.794  26.532   6.063  1.00  8.19           C  
ATOM    249  N   VAL A  37     -16.353  24.442  10.679  1.00  4.43           N  
ATOM    250  CA  VAL A  37     -16.310  24.132  12.117  1.00  4.56           C  
ATOM    251  C   VAL A  37     -14.983  24.645  12.675  1.00  4.86           C  
ATOM    252  O   VAL A  37     -13.913  24.162  12.282  1.00  3.74           O  
ATOM    253  CB  VAL A  37     -16.451  22.619  12.372  1.00  4.66           C  
ATOM    254  CG1 VAL A  37     -16.663  22.364  13.858  1.00  5.53           C  
ATOM    255  CG2 VAL A  37     -17.627  22.068  11.572  1.00  5.62           C  
ATOM    256  N   PRO A  38     -15.049  25.630  13.608  1.00  4.74           N  
ATOM    257  CA  PRO A  38     -13.867  26.287  14.201  1.00  4.81           C  
ATOM    258  C   PRO A  38     -13.011  25.485  15.178  1.00  4.72           C  
ATOM    259  O   PRO A  38     -13.360  24.385  15.604  1.00  5.39           O  
ATOM    260  CB  PRO A  38     -14.467  27.530  14.857  1.00  4.93           C  
ATOM    261  CG  PRO A  38     -15.791  27.039  15.335  1.00  4.64           C  
ATOM    262  CD  PRO A  38     -16.302  26.165  14.209  1.00  4.86           C  
ATOM    263  N   GLY A  39     -11.865  26.073  15.506  1.00  4.68           N  
ATOM    264  CA  GLY A  39     -10.943  25.454  16.434  1.00  5.96           C  
ATOM    265  C   GLY A  39     -11.162  25.908  17.868  1.00  6.49           C  
ATOM    266  O   GLY A  39     -11.955  26.819  18.138  1.00  7.24           O  
ATOM    267  N   THR A  40     -10.440  25.271  18.785  1.00  5.91           N  
ATOM    268  CA  THR A  40     -10.539  25.577  20.210  1.00  6.77           C  
ATOM    269  C   THR A  40     -10.207  27.044  20.507  1.00  7.54           C  
ATOM    270  O   THR A  40      -9.213  27.578  19.992  1.00  6.82           O  
ATOM    271  CB  THR A  40      -9.566  24.687  21.012  1.00  7.39           C  
ATOM    272  OG1 THR A  40      -9.697  23.328  20.578  1.00  7.05           O  
ATOM    273  CG2 THR A  40      -9.867  24.762  22.504  1.00  7.46           C  
ATOM    274  N   GLY A  41     -11.045  27.680  21.344  1.00  5.65           N  
ATOM    275  CA  GLY A  41     -10.804  29.055  21.744  1.00  5.57           C  
ATOM    276  C   GLY A  41     -11.274  30.090  20.738  1.00  6.66           C  
ATOM    277  O   GLY A  41     -10.886  31.256  20.829  1.00  6.47           O  
ATOM    278  N   THR A  42     -12.125  29.687  19.782  1.00  6.65           N  
ATOM    279  CA  THR A  42     -12.595  30.631  18.768  1.00  6.43           C  
ATOM    280  C   THR A  42     -14.058  30.419  18.413  1.00  6.48           C  
ATOM    281  O   THR A  42     -14.649  29.368  18.694  1.00  7.00           O  
ATOM    282  CB  THR A  42     -11.810  30.513  17.429  1.00  6.20           C  
ATOM    283  OG1 THR A  42     -12.102  29.250  16.823  1.00  6.74           O  
ATOM    284  CG2 THR A  42     -10.309  30.634  17.633  1.00  8.05           C  
ATOM    285  N   THR A  43     -14.609  31.445  17.772  1.00  6.45           N  
ATOM    286  CA  THR A  43     -15.932  31.375  17.178  1.00  7.11           C  
ATOM    287  C   THR A  43     -15.720  31.100  15.688  1.00  5.94           C  
ATOM    288  O   THR A  43     -14.580  31.152  15.207  1.00  6.56           O  
ATOM    289  CB  THR A  43     -16.678  32.713  17.303  1.00  8.10           C  
ATOM    290  OG1 THR A  43     -15.934  33.722  16.606  1.00  7.99           O  
ATOM    291  CG2 THR A  43     -16.857  33.112  18.760  1.00  8.88           C  
ATOM    292  N   GLY A  44     -16.801  30.837  14.954  1.00  5.82           N  
ATOM    293  CA  GLY A  44     -16.673  30.604  13.517  1.00  4.85           C  
ATOM    294  C   GLY A  44     -15.947  31.741  12.803  1.00  5.67           C  
ATOM    295  O   GLY A  44     -14.956  31.508  12.109  1.00  5.89           O  
ATOM    296  N   PRO A  45     -16.421  32.998  12.934  1.00  6.31           N  
ATOM    297  CA  PRO A  45     -15.777  34.162  12.291  1.00  6.49           C  
ATOM    298  C   PRO A  45     -14.308  34.329  12.708  1.00  6.36           C  
ATOM    299  O   PRO A  45     -13.458  34.625  11.873  1.00  7.19           O  
ATOM    300  CB  PRO A  45     -16.646  35.338  12.736  1.00  7.22           C  
ATOM    301  CG  PRO A  45     -17.982  34.700  12.931  1.00  8.04           C  
ATOM    302  CD  PRO A  45     -17.666  33.397  13.620  1.00  7.00           C  
ATOM    303  N   GLN A  46     -13.994  34.108  13.991  1.00  5.68           N  
ATOM    304  CA  GLN A  46     -12.607  34.246  14.444  1.00  5.67           C  
ATOM    305  C   GLN A  46     -11.675  33.253  13.763  1.00  6.25           C  
ATOM    306  O   GLN A  46     -10.528  33.578  13.437  1.00  7.14           O  
ATOM    307  CB  GLN A  46     -12.522  34.090  15.957  1.00  6.92           C  
ATOM    308  CG  GLN A  46     -13.121  35.262  16.712  1.00  9.02           C  
ATOM    309  CD  GLN A  46     -13.054  35.057  18.205  1.00 11.99           C  
ATOM    310  OE1 GLN A  46     -13.060  33.925  18.677  1.00 10.70           O  
ATOM    311  NE2 GLN A  46     -12.985  36.157  18.952  1.00 15.33           N  
ATOM    312  N   SER A  47     -12.169  32.046  13.523  1.00  4.84           N  
ATOM    313  CA  SER A  47     -11.367  31.044  12.848  1.00  4.82           C  
ATOM    314  C   SER A  47     -11.255  31.294  11.345  1.00  5.21           C  
ATOM    315  O   SER A  47     -10.180  31.117  10.771  1.00  5.62           O  
ATOM    316  CB  SER A  47     -11.973  29.646  13.042  1.00  6.54           C  
ATOM    317  OG  SER A  47     -11.470  29.002  14.199  1.00  5.67           O  
ATOM    318  N   PHE A  48     -12.354  31.716  10.707  1.00  4.75           N  
ATOM    319  CA  PHE A  48     -12.382  31.707   9.249  1.00  4.55           C  
ATOM    320  C   PHE A  48     -12.606  33.020   8.490  1.00  5.99           C  
ATOM    321  O   PHE A  48     -12.499  33.003   7.261  1.00  5.92           O  
ATOM    322  CB  PHE A  48     -13.451  30.714   8.800  1.00  5.06           C  
ATOM    323  CG  PHE A  48     -13.295  29.333   9.367  1.00  3.50           C  
ATOM    324  CD1 PHE A  48     -12.231  28.520   8.977  1.00  4.88           C  
ATOM    325  CD2 PHE A  48     -14.240  28.827  10.261  1.00  4.25           C  
ATOM    326  CE1 PHE A  48     -12.108  27.224   9.467  1.00  5.59           C  
ATOM    327  CE2 PHE A  48     -14.126  27.536  10.754  1.00  4.59           C  
ATOM    328  CZ  PHE A  48     -13.060  26.732  10.355  1.00  4.49           C  
ATOM    329  N   ASP A  49     -12.935  34.142   9.120  1.00  6.97           N  
ATOM    330  CA  ASP A  49     -13.206  35.312   8.281  1.00  9.65           C  
ATOM    331  C   ASP A  49     -11.956  35.897   7.614  1.00  8.77           C  
ATOM    332  O   ASP A  49     -12.074  36.723   6.712  1.00  9.98           O  
ATOM    333  CB  ASP A  49     -14.057  36.395   8.998  1.00 14.68           C  
ATOM    334  CG  ASP A  49     -13.467  37.021  10.240  1.00 19.34           C  
ATOM    335  OD1 ASP A  49     -12.247  36.879  10.478  1.00 21.49           O  
ATOM    336  OD2 ASP A  49     -14.236  37.675  10.986  1.00 21.45           O  
ATOM    337  N   SER A  50     -10.766  35.440   8.024  1.00  7.79           N  
ATOM    338  CA  SER A  50      -9.527  35.905   7.396  1.00  8.20           C  
ATOM    339  C   SER A  50      -9.026  34.886   6.374  1.00  8.53           C  
ATOM    340  O   SER A  50      -7.971  35.082   5.755  1.00  9.60           O  
ATOM    341  CB  SER A  50      -8.436  36.130   8.450  1.00  7.70           C  
ATOM    342  OG  SER A  50      -8.065  34.912   9.070  1.00  8.36           O  
ATOM    343  N   ASN A  51      -9.768  33.788   6.196  1.00  6.19           N  
ATOM    344  CA  ASN A  51      -9.321  32.751   5.292  1.00  6.23           C  
ATOM    345  C   ASN A  51     -10.448  32.054   4.512  1.00  5.68           C  
ATOM    346  O   ASN A  51     -10.833  32.540   3.452  1.00  5.24           O  
ATOM    347  CB  ASN A  51      -8.426  31.735   6.042  1.00  6.11           C  
ATOM    348  CG  ASN A  51      -9.003  31.271   7.376  1.00  6.93           C  
ATOM    349  OD1 ASN A  51      -9.783  30.328   7.428  1.00  6.86           O  
ATOM    350  ND2 ASN A  51      -8.624  31.942   8.455  1.00  6.37           N  
ATOM    351  N   TRP A  52     -11.006  30.957   5.035  1.00  4.75           N  
ATOM    352  CA  TRP A  52     -11.958  30.166   4.260  1.00  4.39           C  
ATOM    353  C   TRP A  52     -13.348  30.746   4.068  1.00  4.65           C  
ATOM    354  O   TRP A  52     -14.089  30.241   3.221  1.00  5.47           O  
ATOM    355  CB  TRP A  52     -12.007  28.737   4.786  1.00  4.39           C  
ATOM    356  CG  TRP A  52     -10.759  28.010   4.397  1.00  5.22           C  
ATOM    357  CD1 TRP A  52      -9.623  27.867   5.148  1.00  5.67           C  
ATOM    358  CD2 TRP A  52     -10.474  27.427   3.105  1.00  6.34           C  
ATOM    359  NE1 TRP A  52      -8.670  27.238   4.392  1.00  6.58           N  
ATOM    360  CE2 TRP A  52      -9.143  26.954   3.144  1.00  7.02           C  
ATOM    361  CE3 TRP A  52     -11.218  27.259   1.916  1.00  7.01           C  
ATOM    362  CZ2 TRP A  52      -8.530  26.322   2.047  1.00  7.07           C  
ATOM    363  CZ3 TRP A  52     -10.611  26.633   0.826  1.00  7.54           C  
ATOM    364  CH2 TRP A  52      -9.283  26.172   0.901  1.00  7.30           C  
ATOM    365  N   ILE A  53     -13.724  31.791   4.809  1.00  5.27           N  
ATOM    366  CA  ILE A  53     -15.003  32.430   4.502  1.00  5.73           C  
ATOM    367  C   ILE A  53     -14.885  33.129   3.127  1.00  6.83           C  
ATOM    368  O   ILE A  53     -15.620  32.787   2.200  1.00  6.37           O  
ATOM    369  CB  ILE A  53     -15.475  33.390   5.630  1.00  6.59           C  
ATOM    370  CG1 ILE A  53     -16.068  32.543   6.765  1.00  5.70           C  
ATOM    371  CG2 ILE A  53     -16.509  34.392   5.108  1.00  7.57           C  
ATOM    372  CD1 ILE A  53     -16.496  33.329   7.988  1.00  7.90           C  
ATOM    373  N   PRO A  54     -13.938  34.088   2.940  1.00  6.84           N  
ATOM    374  CA  PRO A  54     -13.765  34.744   1.632  1.00  7.34           C  
ATOM    375  C   PRO A  54     -13.306  33.746   0.534  1.00  7.40           C  
ATOM    376  O   PRO A  54     -13.771  33.814  -0.599  1.00  8.41           O  
ATOM    377  CB  PRO A  54     -12.722  35.839   1.894  1.00  8.08           C  
ATOM    378  CG  PRO A  54     -12.024  35.396   3.134  1.00  8.61           C  
ATOM    379  CD  PRO A  54     -13.062  34.693   3.961  1.00  7.44           C  
ATOM    380  N   LEU A  55     -12.423  32.786   0.873  1.00  6.61           N  
ATOM    381  CA  LEU A  55     -11.914  31.850  -0.139  1.00  6.55           C  
ATOM    382  C   LEU A  55     -12.987  30.900  -0.661  1.00  7.22           C  
ATOM    383  O   LEU A  55     -13.026  30.620  -1.858  1.00  8.36           O  
ATOM    384  CB  LEU A  55     -10.722  31.057   0.401  1.00  6.58           C  
ATOM    385  CG  LEU A  55      -9.445  31.868   0.661  1.00  7.21           C  
ATOM    386  CD1 LEU A  55      -8.408  31.007   1.373  1.00  8.16           C  
ATOM    387  CD2 LEU A  55      -8.896  32.414  -0.650  1.00  7.89           C  
ATOM    388  N   SER A  56     -13.870  30.417   0.211  1.00  6.51           N  
ATOM    389  CA  SER A  56     -14.922  29.500  -0.243  1.00  7.45           C  
ATOM    390  C   SER A  56     -15.959  30.255  -1.068  1.00  7.82           C  
ATOM    391  O   SER A  56     -16.563  29.692  -1.989  1.00  7.59           O  
ATOM    392  CB  SER A  56     -15.599  28.798   0.945  1.00  8.09           C  
ATOM    393  OG  SER A  56     -16.349  29.709   1.723  1.00  9.84           O  
ATOM    394  N   THR A  57     -16.151  31.533  -0.739  1.00  7.30           N  
ATOM    395  CA  THR A  57     -17.077  32.381  -1.486  1.00  7.74           C  
ATOM    396  C   THR A  57     -16.603  32.507  -2.942  1.00  8.23           C  
ATOM    397  O   THR A  57     -17.408  32.457  -3.881  1.00  8.50           O  
ATOM    398  CB  THR A  57     -17.168  33.786  -0.844  1.00  8.96           C  
ATOM    399  OG1 THR A  57     -17.670  33.662   0.494  1.00  9.15           O  
ATOM    400  CG2 THR A  57     -18.103  34.695  -1.636  1.00  9.73           C  
ATOM    401  N   GLN A  58     -15.283  32.625  -3.117  1.00  8.44           N  
ATOM    402  CA  GLN A  58     -14.693  32.757  -4.450  1.00  9.58           C  
ATOM    403  C   GLN A  58     -14.683  31.431  -5.226  1.00  9.51           C  
ATOM    404  O   GLN A  58     -14.316  31.397  -6.403  1.00 10.24           O  
ATOM    405  CB  GLN A  58     -13.283  33.346  -4.332  1.00 11.40           C  
ATOM    406  CG  GLN A  58     -13.289  34.778  -3.794  1.00 16.98           C  
ATOM    407  CD  GLN A  58     -11.908  35.319  -3.451  1.00 20.70           C  
ATOM    408  OE1 GLN A  58     -10.888  34.772  -3.854  1.00 22.96           O  
ATOM    409  NE2 GLN A  58     -11.874  36.408  -2.700  1.00 23.66           N  
ATOM    410  N   LEU A  59     -15.088  30.343  -4.565  1.00  8.66           N  
ATOM    411  CA  LEU A  59     -15.207  29.048  -5.231  1.00  9.35           C  
ATOM    412  C   LEU A  59     -16.675  28.718  -5.539  1.00  9.46           C  
ATOM    413  O   LEU A  59     -16.978  27.671  -6.116  1.00 10.86           O  
ATOM    414  CB  LEU A  59     -14.566  27.939  -4.387  1.00 10.44           C  
ATOM    415  CG  LEU A  59     -13.035  27.992  -4.259  1.00 11.29           C  
ATOM    416  CD1 LEU A  59     -12.546  26.917  -3.301  1.00 12.37           C  
ATOM    417  CD2 LEU A  59     -12.388  27.819  -5.624  1.00 13.13           C  
ATOM    418  N   GLY A  60     -17.586  29.619  -5.151  1.00  9.53           N  
ATOM    419  CA  GLY A  60     -18.999  29.437  -5.469  1.00  9.21           C  
ATOM    420  C   GLY A  60     -19.870  28.948  -4.322  1.00  9.34           C  
ATOM    421  O   GLY A  60     -21.051  28.675  -4.525  1.00  9.63           O  
ATOM    422  N   TYR A  61     -19.312  28.834  -3.120  1.00  7.68           N  
ATOM    423  CA  TYR A  61     -20.099  28.362  -1.978  1.00  7.65           C  
ATOM    424  C   TYR A  61     -20.632  29.501  -1.143  1.00  6.60           C  
ATOM    425  O   TYR A  61     -20.141  30.625  -1.211  1.00  7.78           O  
ATOM    426  CB  TYR A  61     -19.251  27.481  -1.050  1.00  7.24           C  
ATOM    427  CG  TYR A  61     -18.683  26.251  -1.710  1.00  8.54           C  
ATOM    428  CD1 TYR A  61     -17.475  26.317  -2.408  1.00 10.23           C  
ATOM    429  CD2 TYR A  61     -19.349  25.018  -1.642  1.00  7.83           C  
ATOM    430  CE1 TYR A  61     -16.938  25.198  -3.023  1.00 11.19           C  
ATOM    431  CE2 TYR A  61     -18.819  23.890  -2.256  1.00 10.94           C  
ATOM    432  CZ  TYR A  61     -17.611  23.989  -2.944  1.00 11.47           C  
ATOM    433  OH  TYR A  61     -17.077  22.881  -3.542  1.00 13.95           O  
ATOM    434  N   THR A  62     -21.637  29.189  -0.342  1.00  5.59           N  
ATOM    435  CA  THR A  62     -22.126  30.121   0.652  1.00  5.91           C  
ATOM    436  C   THR A  62     -21.583  29.599   1.974  1.00  6.28           C  
ATOM    437  O   THR A  62     -21.990  28.530   2.432  1.00  7.00           O  
ATOM    438  CB  THR A  62     -23.667  30.131   0.738  1.00  6.32           C  
ATOM    439  OG1 THR A  62     -24.219  30.574  -0.509  1.00  7.80           O  
ATOM    440  CG2 THR A  62     -24.140  31.060   1.858  1.00  7.18           C  
ATOM    441  N   PRO A  63     -20.620  30.283   2.586  1.00  6.00           N  
ATOM    442  CA  PRO A  63     -20.065  29.819   3.860  1.00  5.58           C  
ATOM    443  C   PRO A  63     -21.052  29.955   5.016  1.00  4.84           C  
ATOM    444  O   PRO A  63     -21.749  30.964   5.162  1.00  5.32           O  
ATOM    445  CB  PRO A  63     -18.815  30.681   4.050  1.00  6.63           C  
ATOM    446  CG  PRO A  63     -19.116  31.928   3.282  1.00  7.34           C  
ATOM    447  CD  PRO A  63     -19.948  31.494   2.098  1.00  6.93           C  
ATOM    448  N   CYS A  64     -21.131  28.891   5.789  1.00  3.88           N  
ATOM    449  CA  CYS A  64     -21.934  28.861   7.006  1.00  4.52           C  
ATOM    450  C   CYS A  64     -21.031  28.331   8.108  1.00  5.63           C  
ATOM    451  O   CYS A  64     -20.089  27.590   7.836  1.00  6.07           O  
ATOM    452  CB  CYS A  64     -23.140  27.929   6.855  1.00  5.50           C  
ATOM    453  SG  CYS A  64     -24.278  28.363   5.496  1.00  6.31           S  
ATOM    454  N   TRP A  65     -21.294  28.694   9.341  1.00  5.02           N  
ATOM    455  CA  TRP A  65     -20.430  28.243  10.419  1.00  5.10           C  
ATOM    456  C   TRP A  65     -21.206  28.079  11.711  1.00  5.60           C  
ATOM    457  O   TRP A  65     -22.295  28.637  11.871  1.00  5.11           O  
ATOM    458  CB  TRP A  65     -19.299  29.259  10.632  1.00  4.74           C  
ATOM    459  CG  TRP A  65     -19.795  30.661  10.855  1.00  6.59           C  
ATOM    460  CD1 TRP A  65     -20.192  31.222  12.043  1.00  7.52           C  
ATOM    461  CD2 TRP A  65     -20.002  31.669   9.839  1.00  7.25           C  
ATOM    462  NE1 TRP A  65     -20.623  32.500  11.809  1.00  7.69           N  
ATOM    463  CE2 TRP A  65     -20.529  32.815  10.485  1.00  8.25           C  
ATOM    464  CE3 TRP A  65     -19.796  31.713   8.446  1.00  7.57           C  
ATOM    465  CZ2 TRP A  65     -20.856  33.995   9.791  1.00  9.40           C  
ATOM    466  CZ3 TRP A  65     -20.122  32.882   7.755  1.00  8.72           C  
ATOM    467  CH2 TRP A  65     -20.645  34.006   8.428  1.00  8.93           C  
ATOM    468  N   ILE A  66     -20.637  27.306  12.629  1.00  4.37           N  
ATOM    469  CA  ILE A  66     -21.221  27.176  13.955  1.00  4.47           C  
ATOM    470  C   ILE A  66     -20.265  27.791  14.959  1.00  4.98           C  
ATOM    471  O   ILE A  66     -19.053  27.814  14.726  1.00  6.13           O  
ATOM    472  CB  ILE A  66     -21.522  25.705  14.359  1.00  5.07           C  
ATOM    473  CG1 ILE A  66     -20.305  24.801  14.130  1.00  6.32           C  
ATOM    474  CG2 ILE A  66     -22.728  25.200  13.582  1.00  7.12           C  
ATOM    475  CD1 ILE A  66     -20.437  23.423  14.761  1.00  7.06           C  
ATOM    476  N   SER A  67     -20.813  28.315  16.045  1.00  5.25           N  
ATOM    477  CA  SER A  67     -19.993  28.906  17.090  1.00  5.15           C  
ATOM    478  C   SER A  67     -20.458  28.417  18.463  1.00  6.16           C  
ATOM    479  O   SER A  67     -21.101  29.156  19.209  1.00  7.92           O  
ATOM    480  CB  SER A  67     -20.063  30.433  17.022  1.00  6.40           C  
ATOM    481  OG  SER A  67     -19.520  30.920  15.806  1.00  5.87           O  
ATOM    482  N   PRO A  68     -20.164  27.151  18.812  1.00  5.48           N  
ATOM    483  CA  PRO A  68     -20.555  26.578  20.117  1.00  5.99           C  
ATOM    484  C   PRO A  68     -19.900  27.369  21.248  1.00  6.98           C  
ATOM    485  O   PRO A  68     -18.685  27.563  21.249  1.00  8.45           O  
ATOM    486  CB  PRO A  68     -20.035  25.140  20.054  1.00  5.83           C  
ATOM    487  CG  PRO A  68     -19.949  24.865  18.580  1.00  6.37           C  
ATOM    488  CD  PRO A  68     -19.449  26.156  17.989  1.00  5.93           C  
ATOM    489  N   PRO A  69     -20.697  27.883  22.190  1.00  7.62           N  
ATOM    490  CA  PRO A  69     -20.191  28.673  23.326  1.00  7.71           C  
ATOM    491  C   PRO A  69     -19.708  27.791  24.491  1.00  7.60           C  
ATOM    492  O   PRO A  69     -20.166  26.671  24.645  1.00  8.01           O  
ATOM    493  CB  PRO A  69     -21.413  29.491  23.710  1.00  8.80           C  
ATOM    494  CG  PRO A  69     -22.536  28.521  23.497  1.00  8.81           C  
ATOM    495  CD  PRO A  69     -22.176  27.779  22.228  1.00  8.49           C  
ATOM    496  N   PRO A  70     -18.700  28.246  25.262  1.00  8.15           N  
ATOM    497  CA  PRO A  70     -17.981  29.488  25.018  1.00  7.43           C  
ATOM    498  C   PRO A  70     -16.696  29.215  24.232  1.00  6.70           C  
ATOM    499  O   PRO A  70     -15.807  28.514  24.716  1.00  6.37           O  
ATOM    500  CB  PRO A  70     -17.684  29.979  26.433  1.00  7.04           C  
ATOM    501  CG  PRO A  70     -17.406  28.712  27.186  1.00  7.70           C  
ATOM    502  CD  PRO A  70     -18.262  27.634  26.545  1.00  8.65           C  
ATOM    503  N   PHE A  71     -16.623  29.727  23.001  1.00  6.47           N  
ATOM    504  CA  PHE A  71     -15.423  29.581  22.163  1.00  6.95           C  
ATOM    505  C   PHE A  71     -14.910  28.139  22.035  1.00  7.10           C  
ATOM    506  O   PHE A  71     -13.697  27.914  22.085  1.00  6.70           O  
ATOM    507  CB  PHE A  71     -14.293  30.475  22.697  1.00  9.62           C  
ATOM    508  CG  PHE A  71     -14.717  31.892  22.910  1.00 11.33           C  
ATOM    509  CD1 PHE A  71     -14.802  32.775  21.840  1.00 13.98           C  
ATOM    510  CD2 PHE A  71     -15.083  32.331  24.179  1.00 13.48           C  
ATOM    511  CE1 PHE A  71     -15.253  34.076  22.028  1.00 15.99           C  
ATOM    512  CE2 PHE A  71     -15.535  33.629  24.377  1.00 15.69           C  
ATOM    513  CZ  PHE A  71     -15.621  34.503  23.298  1.00 15.10           C  
ATOM    514  N   MET A  72     -15.827  27.167  21.882  1.00  6.33           N  
ATOM    515  CA  MET A  72     -15.433  25.751  21.691  1.00  7.24           C  
ATOM    516  C   MET A  72     -14.655  25.176  22.884  1.00  7.02           C  
ATOM    517  O   MET A  72     -13.927  24.189  22.736  1.00  7.41           O  
ATOM    518  CB  MET A  72     -14.567  25.593  20.419  1.00  7.36           C  
ATOM    519  CG  MET A  72     -15.296  25.777  19.095  1.00 10.10           C  
ATOM    520  SD  MET A  72     -16.316  24.351  18.657  1.00 11.70           S  
ATOM    521  CE  MET A  72     -15.105  23.243  17.972  1.00 10.56           C  
ATOM    522  N   LEU A  73     -14.795  25.788  24.054  1.00  5.63           N  
ATOM    523  CA  LEU A  73     -14.062  25.316  25.228  1.00  6.79           C  
ATOM    524  C   LEU A  73     -14.854  24.301  26.049  1.00  6.09           C  
ATOM    525  O   LEU A  73     -14.290  23.613  26.901  1.00  7.13           O  
ATOM    526  CB  LEU A  73     -13.664  26.508  26.097  1.00  5.92           C  
ATOM    527  CG  LEU A  73     -12.713  27.508  25.438  1.00  6.86           C  
ATOM    528  CD1 LEU A  73     -12.616  28.772  26.274  1.00  8.90           C  
ATOM    529  CD2 LEU A  73     -11.345  26.873  25.241  1.00  8.53           C  
ATOM    530  N   ASN A  74     -16.153  24.200  25.797  1.00  5.86           N  
ATOM    531  CA  ASN A  74     -16.972  23.258  26.538  1.00  6.78           C  
ATOM    532  C   ASN A  74     -16.918  21.865  25.910  1.00  6.18           C  
ATOM    533  O   ASN A  74     -16.327  21.672  24.840  1.00  6.29           O  
ATOM    534  CB  ASN A  74     -18.427  23.749  26.609  1.00  8.52           C  
ATOM    535  CG  ASN A  74     -19.235  23.039  27.689  1.00 11.42           C  
ATOM    536  OD1 ASN A  74     -18.694  22.657  28.729  1.00 10.63           O  
ATOM    537  ND2 ASN A  74     -20.536  22.854  27.444  1.00 14.27           N  
ATOM    538  N   ASP A  75     -17.531  20.913  26.615  1.00  4.77           N  
ATOM    539  CA  ASP A  75     -17.637  19.517  26.196  1.00  5.15           C  
ATOM    540  C   ASP A  75     -17.758  19.344  24.669  1.00  5.37           C  
ATOM    541  O   ASP A  75     -18.714  19.824  24.049  1.00  5.22           O  
ATOM    542  CB  ASP A  75     -18.875  18.938  26.900  1.00  6.36           C  
ATOM    543  CG  ASP A  75     -19.118  17.447  26.732  1.00  8.05           C  
ATOM    544  OD1 ASP A  75     -18.399  16.782  25.966  1.00  6.41           O  
ATOM    545  OD2 ASP A  75     -20.048  16.942  27.381  1.00 11.79           O  
ATOM    546  N   THR A  76     -16.780  18.629  24.095  1.00  4.68           N  
ATOM    547  CA  THR A  76     -16.752  18.335  22.659  1.00  4.55           C  
ATOM    548  C   THR A  76     -18.029  17.606  22.200  1.00  5.25           C  
ATOM    549  O   THR A  76     -18.479  17.778  21.064  1.00  4.83           O  
ATOM    550  CB  THR A  76     -15.509  17.475  22.319  1.00  5.22           C  
ATOM    551  OG1 THR A  76     -14.322  18.237  22.595  1.00  7.66           O  
ATOM    552  CG2 THR A  76     -15.493  17.061  20.858  1.00  7.24           C  
ATOM    553  N   GLN A  77     -18.626  16.803  23.082  1.00  4.45           N  
ATOM    554  CA  GLN A  77     -19.858  16.089  22.735  1.00  5.32           C  
ATOM    555  C   GLN A  77     -21.018  17.065  22.502  1.00  5.20           C  
ATOM    556  O   GLN A  77     -21.883  16.826  21.662  1.00  5.70           O  
ATOM    557  CB  GLN A  77     -20.206  15.091  23.843  1.00  5.18           C  
ATOM    558  CG  GLN A  77     -19.110  14.068  24.089  1.00  6.21           C  
ATOM    559  CD  GLN A  77     -19.359  13.230  25.323  1.00  6.94           C  
ATOM    560  OE1 GLN A  77     -19.717  12.060  25.223  1.00  8.06           O  
ATOM    561  NE2 GLN A  77     -19.164  13.832  26.494  1.00  7.30           N  
ATOM    562  N   VAL A  78     -21.029  18.172  23.237  1.00  5.28           N  
ATOM    563  CA  VAL A  78     -22.068  19.178  23.052  1.00  6.26           C  
ATOM    564  C   VAL A  78     -21.760  20.015  21.813  1.00  6.38           C  
ATOM    565  O   VAL A  78     -22.663  20.362  21.054  1.00  6.11           O  
ATOM    566  CB  VAL A  78     -22.211  20.083  24.297  1.00  8.17           C  
ATOM    567  CG1 VAL A  78     -23.158  21.240  24.013  1.00  9.20           C  
ATOM    568  CG2 VAL A  78     -22.740  19.252  25.455  1.00  8.39           C  
ATOM    569  N   ASN A  79     -20.473  20.305  21.591  1.00  5.29           N  
ATOM    570  CA  ASN A  79     -20.062  21.038  20.391  1.00  5.55           C  
ATOM    571  C   ASN A  79     -20.528  20.289  19.140  1.00  5.52           C  
ATOM    572  O   ASN A  79     -20.955  20.901  18.156  1.00  6.28           O  
ATOM    573  CB  ASN A  79     -18.535  21.208  20.372  1.00  5.45           C  
ATOM    574  CG  ASN A  79     -18.041  22.051  21.539  1.00  6.91           C  
ATOM    575  OD1 ASN A  79     -18.829  22.749  22.180  1.00  7.06           O  
ATOM    576  ND2 ASN A  79     -16.740  21.987  21.821  1.00  5.66           N  
ATOM    577  N   THR A  80     -20.482  18.954  19.207  1.00  5.16           N  
ATOM    578  CA  THR A  80     -20.917  18.108  18.096  1.00  5.10           C  
ATOM    579  C   THR A  80     -22.423  18.242  17.831  1.00  5.13           C  
ATOM    580  O   THR A  80     -22.859  18.132  16.689  1.00  5.28           O  
ATOM    581  CB  THR A  80     -20.573  16.627  18.366  1.00  6.59           C  
ATOM    582  OG1 THR A  80     -19.156  16.499  18.554  1.00  7.47           O  
ATOM    583  CG2 THR A  80     -20.997  15.748  17.197  1.00  6.89           C  
ATOM    584  N   GLU A  81     -23.224  18.480  18.877  1.00  4.15           N  
ATOM    585  CA  GLU A  81     -24.675  18.652  18.676  1.00  4.75           C  
ATOM    586  C   GLU A  81     -24.948  19.832  17.754  1.00  4.72           C  
ATOM    587  O   GLU A  81     -25.844  19.773  16.913  1.00  4.99           O  
ATOM    588  CB  GLU A  81     -25.398  18.875  20.002  1.00  5.78           C  
ATOM    589  CG  GLU A  81     -25.342  17.688  20.938  1.00  7.10           C  
ATOM    590  CD  GLU A  81     -26.172  17.894  22.190  1.00 11.17           C  
ATOM    591  OE1 GLU A  81     -27.103  18.740  22.173  1.00 11.10           O  
ATOM    592  OE2 GLU A  81     -25.903  17.201  23.190  1.00 13.45           O  
ATOM    593  N   TYR A  82     -24.163  20.904  17.915  1.00  4.03           N  
ATOM    594  CA  TYR A  82     -24.295  22.081  17.053  1.00  5.01           C  
ATOM    595  C   TYR A  82     -24.022  21.718  15.604  1.00  5.46           C  
ATOM    596  O   TYR A  82     -24.688  22.215  14.693  1.00  5.86           O  
ATOM    597  CB  TYR A  82     -23.321  23.178  17.481  1.00  4.63           C  
ATOM    598  CG  TYR A  82     -23.780  23.966  18.689  1.00  5.87           C  
ATOM    599  CD1 TYR A  82     -23.502  23.532  19.993  1.00  5.87           C  
ATOM    600  CD2 TYR A  82     -24.493  25.157  18.523  1.00  6.56           C  
ATOM    601  CE1 TYR A  82     -23.927  24.273  21.096  1.00  7.12           C  
ATOM    602  CE2 TYR A  82     -24.921  25.901  19.614  1.00  7.04           C  
ATOM    603  CZ  TYR A  82     -24.637  25.457  20.897  1.00  7.28           C  
ATOM    604  OH  TYR A  82     -25.072  26.187  21.981  1.00  8.35           O  
ATOM    605  N   MET A  83     -23.041  20.848  15.387  1.00  5.10           N  
ATOM    606  CA  MET A  83     -22.698  20.457  14.026  1.00  5.38           C  
ATOM    607  C   MET A  83     -23.746  19.542  13.406  1.00  5.74           C  
ATOM    608  O   MET A  83     -24.134  19.739  12.254  1.00  5.86           O  
ATOM    609  CB  MET A  83     -21.349  19.766  13.976  1.00  6.73           C  
ATOM    610  CG  MET A  83     -20.838  19.652  12.556  1.00  8.79           C  
ATOM    611  SD  MET A  83     -19.680  18.311  12.352  1.00 12.05           S  
ATOM    612  CE  MET A  83     -20.755  16.913  12.620  1.00  7.25           C  
ATOM    613  N   VAL A  84     -24.198  18.544  14.162  1.00  5.19           N  
ATOM    614  CA  VAL A  84     -25.208  17.611  13.656  1.00  5.19           C  
ATOM    615  C   VAL A  84     -26.490  18.362  13.296  1.00  5.22           C  
ATOM    616  O   VAL A  84     -27.056  18.152  12.223  1.00  6.06           O  
ATOM    617  CB  VAL A  84     -25.505  16.504  14.700  1.00  6.09           C  
ATOM    618  CG1 VAL A  84     -26.671  15.626  14.250  1.00  7.38           C  
ATOM    619  CG2 VAL A  84     -24.258  15.648  14.899  1.00  6.50           C  
ATOM    620  N   ASN A  85     -26.931  19.257  14.185  1.00  5.01           N  
ATOM    621  CA  ASN A  85     -28.125  20.066  13.920  1.00  5.94           C  
ATOM    622  C   ASN A  85     -27.937  20.909  12.652  1.00  5.69           C  
ATOM    623  O   ASN A  85     -28.843  21.015  11.815  1.00  6.77           O  
ATOM    624  CB  ASN A  85     -28.419  20.992  15.110  1.00  6.75           C  
ATOM    625  CG  ASN A  85     -29.661  21.844  14.888  1.00  8.95           C  
ATOM    626  OD1 ASN A  85     -30.775  21.331  14.856  1.00 11.48           O  
ATOM    627  ND2 ASN A  85     -29.472  23.141  14.726  1.00  7.58           N  
ATOM    628  N   ALA A  86     -26.746  21.495  12.515  1.00  5.07           N  
ATOM    629  CA  ALA A  86     -26.438  22.345  11.374  1.00  5.52           C  
ATOM    630  C   ALA A  86     -26.504  21.571  10.063  1.00  5.81           C  
ATOM    631  O   ALA A  86     -27.061  22.065   9.084  1.00  7.01           O  
ATOM    632  CB  ALA A  86     -25.060  22.969  11.550  1.00  4.44           C  
ATOM    633  N   ILE A  87     -25.941  20.362  10.039  1.00  4.00           N  
ATOM    634  CA  ILE A  87     -25.963  19.550   8.819  1.00  5.90           C  
ATOM    635  C   ILE A  87     -27.397  19.214   8.437  1.00  6.25           C  
ATOM    636  O   ILE A  87     -27.775  19.317   7.274  1.00  7.11           O  
ATOM    637  CB  ILE A  87     -25.149  18.253   9.000  1.00  6.13           C  
ATOM    638  CG1 ILE A  87     -23.667  18.615   9.074  1.00  7.16           C  
ATOM    639  CG2 ILE A  87     -25.408  17.277   7.853  1.00  5.61           C  
ATOM    640  CD1 ILE A  87     -22.793  17.508   9.615  1.00 12.43           C  
ATOM    641  N   THR A  88     -28.195  18.835   9.430  1.00  6.62           N  
ATOM    642  CA  THR A  88     -29.598  18.517   9.190  1.00  6.53           C  
ATOM    643  C   THR A  88     -30.318  19.724   8.573  1.00  7.57           C  
ATOM    644  O   THR A  88     -31.060  19.592   7.590  1.00  8.31           O  
ATOM    645  CB  THR A  88     -30.285  18.108  10.513  1.00  7.84           C  
ATOM    646  OG1 THR A  88     -29.597  16.975  11.059  1.00  8.87           O  
ATOM    647  CG2 THR A  88     -31.750  17.745  10.293  1.00  9.13           C  
ATOM    648  N   ALA A  89     -30.061  20.909   9.128  1.00  7.10           N  
ATOM    649  CA  ALA A  89     -30.701  22.131   8.646  1.00  6.93           C  
ATOM    650  C   ALA A  89     -30.234  22.524   7.241  1.00  6.45           C  
ATOM    651  O   ALA A  89     -31.054  22.867   6.390  1.00  7.45           O  
ATOM    652  CB  ALA A  89     -30.432  23.280   9.617  1.00  7.03           C  
ATOM    653  N   LEU A  90     -28.924  22.491   7.013  1.00  5.43           N  
ATOM    654  CA  LEU A  90     -28.357  22.922   5.740  1.00  5.73           C  
ATOM    655  C   LEU A  90     -28.639  21.952   4.604  1.00  6.12           C  
ATOM    656  O   LEU A  90     -28.752  22.372   3.452  1.00  6.85           O  
ATOM    657  CB  LEU A  90     -26.854  23.162   5.899  1.00  5.30           C  
ATOM    658  CG  LEU A  90     -26.484  24.323   6.831  1.00  5.75           C  
ATOM    659  CD1 LEU A  90     -24.985  24.356   7.080  1.00  6.41           C  
ATOM    660  CD2 LEU A  90     -26.965  25.631   6.233  1.00  6.81           C  
ATOM    661  N   TYR A  91     -28.751  20.669   4.917  1.00  5.43           N  
ATOM    662  CA  TYR A  91     -29.081  19.681   3.899  1.00  6.02           C  
ATOM    663  C   TYR A  91     -30.470  19.980   3.341  1.00  6.75           C  
ATOM    664  O   TYR A  91     -30.659  20.071   2.127  1.00  7.47           O  
ATOM    665  CB  TYR A  91     -29.051  18.288   4.516  1.00  6.54           C  
ATOM    666  CG  TYR A  91     -29.395  17.164   3.565  1.00  6.70           C  
ATOM    667  CD1 TYR A  91     -28.435  16.637   2.698  1.00  7.83           C  
ATOM    668  CD2 TYR A  91     -30.663  16.576   3.584  1.00  7.76           C  
ATOM    669  CE1 TYR A  91     -28.722  15.548   1.879  1.00  8.17           C  
ATOM    670  CE2 TYR A  91     -30.963  15.486   2.768  1.00  9.21           C  
ATOM    671  CZ  TYR A  91     -29.986  14.975   1.921  1.00  8.89           C  
ATOM    672  OH  TYR A  91     -30.273  13.883   1.122  1.00 11.97           O  
ATOM    673  N   ALA A  92     -31.435  20.168   4.245  1.00  7.06           N  
ATOM    674  CA  ALA A  92     -32.802  20.482   3.835  1.00  7.19           C  
ATOM    675  C   ALA A  92     -32.874  21.861   3.191  1.00  7.88           C  
ATOM    676  O   ALA A  92     -33.531  22.044   2.160  1.00  9.68           O  
ATOM    677  CB  ALA A  92     -33.726  20.435   5.038  1.00  7.09           C  
ATOM    678  N   GLY A  93     -32.175  22.820   3.801  1.00  7.50           N  
ATOM    679  CA  GLY A  93     -32.202  24.200   3.337  1.00  7.74           C  
ATOM    680  C   GLY A  93     -31.571  24.426   1.977  1.00  7.85           C  
ATOM    681  O   GLY A  93     -31.786  25.472   1.367  1.00  8.51           O  
ATOM    682  N   SER A  94     -30.789  23.461   1.501  1.00  8.78           N  
ATOM    683  CA  SER A  94     -30.150  23.591   0.190  1.00  9.66           C  
ATOM    684  C   SER A  94     -30.829  22.713  -0.863  1.00 10.05           C  
ATOM    685  O   SER A  94     -30.269  22.490  -1.931  1.00 11.20           O  
ATOM    686  CB  SER A  94     -28.655  23.241   0.284  1.00  9.57           C  
ATOM    687  OG  SER A  94     -28.464  21.902   0.706  1.00  9.57           O  
ATOM    688  N   GLY A  95     -32.039  22.227  -0.554  1.00 11.12           N  
ATOM    689  CA  GLY A  95     -32.776  21.387  -1.493  1.00 11.75           C  
ATOM    690  C   GLY A  95     -32.453  19.904  -1.366  1.00 11.91           C  
ATOM    691  O   GLY A  95     -32.524  19.161  -2.350  1.00 12.02           O  
ATOM    692  N   ASN A  96     -32.118  19.472  -0.143  1.00 10.44           N  
ATOM    693  CA  ASN A  96     -31.756  18.078   0.129  1.00 10.32           C  
ATOM    694  C   ASN A  96     -30.548  17.628  -0.687  1.00 10.02           C  
ATOM    695  O   ASN A  96     -30.556  16.591  -1.350  1.00 11.53           O  
ATOM    696  CB  ASN A  96     -32.952  17.155  -0.088  1.00 13.40           C  
ATOM    697  CG  ASN A  96     -34.096  17.512   0.846  1.00 16.75           C  
ATOM    698  OD1 ASN A  96     -33.906  17.627   2.053  1.00 17.64           O  
ATOM    699  ND2 ASN A  96     -35.285  17.703   0.283  1.00 19.57           N  
ATOM    700  N   ASN A  97     -29.505  18.437  -0.624  1.00  8.45           N  
ATOM    701  CA  ASN A  97     -28.258  18.144  -1.303  1.00  8.36           C  
ATOM    702  C   ASN A  97     -27.147  18.003  -0.277  1.00  7.94           C  
ATOM    703  O   ASN A  97     -27.118  18.749   0.701  1.00  8.11           O  
ATOM    704  CB  ASN A  97     -27.896  19.277  -2.262  1.00 10.24           C  
ATOM    705  CG  ASN A  97     -28.772  19.298  -3.495  1.00 13.05           C  
ATOM    706  OD1 ASN A  97     -28.704  18.396  -4.319  1.00 15.67           O  
ATOM    707  ND2 ASN A  97     -29.594  20.327  -3.622  1.00 12.57           N  
ATOM    708  N   LYS A  98     -26.248  17.045  -0.492  1.00  7.61           N  
ATOM    709  CA  LYS A  98     -25.116  16.859   0.416  1.00  7.39           C  
ATOM    710  C   LYS A  98     -24.265  18.124   0.435  1.00  7.64           C  
ATOM    711  O   LYS A  98     -24.221  18.865  -0.548  1.00  7.68           O  
ATOM    712  CB  LYS A  98     -24.227  15.718  -0.051  1.00  7.51           C  
ATOM    713  CG  LYS A  98     -24.814  14.331   0.026  1.00  9.24           C  
ATOM    714  CD  LYS A  98     -23.744  13.355  -0.419  1.00 11.12           C  
ATOM    715  CE  LYS A  98     -24.089  11.923  -0.114  1.00 13.73           C  
ATOM    716  NZ  LYS A  98     -22.972  11.031  -0.522  1.00 13.04           N  
ATOM    717  N   LEU A  99     -23.569  18.363   1.534  1.00  6.63           N  
ATOM    718  CA  LEU A  99     -22.726  19.546   1.619  1.00  7.11           C  
ATOM    719  C   LEU A  99     -21.368  19.193   2.209  1.00  5.75           C  
ATOM    720  O   LEU A  99     -21.251  18.250   2.987  1.00  6.29           O  
ATOM    721  CB  LEU A  99     -23.388  20.623   2.496  1.00  7.48           C  
ATOM    722  CG  LEU A  99     -23.685  20.225   3.949  1.00  7.36           C  
ATOM    723  CD1 LEU A  99     -23.429  21.400   4.879  1.00 10.87           C  
ATOM    724  CD2 LEU A  99     -25.120  19.728   4.077  1.00  9.57           C  
ATOM    725  N   PRO A 100     -20.318  19.917   1.814  1.00  4.79           N  
ATOM    726  CA  PRO A 100     -18.980  19.681   2.342  1.00  4.90           C  
ATOM    727  C   PRO A 100     -18.819  20.322   3.722  1.00  4.75           C  
ATOM    728  O   PRO A 100     -19.497  21.307   4.060  1.00  5.14           O  
ATOM    729  CB  PRO A 100     -18.068  20.337   1.309  1.00  5.50           C  
ATOM    730  CG  PRO A 100     -18.891  21.478   0.808  1.00  7.53           C  
ATOM    731  CD  PRO A 100     -20.310  20.960   0.767  1.00  5.81           C  
ATOM    732  N   VAL A 101     -17.931  19.740   4.510  1.00  3.94           N  
ATOM    733  CA  VAL A 101     -17.598  20.262   5.825  1.00  3.64           C  
ATOM    734  C   VAL A 101     -16.093  20.546   5.842  1.00  4.42           C  
ATOM    735  O   VAL A 101     -15.295  19.713   5.412  1.00  4.74           O  
ATOM    736  CB  VAL A 101     -17.956  19.241   6.944  1.00  4.59           C  
ATOM    737  CG1 VAL A 101     -17.559  19.782   8.312  1.00  5.04           C  
ATOM    738  CG2 VAL A 101     -19.451  18.946   6.917  1.00  4.46           C  
ATOM    739  N   LEU A 102     -15.728  21.741   6.276  1.00  3.54           N  
ATOM    740  CA  LEU A 102     -14.327  22.142   6.337  1.00  3.46           C  
ATOM    741  C   LEU A 102     -14.029  22.551   7.766  1.00  4.43           C  
ATOM    742  O   LEU A 102     -14.785  23.318   8.363  1.00  4.09           O  
ATOM    743  CB  LEU A 102     -14.083  23.297   5.353  1.00  4.47           C  
ATOM    744  CG  LEU A 102     -12.634  23.755   5.146  1.00  4.88           C  
ATOM    745  CD1 LEU A 102     -12.465  24.302   3.741  1.00  7.00           C  
ATOM    746  CD2 LEU A 102     -12.251  24.809   6.176  1.00  5.92           C  
ATOM    747  N   THR A 103     -12.944  22.022   8.324  1.00  3.75           N  
ATOM    748  CA  THR A 103     -12.685  22.236   9.740  1.00  3.73           C  
ATOM    749  C   THR A 103     -11.239  22.615  10.036  1.00  4.64           C  
ATOM    750  O   THR A 103     -10.345  22.441   9.201  1.00  4.49           O  
ATOM    751  CB  THR A 103     -13.004  20.949  10.532  1.00  4.34           C  
ATOM    752  OG1 THR A 103     -12.002  19.959  10.241  1.00  4.52           O  
ATOM    753  CG2 THR A 103     -14.368  20.384  10.139  1.00  4.67           C  
ATOM    754  N   TRP A 104     -11.036  23.120  11.253  1.00  4.25           N  
ATOM    755  CA  TRP A 104      -9.705  23.437  11.749  1.00  3.80           C  
ATOM    756  C   TRP A 104      -9.575  22.917  13.172  1.00  4.73           C  
ATOM    757  O   TRP A 104     -10.513  23.046  13.970  1.00  4.66           O  
ATOM    758  CB  TRP A 104      -9.456  24.952  11.755  1.00  4.10           C  
ATOM    759  CG  TRP A 104      -8.078  25.347  12.245  1.00  4.49           C  
ATOM    760  CD1 TRP A 104      -6.880  24.756  11.920  1.00  5.62           C  
ATOM    761  CD2 TRP A 104      -7.761  26.447  13.132  1.00  4.37           C  
ATOM    762  NE1 TRP A 104      -5.864  25.426  12.554  1.00  4.71           N  
ATOM    763  CE2 TRP A 104      -6.351  26.460  13.300  1.00  5.12           C  
ATOM    764  CE3 TRP A 104      -8.530  27.421  13.798  1.00  6.28           C  
ATOM    765  CZ2 TRP A 104      -5.693  27.401  14.101  1.00  4.84           C  
ATOM    766  CZ3 TRP A 104      -7.878  28.361  14.595  1.00  7.06           C  
ATOM    767  CH2 TRP A 104      -6.473  28.343  14.740  1.00  7.11           C  
ATOM    768  N   SER A 105      -8.424  22.313  13.475  1.00  3.99           N  
ATOM    769  CA  SER A 105      -8.136  21.862  14.832  1.00  5.02           C  
ATOM    770  C   SER A 105      -9.268  20.966  15.394  1.00  3.52           C  
ATOM    771  O   SER A 105      -9.669  20.008  14.737  1.00  3.42           O  
ATOM    772  CB  SER A 105      -7.904  23.111  15.702  1.00  8.11           C  
ATOM    773  OG  SER A 105      -7.320  22.766  16.938  1.00 13.88           O  
ATOM    774  N   GLN A 106      -9.800  21.310  16.583  1.00  3.46           N  
ATOM    775  CA  GLN A 106     -10.865  20.530  17.228  1.00  2.38           C  
ATOM    776  C   GLN A 106     -12.063  20.286  16.315  1.00  2.37           C  
ATOM    777  O   GLN A 106     -12.758  19.282  16.468  1.00  3.35           O  
ATOM    778  CB  GLN A 106     -11.356  21.252  18.490  1.00  2.16           C  
ATOM    779  CG  GLN A 106     -12.350  20.427  19.295  1.00  3.97           C  
ATOM    780  CD  GLN A 106     -13.124  21.216  20.343  1.00  6.46           C  
ATOM    781  OE1 GLN A 106     -14.205  20.795  20.748  1.00  7.82           O  
ATOM    782  NE2 GLN A 106     -12.584  22.352  20.787  1.00  5.48           N  
ATOM    783  N   GLY A 107     -12.320  21.217  15.394  1.00  2.71           N  
ATOM    784  CA  GLY A 107     -13.447  21.065  14.478  1.00  3.46           C  
ATOM    785  C   GLY A 107     -13.457  19.718  13.756  1.00  3.73           C  
ATOM    786  O   GLY A 107     -14.532  19.152  13.496  1.00  4.81           O  
ATOM    787  N   GLY A 108     -12.263  19.212  13.420  1.00  3.53           N  
ATOM    788  CA  GLY A 108     -12.147  17.921  12.742  1.00  4.28           C  
ATOM    789  C   GLY A 108     -12.536  16.772  13.645  1.00  4.49           C  
ATOM    790  O   GLY A 108     -13.162  15.808  13.203  1.00  5.16           O  
ATOM    791  N   LEU A 109     -12.149  16.871  14.914  1.00  4.29           N  
ATOM    792  CA  LEU A 109     -12.523  15.873  15.905  1.00  4.67           C  
ATOM    793  C   LEU A 109     -14.052  15.886  16.091  1.00  5.02           C  
ATOM    794  O   LEU A 109     -14.694  14.837  16.172  1.00  5.37           O  
ATOM    795  CB  LEU A 109     -11.806  16.185  17.224  1.00  5.28           C  
ATOM    796  CG  LEU A 109     -12.140  15.304  18.433  1.00  5.76           C  
ATOM    797  CD1 LEU A 109     -11.814  13.847  18.138  1.00  6.80           C  
ATOM    798  CD2 LEU A 109     -11.361  15.784  19.648  1.00  6.00           C  
ATOM    799  N   VAL A 110     -14.630  17.091  16.121  1.00  3.67           N  
ATOM    800  CA  VAL A 110     -16.080  17.244  16.249  1.00  4.66           C  
ATOM    801  C   VAL A 110     -16.798  16.589  15.055  1.00  5.47           C  
ATOM    802  O   VAL A 110     -17.768  15.843  15.227  1.00  5.14           O  
ATOM    803  CB  VAL A 110     -16.453  18.746  16.342  1.00  4.33           C  
ATOM    804  CG1 VAL A 110     -17.944  18.959  16.108  1.00  5.30           C  
ATOM    805  CG2 VAL A 110     -16.060  19.284  17.711  1.00  4.79           C  
ATOM    806  N   ALA A 111     -16.293  16.847  13.847  1.00  5.44           N  
ATOM    807  CA  ALA A 111     -16.888  16.282  12.637  1.00  5.43           C  
ATOM    808  C   ALA A 111     -16.849  14.749  12.652  1.00  5.19           C  
ATOM    809  O   ALA A 111     -17.853  14.091  12.368  1.00  5.84           O  
ATOM    810  CB  ALA A 111     -16.157  16.809  11.406  1.00  5.97           C  
ATOM    811  N   GLN A 112     -15.696  14.184  12.994  1.00  4.35           N  
ATOM    812  CA  GLN A 112     -15.547  12.733  12.999  1.00  5.49           C  
ATOM    813  C   GLN A 112     -16.360  12.090  14.134  1.00  6.32           C  
ATOM    814  O   GLN A 112     -16.896  10.996  13.973  1.00  6.39           O  
ATOM    815  CB  GLN A 112     -14.056  12.360  13.082  1.00  7.08           C  
ATOM    816  CG  GLN A 112     -13.733  10.903  12.753  1.00  7.98           C  
ATOM    817  CD  GLN A 112     -14.047  10.487  11.311  1.00  8.11           C  
ATOM    818  OE1 GLN A 112     -14.557  11.267  10.503  1.00  7.73           O  
ATOM    819  NE2 GLN A 112     -13.738   9.243  10.988  1.00  7.83           N  
ATOM    820  N   TRP A 113     -16.475  12.781  15.270  1.00  5.11           N  
ATOM    821  CA  TRP A 113     -17.297  12.283  16.374  1.00  4.51           C  
ATOM    822  C   TRP A 113     -18.761  12.240  15.932  1.00  5.43           C  
ATOM    823  O   TRP A 113     -19.485  11.277  16.208  1.00  6.65           O  
ATOM    824  CB  TRP A 113     -17.142  13.197  17.600  1.00  5.39           C  
ATOM    825  CG  TRP A 113     -17.860  12.709  18.829  1.00  4.90           C  
ATOM    826  CD1 TRP A 113     -19.120  13.050  19.236  1.00  5.63           C  
ATOM    827  CD2 TRP A 113     -17.335  11.809  19.832  1.00  5.99           C  
ATOM    828  NE1 TRP A 113     -19.393  12.415  20.418  1.00  7.14           N  
ATOM    829  CE2 TRP A 113     -18.336  11.651  20.819  1.00  6.18           C  
ATOM    830  CE3 TRP A 113     -16.113  11.120  19.993  1.00  6.06           C  
ATOM    831  CZ2 TRP A 113     -18.158  10.834  21.951  1.00  7.13           C  
ATOM    832  CZ3 TRP A 113     -15.936  10.311  21.112  1.00  6.08           C  
ATOM    833  CH2 TRP A 113     -16.952  10.175  22.077  1.00  6.01           C  
ATOM    834  N   GLY A 114     -19.185  13.285  15.223  1.00  4.98           N  
ATOM    835  CA  GLY A 114     -20.554  13.343  14.727  1.00  4.93           C  
ATOM    836  C   GLY A 114     -20.852  12.234  13.731  1.00  5.41           C  
ATOM    837  O   GLY A 114     -21.889  11.576  13.811  1.00  6.57           O  
ATOM    838  N   LEU A 115     -19.936  12.017  12.794  1.00  4.58           N  
ATOM    839  CA  LEU A 115     -20.118  10.983  11.781  1.00  6.12           C  
ATOM    840  C   LEU A 115     -20.106   9.583  12.383  1.00  6.44           C  
ATOM    841  O   LEU A 115     -20.768   8.676  11.885  1.00  8.39           O  
ATOM    842  CB  LEU A 115     -19.026  11.109  10.711  1.00  7.30           C  
ATOM    843  CG  LEU A 115     -19.159  12.310   9.768  1.00  8.01           C  
ATOM    844  CD1 LEU A 115     -17.853  12.548   9.027  1.00  7.72           C  
ATOM    845  CD2 LEU A 115     -20.307  12.080   8.793  1.00  7.56           C  
ATOM    846  N   THR A 116     -19.350   9.405  13.454  1.00  6.30           N  
ATOM    847  CA  THR A 116     -19.263   8.097  14.095  1.00  6.33           C  
ATOM    848  C   THR A 116     -20.526   7.766  14.908  1.00  6.88           C  
ATOM    849  O   THR A 116     -21.055   6.663  14.799  1.00  7.58           O  
ATOM    850  CB  THR A 116     -18.023   8.028  15.029  1.00  6.26           C  
ATOM    851  OG1 THR A 116     -16.836   8.236  14.255  1.00  5.81           O  
ATOM    852  CG2 THR A 116     -17.931   6.676  15.728  1.00  5.84           C  
ATOM    853  N   PHE A 117     -21.012   8.726  15.696  1.00  5.98           N  
ATOM    854  CA  PHE A 117     -22.110   8.449  16.620  1.00  6.14           C  
ATOM    855  C   PHE A 117     -23.507   8.888  16.180  1.00  6.69           C  
ATOM    856  O   PHE A 117     -24.485   8.498  16.815  1.00  7.22           O  
ATOM    857  CB  PHE A 117     -21.767   9.034  17.987  1.00  5.57           C  
ATOM    858  CG  PHE A 117     -20.607   8.327  18.630  1.00  6.30           C  
ATOM    859  CD1 PHE A 117     -20.768   7.051  19.177  1.00  8.32           C  
ATOM    860  CD2 PHE A 117     -19.343   8.911  18.657  1.00  6.73           C  
ATOM    861  CE1 PHE A 117     -19.690   6.374  19.742  1.00  8.29           C  
ATOM    862  CE2 PHE A 117     -18.262   8.238  19.218  1.00  8.61           C  
ATOM    863  CZ  PHE A 117     -18.435   6.969  19.760  1.00  7.12           C  
ATOM    864  N   PHE A 118     -23.614   9.683  15.118  1.00  6.33           N  
ATOM    865  CA  PHE A 118     -24.926  10.128  14.627  1.00  7.31           C  
ATOM    866  C   PHE A 118     -25.086   9.670  13.175  1.00  8.10           C  
ATOM    867  O   PHE A 118     -24.836  10.430  12.237  1.00  7.51           O  
ATOM    868  CB  PHE A 118     -25.043  11.664  14.714  1.00  6.94           C  
ATOM    869  CG  PHE A 118     -25.058  12.206  16.119  1.00  8.31           C  
ATOM    870  CD1 PHE A 118     -23.880  12.284  16.870  1.00  9.18           C  
ATOM    871  CD2 PHE A 118     -26.257  12.611  16.709  1.00  8.66           C  
ATOM    872  CE1 PHE A 118     -23.900  12.754  18.180  1.00 11.03           C  
ATOM    873  CE2 PHE A 118     -26.282  13.082  18.019  1.00 10.61           C  
ATOM    874  CZ  PHE A 118     -25.104  13.150  18.756  1.00 10.37           C  
ATOM    875  N   PRO A 119     -25.536   8.422  12.974  1.00  8.32           N  
ATOM    876  CA  PRO A 119     -25.701   7.823  11.640  1.00  8.43           C  
ATOM    877  C   PRO A 119     -26.482   8.641  10.604  1.00  8.36           C  
ATOM    878  O   PRO A 119     -26.132   8.594   9.424  1.00  9.11           O  
ATOM    879  CB  PRO A 119     -26.374   6.477  11.930  1.00  9.65           C  
ATOM    880  CG  PRO A 119     -25.902   6.156  13.311  1.00  9.81           C  
ATOM    881  CD  PRO A 119     -25.961   7.476  14.029  1.00  9.30           C  
ATOM    882  N   SER A 120     -27.504   9.401  11.031  1.00  7.38           N  
ATOM    883  CA  SER A 120     -28.358  10.116  10.069  1.00  9.01           C  
ATOM    884  C   SER A 120     -27.618  11.139   9.198  1.00  9.14           C  
ATOM    885  O   SER A 120     -28.081  11.447   8.093  1.00 10.14           O  
ATOM    886  CB  SER A 120     -29.531  10.814  10.771  1.00 10.08           C  
ATOM    887  OG  SER A 120     -29.120  12.027  11.382  1.00 11.89           O  
ATOM    888  N   ILE A 121     -26.489  11.673   9.667  1.00  9.09           N  
ATOM    889  CA  ILE A 121     -25.787  12.696   8.878  1.00  8.99           C  
ATOM    890  C   ILE A 121     -24.776  12.122   7.887  1.00  8.68           C  
ATOM    891  O   ILE A 121     -24.242  12.860   7.058  1.00  8.39           O  
ATOM    892  CB  ILE A 121     -25.049  13.735   9.766  1.00  9.47           C  
ATOM    893  CG1 ILE A 121     -23.924  13.071  10.567  1.00  9.89           C  
ATOM    894  CG2 ILE A 121     -26.036  14.428  10.688  1.00 10.29           C  
ATOM    895  CD1 ILE A 121     -22.927  14.056  11.151  1.00 10.36           C  
ATOM    896  N   ARG A 122     -24.510  10.820   7.960  1.00  8.06           N  
ATOM    897  CA  ARG A 122     -23.517  10.216   7.075  1.00  8.20           C  
ATOM    898  C   ARG A 122     -23.852  10.395   5.596  1.00  8.72           C  
ATOM    899  O   ARG A 122     -22.951  10.608   4.783  1.00 10.63           O  
ATOM    900  CB  ARG A 122     -23.347   8.733   7.400  1.00  8.99           C  
ATOM    901  CG  ARG A 122     -22.789   8.484   8.788  1.00  7.99           C  
ATOM    902  CD  ARG A 122     -22.704   7.004   9.102  1.00  8.75           C  
ATOM    903  NE  ARG A 122     -22.394   6.798  10.510  1.00  9.44           N  
ATOM    904  CZ  ARG A 122     -22.373   5.602  11.089  1.00 10.42           C  
ATOM    905  NH1 ARG A 122     -22.846   4.532  10.459  1.00 11.83           N  
ATOM    906  NH2 ARG A 122     -21.996   5.504  12.350  1.00 10.53           N  
ATOM    907  N   SER A 123     -25.135  10.316   5.240  1.00  7.27           N  
ATOM    908  CA  SER A 123     -25.519  10.481   3.835  1.00  9.08           C  
ATOM    909  C   SER A 123     -25.807  11.946   3.486  1.00  8.65           C  
ATOM    910  O   SER A 123     -26.243  12.239   2.370  1.00  9.38           O  
ATOM    911  CB  SER A 123     -26.743   9.614   3.498  1.00 10.25           C  
ATOM    912  OG  SER A 123     -27.885  10.028   4.228  1.00 14.51           O  
ATOM    913  N   LYS A 124     -25.559  12.859   4.434  1.00  5.82           N  
ATOM    914  CA  LYS A 124     -25.817  14.285   4.207  1.00  6.33           C  
ATOM    915  C   LYS A 124     -24.524  15.089   4.044  1.00  6.15           C  
ATOM    916  O   LYS A 124     -24.556  16.224   3.563  1.00  7.63           O  
ATOM    917  CB  LYS A 124     -26.670  14.851   5.350  1.00  6.47           C  
ATOM    918  CG  LYS A 124     -27.997  14.128   5.473  1.00  5.56           C  
ATOM    919  CD  LYS A 124     -28.911  14.723   6.523  1.00  8.20           C  
ATOM    920  CE  LYS A 124     -30.218  13.945   6.537  1.00  8.82           C  
ATOM    921  NZ  LYS A 124     -31.162  14.408   7.589  1.00 10.98           N  
ATOM    922  N   VAL A 125     -23.400  14.494   4.448  1.00  6.42           N  
ATOM    923  CA  VAL A 125     -22.096  15.137   4.298  1.00  6.13           C  
ATOM    924  C   VAL A 125     -21.411  14.618   3.037  1.00  6.12           C  
ATOM    925  O   VAL A 125     -21.180  13.420   2.888  1.00  7.74           O  
ATOM    926  CB  VAL A 125     -21.188  14.867   5.525  1.00  6.62           C  
ATOM    927  CG1 VAL A 125     -19.810  15.482   5.313  1.00  6.52           C  
ATOM    928  CG2 VAL A 125     -21.837  15.437   6.778  1.00  6.78           C  
ATOM    929  N   ASP A 126     -21.094  15.530   2.136  1.00  6.12           N  
ATOM    930  CA  ASP A 126     -20.485  15.172   0.863  1.00  7.65           C  
ATOM    931  C   ASP A 126     -19.023  14.749   1.016  1.00  6.88           C  
ATOM    932  O   ASP A 126     -18.582  13.758   0.436  1.00  7.42           O  
ATOM    933  CB  ASP A 126     -20.586  16.369  -0.086  1.00  9.65           C  
ATOM    934  CG  ASP A 126     -20.321  15.996  -1.526  1.00 14.27           C  
ATOM    935  OD1 ASP A 126     -21.024  15.105  -2.058  1.00 17.25           O  
ATOM    936  OD2 ASP A 126     -19.417  16.590  -2.129  1.00 15.59           O  
ATOM    937  N   ARG A 127     -18.284  15.519   1.794  1.00  5.91           N  
ATOM    938  CA  ARG A 127     -16.871  15.260   1.999  1.00  4.33           C  
ATOM    939  C   ARG A 127     -16.388  16.085   3.175  1.00  4.54           C  
ATOM    940  O   ARG A 127     -17.047  17.054   3.573  1.00  4.95           O  
ATOM    941  CB  ARG A 127     -16.075  15.639   0.734  1.00  4.97           C  
ATOM    942  CG  ARG A 127     -16.052  17.132   0.421  1.00  5.66           C  
ATOM    943  CD  ARG A 127     -15.596  17.409  -1.009  1.00  7.22           C  
ATOM    944  NE  ARG A 127     -16.585  16.958  -1.988  1.00  7.10           N  
ATOM    945  CZ  ARG A 127     -16.305  16.744  -3.278  1.00  9.71           C  
ATOM    946  NH1 ARG A 127     -15.081  16.927  -3.747  1.00  8.49           N  
ATOM    947  NH2 ARG A 127     -17.264  16.339  -4.105  1.00 11.50           N  
ATOM    948  N   LEU A 128     -15.246  15.695   3.726  1.00  4.14           N  
ATOM    949  CA  LEU A 128     -14.659  16.400   4.848  1.00  3.81           C  
ATOM    950  C   LEU A 128     -13.243  16.862   4.494  1.00  3.98           C  
ATOM    951  O   LEU A 128     -12.424  16.075   4.025  1.00  3.81           O  
ATOM    952  CB  LEU A 128     -14.630  15.473   6.075  1.00  5.36           C  
ATOM    953  CG  LEU A 128     -13.870  15.952   7.330  1.00  5.61           C  
ATOM    954  CD1 LEU A 128     -14.469  17.255   7.854  1.00  6.21           C  
ATOM    955  CD2 LEU A 128     -13.933  14.870   8.415  1.00  6.32           C  
ATOM    956  N   MET A 129     -12.995  18.152   4.682  1.00  2.48           N  
ATOM    957  CA  MET A 129     -11.672  18.730   4.477  1.00  3.75           C  
ATOM    958  C   MET A 129     -11.216  19.267   5.833  1.00  3.33           C  
ATOM    959  O   MET A 129     -11.726  20.287   6.310  1.00  3.96           O  
ATOM    960  CB  MET A 129     -11.735  19.861   3.428  1.00  5.31           C  
ATOM    961  CG  MET A 129     -10.431  20.636   3.233  1.00  6.73           C  
ATOM    962  SD  MET A 129      -9.089  19.646   2.546  1.00  6.78           S  
ATOM    963  CE  MET A 129      -7.961  19.557   3.937  1.00  7.28           C  
ATOM    964  N   ALA A 130     -10.307  18.534   6.473  1.00  3.06           N  
ATOM    965  CA  ALA A 130      -9.863  18.884   7.813  1.00  3.47           C  
ATOM    966  C   ALA A 130      -8.427  19.394   7.839  1.00  3.71           C  
ATOM    967  O   ALA A 130      -7.517  18.730   7.344  1.00  4.51           O  
ATOM    968  CB  ALA A 130      -9.997  17.669   8.716  1.00  3.85           C  
ATOM    969  N   PHE A 131      -8.244  20.577   8.424  1.00  3.58           N  
ATOM    970  CA  PHE A 131      -6.915  21.165   8.581  1.00  3.26           C  
ATOM    971  C   PHE A 131      -6.450  20.996  10.032  1.00  4.47           C  
ATOM    972  O   PHE A 131      -7.151  21.388  10.967  1.00  4.38           O  
ATOM    973  CB  PHE A 131      -6.939  22.652   8.201  1.00  4.05           C  
ATOM    974  CG  PHE A 131      -7.255  22.909   6.742  1.00  3.64           C  
ATOM    975  CD1 PHE A 131      -6.266  22.775   5.766  1.00  4.27           C  
ATOM    976  CD2 PHE A 131      -8.539  23.282   6.343  1.00  5.65           C  
ATOM    977  CE1 PHE A 131      -6.551  23.009   4.423  1.00  5.34           C  
ATOM    978  CE2 PHE A 131      -8.830  23.518   4.996  1.00  5.57           C  
ATOM    979  CZ  PHE A 131      -7.836  23.380   4.038  1.00  5.46           C  
ATOM    980  N   ALA A 132      -5.287  20.371  10.195  1.00  3.00           N  
ATOM    981  CA  ALA A 132      -4.697  20.097  11.522  1.00  3.14           C  
ATOM    982  C   ALA A 132      -5.669  19.414  12.504  1.00  3.97           C  
ATOM    983  O   ALA A 132      -5.766  19.836  13.654  1.00  4.94           O  
ATOM    984  CB  ALA A 132      -4.171  21.395  12.136  1.00  4.47           C  
ATOM    985  N   PRO A 133      -6.415  18.361  12.085  1.00  3.56           N  
ATOM    986  CA  PRO A 133      -7.356  17.670  12.983  1.00  4.06           C  
ATOM    987  C   PRO A 133      -6.613  16.857  14.039  1.00  4.28           C  
ATOM    988  O   PRO A 133      -5.541  16.304  13.779  1.00  6.19           O  
ATOM    989  CB  PRO A 133      -8.166  16.785  12.042  1.00  4.15           C  
ATOM    990  CG  PRO A 133      -7.174  16.459  10.970  1.00  3.74           C  
ATOM    991  CD  PRO A 133      -6.405  17.734  10.747  1.00  3.98           C  
ATOM    992  N   ASP A 134      -7.163  16.803  15.238  1.00  4.25           N  
ATOM    993  CA  ASP A 134      -6.514  16.063  16.307  1.00  4.46           C  
ATOM    994  C   ASP A 134      -7.355  14.862  16.732  1.00  5.46           C  
ATOM    995  O   ASP A 134      -7.872  14.806  17.851  1.00  5.75           O  
ATOM    996  CB  ASP A 134      -6.205  17.005  17.489  1.00  5.27           C  
ATOM    997  CG  ASP A 134      -7.411  17.725  18.088  1.00  7.51           C  
ATOM    998  OD1 ASP A 134      -8.422  17.952  17.378  1.00  6.92           O  
ATOM    999  OD2 ASP A 134      -7.335  18.076  19.281  1.00  9.45           O  
ATOM   1000  N   TYR A 135      -7.476  13.884  15.825  1.00  3.91           N  
ATOM   1001  CA  TYR A 135      -8.305  12.699  16.084  1.00  5.07           C  
ATOM   1002  C   TYR A 135      -7.800  11.868  17.260  1.00  5.73           C  
ATOM   1003  O   TYR A 135      -8.600  11.204  17.942  1.00  7.01           O  
ATOM   1004  CB  TYR A 135      -8.386  11.821  14.836  1.00  4.88           C  
ATOM   1005  CG  TYR A 135      -8.887  12.550  13.613  1.00  3.78           C  
ATOM   1006  CD1 TYR A 135     -10.164  13.119  13.587  1.00  5.50           C  
ATOM   1007  CD2 TYR A 135      -8.094  12.645  12.472  1.00  4.30           C  
ATOM   1008  CE1 TYR A 135     -10.644  13.760  12.449  1.00  4.98           C  
ATOM   1009  CE2 TYR A 135      -8.557  13.281  11.325  1.00  4.87           C  
ATOM   1010  CZ  TYR A 135      -9.836  13.837  11.317  1.00  5.85           C  
ATOM   1011  OH  TYR A 135     -10.304  14.466  10.183  1.00  6.48           O  
ATOM   1012  N   LYS A 136      -6.481  11.880  17.480  1.00  4.82           N  
ATOM   1013  CA  LYS A 136      -5.893  11.154  18.610  1.00  5.91           C  
ATOM   1014  C   LYS A 136      -5.504  12.121  19.728  1.00  6.11           C  
ATOM   1015  O   LYS A 136      -4.784  11.750  20.661  1.00  8.85           O  
ATOM   1016  CB  LYS A 136      -4.662  10.350  18.165  1.00  6.58           C  
ATOM   1017  CG  LYS A 136      -4.989   9.186  17.242  1.00  9.58           C  
ATOM   1018  CD  LYS A 136      -3.843   8.177  17.169  1.00 13.68           C  
ATOM   1019  CE  LYS A 136      -3.018   8.338  15.910  1.00 13.40           C  
ATOM   1020  NZ  LYS A 136      -3.783   7.980  14.682  1.00  9.14           N  
ATOM   1021  N   GLY A 137      -5.992  13.355  19.629  1.00  5.34           N  
ATOM   1022  CA  GLY A 137      -5.676  14.369  20.612  1.00  4.84           C  
ATOM   1023  C   GLY A 137      -4.260  14.892  20.454  1.00  5.21           C  
ATOM   1024  O   GLY A 137      -3.643  14.742  19.397  1.00  6.46           O  
ATOM   1025  N   THR A 138      -3.743  15.505  21.508  1.00  4.89           N  
ATOM   1026  CA  THR A 138      -2.376  16.006  21.501  1.00  4.57           C  
ATOM   1027  C   THR A 138      -1.719  15.728  22.849  1.00  5.10           C  
ATOM   1028  O   THR A 138      -2.358  15.850  23.898  1.00  5.03           O  
ATOM   1029  CB  THR A 138      -2.313  17.525  21.201  1.00  4.38           C  
ATOM   1030  OG1 THR A 138      -0.953  17.969  21.300  1.00  4.68           O  
ATOM   1031  CG2 THR A 138      -3.182  18.324  22.171  1.00  3.90           C  
ATOM   1032  N   VAL A 139      -0.454  15.317  22.813  1.00  4.45           N  
ATOM   1033  CA  VAL A 139       0.272  15.029  24.046  1.00  6.19           C  
ATOM   1034  C   VAL A 139       0.647  16.312  24.782  1.00  7.67           C  
ATOM   1035  O   VAL A 139       0.924  16.286  25.980  1.00  8.33           O  
ATOM   1036  CB  VAL A 139       1.571  14.210  23.783  1.00  7.12           C  
ATOM   1037  CG1 VAL A 139       1.219  12.850  23.200  1.00  8.61           C  
ATOM   1038  CG2 VAL A 139       2.515  14.961  22.840  1.00  7.38           C  
ATOM   1039  N   LEU A 140       0.637  17.436  24.064  1.00  7.37           N  
ATOM   1040  CA  LEU A 140       1.051  18.709  24.641  1.00  8.21           C  
ATOM   1041  C   LEU A 140       0.088  19.252  25.703  1.00  8.04           C  
ATOM   1042  O   LEU A 140       0.473  20.108  26.503  1.00 10.24           O  
ATOM   1043  CB  LEU A 140       1.271  19.729  23.514  1.00  8.63           C  
ATOM   1044  CG  LEU A 140       2.329  19.326  22.472  1.00  9.02           C  
ATOM   1045  CD1 LEU A 140       2.552  20.447  21.477  1.00  9.72           C  
ATOM   1046  CD2 LEU A 140       3.628  18.970  23.176  1.00 11.25           C  
ATOM   1047  N   ALA A 141      -1.143  18.751  25.729  1.00  7.99           N  
ATOM   1048  CA  ALA A 141      -2.120  19.210  26.723  1.00  9.05           C  
ATOM   1049  C   ALA A 141      -1.930  18.525  28.082  1.00  9.66           C  
ATOM   1050  O   ALA A 141      -2.463  18.998  29.096  1.00  9.96           O  
ATOM   1051  CB  ALA A 141      -3.535  18.961  26.216  1.00  8.73           C  
ATOM   1052  N   GLY A 142      -1.177  17.409  28.096  1.00  9.75           N  
ATOM   1053  CA  GLY A 142      -0.947  16.649  29.332  1.00  9.71           C  
ATOM   1054  C   GLY A 142      -0.573  17.510  30.544  1.00  9.97           C  
ATOM   1055  O   GLY A 142      -1.256  17.461  31.569  1.00  9.38           O  
ATOM   1056  N   PRO A 143       0.522  18.292  30.474  1.00 10.76           N  
ATOM   1057  CA  PRO A 143       0.958  19.170  31.579  1.00 10.82           C  
ATOM   1058  C   PRO A 143      -0.108  20.189  31.999  1.00 11.11           C  
ATOM   1059  O   PRO A 143      -0.198  20.534  33.178  1.00 12.32           O  
ATOM   1060  CB  PRO A 143       2.203  19.849  31.021  1.00 11.96           C  
ATOM   1061  CG  PRO A 143       2.730  18.823  30.077  1.00 13.03           C  
ATOM   1062  CD  PRO A 143       1.502  18.311  29.375  1.00 11.93           C  
ATOM   1063  N   LEU A 144      -0.926  20.669  31.049  1.00  9.56           N  
ATOM   1064  CA  LEU A 144      -1.979  21.634  31.403  1.00  9.15           C  
ATOM   1065  C   LEU A 144      -3.051  20.946  32.237  1.00  7.69           C  
ATOM   1066  O   LEU A 144      -3.586  21.536  33.183  1.00  7.18           O  
ATOM   1067  CB  LEU A 144      -2.638  22.265  30.160  1.00 12.03           C  
ATOM   1068  CG  LEU A 144      -1.739  23.008  29.158  1.00 15.06           C  
ATOM   1069  CD1 LEU A 144      -2.599  23.941  28.319  1.00 17.42           C  
ATOM   1070  CD2 LEU A 144      -0.664  23.802  29.876  1.00 16.82           C  
ATOM   1071  N   ASP A 145      -3.368  19.699  31.875  1.00  5.60           N  
ATOM   1072  CA  ASP A 145      -4.344  18.925  32.636  1.00  6.17           C  
ATOM   1073  C   ASP A 145      -3.856  18.737  34.071  1.00  6.14           C  
ATOM   1074  O   ASP A 145      -4.608  18.943  35.023  1.00  7.22           O  
ATOM   1075  CB  ASP A 145      -4.551  17.539  32.029  1.00  5.69           C  
ATOM   1076  CG  ASP A 145      -5.114  17.524  30.624  1.00  7.81           C  
ATOM   1077  OD1 ASP A 145      -5.679  18.544  30.169  1.00  7.66           O  
ATOM   1078  OD2 ASP A 145      -4.997  16.470  29.977  1.00  8.30           O  
ATOM   1079  N   ALA A 146      -2.587  18.343  34.205  1.00  7.14           N  
ATOM   1080  CA  ALA A 146      -1.981  18.112  35.525  1.00  8.25           C  
ATOM   1081  C   ALA A 146      -1.939  19.391  36.373  1.00  9.19           C  
ATOM   1082  O   ALA A 146      -1.995  19.318  37.602  1.00 11.07           O  
ATOM   1083  CB  ALA A 146      -0.576  17.547  35.356  1.00  9.04           C  
ATOM   1084  N   LEU A 147      -1.838  20.557  35.722  1.00  8.32           N  
ATOM   1085  CA  LEU A 147      -1.818  21.838  36.439  1.00  8.68           C  
ATOM   1086  C   LEU A 147      -3.232  22.362  36.717  1.00  9.48           C  
ATOM   1087  O   LEU A 147      -3.397  23.436  37.315  1.00  9.55           O  
ATOM   1088  CB  LEU A 147      -1.033  22.882  35.640  1.00  8.46           C  
ATOM   1089  CG  LEU A 147       0.486  22.701  35.601  1.00  9.30           C  
ATOM   1090  CD1 LEU A 147       1.091  23.606  34.543  1.00 10.26           C  
ATOM   1091  CD2 LEU A 147       1.082  22.999  36.970  1.00  9.79           C  
ATOM   1092  N   ALA A 148      -4.241  21.595  36.274  1.00  8.50           N  
ATOM   1093  CA  ALA A 148      -5.641  21.951  36.466  1.00  8.63           C  
ATOM   1094  C   ALA A 148      -6.000  23.283  35.798  1.00  8.78           C  
ATOM   1095  O   ALA A 148      -6.827  24.041  36.309  1.00  9.56           O  
ATOM   1096  CB  ALA A 148      -5.969  21.986  37.956  1.00 10.54           C  
ATOM   1097  N   VAL A 149      -5.376  23.569  34.652  1.00  6.72           N  
ATOM   1098  CA  VAL A 149      -5.673  24.807  33.921  1.00  7.90           C  
ATOM   1099  C   VAL A 149      -6.305  24.500  32.558  1.00  7.88           C  
ATOM   1100  O   VAL A 149      -6.287  25.335  31.648  1.00  9.24           O  
ATOM   1101  CB  VAL A 149      -4.403  25.697  33.718  1.00  6.86           C  
ATOM   1102  CG1 VAL A 149      -3.876  26.187  35.062  1.00  9.37           C  
ATOM   1103  CG2 VAL A 149      -3.318  24.936  32.972  1.00  8.82           C  
ATOM   1104  N   SER A 150      -6.879  23.296  32.428  1.00  8.13           N  
ATOM   1105  CA  SER A 150      -7.479  22.875  31.163  1.00  7.18           C  
ATOM   1106  C   SER A 150      -8.998  22.981  31.127  1.00  7.55           C  
ATOM   1107  O   SER A 150      -9.705  22.521  32.036  1.00  7.73           O  
ATOM   1108  CB  SER A 150      -7.079  21.441  30.834  1.00  8.42           C  
ATOM   1109  OG  SER A 150      -5.704  21.370  30.529  1.00 11.03           O  
ATOM   1110  N   ALA A 151      -9.494  23.560  30.030  1.00  6.34           N  
ATOM   1111  CA  ALA A 151     -10.925  23.660  29.796  1.00  5.93           C  
ATOM   1112  C   ALA A 151     -11.478  22.256  29.519  1.00  6.22           C  
ATOM   1113  O   ALA A 151     -10.713  21.337  29.207  1.00  6.00           O  
ATOM   1114  CB  ALA A 151     -11.163  24.556  28.587  1.00  6.42           C  
ATOM   1115  N   PRO A 152     -12.806  22.053  29.625  1.00  5.88           N  
ATOM   1116  CA  PRO A 152     -13.425  20.746  29.361  1.00  6.33           C  
ATOM   1117  C   PRO A 152     -12.930  20.102  28.054  1.00  5.94           C  
ATOM   1118  O   PRO A 152     -12.485  18.949  28.063  1.00  6.53           O  
ATOM   1119  CB  PRO A 152     -14.914  21.079  29.306  1.00  7.32           C  
ATOM   1120  CG  PRO A 152     -15.032  22.190  30.302  1.00  8.48           C  
ATOM   1121  CD  PRO A 152     -13.814  23.047  30.053  1.00  6.87           C  
ATOM   1122  N   SER A 153     -12.968  20.850  26.940  1.00  5.02           N  
ATOM   1123  CA  SER A 153     -12.554  20.282  25.656  1.00  4.79           C  
ATOM   1124  C   SER A 153     -11.040  20.037  25.556  1.00  5.24           C  
ATOM   1125  O   SER A 153     -10.613  19.222  24.733  1.00  5.77           O  
ATOM   1126  CB  SER A 153     -13.032  21.151  24.481  1.00  5.89           C  
ATOM   1127  OG  SER A 153     -12.370  22.394  24.447  1.00  7.60           O  
ATOM   1128  N   VAL A 154     -10.223  20.722  26.377  1.00  4.51           N  
ATOM   1129  CA  VAL A 154      -8.770  20.489  26.349  1.00  4.41           C  
ATOM   1130  C   VAL A 154      -8.450  19.133  26.992  1.00  4.48           C  
ATOM   1131  O   VAL A 154      -7.603  18.384  26.500  1.00  4.02           O  
ATOM   1132  CB  VAL A 154      -7.992  21.638  27.036  1.00  4.80           C  
ATOM   1133  CG1 VAL A 154      -6.510  21.302  27.163  1.00  4.78           C  
ATOM   1134  CG2 VAL A 154      -8.164  22.914  26.211  1.00  5.48           C  
ATOM   1135  N   TRP A 155      -9.179  18.799  28.065  1.00  4.87           N  
ATOM   1136  CA  TRP A 155      -9.049  17.480  28.684  1.00  5.74           C  
ATOM   1137  C   TRP A 155      -9.370  16.400  27.664  1.00  4.86           C  
ATOM   1138  O   TRP A 155      -8.655  15.411  27.530  1.00  5.34           O  
ATOM   1139  CB  TRP A 155     -10.029  17.335  29.853  1.00  5.53           C  
ATOM   1140  CG  TRP A 155      -9.502  17.852  31.144  1.00  7.24           C  
ATOM   1141  CD1 TRP A 155      -9.692  19.097  31.681  1.00  7.74           C  
ATOM   1142  CD2 TRP A 155      -8.683  17.117  32.080  1.00  7.46           C  
ATOM   1143  NE1 TRP A 155      -9.036  19.159  32.889  1.00  8.17           N  
ATOM   1144  CE2 TRP A 155      -8.410  17.980  33.169  1.00  8.04           C  
ATOM   1145  CE3 TRP A 155      -8.158  15.813  32.100  1.00  6.73           C  
ATOM   1146  CZ2 TRP A 155      -7.632  17.584  34.271  1.00  9.68           C  
ATOM   1147  CZ3 TRP A 155      -7.388  15.414  33.189  1.00  8.40           C  
ATOM   1148  CH2 TRP A 155      -7.132  16.296  34.260  1.00  9.21           C  
ATOM   1149  N   GLN A 156     -10.466  16.611  26.938  1.00  5.23           N  
ATOM   1150  CA  GLN A 156     -10.929  15.628  25.965  1.00  4.31           C  
ATOM   1151  C   GLN A 156      -9.999  15.503  24.769  1.00  4.74           C  
ATOM   1152  O   GLN A 156      -9.939  14.446  24.147  1.00  5.65           O  
ATOM   1153  CB  GLN A 156     -12.345  15.984  25.516  1.00  4.64           C  
ATOM   1154  CG  GLN A 156     -13.352  15.891  26.649  1.00  4.57           C  
ATOM   1155  CD  GLN A 156     -14.705  16.452  26.283  1.00  6.87           C  
ATOM   1156  OE1 GLN A 156     -14.812  17.593  25.823  1.00  6.66           O  
ATOM   1157  NE2 GLN A 156     -15.740  15.654  26.497  1.00  6.29           N  
ATOM   1158  N   GLN A 157      -9.274  16.568  24.455  1.00  3.64           N  
ATOM   1159  CA  GLN A 157      -8.342  16.536  23.333  1.00  4.78           C  
ATOM   1160  C   GLN A 157      -6.939  16.101  23.742  1.00  5.30           C  
ATOM   1161  O   GLN A 157      -5.998  16.231  22.964  1.00  6.38           O  
ATOM   1162  CB  GLN A 157      -8.293  17.899  22.651  1.00  5.77           C  
ATOM   1163  CG  GLN A 157      -9.585  18.254  21.927  1.00  5.71           C  
ATOM   1164  CD  GLN A 157      -9.523  19.632  21.318  1.00  6.82           C  
ATOM   1165  OE1 GLN A 157      -9.001  19.808  20.217  1.00  9.19           O  
ATOM   1166  NE2 GLN A 157     -10.045  20.623  22.014  1.00  7.25           N  
ATOM   1167  N   THR A 158      -6.799  15.590  24.957  1.00  4.41           N  
ATOM   1168  CA  THR A 158      -5.509  15.081  25.403  1.00  5.05           C  
ATOM   1169  C   THR A 158      -5.367  13.634  24.968  1.00  4.87           C  
ATOM   1170  O   THR A 158      -6.306  12.850  25.122  1.00  5.64           O  
ATOM   1171  CB  THR A 158      -5.390  15.160  26.934  1.00  6.54           C  
ATOM   1172  OG1 THR A 158      -5.596  16.516  27.323  1.00  6.13           O  
ATOM   1173  CG2 THR A 158      -4.010  14.703  27.409  1.00  6.40           C  
ATOM   1174  N   THR A 159      -4.204  13.278  24.411  1.00  5.18           N  
ATOM   1175  CA  THR A 159      -3.977  11.900  23.973  1.00  6.26           C  
ATOM   1176  C   THR A 159      -4.210  10.925  25.128  1.00  6.62           C  
ATOM   1177  O   THR A 159      -3.680  11.116  26.220  1.00  8.29           O  
ATOM   1178  CB  THR A 159      -2.542  11.728  23.443  1.00  8.19           C  
ATOM   1179  OG1 THR A 159      -2.327  12.664  22.382  1.00  8.73           O  
ATOM   1180  CG2 THR A 159      -2.324  10.317  22.917  1.00  9.49           C  
ATOM   1181  N   GLY A 160      -5.033   9.911  24.890  1.00  6.91           N  
ATOM   1182  CA  GLY A 160      -5.318   8.936  25.929  1.00  8.21           C  
ATOM   1183  C   GLY A 160      -6.590   9.238  26.703  1.00  8.37           C  
ATOM   1184  O   GLY A 160      -6.972   8.481  27.598  1.00  9.47           O  
ATOM   1185  N   SER A 161      -7.253  10.341  26.360  1.00  6.64           N  
ATOM   1186  CA  SER A 161      -8.493  10.727  27.037  1.00  6.41           C  
ATOM   1187  C   SER A 161      -9.593   9.684  26.816  1.00  5.90           C  
ATOM   1188  O   SER A 161      -9.513   8.861  25.898  1.00  5.64           O  
ATOM   1189  CB  SER A 161      -8.978  12.074  26.498  1.00  5.41           C  
ATOM   1190  OG  SER A 161      -9.356  11.948  25.137  1.00  5.01           O  
ATOM   1191  N   ALA A 162     -10.629   9.735  27.651  1.00  5.68           N  
ATOM   1192  CA  ALA A 162     -11.769   8.832  27.495  1.00  6.60           C  
ATOM   1193  C   ALA A 162     -12.466   9.086  26.154  1.00  6.38           C  
ATOM   1194  O   ALA A 162     -12.882   8.143  25.474  1.00  6.81           O  
ATOM   1195  CB  ALA A 162     -12.755   9.031  28.637  1.00  7.03           C  
ATOM   1196  N   LEU A 163     -12.570  10.364  25.766  1.00  5.59           N  
ATOM   1197  CA  LEU A 163     -13.220  10.708  24.506  1.00  5.45           C  
ATOM   1198  C   LEU A 163     -12.455  10.172  23.293  1.00  5.54           C  
ATOM   1199  O   LEU A 163     -13.071   9.580  22.402  1.00  6.29           O  
ATOM   1200  CB  LEU A 163     -13.406  12.219  24.370  1.00  7.61           C  
ATOM   1201  CG  LEU A 163     -14.187  12.670  23.129  1.00  8.29           C  
ATOM   1202  CD1 LEU A 163     -15.356  13.552  23.534  1.00 10.97           C  
ATOM   1203  CD2 LEU A 163     -13.265  13.390  22.158  1.00  9.92           C  
ATOM   1204  N   THR A 164     -11.123  10.375  23.236  1.00  5.40           N  
ATOM   1205  CA  THR A 164     -10.368   9.885  22.083  1.00  5.76           C  
ATOM   1206  C   THR A 164     -10.324   8.351  22.065  1.00  6.00           C  
ATOM   1207  O   THR A 164     -10.271   7.737  20.997  1.00  7.51           O  
ATOM   1208  CB  THR A 164      -8.931  10.464  22.002  1.00  6.36           C  
ATOM   1209  OG1 THR A 164      -8.208  10.186  23.201  1.00  7.15           O  
ATOM   1210  CG2 THR A 164      -8.979  11.969  21.774  1.00  8.07           C  
ATOM   1211  N   THR A 165     -10.389   7.733  23.244  1.00  6.07           N  
ATOM   1212  CA  THR A 165     -10.424   6.273  23.329  1.00  5.93           C  
ATOM   1213  C   THR A 165     -11.741   5.745  22.759  1.00  6.85           C  
ATOM   1214  O   THR A 165     -11.757   4.777  21.992  1.00  7.78           O  
ATOM   1215  CB  THR A 165     -10.280   5.802  24.795  1.00  7.49           C  
ATOM   1216  OG1 THR A 165      -9.023   6.255  25.314  1.00  8.82           O  
ATOM   1217  CG2 THR A 165     -10.341   4.284  24.887  1.00  8.76           C  
ATOM   1218  N   ALA A 166     -12.846   6.398  23.125  1.00  5.86           N  
ATOM   1219  CA  ALA A 166     -14.163   6.004  22.635  1.00  5.79           C  
ATOM   1220  C   ALA A 166     -14.233   6.103  21.113  1.00  6.66           C  
ATOM   1221  O   ALA A 166     -14.769   5.210  20.449  1.00  6.48           O  
ATOM   1222  CB  ALA A 166     -15.231   6.888  23.263  1.00  6.33           C  
ATOM   1223  N   LEU A 167     -13.684   7.192  20.561  1.00  6.41           N  
ATOM   1224  CA  LEU A 167     -13.689   7.393  19.108  1.00  7.16           C  
ATOM   1225  C   LEU A 167     -12.966   6.245  18.397  1.00  7.86           C  
ATOM   1226  O   LEU A 167     -13.476   5.689  17.419  1.00  7.77           O  
ATOM   1227  CB  LEU A 167     -13.018   8.722  18.741  1.00  5.87           C  
ATOM   1228  CG  LEU A 167     -12.993   9.079  17.250  1.00  7.32           C  
ATOM   1229  CD1 LEU A 167     -14.410   9.330  16.749  1.00  8.55           C  
ATOM   1230  CD2 LEU A 167     -12.133  10.312  17.020  1.00  8.19           C  
ATOM   1231  N   ARG A 168     -11.783   5.889  18.903  1.00  7.69           N  
ATOM   1232  CA  ARG A 168     -11.000   4.805  18.317  1.00  8.72           C  
ATOM   1233  C   ARG A 168     -11.722   3.455  18.411  1.00  8.06           C  
ATOM   1234  O   ARG A 168     -11.810   2.727  17.419  1.00  8.05           O  
ATOM   1235  CB  ARG A 168      -9.625   4.708  18.997  1.00 10.98           C  
ATOM   1236  CG  ARG A 168      -8.878   3.403  18.715  1.00 15.81           C  
ATOM   1237  CD  ARG A 168      -7.424   3.453  19.168  1.00 19.87           C  
ATOM   1238  NE  ARG A 168      -7.263   3.932  20.541  1.00 26.39           N  
ATOM   1239  CZ  ARG A 168      -7.401   3.154  21.619  1.00 28.65           C  
ATOM   1240  NH1 ARG A 168      -7.723   1.868  21.497  1.00 32.03           N  
ATOM   1241  NH2 ARG A 168      -7.221   3.673  22.826  1.00 30.82           N  
ATOM   1242  N   ASN A 169     -12.243   3.124  19.598  1.00  7.83           N  
ATOM   1243  CA  ASN A 169     -12.901   1.831  19.798  1.00  8.29           C  
ATOM   1244  C   ASN A 169     -14.220   1.688  19.030  1.00  8.95           C  
ATOM   1245  O   ASN A 169     -14.644   0.565  18.738  1.00  9.75           O  
ATOM   1246  CB  ASN A 169     -13.109   1.565  21.297  1.00  8.84           C  
ATOM   1247  CG  ASN A 169     -11.800   1.251  22.008  1.00 10.29           C  
ATOM   1248  OD1 ASN A 169     -10.818   0.867  21.377  1.00 11.49           O  
ATOM   1249  ND2 ASN A 169     -11.780   1.410  23.323  1.00  9.95           N  
ATOM   1250  N   ALA A 170     -14.855   2.809  18.680  1.00  7.67           N  
ATOM   1251  CA  ALA A 170     -16.102   2.757  17.919  1.00  8.64           C  
ATOM   1252  C   ALA A 170     -15.837   2.641  16.411  1.00  9.45           C  
ATOM   1253  O   ALA A 170     -16.778   2.473  15.625  1.00 11.66           O  
ATOM   1254  CB  ALA A 170     -16.942   3.991  18.215  1.00  9.18           C  
ATOM   1255  N   GLY A 171     -14.557   2.729  16.027  1.00  9.70           N  
ATOM   1256  CA  GLY A 171     -14.169   2.628  14.621  1.00 10.24           C  
ATOM   1257  C   GLY A 171     -13.988   3.983  13.938  1.00 10.51           C  
ATOM   1258  O   GLY A 171     -13.898   4.058  12.707  1.00 11.83           O  
ATOM   1259  N   GLY A 172     -13.894   5.046  14.742  1.00  7.96           N  
ATOM   1260  CA  GLY A 172     -13.798   6.397  14.207  1.00  8.42           C  
ATOM   1261  C   GLY A 172     -12.442   6.821  13.640  1.00  8.03           C  
ATOM   1262  O   GLY A 172     -12.313   7.966  13.197  1.00  9.28           O  
ATOM   1263  N   LEU A 173     -11.423   5.949  13.653  1.00  7.51           N  
ATOM   1264  CA  LEU A 173     -10.126   6.332  13.081  1.00  7.16           C  
ATOM   1265  C   LEU A 173      -9.981   5.923  11.611  1.00  6.84           C  
ATOM   1266  O   LEU A 173      -8.890   5.989  11.036  1.00  6.54           O  
ATOM   1267  CB  LEU A 173      -8.967   5.789  13.918  1.00  8.90           C  
ATOM   1268  CG  LEU A 173      -8.795   6.442  15.297  1.00 11.54           C  
ATOM   1269  CD1 LEU A 173      -7.481   6.002  15.924  1.00 13.02           C  
ATOM   1270  CD2 LEU A 173      -8.834   7.958  15.166  1.00 12.70           C  
ATOM   1271  N   THR A 174     -11.100   5.518  11.023  1.00  7.13           N  
ATOM   1272  CA  THR A 174     -11.172   5.210   9.603  1.00  7.85           C  
ATOM   1273  C   THR A 174     -12.167   6.198   9.005  1.00  7.61           C  
ATOM   1274  O   THR A 174     -13.172   6.522   9.654  1.00  7.80           O  
ATOM   1275  CB  THR A 174     -11.662   3.758   9.377  1.00  9.06           C  
ATOM   1276  OG1 THR A 174     -10.694   2.850   9.919  1.00 11.37           O  
ATOM   1277  CG2 THR A 174     -11.842   3.462   7.893  1.00  9.25           C  
ATOM   1278  N   GLN A 175     -11.896   6.716   7.809  1.00  6.97           N  
ATOM   1279  CA  GLN A 175     -12.811   7.694   7.226  1.00  7.30           C  
ATOM   1280  C   GLN A 175     -14.207   7.103   7.004  1.00  7.10           C  
ATOM   1281  O   GLN A 175     -14.356   5.915   6.682  1.00  7.94           O  
ATOM   1282  CB  GLN A 175     -12.265   8.263   5.910  1.00  9.43           C  
ATOM   1283  CG  GLN A 175     -12.364   7.328   4.717  1.00  9.68           C  
ATOM   1284  CD  GLN A 175     -12.166   8.042   3.395  1.00 10.18           C  
ATOM   1285  OE1 GLN A 175     -11.627   9.143   3.345  1.00 10.89           O  
ATOM   1286  NE2 GLN A 175     -12.604   7.412   2.317  1.00 11.56           N  
ATOM   1287  N   ILE A 176     -15.214   7.943   7.211  1.00  6.76           N  
ATOM   1288  CA  ILE A 176     -16.608   7.549   7.049  1.00  7.00           C  
ATOM   1289  C   ILE A 176     -17.184   8.165   5.773  1.00  8.29           C  
ATOM   1290  O   ILE A 176     -17.956   7.527   5.056  1.00 10.55           O  
ATOM   1291  CB  ILE A 176     -17.405   7.967   8.301  1.00  6.92           C  
ATOM   1292  CG1 ILE A 176     -16.806   7.243   9.518  1.00  7.53           C  
ATOM   1293  CG2 ILE A 176     -18.876   7.627   8.140  1.00  7.75           C  
ATOM   1294  CD1 ILE A 176     -17.290   7.764  10.849  1.00  8.27           C  
ATOM   1295  N   VAL A 177     -16.795   9.409   5.492  1.00  6.82           N  
ATOM   1296  CA  VAL A 177     -17.127  10.061   4.215  1.00  6.42           C  
ATOM   1297  C   VAL A 177     -15.778  10.385   3.568  1.00  6.15           C  
ATOM   1298  O   VAL A 177     -14.770  10.325   4.265  1.00  5.91           O  
ATOM   1299  CB  VAL A 177     -17.943  11.372   4.398  1.00  6.05           C  
ATOM   1300  CG1 VAL A 177     -19.268  11.062   5.060  1.00  7.19           C  
ATOM   1301  CG2 VAL A 177     -17.162  12.398   5.203  1.00  7.49           C  
ATOM   1302  N   PRO A 178     -15.686  10.684   2.254  1.00  5.37           N  
ATOM   1303  CA  PRO A 178     -14.380  11.004   1.638  1.00  4.88           C  
ATOM   1304  C   PRO A 178     -13.720  12.139   2.421  1.00  4.39           C  
ATOM   1305  O   PRO A 178     -14.301  13.215   2.567  1.00  5.49           O  
ATOM   1306  CB  PRO A 178     -14.748  11.405   0.209  1.00  5.88           C  
ATOM   1307  CG  PRO A 178     -16.019  10.652  -0.029  1.00  7.00           C  
ATOM   1308  CD  PRO A 178     -16.777  10.749   1.271  1.00  5.83           C  
ATOM   1309  N   THR A 179     -12.532  11.873   2.964  1.00  4.13           N  
ATOM   1310  CA  THR A 179     -11.868  12.840   3.831  1.00  4.35           C  
ATOM   1311  C   THR A 179     -10.442  13.150   3.391  1.00  4.60           C  
ATOM   1312  O   THR A 179      -9.687  12.257   2.995  1.00  5.75           O  
ATOM   1313  CB  THR A 179     -11.808  12.304   5.284  1.00  5.65           C  
ATOM   1314  OG1 THR A 179     -13.133  11.995   5.742  1.00  5.50           O  
ATOM   1315  CG2 THR A 179     -11.184  13.327   6.224  1.00  5.41           C  
ATOM   1316  N   THR A 180     -10.089  14.433   3.484  1.00  4.15           N  
ATOM   1317  CA  THR A 180      -8.724  14.887   3.240  1.00  4.02           C  
ATOM   1318  C   THR A 180      -8.232  15.548   4.525  1.00  3.94           C  
ATOM   1319  O   THR A 180      -8.932  16.400   5.093  1.00  3.54           O  
ATOM   1320  CB  THR A 180      -8.645  15.924   2.091  1.00  5.56           C  
ATOM   1321  OG1 THR A 180      -9.186  15.356   0.893  1.00  5.73           O  
ATOM   1322  CG2 THR A 180      -7.197  16.338   1.835  1.00  5.43           C  
ATOM   1323  N   ASN A 181      -7.059  15.121   4.998  1.00  4.00           N  
ATOM   1324  CA  ASN A 181      -6.465  15.678   6.216  1.00  3.88           C  
ATOM   1325  C   ASN A 181      -5.150  16.360   5.878  1.00  4.82           C  
ATOM   1326  O   ASN A 181      -4.230  15.708   5.406  1.00  6.65           O  
ATOM   1327  CB  ASN A 181      -6.188  14.567   7.238  1.00  3.91           C  
ATOM   1328  CG  ASN A 181      -7.444  13.850   7.688  1.00  4.47           C  
ATOM   1329  OD1 ASN A 181      -8.385  14.479   8.169  1.00  5.06           O  
ATOM   1330  ND2 ASN A 181      -7.464  12.531   7.528  1.00  5.53           N  
ATOM   1331  N   LEU A 182      -5.070  17.658   6.105  1.00  3.75           N  
ATOM   1332  CA  LEU A 182      -3.831  18.396   5.853  1.00  4.31           C  
ATOM   1333  C   LEU A 182      -3.212  18.752   7.193  1.00  4.94           C  
ATOM   1334  O   LEU A 182      -3.870  19.351   8.036  1.00  5.01           O  
ATOM   1335  CB  LEU A 182      -4.132  19.677   5.038  1.00  6.95           C  
ATOM   1336  CG  LEU A 182      -2.950  20.542   4.524  1.00  8.62           C  
ATOM   1337  CD1 LEU A 182      -2.275  21.284   5.666  1.00  9.37           C  
ATOM   1338  CD2 LEU A 182      -1.954  19.691   3.756  1.00 12.27           C  
ATOM   1339  N   TYR A 183      -1.960  18.375   7.404  1.00  3.81           N  
ATOM   1340  CA  TYR A 183      -1.304  18.691   8.670  1.00  4.31           C  
ATOM   1341  C   TYR A 183       0.187  18.892   8.502  1.00  5.03           C  
ATOM   1342  O   TYR A 183       0.729  18.651   7.422  1.00  5.57           O  
ATOM   1343  CB  TYR A 183      -1.587  17.599   9.710  1.00  4.34           C  
ATOM   1344  CG  TYR A 183      -1.015  16.231   9.394  1.00  4.65           C  
ATOM   1345  CD1 TYR A 183      -1.625  15.396   8.453  1.00  5.40           C  
ATOM   1346  CD2 TYR A 183       0.080  15.729  10.109  1.00  4.89           C  
ATOM   1347  CE1 TYR A 183      -1.176  14.103   8.241  1.00  5.11           C  
ATOM   1348  CE2 TYR A 183       0.534  14.435   9.899  1.00  6.41           C  
ATOM   1349  CZ  TYR A 183      -0.106  13.628   8.967  1.00  7.11           C  
ATOM   1350  OH  TYR A 183       0.300  12.337   8.786  1.00  8.35           O  
ATOM   1351  N   SER A 184       0.838  19.329   9.584  1.00  5.05           N  
ATOM   1352  CA  SER A 184       2.259  19.642   9.546  1.00  5.36           C  
ATOM   1353  C   SER A 184       3.027  18.966  10.670  1.00  6.84           C  
ATOM   1354  O   SER A 184       2.553  18.902  11.803  1.00  6.88           O  
ATOM   1355  CB  SER A 184       2.464  21.153   9.656  1.00  6.45           C  
ATOM   1356  OG  SER A 184       3.849  21.471   9.669  1.00  5.86           O  
ATOM   1357  N   ALA A 185       4.235  18.495  10.346  1.00  5.93           N  
ATOM   1358  CA  ALA A 185       5.115  17.878  11.338  1.00  6.20           C  
ATOM   1359  C   ALA A 185       5.570  18.910  12.367  1.00  7.04           C  
ATOM   1360  O   ALA A 185       5.934  18.554  13.495  1.00  8.29           O  
ATOM   1361  CB  ALA A 185       6.337  17.287  10.644  1.00  6.96           C  
ATOM   1362  N   THR A 186       5.564  20.190  11.965  1.00  6.59           N  
ATOM   1363  CA  THR A 186       6.013  21.266  12.842  1.00  7.35           C  
ATOM   1364  C   THR A 186       4.859  21.967  13.570  1.00  8.54           C  
ATOM   1365  O   THR A 186       4.999  23.111  14.013  1.00  9.95           O  
ATOM   1366  CB  THR A 186       6.851  22.308  12.063  1.00  8.73           C  
ATOM   1367  OG1 THR A 186       6.079  22.861  10.994  1.00  9.18           O  
ATOM   1368  CG2 THR A 186       8.092  21.648  11.481  1.00  9.95           C  
ATOM   1369  N   ASP A 187       3.721  21.285  13.689  1.00  8.01           N  
ATOM   1370  CA  ASP A 187       2.590  21.835  14.434  1.00  6.80           C  
ATOM   1371  C   ASP A 187       3.008  21.995  15.906  1.00  6.78           C  
ATOM   1372  O   ASP A 187       3.491  21.052  16.516  1.00  7.57           O  
ATOM   1373  CB  ASP A 187       1.399  20.880  14.322  1.00  5.92           C  
ATOM   1374  CG  ASP A 187       0.083  21.509  14.737  1.00  7.68           C  
ATOM   1375  OD1 ASP A 187       0.020  22.124  15.816  1.00  6.59           O  
ATOM   1376  OD2 ASP A 187      -0.895  21.386  13.979  1.00  7.36           O  
ATOM   1377  N   GLU A 188       2.821  23.182  16.466  1.00  6.52           N  
ATOM   1378  CA  GLU A 188       3.260  23.447  17.841  1.00  6.86           C  
ATOM   1379  C   GLU A 188       2.152  23.219  18.883  1.00  7.60           C  
ATOM   1380  O   GLU A 188       2.386  23.376  20.084  1.00  7.62           O  
ATOM   1381  CB  GLU A 188       3.817  24.882  17.961  1.00  7.97           C  
ATOM   1382  CG  GLU A 188       2.775  25.988  18.117  1.00  8.76           C  
ATOM   1383  CD  GLU A 188       2.158  26.487  16.813  1.00 10.10           C  
ATOM   1384  OE1 GLU A 188       2.068  25.718  15.838  1.00  9.54           O  
ATOM   1385  OE2 GLU A 188       1.750  27.658  16.772  1.00 13.33           O  
ATOM   1386  N   ILE A 189       0.963  22.849  18.415  1.00  6.17           N  
ATOM   1387  CA  ILE A 189      -0.182  22.615  19.293  1.00  6.66           C  
ATOM   1388  C   ILE A 189      -0.556  21.123  19.323  1.00  6.99           C  
ATOM   1389  O   ILE A 189      -0.793  20.555  20.392  1.00  6.86           O  
ATOM   1390  CB  ILE A 189      -1.412  23.424  18.808  1.00  6.48           C  
ATOM   1391  CG1 ILE A 189      -1.084  24.923  18.755  1.00  8.73           C  
ATOM   1392  CG2 ILE A 189      -2.612  23.162  19.710  1.00  6.77           C  
ATOM   1393  CD1 ILE A 189      -0.647  25.524  20.072  1.00  8.92           C  
ATOM   1394  N   VAL A 190      -0.630  20.508  18.136  1.00  5.36           N  
ATOM   1395  CA  VAL A 190      -0.977  19.099  18.019  1.00  5.10           C  
ATOM   1396  C   VAL A 190       0.263  18.260  17.699  1.00  5.83           C  
ATOM   1397  O   VAL A 190       0.918  18.459  16.680  1.00  5.29           O  
ATOM   1398  CB  VAL A 190      -2.041  18.857  16.907  1.00  5.17           C  
ATOM   1399  CG1 VAL A 190      -2.396  17.376  16.828  1.00  5.60           C  
ATOM   1400  CG2 VAL A 190      -3.294  19.679  17.178  1.00  5.70           C  
ATOM   1401  N   GLN A 191       0.562  17.327  18.592  1.00  5.94           N  
ATOM   1402  CA  GLN A 191       1.664  16.384  18.416  1.00  5.89           C  
ATOM   1403  C   GLN A 191       1.240  15.073  19.066  1.00  6.85           C  
ATOM   1404  O   GLN A 191       0.443  15.100  19.999  1.00  7.65           O  
ATOM   1405  CB  GLN A 191       2.946  16.917  19.069  1.00  5.62           C  
ATOM   1406  CG  GLN A 191       3.660  18.013  18.271  1.00  6.55           C  
ATOM   1407  CD  GLN A 191       4.185  17.523  16.926  1.00  6.32           C  
ATOM   1408  OE1 GLN A 191       4.522  16.348  16.764  1.00  7.33           O  
ATOM   1409  NE2 GLN A 191       4.254  18.419  15.957  1.00  6.50           N  
ATOM   1410  N   PRO A 192       1.766  13.907  18.634  1.00  7.50           N  
ATOM   1411  CA  PRO A 192       2.763  13.750  17.557  1.00  7.46           C  
ATOM   1412  C   PRO A 192       2.186  13.792  16.138  1.00  6.89           C  
ATOM   1413  O   PRO A 192       1.106  13.246  15.874  1.00  7.25           O  
ATOM   1414  CB  PRO A 192       3.396  12.381  17.844  1.00  9.02           C  
ATOM   1415  CG  PRO A 192       2.760  11.907  19.123  1.00 12.01           C  
ATOM   1416  CD  PRO A 192       1.427  12.593  19.193  1.00  9.50           C  
ATOM   1417  N   GLN A 193       2.954  14.402  15.224  1.00  4.47           N  
ATOM   1418  CA  GLN A 193       2.542  14.551  13.826  1.00  5.63           C  
ATOM   1419  C   GLN A 193       3.719  14.321  12.867  1.00  6.16           C  
ATOM   1420  O   GLN A 193       3.589  14.535  11.665  1.00  6.86           O  
ATOM   1421  CB  GLN A 193       2.040  15.984  13.591  1.00  5.57           C  
ATOM   1422  CG  GLN A 193       0.780  16.356  14.355  1.00  6.16           C  
ATOM   1423  CD  GLN A 193      -0.484  15.914  13.642  1.00  6.32           C  
ATOM   1424  OE1 GLN A 193      -0.707  14.719  13.423  1.00  6.42           O  
ATOM   1425  NE2 GLN A 193      -1.309  16.889  13.277  1.00  6.60           N  
ATOM   1426  N   VAL A 194       4.859  13.879  13.398  1.00  5.75           N  
ATOM   1427  CA  VAL A 194       6.093  13.839  12.608  1.00  7.05           C  
ATOM   1428  C   VAL A 194       6.359  12.597  11.741  1.00  7.92           C  
ATOM   1429  O   VAL A 194       7.260  12.650  10.899  1.00 10.11           O  
ATOM   1430  CB  VAL A 194       7.322  14.045  13.531  1.00  8.24           C  
ATOM   1431  CG1 VAL A 194       7.162  15.325  14.349  1.00  8.89           C  
ATOM   1432  CG2 VAL A 194       7.500  12.846  14.456  1.00 10.49           C  
ATOM   1433  N   SER A 195       5.612  11.504  11.908  1.00  6.53           N  
ATOM   1434  CA  SER A 195       5.964  10.254  11.196  1.00  6.51           C  
ATOM   1435  C   SER A 195       5.403  10.079   9.772  1.00  7.17           C  
ATOM   1436  O   SER A 195       5.875   9.190   9.049  1.00  7.78           O  
ATOM   1437  CB  SER A 195       5.541   9.040  12.023  1.00  7.03           C  
ATOM   1438  OG  SER A 195       4.128   8.953  12.129  1.00  6.87           O  
ATOM   1439  N   ASN A 196       4.408  10.876   9.369  1.00  6.41           N  
ATOM   1440  CA  ASN A 196       3.764  10.657   8.067  1.00  7.19           C  
ATOM   1441  C   ASN A 196       3.283   9.196   7.992  1.00  6.31           C  
ATOM   1442  O   ASN A 196       3.559   8.472   7.039  1.00  7.10           O  
ATOM   1443  CB  ASN A 196       4.735  10.975   6.914  1.00  6.96           C  
ATOM   1444  CG  ASN A 196       4.061  10.958   5.554  1.00  8.18           C  
ATOM   1445  OD1 ASN A 196       4.665  10.556   4.555  1.00 12.27           O  
ATOM   1446  ND2 ASN A 196       2.809  11.389   5.506  1.00  6.60           N  
ATOM   1447  N   SER A 197       2.575   8.777   9.041  1.00  6.67           N  
ATOM   1448  CA  SER A 197       2.085   7.399   9.150  1.00  6.86           C  
ATOM   1449  C   SER A 197       0.847   7.359  10.046  1.00  6.74           C  
ATOM   1450  O   SER A 197       0.478   8.379  10.622  1.00  6.63           O  
ATOM   1451  CB  SER A 197       3.188   6.516   9.767  1.00  7.80           C  
ATOM   1452  OG  SER A 197       3.198   6.622  11.189  1.00  8.25           O  
ATOM   1453  N   PRO A 198       0.184   6.184  10.170  1.00  6.97           N  
ATOM   1454  CA  PRO A 198      -1.012   6.015  11.017  1.00  7.59           C  
ATOM   1455  C   PRO A 198      -0.812   6.461  12.472  1.00  7.01           C  
ATOM   1456  O   PRO A 198      -1.782   6.653  13.197  1.00  7.92           O  
ATOM   1457  CB  PRO A 198      -1.301   4.518  10.923  1.00  8.21           C  
ATOM   1458  CG  PRO A 198      -0.832   4.182   9.555  1.00  9.34           C  
ATOM   1459  CD  PRO A 198       0.459   4.943   9.407  1.00  8.91           C  
ATOM   1460  N   LEU A 199       0.445   6.620  12.907  1.00  6.67           N  
ATOM   1461  CA  LEU A 199       0.715   7.048  14.287  1.00  7.20           C  
ATOM   1462  C   LEU A 199       0.379   8.525  14.526  1.00  7.62           C  
ATOM   1463  O   LEU A 199       0.152   8.928  15.671  1.00  8.95           O  
ATOM   1464  CB  LEU A 199       2.183   6.809  14.656  1.00  6.76           C  
ATOM   1465  CG  LEU A 199       2.652   5.355  14.684  1.00  7.71           C  
ATOM   1466  CD1 LEU A 199       4.136   5.296  15.003  1.00  8.51           C  
ATOM   1467  CD2 LEU A 199       1.853   4.565  15.706  1.00 11.62           C  
ATOM   1468  N   ASP A 200       0.368   9.335  13.456  1.00  6.20           N  
ATOM   1469  CA  ASP A 200       0.096  10.770  13.593  1.00  5.53           C  
ATOM   1470  C   ASP A 200      -1.337  11.044  14.029  1.00  4.38           C  
ATOM   1471  O   ASP A 200      -2.256  10.300  13.682  1.00  5.11           O  
ATOM   1472  CB  ASP A 200       0.390  11.494  12.276  1.00  5.16           C  
ATOM   1473  CG  ASP A 200       1.846  11.398  11.859  1.00  7.47           C  
ATOM   1474  OD1 ASP A 200       2.716  11.199  12.731  1.00  7.30           O  
ATOM   1475  OD2 ASP A 200       2.121  11.527  10.660  1.00  6.16           O  
ATOM   1476  N   SER A 201      -1.532  12.130  14.775  1.00  3.98           N  
ATOM   1477  CA  SER A 201      -2.864  12.459  15.281  1.00  4.18           C  
ATOM   1478  C   SER A 201      -3.879  12.787  14.172  1.00  4.11           C  
ATOM   1479  O   SER A 201      -5.074  12.509  14.323  1.00  4.90           O  
ATOM   1480  CB  SER A 201      -2.777  13.630  16.248  1.00  4.95           C  
ATOM   1481  OG  SER A 201      -4.005  13.784  16.937  1.00  6.27           O  
ATOM   1482  N   SER A 202      -3.411  13.381  13.069  1.00  4.65           N  
ATOM   1483  CA  SER A 202      -4.316  13.787  11.976  1.00  4.54           C  
ATOM   1484  C   SER A 202      -4.638  12.669  10.982  1.00  5.26           C  
ATOM   1485  O   SER A 202      -5.425  12.878  10.057  1.00  5.68           O  
ATOM   1486  CB  SER A 202      -3.708  14.960  11.194  1.00  5.14           C  
ATOM   1487  OG  SER A 202      -3.668  16.147  11.965  1.00  5.92           O  
ATOM   1488  N   TYR A 203      -4.044  11.492  11.163  1.00  5.54           N  
ATOM   1489  CA  TYR A 203      -4.216  10.414  10.197  1.00  5.02           C  
ATOM   1490  C   TYR A 203      -5.524   9.623  10.352  1.00  5.55           C  
ATOM   1491  O   TYR A 203      -5.912   9.242  11.452  1.00  6.88           O  
ATOM   1492  CB  TYR A 203      -3.008   9.467  10.291  1.00  5.32           C  
ATOM   1493  CG  TYR A 203      -2.933   8.405   9.203  1.00  7.47           C  
ATOM   1494  CD1 TYR A 203      -3.754   7.273   9.242  1.00  7.07           C  
ATOM   1495  CD2 TYR A 203      -2.003   8.511   8.161  1.00  7.20           C  
ATOM   1496  CE1 TYR A 203      -3.653   6.277   8.283  1.00  8.24           C  
ATOM   1497  CE2 TYR A 203      -1.893   7.517   7.195  1.00  8.43           C  
ATOM   1498  CZ  TYR A 203      -2.718   6.402   7.263  1.00  8.64           C  
ATOM   1499  OH  TYR A 203      -2.594   5.395   6.326  1.00 10.77           O  
ATOM   1500  N   LEU A 204      -6.184   9.366   9.210  1.00  5.60           N  
ATOM   1501  CA  LEU A 204      -7.380   8.507   9.158  1.00  5.68           C  
ATOM   1502  C   LEU A 204      -7.160   7.425   8.114  1.00  5.93           C  
ATOM   1503  O   LEU A 204      -6.752   7.729   6.993  1.00  5.26           O  
ATOM   1504  CB  LEU A 204      -8.649   9.268   8.745  1.00  5.74           C  
ATOM   1505  CG  LEU A 204      -9.308  10.179   9.773  1.00  6.73           C  
ATOM   1506  CD1 LEU A 204     -10.602  10.738   9.201  1.00  7.76           C  
ATOM   1507  CD2 LEU A 204      -9.595   9.416  11.052  1.00  6.31           C  
ATOM   1508  N   PHE A 205      -7.446   6.175   8.462  1.00  6.66           N  
ATOM   1509  CA  PHE A 205      -7.312   5.082   7.495  1.00  6.27           C  
ATOM   1510  C   PHE A 205      -8.236   5.296   6.307  1.00  6.74           C  
ATOM   1511  O   PHE A 205      -9.397   5.675   6.479  1.00  8.33           O  
ATOM   1512  CB  PHE A 205      -7.617   3.746   8.158  1.00  7.67           C  
ATOM   1513  CG  PHE A 205      -6.560   3.334   9.139  1.00  9.78           C  
ATOM   1514  CD1 PHE A 205      -5.311   2.896   8.690  1.00 11.97           C  
ATOM   1515  CD2 PHE A 205      -6.793   3.410  10.510  1.00 10.85           C  
ATOM   1516  CE1 PHE A 205      -4.314   2.545   9.596  1.00 12.05           C  
ATOM   1517  CE2 PHE A 205      -5.799   3.061  11.417  1.00 11.62           C  
ATOM   1518  CZ  PHE A 205      -4.560   2.629  10.959  1.00 12.66           C  
ATOM   1519  N   ASN A 206      -7.689   5.076   5.108  1.00  7.23           N  
ATOM   1520  CA  ASN A 206      -8.426   5.244   3.842  1.00  9.29           C  
ATOM   1521  C   ASN A 206      -8.645   6.710   3.456  1.00  8.79           C  
ATOM   1522  O   ASN A 206      -9.181   7.007   2.382  1.00  8.87           O  
ATOM   1523  CB  ASN A 206      -9.767   4.495   3.871  1.00 11.51           C  
ATOM   1524  CG  ASN A 206      -9.578   2.994   3.989  1.00 14.74           C  
ATOM   1525  OD1 ASN A 206      -8.558   2.457   3.573  1.00 15.75           O  
ATOM   1526  ND2 ASN A 206     -10.562   2.316   4.562  1.00 17.31           N  
ATOM   1527  N   GLY A 207      -8.237   7.628   4.321  1.00  7.44           N  
ATOM   1528  CA  GLY A 207      -8.367   9.027   3.990  1.00  7.30           C  
ATOM   1529  C   GLY A 207      -7.206   9.498   3.135  1.00  7.56           C  
ATOM   1530  O   GLY A 207      -6.235   8.760   2.924  1.00  7.98           O  
ATOM   1531  N   LYS A 208      -7.318  10.708   2.613  1.00  6.63           N  
ATOM   1532  CA  LYS A 208      -6.222  11.314   1.884  1.00  5.69           C  
ATOM   1533  C   LYS A 208      -5.426  12.139   2.899  1.00  6.04           C  
ATOM   1534  O   LYS A 208      -5.796  13.266   3.225  1.00  6.46           O  
ATOM   1535  CB  LYS A 208      -6.771  12.200   0.764  1.00  7.36           C  
ATOM   1536  CG  LYS A 208      -5.705  12.962   0.002  1.00  9.71           C  
ATOM   1537  CD  LYS A 208      -4.757  12.022  -0.707  1.00 13.24           C  
ATOM   1538  CE  LYS A 208      -3.645  12.796  -1.384  1.00 15.89           C  
ATOM   1539  NZ  LYS A 208      -3.021  12.003  -2.469  1.00 19.85           N  
ATOM   1540  N   ASN A 209      -4.371  11.533   3.433  1.00  5.18           N  
ATOM   1541  CA  ASN A 209      -3.573  12.159   4.482  1.00  5.17           C  
ATOM   1542  C   ASN A 209      -2.371  12.872   3.906  1.00  5.37           C  
ATOM   1543  O   ASN A 209      -1.465  12.238   3.378  1.00  6.62           O  
ATOM   1544  CB  ASN A 209      -3.139  11.088   5.482  1.00  5.13           C  
ATOM   1545  CG  ASN A 209      -4.331  10.353   6.064  1.00  5.65           C  
ATOM   1546  OD1 ASN A 209      -5.112  10.925   6.819  1.00  6.41           O  
ATOM   1547  ND2 ASN A 209      -4.484   9.092   5.698  1.00  6.18           N  
ATOM   1548  N   VAL A 210      -2.380  14.196   4.015  1.00  4.69           N  
ATOM   1549  CA  VAL A 210      -1.327  15.008   3.449  1.00  5.47           C  
ATOM   1550  C   VAL A 210      -0.534  15.744   4.519  1.00  5.76           C  
ATOM   1551  O   VAL A 210      -0.980  16.762   5.045  1.00  6.49           O  
ATOM   1552  CB  VAL A 210      -1.902  16.047   2.453  1.00  5.15           C  
ATOM   1553  CG1 VAL A 210      -0.771  16.814   1.773  1.00  6.84           C  
ATOM   1554  CG2 VAL A 210      -2.772  15.356   1.414  1.00  7.27           C  
ATOM   1555  N   GLN A 211       0.634  15.208   4.851  1.00  5.97           N  
ATOM   1556  CA  GLN A 211       1.549  15.901   5.750  1.00  6.09           C  
ATOM   1557  C   GLN A 211       2.367  16.826   4.862  1.00  7.50           C  
ATOM   1558  O   GLN A 211       2.960  16.366   3.879  1.00  7.54           O  
ATOM   1559  CB  GLN A 211       2.478  14.915   6.462  1.00  6.65           C  
ATOM   1560  CG  GLN A 211       3.327  15.547   7.552  1.00  5.66           C  
ATOM   1561  CD  GLN A 211       4.625  14.791   7.778  1.00  8.82           C  
ATOM   1562  OE1 GLN A 211       5.396  14.594   6.847  1.00  9.97           O  
ATOM   1563  NE2 GLN A 211       4.869  14.360   9.010  1.00  8.25           N  
ATOM   1564  N   ALA A 212       2.380  18.119   5.183  1.00  7.20           N  
ATOM   1565  CA  ALA A 212       3.032  19.120   4.320  1.00  7.13           C  
ATOM   1566  C   ALA A 212       4.471  18.776   3.945  1.00  8.10           C  
ATOM   1567  O   ALA A 212       4.862  18.954   2.787  1.00  9.26           O  
ATOM   1568  CB  ALA A 212       2.981  20.489   4.988  1.00  7.41           C  
ATOM   1569  N   GLN A 213       5.246  18.282   4.913  1.00  7.49           N  
ATOM   1570  CA  GLN A 213       6.657  17.967   4.683  1.00  7.63           C  
ATOM   1571  C   GLN A 213       6.854  16.777   3.750  1.00  8.61           C  
ATOM   1572  O   GLN A 213       7.911  16.649   3.138  1.00  8.78           O  
ATOM   1573  CB  GLN A 213       7.378  17.714   6.018  1.00  7.42           C  
ATOM   1574  CG  GLN A 213       7.502  18.943   6.919  1.00  7.78           C  
ATOM   1575  CD  GLN A 213       6.179  19.388   7.538  1.00  8.19           C  
ATOM   1576  OE1 GLN A 213       5.240  18.594   7.671  1.00  8.43           O  
ATOM   1577  NE2 GLN A 213       6.109  20.656   7.926  1.00  7.72           N  
ATOM   1578  N   ALA A 214       5.850  15.911   3.638  1.00  7.93           N  
ATOM   1579  CA  ALA A 214       5.943  14.772   2.719  1.00  8.21           C  
ATOM   1580  C   ALA A 214       5.945  15.246   1.267  1.00  9.25           C  
ATOM   1581  O   ALA A 214       6.454  14.565   0.382  1.00 10.60           O  
ATOM   1582  CB  ALA A 214       4.783  13.813   2.946  1.00  9.29           C  
ATOM   1583  N   VAL A 215       5.371  16.419   1.033  1.00  8.76           N  
ATOM   1584  CA  VAL A 215       5.315  16.993  -0.310  1.00 10.22           C  
ATOM   1585  C   VAL A 215       6.413  18.043  -0.513  1.00 10.78           C  
ATOM   1586  O   VAL A 215       7.068  18.092  -1.559  1.00 11.63           O  
ATOM   1587  CB  VAL A 215       3.943  17.681  -0.560  1.00 10.21           C  
ATOM   1588  CG1 VAL A 215       3.895  18.300  -1.950  1.00 11.84           C  
ATOM   1589  CG2 VAL A 215       2.812  16.680  -0.387  1.00 13.11           C  
ATOM   1590  N   CYS A 216       6.606  18.877   0.500  1.00 10.74           N  
ATOM   1591  CA  CYS A 216       7.496  20.020   0.388  1.00 11.05           C  
ATOM   1592  C   CYS A 216       8.895  19.843   0.981  1.00 12.36           C  
ATOM   1593  O   CYS A 216       9.737  20.730   0.820  1.00 13.45           O  
ATOM   1594  CB  CYS A 216       6.810  21.219   1.029  1.00 10.02           C  
ATOM   1595  SG  CYS A 216       5.218  21.633   0.260  1.00 11.44           S  
ATOM   1596  N   GLY A 217       9.150  18.740   1.670  1.00 12.45           N  
ATOM   1597  CA  GLY A 217      10.468  18.545   2.246  1.00 13.27           C  
ATOM   1598  C   GLY A 217      10.535  18.881   3.730  1.00 15.96           C  
ATOM   1599  O   GLY A 217       9.684  19.603   4.253  1.00 13.80           O  
ATOM   1600  N   PRO A 218      11.576  18.390   4.431  1.00 17.97           N  
ATOM   1601  CA  PRO A 218      11.774  18.609   5.882  1.00 19.87           C  
ATOM   1602  C   PRO A 218      12.010  20.070   6.297  1.00 20.82           C  
ATOM   1603  O   PRO A 218      11.821  20.419   7.463  1.00 22.65           O  
ATOM   1604  CB  PRO A 218      12.977  17.724   6.213  1.00 20.48           C  
ATOM   1605  CG  PRO A 218      13.733  17.693   4.925  1.00 21.04           C  
ATOM   1606  CD  PRO A 218      12.667  17.572   3.867  1.00 19.97           C  
ATOM   1607  N   LEU A 219      12.412  20.916   5.358  1.00 20.66           N  
ATOM   1608  CA  LEU A 219      12.665  22.322   5.675  1.00 21.54           C  
ATOM   1609  C   LEU A 219      11.425  23.198   5.518  1.00 20.17           C  
ATOM   1610  O   LEU A 219      11.470  24.393   5.823  1.00 21.29           O  
ATOM   1611  CB  LEU A 219      13.804  22.874   4.811  1.00 24.36           C  
ATOM   1612  CG  LEU A 219      15.204  22.310   5.086  1.00 26.58           C  
ATOM   1613  CD1 LEU A 219      16.216  22.964   4.157  1.00 27.24           C  
ATOM   1614  CD2 LEU A 219      15.586  22.554   6.540  1.00 27.35           C  
ATOM   1615  N   PHE A 220      10.329  22.619   5.028  1.00 17.58           N  
ATOM   1616  CA  PHE A 220       9.093  23.367   4.887  1.00 14.44           C  
ATOM   1617  C   PHE A 220       8.424  23.461   6.247  1.00 14.51           C  
ATOM   1618  O   PHE A 220       8.126  22.437   6.869  1.00 14.88           O  
ATOM   1619  CB  PHE A 220       8.170  22.675   3.887  1.00 13.17           C  
ATOM   1620  CG  PHE A 220       6.936  23.465   3.548  1.00 12.21           C  
ATOM   1621  CD1 PHE A 220       7.027  24.660   2.831  1.00 11.75           C  
ATOM   1622  CD2 PHE A 220       5.680  23.016   3.938  1.00 12.05           C  
ATOM   1623  CE1 PHE A 220       5.887  25.386   2.512  1.00 10.23           C  
ATOM   1624  CE2 PHE A 220       4.535  23.740   3.620  1.00 12.56           C  
ATOM   1625  CZ  PHE A 220       4.640  24.925   2.907  1.00 11.70           C  
ATOM   1626  N   VAL A 221       8.209  24.683   6.721  1.00 12.59           N  
ATOM   1627  CA  VAL A 221       7.637  24.873   8.039  1.00 11.83           C  
ATOM   1628  C   VAL A 221       6.339  25.668   7.998  1.00 11.42           C  
ATOM   1629  O   VAL A 221       6.302  26.800   7.518  1.00 12.27           O  
ATOM   1630  CB  VAL A 221       8.639  25.606   8.973  1.00 11.99           C  
ATOM   1631  CG1 VAL A 221       7.985  25.931  10.313  1.00 13.68           C  
ATOM   1632  CG2 VAL A 221       9.877  24.753   9.192  1.00 12.35           C  
ATOM   1633  N   ILE A 222       5.278  25.052   8.499  1.00  9.83           N  
ATOM   1634  CA  ILE A 222       4.011  25.746   8.697  1.00  9.69           C  
ATOM   1635  C   ILE A 222       3.490  25.337  10.058  1.00  8.23           C  
ATOM   1636  O   ILE A 222       3.584  24.166  10.426  1.00  9.00           O  
ATOM   1637  CB  ILE A 222       2.927  25.452   7.610  1.00 11.32           C  
ATOM   1638  CG1 ILE A 222       2.708  23.957   7.424  1.00 12.70           C  
ATOM   1639  CG2 ILE A 222       3.317  26.102   6.297  1.00 13.77           C  
ATOM   1640  CD1 ILE A 222       1.528  23.633   6.524  1.00 14.83           C  
ATOM   1641  N   ASP A 223       3.003  26.293  10.829  1.00  7.87           N  
ATOM   1642  CA  ASP A 223       2.533  25.992  12.174  1.00  7.60           C  
ATOM   1643  C   ASP A 223       1.054  25.611  12.196  1.00  7.25           C  
ATOM   1644  O   ASP A 223       0.451  25.378  11.145  1.00  6.81           O  
ATOM   1645  CB  ASP A 223       2.838  27.177  13.124  1.00  9.75           C  
ATOM   1646  CG  ASP A 223       2.342  28.535  12.640  1.00 13.50           C  
ATOM   1647  OD1 ASP A 223       1.491  28.579  11.738  1.00 12.28           O  
ATOM   1648  OD2 ASP A 223       2.810  29.569  13.171  1.00 16.04           O  
ATOM   1649  N   HIS A 224       0.477  25.559  13.397  1.00  6.46           N  
ATOM   1650  CA  HIS A 224      -0.921  25.162  13.569  1.00  6.60           C  
ATOM   1651  C   HIS A 224      -1.880  26.075  12.788  1.00  6.98           C  
ATOM   1652  O   HIS A 224      -2.807  25.591  12.123  1.00  7.10           O  
ATOM   1653  CB  HIS A 224      -1.273  25.180  15.058  1.00  6.87           C  
ATOM   1654  CG  HIS A 224      -2.570  24.513  15.386  1.00  7.40           C  
ATOM   1655  ND1 HIS A 224      -2.851  23.212  15.037  1.00  7.13           N  
ATOM   1656  CD2 HIS A 224      -3.666  24.948  16.056  1.00  7.87           C  
ATOM   1657  CE1 HIS A 224      -4.041  22.847  15.458  1.00  8.67           C  
ATOM   1658  NE2 HIS A 224      -4.541  23.888  16.073  1.00  8.28           N  
ATOM   1659  N   ALA A 225      -1.651  27.389  12.869  1.00  6.25           N  
ATOM   1660  CA  ALA A 225      -2.495  28.356  12.164  1.00  6.79           C  
ATOM   1661  C   ALA A 225      -2.202  28.339  10.666  1.00  6.25           C  
ATOM   1662  O   ALA A 225      -3.116  28.429   9.857  1.00  6.42           O  
ATOM   1663  CB  ALA A 225      -2.274  29.758  12.724  1.00  7.13           C  
ATOM   1664  N   GLY A 226      -0.918  28.210  10.315  1.00  5.57           N  
ATOM   1665  CA  GLY A 226      -0.513  28.169   8.915  1.00  6.08           C  
ATOM   1666  C   GLY A 226      -1.059  26.948   8.193  1.00  6.52           C  
ATOM   1667  O   GLY A 226      -1.216  26.959   6.963  1.00  6.96           O  
ATOM   1668  N   SER A 227      -1.361  25.887   8.958  1.00  5.28           N  
ATOM   1669  CA  SER A 227      -1.952  24.680   8.375  1.00  5.54           C  
ATOM   1670  C   SER A 227      -3.319  24.990   7.758  1.00  5.25           C  
ATOM   1671  O   SER A 227      -3.766  24.310   6.831  1.00  5.66           O  
ATOM   1672  CB  SER A 227      -2.109  23.595   9.444  1.00  6.47           C  
ATOM   1673  OG  SER A 227      -0.847  23.142   9.902  1.00  7.90           O  
ATOM   1674  N   LEU A 228      -3.977  26.020   8.282  1.00  5.09           N  
ATOM   1675  CA  LEU A 228      -5.287  26.426   7.776  1.00  4.62           C  
ATOM   1676  C   LEU A 228      -5.197  27.539   6.715  1.00  5.54           C  
ATOM   1677  O   LEU A 228      -5.929  27.526   5.722  1.00  5.67           O  
ATOM   1678  CB  LEU A 228      -6.149  26.925   8.946  1.00  5.45           C  
ATOM   1679  CG  LEU A 228      -7.535  27.506   8.607  1.00  5.00           C  
ATOM   1680  CD1 LEU A 228      -8.470  26.401   8.145  1.00  6.65           C  
ATOM   1681  CD2 LEU A 228      -8.122  28.210   9.825  1.00  5.22           C  
ATOM   1682  N   THR A 229      -4.295  28.499   6.932  1.00  5.38           N  
ATOM   1683  CA  THR A 229      -4.262  29.721   6.109  1.00  5.92           C  
ATOM   1684  C   THR A 229      -3.247  29.782   4.966  1.00  6.46           C  
ATOM   1685  O   THR A 229      -3.365  30.679   4.128  1.00  6.75           O  
ATOM   1686  CB  THR A 229      -3.980  30.943   6.999  1.00  5.82           C  
ATOM   1687  OG1 THR A 229      -2.641  30.827   7.501  1.00  6.82           O  
ATOM   1688  CG2 THR A 229      -4.950  31.004   8.174  1.00  6.81           C  
ATOM   1689  N   SER A 230      -2.249  28.898   4.932  1.00  5.19           N  
ATOM   1690  CA  SER A 230      -1.191  29.013   3.913  1.00  5.08           C  
ATOM   1691  C   SER A 230      -1.680  28.800   2.483  1.00  5.79           C  
ATOM   1692  O   SER A 230      -2.747  28.234   2.254  1.00  6.18           O  
ATOM   1693  CB  SER A 230      -0.050  28.029   4.202  1.00  5.45           C  
ATOM   1694  OG  SER A 230      -0.420  26.701   3.892  1.00  6.41           O  
ATOM   1695  N   GLN A 231      -0.861  29.250   1.519  1.00  5.43           N  
ATOM   1696  CA  GLN A 231      -1.165  29.059   0.104  1.00  5.32           C  
ATOM   1697  C   GLN A 231      -1.150  27.570  -0.228  1.00  5.68           C  
ATOM   1698  O   GLN A 231      -1.964  27.092  -1.029  1.00  6.71           O  
ATOM   1699  CB  GLN A 231      -0.143  29.817  -0.762  1.00  5.93           C  
ATOM   1700  CG  GLN A 231      -0.228  29.535  -2.262  1.00  6.57           C  
ATOM   1701  CD  GLN A 231      -1.567  29.898  -2.883  1.00  6.31           C  
ATOM   1702  OE1 GLN A 231      -2.352  30.647  -2.306  1.00  6.36           O  
ATOM   1703  NE2 GLN A 231      -1.834  29.357  -4.068  1.00  8.44           N  
ATOM   1704  N   PHE A 232      -0.232  26.827   0.404  1.00  5.76           N  
ATOM   1705  CA  PHE A 232      -0.170  25.383   0.198  1.00  6.58           C  
ATOM   1706  C   PHE A 232      -1.495  24.744   0.626  1.00  6.51           C  
ATOM   1707  O   PHE A 232      -2.063  23.907  -0.086  1.00  6.37           O  
ATOM   1708  CB  PHE A 232       0.985  24.770   1.002  1.00  7.27           C  
ATOM   1709  CG  PHE A 232       1.085  23.275   0.850  1.00  8.68           C  
ATOM   1710  CD1 PHE A 232       1.494  22.707  -0.360  1.00  9.95           C  
ATOM   1711  CD2 PHE A 232       0.759  22.430   1.913  1.00  9.68           C  
ATOM   1712  CE1 PHE A 232       1.575  21.323  -0.507  1.00 10.99           C  
ATOM   1713  CE2 PHE A 232       0.840  21.047   1.771  1.00 10.13           C  
ATOM   1714  CZ  PHE A 232       1.247  20.495   0.563  1.00 10.23           C  
ATOM   1715  N   SER A 233      -1.987  25.169   1.789  1.00  6.26           N  
ATOM   1716  CA  SER A 233      -3.244  24.652   2.322  1.00  7.23           C  
ATOM   1717  C   SER A 233      -4.408  24.987   1.403  1.00  6.86           C  
ATOM   1718  O   SER A 233      -5.340  24.191   1.258  1.00  7.26           O  
ATOM   1719  CB  SER A 233      -3.490  25.235   3.707  1.00  6.95           C  
ATOM   1720  OG  SER A 233      -2.417  24.906   4.567  1.00  8.24           O  
ATOM   1721  N   TYR A 234      -4.348  26.160   0.776  1.00  6.62           N  
ATOM   1722  CA  TYR A 234      -5.388  26.564  -0.152  1.00  7.07           C  
ATOM   1723  C   TYR A 234      -5.430  25.643  -1.369  1.00  7.30           C  
ATOM   1724  O   TYR A 234      -6.503  25.190  -1.768  1.00  6.60           O  
ATOM   1725  CB  TYR A 234      -5.177  28.002  -0.627  1.00  6.49           C  
ATOM   1726  CG  TYR A 234      -6.153  28.382  -1.718  1.00  8.50           C  
ATOM   1727  CD1 TYR A 234      -7.509  28.529  -1.429  1.00  8.97           C  
ATOM   1728  CD2 TYR A 234      -5.738  28.526  -3.046  1.00  8.68           C  
ATOM   1729  CE1 TYR A 234      -8.427  28.810  -2.424  1.00 10.73           C  
ATOM   1730  CE2 TYR A 234      -6.652  28.807  -4.050  1.00 10.49           C  
ATOM   1731  CZ  TYR A 234      -7.996  28.944  -3.730  1.00 10.37           C  
ATOM   1732  OH  TYR A 234      -8.907  29.214  -4.718  1.00 13.86           O  
ATOM   1733  N   VAL A 235      -4.261  25.373  -1.957  1.00  6.78           N  
ATOM   1734  CA  VAL A 235      -4.189  24.515  -3.140  1.00  7.40           C  
ATOM   1735  C   VAL A 235      -4.737  23.112  -2.843  1.00  6.85           C  
ATOM   1736  O   VAL A 235      -5.519  22.565  -3.625  1.00  6.42           O  
ATOM   1737  CB  VAL A 235      -2.736  24.437  -3.671  1.00  7.98           C  
ATOM   1738  CG1 VAL A 235      -2.632  23.442  -4.814  1.00 11.50           C  
ATOM   1739  CG2 VAL A 235      -2.300  25.818  -4.150  1.00  9.08           C  
ATOM   1740  N   VAL A 236      -4.361  22.543  -1.697  1.00  5.66           N  
ATOM   1741  CA  VAL A 236      -4.862  21.225  -1.325  1.00  5.92           C  
ATOM   1742  C   VAL A 236      -6.365  21.274  -1.036  1.00  6.05           C  
ATOM   1743  O   VAL A 236      -7.109  20.391  -1.462  1.00  6.65           O  
ATOM   1744  CB  VAL A 236      -4.107  20.672  -0.096  1.00  6.79           C  
ATOM   1745  CG1 VAL A 236      -4.744  19.376   0.384  1.00  7.40           C  
ATOM   1746  CG2 VAL A 236      -2.645  20.438  -0.456  1.00  7.16           C  
ATOM   1747  N   GLY A 237      -6.807  22.324  -0.329  1.00  4.99           N  
ATOM   1748  CA  GLY A 237      -8.222  22.473  -0.016  1.00  5.26           C  
ATOM   1749  C   GLY A 237      -9.081  22.622  -1.263  1.00  5.41           C  
ATOM   1750  O   GLY A 237     -10.144  21.998  -1.374  1.00  6.03           O  
ATOM   1751  N   ARG A 238      -8.617  23.437  -2.213  1.00  5.83           N  
ATOM   1752  CA  ARG A 238      -9.349  23.636  -3.467  1.00  6.49           C  
ATOM   1753  C   ARG A 238      -9.449  22.313  -4.231  1.00  6.35           C  
ATOM   1754  O   ARG A 238     -10.488  22.003  -4.808  1.00  6.83           O  
ATOM   1755  CB  ARG A 238      -8.654  24.699  -4.333  1.00  7.07           C  
ATOM   1756  CG  ARG A 238      -9.348  24.952  -5.667  1.00 10.72           C  
ATOM   1757  CD  ARG A 238      -8.642  26.028  -6.482  1.00 14.55           C  
ATOM   1758  NE  ARG A 238      -7.273  25.651  -6.830  1.00 17.95           N  
ATOM   1759  CZ  ARG A 238      -6.447  26.444  -7.532  1.00 21.18           C  
ATOM   1760  NH1 ARG A 238      -6.852  27.631  -7.965  1.00 21.54           N  
ATOM   1761  NH2 ARG A 238      -5.212  26.039  -7.802  1.00 21.75           N  
ATOM   1762  N   SER A 239      -8.368  21.524  -4.204  1.00  5.94           N  
ATOM   1763  CA  SER A 239      -8.357  20.224  -4.876  1.00  6.92           C  
ATOM   1764  C   SER A 239      -9.410  19.296  -4.271  1.00  6.83           C  
ATOM   1765  O   SER A 239     -10.182  18.658  -4.997  1.00  8.41           O  
ATOM   1766  CB  SER A 239      -6.969  19.582  -4.764  1.00  7.86           C  
ATOM   1767  OG  SER A 239      -6.944  18.303  -5.378  1.00  8.70           O  
ATOM   1768  N   ALA A 240      -9.450  19.241  -2.935  1.00  6.90           N  
ATOM   1769  CA  ALA A 240     -10.410  18.388  -2.229  1.00  7.21           C  
ATOM   1770  C   ALA A 240     -11.850  18.790  -2.529  1.00  7.11           C  
ATOM   1771  O   ALA A 240     -12.707  17.934  -2.724  1.00  7.76           O  
ATOM   1772  CB  ALA A 240     -10.161  18.455  -0.727  1.00  6.94           C  
ATOM   1773  N   LEU A 241     -12.114  20.092  -2.567  1.00  6.87           N  
ATOM   1774  CA  LEU A 241     -13.464  20.571  -2.809  1.00  8.05           C  
ATOM   1775  C   LEU A 241     -13.919  20.369  -4.257  1.00  9.43           C  
ATOM   1776  O   LEU A 241     -15.105  20.158  -4.500  1.00  9.59           O  
ATOM   1777  CB  LEU A 241     -13.572  22.045  -2.417  1.00  8.83           C  
ATOM   1778  CG  LEU A 241     -13.427  22.344  -0.926  1.00  7.54           C  
ATOM   1779  CD1 LEU A 241     -13.420  23.846  -0.689  1.00 10.89           C  
ATOM   1780  CD2 LEU A 241     -14.562  21.686  -0.157  1.00 10.43           C  
ATOM   1781  N   ARG A 242     -12.981  20.427  -5.207  1.00  9.70           N  
ATOM   1782  CA  ARG A 242     -13.319  20.269  -6.633  1.00 12.81           C  
ATOM   1783  C   ARG A 242     -13.222  18.814  -7.124  1.00 12.24           C  
ATOM   1784  O   ARG A 242     -13.701  18.497  -8.219  1.00 13.18           O  
ATOM   1785  CB  ARG A 242     -12.381  21.134  -7.487  1.00 16.07           C  
ATOM   1786  CG  ARG A 242     -12.560  22.642  -7.348  1.00 23.87           C  
ATOM   1787  CD  ARG A 242     -13.708  23.173  -8.205  1.00 31.28           C  
ATOM   1788  NE  ARG A 242     -13.589  24.621  -8.400  1.00 37.58           N  
ATOM   1789  CZ  ARG A 242     -14.628  25.459  -8.344  1.00 39.22           C  
ATOM   1790  NH1 ARG A 242     -15.853  25.019  -8.120  1.00 41.91           N  
ATOM   1791  NH2 ARG A 242     -14.430  26.740  -8.515  1.00 39.53           N  
ATOM   1792  N   SER A 243     -12.593  17.942  -6.331  1.00 11.36           N  
ATOM   1793  CA  SER A 243     -12.361  16.549  -6.735  1.00 12.12           C  
ATOM   1794  C   SER A 243     -13.623  15.723  -6.969  1.00 13.01           C  
ATOM   1795  O   SER A 243     -14.587  15.803  -6.218  1.00 13.94           O  
ATOM   1796  CB  SER A 243     -11.506  15.836  -5.695  1.00 11.92           C  
ATOM   1797  OG  SER A 243     -11.339  14.476  -6.041  1.00 11.93           O  
ATOM   1798  N   THR A 244     -13.583  14.884  -8.008  1.00 14.18           N  
ATOM   1799  CA  THR A 244     -14.706  13.998  -8.300  1.00 15.19           C  
ATOM   1800  C   THR A 244     -14.691  12.768  -7.386  1.00 15.58           C  
ATOM   1801  O   THR A 244     -15.668  12.026  -7.327  1.00 17.93           O  
ATOM   1802  CB  THR A 244     -14.702  13.542  -9.772  1.00 15.80           C  
ATOM   1803  OG1 THR A 244     -13.413  13.010 -10.111  1.00 19.27           O  
ATOM   1804  CG2 THR A 244     -15.019  14.716 -10.682  1.00 17.38           C  
ATOM   1805  N   THR A 245     -13.572  12.556  -6.673  1.00 15.08           N  
ATOM   1806  CA  THR A 245     -13.454  11.420  -5.751  1.00 14.03           C  
ATOM   1807  C   THR A 245     -13.789  11.830  -4.321  1.00 13.75           C  
ATOM   1808  O   THR A 245     -13.890  10.975  -3.441  1.00 14.94           O  
ATOM   1809  CB  THR A 245     -12.032  10.833  -5.737  1.00 14.52           C  
ATOM   1810  OG1 THR A 245     -11.126  11.818  -5.230  1.00 14.03           O  
ATOM   1811  CG2 THR A 245     -11.602  10.413  -7.134  1.00 16.05           C  
ATOM   1812  N   GLY A 246     -13.932  13.137  -4.091  1.00 10.73           N  
ATOM   1813  CA  GLY A 246     -14.234  13.623  -2.753  1.00 10.16           C  
ATOM   1814  C   GLY A 246     -12.986  13.881  -1.912  1.00 10.11           C  
ATOM   1815  O   GLY A 246     -13.091  14.385  -0.793  1.00 10.26           O  
ATOM   1816  N   GLN A 247     -11.812  13.528  -2.453  1.00  8.84           N  
ATOM   1817  CA  GLN A 247     -10.535  13.742  -1.756  1.00  8.87           C  
ATOM   1818  C   GLN A 247      -9.575  14.523  -2.649  1.00  9.41           C  
ATOM   1819  O   GLN A 247      -9.684  14.474  -3.876  1.00  8.92           O  
ATOM   1820  CB  GLN A 247      -9.860  12.409  -1.416  1.00  8.97           C  
ATOM   1821  CG  GLN A 247     -10.652  11.473  -0.522  1.00  9.66           C  
ATOM   1822  CD  GLN A 247      -9.906  10.177  -0.264  1.00 11.87           C  
ATOM   1823  OE1 GLN A 247      -9.226   9.657  -1.147  1.00 14.12           O  
ATOM   1824  NE2 GLN A 247     -10.022   9.651   0.947  1.00 11.02           N  
ATOM   1825  N   ALA A 248      -8.617  15.219  -2.041  1.00  8.98           N  
ATOM   1826  CA  ALA A 248      -7.612  15.947  -2.821  1.00  9.57           C  
ATOM   1827  C   ALA A 248      -6.824  14.976  -3.696  1.00  9.85           C  
ATOM   1828  O   ALA A 248      -6.617  13.820  -3.314  1.00  9.12           O  
ATOM   1829  CB  ALA A 248      -6.660  16.693  -1.899  1.00  8.86           C  
ATOM   1830  N   ARG A 249      -6.398  15.451  -4.867  1.00 11.38           N  
ATOM   1831  CA  ARG A 249      -5.653  14.615  -5.812  1.00 14.21           C  
ATOM   1832  C   ARG A 249      -4.205  15.068  -5.926  1.00 13.59           C  
ATOM   1833  O   ARG A 249      -3.941  16.259  -6.094  1.00 13.31           O  
ATOM   1834  CB  ARG A 249      -6.310  14.672  -7.192  1.00 17.85           C  
ATOM   1835  CG  ARG A 249      -7.784  14.297  -7.212  1.00 24.89           C  
ATOM   1836  CD  ARG A 249      -8.335  14.330  -8.632  1.00 32.99           C  
ATOM   1837  NE  ARG A 249      -8.164  15.646  -9.256  1.00 39.84           N  
ATOM   1838  CZ  ARG A 249      -7.958  15.813 -10.571  1.00 43.49           C  
ATOM   1839  NH1 ARG A 249      -7.906  14.764 -11.394  1.00 46.18           N  
ATOM   1840  NH2 ARG A 249      -7.808  17.037 -11.064  1.00 44.76           N  
ATOM   1841  N   SER A 250      -3.277  14.099  -5.859  1.00 14.65           N  
ATOM   1842  CA  SER A 250      -1.832  14.381  -5.937  1.00 15.60           C  
ATOM   1843  C   SER A 250      -1.434  15.175  -7.179  1.00 15.30           C  
ATOM   1844  O   SER A 250      -0.522  15.992  -7.130  1.00 16.44           O  
ATOM   1845  CB  SER A 250      -1.032  13.076  -5.916  1.00 17.03           C  
ATOM   1846  OG  SER A 250      -1.247  12.362  -4.715  1.00 22.01           O  
ATOM   1847  N   ALA A 251      -2.102  14.922  -8.295  1.00 15.44           N  
ATOM   1848  CA  ALA A 251      -1.782  15.618  -9.541  1.00 15.59           C  
ATOM   1849  C   ALA A 251      -2.081  17.118  -9.464  1.00 15.40           C  
ATOM   1850  O   ALA A 251      -1.585  17.897 -10.280  1.00 16.15           O  
ATOM   1851  CB  ALA A 251      -2.569  14.995 -10.681  1.00 16.85           C  
ATOM   1852  N   ASP A 252      -2.891  17.521  -8.478  1.00 14.28           N  
ATOM   1853  CA  ASP A 252      -3.290  18.914  -8.347  1.00 13.50           C  
ATOM   1854  C   ASP A 252      -2.296  19.798  -7.597  1.00 13.94           C  
ATOM   1855  O   ASP A 252      -2.436  21.006  -7.600  1.00 14.42           O  
ATOM   1856  CB  ASP A 252      -4.664  19.015  -7.673  1.00 13.89           C  
ATOM   1857  CG  ASP A 252      -5.807  18.529  -8.549  1.00 15.57           C  
ATOM   1858  OD1 ASP A 252      -5.600  18.357  -9.774  1.00 17.20           O  
ATOM   1859  OD2 ASP A 252      -6.916  18.324  -8.017  1.00 14.02           O  
ATOM   1860  N   TYR A 253      -1.323  19.240  -6.928  1.00 14.50           N  
ATOM   1861  CA  TYR A 253      -0.368  20.097  -6.227  1.00 15.60           C  
ATOM   1862  C   TYR A 253       1.047  19.555  -6.318  1.00 15.95           C  
ATOM   1863  O   TYR A 253       1.245  18.371  -6.594  1.00 16.47           O  
ATOM   1864  CB  TYR A 253      -0.779  20.294  -4.754  1.00 16.57           C  
ATOM   1865  CG  TYR A 253      -1.105  19.010  -4.024  1.00 17.04           C  
ATOM   1866  CD1 TYR A 253      -0.105  18.266  -3.387  1.00 17.75           C  
ATOM   1867  CD2 TYR A 253      -2.414  18.524  -3.991  1.00 16.96           C  
ATOM   1868  CE1 TYR A 253      -0.402  17.070  -2.745  1.00 18.76           C  
ATOM   1869  CE2 TYR A 253      -2.718  17.333  -3.352  1.00 18.84           C  
ATOM   1870  CZ  TYR A 253      -1.712  16.610  -2.732  1.00 19.48           C  
ATOM   1871  OH  TYR A 253      -2.012  15.424  -2.112  1.00 21.42           O  
ATOM   1872  N   GLY A 254       2.027  20.432  -6.092  1.00 14.80           N  
ATOM   1873  CA  GLY A 254       3.409  20.020  -6.165  1.00 14.57           C  
ATOM   1874  C   GLY A 254       4.361  21.005  -5.515  1.00 15.02           C  
ATOM   1875  O   GLY A 254       3.949  21.870  -4.744  1.00 13.22           O  
ATOM   1876  N   ILE A 255       5.641  20.861  -5.859  1.00 15.50           N  
ATOM   1877  CA  ILE A 255       6.725  21.679  -5.307  1.00 16.93           C  
ATOM   1878  C   ILE A 255       6.496  23.190  -5.433  1.00 15.59           C  
ATOM   1879  O   ILE A 255       6.823  23.946  -4.517  1.00 15.32           O  
ATOM   1880  CB  ILE A 255       8.050  21.314  -6.007  1.00 19.63           C  
ATOM   1881  CG1 ILE A 255       8.338  19.825  -5.811  1.00 23.53           C  
ATOM   1882  CG2 ILE A 255       9.195  22.157  -5.468  1.00 22.28           C  
ATOM   1883  CD1 ILE A 255       9.523  19.314  -6.611  1.00 26.41           C  
ATOM   1884  N   THR A 256       5.949  23.630  -6.557  1.00 15.00           N  
ATOM   1885  CA  THR A 256       5.729  25.062  -6.776  1.00 15.82           C  
ATOM   1886  C   THR A 256       4.630  25.649  -5.875  1.00 14.74           C  
ATOM   1887  O   THR A 256       4.493  26.874  -5.772  1.00 15.68           O  
ATOM   1888  CB  THR A 256       5.387  25.347  -8.258  1.00 17.74           C  
ATOM   1889  OG1 THR A 256       4.354  24.455  -8.693  1.00 20.50           O  
ATOM   1890  CG2 THR A 256       6.616  25.150  -9.139  1.00 19.81           C  
ATOM   1891  N   ASP A 257       3.852  24.778  -5.229  1.00 12.31           N  
ATOM   1892  CA  ASP A 257       2.785  25.231  -4.338  1.00 11.15           C  
ATOM   1893  C   ASP A 257       3.239  25.284  -2.890  1.00 10.96           C  
ATOM   1894  O   ASP A 257       2.451  25.636  -2.009  1.00 10.16           O  
ATOM   1895  CB  ASP A 257       1.581  24.302  -4.447  1.00 11.84           C  
ATOM   1896  CG  ASP A 257       1.038  24.259  -5.849  1.00 11.78           C  
ATOM   1897  OD1 ASP A 257       0.647  25.322  -6.362  1.00 15.02           O  
ATOM   1898  OD2 ASP A 257       1.015  23.169  -6.444  1.00 13.76           O  
ATOM   1899  N   CYS A 258       4.501  24.922  -2.644  1.00 10.32           N  
ATOM   1900  CA  CYS A 258       5.040  24.919  -1.291  1.00 10.99           C  
ATOM   1901  C   CYS A 258       5.359  26.325  -0.798  1.00 11.37           C  
ATOM   1902  O   CYS A 258       6.516  26.725  -0.666  1.00 12.79           O  
ATOM   1903  CB  CYS A 258       6.260  24.019  -1.240  1.00 12.18           C  
ATOM   1904  SG  CYS A 258       5.833  22.285  -1.558  1.00 12.51           S  
ATOM   1905  N   ASN A 259       4.292  27.048  -0.511  1.00 10.71           N  
ATOM   1906  CA  ASN A 259       4.362  28.421  -0.054  1.00 10.03           C  
ATOM   1907  C   ASN A 259       3.688  28.494   1.314  1.00 10.28           C  
ATOM   1908  O   ASN A 259       2.481  28.268   1.425  1.00  9.59           O  
ATOM   1909  CB  ASN A 259       3.640  29.310  -1.083  1.00 10.47           C  
ATOM   1910  CG  ASN A 259       3.579  30.776  -0.702  1.00  9.80           C  
ATOM   1911  OD1 ASN A 259       4.101  31.183   0.324  1.00 11.92           O  
ATOM   1912  ND2 ASN A 259       2.928  31.575  -1.537  1.00 10.78           N  
ATOM   1913  N   PRO A 260       4.475  28.784   2.375  1.00 10.83           N  
ATOM   1914  CA  PRO A 260       3.985  28.874   3.765  1.00 11.88           C  
ATOM   1915  C   PRO A 260       3.231  30.169   4.109  1.00 12.45           C  
ATOM   1916  O   PRO A 260       2.577  30.244   5.158  1.00 13.88           O  
ATOM   1917  CB  PRO A 260       5.268  28.741   4.581  1.00 11.36           C  
ATOM   1918  CG  PRO A 260       6.256  29.459   3.730  1.00 11.73           C  
ATOM   1919  CD  PRO A 260       5.936  29.026   2.319  1.00 11.44           C  
ATOM   1920  N   LEU A 261       3.332  31.180   3.235  1.00 12.20           N  
ATOM   1921  CA  LEU A 261       2.661  32.471   3.471  1.00 12.13           C  
ATOM   1922  C   LEU A 261       1.152  32.327   3.281  1.00 11.56           C  
ATOM   1923  O   LEU A 261       0.704  31.393   2.616  1.00  9.65           O  
ATOM   1924  CB  LEU A 261       3.163  33.539   2.478  1.00 15.90           C  
ATOM   1925  CG  LEU A 261       4.660  33.885   2.479  1.00 18.97           C  
ATOM   1926  CD1 LEU A 261       4.943  34.927   1.403  1.00 20.21           C  
ATOM   1927  CD2 LEU A 261       5.088  34.397   3.843  1.00 20.39           C  
ATOM   1928  N   PRO A 262       0.339  33.243   3.873  1.00 10.62           N  
ATOM   1929  CA  PRO A 262      -1.123  33.210   3.731  1.00  9.33           C  
ATOM   1930  C   PRO A 262      -1.530  33.160   2.251  1.00  9.20           C  
ATOM   1931  O   PRO A 262      -0.844  33.736   1.393  1.00  9.64           O  
ATOM   1932  CB  PRO A 262      -1.571  34.503   4.411  1.00  9.59           C  
ATOM   1933  CG  PRO A 262      -0.534  34.685   5.467  1.00 11.33           C  
ATOM   1934  CD  PRO A 262       0.759  34.340   4.776  1.00 11.35           C  
ATOM   1935  N   ALA A 263      -2.630  32.444   1.976  1.00  7.74           N  
ATOM   1936  CA  ALA A 263      -3.164  32.259   0.615  1.00  6.93           C  
ATOM   1937  C   ALA A 263      -3.116  33.534  -0.228  1.00  7.12           C  
ATOM   1938  O   ALA A 263      -3.531  34.611   0.214  1.00  6.54           O  
ATOM   1939  CB  ALA A 263      -4.592  31.744   0.704  1.00  6.66           C  
ATOM   1940  N   ASN A 264      -2.610  33.378  -1.448  1.00  7.39           N  
ATOM   1941  CA  ASN A 264      -2.413  34.488  -2.380  1.00  8.15           C  
ATOM   1942  C   ASN A 264      -3.662  35.322  -2.668  1.00  8.39           C  
ATOM   1943  O   ASN A 264      -3.553  36.534  -2.881  1.00  8.96           O  
ATOM   1944  CB  ASN A 264      -1.860  33.957  -3.712  1.00 10.87           C  
ATOM   1945  CG  ASN A 264      -0.477  33.310  -3.614  1.00 13.69           C  
ATOM   1946  OD1 ASN A 264       0.014  32.727  -4.586  1.00 17.41           O  
ATOM   1947  ND2 ASN A 264       0.159  33.418  -2.457  1.00 15.39           N  
ATOM   1948  N   ASP A 265      -4.835  34.683  -2.709  1.00  8.42           N  
ATOM   1949  CA  ASP A 265      -6.068  35.391  -3.062  1.00  9.53           C  
ATOM   1950  C   ASP A 265      -6.653  36.240  -1.923  1.00  9.69           C  
ATOM   1951  O   ASP A 265      -7.651  36.936  -2.120  1.00 11.71           O  
ATOM   1952  CB  ASP A 265      -7.103  34.391  -3.598  1.00 11.37           C  
ATOM   1953  CG  ASP A 265      -6.621  33.696  -4.860  1.00 14.31           C  
ATOM   1954  OD1 ASP A 265      -5.806  34.302  -5.598  1.00 15.85           O  
ATOM   1955  OD2 ASP A 265      -7.057  32.549  -5.117  1.00 16.87           O  
ATOM   1956  N   LEU A 266      -6.033  36.201  -0.749  1.00  8.12           N  
ATOM   1957  CA  LEU A 266      -6.502  37.020   0.363  1.00  8.54           C  
ATOM   1958  C   LEU A 266      -6.069  38.470   0.184  1.00  9.33           C  
ATOM   1959  O   LEU A 266      -4.982  38.736  -0.324  1.00 10.05           O  
ATOM   1960  CB  LEU A 266      -5.946  36.481   1.678  1.00  7.06           C  
ATOM   1961  CG  LEU A 266      -6.408  35.075   2.070  1.00  7.71           C  
ATOM   1962  CD1 LEU A 266      -5.671  34.610   3.318  1.00  8.52           C  
ATOM   1963  CD2 LEU A 266      -7.915  35.068   2.300  1.00  6.89           C  
ATOM   1964  N   THR A 267      -6.920  39.403   0.595  1.00  9.71           N  
ATOM   1965  CA  THR A 267      -6.586  40.826   0.502  1.00 10.86           C  
ATOM   1966  C   THR A 267      -5.534  41.161   1.565  1.00 11.29           C  
ATOM   1967  O   THR A 267      -5.313  40.372   2.476  1.00 10.03           O  
ATOM   1968  CB  THR A 267      -7.825  41.709   0.752  1.00 11.22           C  
ATOM   1969  OG1 THR A 267      -8.259  41.541   2.106  1.00 11.54           O  
ATOM   1970  CG2 THR A 267      -8.957  41.336  -0.197  1.00 12.14           C  
ATOM   1971  N   PRO A 268      -4.851  42.315   1.462  1.00 12.63           N  
ATOM   1972  CA  PRO A 268      -3.831  42.716   2.452  1.00 13.15           C  
ATOM   1973  C   PRO A 268      -4.387  42.676   3.882  1.00 13.52           C  
ATOM   1974  O   PRO A 268      -3.730  42.184   4.803  1.00 13.17           O  
ATOM   1975  CB  PRO A 268      -3.468  44.136   2.011  1.00 14.13           C  
ATOM   1976  CG  PRO A 268      -3.668  44.077   0.529  1.00 13.61           C  
ATOM   1977  CD  PRO A 268      -4.947  43.299   0.362  1.00 12.41           C  
ATOM   1978  N   GLU A 269      -5.619  43.164   4.036  1.00 13.97           N  
ATOM   1979  CA  GLU A 269      -6.299  43.199   5.333  1.00 15.68           C  
ATOM   1980  C   GLU A 269      -6.521  41.784   5.885  1.00 13.39           C  
ATOM   1981  O   GLU A 269      -6.262  41.506   7.065  1.00 12.52           O  
ATOM   1982  CB  GLU A 269      -7.641  43.903   5.144  1.00 20.46           C  
ATOM   1983  CG  GLU A 269      -8.332  44.331   6.420  1.00 30.29           C  
ATOM   1984  CD  GLU A 269      -9.635  45.065   6.141  1.00 35.80           C  
ATOM   1985  OE1 GLU A 269      -9.674  45.885   5.185  1.00 38.59           O  
ATOM   1986  OE2 GLU A 269     -10.623  44.822   6.876  1.00 39.97           O  
ATOM   1987  N   GLN A 270      -7.001  40.894   5.023  1.00 10.64           N  
ATOM   1988  CA  GLN A 270      -7.236  39.513   5.417  1.00  9.27           C  
ATOM   1989  C   GLN A 270      -5.932  38.800   5.758  1.00  9.21           C  
ATOM   1990  O   GLN A 270      -5.893  37.989   6.681  1.00  9.35           O  
ATOM   1991  CB  GLN A 270      -7.981  38.780   4.300  1.00  8.99           C  
ATOM   1992  CG  GLN A 270      -9.406  39.274   4.132  1.00  8.74           C  
ATOM   1993  CD  GLN A 270     -10.040  38.866   2.820  1.00  8.03           C  
ATOM   1994  OE1 GLN A 270      -9.385  38.316   1.945  1.00  9.80           O  
ATOM   1995  NE2 GLN A 270     -11.328  39.144   2.681  1.00 10.20           N  
ATOM   1996  N   LYS A 271      -4.857  39.119   5.030  1.00  9.47           N  
ATOM   1997  CA  LYS A 271      -3.557  38.497   5.301  1.00 10.40           C  
ATOM   1998  C   LYS A 271      -3.014  38.862   6.681  1.00 10.40           C  
ATOM   1999  O   LYS A 271      -2.413  38.016   7.345  1.00 10.15           O  
ATOM   2000  CB  LYS A 271      -2.538  38.876   4.236  1.00 10.50           C  
ATOM   2001  CG  LYS A 271      -2.725  38.137   2.930  1.00 11.91           C  
ATOM   2002  CD  LYS A 271      -1.508  38.295   2.045  1.00 13.39           C  
ATOM   2003  CE  LYS A 271      -1.580  37.376   0.839  1.00 13.60           C  
ATOM   2004  NZ  LYS A 271      -0.363  37.512  -0.005  1.00 15.67           N  
ATOM   2005  N   VAL A 272      -3.230  40.113   7.114  1.00 10.37           N  
ATOM   2006  CA  VAL A 272      -2.769  40.542   8.437  1.00 10.77           C  
ATOM   2007  C   VAL A 272      -3.514  39.785   9.538  1.00 10.92           C  
ATOM   2008  O   VAL A 272      -2.907  39.321  10.514  1.00 11.04           O  
ATOM   2009  CB  VAL A 272      -2.973  42.059   8.646  1.00 13.11           C  
ATOM   2010  CG1 VAL A 272      -2.617  42.451  10.078  1.00 13.35           C  
ATOM   2011  CG2 VAL A 272      -2.111  42.834   7.663  1.00 14.30           C  
ATOM   2012  N   ALA A 273      -4.834  39.652   9.367  1.00  9.82           N  
ATOM   2013  CA  ALA A 273      -5.656  38.935  10.339  1.00  9.48           C  
ATOM   2014  C   ALA A 273      -5.283  37.457  10.376  1.00  9.08           C  
ATOM   2015  O   ALA A 273      -5.200  36.856  11.447  1.00 10.01           O  
ATOM   2016  CB  ALA A 273      -7.127  39.089   9.989  1.00 10.27           C  
ATOM   2017  N   ALA A 274      -5.033  36.883   9.199  1.00  8.10           N  
ATOM   2018  CA  ALA A 274      -4.672  35.474   9.102  1.00  8.64           C  
ATOM   2019  C   ALA A 274      -3.339  35.195   9.796  1.00  9.51           C  
ATOM   2020  O   ALA A 274      -3.193  34.179  10.475  1.00  9.74           O  
ATOM   2021  CB  ALA A 274      -4.598  35.054   7.640  1.00  8.98           C  
ATOM   2022  N   ALA A 275      -2.372  36.107   9.637  1.00  9.31           N  
ATOM   2023  CA  ALA A 275      -1.057  35.928  10.256  1.00 10.32           C  
ATOM   2024  C   ALA A 275      -1.154  35.854  11.783  1.00 10.56           C  
ATOM   2025  O   ALA A 275      -0.408  35.106  12.417  1.00 11.71           O  
ATOM   2026  CB  ALA A 275      -0.125  37.063   9.857  1.00 10.02           C  
ATOM   2027  N   ALA A 276      -2.082  36.617  12.368  1.00 10.64           N  
ATOM   2028  CA  ALA A 276      -2.237  36.647  13.831  1.00 10.78           C  
ATOM   2029  C   ALA A 276      -3.452  35.842  14.314  1.00 11.61           C  
ATOM   2030  O   ALA A 276      -4.000  36.119  15.386  1.00 12.15           O  
ATOM   2031  CB  ALA A 276      -2.366  38.094  14.290  1.00 12.39           C  
ATOM   2032  N   LEU A 277      -3.839  34.825  13.538  1.00 10.79           N  
ATOM   2033  CA  LEU A 277      -5.026  34.009  13.830  1.00 11.22           C  
ATOM   2034  C   LEU A 277      -5.079  33.421  15.250  1.00 10.80           C  
ATOM   2035  O   LEU A 277      -6.149  33.339  15.852  1.00 10.88           O  
ATOM   2036  CB  LEU A 277      -5.105  32.856  12.819  1.00 12.11           C  
ATOM   2037  CG  LEU A 277      -6.423  32.077  12.769  1.00 13.61           C  
ATOM   2038  CD1 LEU A 277      -7.514  32.951  12.164  1.00 12.93           C  
ATOM   2039  CD2 LEU A 277      -6.248  30.809  11.949  1.00 13.46           C  
ATOM   2040  N   LEU A 278      -3.934  33.002  15.772  1.00 11.69           N  
ATOM   2041  CA  LEU A 278      -3.885  32.333  17.076  1.00 13.14           C  
ATOM   2042  C   LEU A 278      -4.053  33.273  18.281  1.00 13.63           C  
ATOM   2043  O   LEU A 278      -4.361  32.810  19.383  1.00 13.17           O  
ATOM   2044  CB  LEU A 278      -2.557  31.581  17.197  1.00 15.53           C  
ATOM   2045  CG  LEU A 278      -2.616  30.187  17.814  1.00 19.28           C  
ATOM   2046  CD1 LEU A 278      -3.570  29.311  17.021  1.00 20.18           C  
ATOM   2047  CD2 LEU A 278      -1.223  29.575  17.840  1.00 21.27           C  
ATOM   2048  N   ALA A 279      -3.854  34.577  18.072  1.00 13.34           N  
ATOM   2049  CA  ALA A 279      -3.921  35.552  19.171  1.00 14.60           C  
ATOM   2050  C   ALA A 279      -5.224  35.490  19.991  1.00 14.81           C  
ATOM   2051  O   ALA A 279      -5.163  35.368  21.213  1.00 14.56           O  
ATOM   2052  CB  ALA A 279      -3.690  36.966  18.639  1.00 14.54           C  
ATOM   2053  N   PRO A 280      -6.418  35.572  19.357  1.00 14.69           N  
ATOM   2054  CA  PRO A 280      -7.703  35.518  20.077  1.00 14.50           C  
ATOM   2055  C   PRO A 280      -7.921  34.170  20.756  1.00 13.51           C  
ATOM   2056  O   PRO A 280      -8.527  34.103  21.826  1.00 14.56           O  
ATOM   2057  CB  PRO A 280      -8.756  35.766  18.986  1.00 15.57           C  
ATOM   2058  CG  PRO A 280      -7.984  36.417  17.894  1.00 15.78           C  
ATOM   2059  CD  PRO A 280      -6.648  35.734  17.913  1.00 16.19           C  
ATOM   2060  N   ALA A 281      -7.424  33.102  20.130  1.00 11.32           N  
ATOM   2061  CA  ALA A 281      -7.581  31.761  20.688  1.00 10.89           C  
ATOM   2062  C   ALA A 281      -6.801  31.623  21.986  1.00 11.63           C  
ATOM   2063  O   ALA A 281      -7.319  31.088  22.974  1.00 11.11           O  
ATOM   2064  CB  ALA A 281      -7.121  30.722  19.684  1.00 10.92           C  
ATOM   2065  N   ALA A 282      -5.559  32.125  21.982  1.00 11.43           N  
ATOM   2066  CA  ALA A 282      -4.711  32.075  23.178  1.00 11.99           C  
ATOM   2067  C   ALA A 282      -5.360  32.840  24.328  1.00 11.51           C  
ATOM   2068  O   ALA A 282      -5.396  32.361  25.465  1.00 12.71           O  
ATOM   2069  CB  ALA A 282      -3.337  32.658  22.871  1.00 12.03           C  
ATOM   2070  N   ALA A 283      -5.907  34.011  24.016  1.00 10.78           N  
ATOM   2071  CA  ALA A 283      -6.569  34.835  25.021  1.00 11.29           C  
ATOM   2072  C   ALA A 283      -7.824  34.152  25.585  1.00 11.98           C  
ATOM   2073  O   ALA A 283      -8.070  34.188  26.795  1.00 12.65           O  
ATOM   2074  CB  ALA A 283      -6.934  36.183  24.421  1.00 11.81           C  
ATOM   2075  N   ALA A 284      -8.613  33.523  24.708  1.00 11.17           N  
ATOM   2076  CA  ALA A 284      -9.844  32.861  25.135  1.00 11.01           C  
ATOM   2077  C   ALA A 284      -9.556  31.674  26.042  1.00 11.09           C  
ATOM   2078  O   ALA A 284     -10.246  31.472  27.041  1.00 11.04           O  
ATOM   2079  CB  ALA A 284     -10.647  32.405  23.923  1.00 10.59           C  
ATOM   2080  N   ILE A 285      -8.536  30.888  25.702  1.00 10.88           N  
ATOM   2081  CA  ILE A 285      -8.188  29.730  26.519  1.00 11.74           C  
ATOM   2082  C   ILE A 285      -7.748  30.161  27.924  1.00 11.72           C  
ATOM   2083  O   ILE A 285      -8.168  29.571  28.920  1.00 12.38           O  
ATOM   2084  CB  ILE A 285      -7.083  28.884  25.835  1.00 13.81           C  
ATOM   2085  CG1 ILE A 285      -7.672  28.214  24.589  1.00 14.09           C  
ATOM   2086  CG2 ILE A 285      -6.523  27.833  26.787  1.00 14.68           C  
ATOM   2087  CD1 ILE A 285      -6.647  27.580  23.674  1.00 17.39           C  
ATOM   2088  N   VAL A 286      -6.940  31.215  28.015  1.00 10.53           N  
ATOM   2089  CA  VAL A 286      -6.468  31.667  29.323  1.00 10.12           C  
ATOM   2090  C   VAL A 286      -7.604  32.271  30.161  1.00 10.53           C  
ATOM   2091  O   VAL A 286      -7.631  32.123  31.383  1.00 11.29           O  
ATOM   2092  CB  VAL A 286      -5.315  32.694  29.174  1.00  9.72           C  
ATOM   2093  CG1 VAL A 286      -4.846  33.185  30.539  1.00 10.58           C  
ATOM   2094  CG2 VAL A 286      -4.159  32.049  28.430  1.00  9.63           C  
ATOM   2095  N   ALA A 287      -8.555  32.932  29.508  1.00  9.90           N  
ATOM   2096  CA  ALA A 287      -9.663  33.547  30.229  1.00  9.61           C  
ATOM   2097  C   ALA A 287     -10.827  32.581  30.464  1.00 10.47           C  
ATOM   2098  O   ALA A 287     -11.710  32.864  31.274  1.00 12.30           O  
ATOM   2099  CB  ALA A 287     -10.168  34.757  29.455  1.00 11.22           C  
ATOM   2100  N   GLY A 288     -10.833  31.449  29.751  1.00  9.86           N  
ATOM   2101  CA  GLY A 288     -11.966  30.535  29.809  1.00  8.71           C  
ATOM   2102  C   GLY A 288     -12.037  29.614  31.011  1.00 10.31           C  
ATOM   2103  O   GLY A 288     -11.179  29.638  31.891  1.00 10.06           O  
ATOM   2104  N   PRO A 289     -13.076  28.755  31.040  1.00 11.12           N  
ATOM   2105  CA  PRO A 289     -13.317  27.789  32.117  1.00 11.63           C  
ATOM   2106  C   PRO A 289     -12.201  26.760  32.210  1.00 11.30           C  
ATOM   2107  O   PRO A 289     -11.608  26.376  31.201  1.00 11.77           O  
ATOM   2108  CB  PRO A 289     -14.642  27.137  31.725  1.00 13.27           C  
ATOM   2109  CG  PRO A 289     -14.638  27.242  30.237  1.00 14.00           C  
ATOM   2110  CD  PRO A 289     -14.101  28.625  29.980  1.00 12.49           C  
ATOM   2111  N   LYS A 290     -11.920  26.327  33.426  1.00 10.41           N  
ATOM   2112  CA  LYS A 290     -10.879  25.342  33.667  1.00 10.55           C  
ATOM   2113  C   LYS A 290     -11.357  24.373  34.743  1.00 11.45           C  
ATOM   2114  O   LYS A 290     -12.103  24.766  35.640  1.00 13.49           O  
ATOM   2115  CB  LYS A 290      -9.593  26.036  34.130  1.00 11.02           C  
ATOM   2116  CG  LYS A 290      -9.079  27.090  33.161  1.00 11.28           C  
ATOM   2117  CD  LYS A 290      -7.851  27.803  33.694  1.00 11.68           C  
ATOM   2118  CE  LYS A 290      -7.521  29.032  32.860  1.00 10.65           C  
ATOM   2119  NZ  LYS A 290      -8.609  30.046  32.921  1.00 11.51           N  
ATOM   2120  N   GLN A 291     -10.962  23.110  34.638  1.00 10.96           N  
ATOM   2121  CA  GLN A 291     -11.349  22.123  35.645  1.00 10.07           C  
ATOM   2122  C   GLN A 291     -10.275  21.061  35.816  1.00  9.56           C  
ATOM   2123  O   GLN A 291      -9.290  21.054  35.077  1.00  8.77           O  
ATOM   2124  CB  GLN A 291     -12.713  21.504  35.310  1.00  9.70           C  
ATOM   2125  CG  GLN A 291     -12.801  20.768  33.994  1.00 11.79           C  
ATOM   2126  CD  GLN A 291     -14.229  20.342  33.698  1.00 13.31           C  
ATOM   2127  OE1 GLN A 291     -15.124  21.175  33.625  1.00 14.39           O  
ATOM   2128  NE2 GLN A 291     -14.449  19.040  33.542  1.00 14.74           N  
ATOM   2129  N   ASN A 292     -10.453  20.169  36.799  1.00  9.52           N  
ATOM   2130  CA  ASN A 292      -9.411  19.199  37.112  1.00  9.77           C  
ATOM   2131  C   ASN A 292      -9.787  17.753  36.813  1.00  9.20           C  
ATOM   2132  O   ASN A 292      -9.298  16.838  37.465  1.00 10.50           O  
ATOM   2133  CB  ASN A 292      -8.996  19.338  38.581  1.00 10.40           C  
ATOM   2134  CG  ASN A 292      -7.626  18.749  38.843  1.00 11.77           C  
ATOM   2135  OD1 ASN A 292      -6.744  18.826  37.989  1.00 13.02           O  
ATOM   2136  ND2 ASN A 292      -7.446  18.154  40.017  1.00 11.27           N  
ATOM   2137  N   CYS A 293     -10.636  17.551  35.825  1.00  9.06           N  
ATOM   2138  CA  CYS A 293     -10.994  16.202  35.398  1.00  8.94           C  
ATOM   2139  C   CYS A 293     -11.687  16.259  34.040  1.00  7.38           C  
ATOM   2140  O   CYS A 293     -12.200  17.302  33.638  1.00  7.20           O  
ATOM   2141  CB  CYS A 293     -11.880  15.481  36.440  1.00 10.10           C  
ATOM   2142  SG  CYS A 293     -13.366  16.384  36.996  1.00 11.54           S  
ATOM   2143  N   GLU A 294     -11.660  15.154  33.318  1.00  6.62           N  
ATOM   2144  CA  GLU A 294     -12.290  15.103  32.013  1.00  6.38           C  
ATOM   2145  C   GLU A 294     -13.803  14.919  32.140  1.00  6.73           C  
ATOM   2146  O   GLU A 294     -14.264  14.110  32.943  1.00  7.49           O  
ATOM   2147  CB  GLU A 294     -11.703  13.944  31.205  1.00  7.09           C  
ATOM   2148  CG  GLU A 294     -12.314  13.823  29.822  1.00  5.75           C  
ATOM   2149  CD  GLU A 294     -11.792  12.660  29.013  1.00  8.11           C  
ATOM   2150  OE1 GLU A 294     -10.883  11.953  29.492  1.00  8.47           O  
ATOM   2151  OE2 GLU A 294     -12.293  12.456  27.883  1.00  6.99           O  
ATOM   2152  N   PRO A 295     -14.599  15.684  31.359  1.00  6.11           N  
ATOM   2153  CA  PRO A 295     -16.068  15.583  31.373  1.00  6.80           C  
ATOM   2154  C   PRO A 295     -16.509  14.140  31.130  1.00  7.38           C  
ATOM   2155  O   PRO A 295     -15.836  13.388  30.420  1.00  7.63           O  
ATOM   2156  CB  PRO A 295     -16.498  16.486  30.217  1.00  7.92           C  
ATOM   2157  CG  PRO A 295     -15.409  17.504  30.156  1.00  7.76           C  
ATOM   2158  CD  PRO A 295     -14.143  16.728  30.415  1.00  7.43           C  
ATOM   2159  N   ASP A 296     -17.619  13.746  31.733  1.00  7.09           N  
ATOM   2160  CA  ASP A 296     -18.119  12.392  31.549  1.00  7.54           C  
ATOM   2161  C   ASP A 296     -18.563  12.165  30.117  1.00  6.97           C  
ATOM   2162  O   ASP A 296     -19.015  13.090  29.443  1.00  8.64           O  
ATOM   2163  CB  ASP A 296     -19.320  12.128  32.459  1.00  8.71           C  
ATOM   2164  CG  ASP A 296     -18.995  12.211  33.935  1.00 11.63           C  
ATOM   2165  OD1 ASP A 296     -17.837  11.930  34.321  1.00  9.91           O  
ATOM   2166  OD2 ASP A 296     -19.908  12.555  34.713  1.00 14.88           O  
ATOM   2167  N   LEU A 297     -18.448  10.930  29.664  1.00  6.80           N  
ATOM   2168  CA  LEU A 297     -18.946  10.576  28.344  1.00  7.93           C  
ATOM   2169  C   LEU A 297     -20.458  10.425  28.408  1.00  8.69           C  
ATOM   2170  O   LEU A 297     -21.005  10.006  29.434  1.00  8.92           O  
ATOM   2171  CB  LEU A 297     -18.349   9.245  27.877  1.00  7.33           C  
ATOM   2172  CG  LEU A 297     -16.866   9.239  27.515  1.00  9.83           C  
ATOM   2173  CD1 LEU A 297     -16.407   7.820  27.237  1.00  9.78           C  
ATOM   2174  CD2 LEU A 297     -16.621  10.126  26.305  1.00 10.01           C  
ATOM   2175  N   MET A 298     -21.132  10.761  27.323  1.00  8.52           N  
ATOM   2176  CA  MET A 298     -22.564  10.569  27.264  1.00  9.81           C  
ATOM   2177  C   MET A 298     -22.839   9.074  27.166  1.00  9.24           C  
ATOM   2178  O   MET A 298     -21.979   8.317  26.715  1.00  7.70           O  
ATOM   2179  CB  MET A 298     -23.152  11.327  26.076  1.00 12.12           C  
ATOM   2180  CG  MET A 298     -23.077  12.830  26.258  1.00 16.59           C  
ATOM   2181  SD  MET A 298     -24.370  13.698  25.374  1.00 21.77           S  
ATOM   2182  CE  MET A 298     -23.790  15.391  25.534  1.00 21.09           C  
ATOM   2183  N   PRO A 299     -24.034   8.625  27.587  1.00 10.00           N  
ATOM   2184  CA  PRO A 299     -24.405   7.203  27.572  1.00 10.53           C  
ATOM   2185  C   PRO A 299     -24.059   6.455  26.286  1.00  9.69           C  
ATOM   2186  O   PRO A 299     -23.553   5.340  26.354  1.00 10.67           O  
ATOM   2187  CB  PRO A 299     -25.907   7.224  27.845  1.00 11.26           C  
ATOM   2188  CG  PRO A 299     -26.059   8.425  28.711  1.00 12.65           C  
ATOM   2189  CD  PRO A 299     -25.150   9.454  28.089  1.00 11.09           C  
ATOM   2190  N   TYR A 300     -24.295   7.077  25.125  1.00  9.50           N  
ATOM   2191  CA  TYR A 300     -24.049   6.399  23.845  1.00  9.26           C  
ATOM   2192  C   TYR A 300     -22.574   6.066  23.584  1.00  9.66           C  
ATOM   2193  O   TYR A 300     -22.275   5.189  22.767  1.00 11.33           O  
ATOM   2194  CB  TYR A 300     -24.613   7.230  22.679  1.00  8.99           C  
ATOM   2195  CG  TYR A 300     -23.929   8.566  22.442  1.00  8.45           C  
ATOM   2196  CD1 TYR A 300     -22.718   8.642  21.750  1.00  8.65           C  
ATOM   2197  CD2 TYR A 300     -24.519   9.764  22.863  1.00  9.46           C  
ATOM   2198  CE1 TYR A 300     -22.115   9.858  21.486  1.00  8.07           C  
ATOM   2199  CE2 TYR A 300     -23.921  10.992  22.600  1.00  8.70           C  
ATOM   2200  CZ  TYR A 300     -22.718  11.027  21.909  1.00  8.53           C  
ATOM   2201  OH  TYR A 300     -22.117  12.230  21.655  1.00  9.83           O  
ATOM   2202  N   ALA A 301     -21.653   6.750  24.271  1.00  8.77           N  
ATOM   2203  CA  ALA A 301     -20.223   6.530  24.039  1.00  8.76           C  
ATOM   2204  C   ALA A 301     -19.555   5.673  25.111  1.00  9.58           C  
ATOM   2205  O   ALA A 301     -18.469   5.141  24.881  1.00  8.97           O  
ATOM   2206  CB  ALA A 301     -19.505   7.873  23.956  1.00  9.85           C  
ATOM   2207  N   ARG A 302     -20.201   5.540  26.280  1.00 11.21           N  
ATOM   2208  CA  ARG A 302     -19.609   4.805  27.421  1.00 12.74           C  
ATOM   2209  C   ARG A 302     -19.126   3.380  27.133  1.00 12.12           C  
ATOM   2210  O   ARG A 302     -18.057   2.994  27.627  1.00 12.61           O  
ATOM   2211  CB  ARG A 302     -20.574   4.796  28.603  1.00 13.99           C  
ATOM   2212  CG  ARG A 302     -20.727   6.166  29.194  1.00 15.76           C  
ATOM   2213  CD  ARG A 302     -21.653   6.189  30.377  1.00 19.79           C  
ATOM   2214  NE  ARG A 302     -21.920   7.568  30.752  1.00 23.76           N  
ATOM   2215  CZ  ARG A 302     -23.002   7.949  31.420  1.00 26.98           C  
ATOM   2216  NH1 ARG A 302     -23.912   7.056  31.810  1.00 27.86           N  
ATOM   2217  NH2 ARG A 302     -23.169   9.233  31.706  1.00 26.38           N  
ATOM   2218  N   PRO A 303     -19.874   2.559  26.351  1.00 13.01           N  
ATOM   2219  CA  PRO A 303     -19.449   1.186  26.061  1.00 13.30           C  
ATOM   2220  C   PRO A 303     -18.113   1.102  25.316  1.00 13.35           C  
ATOM   2221  O   PRO A 303     -17.479   0.034  25.272  1.00 14.15           O  
ATOM   2222  CB  PRO A 303     -20.573   0.566  25.230  1.00 13.75           C  
ATOM   2223  CG  PRO A 303     -21.646   1.611  25.083  1.00 15.44           C  
ATOM   2224  CD  PRO A 303     -21.185   2.886  25.743  1.00 12.60           C  
ATOM   2225  N   PHE A 304     -17.664   2.217  24.726  1.00 11.57           N  
ATOM   2226  CA  PHE A 304     -16.416   2.225  23.950  1.00 11.65           C  
ATOM   2227  C   PHE A 304     -15.197   2.741  24.728  1.00 11.55           C  
ATOM   2228  O   PHE A 304     -14.119   2.881  24.152  1.00 11.69           O  
ATOM   2229  CB  PHE A 304     -16.592   3.040  22.675  1.00 10.84           C  
ATOM   2230  CG  PHE A 304     -17.710   2.523  21.824  1.00 11.79           C  
ATOM   2231  CD1 PHE A 304     -17.537   1.368  21.068  1.00 12.67           C  
ATOM   2232  CD2 PHE A 304     -18.946   3.172  21.799  1.00 11.92           C  
ATOM   2233  CE1 PHE A 304     -18.576   0.867  20.300  1.00 13.79           C  
ATOM   2234  CE2 PHE A 304     -19.989   2.676  21.035  1.00 12.58           C  
ATOM   2235  CZ  PHE A 304     -19.803   1.522  20.283  1.00 13.66           C  
ATOM   2236  N   ALA A 305     -15.351   3.031  26.023  1.00 10.98           N  
ATOM   2237  CA  ALA A 305     -14.218   3.515  26.814  1.00 10.89           C  
ATOM   2238  C   ALA A 305     -14.249   2.958  28.235  1.00 12.67           C  
ATOM   2239  O   ALA A 305     -13.833   3.625  29.189  1.00 11.64           O  
ATOM   2240  CB  ALA A 305     -14.206   5.040  26.846  1.00 10.62           C  
ATOM   2241  N   VAL A 306     -14.731   1.725  28.368  1.00 13.74           N  
ATOM   2242  CA  VAL A 306     -14.820   1.085  29.678  1.00 15.28           C  
ATOM   2243  C   VAL A 306     -13.446   0.989  30.329  1.00 15.98           C  
ATOM   2244  O   VAL A 306     -12.471   0.596  29.689  1.00 15.27           O  
ATOM   2245  CB  VAL A 306     -15.431  -0.327  29.563  1.00 16.30           C  
ATOM   2246  CG1 VAL A 306     -15.455  -1.008  30.927  1.00 17.49           C  
ATOM   2247  CG2 VAL A 306     -16.839  -0.232  28.998  1.00 16.98           C  
ATOM   2248  N   GLY A 307     -13.373   1.366  31.601  1.00 16.18           N  
ATOM   2249  CA  GLY A 307     -12.106   1.312  32.304  1.00 17.29           C  
ATOM   2250  C   GLY A 307     -11.404   2.659  32.394  1.00 18.21           C  
ATOM   2251  O   GLY A 307     -10.480   2.819  33.198  1.00 18.99           O  
ATOM   2252  N   LYS A 308     -11.821   3.633  31.566  1.00 16.69           N  
ATOM   2253  CA  LYS A 308     -11.220   4.968  31.626  1.00 15.91           C  
ATOM   2254  C   LYS A 308     -11.829   5.739  32.786  1.00 16.21           C  
ATOM   2255  O   LYS A 308     -12.885   5.368  33.295  1.00 16.36           O  
ATOM   2256  CB  LYS A 308     -11.442   5.746  30.320  1.00 16.21           C  
ATOM   2257  CG  LYS A 308     -10.927   5.042  29.078  1.00 17.67           C  
ATOM   2258  CD  LYS A 308      -9.428   4.787  29.137  1.00 20.07           C  
ATOM   2259  CE  LYS A 308      -8.630   6.046  28.841  1.00 22.75           C  
ATOM   2260  NZ  LYS A 308      -7.163   5.764  28.759  1.00 26.05           N  
ATOM   2261  N   ARG A 309     -11.180   6.805  33.203  1.00 15.54           N  
ATOM   2262  CA  ARG A 309     -11.690   7.584  34.319  1.00 16.97           C  
ATOM   2263  C   ARG A 309     -12.078   8.992  33.884  1.00 14.76           C  
ATOM   2264  O   ARG A 309     -11.316   9.678  33.207  1.00 15.66           O  
ATOM   2265  CB  ARG A 309     -10.635   7.649  35.438  1.00 20.90           C  
ATOM   2266  CG  ARG A 309     -11.067   8.424  36.680  1.00 26.48           C  
ATOM   2267  CD  ARG A 309      -9.933   8.539  37.695  1.00 30.52           C  
ATOM   2268  NE  ARG A 309      -9.689   7.288  38.422  1.00 34.74           N  
ATOM   2269  CZ  ARG A 309      -8.580   6.553  38.268  1.00 37.02           C  
ATOM   2270  NH1 ARG A 309      -7.630   6.921  37.411  1.00 38.89           N  
ATOM   2271  NH2 ARG A 309      -8.428   5.442  38.972  1.00 37.97           N  
ATOM   2272  N   THR A 310     -13.276   9.405  34.257  1.00 11.41           N  
ATOM   2273  CA  THR A 310     -13.729  10.764  34.001  1.00 10.06           C  
ATOM   2274  C   THR A 310     -14.100  11.401  35.346  1.00 10.14           C  
ATOM   2275  O   THR A 310     -13.886  10.779  36.389  1.00 10.01           O  
ATOM   2276  CB  THR A 310     -14.926  10.792  33.025  1.00  9.08           C  
ATOM   2277  OG1 THR A 310     -16.018  10.053  33.565  1.00  8.96           O  
ATOM   2278  CG2 THR A 310     -14.529  10.177  31.688  1.00  9.48           C  
ATOM   2279  N   CYS A 311     -14.644  12.618  35.345  1.00 10.07           N  
ATOM   2280  CA  CYS A 311     -14.963  13.298  36.614  1.00 10.22           C  
ATOM   2281  C   CYS A 311     -15.731  12.427  37.619  1.00 11.36           C  
ATOM   2282  O   CYS A 311     -15.325  12.308  38.776  1.00 11.48           O  
ATOM   2283  CB  CYS A 311     -15.752  14.587  36.357  1.00 10.79           C  
ATOM   2284  SG  CYS A 311     -14.784  15.936  35.603  1.00 10.51           S  
ATOM   2285  N   SER A 312     -16.818  11.811  37.176  1.00 11.03           N  
ATOM   2286  CA  SER A 312     -17.660  11.026  38.077  1.00 12.87           C  
ATOM   2287  C   SER A 312     -17.043   9.707  38.529  1.00 13.71           C  
ATOM   2288  O   SER A 312     -17.491   9.136  39.526  1.00 14.44           O  
ATOM   2289  CB  SER A 312     -19.013  10.769  37.430  1.00 12.38           C  
ATOM   2290  OG  SER A 312     -19.700  11.986  37.256  1.00 15.81           O  
ATOM   2291  N   GLY A 313     -16.039   9.218  37.798  1.00 13.33           N  
ATOM   2292  CA  GLY A 313     -15.401   7.968  38.174  1.00 14.89           C  
ATOM   2293  C   GLY A 313     -15.046   7.096  36.981  1.00 15.67           C  
ATOM   2294  O   GLY A 313     -14.873   7.592  35.867  1.00 14.69           O  
ATOM   2295  N   ILE A 314     -14.944   5.789  37.224  1.00 15.73           N  
ATOM   2296  CA  ILE A 314     -14.595   4.826  36.179  1.00 17.00           C  
ATOM   2297  C   ILE A 314     -15.766   4.605  35.227  1.00 17.44           C  
ATOM   2298  O   ILE A 314     -16.909   4.473  35.658  1.00 18.12           O  
ATOM   2299  CB  ILE A 314     -14.170   3.468  36.806  1.00 18.86           C  
ATOM   2300  CG1 ILE A 314     -13.038   3.697  37.821  1.00 19.55           C  
ATOM   2301  CG2 ILE A 314     -13.730   2.485  35.726  1.00 18.75           C  
ATOM   2302  CD1 ILE A 314     -11.838   4.443  37.264  1.00 22.47           C  
ATOM   2303  N   VAL A 315     -15.469   4.569  33.930  1.00 18.70           N  
ATOM   2304  CA  VAL A 315     -16.496   4.392  32.910  1.00 21.01           C  
ATOM   2305  C   VAL A 315     -16.975   2.946  32.812  1.00 24.09           C  
ATOM   2306  O   VAL A 315     -16.180   2.013  32.665  1.00 24.17           O  
ATOM   2307  CB  VAL A 315     -15.985   4.835  31.518  1.00 19.63           C  
ATOM   2308  CG1 VAL A 315     -17.069   4.638  30.464  1.00 20.06           C  
ATOM   2309  CG2 VAL A 315     -15.547   6.289  31.558  1.00 19.13           C  
ATOM   2310  N   THR A 316     -18.290   2.790  32.906  1.00 28.09           N  
ATOM   2311  CA  THR A 316     -18.952   1.501  32.745  1.00 31.04           C  
ATOM   2312  C   THR A 316     -20.175   1.736  31.856  1.00 32.68           C  
ATOM   2313  O   THR A 316     -20.750   2.828  31.882  1.00 32.75           O  
ATOM   2314  CB  THR A 316     -19.401   0.898  34.102  1.00 32.11           C  
ATOM   2315  OG1 THR A 316     -20.238   1.826  34.803  1.00 34.16           O  
ATOM   2316  CG2 THR A 316     -18.194   0.556  34.963  1.00 32.09           C  
ATOM   2317  N   PRO A 317     -20.582   0.740  31.047  1.00 34.54           N  
ATOM   2318  CA  PRO A 317     -21.745   0.859  30.127  1.00 35.88           C  
ATOM   2319  C   PRO A 317     -23.087   1.160  30.815  1.00 37.39           C  
ATOM   2320  O   PRO A 317     -24.051   1.502  30.088  1.00 38.77           O  
ATOM   2321  CB  PRO A 317     -21.769  -0.490  29.404  1.00 35.85           C  
ATOM   2322  CG  PRO A 317     -20.361  -0.974  29.532  1.00 35.60           C  
ATOM   2323  CD  PRO A 317     -19.952  -0.583  30.926  1.00 35.17           C  
ATOM   2324  OXT PRO A 317     -23.162   1.058  32.063  1.00 38.71           O  
TER    2325      PRO A 317                                                      
MASTER      233    2    2   16    9   10    1    6 2638    1   35   25          
END                                                                             
