# Supplementary material for: Modeling of loops in proteins: a multi-method approach
Source: BMC Struct Biol. 2010 Feb 11;10:5. doi: 10.1186/1472-6807-10-5 (PMC2837870; doi:10.1186/1472-6807-10-5)
Supplement: Additional file 1 — Student t-test. Results from two sample paired t-test of Table 2. [file 1472-6807-10-5-S1.GZ › loop_test_data/1thw_194-197.pdb]

HEADER    SWEET TASTING PROTEIN                   10-JUN-94   1THW              
TITLE     THE STRUCTURES OF THREE CRYSTAL FORMS OF THE SWEET PROTEIN            
TITLE    2 THAUMATIN                                                            
COMPND    MOL_ID: 1;                                                            
COMPND   2 MOLECULE: THAUMATIN;                                                 
COMPND   3 CHAIN: A;                                                            
COMPND   4 ENGINEERED: YES                                                      
SOURCE    MOL_ID: 1;                                                            
SOURCE   2 ORGANISM_SCIENTIFIC: THAUMATOCOCCUS DANIELLII                        
KEYWDS    SWEET TASTING PROTEIN                                                 
EXPDTA    X-RAY DIFFRACTION                                                     
AUTHOR    T.-P.KO,J.DAY,A.GREENWOOD,A.MCPHERSON                                 
REVDAT   1   20-DEC-94 1THW    0                                                
JRNL        AUTH   T.P.KO,J.DAY,A.GREENWOOD,A.MCPHERSON                         
JRNL        TITL   STRUCTURES OF THREE CRYSTAL FORMS OF THE SWEET               
JRNL        TITL 2 PROTEIN THAUMATIN.                                           
JRNL        REF    ACTA CRYSTALLOGR.,SECT.D      V.  50   813 1994              
JRNL        REFN   ASTM ABCRE6  DK ISSN 0907-4449                               
REMARK   1                                                                      
REMARK   2                                                                      
REMARK   2 RESOLUTION. 1.75 ANGSTROMS.                                          
REMARK   3                                                                      
REMARK   3 REFINEMENT.                                                          
REMARK   3   PROGRAM     : TNT                                                  
REMARK   3   AUTHORS     : TRONRUD,TEN EYCK,MATTHEWS                            
REMARK   3                                                                      
REMARK   3  DATA USED IN REFINEMENT.                                            
REMARK   3   RESOLUTION RANGE HIGH (ANGSTROMS) : 1.75                           
REMARK   3   RESOLUTION RANGE LOW  (ANGSTROMS) : 12.00                          
REMARK   3   DATA CUTOFF            (SIGMA(F)) : 3.000                          
REMARK   3   COMPLETENESS FOR RANGE        (%) : NULL                           
REMARK   3   NUMBER OF REFLECTIONS             : 25864                          
REMARK   3                                                                      
REMARK   3  USING DATA ABOVE SIGMA CUTOFF.                                      
REMARK   3   CROSS-VALIDATION METHOD          :NULL                             
REMARK   3   FREE R VALUE TEST SET SELECTION  :NULL                             
REMARK   3   R VALUE     (WORKING + TEST SET) :0.181                            
REMARK   3   R VALUE            (WORKING SET) :NULL                             
REMARK   3   FREE R VALUE                     :NULL                             
REMARK   3   FREE R VALUE TEST SET SIZE   (%) :NULL                             
REMARK   3   FREE R VALUE TEST SET COUNT      :NULL                             
REMARK   3                                                                      
REMARK   3  USING ALL DATA, NO SIGMA CUTOFF.                                    
REMARK   3   R VALUE   (WORKING + TEST SET, NO CUTOFF) : NULL                   
REMARK   3   R VALUE          (WORKING SET, NO CUTOFF) : NULL                   
REMARK   3   FREE R VALUE                  (NO CUTOFF) : NULL                   
REMARK   3   FREE R VALUE TEST SET SIZE (%, NO CUTOFF) : NULL                   
REMARK   3   FREE R VALUE TEST SET COUNT   (NO CUTOFF) : NULL                   
REMARK   3   TOTAL NUMBER OF REFLECTIONS   (NO CUTOFF) : NULL                   
REMARK   3                                                                      
REMARK   3  NUMBER OF NON-HYDROGEN ATOMS USED IN REFINEMENT.                    
REMARK   3   PROTEIN ATOMS            : 1552                                    
REMARK   3   NUCLEIC ACID ATOMS       : 0                                       
REMARK   3   HETEROGEN ATOMS          : 10                                      
REMARK   3   SOLVENT ATOMS            : 105                                     
REMARK   3                                                                      
REMARK   3  WILSON B VALUE (FROM FCALC, A**2) : NULL                            
REMARK   3                                                                      
REMARK   3  RMS DEVIATIONS FROM IDEAL VALUES.    RMS    WEIGHT  COUNT           
REMARK   3   BOND LENGTHS                 (A) : 0.019 ; NULL  ; NULL            
REMARK   3   BOND ANGLES            (DEGREES) : 2.930 ; NULL  ; NULL            
REMARK   3   TORSION ANGLES         (DEGREES) : NULL  ; NULL  ; NULL            
REMARK   3   PSEUDOROTATION ANGLES  (DEGREES) : NULL  ; NULL  ; NULL            
REMARK   3   TRIGONAL CARBON PLANES       (A) : NULL  ; NULL  ; NULL            
REMARK   3   GENERAL PLANES               (A) : NULL  ; NULL  ; NULL            
REMARK   3   ISOTROPIC THERMAL FACTORS (A**2) : NULL  ; NULL  ; NULL            
REMARK   3   NON-BONDED CONTACTS          (A) : NULL  ; NULL  ; NULL            
REMARK   3                                                                      
REMARK   3  INCORRECT CHIRAL-CENTERS (COUNT) : NULL                             
REMARK   3                                                                      
REMARK   3  BULK SOLVENT MODELING.                                              
REMARK   3   METHOD USED : NULL                                                 
REMARK   3   KSOL        : NULL                                                 
REMARK   3   BSOL        : NULL                                                 
REMARK   3                                                                      
REMARK   3  RESTRAINT LIBRARIES.                                                
REMARK   3   STEREOCHEMISTRY : NULL                                             
REMARK   3   ISOTROPIC THERMAL FACTOR RESTRAINTS : NULL                         
REMARK   3                                                                      
REMARK   3  OTHER REFINEMENT REMARKS: NULL                                      
REMARK   4                                                                      
REMARK   4 1THW COMPLIES WITH FORMAT V. 3.0, 1-DEC-2006                         
REMARK   4                                                                      
REMARK   4 THIS IS THE REMEDIATED VERSION OF THIS PDB ENTRY.                    
REMARK   4 REMEDIATED DATA FILE REVISION 3.100 (2007-03-17)                     
REMARK 200                                                                      
REMARK 200 EXPERIMENTAL DETAILS                                                 
REMARK 200  EXPERIMENT TYPE                : X-RAY DIFFRACTION                  
REMARK 200  DATE OF DATA COLLECTION        : NULL                               
REMARK 200  TEMPERATURE           (KELVIN) : NULL                               
REMARK 200  PH                             : NULL                               
REMARK 200  NUMBER OF CRYSTALS USED        : NULL                               
REMARK 200                                                                      
REMARK 200  SYNCHROTRON              (Y/N) : NULL                               
REMARK 200  RADIATION SOURCE               : NULL                               
REMARK 200  BEAMLINE                       : NULL                               
REMARK 200  X-RAY GENERATOR MODEL          : NULL                               
REMARK 200  MONOCHROMATIC OR LAUE    (M/L) : NULL                               
REMARK 200  WAVELENGTH OR RANGE        (A) : NULL                               
REMARK 200  MONOCHROMATOR                  : NULL                               
REMARK 200  OPTICS                         : NULL                               
REMARK 200                                                                      
REMARK 200  DETECTOR TYPE                  : NULL                               
REMARK 200  DETECTOR MANUFACTURER          : NULL                               
REMARK 200  INTENSITY-INTEGRATION SOFTWARE : NULL                               
REMARK 200  DATA SCALING SOFTWARE          : NULL                               
REMARK 200                                                                      
REMARK 200  NUMBER OF UNIQUE REFLECTIONS   : NULL                               
REMARK 200  RESOLUTION RANGE HIGH      (A) : NULL                               
REMARK 200  RESOLUTION RANGE LOW       (A) : NULL                               
REMARK 200  REJECTION CRITERIA  (SIGMA(I)) : NULL                               
REMARK 200                                                                      
REMARK 200 OVERALL.                                                             
REMARK 200  COMPLETENESS FOR RANGE     (%) : NULL                               
REMARK 200  DATA REDUNDANCY                : NULL                               
REMARK 200  R MERGE                    (I) : NULL                               
REMARK 200  R SYM                      (I) : NULL                               
REMARK 200  <I/SIGMA(I)> FOR THE DATA SET  : NULL                               
REMARK 200                                                                      
REMARK 200 IN THE HIGHEST RESOLUTION SHELL.                                     
REMARK 200  HIGHEST RESOLUTION SHELL, RANGE HIGH (A) : NULL                     
REMARK 200  HIGHEST RESOLUTION SHELL, RANGE LOW  (A) : NULL                     
REMARK 200  COMPLETENESS FOR SHELL     (%) : NULL                               
REMARK 200  DATA REDUNDANCY IN SHELL       : NULL                               
REMARK 200  R MERGE FOR SHELL          (I) : NULL                               
REMARK 200  R SYM FOR SHELL            (I) : NULL                               
REMARK 200  <I/SIGMA(I)> FOR SHELL         : NULL                               
REMARK 200                                                                      
REMARK 200 DIFFRACTION PROTOCOL: NULL                                           
REMARK 200 METHOD USED TO DETERMINE THE STRUCTURE: NULL                         
REMARK 200 SOFTWARE USED: NULL                                                  
REMARK 200 STARTING MODEL: NULL                                                 
REMARK 200                                                                      
REMARK 200 REMARK: NULL                                                         
REMARK 280                                                                      
REMARK 280 CRYSTAL                                                              
REMARK 280 SOLVENT CONTENT, VS   (%): 57.99                                     
REMARK 280 MATTHEWS COEFFICIENT, VM (ANGSTROMS**3/DA): 2.93                     
REMARK 280                                                                      
REMARK 280 CRYSTALLIZATION CONDITIONS: NULL                                     
REMARK 290                                                                      
REMARK 290 CRYSTALLOGRAPHIC SYMMETRY                                            
REMARK 290 SYMMETRY OPERATORS FOR SPACE GROUP: P 41 21 2                        
REMARK 290                                                                      
REMARK 290      SYMOP   SYMMETRY                                                
REMARK 290     NNNMMM   OPERATOR                                                
REMARK 290       1555   X,Y,Z                                                   
REMARK 290       2555   -X,-Y,1/2+Z                                             
REMARK 290       3555   1/2-Y,1/2+X,1/4+Z                                       
REMARK 290       4555   1/2+Y,1/2-X,3/4+Z                                       
REMARK 290       5555   1/2-X,1/2+Y,1/4-Z                                       
REMARK 290       6555   1/2+X,1/2-Y,3/4-Z                                       
REMARK 290       7555   Y,X,-Z                                                  
REMARK 290       8555   -Y,-X,1/2-Z                                             
REMARK 290                                                                      
REMARK 290     WHERE NNN -> OPERATOR NUMBER                                     
REMARK 290           MMM -> TRANSLATION VECTOR                                  
REMARK 290                                                                      
REMARK 290 CRYSTALLOGRAPHIC SYMMETRY TRANSFORMATIONS                            
REMARK 290 THE FOLLOWING TRANSFORMATIONS OPERATE ON THE ATOM/HETATM             
REMARK 290 RECORDS IN THIS ENTRY TO PRODUCE CRYSTALLOGRAPHICALLY                
REMARK 290 RELATED MOLECULES.                                                   
REMARK 290   SMTRY1   1  1.000000  0.000000  0.000000        0.00000            
REMARK 290   SMTRY2   1  0.000000  1.000000  0.000000        0.00000            
REMARK 290   SMTRY3   1  0.000000  0.000000  1.000000        0.00000            
REMARK 290   SMTRY1   2 -1.000000  0.000000  0.000000        0.00000            
REMARK 290   SMTRY2   2  0.000000 -1.000000  0.000000        0.00000            
REMARK 290   SMTRY3   2  0.000000  0.000000  1.000000       75.90000            
REMARK 290   SMTRY1   3  0.000000 -1.000000  0.000000       29.30000            
REMARK 290   SMTRY2   3  1.000000  0.000000  0.000000       29.30000            
REMARK 290   SMTRY3   3  0.000000  0.000000  1.000000       37.95000            
REMARK 290   SMTRY1   4  0.000000  1.000000  0.000000       29.30000            
REMARK 290   SMTRY2   4 -1.000000  0.000000  0.000000       29.30000            
REMARK 290   SMTRY3   4  0.000000  0.000000  1.000000      113.85000            
REMARK 290   SMTRY1   5 -1.000000  0.000000  0.000000       29.30000            
REMARK 290   SMTRY2   5  0.000000  1.000000  0.000000       29.30000            
REMARK 290   SMTRY3   5  0.000000  0.000000 -1.000000       37.95000            
REMARK 290   SMTRY1   6  1.000000  0.000000  0.000000       29.30000            
REMARK 290   SMTRY2   6  0.000000 -1.000000  0.000000       29.30000            
REMARK 290   SMTRY3   6  0.000000  0.000000 -1.000000      113.85000            
REMARK 290   SMTRY1   7  0.000000  1.000000  0.000000        0.00000            
REMARK 290   SMTRY2   7  1.000000  0.000000  0.000000        0.00000            
REMARK 290   SMTRY3   7  0.000000  0.000000 -1.000000        0.00000            
REMARK 290   SMTRY1   8  0.000000 -1.000000  0.000000        0.00000            
REMARK 290   SMTRY2   8 -1.000000  0.000000  0.000000        0.00000            
REMARK 290   SMTRY3   8  0.000000  0.000000 -1.000000       75.90000            
REMARK 290                                                                      
REMARK 290 REMARK: NULL                                                         
REMARK 300                                                                      
REMARK 300 BIOMOLECULE: 1                                                       
REMARK 300 THIS ENTRY CONTAINS THE CRYSTALLOGRAPHIC ASYMMETRIC UNIT             
REMARK 300 WHICH CONSISTS OF 1 CHAIN(S). SEE REMARK 350 FOR                     
REMARK 300 INFORMATION ON GENERATING THE BIOLOGICAL MOLECULE(S).                
REMARK 350                                                                      
REMARK 350 GENERATING THE BIOMOLECULE                                           
REMARK 350 COORDINATES FOR A COMPLETE MULTIMER REPRESENTING THE KNOWN           
REMARK 350 BIOLOGICALLY SIGNIFICANT OLIGOMERIZATION STATE OF THE                
REMARK 350 MOLECULE CAN BE GENERATED BY APPLYING BIOMT TRANSFORMATIONS          
REMARK 350 GIVEN BELOW.  BOTH NON-CRYSTALLOGRAPHIC AND                          
REMARK 350 CRYSTALLOGRAPHIC OPERATIONS ARE GIVEN.                               
REMARK 350                                                                      
REMARK 350 BIOMOLECULE: 1                                                       
REMARK 350 APPLY THE FOLLOWING TO CHAINS: A                                     
REMARK 350   BIOMT1   1  1.000000  0.000000  0.000000        0.00000            
REMARK 350   BIOMT2   1  0.000000  1.000000  0.000000        0.00000            
REMARK 350   BIOMT3   1  0.000000  0.000000  1.000000        0.00000            
REMARK 350   BIOMT1   2  0.000000 -1.000000  0.000000       58.60000            
REMARK 350   BIOMT2   2 -1.000000  0.000000  0.000000       58.60000            
REMARK 350   BIOMT3   2  0.000000  0.000000 -1.000000       75.90000            
REMARK 500                                                                      
REMARK 500 GEOMETRY AND STEREOCHEMISTRY                                         
REMARK 500 SUBTOPIC: COVALENT BOND LENGTHS                                      
REMARK 500                                                                      
REMARK 500 THE STEREOCHEMICAL PARAMETERS OF THE FOLLOWING RESIDUES              
REMARK 500 HAVE VALUES WHICH DEVIATE FROM EXPECTED VALUES BY MORE               
REMARK 500 THAN 6*RMSD (M=MODEL NUMBER; RES=RESIDUE NAME; C=CHAIN               
REMARK 500 IDENTIFIER; SSEQ=SEQUENCE NUMBER; I=INSERTION CODE).                 
REMARK 500                                                                      
REMARK 500 STANDARD TABLE:                                                      
REMARK 500 FORMAT: (10X,I3,1X,2(A3,1X,A1,I4,A1,1X,A4,3X),F6.3)                  
REMARK 500                                                                      
REMARK 500 EXPECTED VALUES: ENGH AND HUBER, 1991                                
REMARK 500                                                                      
REMARK 500  M RES CSSEQI ATM1   RES CSSEQI ATM2   DEVIATION                     
REMARK 500    GLU A  42   CD    GLU A  42   OE1    0.147                        
REMARK 500                                                                      
REMARK 500 GEOMETRY AND STEREOCHEMISTRY                                         
REMARK 500 SUBTOPIC: COVALENT BOND ANGLES                                       
REMARK 500                                                                      
REMARK 500 THE STEREOCHEMICAL PARAMETERS OF THE FOLLOWING RESIDUES              
REMARK 500 HAVE VALUES WHICH DEVIATE FROM EXPECTED VALUES BY MORE               
REMARK 500 THAN 6*RMSD (M=MODEL NUMBER; RES=RESIDUE NAME; C=CHAIN               
REMARK 500 IDENTIFIER; SSEQ=SEQUENCE NUMBER; I=INSERTION CODE).                 
REMARK 500                                                                      
REMARK 500 STANDARD TABLE:                                                      
REMARK 500 FORMAT: (10X,I3,1X,A3,1X,A1,I4,A1,3(1X,A4,2X),12X,F5.1)              
REMARK 500                                                                      
REMARK 500 EXPECTED VALUES: ENGH AND HUBER, 1991                                
REMARK 500                                                                      
REMARK 500  M RES CSSEQI ATM1   ATM2   ATM3                                     
REMARK 500    SER A 170   CA  -  CB  -  OG  ANGL. DEV. =-28.4 DEGREES           
REMARK 525                                                                      
REMARK 525 SOLVENT                                                              
REMARK 525 THE FOLLOWING SOLVENT MOLECULES LIE FARTHER THAN EXPECTED            
REMARK 525 FROM THE PROTEIN OR NUCLEIC ACID MOLECULE AND MAY BE                 
REMARK 525 ASSOCIATED WITH A SYMMETRY RELATED MOLECULE (M=MODEL                 
REMARK 525 NUMBER; RES=RESIDUE NAME; C=CHAIN IDENTIFIER; SSEQ=SEQUENCE          
REMARK 525 NUMBER; I=INSERTION CODE):                                           
REMARK 525                                                                      
REMARK 525  M RES CSSEQI                                                        
REMARK 525    HOH   385        DISTANCE =  6.05 ANGSTROMS                       
REMARK 525    HOH   390        DISTANCE =  5.55 ANGSTROMS                       
DBREF  1THW A    1   207  UNP    P02883   THM1_THADA       1    207             
SEQADV 1THW LYS A   46  UNP  P02883    ASN    46 CONFLICT                       
SEQADV 1THW ASP A  113  UNP  P02883    ASN   113 CONFLICT                       
SEQRES   1 A  207  ALA THR PHE GLU ILE VAL ASN ARG CYS SER TYR THR VAL          
SEQRES   2 A  207  TRP ALA ALA ALA SER LYS GLY ASP ALA ALA LEU ASP ALA          
SEQRES   3 A  207  GLY GLY ARG GLN LEU ASN SER GLY GLU SER TRP THR ILE          
SEQRES   4 A  207  ASN VAL GLU PRO GLY THR LYS GLY GLY LYS ILE TRP ALA          
SEQRES   5 A  207  ARG THR ASP CYS TYR PHE ASP ASP SER GLY SER GLY ILE          
SEQRES   6 A  207  CYS LYS THR GLY ASP CYS GLY GLY LEU LEU ARG CYS LYS          
SEQRES   7 A  207  ARG PHE GLY ARG PRO PRO THR THR LEU ALA GLU PHE SER          
SEQRES   8 A  207  LEU ASN GLN TYR GLY LYS ASP TYR ILE ASP ILE SER ASN          
SEQRES   9 A  207  ILE LYS GLY PHE ASN VAL PRO MET ASP PHE SER PRO THR          
SEQRES  10 A  207  THR ARG GLY CYS ARG GLY VAL ARG CYS ALA ALA ASP ILE          
SEQRES  11 A  207  VAL GLY GLN CYS PRO ALA LYS LEU LYS ALA PRO GLY GLY          
SEQRES  12 A  207  GLY CYS ASN ASP ALA CYS THR VAL PHE GLN THR SER GLU          
SEQRES  13 A  207  TYR CYS CYS THR THR GLY LYS CYS GLY PRO THR GLU TYR          
SEQRES  14 A  207  SER ARG PHE PHE LYS ARG LEU CYS PRO ASP ALA PHE SER          
SEQRES  15 A  207  TYR VAL LEU ASP LYS PRO THR THR VAL THR CYS PRO GLY          
SEQRES  16 A  207  SER SER ASN TYR ARG VAL THR PHE CYS PRO THR ALA              
FTNOTE   1 CIS PROLINE - PRO 84                                                 
HET    TLA    501      10                                                       
HETNAM     TLA L(+)-TARTARIC ACID                                               
FORMUL   2  TLA    C4 H6 O6                                                     
FORMUL   3  HOH   *105(H2 O)                                                    
HELIX    1   1 ASP A  129  CYS A  134  1                                   6    
HELIX    2   2 ASP A  147  GLN A  153  1                                   7    
HELIX    3   3 THR A  154  CYS A  159  1                                   6    
HELIX    4   4 THR A  167  CYS A  177  1                                  11    
SHEET    1   A 5 SER A  36  ASN A  40  0                                        
SHEET    2   A 5 THR A   2  ASN A   7 -1  O  PHE A   3   N  ILE A  39           
SHEET    3   A 5 TYR A 199  PHE A 203  1  O  TYR A 199   N  GLU A   4           
SHEET    4   A 5 MET A 112  PRO A 116 -1  N  ASP A 113   O  THR A 202           
SHEET    5   A 5 VAL A 124  CYS A 126 -1  O  VAL A 124   N  PHE A 114           
SHEET    1   B 6 VAL A 191  PRO A 194  0                                        
SHEET    2   B 6 LYS A  97  SER A 103 -1  N  ASP A  98   O  CYS A 193           
SHEET    3   B 6 LEU A  87  GLN A  94 -1  N  LEU A  87   O  SER A 103           
SHEET    4   B 6 GLY A  48  PHE A  58 -1  O  GLY A  48   N  PHE A  90           
SHEET    5   B 6 VAL A  13  SER A  18 -1  N  TRP A  14   O  ARG A  53           
SHEET    6   B 6 ALA A  23  LEU A  31 -1  N  LEU A  24   O  ALA A  17           
SHEET    1   C 5 VAL A 191  PRO A 194  0                                        
SHEET    2   C 5 LYS A  97  SER A 103 -1  N  ASP A  98   O  CYS A 193           
SHEET    3   C 5 LEU A  87  GLN A  94 -1  N  LEU A  87   O  SER A 103           
SHEET    4   C 5 GLY A  48  PHE A  58 -1  O  GLY A  48   N  PHE A  90           
SHEET    5   C 5 GLY A  64  THR A  68 -1  O  ILE A  65   N  TYR A  57           
SSBOND   1 CYS A    9    CYS A  204                                             
SSBOND   2 CYS A   56    CYS A   66                                             
SSBOND   3 CYS A   71    CYS A   77                                             
SSBOND   4 CYS A  121    CYS A  193                                             
SSBOND   5 CYS A  126    CYS A  177                                             
SSBOND   6 CYS A  134    CYS A  145                                             
SSBOND   7 CYS A  149    CYS A  158                                             
SSBOND   8 CYS A  159    CYS A  164                                             
CISPEP   1 PRO A   83    PRO A   84          0         4.65                     
CRYST1   58.600   58.600  151.800  90.00  90.00  90.00 P 41 21 2     8          
ORIGX1      1.000000  0.000000  0.000000        0.00000                         
ORIGX2      0.000000  1.000000  0.000000        0.00000                         
ORIGX3      0.000000  0.000000  1.000000        0.00000                         
SCALE1      0.017065  0.000000  0.000000        0.00000                         
SCALE2      0.000000  0.017065  0.000000        0.00000                         
SCALE3      0.000000  0.000000  0.006588        0.00000                         
ATOM      1  N   ALA A   1      18.315   7.421  28.106  1.00 25.03           N  
ATOM      2  CA  ALA A   1      16.929   7.810  27.875  1.00 23.33           C  
ATOM      3  C   ALA A   1      16.844   8.815  26.708  1.00 20.99           C  
ATOM      4  O   ALA A   1      17.767   9.604  26.469  1.00 19.28           O  
ATOM      5  CB  ALA A   1      16.299   8.444  29.130  1.00 21.83           C  
ATOM      6  N   THR A   2      15.688   8.805  26.033  1.00 20.19           N  
ATOM      7  CA  THR A   2      15.493   9.746  24.955  1.00 19.50           C  
ATOM      8  C   THR A   2      14.546  10.851  25.324  1.00 14.45           C  
ATOM      9  O   THR A   2      13.519  10.561  25.884  1.00 14.51           O  
ATOM     10  CB  THR A   2      14.876   9.008  23.761  1.00 22.61           C  
ATOM     11  OG1 THR A   2      15.919   8.139  23.380  1.00 23.70           O  
ATOM     12  CG2 THR A   2      14.535   9.978  22.632  1.00 24.03           C  
ATOM     13  N   PHE A   3      14.908  12.092  25.003  1.00 12.17           N  
ATOM     14  CA  PHE A   3      13.974  13.186  25.222  1.00 10.13           C  
ATOM     15  C   PHE A   3      13.700  13.853  23.874  1.00  9.29           C  
ATOM     16  O   PHE A   3      14.665  14.245  23.222  1.00 15.33           O  
ATOM     17  CB  PHE A   3      14.583  14.287  26.070  1.00 12.18           C  
ATOM     18  CG  PHE A   3      14.543  13.982  27.532  1.00 12.80           C  
ATOM     19  CD1 PHE A   3      15.353  12.966  28.045  1.00 13.81           C  
ATOM     20  CD2 PHE A   3      13.732  14.761  28.353  1.00 14.38           C  
ATOM     21  CE1 PHE A   3      15.332  12.690  29.415  1.00 16.16           C  
ATOM     22  CE2 PHE A   3      13.671  14.472  29.717  1.00 16.54           C  
ATOM     23  CZ  PHE A   3      14.494  13.461  30.235  1.00 15.95           C  
ATOM     24  N   GLU A   4      12.484  14.011  23.482  1.00  6.82           N  
ATOM     25  CA  GLU A   4      12.197  14.803  22.282  1.00 10.39           C  
ATOM     26  C   GLU A   4      11.723  16.195  22.714  1.00 12.39           C  
ATOM     27  O   GLU A   4      10.759  16.319  23.506  1.00 15.55           O  
ATOM     28  CB  GLU A   4      11.106  14.189  21.387  1.00 13.05           C  
ATOM     29  CG  GLU A   4      10.951  14.998  20.066  1.00 14.66           C  
ATOM     30  CD  GLU A   4       9.900  14.350  19.169  1.00 17.80           C  
ATOM     31  OE1 GLU A   4       8.821  14.047  19.552  1.00 17.46           O  
ATOM     32  OE2 GLU A   4      10.336  14.038  17.961  1.00 21.27           O  
ATOM     33  N   ILE A   5      12.424  17.218  22.246  1.00  9.21           N  
ATOM     34  CA  ILE A   5      12.087  18.583  22.584  1.00  7.69           C  
ATOM     35  C   ILE A   5      11.458  19.234  21.350  1.00  8.52           C  
ATOM     36  O   ILE A   5      12.087  19.363  20.306  1.00  8.79           O  
ATOM     37  CB  ILE A   5      13.351  19.290  23.028  1.00  9.79           C  
ATOM     38  CG1 ILE A   5      13.900  18.429  24.161  1.00 13.64           C  
ATOM     39  CG2 ILE A   5      13.123  20.784  23.384  1.00  8.12           C  
ATOM     40  CD1 ILE A   5      15.351  18.675  24.409  1.00 17.81           C  
ATOM     41  N   VAL A   6      10.231  19.643  21.556  1.00  8.69           N  
ATOM     42  CA  VAL A   6       9.436  20.233  20.483  1.00  9.56           C  
ATOM     43  C   VAL A   6       9.068  21.687  20.718  1.00  9.93           C  
ATOM     44  O   VAL A   6       8.522  22.023  21.758  1.00  9.29           O  
ATOM     45  CB  VAL A   6       8.162  19.421  20.269  1.00 10.64           C  
ATOM     46  CG1 VAL A   6       7.342  19.941  19.076  1.00 11.84           C  
ATOM     47  CG2 VAL A   6       8.459  17.936  20.147  1.00 11.11           C  
ATOM     48  N   ASN A   7       9.318  22.560  19.730  1.00  7.94           N  
ATOM     49  CA  ASN A   7       8.890  23.929  19.850  1.00  8.36           C  
ATOM     50  C   ASN A   7       7.561  24.123  19.113  1.00  9.57           C  
ATOM     51  O   ASN A   7       7.564  24.236  17.876  1.00 11.87           O  
ATOM     52  CB  ASN A   7       9.922  24.955  19.286  1.00  8.52           C  
ATOM     53  CG  ASN A   7       9.510  26.385  19.494  1.00  8.42           C  
ATOM     54  OD1 ASN A   7       8.638  26.655  20.298  1.00  9.86           O  
ATOM     55  ND2 ASN A   7      10.091  27.275  18.720  1.00  9.97           N  
ATOM     56  N   ARG A   8       6.460  24.208  19.852  1.00  8.27           N  
ATOM     57  CA  ARG A   8       5.190  24.507  19.236  1.00 10.07           C  
ATOM     58  C   ARG A   8       4.888  26.021  19.281  1.00  8.52           C  
ATOM     59  O   ARG A   8       3.828  26.487  18.868  1.00  8.58           O  
ATOM     60  CB  ARG A   8       4.114  23.676  19.900  1.00 13.38           C  
ATOM     61  CG  ARG A   8       2.774  23.653  19.143  1.00 14.19           C  
ATOM     62  CD  ARG A   8       1.813  22.636  19.743  1.00 11.73           C  
ATOM     63  NE  ARG A   8       2.247  21.319  19.522  1.00 11.55           N  
ATOM     64  CZ  ARG A   8       1.905  20.331  20.335  1.00 14.25           C  
ATOM     65  NH1 ARG A   8       1.120  20.497  21.418  1.00 13.10           N  
ATOM     66  NH2 ARG A   8       2.335  19.115  20.046  1.00 13.07           N  
ATOM     67  N   CYS A   9       5.786  26.847  19.790  1.00  8.77           N  
ATOM     68  CA  CYS A   9       5.490  28.293  19.861  1.00  8.66           C  
ATOM     69  C   CYS A   9       5.590  28.857  18.449  1.00 11.47           C  
ATOM     70  O   CYS A   9       6.273  28.308  17.547  1.00 11.25           O  
ATOM     71  CB  CYS A   9       6.553  29.042  20.694  1.00  8.62           C  
ATOM     72  SG  CYS A   9       6.746  28.282  22.380  1.00  9.30           S  
ATOM     73  N   SER A  10       4.987  29.990  18.316  1.00 13.30           N  
ATOM     74  CA  SER A  10       5.030  30.671  17.048  1.00 17.12           C  
ATOM     75  C   SER A  10       6.398  31.342  16.824  1.00 18.71           C  
ATOM     76  O   SER A  10       6.729  31.770  15.696  1.00 22.53           O  
ATOM     77  CB  SER A  10       3.848  31.637  16.976  1.00 20.22           C  
ATOM     78  OG  SER A  10       4.034  32.683  17.922  1.00 21.69           O  
ATOM     79  N   TYR A  11       7.214  31.489  17.892  1.00 12.57           N  
ATOM     80  CA  TYR A  11       8.491  32.095  17.780  1.00 10.79           C  
ATOM     81  C   TYR A  11       9.617  31.084  17.975  1.00 10.02           C  
ATOM     82  O   TYR A  11       9.441  29.985  18.485  1.00  9.79           O  
ATOM     83  CB  TYR A  11       8.492  33.217  18.822  1.00 10.92           C  
ATOM     84  CG  TYR A  11       8.068  32.770  20.151  1.00 10.66           C  
ATOM     85  CD1 TYR A  11       8.961  32.190  21.060  1.00 12.67           C  
ATOM     86  CD2 TYR A  11       6.761  33.001  20.568  1.00 12.93           C  
ATOM     87  CE1 TYR A  11       8.507  31.792  22.325  1.00 14.32           C  
ATOM     88  CE2 TYR A  11       6.312  32.585  21.825  1.00 13.93           C  
ATOM     89  CZ  TYR A  11       7.193  32.015  22.735  1.00 15.83           C  
ATOM     90  OH  TYR A  11       6.728  31.658  24.007  1.00 17.26           O  
ATOM     91  N   THR A  12      10.790  31.458  17.507  1.00  9.54           N  
ATOM     92  CA  THR A  12      11.936  30.605  17.687  1.00  9.16           C  
ATOM     93  C   THR A  12      12.385  30.619  19.145  1.00 12.07           C  
ATOM     94  O   THR A  12      12.379  31.679  19.804  1.00 12.08           O  
ATOM     95  CB  THR A  12      13.132  31.184  16.923  1.00 11.98           C  
ATOM     96  OG1 THR A  12      12.788  31.283  15.545  1.00 15.18           O  
ATOM     97  CG2 THR A  12      14.336  30.284  16.974  1.00  9.21           C  
ATOM     98  N   VAL A  13      12.814  29.481  19.611  1.00  9.75           N  
ATOM     99  CA  VAL A  13      13.412  29.352  20.970  1.00 11.37           C  
ATOM    100  C   VAL A  13      14.708  28.622  20.807  1.00 12.39           C  
ATOM    101  O   VAL A  13      14.960  27.899  19.815  1.00 11.45           O  
ATOM    102  CB  VAL A  13      12.602  28.631  22.055  1.00 11.41           C  
ATOM    103  CG1 VAL A  13      11.217  29.223  22.213  1.00 11.03           C  
ATOM    104  CG2 VAL A  13      12.585  27.162  21.784  1.00 13.99           C  
ATOM    105  N   TRP A  14      15.554  28.833  21.816  1.00  8.84           N  
ATOM    106  CA  TRP A  14      16.848  28.176  21.840  1.00  9.30           C  
ATOM    107  C   TRP A  14      16.818  27.249  23.026  1.00 12.58           C  
ATOM    108  O   TRP A  14      16.876  27.687  24.171  1.00 11.29           O  
ATOM    109  CB  TRP A  14      18.061  29.113  21.918  1.00  9.56           C  
ATOM    110  CG  TRP A  14      18.303  29.810  20.590  1.00  9.79           C  
ATOM    111  CD1 TRP A  14      19.270  29.489  19.630  1.00 13.37           C  
ATOM    112  CD2 TRP A  14      17.557  30.928  20.094  1.00 10.71           C  
ATOM    113  NE1 TRP A  14      19.165  30.381  18.579  1.00 13.51           N  
ATOM    114  CE2 TRP A  14      18.127  31.251  18.827  1.00 12.43           C  
ATOM    115  CE3 TRP A  14      16.484  31.678  20.600  1.00 11.51           C  
ATOM    116  CZ2 TRP A  14      17.608  32.289  18.113  1.00 12.20           C  
ATOM    117  CZ3 TRP A  14      15.928  32.685  19.838  1.00 13.42           C  
ATOM    118  CH2 TRP A  14      16.524  33.006  18.621  1.00 12.34           C  
ATOM    119  N   ALA A  15      16.606  25.994  22.735  1.00  9.40           N  
ATOM    120  CA  ALA A  15      16.512  24.941  23.779  1.00 11.45           C  
ATOM    121  C   ALA A  15      17.894  24.790  24.443  1.00  9.87           C  
ATOM    122  O   ALA A  15      18.945  25.077  23.826  1.00  8.67           O  
ATOM    123  CB  ALA A  15      16.147  23.569  23.138  1.00  9.53           C  
ATOM    124  N   ALA A  16      17.849  24.382  25.722  1.00  9.42           N  
ATOM    125  CA  ALA A  16      19.065  24.152  26.473  1.00  8.61           C  
ATOM    126  C   ALA A  16      18.864  22.940  27.337  1.00 11.12           C  
ATOM    127  O   ALA A  16      17.732  22.681  27.824  1.00 11.14           O  
ATOM    128  CB  ALA A  16      19.373  25.331  27.384  1.00  8.27           C  
ATOM    129  N   ALA A  17      19.939  22.160  27.571  1.00 11.04           N  
ATOM    130  CA  ALA A  17      19.797  20.949  28.418  1.00 12.41           C  
ATOM    131  C   ALA A  17      21.098  20.812  29.200  1.00 14.03           C  
ATOM    132  O   ALA A  17      22.148  20.794  28.580  1.00 15.06           O  
ATOM    133  CB  ALA A  17      19.549  19.654  27.639  1.00 10.49           C  
ATOM    134  N   SER A  18      21.050  20.761  30.531  1.00 11.64           N  
ATOM    135  CA  SER A  18      22.294  20.690  31.275  1.00 11.36           C  
ATOM    136  C   SER A  18      21.992  20.004  32.561  1.00 13.96           C  
ATOM    137  O   SER A  18      20.817  19.931  33.015  1.00 13.70           O  
ATOM    138  CB  SER A  18      22.711  22.132  31.626  1.00 12.05           C  
ATOM    139  OG  SER A  18      23.690  22.262  32.652  1.00 15.00           O  
ATOM    140  N   LYS A  19      23.097  19.598  33.171  1.00 15.62           N  
ATOM    141  CA  LYS A  19      23.055  19.061  34.513  1.00 16.91           C  
ATOM    142  C   LYS A  19      23.776  19.972  35.452  1.00 18.86           C  
ATOM    143  O   LYS A  19      24.018  19.579  36.591  1.00 20.98           O  
ATOM    144  CB  LYS A  19      23.370  17.650  34.832  1.00 18.98           C  
ATOM    145  CG  LYS A  19      24.818  17.406  34.653  1.00 24.96           C  
ATOM    146  CD  LYS A  19      25.075  15.934  34.316  1.00 32.00           C  
ATOM    147  CE  LYS A  19      26.094  15.291  35.232  1.00 38.26           C  
ATOM    148  NZ  LYS A  19      27.467  15.754  34.914  1.00 42.00           N  
ATOM    149  N   GLY A  20      24.078  21.196  35.003  1.00 16.31           N  
ATOM    150  CA  GLY A  20      24.634  22.089  35.967  1.00 16.40           C  
ATOM    151  C   GLY A  20      26.081  22.176  35.930  1.00 18.84           C  
ATOM    152  O   GLY A  20      26.564  23.270  36.041  1.00 22.49           O  
ATOM    153  N   ASP A  21      26.753  21.073  35.735  1.00 20.88           N  
ATOM    154  CA  ASP A  21      28.204  21.104  35.668  1.00 23.33           C  
ATOM    155  C   ASP A  21      28.630  20.571  34.350  1.00 23.19           C  
ATOM    156  O   ASP A  21      29.789  20.354  34.183  1.00 24.98           O  
ATOM    157  CB  ASP A  21      28.876  20.213  36.762  1.00 28.88           C  
ATOM    158  CG  ASP A  21      28.297  18.811  36.836  1.00 35.04           C  
ATOM    159  OD1 ASP A  21      27.567  18.555  35.816  1.00 35.89           O  
ATOM    160  OD2 ASP A  21      28.390  18.021  37.765  1.00 39.96           O  
ATOM    161  N   ALA A  22      27.686  20.289  33.467  1.00 20.17           N  
ATOM    162  CA  ALA A  22      28.020  19.710  32.183  1.00 16.55           C  
ATOM    163  C   ALA A  22      26.814  19.795  31.261  1.00 15.74           C  
ATOM    164  O   ALA A  22      25.679  19.779  31.720  1.00 16.94           O  
ATOM    165  CB  ALA A  22      28.249  18.222  32.358  1.00 16.25           C  
ATOM    166  N   ALA A  23      27.038  19.871  29.976  1.00 15.33           N  
ATOM    167  CA  ALA A  23      25.937  19.853  29.023  1.00 17.32           C  
ATOM    168  C   ALA A  23      25.325  18.451  29.006  1.00 19.74           C  
ATOM    169  O   ALA A  23      26.009  17.450  29.311  1.00 20.76           O  
ATOM    170  CB  ALA A  23      26.449  20.144  27.608  1.00 17.18           C  
ATOM    171  N   LEU A  24      24.016  18.386  28.666  1.00 15.90           N  
ATOM    172  CA  LEU A  24      23.381  17.128  28.430  1.00 15.45           C  
ATOM    173  C   LEU A  24      23.305  17.039  26.882  1.00 15.03           C  
ATOM    174  O   LEU A  24      22.788  17.949  26.209  1.00 16.25           O  
ATOM    175  CB  LEU A  24      21.973  17.056  28.989  1.00 15.88           C  
ATOM    176  CG  LEU A  24      21.889  16.890  30.505  1.00 17.66           C  
ATOM    177  CD1 LEU A  24      20.416  16.731  30.938  1.00 15.05           C  
ATOM    178  CD2 LEU A  24      22.697  15.699  30.955  1.00 19.26           C  
ATOM    179  N   ASP A  25      23.834  15.989  26.279  1.00 15.29           N  
ATOM    180  CA  ASP A  25      23.855  15.892  24.810  1.00 16.48           C  
ATOM    181  C   ASP A  25      24.622  17.098  24.287  1.00 17.58           C  
ATOM    182  O   ASP A  25      25.626  17.466  24.923  1.00 19.49           O  
ATOM    183  CB  ASP A  25      22.471  15.746  24.184  1.00 19.17           C  
ATOM    184  CG  ASP A  25      22.467  15.176  22.767  1.00 22.76           C  
ATOM    185  OD1 ASP A  25      22.870  16.064  21.842  1.00 26.72           O  
ATOM    186  OD2 ASP A  25      21.961  14.095  22.501  1.00 21.24           O  
ATOM    187  N   ALA A  26      24.174  17.801  23.226  1.00 16.74           N  
ATOM    188  CA  ALA A  26      24.905  18.989  22.784  1.00 16.45           C  
ATOM    189  C   ALA A  26      24.747  20.207  23.691  1.00 16.80           C  
ATOM    190  O   ALA A  26      25.444  21.178  23.566  1.00 19.07           O  
ATOM    191  CB  ALA A  26      24.413  19.364  21.396  1.00 18.23           C  
ATOM    192  N   GLY A  27      23.784  20.169  24.592  1.00 16.04           N  
ATOM    193  CA  GLY A  27      23.550  21.280  25.532  1.00 14.91           C  
ATOM    194  C   GLY A  27      22.661  22.386  25.001  1.00 14.84           C  
ATOM    195  O   GLY A  27      22.080  23.131  25.796  1.00 13.62           O  
ATOM    196  N   GLY A  28      22.531  22.564  23.667  1.00 11.75           N  
ATOM    197  CA  GLY A  28      21.665  23.633  23.258  1.00 11.61           C  
ATOM    198  C   GLY A  28      21.468  23.633  21.773  1.00 13.98           C  
ATOM    199  O   GLY A  28      22.287  23.184  21.052  1.00 14.00           O  
ATOM    200  N   ARG A  29      20.404  24.207  21.297  1.00 14.30           N  
ATOM    201  CA  ARG A  29      20.180  24.228  19.851  1.00 14.74           C  
ATOM    202  C   ARG A  29      19.078  25.181  19.504  1.00 12.77           C  
ATOM    203  O   ARG A  29      18.109  25.299  20.289  1.00 13.20           O  
ATOM    204  CB  ARG A  29      19.624  22.853  19.443  1.00 17.06           C  
ATOM    205  CG  ARG A  29      20.249  22.378  18.143  1.00 22.92           C  
ATOM    206  CD  ARG A  29      19.363  21.399  17.407  1.00 23.01           C  
ATOM    207  NE  ARG A  29      18.184  21.994  16.762  1.00 23.80           N  
ATOM    208  CZ  ARG A  29      17.372  21.256  15.989  1.00 20.81           C  
ATOM    209  NH1 ARG A  29      17.649  19.979  15.798  1.00 18.27           N  
ATOM    210  NH2 ARG A  29      16.310  21.820  15.386  1.00 20.74           N  
ATOM    211  N   GLN A  30      19.149  25.788  18.349  1.00  9.98           N  
ATOM    212  CA  GLN A  30      18.056  26.664  17.902  1.00  9.34           C  
ATOM    213  C   GLN A  30      16.858  25.847  17.447  1.00 11.34           C  
ATOM    214  O   GLN A  30      17.013  24.839  16.779  1.00 12.86           O  
ATOM    215  CB  GLN A  30      18.491  27.503  16.691  1.00  9.97           C  
ATOM    216  CG  GLN A  30      17.323  28.366  16.196  1.00 12.51           C  
ATOM    217  CD  GLN A  30      17.848  29.337  15.138  1.00 18.76           C  
ATOM    218  OE1 GLN A  30      18.978  29.814  15.256  1.00 20.51           O  
ATOM    219  NE2 GLN A  30      17.037  29.687  14.131  1.00 19.21           N  
ATOM    220  N   LEU A  31      15.657  26.200  17.863  1.00  7.65           N  
ATOM    221  CA  LEU A  31      14.460  25.486  17.426  1.00  9.12           C  
ATOM    222  C   LEU A  31      13.469  26.468  16.829  1.00 11.02           C  
ATOM    223  O   LEU A  31      12.779  27.276  17.540  1.00  9.81           O  
ATOM    224  CB  LEU A  31      13.693  24.712  18.555  1.00 10.41           C  
ATOM    225  CG  LEU A  31      14.288  23.400  19.059  1.00 14.06           C  
ATOM    226  CD1 LEU A  31      13.348  22.875  20.116  1.00 13.66           C  
ATOM    227  CD2 LEU A  31      14.209  22.347  17.988  1.00 17.54           C  
ATOM    228  N   ASN A  32      13.324  26.392  15.476  1.00 11.40           N  
ATOM    229  CA  ASN A  32      12.326  27.203  14.825  1.00 12.25           C  
ATOM    230  C   ASN A  32      10.919  26.715  15.168  1.00  9.32           C  
ATOM    231  O   ASN A  32      10.769  25.639  15.680  1.00 10.33           O  
ATOM    232  CB  ASN A  32      12.550  27.221  13.291  1.00 14.93           C  
ATOM    233  CG  ASN A  32      13.818  28.053  13.012  1.00 20.73           C  
ATOM    234  OD1 ASN A  32      14.550  27.735  12.047  1.00 27.49           O  
ATOM    235  ND2 ASN A  32      14.090  29.149  13.759  1.00 17.04           N  
ATOM    236  N   SER A  33       9.887  27.527  14.944  1.00  8.22           N  
ATOM    237  CA  SER A  33       8.513  27.099  15.197  1.00  9.65           C  
ATOM    238  C   SER A  33       8.203  25.780  14.461  1.00 10.70           C  
ATOM    239  O   SER A  33       8.321  25.648  13.206  1.00 10.94           O  
ATOM    240  CB  SER A  33       7.548  28.161  14.689  1.00 10.46           C  
ATOM    241  OG  SER A  33       6.237  27.697  14.839  1.00 11.87           O  
ATOM    242  N   GLY A  34       7.863  24.748  15.258  1.00  8.04           N  
ATOM    243  CA  GLY A  34       7.556  23.428  14.764  1.00  7.26           C  
ATOM    244  C   GLY A  34       8.694  22.428  14.809  1.00  7.85           C  
ATOM    245  O   GLY A  34       8.409  21.239  14.665  1.00 10.12           O  
ATOM    246  N   GLU A  35       9.974  22.882  14.927  1.00  6.99           N  
ATOM    247  CA  GLU A  35      11.057  21.949  14.908  1.00  8.04           C  
ATOM    248  C   GLU A  35      11.096  21.094  16.195  1.00  9.97           C  
ATOM    249  O   GLU A  35      10.642  21.500  17.304  1.00 10.24           O  
ATOM    250  CB  GLU A  35      12.433  22.628  14.687  1.00 10.57           C  
ATOM    251  CG  GLU A  35      12.573  23.256  13.276  1.00 10.62           C  
ATOM    252  CD  GLU A  35      13.940  23.844  13.124  1.00 15.08           C  
ATOM    253  OE1 GLU A  35      14.622  24.327  14.015  1.00 11.83           O  
ATOM    254  OE2 GLU A  35      14.375  23.762  11.929  1.00 19.33           O  
ATOM    255  N   SER A  36      11.709  19.959  16.038  1.00  8.78           N  
ATOM    256  CA  SER A  36      11.916  18.976  17.145  1.00 11.81           C  
ATOM    257  C   SER A  36      13.397  18.584  17.253  1.00 13.86           C  
ATOM    258  O   SER A  36      14.105  18.471  16.228  1.00 14.18           O  
ATOM    259  CB  SER A  36      11.214  17.647  16.851  1.00 10.27           C  
ATOM    260  OG  SER A  36       9.864  17.833  16.628  1.00 13.35           O  
ATOM    261  N   TRP A  37      13.880  18.371  18.468  1.00 10.89           N  
ATOM    262  CA  TRP A  37      15.281  18.009  18.626  1.00 10.16           C  
ATOM    263  C   TRP A  37      15.278  16.841  19.571  1.00 11.19           C  
ATOM    264  O   TRP A  37      14.741  16.870  20.644  1.00 12.83           O  
ATOM    265  CB  TRP A  37      16.014  19.200  19.315  1.00 12.06           C  
ATOM    266  CG  TRP A  37      17.447  19.003  19.723  1.00 16.10           C  
ATOM    267  CD1 TRP A  37      18.403  18.264  19.104  1.00 18.10           C  
ATOM    268  CD2 TRP A  37      18.101  19.575  20.853  1.00 15.20           C  
ATOM    269  NE1 TRP A  37      19.601  18.366  19.771  1.00 18.30           N  
ATOM    270  CE2 TRP A  37      19.460  19.162  20.833  1.00 16.32           C  
ATOM    271  CE3 TRP A  37      17.659  20.371  21.870  1.00 14.76           C  
ATOM    272  CZ2 TRP A  37      20.382  19.510  21.798  1.00 16.59           C  
ATOM    273  CZ3 TRP A  37      18.583  20.721  22.848  1.00 18.77           C  
ATOM    274  CH2 TRP A  37      19.918  20.308  22.801  1.00 17.43           C  
ATOM    275  N   THR A  38      15.866  15.786  19.190  1.00 11.64           N  
ATOM    276  CA  THR A  38      15.921  14.608  19.996  1.00 13.55           C  
ATOM    277  C   THR A  38      17.275  14.491  20.649  1.00 14.59           C  
ATOM    278  O   THR A  38      18.316  14.507  19.986  1.00 15.68           O  
ATOM    279  CB  THR A  38      15.713  13.364  19.096  1.00 18.33           C  
ATOM    280  OG1 THR A  38      14.403  13.331  18.596  1.00 21.31           O  
ATOM    281  CG2 THR A  38      15.823  12.159  19.967  1.00 19.61           C  
ATOM    282  N   ILE A  39      17.282  14.373  21.973  1.00 15.44           N  
ATOM    283  CA  ILE A  39      18.543  14.214  22.660  1.00 12.92           C  
ATOM    284  C   ILE A  39      18.567  12.921  23.444  1.00 13.75           C  
ATOM    285  O   ILE A  39      17.579  12.318  23.818  1.00 14.61           O  
ATOM    286  CB  ILE A  39      18.890  15.360  23.613  1.00 11.59           C  
ATOM    287  CG1 ILE A  39      17.955  15.391  24.785  1.00 11.42           C  
ATOM    288  CG2 ILE A  39      18.918  16.736  22.919  1.00 16.50           C  
ATOM    289  CD1 ILE A  39      18.339  16.520  25.766  1.00 12.46           C  
ATOM    290  N   ASN A  40      19.772  12.504  23.732  1.00 17.11           N  
ATOM    291  CA  ASN A  40      19.976  11.332  24.530  1.00 19.51           C  
ATOM    292  C   ASN A  40      20.608  11.691  25.848  1.00 16.31           C  
ATOM    293  O   ASN A  40      21.637  12.381  25.837  1.00 17.41           O  
ATOM    294  CB  ASN A  40      20.985  10.456  23.832  1.00 31.78           C  
ATOM    295  CG  ASN A  40      20.308   9.107  23.646  1.00 43.84           C  
ATOM    296  OD1 ASN A  40      19.556   8.928  22.634  1.00 45.38           O  
ATOM    297  ND2 ASN A  40      20.454   8.230  24.705  1.00 47.24           N  
ATOM    298  N   VAL A  41      19.977  11.227  26.925  1.00 14.57           N  
ATOM    299  CA  VAL A  41      20.451  11.549  28.260  1.00 17.07           C  
ATOM    300  C   VAL A  41      20.907  10.259  28.929  1.00 16.70           C  
ATOM    301  O   VAL A  41      20.143   9.316  29.020  1.00 18.38           O  
ATOM    302  CB  VAL A  41      19.314  12.220  29.059  1.00 16.21           C  
ATOM    303  CG1 VAL A  41      19.775  12.389  30.494  1.00 14.76           C  
ATOM    304  CG2 VAL A  41      19.072  13.612  28.473  1.00 15.86           C  
ATOM    305  N   GLU A  42      22.131  10.219  29.427  1.00 17.73           N  
ATOM    306  CA  GLU A  42      22.667   9.016  30.070  1.00 20.15           C  
ATOM    307  C   GLU A  42      21.842   8.552  31.310  1.00 18.17           C  
ATOM    308  O   GLU A  42      21.444   9.374  32.157  1.00 19.30           O  
ATOM    309  CB  GLU A  42      24.158   9.274  30.417  1.00 28.83           C  
ATOM    310  CG  GLU A  42      24.793   8.171  31.315  1.00 41.55           C  
ATOM    311  CD  GLU A  42      25.610   8.558  32.609  1.00 52.76           C  
ATOM    312  OE1 GLU A  42      24.887   8.674  33.798  1.00 53.70           O  
ATOM    313  OE2 GLU A  42      26.874   8.590  32.559  1.00 57.00           O  
ATOM    314  N   PRO A  43      21.587   7.245  31.446  1.00 16.71           N  
ATOM    315  CA  PRO A  43      20.879   6.722  32.597  1.00 17.51           C  
ATOM    316  C   PRO A  43      21.635   7.053  33.864  1.00 16.94           C  
ATOM    317  O   PRO A  43      22.856   7.173  33.890  1.00 15.11           O  
ATOM    318  CB  PRO A  43      20.881   5.205  32.448  1.00 20.03           C  
ATOM    319  CG  PRO A  43      21.308   4.943  31.021  1.00 19.44           C  
ATOM    320  CD  PRO A  43      22.090   6.170  30.587  1.00 18.09           C  
ATOM    321  N   GLY A  44      20.883   7.271  34.909  1.00 18.49           N  
ATOM    322  CA  GLY A  44      21.527   7.655  36.170  1.00 19.15           C  
ATOM    323  C   GLY A  44      21.662   9.162  36.314  1.00 21.76           C  
ATOM    324  O   GLY A  44      22.043   9.660  37.372  1.00 22.57           O  
ATOM    325  N   THR A  45      21.329   9.915  35.264  1.00 16.81           N  
ATOM    326  CA  THR A  45      21.440  11.320  35.389  1.00 16.74           C  
ATOM    327  C   THR A  45      20.569  11.903  36.485  1.00 15.21           C  
ATOM    328  O   THR A  45      19.369  11.728  36.566  1.00 16.68           O  
ATOM    329  CB  THR A  45      21.084  11.957  34.047  1.00 20.71           C  
ATOM    330  OG1 THR A  45      22.088  11.589  33.112  1.00 22.32           O  
ATOM    331  CG2 THR A  45      21.041  13.471  34.191  1.00 20.63           C  
ATOM    332  N   LYS A  46      21.191  12.673  37.325  1.00 14.19           N  
ATOM    333  CA  LYS A  46      20.489  13.329  38.418  1.00 17.39           C  
ATOM    334  C   LYS A  46      20.605  14.832  38.301  1.00 15.35           C  
ATOM    335  O   LYS A  46      21.678  15.398  38.012  1.00 15.82           O  
ATOM    336  CB  LYS A  46      21.233  13.076  39.697  1.00 21.61           C  
ATOM    337  CG  LYS A  46      20.652  11.990  40.505  1.00 30.45           C  
ATOM    338  CD  LYS A  46      21.620  11.800  41.671  1.00 38.47           C  
ATOM    339  CE  LYS A  46      21.083  12.305  42.991  1.00 44.83           C  
ATOM    340  NZ  LYS A  46      21.868  11.755  44.101  1.00 48.71           N  
ATOM    341  N   GLY A  47      19.509  15.480  38.593  1.00 15.73           N  
ATOM    342  CA  GLY A  47      19.580  16.920  38.533  1.00 15.11           C  
ATOM    343  C   GLY A  47      19.667  17.533  37.125  1.00 15.05           C  
ATOM    344  O   GLY A  47      20.245  18.593  36.997  1.00 17.54           O  
ATOM    345  N   GLY A  48      19.094  16.902  36.101  1.00 12.39           N  
ATOM    346  CA  GLY A  48      19.123  17.516  34.800  1.00 10.53           C  
ATOM    347  C   GLY A  48      17.940  18.488  34.661  1.00 12.92           C  
ATOM    348  O   GLY A  48      16.906  18.379  35.362  1.00 12.18           O  
ATOM    349  N   LYS A  49      18.096  19.470  33.754  1.00 10.18           N  
ATOM    350  CA  LYS A  49      17.012  20.390  33.489  1.00  9.98           C  
ATOM    351  C   LYS A  49      16.974  20.700  31.996  1.00  8.42           C  
ATOM    352  O   LYS A  49      18.039  20.771  31.398  1.00  8.44           O  
ATOM    353  CB  LYS A  49      17.312  21.696  34.230  1.00 10.37           C  
ATOM    354  CG  LYS A  49      17.392  21.506  35.771  1.00 13.21           C  
ATOM    355  CD  LYS A  49      17.536  22.835  36.475  1.00 15.98           C  
ATOM    356  CE  LYS A  49      18.125  22.712  37.876  1.00 19.64           C  
ATOM    357  NZ  LYS A  49      17.168  22.026  38.710  1.00 19.55           N  
ATOM    358  N   ILE A  50      15.791  21.031  31.482  1.00  9.09           N  
ATOM    359  CA  ILE A  50      15.679  21.528  30.081  1.00  7.40           C  
ATOM    360  C   ILE A  50      14.871  22.791  30.198  1.00  7.45           C  
ATOM    361  O   ILE A  50      13.923  22.813  31.028  1.00  8.75           O  
ATOM    362  CB  ILE A  50      14.923  20.460  29.278  1.00  8.65           C  
ATOM    363  CG1 ILE A  50      15.928  19.312  28.982  1.00  9.52           C  
ATOM    364  CG2 ILE A  50      14.302  21.043  27.982  1.00  9.45           C  
ATOM    365  CD1 ILE A  50      15.265  17.998  28.575  1.00 11.28           C  
ATOM    366  N   TRP A  51      15.195  23.795  29.397  1.00  6.00           N  
ATOM    367  CA  TRP A  51      14.458  25.042  29.400  1.00  7.83           C  
ATOM    368  C   TRP A  51      14.625  25.665  28.007  1.00 10.09           C  
ATOM    369  O   TRP A  51      15.442  25.156  27.198  1.00  9.96           O  
ATOM    370  CB  TRP A  51      15.025  26.073  30.421  1.00  7.03           C  
ATOM    371  CG  TRP A  51      16.465  26.562  30.258  1.00  8.25           C  
ATOM    372  CD1 TRP A  51      16.836  27.788  29.863  1.00  8.94           C  
ATOM    373  CD2 TRP A  51      17.701  25.905  30.638  1.00  8.66           C  
ATOM    374  NE1 TRP A  51      18.215  27.928  29.881  1.00  8.17           N  
ATOM    375  CE2 TRP A  51      18.750  26.803  30.402  1.00  8.05           C  
ATOM    376  CE3 TRP A  51      17.996  24.590  31.102  1.00 11.11           C  
ATOM    377  CZ2 TRP A  51      20.067  26.431  30.546  1.00 12.06           C  
ATOM    378  CZ3 TRP A  51      19.314  24.209  31.279  1.00 11.29           C  
ATOM    379  CH2 TRP A  51      20.329  25.145  31.040  1.00 13.86           C  
ATOM    380  N   ALA A  52      13.852  26.752  27.783  1.00  7.49           N  
ATOM    381  CA  ALA A  52      13.943  27.499  26.544  1.00  7.59           C  
ATOM    382  C   ALA A  52      14.568  28.791  26.854  1.00  9.75           C  
ATOM    383  O   ALA A  52      14.423  29.324  27.997  1.00 10.79           O  
ATOM    384  CB  ALA A  52      12.539  27.750  25.971  1.00  8.93           C  
ATOM    385  N   ARG A  53      15.213  29.354  25.814  1.00  9.60           N  
ATOM    386  CA  ARG A  53      15.803  30.680  25.890  1.00  9.02           C  
ATOM    387  C   ARG A  53      15.139  31.520  24.815  1.00 11.03           C  
ATOM    388  O   ARG A  53      14.883  30.974  23.751  1.00 11.28           O  
ATOM    389  CB  ARG A  53      17.300  30.630  25.678  1.00  6.71           C  
ATOM    390  CG  ARG A  53      17.970  29.830  26.785  1.00  6.84           C  
ATOM    391  CD  ARG A  53      19.429  29.569  26.481  1.00  7.61           C  
ATOM    392  NE  ARG A  53      19.584  28.531  25.442  1.00 10.76           N  
ATOM    393  CZ  ARG A  53      20.740  28.227  24.844  1.00 11.56           C  
ATOM    394  NH1 ARG A  53      21.876  28.935  25.135  1.00 10.81           N  
ATOM    395  NH2 ARG A  53      20.780  27.245  23.938  1.00 10.93           N  
ATOM    396  N   THR A  54      14.886  32.799  25.075  1.00 11.60           N  
ATOM    397  CA  THR A  54      14.220  33.607  24.079  1.00 11.54           C  
ATOM    398  C   THR A  54      15.126  34.744  23.646  1.00 13.36           C  
ATOM    399  O   THR A  54      16.001  35.170  24.434  1.00 13.76           O  
ATOM    400  CB  THR A  54      12.847  34.105  24.588  1.00 10.81           C  
ATOM    401  OG1 THR A  54      13.045  34.941  25.765  1.00 11.45           O  
ATOM    402  CG2 THR A  54      11.975  32.902  24.944  1.00 10.07           C  
ATOM    403  N   ASP A  55      14.882  35.233  22.425  1.00 11.34           N  
ATOM    404  CA  ASP A  55      15.580  36.352  21.890  1.00 13.83           C  
ATOM    405  C   ASP A  55      17.076  36.242  22.030  1.00 12.56           C  
ATOM    406  O   ASP A  55      17.724  37.111  22.646  1.00 12.46           O  
ATOM    407  CB  ASP A  55      15.041  37.676  22.520  1.00 17.75           C  
ATOM    408  CG  ASP A  55      13.641  37.909  22.064  1.00 26.23           C  
ATOM    409  OD1 ASP A  55      13.370  37.867  20.898  1.00 32.95           O  
ATOM    410  OD2 ASP A  55      12.737  37.852  22.979  1.00 27.75           O  
ATOM    411  N   CYS A  56      17.629  35.312  21.343  1.00 11.73           N  
ATOM    412  CA  CYS A  56      19.065  35.104  21.379  1.00 13.93           C  
ATOM    413  C   CYS A  56      19.777  35.618  20.134  1.00 18.27           C  
ATOM    414  O   CYS A  56      19.214  35.619  19.064  1.00 18.14           O  
ATOM    415  CB  CYS A  56      19.436  33.589  21.447  1.00 11.24           C  
ATOM    416  SG  CYS A  56      18.753  32.741  22.905  1.00 12.87           S  
ATOM    417  N   TYR A  57      21.033  35.988  20.265  1.00 17.51           N  
ATOM    418  CA  TYR A  57      21.847  36.340  19.139  1.00 17.03           C  
ATOM    419  C   TYR A  57      23.133  35.554  19.386  1.00 18.82           C  
ATOM    420  O   TYR A  57      23.791  35.669  20.428  1.00 22.57           O  
ATOM    421  CB  TYR A  57      22.124  37.862  19.065  1.00 20.64           C  
ATOM    422  CG  TYR A  57      20.855  38.624  18.828  1.00 27.24           C  
ATOM    423  CD1 TYR A  57      20.051  38.910  19.924  1.00 29.70           C  
ATOM    424  CD2 TYR A  57      20.385  38.977  17.548  1.00 31.11           C  
ATOM    425  CE1 TYR A  57      18.822  39.539  19.747  1.00 30.98           C  
ATOM    426  CE2 TYR A  57      19.159  39.622  17.334  1.00 29.13           C  
ATOM    427  CZ  TYR A  57      18.384  39.884  18.467  1.00 31.70           C  
ATOM    428  OH  TYR A  57      17.158  40.501  18.389  1.00 34.40           O  
ATOM    429  N   PHE A  58      23.543  34.723  18.453  1.00 19.26           N  
ATOM    430  CA  PHE A  58      24.793  33.954  18.534  1.00 21.67           C  
ATOM    431  C   PHE A  58      25.672  34.108  17.274  1.00 26.79           C  
ATOM    432  O   PHE A  58      25.186  34.166  16.161  1.00 27.91           O  
ATOM    433  CB  PHE A  58      24.650  32.444  18.781  1.00 19.50           C  
ATOM    434  CG  PHE A  58      24.019  32.109  20.100  1.00 17.44           C  
ATOM    435  CD1 PHE A  58      24.801  32.125  21.260  1.00 15.03           C  
ATOM    436  CD2 PHE A  58      22.662  31.773  20.159  1.00 15.94           C  
ATOM    437  CE1 PHE A  58      24.204  31.882  22.498  1.00 13.64           C  
ATOM    438  CE2 PHE A  58      22.067  31.480  21.387  1.00 16.08           C  
ATOM    439  CZ  PHE A  58      22.853  31.521  22.546  1.00 14.16           C  
ATOM    440  N   ASP A  59      26.972  34.156  17.475  1.00 28.49           N  
ATOM    441  CA  ASP A  59      27.869  34.261  16.337  1.00 31.10           C  
ATOM    442  C   ASP A  59      28.168  32.873  15.770  1.00 34.90           C  
ATOM    443  O   ASP A  59      27.660  31.823  16.259  1.00 35.93           O  
ATOM    444  CB  ASP A  59      29.188  34.994  16.683  1.00 29.92           C  
ATOM    445  CG  ASP A  59      30.042  34.254  17.680  1.00 32.80           C  
ATOM    446  OD1 ASP A  59      29.764  32.983  17.788  1.00 32.31           O  
ATOM    447  OD2 ASP A  59      30.912  34.787  18.338  1.00 38.42           O  
ATOM    448  N   ASP A  60      29.140  32.865  14.866  1.00 35.98           N  
ATOM    449  CA  ASP A  60      29.539  31.636  14.272  1.00 37.96           C  
ATOM    450  C   ASP A  60      30.173  30.679  15.198  1.00 35.09           C  
ATOM    451  O   ASP A  60      30.094  29.473  14.964  1.00 36.10           O  
ATOM    452  CB  ASP A  60      30.312  31.830  12.997  1.00 45.61           C  
ATOM    453  CG  ASP A  60      29.232  32.035  11.971  1.00 55.39           C  
ATOM    454  OD1 ASP A  60      28.046  31.679  12.113  1.00 57.83           O  
ATOM    455  OD2 ASP A  60      29.666  32.711  10.936  1.00 61.23           O  
ATOM    456  N   SER A  61      30.767  31.204  16.255  1.00 32.46           N  
ATOM    457  CA  SER A  61      31.351  30.291  17.197  1.00 33.05           C  
ATOM    458  C   SER A  61      30.378  29.867  18.346  1.00 31.66           C  
ATOM    459  O   SER A  61      30.826  29.251  19.313  1.00 31.43           O  
ATOM    460  CB  SER A  61      32.690  30.801  17.711  1.00 36.70           C  
ATOM    461  OG  SER A  61      32.528  31.897  18.632  1.00 40.45           O  
ATOM    462  N   GLY A  62      29.062  30.207  18.282  1.00 29.73           N  
ATOM    463  CA  GLY A  62      28.096  29.818  19.324  1.00 26.36           C  
ATOM    464  C   GLY A  62      28.238  30.580  20.645  1.00 25.54           C  
ATOM    465  O   GLY A  62      27.986  30.093  21.750  1.00 24.26           O  
ATOM    466  N   SER A  63      28.645  31.823  20.516  1.00 25.54           N  
ATOM    467  CA  SER A  63      28.822  32.689  21.644  1.00 27.18           C  
ATOM    468  C   SER A  63      27.909  33.917  21.462  1.00 26.33           C  
ATOM    469  O   SER A  63      27.829  34.535  20.363  1.00 24.41           O  
ATOM    470  CB  SER A  63      30.292  33.006  21.628  1.00 31.69           C  
ATOM    471  OG  SER A  63      30.528  34.167  22.349  1.00 34.72           O  
ATOM    472  N   GLY A  64      27.141  34.274  22.520  1.00 23.53           N  
ATOM    473  CA  GLY A  64      26.240  35.400  22.331  1.00 20.50           C  
ATOM    474  C   GLY A  64      25.447  35.750  23.579  1.00 17.80           C  
ATOM    475  O   GLY A  64      26.004  35.643  24.639  1.00 18.48           O  
ATOM    476  N   ILE A  65      24.198  36.147  23.457  1.00 14.63           N  
ATOM    477  CA  ILE A  65      23.371  36.554  24.599  1.00 14.47           C  
ATOM    478  C   ILE A  65      21.894  36.180  24.303  1.00 14.25           C  
ATOM    479  O   ILE A  65      21.467  36.064  23.147  1.00 15.69           O  
ATOM    480  CB  ILE A  65      23.589  38.067  24.820  1.00 12.81           C  
ATOM    481  CG1 ILE A  65      23.031  38.688  26.077  1.00 14.00           C  
ATOM    482  CG2 ILE A  65      23.090  38.838  23.601  1.00 12.67           C  
ATOM    483  CD1 ILE A  65      23.415  37.867  27.271  1.00 19.39           C  
ATOM    484  N   CYS A  66      21.090  35.988  25.364  1.00 10.32           N  
ATOM    485  CA  CYS A  66      19.667  35.694  25.247  1.00 10.29           C  
ATOM    486  C   CYS A  66      19.018  36.539  26.327  1.00 12.40           C  
ATOM    487  O   CYS A  66      19.675  36.745  27.372  1.00 13.52           O  
ATOM    488  CB  CYS A  66      19.345  34.209  25.608  1.00 13.23           C  
ATOM    489  SG  CYS A  66      20.073  32.990  24.465  1.00 12.99           S  
ATOM    490  N   LYS A  67      17.782  37.028  26.065  1.00 11.40           N  
ATOM    491  CA  LYS A  67      17.089  37.842  27.019  1.00 10.64           C  
ATOM    492  C   LYS A  67      16.540  37.014  28.179  1.00 14.59           C  
ATOM    493  O   LYS A  67      16.436  37.529  29.284  1.00 17.61           O  
ATOM    494  CB  LYS A  67      16.070  38.700  26.351  1.00 12.78           C  
ATOM    495  CG  LYS A  67      16.670  39.590  25.298  1.00 14.78           C  
ATOM    496  CD  LYS A  67      15.598  40.607  25.356  1.00 20.34           C  
ATOM    497  CE  LYS A  67      15.376  41.341  24.098  1.00 24.95           C  
ATOM    498  NZ  LYS A  67      16.593  42.036  23.820  1.00 25.90           N  
ATOM    499  N   THR A  68      16.228  35.741  27.964  1.00 10.43           N  
ATOM    500  CA  THR A  68      15.797  34.882  29.085  1.00 11.14           C  
ATOM    501  C   THR A  68      16.594  33.594  28.997  1.00 11.17           C  
ATOM    502  O   THR A  68      16.928  33.163  27.898  1.00  9.68           O  
ATOM    503  CB  THR A  68      14.278  34.523  29.164  1.00 11.30           C  
ATOM    504  OG1 THR A  68      13.878  33.755  28.007  1.00 11.27           O  
ATOM    505  CG2 THR A  68      13.476  35.810  29.230  1.00 10.44           C  
ATOM    506  N   GLY A  69      16.955  33.011  30.152  1.00 10.43           N  
ATOM    507  CA  GLY A  69      17.661  31.742  30.269  1.00 10.04           C  
ATOM    508  C   GLY A  69      19.085  31.697  29.741  1.00  8.97           C  
ATOM    509  O   GLY A  69      19.596  30.645  29.523  1.00  9.90           O  
ATOM    510  N   ASP A  70      19.788  32.789  29.634  1.00 10.47           N  
ATOM    511  CA  ASP A  70      21.161  32.740  29.088  1.00  9.43           C  
ATOM    512  C   ASP A  70      22.053  31.927  29.983  1.00 13.83           C  
ATOM    513  O   ASP A  70      21.941  32.105  31.205  1.00 14.51           O  
ATOM    514  CB  ASP A  70      21.714  34.148  29.027  1.00 11.38           C  
ATOM    515  CG  ASP A  70      23.093  34.287  28.408  1.00 15.84           C  
ATOM    516  OD1 ASP A  70      23.160  34.029  27.151  1.00 17.73           O  
ATOM    517  OD2 ASP A  70      24.055  34.572  29.051  1.00 19.98           O  
ATOM    518  N   CYS A  71      22.904  31.052  29.411  1.00 12.09           N  
ATOM    519  CA  CYS A  71      23.786  30.199  30.205  1.00 13.79           C  
ATOM    520  C   CYS A  71      25.198  30.621  29.959  1.00 15.18           C  
ATOM    521  O   CYS A  71      25.925  30.077  29.215  1.00 16.79           O  
ATOM    522  CB  CYS A  71      23.635  28.721  29.920  1.00 12.69           C  
ATOM    523  SG  CYS A  71      23.943  28.403  28.159  1.00 16.56           S  
ATOM    524  N   GLY A  72      25.559  31.734  30.494  1.00 17.67           N  
ATOM    525  CA  GLY A  72      26.892  32.215  30.249  1.00 19.29           C  
ATOM    526  C   GLY A  72      27.149  32.642  28.819  1.00 17.85           C  
ATOM    527  O   GLY A  72      28.276  32.541  28.435  1.00 18.10           O  
ATOM    528  N   GLY A  73      26.198  33.054  27.998  1.00 14.93           N  
ATOM    529  CA  GLY A  73      26.588  33.498  26.647  1.00 17.42           C  
ATOM    530  C   GLY A  73      26.944  32.403  25.606  1.00 18.75           C  
ATOM    531  O   GLY A  73      27.407  32.663  24.476  1.00 21.38           O  
ATOM    532  N   LEU A  74      26.687  31.171  25.944  1.00 16.36           N  
ATOM    533  CA  LEU A  74      26.951  30.083  25.014  1.00 15.83           C  
ATOM    534  C   LEU A  74      25.697  29.458  24.421  1.00 15.85           C  
ATOM    535  O   LEU A  74      24.642  29.337  25.085  1.00 17.17           O  
ATOM    536  CB  LEU A  74      27.563  28.889  25.756  1.00 16.86           C  
ATOM    537  CG  LEU A  74      28.884  29.260  26.408  1.00 21.68           C  
ATOM    538  CD1 LEU A  74      29.507  28.037  27.000  1.00 22.53           C  
ATOM    539  CD2 LEU A  74      29.800  29.806  25.341  1.00 23.65           C  
ATOM    540  N   LEU A  75      25.815  29.046  23.170  1.00 14.84           N  
ATOM    541  CA  LEU A  75      24.742  28.331  22.508  1.00 17.12           C  
ATOM    542  C   LEU A  75      24.532  26.939  23.136  1.00 18.46           C  
ATOM    543  O   LEU A  75      23.380  26.507  23.437  1.00 19.48           O  
ATOM    544  CB  LEU A  75      24.984  28.209  20.988  1.00 18.77           C  
ATOM    545  CG  LEU A  75      24.130  27.139  20.273  1.00 21.87           C  
ATOM    546  CD1 LEU A  75      22.650  27.444  20.321  1.00 22.36           C  
ATOM    547  CD2 LEU A  75      24.497  27.156  18.790  1.00 23.26           C  
ATOM    548  N   ARG A  76      25.652  26.229  23.365  1.00 16.32           N  
ATOM    549  CA  ARG A  76      25.632  24.917  23.960  1.00 15.07           C  
ATOM    550  C   ARG A  76      25.819  25.027  25.436  1.00 16.65           C  
ATOM    551  O   ARG A  76      26.932  25.174  25.933  1.00 20.27           O  
ATOM    552  CB  ARG A  76      26.789  24.168  23.377  1.00 18.14           C  
ATOM    553  CG  ARG A  76      26.396  23.726  21.968  1.00 25.94           C  
ATOM    554  CD  ARG A  76      27.611  23.376  21.077  1.00 35.71           C  
ATOM    555  NE  ARG A  76      27.945  21.930  20.929  1.00 48.27           N  
ATOM    556  CZ  ARG A  76      28.293  20.917  21.850  1.00 57.26           C  
ATOM    557  NH1 ARG A  76      28.328  21.055  23.215  1.00 60.47           N  
ATOM    558  NH2 ARG A  76      28.552  19.683  21.365  1.00 58.44           N  
ATOM    559  N   CYS A  77      24.740  24.968  26.182  1.00 14.70           N  
ATOM    560  CA  CYS A  77      24.866  25.208  27.576  1.00 15.44           C  
ATOM    561  C   CYS A  77      25.610  24.184  28.392  1.00 19.47           C  
ATOM    562  O   CYS A  77      25.294  23.012  28.249  1.00 19.69           O  
ATOM    563  CB  CYS A  77      23.479  25.419  28.236  1.00 15.53           C  
ATOM    564  SG  CYS A  77      22.659  26.921  27.656  1.00 15.61           S  
ATOM    565  N   LYS A  78      26.482  24.643  29.339  1.00 17.43           N  
ATOM    566  CA  LYS A  78      27.107  23.694  30.241  1.00 19.85           C  
ATOM    567  C   LYS A  78      26.631  23.943  31.619  1.00 20.86           C  
ATOM    568  O   LYS A  78      26.836  23.153  32.527  1.00 23.52           O  
ATOM    569  CB  LYS A  78      28.594  23.720  30.240  1.00 26.39           C  
ATOM    570  CG  LYS A  78      29.102  22.817  29.125  1.00 35.67           C  
ATOM    571  CD  LYS A  78      30.137  23.473  28.204  1.00 45.80           C  
ATOM    572  CE  LYS A  78      29.999  23.059  26.698  1.00 52.21           C  
ATOM    573  NZ  LYS A  78      29.874  24.140  25.658  1.00 52.85           N  
ATOM    574  N   ARG A  79      26.001  25.087  31.812  1.00 18.83           N  
ATOM    575  CA  ARG A  79      25.577  25.398  33.141  1.00 19.39           C  
ATOM    576  C   ARG A  79      24.113  25.741  33.085  1.00 17.67           C  
ATOM    577  O   ARG A  79      23.587  25.794  31.980  1.00 17.17           O  
ATOM    578  CB  ARG A  79      26.295  26.698  33.480  1.00 25.96           C  
ATOM    579  CG  ARG A  79      27.748  26.696  33.931  1.00 35.76           C  
ATOM    580  CD  ARG A  79      28.091  28.178  34.174  1.00 46.86           C  
ATOM    581  NE  ARG A  79      29.326  28.464  34.945  1.00 55.76           N  
ATOM    582  CZ  ARG A  79      29.535  28.278  36.282  1.00 61.00           C  
ATOM    583  NH1 ARG A  79      28.599  27.760  37.102  1.00 62.31           N  
ATOM    584  NH2 ARG A  79      30.734  28.592  36.809  1.00 63.50           N  
ATOM    585  N   PHE A  80      23.480  26.065  34.226  1.00 15.72           N  
ATOM    586  CA  PHE A  80      22.070  26.502  34.203  1.00 14.38           C  
ATOM    587  C   PHE A  80      21.938  27.948  33.689  1.00 15.59           C  
ATOM    588  O   PHE A  80      22.896  28.752  33.678  1.00 14.77           O  
ATOM    589  CB  PHE A  80      21.392  26.244  35.543  1.00 14.84           C  
ATOM    590  CG  PHE A  80      21.425  24.790  35.928  1.00 13.94           C  
ATOM    591  CD1 PHE A  80      21.029  23.781  35.046  1.00 13.94           C  
ATOM    592  CD2 PHE A  80      21.733  24.401  37.229  1.00 17.80           C  
ATOM    593  CE1 PHE A  80      20.969  22.433  35.382  1.00 14.50           C  
ATOM    594  CE2 PHE A  80      21.674  23.058  37.610  1.00 17.63           C  
ATOM    595  CZ  PHE A  80      21.310  22.080  36.682  1.00 17.32           C  
ATOM    596  N   GLY A  81      20.742  28.296  33.237  1.00 15.44           N  
ATOM    597  CA  GLY A  81      20.469  29.625  32.677  1.00 13.05           C  
ATOM    598  C   GLY A  81      19.957  30.634  33.710  1.00 12.31           C  
ATOM    599  O   GLY A  81      19.412  30.309  34.778  1.00 13.72           O  
ATOM    600  N   ARG A  82      20.112  31.866  33.337  1.00 11.87           N  
ATOM    601  CA  ARG A  82      19.668  32.976  34.136  1.00 13.86           C  
ATOM    602  C   ARG A  82      18.135  33.095  34.098  1.00 12.57           C  
ATOM    603  O   ARG A  82      17.520  33.034  33.029  1.00 11.71           O  
ATOM    604  CB  ARG A  82      20.388  34.211  33.541  1.00 17.77           C  
ATOM    605  CG  ARG A  82      20.017  35.542  34.177  1.00 22.66           C  
ATOM    606  CD  ARG A  82      20.794  36.666  33.517  1.00 28.67           C  
ATOM    607  NE  ARG A  82      20.742  37.819  34.386  1.00 34.09           N  
ATOM    608  CZ  ARG A  82      19.919  38.854  34.226  1.00 35.75           C  
ATOM    609  NH1 ARG A  82      19.047  38.951  33.219  1.00 35.87           N  
ATOM    610  NH2 ARG A  82      19.939  39.805  35.140  1.00 37.09           N  
ATOM    611  N   PRO A  83      17.485  33.299  35.256  1.00  9.64           N  
ATOM    612  CA  PRO A  83      16.042  33.442  35.312  1.00  8.43           C  
ATOM    613  C   PRO A  83      15.615  34.673  34.539  1.00  8.77           C  
ATOM    614  O   PRO A  83      16.420  35.594  34.373  1.00 11.43           O  
ATOM    615  CB  PRO A  83      15.656  33.584  36.783  1.00 13.51           C  
ATOM    616  CG  PRO A  83      16.886  33.021  37.492  1.00 15.25           C  
ATOM    617  CD  PRO A  83      18.100  33.219  36.583  1.00 12.83           C  
ATOM    618  N   PRO A  84      14.375  34.748  34.104  1.00  8.63           N  
ATOM    619  CA  PRO A  84      13.354  33.786  34.387  1.00  9.04           C  
ATOM    620  C   PRO A  84      13.397  32.643  33.415  1.00 11.61           C  
ATOM    621  O   PRO A  84      13.564  32.876  32.214  1.00 14.95           O  
ATOM    622  CB  PRO A  84      12.030  34.556  34.195  1.00 11.26           C  
ATOM    623  CG  PRO A  84      12.352  35.804  33.337  1.00 10.91           C  
ATOM    624  CD  PRO A  84      13.850  35.871  33.267  1.00 10.26           C  
ATOM    625  N   THR A  85      13.145  31.445  33.886  1.00  8.19           N  
ATOM    626  CA  THR A  85      13.126  30.242  33.043  1.00  7.16           C  
ATOM    627  C   THR A  85      12.168  29.209  33.578  1.00  9.00           C  
ATOM    628  O   THR A  85      12.375  28.675  34.672  1.00 10.32           O  
ATOM    629  CB  THR A  85      14.470  29.439  33.030  1.00 10.94           C  
ATOM    630  OG1 THR A  85      14.851  29.205  34.373  1.00 13.76           O  
ATOM    631  CG2 THR A  85      15.611  30.161  32.357  1.00  7.89           C  
ATOM    632  N   THR A  86      11.147  28.866  32.791  1.00  6.69           N  
ATOM    633  CA  THR A  86      10.289  27.776  33.207  1.00  7.68           C  
ATOM    634  C   THR A  86      11.199  26.522  33.117  1.00 10.28           C  
ATOM    635  O   THR A  86      11.963  26.376  32.157  1.00 11.07           O  
ATOM    636  CB  THR A  86       9.113  27.617  32.206  1.00  7.76           C  
ATOM    637  OG1 THR A  86       8.586  28.871  31.874  1.00  7.58           O  
ATOM    638  CG2 THR A  86       8.052  26.663  32.804  1.00  9.69           C  
ATOM    639  N   LEU A  87      11.148  25.630  34.118  1.00  7.01           N  
ATOM    640  CA  LEU A  87      12.035  24.466  34.126  1.00  8.26           C  
ATOM    641  C   LEU A  87      11.448  23.077  34.086  1.00  9.45           C  
ATOM    642  O   LEU A  87      10.616  22.738  34.927  1.00  9.45           O  
ATOM    643  CB  LEU A  87      12.970  24.458  35.375  1.00  8.54           C  
ATOM    644  CG  LEU A  87      13.936  25.642  35.457  1.00 11.52           C  
ATOM    645  CD1 LEU A  87      14.499  25.674  36.859  1.00 14.59           C  
ATOM    646  CD2 LEU A  87      15.050  25.566  34.438  1.00 10.27           C  
ATOM    647  N   ALA A  88      11.957  22.212  33.162  1.00  7.72           N  
ATOM    648  CA  ALA A  88      11.584  20.809  33.190  1.00  7.69           C  
ATOM    649  C   ALA A  88      12.726  20.118  33.937  1.00 10.41           C  
ATOM    650  O   ALA A  88      13.892  20.207  33.590  1.00 12.98           O  
ATOM    651  CB  ALA A  88      11.555  20.136  31.820  1.00  7.94           C  
ATOM    652  N   GLU A  89      12.424  19.438  35.016  1.00  7.52           N  
ATOM    653  CA  GLU A  89      13.525  18.906  35.792  1.00  8.57           C  
ATOM    654  C   GLU A  89      13.385  17.411  36.003  1.00  9.47           C  
ATOM    655  O   GLU A  89      12.261  16.884  36.094  1.00 11.23           O  
ATOM    656  CB  GLU A  89      13.359  19.452  37.240  1.00 10.92           C  
ATOM    657  CG  GLU A  89      13.391  20.977  37.331  1.00 13.84           C  
ATOM    658  CD  GLU A  89      13.349  21.449  38.770  1.00 15.91           C  
ATOM    659  OE1 GLU A  89      12.485  21.141  39.577  1.00 15.38           O  
ATOM    660  OE2 GLU A  89      14.242  22.332  39.008  1.00 15.04           O  
ATOM    661  N   PHE A  90      14.505  16.738  36.080  1.00 10.89           N  
ATOM    662  CA  PHE A  90      14.389  15.310  36.197  1.00 12.21           C  
ATOM    663  C   PHE A  90      15.663  14.650  36.764  1.00 10.22           C  
ATOM    664  O   PHE A  90      16.763  15.117  36.572  1.00 12.30           O  
ATOM    665  CB  PHE A  90      14.162  14.695  34.756  1.00 10.48           C  
ATOM    666  CG  PHE A  90      15.126  15.208  33.680  1.00  8.73           C  
ATOM    667  CD1 PHE A  90      14.841  16.389  32.978  1.00 12.35           C  
ATOM    668  CD2 PHE A  90      16.327  14.588  33.392  1.00 11.30           C  
ATOM    669  CE1 PHE A  90      15.695  16.942  32.019  1.00 13.20           C  
ATOM    670  CE2 PHE A  90      17.192  15.100  32.420  1.00 13.85           C  
ATOM    671  CZ  PHE A  90      16.885  16.279  31.742  1.00 14.49           C  
ATOM    672  N   SER A  91      15.473  13.510  37.433  1.00 10.82           N  
ATOM    673  CA  SER A  91      16.543  12.654  37.908  1.00 12.61           C  
ATOM    674  C   SER A  91      16.180  11.230  37.442  1.00 12.22           C  
ATOM    675  O   SER A  91      15.068  10.732  37.634  1.00 14.70           O  
ATOM    676  CB  SER A  91      16.655  12.684  39.391  1.00 13.16           C  
ATOM    677  OG  SER A  91      17.077  13.990  39.691  1.00 13.75           O  
ATOM    678  N   LEU A  92      17.087  10.603  36.739  1.00 10.24           N  
ATOM    679  CA  LEU A  92      16.739   9.324  36.178  1.00 12.94           C  
ATOM    680  C   LEU A  92      17.387   8.084  36.869  1.00 12.85           C  
ATOM    681  O   LEU A  92      18.519   8.120  37.318  1.00 15.95           O  
ATOM    682  CB  LEU A  92      17.178   9.286  34.699  1.00 12.56           C  
ATOM    683  CG  LEU A  92      16.659  10.463  33.822  1.00 15.12           C  
ATOM    684  CD1 LEU A  92      17.149  10.362  32.367  1.00 15.79           C  
ATOM    685  CD2 LEU A  92      15.151  10.652  33.882  1.00 14.40           C  
ATOM    686  N   ASN A  93      16.671   6.985  36.858  1.00 13.26           N  
ATOM    687  CA  ASN A  93      17.203   5.734  37.395  1.00 15.73           C  
ATOM    688  C   ASN A  93      17.658   5.851  38.831  1.00 16.45           C  
ATOM    689  O   ASN A  93      18.801   5.508  39.126  1.00 17.60           O  
ATOM    690  CB  ASN A  93      18.384   5.228  36.535  1.00 15.05           C  
ATOM    691  CG  ASN A  93      17.967   5.112  35.037  1.00 16.43           C  
ATOM    692  OD1 ASN A  93      17.205   4.186  34.652  1.00 19.68           O  
ATOM    693  ND2 ASN A  93      18.380   6.097  34.258  1.00 14.09           N  
ATOM    694  N   GLN A  94      16.759   6.366  39.672  1.00 15.40           N  
ATOM    695  CA  GLN A  94      17.075   6.565  41.069  1.00 15.73           C  
ATOM    696  C   GLN A  94      16.346   5.465  41.784  1.00 15.81           C  
ATOM    697  O   GLN A  94      15.097   5.475  41.958  1.00 14.92           O  
ATOM    698  CB  GLN A  94      16.647   7.946  41.558  1.00 17.33           C  
ATOM    699  CG  GLN A  94      17.322   9.045  40.721  1.00 22.10           C  
ATOM    700  CD  GLN A  94      18.828   9.027  40.908  1.00 26.16           C  
ATOM    701  OE1 GLN A  94      19.302   9.095  42.067  1.00 29.63           O  
ATOM    702  NE2 GLN A  94      19.603   8.937  39.809  1.00 23.61           N  
ATOM    703  N   TYR A  95      17.165   4.443  42.123  1.00 16.32           N  
ATOM    704  CA  TYR A  95      16.607   3.246  42.757  1.00 17.28           C  
ATOM    705  C   TYR A  95      15.488   2.614  42.007  1.00 18.64           C  
ATOM    706  O   TYR A  95      14.504   2.200  42.593  1.00 20.39           O  
ATOM    707  CB  TYR A  95      16.117   3.441  44.168  1.00 20.71           C  
ATOM    708  CG  TYR A  95      17.343   3.818  44.884  1.00 27.74           C  
ATOM    709  CD1 TYR A  95      18.287   2.853  45.242  1.00 31.77           C  
ATOM    710  CD2 TYR A  95      17.598   5.167  45.093  1.00 31.54           C  
ATOM    711  CE1 TYR A  95      19.468   3.230  45.878  1.00 34.82           C  
ATOM    712  CE2 TYR A  95      18.786   5.562  45.703  1.00 36.60           C  
ATOM    713  CZ  TYR A  95      19.710   4.588  46.091  1.00 41.06           C  
ATOM    714  OH  TYR A  95      20.876   4.983  46.717  1.00 47.61           O  
ATOM    715  N   GLY A  96      15.626   2.522  40.701  1.00 17.87           N  
ATOM    716  CA  GLY A  96      14.596   1.860  39.946  1.00 17.31           C  
ATOM    717  C   GLY A  96      13.537   2.811  39.384  1.00 23.44           C  
ATOM    718  O   GLY A  96      12.731   2.353  38.597  1.00 25.04           O  
ATOM    719  N   LYS A  97      13.503   4.130  39.750  1.00 21.71           N  
ATOM    720  CA  LYS A  97      12.458   5.000  39.194  1.00 21.76           C  
ATOM    721  C   LYS A  97      13.003   6.298  38.637  1.00 18.34           C  
ATOM    722  O   LYS A  97      14.136   6.666  38.926  1.00 17.42           O  
ATOM    723  CB  LYS A  97      11.399   5.374  40.211  1.00 27.02           C  
ATOM    724  CG  LYS A  97      10.959   4.249  41.167  1.00 31.86           C  
ATOM    725  CD  LYS A  97      11.573   4.420  42.579  1.00 37.81           C  
ATOM    726  CE  LYS A  97      11.824   3.130  43.414  1.00 42.87           C  
ATOM    727  NZ  LYS A  97      11.887   3.380  44.876  1.00 46.02           N  
ATOM    728  N   ASP A  98      12.168   6.965  37.841  1.00 16.66           N  
ATOM    729  CA  ASP A  98      12.531   8.249  37.301  1.00 13.61           C  
ATOM    730  C   ASP A  98      11.631   9.280  38.001  1.00 13.96           C  
ATOM    731  O   ASP A  98      10.516   8.991  38.317  1.00 12.64           O  
ATOM    732  CB  ASP A  98      12.157   8.294  35.793  1.00 13.24           C  
ATOM    733  CG  ASP A  98      13.176   7.594  34.925  1.00 17.22           C  
ATOM    734  OD1 ASP A  98      14.161   7.009  35.340  1.00 17.27           O  
ATOM    735  OD2 ASP A  98      12.856   7.639  33.640  1.00 19.60           O  
ATOM    736  N   TYR A  99      12.120  10.486  38.226  1.00 13.86           N  
ATOM    737  CA  TYR A  99      11.306  11.514  38.826  1.00 14.84           C  
ATOM    738  C   TYR A  99      11.313  12.759  37.931  1.00 15.64           C  
ATOM    739  O   TYR A  99      12.395  13.216  37.560  1.00 16.41           O  
ATOM    740  CB  TYR A  99      11.998  11.880  40.113  1.00 16.83           C  
ATOM    741  CG  TYR A  99      11.933  10.715  41.053  1.00 18.74           C  
ATOM    742  CD1 TYR A  99      10.737  10.457  41.703  1.00 20.08           C  
ATOM    743  CD2 TYR A  99      13.027   9.873  41.260  1.00 23.05           C  
ATOM    744  CE1 TYR A  99      10.692   9.369  42.575  1.00 26.87           C  
ATOM    745  CE2 TYR A  99      12.992   8.762  42.104  1.00 24.88           C  
ATOM    746  CZ  TYR A  99      11.792   8.526  42.772  1.00 28.36           C  
ATOM    747  OH  TYR A  99      11.670   7.469  43.650  1.00 30.58           O  
ATOM    748  N   ILE A 100      10.146  13.268  37.617  1.00 14.87           N  
ATOM    749  CA  ILE A 100      10.043  14.477  36.782  1.00 13.07           C  
ATOM    750  C   ILE A 100       9.157  15.530  37.415  1.00 11.06           C  
ATOM    751  O   ILE A 100       8.257  15.202  38.189  1.00 11.83           O  
ATOM    752  CB  ILE A 100       9.530  14.136  35.361  1.00 11.84           C  
ATOM    753  CG1 ILE A 100       8.027  13.772  35.333  1.00 14.40           C  
ATOM    754  CG2 ILE A 100      10.453  13.036  34.786  1.00 11.13           C  
ATOM    755  CD1 ILE A 100       7.418  13.544  33.927  1.00 15.64           C  
ATOM    756  N   ASP A 101       9.422  16.794  37.034  1.00 11.38           N  
ATOM    757  CA  ASP A 101       8.595  17.884  37.484  1.00 11.75           C  
ATOM    758  C   ASP A 101       8.846  19.113  36.630  1.00  9.55           C  
ATOM    759  O   ASP A 101       9.827  19.182  35.898  1.00  9.50           O  
ATOM    760  CB  ASP A 101       8.692  18.162  39.025  1.00 13.11           C  
ATOM    761  CG  ASP A 101      10.035  18.765  39.298  1.00 17.53           C  
ATOM    762  OD1 ASP A 101      10.149  19.994  38.818  1.00 20.15           O  
ATOM    763  OD2 ASP A 101      10.956  18.209  39.814  1.00 20.11           O  
ATOM    764  N   ILE A 102       7.904  20.070  36.824  1.00  8.31           N  
ATOM    765  CA  ILE A 102       8.055  21.358  36.207  1.00  7.56           C  
ATOM    766  C   ILE A 102       8.162  22.275  37.426  1.00 10.72           C  
ATOM    767  O   ILE A 102       7.422  22.081  38.428  1.00 11.18           O  
ATOM    768  CB  ILE A 102       6.879  21.710  35.262  1.00  9.32           C  
ATOM    769  CG1 ILE A 102       6.976  20.870  33.960  1.00  9.69           C  
ATOM    770  CG2 ILE A 102       6.918  23.218  34.908  1.00 11.32           C  
ATOM    771  CD1 ILE A 102       5.823  21.288  33.073  1.00 11.74           C  
ATOM    772  N   SER A 103       9.047  23.252  37.308  1.00 10.56           N  
ATOM    773  CA  SER A 103       9.248  24.209  38.367  1.00 10.26           C  
ATOM    774  C   SER A 103       9.191  25.675  37.925  1.00 10.51           C  
ATOM    775  O   SER A 103       9.753  25.970  36.860  1.00 11.01           O  
ATOM    776  CB  SER A 103      10.643  23.923  38.893  1.00  9.82           C  
ATOM    777  OG  SER A 103      10.907  24.906  39.880  1.00 12.08           O  
ATOM    778  N   ASN A 104       8.539  26.564  38.737  1.00  8.21           N  
ATOM    779  CA  ASN A 104       8.466  28.006  38.558  1.00  8.66           C  
ATOM    780  C   ASN A 104       9.335  28.703  39.602  1.00  7.92           C  
ATOM    781  O   ASN A 104       9.252  29.947  39.822  1.00  9.23           O  
ATOM    782  CB  ASN A 104       7.021  28.546  38.639  1.00 10.56           C  
ATOM    783  CG  ASN A 104       6.222  28.155  37.387  1.00 14.49           C  
ATOM    784  OD1 ASN A 104       5.047  27.772  37.526  1.00 16.88           O  
ATOM    785  ND2 ASN A 104       6.843  28.268  36.231  1.00  8.89           N  
ATOM    786  N   ILE A 105      10.127  27.883  40.236  1.00  7.63           N  
ATOM    787  CA  ILE A 105      11.038  28.400  41.293  1.00 11.91           C  
ATOM    788  C   ILE A 105      12.027  29.464  40.784  1.00 10.62           C  
ATOM    789  O   ILE A 105      12.426  30.389  41.529  1.00  9.48           O  
ATOM    790  CB  ILE A 105      11.749  27.260  42.075  1.00 13.66           C  
ATOM    791  CG1 ILE A 105      10.645  26.606  42.917  1.00 15.81           C  
ATOM    792  CG2 ILE A 105      12.810  27.776  43.072  1.00 14.21           C  
ATOM    793  CD1 ILE A 105      11.139  25.331  43.636  1.00 18.73           C  
ATOM    794  N   LYS A 106      12.376  29.363  39.509  1.00  5.62           N  
ATOM    795  CA  LYS A 106      13.277  30.307  38.875  1.00  6.84           C  
ATOM    796  C   LYS A 106      12.498  31.153  37.885  1.00 10.17           C  
ATOM    797  O   LYS A 106      13.145  31.647  36.940  1.00 11.57           O  
ATOM    798  CB  LYS A 106      14.351  29.619  38.033  1.00 10.72           C  
ATOM    799  CG  LYS A 106      15.203  28.630  38.809  1.00 17.95           C  
ATOM    800  CD  LYS A 106      15.943  29.413  39.824  1.00 25.94           C  
ATOM    801  CE  LYS A 106      17.080  28.725  40.566  1.00 32.09           C  
ATOM    802  NZ  LYS A 106      17.711  29.683  41.504  1.00 34.10           N  
ATOM    803  N   GLY A 107      11.162  31.279  38.097  1.00  7.98           N  
ATOM    804  CA  GLY A 107      10.358  32.135  37.255  1.00  8.32           C  
ATOM    805  C   GLY A 107       9.851  31.382  36.063  1.00 10.15           C  
ATOM    806  O   GLY A 107       9.956  30.180  36.004  1.00 10.62           O  
ATOM    807  N   PHE A 108       9.299  32.160  35.166  1.00 10.97           N  
ATOM    808  CA  PHE A 108       8.674  31.570  34.004  1.00  9.44           C  
ATOM    809  C   PHE A 108       8.937  32.430  32.797  1.00  7.74           C  
ATOM    810  O   PHE A 108       8.803  33.648  32.823  1.00  9.44           O  
ATOM    811  CB  PHE A 108       7.092  31.491  34.298  1.00  8.64           C  
ATOM    812  CG  PHE A 108       6.143  31.096  33.147  1.00  6.91           C  
ATOM    813  CD1 PHE A 108       5.864  31.984  32.099  1.00  8.68           C  
ATOM    814  CD2 PHE A 108       5.611  29.809  33.116  1.00  8.54           C  
ATOM    815  CE1 PHE A 108       5.077  31.566  31.018  1.00 12.64           C  
ATOM    816  CE2 PHE A 108       4.750  29.405  32.093  1.00  9.02           C  
ATOM    817  CZ  PHE A 108       4.510  30.283  31.032  1.00 11.21           C  
ATOM    818  N   ASN A 109       9.240  31.765  31.705  1.00  6.70           N  
ATOM    819  CA  ASN A 109       9.420  32.466  30.448  1.00  7.66           C  
ATOM    820  C   ASN A 109       8.547  31.910  29.311  1.00  8.58           C  
ATOM    821  O   ASN A 109       7.931  32.736  28.582  1.00 10.91           O  
ATOM    822  CB  ASN A 109      10.871  32.611  30.018  1.00  6.93           C  
ATOM    823  CG  ASN A 109      11.543  31.245  29.753  1.00  8.64           C  
ATOM    824  OD1 ASN A 109      12.523  31.213  28.982  1.00 12.53           O  
ATOM    825  ND2 ASN A 109      11.047  30.157  30.280  1.00  4.48           N  
ATOM    826  N   VAL A 110       8.443  30.615  29.193  1.00  7.62           N  
ATOM    827  CA  VAL A 110       7.636  30.001  28.116  1.00 10.83           C  
ATOM    828  C   VAL A 110       6.739  28.909  28.691  1.00  8.61           C  
ATOM    829  O   VAL A 110       7.225  28.190  29.564  1.00 10.32           O  
ATOM    830  CB  VAL A 110       8.669  29.376  27.131  1.00 14.27           C  
ATOM    831  CG1 VAL A 110       8.052  28.460  26.078  1.00 16.13           C  
ATOM    832  CG2 VAL A 110       9.397  30.543  26.458  1.00 14.29           C  
ATOM    833  N   PRO A 111       5.511  28.707  28.185  1.00  8.59           N  
ATOM    834  CA  PRO A 111       4.648  27.663  28.680  1.00  8.02           C  
ATOM    835  C   PRO A 111       5.242  26.320  28.254  1.00  9.35           C  
ATOM    836  O   PRO A 111       5.929  26.187  27.192  1.00  9.40           O  
ATOM    837  CB  PRO A 111       3.285  27.878  28.031  1.00 10.31           C  
ATOM    838  CG  PRO A 111       3.497  28.863  26.933  1.00 11.45           C  
ATOM    839  CD  PRO A 111       4.813  29.517  27.164  1.00 10.40           C  
ATOM    840  N   MET A 112       4.948  25.290  29.024  1.00  8.96           N  
ATOM    841  CA  MET A 112       5.550  23.991  28.722  1.00 11.49           C  
ATOM    842  C   MET A 112       4.807  22.794  29.248  1.00 10.34           C  
ATOM    843  O   MET A 112       4.157  22.895  30.261  1.00 11.00           O  
ATOM    844  CB  MET A 112       6.999  23.992  29.262  1.00 16.12           C  
ATOM    845  CG  MET A 112       7.543  22.709  29.847  1.00 20.26           C  
ATOM    846  SD  MET A 112       8.945  22.885  31.048  1.00 19.27           S  
ATOM    847  CE  MET A 112      10.239  23.742  30.140  1.00 19.97           C  
ATOM    848  N   ASP A 113       4.846  21.679  28.510  1.00  7.40           N  
ATOM    849  CA  ASP A 113       4.257  20.411  28.876  1.00  8.59           C  
ATOM    850  C   ASP A 113       5.413  19.424  28.946  1.00 10.14           C  
ATOM    851  O   ASP A 113       6.362  19.432  28.119  1.00 10.09           O  
ATOM    852  CB  ASP A 113       3.280  19.886  27.820  1.00 10.17           C  
ATOM    853  CG  ASP A 113       2.828  18.484  28.143  1.00 11.57           C  
ATOM    854  OD1 ASP A 113       3.422  17.511  27.875  1.00 14.33           O  
ATOM    855  OD2 ASP A 113       1.666  18.422  28.701  1.00 13.51           O  
ATOM    856  N   PHE A 114       5.442  18.612  29.979  1.00  9.37           N  
ATOM    857  CA  PHE A 114       6.554  17.664  30.132  1.00  9.94           C  
ATOM    858  C   PHE A 114       5.937  16.289  30.400  1.00 12.11           C  
ATOM    859  O   PHE A 114       5.387  16.082  31.465  1.00 12.64           O  
ATOM    860  CB  PHE A 114       7.402  18.063  31.350  1.00  9.64           C  
ATOM    861  CG  PHE A 114       8.652  17.245  31.622  1.00  9.92           C  
ATOM    862  CD1 PHE A 114       9.092  16.180  30.821  1.00 11.72           C  
ATOM    863  CD2 PHE A 114       9.386  17.483  32.793  1.00 11.29           C  
ATOM    864  CE1 PHE A 114      10.260  15.453  31.106  1.00 13.39           C  
ATOM    865  CE2 PHE A 114      10.547  16.759  33.116  1.00 11.88           C  
ATOM    866  CZ  PHE A 114      10.997  15.739  32.265  1.00 12.03           C  
ATOM    867  N   SER A 115       5.904  15.409  29.386  1.00  9.72           N  
ATOM    868  CA  SER A 115       5.216  14.128  29.461  1.00 10.75           C  
ATOM    869  C   SER A 115       6.091  12.935  29.034  1.00 14.47           C  
ATOM    870  O   SER A 115       7.050  13.028  28.246  1.00 15.89           O  
ATOM    871  CB  SER A 115       4.009  14.119  28.553  1.00 13.53           C  
ATOM    872  OG  SER A 115       3.068  15.116  28.915  1.00 18.58           O  
ATOM    873  N   PRO A 116       5.774  11.774  29.551  1.00 15.87           N  
ATOM    874  CA  PRO A 116       6.515  10.555  29.198  1.00 15.69           C  
ATOM    875  C   PRO A 116       6.015  10.065  27.841  1.00 17.07           C  
ATOM    876  O   PRO A 116       4.849  10.288  27.499  1.00 16.65           O  
ATOM    877  CB  PRO A 116       6.038   9.505  30.219  1.00 16.56           C  
ATOM    878  CG  PRO A 116       4.950  10.156  31.077  1.00 20.12           C  
ATOM    879  CD  PRO A 116       4.899  11.647  30.754  1.00 15.86           C  
ATOM    880  N   THR A 117       6.854   9.432  27.063  1.00 17.74           N  
ATOM    881  CA  THR A 117       6.363   8.913  25.785  1.00 20.59           C  
ATOM    882  C   THR A 117       6.272   7.397  25.836  1.00 22.09           C  
ATOM    883  O   THR A 117       5.986   6.771  24.859  1.00 23.91           O  
ATOM    884  CB  THR A 117       7.264   9.261  24.624  1.00 18.88           C  
ATOM    885  OG1 THR A 117       8.523   8.724  24.884  1.00 19.17           O  
ATOM    886  CG2 THR A 117       7.272  10.778  24.352  1.00 18.14           C  
ATOM    887  N   THR A 118       6.507   6.860  27.000  1.00 23.31           N  
ATOM    888  CA  THR A 118       6.480   5.421  27.348  1.00 25.17           C  
ATOM    889  C   THR A 118       5.354   5.211  28.397  1.00 28.66           C  
ATOM    890  O   THR A 118       4.741   6.206  28.874  1.00 29.37           O  
ATOM    891  CB  THR A 118       7.876   4.873  27.834  1.00 22.91           C  
ATOM    892  OG1 THR A 118       8.441   5.713  28.824  1.00 23.48           O  
ATOM    893  CG2 THR A 118       8.910   4.717  26.722  1.00 22.11           C  
ATOM    894  N   ARG A 119       5.027   3.955  28.770  1.00 29.30           N  
ATOM    895  CA  ARG A 119       3.922   3.853  29.686  1.00 32.12           C  
ATOM    896  C   ARG A 119       4.332   3.993  31.129  1.00 31.33           C  
ATOM    897  O   ARG A 119       5.490   3.769  31.490  1.00 33.73           O  
ATOM    898  CB  ARG A 119       3.259   2.462  29.767  1.00 42.17           C  
ATOM    899  CG  ARG A 119       2.734   1.638  28.587  1.00 50.46           C  
ATOM    900  CD  ARG A 119       2.231   0.263  29.119  1.00 56.37           C  
ATOM    901  NE  ARG A 119       0.768   0.253  29.384  1.00 61.31           N  
ATOM    902  CZ  ARG A 119      -0.169   0.122  28.379  1.00 65.39           C  
ATOM    903  NH1 ARG A 119       0.187  -0.022  27.098  1.00 68.34           N  
ATOM    904  NH2 ARG A 119      -1.503   0.155  28.622  1.00 65.56           N  
ATOM    905  N   GLY A 120       3.336   4.212  31.997  1.00 28.25           N  
ATOM    906  CA  GLY A 120       3.731   4.171  33.370  1.00 27.30           C  
ATOM    907  C   GLY A 120       3.455   5.366  34.225  1.00 26.99           C  
ATOM    908  O   GLY A 120       3.447   5.204  35.450  1.00 28.03           O  
ATOM    909  N   CYS A 121       3.241   6.544  33.648  1.00 23.22           N  
ATOM    910  CA  CYS A 121       2.988   7.648  34.560  1.00 21.63           C  
ATOM    911  C   CYS A 121       2.356   8.728  33.723  1.00 24.89           C  
ATOM    912  O   CYS A 121       2.201   8.567  32.517  1.00 28.79           O  
ATOM    913  CB  CYS A 121       4.297   8.069  35.233  1.00 18.60           C  
ATOM    914  SG  CYS A 121       5.513   8.172  33.925  1.00 20.42           S  
ATOM    915  N   ARG A 122       2.020   9.809  34.318  1.00 22.33           N  
ATOM    916  CA  ARG A 122       1.355  10.880  33.606  1.00 25.51           C  
ATOM    917  C   ARG A 122       2.348  12.052  33.446  1.00 20.86           C  
ATOM    918  O   ARG A 122       3.409  12.048  34.011  1.00 20.31           O  
ATOM    919  CB  ARG A 122       0.281  11.368  34.570  1.00 30.39           C  
ATOM    920  CG  ARG A 122       1.018  11.840  35.863  1.00 38.30           C  
ATOM    921  CD  ARG A 122       0.128  12.586  36.834  1.00 46.77           C  
ATOM    922  NE  ARG A 122      -1.141  12.733  36.098  1.00 55.75           N  
ATOM    923  CZ  ARG A 122      -2.236  13.510  36.318  1.00 60.60           C  
ATOM    924  NH1 ARG A 122      -2.392  14.370  37.355  1.00 61.18           N  
ATOM    925  NH2 ARG A 122      -3.220  13.393  35.412  1.00 63.15           N  
ATOM    926  N   GLY A 123       1.992  13.051  32.683  1.00 18.46           N  
ATOM    927  CA  GLY A 123       2.848  14.226  32.489  1.00 14.98           C  
ATOM    928  C   GLY A 123       2.295  15.406  33.288  1.00 16.00           C  
ATOM    929  O   GLY A 123       1.220  15.321  33.949  1.00 18.34           O  
ATOM    930  N   VAL A 124       3.037  16.518  33.230  1.00 15.36           N  
ATOM    931  CA  VAL A 124       2.673  17.743  33.968  1.00 17.34           C  
ATOM    932  C   VAL A 124       2.800  18.888  33.012  1.00 15.30           C  
ATOM    933  O   VAL A 124       3.544  18.771  32.012  1.00 15.55           O  
ATOM    934  CB  VAL A 124       3.611  17.949  35.153  1.00 20.31           C  
ATOM    935  CG1 VAL A 124       3.512  16.771  36.118  1.00 22.96           C  
ATOM    936  CG2 VAL A 124       4.982  17.906  34.609  1.00 19.54           C  
ATOM    937  N   ARG A 125       2.117  19.978  33.307  1.00 14.07           N  
ATOM    938  CA  ARG A 125       2.166  21.063  32.396  1.00 14.96           C  
ATOM    939  C   ARG A 125       1.940  22.372  33.110  1.00 14.56           C  
ATOM    940  O   ARG A 125       1.274  22.418  34.154  1.00 15.93           O  
ATOM    941  CB  ARG A 125       1.126  20.656  31.325  1.00 19.39           C  
ATOM    942  CG  ARG A 125       0.148  21.692  30.893  1.00 25.10           C  
ATOM    943  CD  ARG A 125      -0.725  21.301  29.684  1.00 29.38           C  
ATOM    944  NE  ARG A 125      -0.240  20.197  28.826  1.00 31.94           N  
ATOM    945  CZ  ARG A 125      -0.908  19.919  27.703  1.00 37.87           C  
ATOM    946  NH1 ARG A 125      -1.976  20.639  27.368  1.00 41.00           N  
ATOM    947  NH2 ARG A 125      -0.537  18.940  26.882  1.00 40.27           N  
ATOM    948  N   CYS A 126       2.472  23.431  32.569  1.00 11.13           N  
ATOM    949  CA  CYS A 126       2.262  24.780  33.081  1.00 11.74           C  
ATOM    950  C   CYS A 126       2.111  25.608  31.813  1.00 14.29           C  
ATOM    951  O   CYS A 126       3.119  25.982  31.169  1.00 11.55           O  
ATOM    952  CB  CYS A 126       3.325  25.320  34.046  1.00  9.76           C  
ATOM    953  SG  CYS A 126       3.047  27.067  34.417  1.00 12.17           S  
ATOM    954  N   ALA A 127       0.840  25.812  31.449  1.00 16.17           N  
ATOM    955  CA  ALA A 127       0.598  26.558  30.214  1.00 17.82           C  
ATOM    956  C   ALA A 127      -0.260  27.776  30.292  1.00 20.37           C  
ATOM    957  O   ALA A 127      -0.725  28.281  29.259  1.00 23.42           O  
ATOM    958  CB  ALA A 127       0.332  25.645  29.063  1.00 18.46           C  
ATOM    959  N   ALA A 128      -0.367  28.326  31.490  1.00 17.63           N  
ATOM    960  CA  ALA A 128      -1.083  29.543  31.688  1.00 13.71           C  
ATOM    961  C   ALA A 128      -0.326  30.753  31.175  1.00 12.42           C  
ATOM    962  O   ALA A 128       0.859  30.718  31.012  1.00 13.96           O  
ATOM    963  CB  ALA A 128      -1.375  29.684  33.151  1.00 12.55           C  
ATOM    964  N   ASP A 129      -1.030  31.875  30.935  1.00 13.35           N  
ATOM    965  CA  ASP A 129      -0.365  33.088  30.518  1.00 15.99           C  
ATOM    966  C   ASP A 129       0.259  33.826  31.719  1.00 13.38           C  
ATOM    967  O   ASP A 129      -0.186  34.931  32.047  1.00 14.54           O  
ATOM    968  CB  ASP A 129      -1.353  34.098  29.929  1.00 19.85           C  
ATOM    969  CG  ASP A 129      -0.634  35.249  29.313  1.00 20.90           C  
ATOM    970  OD1 ASP A 129       0.574  35.358  29.177  1.00 21.14           O  
ATOM    971  OD2 ASP A 129      -1.513  36.114  28.895  1.00 25.79           O  
ATOM    972  N   ILE A 130       1.281  33.223  32.312  1.00 10.81           N  
ATOM    973  CA  ILE A 130       1.945  33.811  33.440  1.00 12.03           C  
ATOM    974  C   ILE A 130       2.626  35.104  33.114  1.00 13.07           C  
ATOM    975  O   ILE A 130       2.551  36.026  33.895  1.00 14.45           O  
ATOM    976  CB  ILE A 130       2.834  32.801  34.153  1.00 12.06           C  
ATOM    977  CG1 ILE A 130       2.006  31.849  35.022  1.00 12.17           C  
ATOM    978  CG2 ILE A 130       3.975  33.505  34.929  1.00 10.77           C  
ATOM    979  CD1 ILE A 130       2.784  30.632  35.477  1.00 11.27           C  
ATOM    980  N   VAL A 131       3.259  35.251  31.947  1.00 10.95           N  
ATOM    981  CA  VAL A 131       3.840  36.520  31.659  1.00 10.40           C  
ATOM    982  C   VAL A 131       2.770  37.627  31.555  1.00 12.11           C  
ATOM    983  O   VAL A 131       3.018  38.764  31.987  1.00 13.55           O  
ATOM    984  CB  VAL A 131       4.599  36.404  30.318  1.00 16.76           C  
ATOM    985  CG1 VAL A 131       5.205  37.727  29.908  1.00 21.56           C  
ATOM    986  CG2 VAL A 131       5.707  35.342  30.347  1.00 17.21           C  
ATOM    987  N   GLY A 132       1.597  37.363  30.931  1.00 13.06           N  
ATOM    988  CA  GLY A 132       0.634  38.436  30.793  1.00 14.05           C  
ATOM    989  C   GLY A 132       0.043  38.881  32.145  1.00 15.74           C  
ATOM    990  O   GLY A 132      -0.246  40.064  32.350  1.00 18.88           O  
ATOM    991  N   GLN A 133      -0.139  37.924  33.017  1.00 11.54           N  
ATOM    992  CA  GLN A 133      -0.747  38.247  34.278  1.00 12.65           C  
ATOM    993  C   GLN A 133       0.307  38.562  35.365  1.00 14.04           C  
ATOM    994  O   GLN A 133      -0.048  38.820  36.521  1.00 16.12           O  
ATOM    995  CB  GLN A 133      -1.473  36.970  34.705  1.00 12.96           C  
ATOM    996  CG  GLN A 133      -2.747  36.619  33.917  1.00 17.99           C  
ATOM    997  CD  GLN A 133      -3.753  37.777  33.830  1.00 25.66           C  
ATOM    998  OE1 GLN A 133      -3.586  38.921  34.302  1.00 25.36           O  
ATOM    999  NE2 GLN A 133      -4.761  37.538  33.025  1.00 30.73           N  
ATOM   1000  N   CYS A 134       1.573  38.555  35.048  1.00 10.95           N  
ATOM   1001  CA  CYS A 134       2.664  38.764  36.020  1.00  9.95           C  
ATOM   1002  C   CYS A 134       2.554  40.045  36.838  1.00 14.82           C  
ATOM   1003  O   CYS A 134       2.362  41.144  36.296  1.00 14.63           O  
ATOM   1004  CB  CYS A 134       4.032  38.770  35.261  1.00 11.13           C  
ATOM   1005  SG  CYS A 134       5.521  38.784  36.281  1.00 10.05           S  
ATOM   1006  N   PRO A 135       2.750  39.928  38.156  1.00 17.47           N  
ATOM   1007  CA  PRO A 135       2.748  41.087  39.043  1.00 17.44           C  
ATOM   1008  C   PRO A 135       3.836  42.054  38.584  1.00 17.09           C  
ATOM   1009  O   PRO A 135       4.949  41.721  38.230  1.00 12.05           O  
ATOM   1010  CB  PRO A 135       3.130  40.547  40.409  1.00 17.24           C  
ATOM   1011  CG  PRO A 135       3.003  39.056  40.339  1.00 18.82           C  
ATOM   1012  CD  PRO A 135       2.873  38.647  38.899  1.00 16.04           C  
ATOM   1013  N   ALA A 136       3.501  43.353  38.571  1.00 21.86           N  
ATOM   1014  CA  ALA A 136       4.444  44.346  38.097  1.00 20.64           C  
ATOM   1015  C   ALA A 136       5.793  44.256  38.714  1.00 15.18           C  
ATOM   1016  O   ALA A 136       6.760  44.528  38.051  1.00 14.21           O  
ATOM   1017  CB  ALA A 136       3.911  45.717  38.438  1.00 25.86           C  
ATOM   1018  N   LYS A 137       5.864  43.954  40.010  1.00 15.50           N  
ATOM   1019  CA  LYS A 137       7.214  43.925  40.611  1.00 16.61           C  
ATOM   1020  C   LYS A 137       8.042  42.743  40.148  1.00 14.32           C  
ATOM   1021  O   LYS A 137       9.235  42.706  40.337  1.00 16.75           O  
ATOM   1022  CB  LYS A 137       7.194  43.866  42.121  1.00 21.04           C  
ATOM   1023  CG  LYS A 137       6.909  45.255  42.682  1.00 29.83           C  
ATOM   1024  CD  LYS A 137       6.092  45.184  43.940  1.00 36.41           C  
ATOM   1025  CE  LYS A 137       6.566  46.214  44.972  1.00 43.36           C  
ATOM   1026  NZ  LYS A 137       7.913  46.759  44.640  1.00 47.27           N  
ATOM   1027  N   LEU A 138       7.391  41.764  39.540  1.00 12.57           N  
ATOM   1028  CA  LEU A 138       8.171  40.570  39.095  1.00 10.25           C  
ATOM   1029  C   LEU A 138       8.409  40.564  37.571  1.00  9.95           C  
ATOM   1030  O   LEU A 138       9.133  39.702  37.096  1.00 11.52           O  
ATOM   1031  CB  LEU A 138       7.411  39.270  39.413  1.00  8.06           C  
ATOM   1032  CG  LEU A 138       7.125  39.051  40.882  1.00  9.77           C  
ATOM   1033  CD1 LEU A 138       6.362  37.730  40.976  1.00  9.90           C  
ATOM   1034  CD2 LEU A 138       8.423  38.937  41.685  1.00 12.54           C  
ATOM   1035  N   LYS A 139       7.759  41.468  36.819  1.00 11.11           N  
ATOM   1036  CA  LYS A 139       7.941  41.451  35.364  1.00 14.96           C  
ATOM   1037  C   LYS A 139       9.383  41.768  35.032  1.00 15.51           C  
ATOM   1038  O   LYS A 139       9.990  42.695  35.561  1.00 18.09           O  
ATOM   1039  CB  LYS A 139       7.007  42.390  34.610  1.00 19.07           C  
ATOM   1040  CG  LYS A 139       5.593  42.362  35.118  1.00 26.78           C  
ATOM   1041  CD  LYS A 139       4.582  42.598  34.011  1.00 37.50           C  
ATOM   1042  CE  LYS A 139       5.008  41.873  32.723  1.00 44.36           C  
ATOM   1043  NZ  LYS A 139       3.904  41.256  31.948  1.00 47.03           N  
ATOM   1044  N   ALA A 140       9.988  40.970  34.175  1.00 14.92           N  
ATOM   1045  CA  ALA A 140      11.379  41.158  33.731  1.00 16.79           C  
ATOM   1046  C   ALA A 140      11.367  41.932  32.381  1.00 20.22           C  
ATOM   1047  O   ALA A 140      10.621  41.581  31.484  1.00 19.56           O  
ATOM   1048  CB  ALA A 140      12.087  39.821  33.553  1.00 17.98           C  
ATOM   1049  N   PRO A 141      12.171  42.992  32.262  1.00 23.91           N  
ATOM   1050  CA  PRO A 141      12.241  43.846  31.085  1.00 26.55           C  
ATOM   1051  C   PRO A 141      12.488  43.070  29.828  1.00 29.49           C  
ATOM   1052  O   PRO A 141      11.720  43.226  28.873  1.00 32.17           O  
ATOM   1053  CB  PRO A 141      13.394  44.789  31.340  1.00 26.58           C  
ATOM   1054  CG  PRO A 141      13.611  44.767  32.851  1.00 27.87           C  
ATOM   1055  CD  PRO A 141      13.067  43.446  33.348  1.00 25.14           C  
ATOM   1056  N   GLY A 142      13.523  42.192  29.875  1.00 29.47           N  
ATOM   1057  CA  GLY A 142      13.898  41.318  28.751  1.00 28.95           C  
ATOM   1058  C   GLY A 142      12.804  40.356  28.325  1.00 27.91           C  
ATOM   1059  O   GLY A 142      12.774  39.795  27.246  1.00 27.56           O  
ATOM   1060  N   GLY A 143      11.838  40.141  29.188  1.00 26.86           N  
ATOM   1061  CA  GLY A 143      10.741  39.230  28.856  1.00 24.41           C  
ATOM   1062  C   GLY A 143      10.568  38.222  30.021  1.00 23.20           C  
ATOM   1063  O   GLY A 143      11.545  37.946  30.746  1.00 23.54           O  
ATOM   1064  N   GLY A 144       9.364  37.716  30.274  1.00 19.23           N  
ATOM   1065  CA  GLY A 144       9.284  36.757  31.379  1.00 14.29           C  
ATOM   1066  C   GLY A 144       8.817  37.344  32.696  1.00 11.77           C  
ATOM   1067  O   GLY A 144       8.650  38.567  32.850  1.00 11.31           O  
ATOM   1068  N   CYS A 145       8.581  36.412  33.613  1.00 10.03           N  
ATOM   1069  CA  CYS A 145       8.066  36.736  34.942  1.00 11.07           C  
ATOM   1070  C   CYS A 145       9.078  36.127  35.958  1.00 10.16           C  
ATOM   1071  O   CYS A 145       9.139  34.927  36.130  1.00  7.96           O  
ATOM   1072  CB  CYS A 145       6.648  36.100  35.180  1.00  9.66           C  
ATOM   1073  SG  CYS A 145       5.853  36.855  36.647  1.00 10.46           S  
ATOM   1074  N   ASN A 146       9.827  36.965  36.665  1.00 11.09           N  
ATOM   1075  CA  ASN A 146      10.766  36.419  37.616  1.00  9.85           C  
ATOM   1076  C   ASN A 146      10.104  35.890  38.864  1.00  9.63           C  
ATOM   1077  O   ASN A 146       8.999  36.300  39.249  1.00  9.27           O  
ATOM   1078  CB  ASN A 146      11.614  37.620  38.140  1.00 12.85           C  
ATOM   1079  CG  ASN A 146      12.771  37.951  37.205  1.00 18.10           C  
ATOM   1080  OD1 ASN A 146      13.477  37.048  36.703  1.00 19.30           O  
ATOM   1081  ND2 ASN A 146      12.885  39.261  36.941  1.00 21.22           N  
ATOM   1082  N   ASP A 147      10.840  35.029  39.570  1.00 11.42           N  
ATOM   1083  CA  ASP A 147      10.353  34.583  40.887  1.00 10.39           C  
ATOM   1084  C   ASP A 147      10.836  35.640  41.906  1.00  7.66           C  
ATOM   1085  O   ASP A 147      11.771  36.452  41.637  1.00  7.18           O  
ATOM   1086  CB  ASP A 147      11.029  33.273  41.245  1.00  9.67           C  
ATOM   1087  CG  ASP A 147      12.514  33.429  41.245  1.00 10.74           C  
ATOM   1088  OD1 ASP A 147      13.137  33.539  40.236  1.00 10.47           O  
ATOM   1089  OD2 ASP A 147      13.089  33.478  42.444  1.00 10.49           O  
ATOM   1090  N   ALA A 148      10.181  35.637  43.079  1.00  8.09           N  
ATOM   1091  CA  ALA A 148      10.485  36.644  44.121  1.00  8.73           C  
ATOM   1092  C   ALA A 148      11.881  36.551  44.739  1.00  7.53           C  
ATOM   1093  O   ALA A 148      12.414  37.543  45.271  1.00  9.33           O  
ATOM   1094  CB  ALA A 148       9.441  36.490  45.259  1.00 11.51           C  
ATOM   1095  N   CYS A 149      12.457  35.382  44.762  1.00  7.96           N  
ATOM   1096  CA  CYS A 149      13.807  35.245  45.325  1.00  8.55           C  
ATOM   1097  C   CYS A 149      14.776  35.964  44.440  1.00 10.51           C  
ATOM   1098  O   CYS A 149      15.592  36.798  44.872  1.00  9.15           O  
ATOM   1099  CB  CYS A 149      14.174  33.762  45.434  1.00  9.85           C  
ATOM   1100  SG  CYS A 149      15.939  33.416  45.832  1.00 11.90           S  
ATOM   1101  N   THR A 150      14.682  35.683  43.122  1.00  9.57           N  
ATOM   1102  CA  THR A 150      15.573  36.438  42.191  1.00  7.53           C  
ATOM   1103  C   THR A 150      15.428  37.947  42.323  1.00  9.92           C  
ATOM   1104  O   THR A 150      16.392  38.655  42.361  1.00 13.21           O  
ATOM   1105  CB  THR A 150      15.185  36.093  40.725  1.00  9.04           C  
ATOM   1106  OG1 THR A 150      15.407  34.741  40.563  1.00 10.00           O  
ATOM   1107  CG2 THR A 150      16.081  36.847  39.770  1.00 12.14           C  
ATOM   1108  N   VAL A 151      14.216  38.501  42.434  1.00  8.57           N  
ATOM   1109  CA  VAL A 151      14.078  39.898  42.518  1.00 10.74           C  
ATOM   1110  C   VAL A 151      14.517  40.470  43.861  1.00 11.94           C  
ATOM   1111  O   VAL A 151      15.235  41.455  43.877  1.00 11.47           O  
ATOM   1112  CB  VAL A 151      12.603  40.236  42.283  1.00 11.60           C  
ATOM   1113  CG1 VAL A 151      12.325  41.745  42.407  1.00  9.97           C  
ATOM   1114  CG2 VAL A 151      12.103  39.723  40.907  1.00 11.68           C  
ATOM   1115  N   PHE A 152      13.987  39.898  44.972  1.00 10.35           N  
ATOM   1116  CA  PHE A 152      14.141  40.536  46.331  1.00 10.14           C  
ATOM   1117  C   PHE A 152      15.301  40.049  47.194  1.00 11.90           C  
ATOM   1118  O   PHE A 152      15.701  40.692  48.169  1.00 13.51           O  
ATOM   1119  CB  PHE A 152      12.787  40.453  47.080  1.00  6.23           C  
ATOM   1120  CG  PHE A 152      11.734  41.272  46.373  1.00  8.86           C  
ATOM   1121  CD1 PHE A 152      11.790  42.671  46.412  1.00 12.63           C  
ATOM   1122  CD2 PHE A 152      10.700  40.616  45.702  1.00 10.66           C  
ATOM   1123  CE1 PHE A 152      10.816  43.435  45.760  1.00 16.78           C  
ATOM   1124  CE2 PHE A 152       9.709  41.366  45.080  1.00 13.96           C  
ATOM   1125  CZ  PHE A 152       9.781  42.762  45.081  1.00 17.51           C  
ATOM   1126  N   GLN A 153      15.775  38.865  46.912  1.00  8.26           N  
ATOM   1127  CA  GLN A 153      16.910  38.304  47.607  1.00  8.29           C  
ATOM   1128  C   GLN A 153      16.736  38.270  49.125  1.00  8.92           C  
ATOM   1129  O   GLN A 153      17.674  38.656  49.834  1.00 11.49           O  
ATOM   1130  CB  GLN A 153      18.183  39.103  47.261  1.00 10.11           C  
ATOM   1131  CG  GLN A 153      18.651  39.007  45.749  1.00 15.92           C  
ATOM   1132  CD  GLN A 153      19.361  37.671  45.459  1.00 23.02           C  
ATOM   1133  OE1 GLN A 153      20.576  37.536  45.612  1.00 25.06           O  
ATOM   1134  NE2 GLN A 153      18.628  36.612  45.049  1.00 25.12           N  
ATOM   1135  N   THR A 154      15.571  37.776  49.616  1.00  9.23           N  
ATOM   1136  CA  THR A 154      15.368  37.682  51.089  1.00  8.61           C  
ATOM   1137  C   THR A 154      15.451  36.221  51.508  1.00 10.69           C  
ATOM   1138  O   THR A 154      15.184  35.315  50.686  1.00 10.86           O  
ATOM   1139  CB  THR A 154      14.023  38.298  51.511  1.00  9.16           C  
ATOM   1140  OG1 THR A 154      12.926  37.519  50.998  1.00 11.45           O  
ATOM   1141  CG2 THR A 154      13.877  39.728  51.015  1.00 13.05           C  
ATOM   1142  N   SER A 155      15.744  35.951  52.797  1.00  8.33           N  
ATOM   1143  CA  SER A 155      15.686  34.556  53.263  1.00  8.71           C  
ATOM   1144  C   SER A 155      14.290  33.911  53.103  1.00  8.80           C  
ATOM   1145  O   SER A 155      14.229  32.721  52.879  1.00 10.66           O  
ATOM   1146  CB  SER A 155      16.015  34.400  54.767  1.00 14.87           C  
ATOM   1147  OG  SER A 155      17.248  35.078  54.995  1.00 21.87           O  
ATOM   1148  N   GLU A 156      13.163  34.676  53.221  1.00  7.47           N  
ATOM   1149  CA  GLU A 156      11.837  34.129  53.099  1.00  6.45           C  
ATOM   1150  C   GLU A 156      11.617  33.665  51.662  1.00  7.36           C  
ATOM   1151  O   GLU A 156      11.137  32.583  51.462  1.00  8.32           O  
ATOM   1152  CB  GLU A 156      10.753  35.164  53.512  1.00  6.71           C  
ATOM   1153  CG  GLU A 156       9.387  34.500  53.757  1.00  9.23           C  
ATOM   1154  CD  GLU A 156       9.401  33.387  54.821  1.00 11.40           C  
ATOM   1155  OE1 GLU A 156      10.301  33.220  55.629  1.00 11.27           O  
ATOM   1156  OE2 GLU A 156       8.360  32.578  54.779  1.00 12.96           O  
ATOM   1157  N   TYR A 157      11.924  34.524  50.717  1.00  6.67           N  
ATOM   1158  CA  TYR A 157      11.621  34.142  49.337  1.00  8.18           C  
ATOM   1159  C   TYR A 157      12.554  33.026  48.847  1.00 10.23           C  
ATOM   1160  O   TYR A 157      12.166  32.126  48.084  1.00 10.37           O  
ATOM   1161  CB  TYR A 157      11.685  35.328  48.364  1.00  7.90           C  
ATOM   1162  CG  TYR A 157      10.630  36.387  48.600  1.00  9.37           C  
ATOM   1163  CD1 TYR A 157       9.293  36.045  48.828  1.00  8.86           C  
ATOM   1164  CD2 TYR A 157      11.010  37.725  48.573  1.00  6.68           C  
ATOM   1165  CE1 TYR A 157       8.354  37.038  49.068  1.00  9.70           C  
ATOM   1166  CE2 TYR A 157      10.062  38.728  48.763  1.00  8.39           C  
ATOM   1167  CZ  TYR A 157       8.751  38.369  49.051  1.00  8.81           C  
ATOM   1168  OH  TYR A 157       7.795  39.328  49.280  1.00 11.56           O  
ATOM   1169  N   CYS A 158      13.772  33.068  49.316  1.00 10.46           N  
ATOM   1170  CA  CYS A 158      14.817  32.141  48.905  1.00 11.70           C  
ATOM   1171  C   CYS A 158      14.872  30.899  49.762  1.00 12.64           C  
ATOM   1172  O   CYS A 158      15.531  29.925  49.378  1.00 13.24           O  
ATOM   1173  CB  CYS A 158      16.242  32.812  48.725  1.00 11.08           C  
ATOM   1174  SG  CYS A 158      16.207  34.285  47.675  1.00 11.18           S  
ATOM   1175  N   CYS A 159      14.123  30.885  50.866  1.00 11.52           N  
ATOM   1176  CA  CYS A 159      14.043  29.724  51.719  1.00 13.60           C  
ATOM   1177  C   CYS A 159      15.400  29.325  52.220  1.00 14.25           C  
ATOM   1178  O   CYS A 159      15.714  28.160  52.474  1.00 13.80           O  
ATOM   1179  CB  CYS A 159      13.324  28.541  51.084  1.00 18.46           C  
ATOM   1180  SG  CYS A 159      12.396  27.666  52.394  1.00 22.56           S  
ATOM   1181  N   THR A 160      16.230  30.335  52.381  1.00 15.52           N  
ATOM   1182  CA  THR A 160      17.604  30.089  52.793  1.00 18.99           C  
ATOM   1183  C   THR A 160      17.763  29.412  54.165  1.00 22.06           C  
ATOM   1184  O   THR A 160      18.791  28.822  54.439  1.00 23.54           O  
ATOM   1185  CB  THR A 160      18.588  31.315  52.675  1.00 23.67           C  
ATOM   1186  OG1 THR A 160      18.318  32.192  53.716  1.00 30.00           O  
ATOM   1187  CG2 THR A 160      18.338  32.155  51.448  1.00 22.45           C  
ATOM   1188  N   THR A 161      16.811  29.517  55.083  1.00 20.18           N  
ATOM   1189  CA  THR A 161      17.166  28.881  56.335  1.00 23.70           C  
ATOM   1190  C   THR A 161      16.621  27.514  56.346  1.00 27.10           C  
ATOM   1191  O   THR A 161      16.876  26.778  57.271  1.00 29.67           O  
ATOM   1192  CB  THR A 161      16.619  29.620  57.534  1.00 25.57           C  
ATOM   1193  OG1 THR A 161      15.250  29.380  57.494  1.00 27.38           O  
ATOM   1194  CG2 THR A 161      16.800  31.133  57.396  1.00 27.32           C  
ATOM   1195  N   GLY A 162      15.867  27.173  55.310  1.00 25.74           N  
ATOM   1196  CA  GLY A 162      15.285  25.862  55.291  1.00 24.16           C  
ATOM   1197  C   GLY A 162      13.891  25.973  55.860  1.00 23.33           C  
ATOM   1198  O   GLY A 162      13.164  24.991  55.926  1.00 26.17           O  
ATOM   1199  N   LYS A 163      13.509  27.172  56.280  1.00 21.16           N  
ATOM   1200  CA  LYS A 163      12.183  27.355  56.775  1.00 24.70           C  
ATOM   1201  C   LYS A 163      11.565  28.528  56.063  1.00 22.37           C  
ATOM   1202  O   LYS A 163      12.230  29.561  56.020  1.00 24.33           O  
ATOM   1203  CB  LYS A 163      12.184  27.499  58.268  1.00 34.90           C  
ATOM   1204  CG  LYS A 163      12.494  26.139  58.948  1.00 44.93           C  
ATOM   1205  CD  LYS A 163      13.583  26.157  60.060  1.00 52.49           C  
ATOM   1206  CE  LYS A 163      14.423  24.850  60.185  1.00 56.85           C  
ATOM   1207  NZ  LYS A 163      14.514  24.267  61.559  1.00 58.82           N  
ATOM   1208  N   CYS A 164      10.351  28.361  55.458  1.00 16.38           N  
ATOM   1209  CA  CYS A 164       9.765  29.468  54.751  1.00 12.08           C  
ATOM   1210  C   CYS A 164       8.385  29.058  54.441  1.00 13.74           C  
ATOM   1211  O   CYS A 164       8.119  27.857  54.443  1.00 16.26           O  
ATOM   1212  CB  CYS A 164      10.569  29.815  53.461  1.00 12.88           C  
ATOM   1213  SG  CYS A 164      10.584  28.410  52.291  1.00 16.43           S  
ATOM   1214  N   GLY A 165       7.502  30.006  54.168  1.00 12.56           N  
ATOM   1215  CA  GLY A 165       6.154  29.603  53.860  1.00 11.68           C  
ATOM   1216  C   GLY A 165       5.851  30.125  52.462  1.00 12.39           C  
ATOM   1217  O   GLY A 165       6.644  30.827  51.916  1.00 10.43           O  
ATOM   1218  N   PRO A 166       4.677  29.833  51.950  1.00 10.98           N  
ATOM   1219  CA  PRO A 166       4.239  30.413  50.710  1.00 13.37           C  
ATOM   1220  C   PRO A 166       4.085  31.952  50.906  1.00 14.03           C  
ATOM   1221  O   PRO A 166       3.969  32.471  52.068  1.00 12.65           O  
ATOM   1222  CB  PRO A 166       2.857  29.829  50.504  1.00 14.85           C  
ATOM   1223  CG  PRO A 166       2.460  29.262  51.884  1.00 14.69           C  
ATOM   1224  CD  PRO A 166       3.715  28.942  52.613  1.00 11.05           C  
ATOM   1225  N   THR A 167       4.028  32.703  49.779  1.00 10.10           N  
ATOM   1226  CA  THR A 167       3.963  34.132  49.806  1.00  8.55           C  
ATOM   1227  C   THR A 167       3.013  34.677  48.825  1.00  8.60           C  
ATOM   1228  O   THR A 167       2.541  33.919  48.024  1.00 12.47           O  
ATOM   1229  CB  THR A 167       5.379  34.690  49.479  1.00 11.28           C  
ATOM   1230  OG1 THR A 167       5.765  34.316  48.154  1.00 10.50           O  
ATOM   1231  CG2 THR A 167       6.426  34.198  50.505  1.00  9.09           C  
ATOM   1232  N   GLU A 168       2.786  35.944  48.888  1.00  6.82           N  
ATOM   1233  CA  GLU A 168       1.892  36.523  47.935  1.00 11.16           C  
ATOM   1234  C   GLU A 168       2.377  36.123  46.519  1.00 11.33           C  
ATOM   1235  O   GLU A 168       1.593  35.767  45.588  1.00 11.38           O  
ATOM   1236  CB  GLU A 168       1.945  38.032  48.156  1.00 18.19           C  
ATOM   1237  CG  GLU A 168       0.798  38.747  47.462  1.00 31.19           C  
ATOM   1238  CD  GLU A 168      -0.472  38.754  48.296  1.00 41.94           C  
ATOM   1239  OE1 GLU A 168      -1.208  37.740  48.441  1.00 44.58           O  
ATOM   1240  OE2 GLU A 168      -0.722  39.979  48.800  1.00 44.36           O  
ATOM   1241  N   TYR A 169       3.672  36.196  46.348  1.00  9.45           N  
ATOM   1242  CA  TYR A 169       4.261  35.897  45.018  1.00 11.00           C  
ATOM   1243  C   TYR A 169       4.215  34.448  44.593  1.00 13.57           C  
ATOM   1244  O   TYR A 169       3.948  34.156  43.448  1.00 14.93           O  
ATOM   1245  CB  TYR A 169       5.685  36.422  44.898  1.00  8.49           C  
ATOM   1246  CG  TYR A 169       5.773  37.919  45.082  1.00 10.00           C  
ATOM   1247  CD1 TYR A 169       5.101  38.786  44.214  1.00 11.68           C  
ATOM   1248  CD2 TYR A 169       6.557  38.461  46.097  1.00  9.42           C  
ATOM   1249  CE1 TYR A 169       5.223  40.170  44.320  1.00 11.40           C  
ATOM   1250  CE2 TYR A 169       6.705  39.837  46.225  1.00 10.36           C  
ATOM   1251  CZ  TYR A 169       6.035  40.672  45.333  1.00 10.82           C  
ATOM   1252  OH  TYR A 169       6.150  41.997  45.501  1.00 14.01           O  
ATOM   1253  N   SER A 170       4.471  33.553  45.513  1.00  8.73           N  
ATOM   1254  CA  SER A 170       4.431  32.139  45.356  1.00 10.13           C  
ATOM   1255  C   SER A 170       3.053  31.728  44.901  1.00 11.66           C  
ATOM   1256  O   SER A 170       2.835  30.880  43.981  1.00 10.92           O  
ATOM   1257  CB  SER A 170       4.484  31.483  46.807  1.00 12.53           C  
ATOM   1258  OG  SER A 170       5.488  30.747  46.246  1.00 22.09           O  
ATOM   1259  N   ARG A 171       2.061  32.276  45.642  1.00  8.52           N  
ATOM   1260  CA  ARG A 171       0.664  31.881  45.390  1.00  8.94           C  
ATOM   1261  C   ARG A 171       0.161  32.309  43.987  1.00  8.88           C  
ATOM   1262  O   ARG A 171      -0.761  31.757  43.443  1.00 10.62           O  
ATOM   1263  CB  ARG A 171      -0.215  32.523  46.454  1.00 10.38           C  
ATOM   1264  CG  ARG A 171       0.011  31.950  47.861  1.00 11.60           C  
ATOM   1265  CD  ARG A 171      -1.007  32.641  48.850  1.00 12.81           C  
ATOM   1266  NE  ARG A 171      -0.926  31.972  50.132  1.00 15.89           N  
ATOM   1267  CZ  ARG A 171      -0.128  32.488  51.049  1.00 18.27           C  
ATOM   1268  NH1 ARG A 171       0.475  33.648  50.785  1.00 16.51           N  
ATOM   1269  NH2 ARG A 171       0.051  31.897  52.213  1.00 21.18           N  
ATOM   1270  N   PHE A 172       0.750  33.330  43.423  1.00  8.87           N  
ATOM   1271  CA  PHE A 172       0.405  33.793  42.074  1.00 11.67           C  
ATOM   1272  C   PHE A 172       0.792  32.659  41.099  1.00 10.70           C  
ATOM   1273  O   PHE A 172      -0.021  32.250  40.239  1.00 10.11           O  
ATOM   1274  CB  PHE A 172       1.065  35.157  41.733  1.00 10.04           C  
ATOM   1275  CG  PHE A 172       1.240  35.366  40.259  1.00 10.48           C  
ATOM   1276  CD1 PHE A 172       0.144  35.717  39.473  1.00 14.80           C  
ATOM   1277  CD2 PHE A 172       2.465  35.100  39.653  1.00 12.77           C  
ATOM   1278  CE1 PHE A 172       0.284  35.901  38.089  1.00 17.32           C  
ATOM   1279  CE2 PHE A 172       2.608  35.272  38.273  1.00 14.67           C  
ATOM   1280  CZ  PHE A 172       1.528  35.686  37.491  1.00 14.72           C  
ATOM   1281  N   PHE A 173       2.037  32.174  41.231  1.00 10.50           N  
ATOM   1282  CA  PHE A 173       2.497  31.088  40.329  1.00 10.77           C  
ATOM   1283  C   PHE A 173       1.659  29.831  40.491  1.00 11.13           C  
ATOM   1284  O   PHE A 173       1.295  29.153  39.545  1.00 11.96           O  
ATOM   1285  CB  PHE A 173       3.994  30.744  40.474  1.00  9.11           C  
ATOM   1286  CG  PHE A 173       4.974  31.798  39.966  1.00 11.97           C  
ATOM   1287  CD1 PHE A 173       5.422  31.773  38.635  1.00 11.63           C  
ATOM   1288  CD2 PHE A 173       5.495  32.791  40.812  1.00 10.49           C  
ATOM   1289  CE1 PHE A 173       6.305  32.748  38.149  1.00 13.03           C  
ATOM   1290  CE2 PHE A 173       6.378  33.777  40.339  1.00 10.02           C  
ATOM   1291  CZ  PHE A 173       6.767  33.770  38.992  1.00 12.34           C  
ATOM   1292  N   LYS A 174       1.355  29.496  41.746  1.00  8.33           N  
ATOM   1293  CA  LYS A 174       0.584  28.328  42.067  1.00  9.12           C  
ATOM   1294  C   LYS A 174      -0.879  28.439  41.672  1.00  8.47           C  
ATOM   1295  O   LYS A 174      -1.425  27.444  41.249  1.00 10.72           O  
ATOM   1296  CB  LYS A 174       0.795  28.124  43.563  1.00 12.84           C  
ATOM   1297  CG  LYS A 174       0.516  26.730  44.070  1.00 13.59           C  
ATOM   1298  CD  LYS A 174       1.459  25.712  43.503  1.00 12.60           C  
ATOM   1299  CE  LYS A 174       1.221  24.357  44.132  1.00 12.57           C  
ATOM   1300  NZ  LYS A 174       2.187  23.388  43.580  1.00 13.38           N  
ATOM   1301  N   ARG A 175      -1.447  29.652  41.682  1.00  8.79           N  
ATOM   1302  CA  ARG A 175      -2.821  29.841  41.284  1.00 12.74           C  
ATOM   1303  C   ARG A 175      -2.958  29.519  39.752  1.00 15.32           C  
ATOM   1304  O   ARG A 175      -3.855  28.783  39.301  1.00 14.83           O  
ATOM   1305  CB  ARG A 175      -3.233  31.239  41.697  1.00 15.63           C  
ATOM   1306  CG  ARG A 175      -4.525  31.575  41.006  1.00 22.03           C  
ATOM   1307  CD  ARG A 175      -5.075  32.937  41.438  1.00 24.77           C  
ATOM   1308  NE  ARG A 175      -4.202  34.100  41.223  1.00 28.11           N  
ATOM   1309  CZ  ARG A 175      -4.334  34.838  40.117  1.00 29.36           C  
ATOM   1310  NH1 ARG A 175      -5.246  34.465  39.190  1.00 31.85           N  
ATOM   1311  NH2 ARG A 175      -3.602  35.963  39.938  1.00 29.49           N  
ATOM   1312  N   LEU A 176      -2.012  30.042  38.968  1.00 12.90           N  
ATOM   1313  CA  LEU A 176      -2.008  29.809  37.512  1.00 14.71           C  
ATOM   1314  C   LEU A 176      -1.480  28.410  37.104  1.00 15.41           C  
ATOM   1315  O   LEU A 176      -1.941  27.825  36.055  1.00 14.58           O  
ATOM   1316  CB  LEU A 176      -1.185  30.867  36.755  1.00 15.05           C  
ATOM   1317  CG  LEU A 176      -1.597  32.277  37.041  1.00 20.27           C  
ATOM   1318  CD1 LEU A 176      -1.289  33.086  35.804  1.00 21.59           C  
ATOM   1319  CD2 LEU A 176      -3.062  32.272  37.296  1.00 24.04           C  
ATOM   1320  N   CYS A 177      -0.521  27.873  37.855  1.00 12.84           N  
ATOM   1321  CA  CYS A 177       0.041  26.548  37.535  1.00 10.42           C  
ATOM   1322  C   CYS A 177       0.186  25.708  38.790  1.00  9.83           C  
ATOM   1323  O   CYS A 177       1.245  25.542  39.359  1.00 12.15           O  
ATOM   1324  CB  CYS A 177       1.424  26.685  36.861  1.00  9.52           C  
ATOM   1325  SG  CYS A 177       1.234  27.159  35.123  1.00 12.39           S  
ATOM   1326  N   PRO A 178      -0.893  25.116  39.210  1.00 12.39           N  
ATOM   1327  CA  PRO A 178      -0.877  24.296  40.412  1.00 13.50           C  
ATOM   1328  C   PRO A 178       0.050  23.076  40.360  1.00 14.30           C  
ATOM   1329  O   PRO A 178       0.568  22.554  41.340  1.00 13.41           O  
ATOM   1330  CB  PRO A 178      -2.294  23.824  40.613  1.00 13.88           C  
ATOM   1331  CG  PRO A 178      -3.146  24.460  39.555  1.00 16.46           C  
ATOM   1332  CD  PRO A 178      -2.235  25.197  38.587  1.00 14.63           C  
ATOM   1333  N   ASP A 179       0.288  22.581  39.150  1.00 15.42           N  
ATOM   1334  CA  ASP A 179       1.109  21.415  39.034  1.00 17.11           C  
ATOM   1335  C   ASP A 179       2.546  21.655  38.946  1.00 14.90           C  
ATOM   1336  O   ASP A 179       3.244  20.720  38.795  1.00 17.07           O  
ATOM   1337  CB  ASP A 179       0.688  20.490  37.906  1.00 25.22           C  
ATOM   1338  CG  ASP A 179      -0.665  19.900  38.241  1.00 34.45           C  
ATOM   1339  OD1 ASP A 179      -1.086  19.672  39.405  1.00 36.82           O  
ATOM   1340  OD2 ASP A 179      -1.396  19.773  37.161  1.00 36.86           O  
ATOM   1341  N   ALA A 180       2.991  22.866  39.088  1.00 13.42           N  
ATOM   1342  CA  ALA A 180       4.419  23.218  39.052  1.00 10.10           C  
ATOM   1343  C   ALA A 180       4.830  23.678  40.453  1.00  9.91           C  
ATOM   1344  O   ALA A 180       3.990  24.267  41.129  1.00 11.92           O  
ATOM   1345  CB  ALA A 180       4.705  24.386  38.090  1.00  8.36           C  
ATOM   1346  N   PHE A 181       6.068  23.492  40.833  1.00  9.42           N  
ATOM   1347  CA  PHE A 181       6.567  23.997  42.135  1.00 10.91           C  
ATOM   1348  C   PHE A 181       6.591  25.512  42.124  1.00  8.91           C  
ATOM   1349  O   PHE A 181       7.091  26.111  41.177  1.00  9.74           O  
ATOM   1350  CB  PHE A 181       8.021  23.599  42.307  1.00 14.48           C  
ATOM   1351  CG  PHE A 181       8.239  22.221  42.841  1.00 15.49           C  
ATOM   1352  CD1 PHE A 181       8.342  21.127  41.981  1.00 20.74           C  
ATOM   1353  CD2 PHE A 181       8.350  22.020  44.214  1.00 15.62           C  
ATOM   1354  CE1 PHE A 181       8.572  19.835  42.469  1.00 21.22           C  
ATOM   1355  CE2 PHE A 181       8.561  20.740  44.730  1.00 17.38           C  
ATOM   1356  CZ  PHE A 181       8.644  19.650  43.854  1.00 18.58           C  
ATOM   1357  N   SER A 182       6.048  26.162  43.155  1.00  7.84           N  
ATOM   1358  CA  SER A 182       5.940  27.635  43.196  1.00  9.23           C  
ATOM   1359  C   SER A 182       6.955  28.288  44.130  1.00 11.89           C  
ATOM   1360  O   SER A 182       7.256  29.494  44.072  1.00 14.27           O  
ATOM   1361  CB  SER A 182       4.498  28.054  43.510  1.00  9.94           C  
ATOM   1362  OG  SER A 182       4.227  27.653  44.843  1.00 10.39           O  
ATOM   1363  N   TYR A 183       7.514  27.480  45.007  1.00  9.76           N  
ATOM   1364  CA  TYR A 183       8.557  27.963  45.937  1.00 11.70           C  
ATOM   1365  C   TYR A 183       9.264  26.715  46.485  1.00 13.72           C  
ATOM   1366  O   TYR A 183       8.816  25.568  46.346  1.00 11.70           O  
ATOM   1367  CB  TYR A 183       8.016  28.816  47.130  1.00 14.34           C  
ATOM   1368  CG  TYR A 183       7.203  28.054  48.231  1.00 14.49           C  
ATOM   1369  CD1 TYR A 183       5.948  27.492  47.977  1.00 12.49           C  
ATOM   1370  CD2 TYR A 183       7.673  27.944  49.550  1.00 14.99           C  
ATOM   1371  CE1 TYR A 183       5.214  26.845  48.971  1.00 13.24           C  
ATOM   1372  CE2 TYR A 183       6.961  27.297  50.567  1.00 13.28           C  
ATOM   1373  CZ  TYR A 183       5.741  26.717  50.256  1.00 14.27           C  
ATOM   1374  OH  TYR A 183       5.007  26.076  51.206  1.00 17.10           O  
ATOM   1375  N   VAL A 184      10.409  26.928  47.083  1.00 15.27           N  
ATOM   1376  CA  VAL A 184      11.237  25.824  47.573  1.00 16.89           C  
ATOM   1377  C   VAL A 184      10.570  24.754  48.361  1.00 17.31           C  
ATOM   1378  O   VAL A 184      10.817  23.571  48.118  1.00 21.34           O  
ATOM   1379  CB  VAL A 184      12.454  26.308  48.326  1.00 18.68           C  
ATOM   1380  CG1 VAL A 184      13.330  25.120  48.707  1.00 19.54           C  
ATOM   1381  CG2 VAL A 184      13.219  27.225  47.418  1.00 18.83           C  
ATOM   1382  N   LEU A 185       9.754  25.090  49.310  1.00 12.95           N  
ATOM   1383  CA  LEU A 185       9.167  24.059  50.080  1.00 15.35           C  
ATOM   1384  C   LEU A 185       7.771  23.772  49.691  1.00 16.17           C  
ATOM   1385  O   LEU A 185       7.027  23.345  50.527  1.00 17.85           O  
ATOM   1386  CB  LEU A 185       9.131  24.513  51.548  1.00 20.99           C  
ATOM   1387  CG  LEU A 185      10.267  24.061  52.492  1.00 23.83           C  
ATOM   1388  CD1 LEU A 185      11.659  24.210  51.895  1.00 27.03           C  
ATOM   1389  CD2 LEU A 185      10.184  24.862  53.774  1.00 22.26           C  
ATOM   1390  N   ASP A 186       7.358  24.000  48.445  1.00 13.13           N  
ATOM   1391  CA  ASP A 186       6.011  23.703  48.070  1.00 14.35           C  
ATOM   1392  C   ASP A 186       5.693  22.193  48.205  1.00 16.19           C  
ATOM   1393  O   ASP A 186       6.576  21.350  48.144  1.00 18.94           O  
ATOM   1394  CB  ASP A 186       5.940  24.083  46.598  1.00 13.51           C  
ATOM   1395  CG  ASP A 186       4.610  24.457  46.093  1.00 16.30           C  
ATOM   1396  OD1 ASP A 186       3.610  24.168  46.868  1.00 17.38           O  
ATOM   1397  OD2 ASP A 186       4.440  24.965  45.005  1.00 19.23           O  
ATOM   1398  N   LYS A 187       4.441  21.834  48.396  1.00 16.70           N  
ATOM   1399  CA  LYS A 187       4.163  20.411  48.475  1.00 21.21           C  
ATOM   1400  C   LYS A 187       4.494  19.881  47.076  1.00 22.25           C  
ATOM   1401  O   LYS A 187       4.045  20.472  46.098  1.00 21.82           O  
ATOM   1402  CB  LYS A 187       2.736  20.196  48.863  1.00 26.44           C  
ATOM   1403  CG  LYS A 187       2.216  18.792  48.688  1.00 35.32           C  
ATOM   1404  CD  LYS A 187       0.677  18.763  48.777  1.00 47.62           C  
ATOM   1405  CE  LYS A 187       0.161  18.693  50.228  1.00 56.81           C  
ATOM   1406  NZ  LYS A 187      -0.419  19.961  50.728  1.00 61.08           N  
ATOM   1407  N   PRO A 188       5.323  18.857  47.006  1.00 22.61           N  
ATOM   1408  CA  PRO A 188       5.861  18.294  45.778  1.00 23.37           C  
ATOM   1409  C   PRO A 188       4.892  17.946  44.706  1.00 23.39           C  
ATOM   1410  O   PRO A 188       3.789  17.474  44.953  1.00 23.85           O  
ATOM   1411  CB  PRO A 188       6.746  17.107  46.145  1.00 26.08           C  
ATOM   1412  CG  PRO A 188       7.017  17.292  47.649  1.00 27.91           C  
ATOM   1413  CD  PRO A 188       5.929  18.227  48.194  1.00 25.90           C  
ATOM   1414  N   THR A 189       5.275  18.277  43.501  1.00 22.42           N  
ATOM   1415  CA  THR A 189       4.400  17.964  42.407  1.00 22.00           C  
ATOM   1416  C   THR A 189       5.107  16.988  41.473  1.00 20.79           C  
ATOM   1417  O   THR A 189       4.758  16.787  40.305  1.00 21.96           O  
ATOM   1418  CB  THR A 189       3.952  19.248  41.705  1.00 24.66           C  
ATOM   1419  OG1 THR A 189       5.121  19.981  41.484  1.00 24.42           O  
ATOM   1420  CG2 THR A 189       3.022  19.999  42.653  1.00 28.36           C  
ATOM   1421  N   THR A 190       6.127  16.378  42.013  1.00 19.55           N  
ATOM   1422  CA  THR A 190       6.880  15.440  41.285  1.00 17.41           C  
ATOM   1423  C   THR A 190       6.090  14.217  40.942  1.00 19.36           C  
ATOM   1424  O   THR A 190       5.313  13.681  41.748  1.00 19.73           O  
ATOM   1425  CB  THR A 190       8.029  15.032  42.203  1.00 20.98           C  
ATOM   1426  OG1 THR A 190       8.574  16.247  42.692  1.00 22.35           O  
ATOM   1427  CG2 THR A 190       9.062  14.064  41.542  1.00 20.73           C  
ATOM   1428  N   VAL A 191       6.365  13.762  39.715  1.00 17.42           N  
ATOM   1429  CA  VAL A 191       5.830  12.544  39.151  1.00 17.81           C  
ATOM   1430  C   VAL A 191       6.868  11.430  39.153  1.00 17.98           C  
ATOM   1431  O   VAL A 191       8.058  11.573  38.747  1.00 18.67           O  
ATOM   1432  CB  VAL A 191       5.350  12.745  37.722  1.00 17.06           C  
ATOM   1433  CG1 VAL A 191       4.858  11.388  37.201  1.00 17.24           C  
ATOM   1434  CG2 VAL A 191       4.169  13.670  37.835  1.00 18.27           C  
ATOM   1435  N   THR A 192       6.386  10.253  39.605  1.00 17.21           N  
ATOM   1436  CA  THR A 192       7.249   9.082  39.654  1.00 17.74           C  
ATOM   1437  C   THR A 192       6.868   8.200  38.456  1.00 19.28           C  
ATOM   1438  O   THR A 192       5.695   7.896  38.207  1.00 20.13           O  
ATOM   1439  CB  THR A 192       7.189   8.304  41.011  1.00 19.93           C  
ATOM   1440  OG1 THR A 192       7.347   9.143  42.137  1.00 20.11           O  
ATOM   1441  CG2 THR A 192       8.300   7.277  41.042  1.00 21.92           C  
ATOM   1442  N   CYS A 193       7.859   7.933  37.647  1.00 17.78           N  
ATOM   1443  CA  CYS A 193       7.761   7.124  36.440  1.00 17.06           C  
ATOM   1444  C   CYS A 193       8.747   5.953  36.575  1.00 18.61           C  
ATOM   1445  O   CYS A 193       9.760   5.987  37.313  1.00 16.75           O  
ATOM   1446  CB  CYS A 193       8.250   7.953  35.204  1.00 15.96           C  
ATOM   1447  SG  CYS A 193       7.057   9.216  34.737  1.00 20.05           S  
ATOM   1448  N   PRO A 194       8.468   4.916  35.757  1.00 21.78           N  
ATOM   1449  CA  PRO A 194       9.333   3.738  35.735  1.00 20.19           C  
ATOM   1450  C   PRO A 194      10.668   4.153  35.264  1.00 19.81           C  
ATOM   1451  O   PRO A 194      10.782   5.089  34.443  1.00 19.95           O  
ATOM   1452  CB  PRO A 194       8.732   2.805  34.697  1.00 19.35           C  
ATOM   1453  CG  PRO A 194       7.270   3.214  34.580  1.00 18.76           C  
ATOM   1454  CD  PRO A 194       7.145   4.662  35.084  1.00 19.64           C  
ATOM   1455  N   GLY A 195      11.674   3.491  35.832  1.00 17.50           N  
ATOM   1456  CA  GLY A 195      13.068   3.743  35.490  1.00 16.85           C  
ATOM   1457  C   GLY A 195      13.311   3.557  33.983  1.00 19.73           C  
ATOM   1458  O   GLY A 195      12.749   2.644  33.379  1.00 21.90           O  
ATOM   1459  N   SER A 196      14.117   4.429  33.379  1.00 18.68           N  
ATOM   1460  CA  SER A 196      14.350   4.319  31.957  1.00 21.58           C  
ATOM   1461  C   SER A 196      13.124   4.627  31.066  1.00 21.68           C  
ATOM   1462  O   SER A 196      12.961   4.016  29.972  1.00 20.24           O  
ATOM   1463  CB  SER A 196      14.879   2.954  31.626  1.00 24.40           C  
ATOM   1464  OG  SER A 196      16.130   2.821  32.225  1.00 28.81           O  
ATOM   1465  N   SER A 197      12.290   5.607  31.479  1.00 17.95           N  
ATOM   1466  CA  SER A 197      11.214   5.961  30.620  1.00 15.96           C  
ATOM   1467  C   SER A 197      11.776   6.922  29.562  1.00 14.72           C  
ATOM   1468  O   SER A 197      12.935   7.385  29.691  1.00 15.78           O  
ATOM   1469  CB  SER A 197      10.207   6.702  31.472  1.00 18.32           C  
ATOM   1470  OG  SER A 197       9.486   5.771  32.235  1.00 19.78           O  
ATOM   1471  N   ASN A 198      10.948   7.301  28.559  1.00 11.71           N  
ATOM   1472  CA  ASN A 198      11.343   8.322  27.576  1.00 11.73           C  
ATOM   1473  C   ASN A 198      10.329   9.430  27.649  1.00 10.06           C  
ATOM   1474  O   ASN A 198       9.221   9.247  28.112  1.00 11.83           O  
ATOM   1475  CB  ASN A 198      11.475   7.797  26.140  1.00 14.25           C  
ATOM   1476  CG  ASN A 198      12.594   6.787  26.012  1.00 16.05           C  
ATOM   1477  OD1 ASN A 198      13.679   6.950  26.505  1.00 17.35           O  
ATOM   1478  ND2 ASN A 198      12.338   5.730  25.308  1.00 19.84           N  
ATOM   1479  N   TYR A 199      10.749  10.609  27.215  1.00 11.85           N  
ATOM   1480  CA  TYR A 199       9.892  11.778  27.359  1.00 11.29           C  
ATOM   1481  C   TYR A 199       9.916  12.746  26.194  1.00 10.48           C  
ATOM   1482  O   TYR A 199      10.754  12.696  25.319  1.00 12.07           O  
ATOM   1483  CB  TYR A 199      10.547  12.575  28.539  1.00 11.70           C  
ATOM   1484  CG  TYR A 199      10.660  11.711  29.799  1.00 12.34           C  
ATOM   1485  CD1 TYR A 199       9.540  11.572  30.616  1.00 13.13           C  
ATOM   1486  CD2 TYR A 199      11.846  11.062  30.157  1.00 14.05           C  
ATOM   1487  CE1 TYR A 199       9.593  10.808  31.782  1.00 13.52           C  
ATOM   1488  CE2 TYR A 199      11.930  10.321  31.348  1.00 14.25           C  
ATOM   1489  CZ  TYR A 199      10.792  10.184  32.144  1.00 16.00           C  
ATOM   1490  OH  TYR A 199      10.821   9.445  33.342  1.00 16.86           O  
ATOM   1491  N   ARG A 200       8.970  13.614  26.267  1.00 11.04           N  
ATOM   1492  CA  ARG A 200       8.849  14.731  25.337  1.00 11.00           C  
ATOM   1493  C   ARG A 200       8.583  16.033  26.095  1.00  9.53           C  
ATOM   1494  O   ARG A 200       7.674  16.099  26.983  1.00 10.11           O  
ATOM   1495  CB  ARG A 200       7.717  14.515  24.348  1.00 11.03           C  
ATOM   1496  CG  ARG A 200       7.449  15.725  23.415  1.00 13.30           C  
ATOM   1497  CD  ARG A 200       6.283  15.416  22.437  1.00 16.86           C  
ATOM   1498  NE  ARG A 200       6.691  14.359  21.502  1.00 20.55           N  
ATOM   1499  CZ  ARG A 200       6.144  13.167  21.334  1.00 24.71           C  
ATOM   1500  NH1 ARG A 200       5.065  12.855  22.063  1.00 27.21           N  
ATOM   1501  NH2 ARG A 200       6.633  12.306  20.404  1.00 22.61           N  
ATOM   1502  N   VAL A 201       9.353  17.065  25.729  1.00  7.52           N  
ATOM   1503  CA  VAL A 201       9.101  18.353  26.307  1.00  8.62           C  
ATOM   1504  C   VAL A 201       8.603  19.220  25.163  1.00  8.81           C  
ATOM   1505  O   VAL A 201       9.315  19.345  24.183  1.00 11.19           O  
ATOM   1506  CB  VAL A 201      10.367  18.968  26.953  1.00 10.96           C  
ATOM   1507  CG1 VAL A 201      10.136  20.425  27.374  1.00 12.51           C  
ATOM   1508  CG2 VAL A 201      10.889  18.104  28.139  1.00 10.19           C  
ATOM   1509  N   THR A 202       7.462  19.826  25.338  1.00  8.26           N  
ATOM   1510  CA  THR A 202       6.896  20.699  24.337  1.00 10.76           C  
ATOM   1511  C   THR A 202       6.727  22.094  24.872  1.00  9.59           C  
ATOM   1512  O   THR A 202       6.002  22.285  25.868  1.00  9.82           O  
ATOM   1513  CB  THR A 202       5.475  20.198  23.863  1.00 10.88           C  
ATOM   1514  OG1 THR A 202       5.397  18.782  23.641  1.00 11.09           O  
ATOM   1515  CG2 THR A 202       4.788  21.046  22.753  1.00 10.02           C  
ATOM   1516  N   PHE A 203       7.277  23.063  24.136  1.00  6.04           N  
ATOM   1517  CA  PHE A 203       7.105  24.447  24.506  1.00  8.52           C  
ATOM   1518  C   PHE A 203       5.863  24.910  23.787  1.00 10.43           C  
ATOM   1519  O   PHE A 203       5.653  24.487  22.619  1.00 11.22           O  
ATOM   1520  CB  PHE A 203       8.346  25.230  24.041  1.00  8.93           C  
ATOM   1521  CG  PHE A 203       9.681  24.735  24.598  1.00 11.92           C  
ATOM   1522  CD1 PHE A 203       9.945  24.699  25.974  1.00 13.26           C  
ATOM   1523  CD2 PHE A 203      10.695  24.316  23.737  1.00 12.36           C  
ATOM   1524  CE1 PHE A 203      11.189  24.267  26.462  1.00 12.47           C  
ATOM   1525  CE2 PHE A 203      11.949  23.905  24.208  1.00 14.22           C  
ATOM   1526  CZ  PHE A 203      12.198  23.866  25.583  1.00 13.94           C  
ATOM   1527  N   CYS A 204       5.037  25.719  24.461  1.00  7.45           N  
ATOM   1528  CA  CYS A 204       3.785  26.235  23.898  1.00  8.45           C  
ATOM   1529  C   CYS A 204       2.876  25.103  23.430  1.00 11.25           C  
ATOM   1530  O   CYS A 204       2.441  25.030  22.257  1.00 12.03           O  
ATOM   1531  CB  CYS A 204       3.934  27.316  22.801  1.00  9.13           C  
ATOM   1532  SG  CYS A 204       5.040  28.686  23.202  1.00 11.31           S  
ATOM   1533  N   PRO A 205       2.593  24.199  24.384  1.00 13.53           N  
ATOM   1534  CA  PRO A 205       1.758  23.038  24.147  1.00 14.02           C  
ATOM   1535  C   PRO A 205       0.362  23.376  23.685  1.00 16.70           C  
ATOM   1536  O   PRO A 205      -0.211  22.644  22.938  1.00 17.40           O  
ATOM   1537  CB  PRO A 205       1.606  22.297  25.483  1.00 13.70           C  
ATOM   1538  CG  PRO A 205       2.042  23.288  26.524  1.00 11.01           C  
ATOM   1539  CD  PRO A 205       2.987  24.234  25.844  1.00 11.94           C  
ATOM   1540  N   THR A 206      -0.243  24.440  24.101  1.00 18.98           N  
ATOM   1541  CA  THR A 206      -1.561  24.666  23.554  1.00 28.92           C  
ATOM   1542  C   THR A 206      -1.485  25.541  22.282  1.00 39.27           C  
ATOM   1543  O   THR A 206      -1.016  26.701  22.264  1.00 41.64           O  
ATOM   1544  CB  THR A 206      -2.515  25.159  24.628  1.00 30.95           C  
ATOM   1545  OG1 THR A 206      -2.057  26.434  24.987  1.00 31.89           O  
ATOM   1546  CG2 THR A 206      -2.328  24.277  25.845  1.00 30.70           C  
ATOM   1547  N   ALA A 207      -1.917  24.807  21.242  1.00 45.99           N  
ATOM   1548  CA  ALA A 207      -2.107  24.968  19.782  1.00 49.75           C  
ATOM   1549  C   ALA A 207      -2.366  23.514  19.347  1.00 55.58           C  
ATOM   1550  O   ALA A 207      -2.637  23.322  18.125  1.00 58.24           O  
ATOM   1551  CB  ALA A 207      -0.947  25.562  18.966  1.00 48.17           C  
ATOM   1552  OXT ALA A 207      -2.312  22.618  20.290  1.00 57.02           O  
TER    1553      ALA A 207                                                      
MASTER      233    1    1    4   16    0    0    6 1667    1   26   16          
END                                                                             
