# Supplementary material for: Modeling of loops in proteins: a multi-method approach
Source: BMC Struct Biol. 2010 Feb 11;10:5. doi: 10.1186/1472-6807-10-5 (PMC2837870; doi:10.1186/1472-6807-10-5)
Supplement: Additional file 1 — Student t-test. Results from two sample paired t-test of Table 2. [file 1472-6807-10-5-S1.GZ › loop_test_data/1tib_46-49.pdb]

HEADER    HYDROLASE(CARBOXYLIC ESTERASE)          06-DEC-93   1TIB              
TITLE     CONFORMATIONAL LABILITY OF LIPASES OBSERVED IN THE ABSENCE            
TITLE    2 OF AN OIL-WATER INTERFACE: CRYSTALLOGRAPHIC STUDIES OF               
TITLE    3 ENZYMES FROM THE FUNGI HUMICOLA LANUGINOSA AND RHIZOPUS              
TITLE    4 DELEMAR                                                              
COMPND    MOL_ID: 1;                                                            
COMPND   2 MOLECULE: LIPASE;                                                    
COMPND   3 CHAIN: A;                                                            
COMPND   4 EC: 3.1.1.3;                                                         
COMPND   5 ENGINEERED: YES                                                      
SOURCE    MOL_ID: 1;                                                            
SOURCE   2 ORGANISM_SCIENTIFIC: THERMOMYCES LANUGINOSUS                         
KEYWDS    HYDROLASE(CARBOXYLIC ESTERASE)                                        
EXPDTA    X-RAY DIFFRACTION                                                     
AUTHOR    U.DEREWENDA,L.SWENSON,Y.WEI,Z.S.DEREWENDA                             
REVDAT   2   01-APR-03 1TIB    1       JRNL                                     
REVDAT   1   26-JAN-95 1TIB    0                                                
JRNL        AUTH   U.DEREWENDA,L.SWENSON,Y.WEI,R.GREEN,P.M.KOBOS,               
JRNL        AUTH 2 R.JOERGER,M.J.HAAS,Z.S.DEREWENDA                             
JRNL        TITL   CONFORMATIONAL LABILITY OF LIPASES OBSERVED IN THE           
JRNL        TITL 2 ABSENCE OF AN OIL-WATER INTERFACE:                           
JRNL        TITL 3 CRYSTALLOGRAPHIC STUDIES OF ENZYMES FROM THE FUNGI           
JRNL        TITL 4 HUMICOLA LANUGINOSA AND RHIZOPUS DELEMAR.                    
JRNL        REF    J.LIPID RES.                  V.  35   524 1994              
JRNL        REFN   ASTM JLPRAW  US ISSN 0022-2275                               
REMARK   1                                                                      
REMARK   1 REFERENCE 1                                                          
REMARK   1  AUTH   U.DEREWENDA,L.SWENSON,R.GREEN,Y.WEI,G.G.DODSON,              
REMARK   1  AUTH 2 S.YAMAGUCHI,M.J.HAAS,Z.S.DEREWENDA                           
REMARK   1  TITL   AN UNUSUAL BURIED POLAR CLUSTER IN A FAMILY OF               
REMARK   1  TITL 2 FUNGAL LIPASES                                               
REMARK   1  REF    NAT.STRUCT.BIOL.              V.   1    36 1994              
REMARK   1  REFN   ASTM NSBIEW  US ISSN 1072-8368                               
REMARK   1 REFERENCE 2                                                          
REMARK   1  AUTH   U.DEREWENDA,L.SWENSON,R.GREEN,Y.WEI,S.YAMAGUCHI,             
REMARK   1  AUTH 2 R.JOERGER,M.J.HAAS,Z.S.DEREWENDA                             
REMARK   1  TITL   CURRENT PROGRESS IN CRYSTALLOGRAPHIC STUDIES OF              
REMARK   1  TITL 2 NEW LIPASES FROM FILAMENTOUS FUNGI                           
REMARK   1  REF    PROTEIN ENG.                  V.   7   551 1994              
REMARK   1  REFN   ASTM PRENE9  UK ISSN 0269-2139                               
REMARK   2                                                                      
REMARK   2 RESOLUTION. 1.84 ANGSTROMS.                                          
REMARK   3                                                                      
REMARK   3 REFINEMENT.                                                          
REMARK   3   PROGRAM     : PROLSQ                                               
REMARK   3   AUTHORS     : KONNERT,HENDRICKSON                                  
REMARK   3                                                                      
REMARK   3  DATA USED IN REFINEMENT.                                            
REMARK   3   RESOLUTION RANGE HIGH (ANGSTROMS) : 1.84                           
REMARK   3   RESOLUTION RANGE LOW  (ANGSTROMS) : 7.50                           
REMARK   3   DATA CUTOFF            (SIGMA(F)) : 0.000                          
REMARK   3   COMPLETENESS FOR RANGE        (%) : NULL                           
REMARK   3   NUMBER OF REFLECTIONS             : 19345                          
REMARK   3                                                                      
REMARK   3  FIT TO DATA USED IN REFINEMENT.                                     
REMARK   3   CROSS-VALIDATION METHOD          : NULL                            
REMARK   3   FREE R VALUE TEST SET SELECTION  : NULL                            
REMARK   3   R VALUE     (WORKING + TEST SET) : 0.188                           
REMARK   3   R VALUE            (WORKING SET) : NULL                            
REMARK   3   FREE R VALUE                     : NULL                            
REMARK   3   FREE R VALUE TEST SET SIZE   (%) : NULL                            
REMARK   3   FREE R VALUE TEST SET COUNT      : NULL                            
REMARK   3                                                                      
REMARK   3  FIT/AGREEMENT OF MODEL WITH ALL DATA.                               
REMARK   3   R VALUE   (WORKING + TEST SET, NO CUTOFF) : NULL                   
REMARK   3   R VALUE          (WORKING SET, NO CUTOFF) : NULL                   
REMARK   3   FREE R VALUE                  (NO CUTOFF) : NULL                   
REMARK   3   FREE R VALUE TEST SET SIZE (%, NO CUTOFF) : NULL                   
REMARK   3   FREE R VALUE TEST SET COUNT   (NO CUTOFF) : NULL                   
REMARK   3   TOTAL NUMBER OF REFLECTIONS   (NO CUTOFF) : NULL                   
REMARK   3                                                                      
REMARK   3  NUMBER OF NON-HYDROGEN ATOMS USED IN REFINEMENT.                    
REMARK   3   PROTEIN ATOMS            : 2071                                    
REMARK   3   NUCLEIC ACID ATOMS       : 0                                       
REMARK   3   HETEROGEN ATOMS          : 0                                       
REMARK   3   SOLVENT ATOMS            : 356                                     
REMARK   3                                                                      
REMARK   3  B VALUES.                                                           
REMARK   3   FROM WILSON PLOT           (A**2) : NULL                           
REMARK   3   MEAN B VALUE      (OVERALL, A**2) : NULL                           
REMARK   3   OVERALL ANISOTROPIC B VALUE.                                       
REMARK   3    B11 (A**2) : NULL                                                 
REMARK   3    B22 (A**2) : NULL                                                 
REMARK   3    B33 (A**2) : NULL                                                 
REMARK   3    B12 (A**2) : NULL                                                 
REMARK   3    B13 (A**2) : NULL                                                 
REMARK   3    B23 (A**2) : NULL                                                 
REMARK   3                                                                      
REMARK   3  ESTIMATED COORDINATE ERROR.                                         
REMARK   3   ESD FROM LUZZATI PLOT        (A) : NULL                            
REMARK   3   ESD FROM SIGMAA              (A) : NULL                            
REMARK   3   LOW RESOLUTION CUTOFF        (A) : NULL                            
REMARK   3                                                                      
REMARK   3  RMS DEVIATIONS FROM IDEAL VALUES.                                   
REMARK   3   DISTANCE RESTRAINTS.                    RMS    SIGMA               
REMARK   3    BOND LENGTH                     (A) : 0.023 ; 0.015               
REMARK   3    ANGLE DISTANCE                  (A) : 0.055 ; 0.030               
REMARK   3    INTRAPLANAR 1-4 DISTANCE        (A) : 0.053 ; 0.030               
REMARK   3    H-BOND OR METAL COORDINATION    (A) : NULL  ; NULL                
REMARK   3                                                                      
REMARK   3   PLANE RESTRAINT                  (A) : 0.018 ; 0.015               
REMARK   3   CHIRAL-CENTER RESTRAINT       (A**3) : 0.104 ; 0.060               
REMARK   3                                                                      
REMARK   3   NON-BONDED CONTACT RESTRAINTS.                                     
REMARK   3    SINGLE TORSION                  (A) : 0.166 ; 0.150               
REMARK   3    MULTIPLE TORSION                (A) : 0.216 ; 0.150               
REMARK   3    H-BOND (X...Y)                  (A) : NULL  ; NULL                
REMARK   3    H-BOND (X-H...Y)                (A) : 0.203 ; 0.150               
REMARK   3                                                                      
REMARK   3   CONFORMATIONAL TORSION ANGLE RESTRAINTS.                           
REMARK   3    SPECIFIED                 (DEGREES) : NULL  ; NULL                
REMARK   3    PLANAR                    (DEGREES) : 5.013 ; 3.000               
REMARK   3    STAGGERED                 (DEGREES) : 20.657; 10.000              
REMARK   3    TRANSVERSE                (DEGREES) : NULL  ; NULL                
REMARK   3                                                                      
REMARK   3  ISOTROPIC THERMAL FACTOR RESTRAINTS.    RMS    SIGMA                
REMARK   3   MAIN-CHAIN BOND              (A**2) : 1.144 ; 2.000                
REMARK   3   MAIN-CHAIN ANGLE             (A**2) : 1.809 ; 2.500                
REMARK   3   SIDE-CHAIN BOND              (A**2) : 2.207 ; 2.500                
REMARK   3   SIDE-CHAIN ANGLE             (A**2) : 3.987 ; 4.000                
REMARK   3                                                                      
REMARK   3  OTHER REFINEMENT REMARKS: NULL                                      
REMARK   4                                                                      
REMARK   4 1TIB COMPLIES WITH FORMAT V. 3.0, 1-DEC-2006                         
REMARK   4                                                                      
REMARK   4 THIS IS THE REMEDIATED VERSION OF THIS PDB ENTRY.                    
REMARK   4 REMEDIATED DATA FILE REVISION 3.100 (2007-03-17)                     
REMARK 200                                                                      
REMARK 200 EXPERIMENTAL DETAILS                                                 
REMARK 200  EXPERIMENT TYPE                : X-RAY DIFFRACTION                  
REMARK 200  DATE OF DATA COLLECTION        : NULL                               
REMARK 200  TEMPERATURE           (KELVIN) : NULL                               
REMARK 200  PH                             : NULL                               
REMARK 200  NUMBER OF CRYSTALS USED        : NULL                               
REMARK 200                                                                      
REMARK 200  SYNCHROTRON              (Y/N) : NULL                               
REMARK 200  RADIATION SOURCE               : NULL                               
REMARK 200  BEAMLINE                       : NULL                               
REMARK 200  X-RAY GENERATOR MODEL          : NULL                               
REMARK 200  MONOCHROMATIC OR LAUE    (M/L) : NULL                               
REMARK 200  WAVELENGTH OR RANGE        (A) : NULL                               
REMARK 200  MONOCHROMATOR                  : NULL                               
REMARK 200  OPTICS                         : NULL                               
REMARK 200                                                                      
REMARK 200  DETECTOR TYPE                  : NULL                               
REMARK 200  DETECTOR MANUFACTURER          : NULL                               
REMARK 200  INTENSITY-INTEGRATION SOFTWARE : NULL                               
REMARK 200  DATA SCALING SOFTWARE          : NULL                               
REMARK 200                                                                      
REMARK 200  NUMBER OF UNIQUE REFLECTIONS   : NULL                               
REMARK 200  RESOLUTION RANGE HIGH      (A) : NULL                               
REMARK 200  RESOLUTION RANGE LOW       (A) : NULL                               
REMARK 200  REJECTION CRITERIA  (SIGMA(I)) : NULL                               
REMARK 200                                                                      
REMARK 200 OVERALL.                                                             
REMARK 200  COMPLETENESS FOR RANGE     (%) : NULL                               
REMARK 200  DATA REDUNDANCY                : NULL                               
REMARK 200  R MERGE                    (I) : NULL                               
REMARK 200  R SYM                      (I) : NULL                               
REMARK 200  <I/SIGMA(I)> FOR THE DATA SET  : NULL                               
REMARK 200                                                                      
REMARK 200 IN THE HIGHEST RESOLUTION SHELL.                                     
REMARK 200  HIGHEST RESOLUTION SHELL, RANGE HIGH (A) : NULL                     
REMARK 200  HIGHEST RESOLUTION SHELL, RANGE LOW  (A) : NULL                     
REMARK 200  COMPLETENESS FOR SHELL     (%) : NULL                               
REMARK 200  DATA REDUNDANCY IN SHELL       : NULL                               
REMARK 200  R MERGE FOR SHELL          (I) : NULL                               
REMARK 200  R SYM FOR SHELL            (I) : NULL                               
REMARK 200  <I/SIGMA(I)> FOR SHELL         : NULL                               
REMARK 200                                                                      
REMARK 200 DIFFRACTION PROTOCOL: NULL                                           
REMARK 200 METHOD USED TO DETERMINE THE STRUCTURE: NULL                         
REMARK 200 SOFTWARE USED: NULL                                                  
REMARK 200 STARTING MODEL: NULL                                                 
REMARK 200                                                                      
REMARK 200 REMARK: NULL                                                         
REMARK 280                                                                      
REMARK 280 CRYSTAL                                                              
REMARK 280 SOLVENT CONTENT, VS   (%): 41.13                                     
REMARK 280 MATTHEWS COEFFICIENT, VM (ANGSTROMS**3/DA): 2.09                     
REMARK 280                                                                      
REMARK 280 CRYSTALLIZATION CONDITIONS: NULL                                     
REMARK 290                                                                      
REMARK 290 CRYSTALLOGRAPHIC SYMMETRY                                            
REMARK 290 SYMMETRY OPERATORS FOR SPACE GROUP: P 21 21 21                       
REMARK 290                                                                      
REMARK 290      SYMOP   SYMMETRY                                                
REMARK 290     NNNMMM   OPERATOR                                                
REMARK 290       1555   X,Y,Z                                                   
REMARK 290       2555   1/2-X,-Y,1/2+Z                                          
REMARK 290       3555   -X,1/2+Y,1/2-Z                                          
REMARK 290       4555   1/2+X,1/2-Y,-Z                                          
REMARK 290                                                                      
REMARK 290     WHERE NNN -> OPERATOR NUMBER                                     
REMARK 290           MMM -> TRANSLATION VECTOR                                  
REMARK 290                                                                      
REMARK 290 CRYSTALLOGRAPHIC SYMMETRY TRANSFORMATIONS                            
REMARK 290 THE FOLLOWING TRANSFORMATIONS OPERATE ON THE ATOM/HETATM             
REMARK 290 RECORDS IN THIS ENTRY TO PRODUCE CRYSTALLOGRAPHICALLY                
REMARK 290 RELATED MOLECULES.                                                   
REMARK 290   SMTRY1   1  1.000000  0.000000  0.000000        0.00000            
REMARK 290   SMTRY2   1  0.000000  1.000000  0.000000        0.00000            
REMARK 290   SMTRY3   1  0.000000  0.000000  1.000000        0.00000            
REMARK 290   SMTRY1   2 -1.000000  0.000000  0.000000       51.58250            
REMARK 290   SMTRY2   2  0.000000 -1.000000  0.000000        0.00000            
REMARK 290   SMTRY3   2  0.000000  0.000000  1.000000       22.86650            
REMARK 290   SMTRY1   3 -1.000000  0.000000  0.000000        0.00000            
REMARK 290   SMTRY2   3  0.000000  1.000000  0.000000       25.99700            
REMARK 290   SMTRY3   3  0.000000  0.000000 -1.000000       22.86650            
REMARK 290   SMTRY1   4  1.000000  0.000000  0.000000       51.58250            
REMARK 290   SMTRY2   4  0.000000 -1.000000  0.000000       25.99700            
REMARK 290   SMTRY3   4  0.000000  0.000000 -1.000000        0.00000            
REMARK 290                                                                      
REMARK 290 REMARK: NULL                                                         
REMARK 300                                                                      
REMARK 300 BIOMOLECULE: 1                                                       
REMARK 300 THIS ENTRY CONTAINS THE CRYSTALLOGRAPHIC ASYMMETRIC UNIT             
REMARK 300 WHICH CONSISTS OF 1 CHAIN(S). SEE REMARK 350 FOR                     
REMARK 300 INFORMATION ON GENERATING THE BIOLOGICAL MOLECULE(S).                
REMARK 350                                                                      
REMARK 350 GENERATING THE BIOMOLECULE                                           
REMARK 350 COORDINATES FOR A COMPLETE MULTIMER REPRESENTING THE KNOWN           
REMARK 350 BIOLOGICALLY SIGNIFICANT OLIGOMERIZATION STATE OF THE                
REMARK 350 MOLECULE CAN BE GENERATED BY APPLYING BIOMT TRANSFORMATIONS          
REMARK 350 GIVEN BELOW.  BOTH NON-CRYSTALLOGRAPHIC AND                          
REMARK 350 CRYSTALLOGRAPHIC OPERATIONS ARE GIVEN.                               
REMARK 350                                                                      
REMARK 350 BIOMOLECULE: 1                                                       
REMARK 350 APPLY THE FOLLOWING TO CHAINS: A                                     
REMARK 350   BIOMT1   1  1.000000  0.000000  0.000000        0.00000            
REMARK 350   BIOMT2   1  0.000000  1.000000  0.000000        0.00000            
REMARK 350   BIOMT3   1  0.000000  0.000000  1.000000        0.00000            
REMARK 500                                                                      
REMARK 500 GEOMETRY AND STEREOCHEMISTRY                                         
REMARK 500 SUBTOPIC: CLOSE CONTACTS IN SAME ASYMMETRIC UNIT                     
REMARK 500                                                                      
REMARK 500 THE FOLLOWING ATOMS ARE IN CLOSE CONTACT.                            
REMARK 500                                                                      
REMARK 500  ATM1  RES C  SSEQI   ATM2  RES C  SSEQI                             
REMARK 500   O    HOH     102     O    HOH     238              2.17            
REMARK 500   O    HOH     970     O    HOH     971              2.17            
REMARK 500                                                                      
REMARK 500 GEOMETRY AND STEREOCHEMISTRY                                         
REMARK 500 SUBTOPIC: COVALENT BOND LENGTHS                                      
REMARK 500                                                                      
REMARK 500 THE STEREOCHEMICAL PARAMETERS OF THE FOLLOWING RESIDUES              
REMARK 500 HAVE VALUES WHICH DEVIATE FROM EXPECTED VALUES BY MORE               
REMARK 500 THAN 6*RMSD (M=MODEL NUMBER; RES=RESIDUE NAME; C=CHAIN               
REMARK 500 IDENTIFIER; SSEQ=SEQUENCE NUMBER; I=INSERTION CODE).                 
REMARK 500                                                                      
REMARK 500 STANDARD TABLE:                                                      
REMARK 500 FORMAT: (10X,I3,1X,2(A3,1X,A1,I4,A1,1X,A4,3X),F6.3)                  
REMARK 500                                                                      
REMARK 500 EXPECTED VALUES: ENGH AND HUBER, 1991                                
REMARK 500                                                                      
REMARK 500  M RES CSSEQI ATM1   RES CSSEQI ATM2   DEVIATION                     
REMARK 500    LYS A  24   CD    LYS A  24   CE     0.217                        
REMARK 500    LYS A 127   CB    LYS A 127   CG     0.166                        
REMARK 500    LYS A 127   CD    LYS A 127   CE     0.507                        
REMARK 500                                                                      
REMARK 500 GEOMETRY AND STEREOCHEMISTRY                                         
REMARK 500 SUBTOPIC: COVALENT BOND ANGLES                                       
REMARK 500                                                                      
REMARK 500 THE STEREOCHEMICAL PARAMETERS OF THE FOLLOWING RESIDUES              
REMARK 500 HAVE VALUES WHICH DEVIATE FROM EXPECTED VALUES BY MORE               
REMARK 500 THAN 6*RMSD (M=MODEL NUMBER; RES=RESIDUE NAME; C=CHAIN               
REMARK 500 IDENTIFIER; SSEQ=SEQUENCE NUMBER; I=INSERTION CODE).                 
REMARK 500                                                                      
REMARK 500 STANDARD TABLE:                                                      
REMARK 500 FORMAT: (10X,I3,1X,A3,1X,A1,I4,A1,3(1X,A4,2X),12X,F5.1)              
REMARK 500                                                                      
REMARK 500 EXPECTED VALUES: ENGH AND HUBER, 1991                                
REMARK 500                                                                      
REMARK 500  M RES CSSEQI ATM1   ATM2   ATM3                                     
REMARK 500    ARG A  84   NE  -  CZ  -  NH1 ANGL. DEV. = 26.4 DEGREES           
REMARK 500    ARG A 118   CD  -  NE  -  CZ  ANGL. DEV. = 51.8 DEGREES           
REMARK 500    LYS A 127   CB  -  CG  -  CD  ANGL. DEV. =-30.3 DEGREES           
REMARK 500                                                                      
REMARK 500 GEOMETRY AND STEREOCHEMISTRY                                         
REMARK 500 SUBTOPIC: TORSION ANGLES                                             
REMARK 500                                                                      
REMARK 500 TORSION ANGLES OUTSIDE THE EXPECTED RAMACHANDRAN REGIONS:            
REMARK 500 (M=MODEL NUMBER; RES=RESIDUE NAME; C=CHAIN IDENTIFIER;               
REMARK 500 SSEQ=SEQUENCE NUMBER; I=INSERTION CODE).                             
REMARK 500                                                                      
REMARK 500 STANDARD TABLE:                                                      
REMARK 500 FORMAT:(10X,I3,1X,A3,1X,A1,I4,A1,4X,F7.2,3X,F7.2)                    
REMARK 500                                                                      
REMARK 500  M RES CSSEQI        PSI       PHI                                   
REMARK 500    PHE A 262      -30.52     81.74                                   
REMARK 525                                                                      
REMARK 525 SOLVENT                                                              
REMARK 525 THE FOLLOWING SOLVENT MOLECULES LIE FARTHER THAN EXPECTED            
REMARK 525 FROM THE PROTEIN OR NUCLEIC ACID MOLECULE AND MAY BE                 
REMARK 525 ASSOCIATED WITH A SYMMETRY RELATED MOLECULE (M=MODEL                 
REMARK 525 NUMBER; RES=RESIDUE NAME; C=CHAIN IDENTIFIER; SSEQ=SEQUENCE          
REMARK 525 NUMBER; I=INSERTION CODE):                                           
REMARK 525                                                                      
REMARK 525  M RES CSSEQI                                                        
REMARK 525    HOH   117        DISTANCE =  5.17 ANGSTROMS                       
REMARK 525    HOH   121        DISTANCE =  5.85 ANGSTROMS                       
REMARK 525    HOH   139        DISTANCE =  7.29 ANGSTROMS                       
REMARK 525    HOH   208        DISTANCE =  5.81 ANGSTROMS                       
REMARK 525    HOH   428        DISTANCE =  5.30 ANGSTROMS                       
DBREF  1TIB A    1   269  UNP    O59952   LIP_THELA       23    291             
SEQRES   1 A  269  GLU VAL SER GLN ASP LEU PHE ASN GLN PHE ASN LEU PHE          
SEQRES   2 A  269  ALA GLN TYR SER ALA ALA ALA TYR CYS GLY LYS ASN ASN          
SEQRES   3 A  269  ASP ALA PRO ALA GLY THR ASN ILE THR CYS THR GLY ASN          
SEQRES   4 A  269  ALA CYS PRO GLU VAL GLU LYS ALA ASP ALA THR PHE LEU          
SEQRES   5 A  269  TYR SER PHE GLU ASP SER GLY VAL GLY ASP VAL THR GLY          
SEQRES   6 A  269  PHE LEU ALA LEU ASP ASN THR ASN LYS LEU ILE VAL LEU          
SEQRES   7 A  269  SER PHE ARG GLY SER ARG SER ILE GLU ASN TRP ILE GLY          
SEQRES   8 A  269  ASN LEU ASN PHE ASP LEU LYS GLU ILE ASN ASP ILE CYS          
SEQRES   9 A  269  SER GLY CYS ARG GLY HIS ASP GLY PHE THR SER SER TRP          
SEQRES  10 A  269  ARG SER VAL ALA ASP THR LEU ARG GLN LYS VAL GLU ASP          
SEQRES  11 A  269  ALA VAL ARG GLU HIS PRO ASP TYR ARG VAL VAL PHE THR          
SEQRES  12 A  269  GLY HIS SER LEU GLY GLY ALA LEU ALA THR VAL ALA GLY          
SEQRES  13 A  269  ALA ASP LEU ARG GLY ASN GLY TYR ASP ILE ASP VAL PHE          
SEQRES  14 A  269  SER TYR GLY ALA PRO ARG VAL GLY ASN ARG ALA PHE ALA          
SEQRES  15 A  269  GLU PHE LEU THR VAL GLN THR GLY GLY THR LEU TYR ARG          
SEQRES  16 A  269  ILE THR HIS THR ASN ASP ILE VAL PRO ARG LEU PRO PRO          
SEQRES  17 A  269  ARG GLU PHE GLY TYR SER HIS SER SER PRO GLU TYR TRP          
SEQRES  18 A  269  ILE LYS SER GLY THR LEU VAL PRO VAL THR ARG ASN ASP          
SEQRES  19 A  269  ILE VAL LYS ILE GLU GLY ILE ASP ALA THR GLY GLY ASN          
SEQRES  20 A  269  ASN GLN PRO ASN ILE PRO ASP ILE PRO ALA HIS LEU TRP          
SEQRES  21 A  269  TYR PHE GLY LEU ILE GLY THR CYS LEU                          
FTNOTE   1 CIS PROLINE - PRO 207                                                
FTNOTE   2 CIS PROLINE - PRO 218                                                
FORMUL   2  HOH   *356(H2 O)                                                    
HELIX    1   1 SER A    3  ALA A   20  1                                  18    
HELIX    2   2 TYR A   21  ASN A   26  5                                   6    
HELIX    3   3 CYS A   36  ALA A   40  5                                   5    
HELIX    4   4 CYS A   41  ALA A   47  1                                   7    
HELIX    5   5 ILE A   86  GLY A   91  1                                   6    
HELIX    6   6 ASP A  111  HIS A  135  1                                  25    
HELIX    7   7 SER A  146  ARG A  160  1                                  15    
HELIX    8   8 ASN A  178  GLN A  188  1                                  11    
HELIX    9   9 ILE A  202  LEU A  206  5                                   5    
HELIX   10  10 PRO A  208  GLY A  212  5                                   5    
HELIX   11  11 THR A  231  ASN A  233  5                                   3    
HELIX   12  12 ILE A  255  LEU A  259  5                                   5    
SHEET    1   A 8 THR A  50  SER A  58  0                                        
SHEET    2   A 8 VAL A  63  ASP A  70 -1  O  VAL A  63   N  SER A  58           
SHEET    3   A 8 LEU A  75  PHE A  80 -1  O  LEU A  75   N  ASP A  70           
SHEET    4   A 8 ARG A 139  HIS A 145  1  O  ARG A 139   N  ILE A  76           
SHEET    5   A 8 ILE A 166  TYR A 171  1  O  ASP A 167   N  PHE A 142           
SHEET    6   A 8 LEU A 193  HIS A 198  1  N  TYR A 194   O  VAL A 168           
SHEET    7   A 8 GLU A 219  ILE A 222  1  O  TYR A 220   N  THR A 197           
SHEET    8   A 8 ILE A 235  ILE A 238 -1  O  VAL A 236   N  TRP A 221           
SHEET    1   B 2 LEU A  97  GLU A  99  0                                        
SHEET    2   B 2 ARG A 108  HIS A 110 -1  O  GLY A 109   N  LYS A  98           
SSBOND   1 CYS A   22    CYS A  268                                             
SSBOND   2 CYS A   36    CYS A   41                                             
SSBOND   3 CYS A  104    CYS A  107                                             
CISPEP   1 LEU A  206    PRO A  207          0        -7.70                     
CISPEP   2 SER A  217    PRO A  218          0        -2.56                     
CRYST1  103.165   51.994   45.733  90.00  90.00  90.00 P 21 21 21    4          
ORIGX1      1.000000  0.000000  0.000000        0.00000                         
ORIGX2      0.000000  1.000000  0.000000        0.00000                         
ORIGX3      0.000000  0.000000  1.000000        0.00000                         
SCALE1      0.009693  0.000000  0.000000        0.00000                         
SCALE2      0.000000  0.019233  0.000000        0.00000                         
SCALE3      0.000000  0.000000  0.021866        0.00000                         
ATOM      1  N   GLU A   1     -40.209 -18.901 -33.605  1.00 35.05           N  
ATOM      2  CA  GLU A   1     -39.422 -17.707 -33.292  1.00 36.22           C  
ATOM      3  C   GLU A   1     -38.031 -17.626 -33.915  1.00 34.79           C  
ATOM      4  O   GLU A   1     -37.288 -18.653 -33.965  1.00 34.27           O  
ATOM      5  CB  GLU A   1     -39.315 -17.721 -31.747  1.00 40.98           C  
ATOM      6  CG  GLU A   1     -39.853 -16.482 -31.021  1.00 46.49           C  
ATOM      7  CD  GLU A   1     -38.840 -15.458 -30.578  1.00 50.36           C  
ATOM      8  OE1 GLU A   1     -37.884 -15.077 -31.253  1.00 52.24           O  
ATOM      9  OE2 GLU A   1     -39.107 -15.049 -29.407  1.00 51.29           O  
ATOM     10  N   VAL A   2     -37.594 -16.483 -34.475  1.00 32.91           N  
ATOM     11  CA  VAL A   2     -36.232 -16.358 -35.046  1.00 31.70           C  
ATOM     12  C   VAL A   2     -35.508 -15.198 -34.329  1.00 31.74           C  
ATOM     13  O   VAL A   2     -36.167 -14.351 -33.678  1.00 32.73           O  
ATOM     14  CB  VAL A   2     -36.139 -16.148 -36.596  1.00 29.99           C  
ATOM     15  CG1 VAL A   2     -36.747 -17.302 -37.416  1.00 28.21           C  
ATOM     16  CG2 VAL A   2     -36.707 -14.756 -37.004  1.00 29.34           C  
ATOM     17  N   SER A   3     -34.214 -15.077 -34.566  1.00 31.56           N  
ATOM     18  CA  SER A   3     -33.435 -13.960 -34.003  1.00 31.71           C  
ATOM     19  C   SER A   3     -33.879 -12.646 -34.633  1.00 31.92           C  
ATOM     20  O   SER A   3     -34.429 -12.602 -35.754  1.00 31.73           O  
ATOM     21  CB  SER A   3     -31.948 -14.135 -34.236  1.00 32.70           C  
ATOM     22  OG  SER A   3     -31.596 -13.523 -35.484  1.00 33.62           O  
ATOM     23  N   GLN A   4     -33.526 -11.503 -34.034  1.00 32.35           N  
ATOM     24  CA  GLN A   4     -33.809 -10.128 -34.508  1.00 31.56           C  
ATOM     25  C   GLN A   4     -32.920  -9.868 -35.722  1.00 31.41           C  
ATOM     26  O   GLN A   4     -33.379  -9.283 -36.728  1.00 30.88           O  
ATOM     27  CB  GLN A   4     -33.694  -9.050 -33.433  1.00 32.44           C  
ATOM     28  CG  GLN A   4     -34.077  -7.639 -33.788  1.00 32.68           C  
ATOM     29  CD  GLN A   4     -35.492  -7.416 -34.240  1.00 35.76           C  
ATOM     30  OE1 GLN A   4     -36.495  -7.740 -33.600  1.00 37.92           O  
ATOM     31  NE2 GLN A   4     -35.654  -6.837 -35.431  1.00 35.96           N  
ATOM     32  N   ASP A   5     -31.704 -10.349 -35.732  1.00 31.77           N  
ATOM     33  CA  ASP A   5     -30.717 -10.265 -36.829  1.00 32.40           C  
ATOM     34  C   ASP A   5     -31.188 -10.901 -38.142  1.00 30.72           C  
ATOM     35  O   ASP A   5     -31.015 -10.307 -39.232  1.00 28.89           O  
ATOM     36  CB  ASP A   5     -29.445 -10.880 -36.239  1.00 38.89           C  
ATOM     37  CG  ASP A   5     -28.219 -10.782 -37.132  1.00 43.75           C  
ATOM     38  OD1 ASP A   5     -28.225 -11.389 -38.230  1.00 46.41           O  
ATOM     39  OD2 ASP A   5     -27.274 -10.093 -36.645  1.00 45.88           O  
ATOM     40  N   LEU A   6     -31.725 -12.123 -38.058  1.00 29.21           N  
ATOM     41  CA  LEU A   6     -32.291 -12.852 -39.192  1.00 27.97           C  
ATOM     42  C   LEU A   6     -33.628 -12.261 -39.652  1.00 26.36           C  
ATOM     43  O   LEU A   6     -33.894 -12.125 -40.865  1.00 27.51           O  
ATOM     44  CB  LEU A   6     -32.566 -14.342 -38.958  1.00 28.22           C  
ATOM     45  CG  LEU A   6     -31.829 -15.414 -39.717  1.00 30.96           C  
ATOM     46  CD1 LEU A   6     -32.724 -16.675 -39.690  1.00 31.06           C  
ATOM     47  CD2 LEU A   6     -31.504 -15.098 -41.189  1.00 29.88           C  
ATOM     48  N   PHE A   7     -34.484 -11.804 -38.743  1.00 24.15           N  
ATOM     49  CA  PHE A   7     -35.746 -11.119 -39.017  1.00 22.71           C  
ATOM     50  C   PHE A   7     -35.461  -9.860 -39.858  1.00 21.03           C  
ATOM     51  O   PHE A   7     -36.244  -9.473 -40.772  1.00 20.96           O  
ATOM     52  CB  PHE A   7     -36.514 -10.791 -37.721  1.00 22.40           C  
ATOM     53  CG  PHE A   7     -37.716  -9.904 -37.919  1.00 23.69           C  
ATOM     54  CD1 PHE A   7     -38.945 -10.449 -38.260  1.00 24.53           C  
ATOM     55  CD2 PHE A   7     -37.593  -8.507 -37.801  1.00 27.29           C  
ATOM     56  CE1 PHE A   7     -40.039  -9.624 -38.490  1.00 26.01           C  
ATOM     57  CE2 PHE A   7     -38.679  -7.663 -38.056  1.00 27.24           C  
ATOM     58  CZ  PHE A   7     -39.933  -8.241 -38.382  1.00 26.28           C  
ATOM     59  N   ASN A   8     -34.456  -9.067 -39.476  1.00 20.10           N  
ATOM     60  CA  ASN A   8     -34.044  -7.850 -40.151  1.00 20.09           C  
ATOM     61  C   ASN A   8     -33.596  -8.196 -41.563  1.00 19.47           C  
ATOM     62  O   ASN A   8     -33.982  -7.450 -42.489  1.00 20.78           O  
ATOM     63  CB  ASN A   8     -32.961  -7.125 -39.362  1.00 22.75           C  
ATOM     64  CG  ASN A   8     -33.535  -6.395 -38.147  1.00 24.17           C  
ATOM     65  OD1 ASN A   8     -34.730  -6.215 -37.860  1.00 26.93           O  
ATOM     66  ND2 ASN A   8     -32.526  -5.912 -37.426  1.00 25.60           N  
ATOM     67  N   GLN A   9     -32.841  -9.256 -41.807  1.00 18.30           N  
ATOM     68  CA  GLN A   9     -32.407  -9.709 -43.117  1.00 19.13           C  
ATOM     69  C   GLN A   9     -33.584 -10.143 -43.988  1.00 18.30           C  
ATOM     70  O   GLN A   9     -33.778  -9.850 -45.175  1.00 18.20           O  
ATOM     71  CB  GLN A   9     -31.453 -10.924 -42.995  1.00 21.89           C  
ATOM     72  CG  GLN A   9     -30.039 -10.443 -42.584  1.00 27.08           C  
ATOM     73  CD  GLN A   9     -29.134 -11.635 -42.768  1.00 30.37           C  
ATOM     74  OE1 GLN A   9     -28.798 -11.994 -43.880  1.00 31.85           O  
ATOM     75  NE2 GLN A   9     -28.811 -12.245 -41.635  1.00 33.59           N  
ATOM     76  N   PHE A  10     -34.524 -10.887 -43.405  1.00 18.29           N  
ATOM     77  CA  PHE A  10     -35.766 -11.368 -44.061  1.00 18.25           C  
ATOM     78  C   PHE A  10     -36.613 -10.194 -44.526  1.00 17.97           C  
ATOM     79  O   PHE A  10     -37.164 -10.276 -45.621  1.00 18.73           O  
ATOM     80  CB  PHE A  10     -36.553 -12.294 -43.142  1.00 18.10           C  
ATOM     81  CG  PHE A  10     -36.048 -13.665 -42.836  1.00 18.97           C  
ATOM     82  CD1 PHE A  10     -34.963 -14.262 -43.469  1.00 19.93           C  
ATOM     83  CD2 PHE A  10     -36.750 -14.440 -41.905  1.00 19.95           C  
ATOM     84  CE1 PHE A  10     -34.533 -15.541 -43.175  1.00 20.08           C  
ATOM     85  CE2 PHE A  10     -36.343 -15.740 -41.588  1.00 20.78           C  
ATOM     86  CZ  PHE A  10     -35.219 -16.295 -42.217  1.00 20.34           C  
ATOM     87  N   ASN A  11     -36.764  -9.137 -43.744  1.00 18.36           N  
ATOM     88  CA  ASN A  11     -37.512  -7.932 -44.054  1.00 18.16           C  
ATOM     89  C   ASN A  11     -36.864  -7.185 -45.210  1.00 16.94           C  
ATOM     90  O   ASN A  11     -37.508  -6.709 -46.186  1.00 17.31           O  
ATOM     91  CB  ASN A  11     -37.694  -7.135 -42.713  1.00 23.19           C  
ATOM     92  CG  ASN A  11     -38.612  -5.918 -42.911  1.00 28.28           C  
ATOM     93  OD1 ASN A  11     -39.818  -5.982 -43.201  1.00 27.63           O  
ATOM     94  ND2 ASN A  11     -38.044  -4.689 -42.816  1.00 30.43           N  
ATOM     95  N   LEU A  12     -35.540  -7.016 -45.116  1.00 16.37           N  
ATOM     96  CA  LEU A  12     -34.755  -6.285 -46.136  1.00 14.41           C  
ATOM     97  C   LEU A  12     -34.860  -6.954 -47.517  1.00 13.26           C  
ATOM     98  O   LEU A  12     -35.227  -6.200 -48.464  1.00 14.57           O  
ATOM     99  CB  LEU A  12     -33.343  -6.048 -45.543  1.00 13.68           C  
ATOM    100  CG  LEU A  12     -32.389  -5.460 -46.638  1.00 17.66           C  
ATOM    101  CD1 LEU A  12     -32.756  -4.012 -46.935  1.00 16.27           C  
ATOM    102  CD2 LEU A  12     -30.944  -5.633 -46.220  1.00 17.68           C  
ATOM    103  N   PHE A  13     -34.633  -8.257 -47.633  1.00 13.75           N  
ATOM    104  CA  PHE A  13     -34.719  -9.012 -48.924  1.00 13.02           C  
ATOM    105  C   PHE A  13     -36.161  -9.099 -49.405  1.00 12.80           C  
ATOM    106  O   PHE A  13     -36.342  -9.126 -50.652  1.00 14.07           O  
ATOM    107  CB  PHE A  13     -33.913 -10.325 -48.894  1.00 11.66           C  
ATOM    108  CG  PHE A  13     -32.458  -9.916 -48.750  1.00 16.82           C  
ATOM    109  CD1 PHE A  13     -31.778  -9.037 -49.598  1.00 16.07           C  
ATOM    110  CD2 PHE A  13     -31.794 -10.314 -47.586  1.00 18.94           C  
ATOM    111  CE1 PHE A  13     -30.507  -8.594 -49.335  1.00 16.06           C  
ATOM    112  CE2 PHE A  13     -30.495  -9.957 -47.293  1.00 19.55           C  
ATOM    113  CZ  PHE A  13     -29.862  -9.091 -48.185  1.00 18.48           C  
ATOM    114  N   ALA A  14     -37.210  -9.071 -48.582  1.00 13.04           N  
ATOM    115  CA  ALA A  14     -38.624  -9.009 -48.984  1.00 12.19           C  
ATOM    116  C   ALA A  14     -38.834  -7.696 -49.707  1.00 12.99           C  
ATOM    117  O   ALA A  14     -39.519  -7.681 -50.772  1.00 14.53           O  
ATOM    118  CB  ALA A  14     -39.549  -9.086 -47.775  1.00 14.07           C  
ATOM    119  N   GLN A  15     -38.262  -6.573 -49.278  1.00 13.51           N  
ATOM    120  CA  GLN A  15     -38.416  -5.259 -49.939  1.00 14.74           C  
ATOM    121  C   GLN A  15     -37.630  -5.185 -51.234  1.00 14.52           C  
ATOM    122  O   GLN A  15     -38.156  -4.713 -52.292  1.00 15.31           O  
ATOM    123  CB  GLN A  15     -38.039  -4.125 -48.998  1.00 15.32           C  
ATOM    124  CG  GLN A  15     -39.032  -4.145 -47.828  1.00 20.43           C  
ATOM    125  CD  GLN A  15     -38.888  -3.015 -46.854  1.00 24.74           C  
ATOM    126  OE1 GLN A  15     -39.380  -3.142 -45.704  1.00 28.65           O  
ATOM    127  NE2 GLN A  15     -38.213  -1.938 -47.206  1.00 22.02           N  
ATOM    128  N   TYR A  16     -36.422  -5.797 -51.228  1.00 15.21           N  
ATOM    129  CA  TYR A  16     -35.626  -5.878 -52.486  1.00 15.39           C  
ATOM    130  C   TYR A  16     -36.438  -6.696 -53.524  1.00 15.05           C  
ATOM    131  O   TYR A  16     -36.424  -6.411 -54.730  1.00 14.22           O  
ATOM    132  CB  TYR A  16     -34.209  -6.483 -52.449  1.00 14.70           C  
ATOM    133  CG  TYR A  16     -33.112  -5.470 -52.203  1.00 16.71           C  
ATOM    134  CD1 TYR A  16     -32.674  -4.565 -53.138  1.00 15.06           C  
ATOM    135  CD2 TYR A  16     -32.495  -5.470 -50.937  1.00 16.67           C  
ATOM    136  CE1 TYR A  16     -31.696  -3.607 -52.830  1.00 16.26           C  
ATOM    137  CE2 TYR A  16     -31.490  -4.558 -50.598  1.00 16.31           C  
ATOM    138  CZ  TYR A  16     -31.108  -3.628 -51.567  1.00 16.05           C  
ATOM    139  OH  TYR A  16     -30.112  -2.740 -51.208  1.00 15.84           O  
ATOM    140  N   SER A  17     -37.097  -7.779 -53.130  1.00 15.81           N  
ATOM    141  CA  SER A  17     -37.941  -8.558 -53.996  1.00 15.05           C  
ATOM    142  C   SER A  17     -39.164  -7.790 -54.468  1.00 15.37           C  
ATOM    143  O   SER A  17     -39.636  -7.855 -55.623  1.00 16.91           O  
ATOM    144  CB  SER A  17     -38.507  -9.824 -53.245  1.00 15.78           C  
ATOM    145  OG  SER A  17     -37.433 -10.715 -53.071  1.00 18.41           O  
ATOM    146  N   ALA A  18     -39.827  -7.004 -53.604  1.00 16.57           N  
ATOM    147  CA  ALA A  18     -40.988  -6.155 -53.838  1.00 14.79           C  
ATOM    148  C   ALA A  18     -40.651  -5.066 -54.842  1.00 14.24           C  
ATOM    149  O   ALA A  18     -41.437  -4.796 -55.788  1.00 14.49           O  
ATOM    150  CB  ALA A  18     -41.437  -5.412 -52.574  1.00 14.98           C  
ATOM    151  N   ALA A  19     -39.404  -4.533 -54.732  1.00 13.54           N  
ATOM    152  CA  ALA A  19     -38.927  -3.475 -55.626  1.00 13.35           C  
ATOM    153  C   ALA A  19     -38.788  -3.953 -57.053  1.00 13.59           C  
ATOM    154  O   ALA A  19     -38.988  -3.113 -57.965  1.00 13.96           O  
ATOM    155  CB  ALA A  19     -37.576  -2.851 -55.191  1.00 11.44           C  
ATOM    156  N   ALA A  20     -38.572  -5.224 -57.376  1.00 13.87           N  
ATOM    157  CA  ALA A  20     -38.478  -5.790 -58.711  1.00 14.78           C  
ATOM    158  C   ALA A  20     -39.758  -5.672 -59.533  1.00 15.03           C  
ATOM    159  O   ALA A  20     -39.736  -5.641 -60.788  1.00 15.14           O  
ATOM    160  CB  ALA A  20     -38.056  -7.255 -58.553  1.00 13.05           C  
ATOM    161  N   TYR A  21     -40.927  -5.573 -58.941  1.00 16.68           N  
ATOM    162  CA  TYR A  21     -42.249  -5.424 -59.509  1.00 16.86           C  
ATOM    163  C   TYR A  21     -42.516  -3.977 -59.917  1.00 18.78           C  
ATOM    164  O   TYR A  21     -43.424  -3.850 -60.775  1.00 20.58           O  
ATOM    165  CB  TYR A  21     -43.335  -5.850 -58.507  1.00 15.10           C  
ATOM    166  CG  TYR A  21     -43.413  -7.353 -58.299  1.00 13.53           C  
ATOM    167  CD1 TYR A  21     -44.190  -8.085 -59.200  1.00 10.04           C  
ATOM    168  CD2 TYR A  21     -42.753  -8.034 -57.263  1.00 13.72           C  
ATOM    169  CE1 TYR A  21     -44.306  -9.490 -59.048  1.00 11.31           C  
ATOM    170  CE2 TYR A  21     -42.861  -9.407 -57.100  1.00 13.78           C  
ATOM    171  CZ  TYR A  21     -43.659 -10.131 -57.972  1.00 13.56           C  
ATOM    172  OH  TYR A  21     -43.843 -11.474 -57.893  1.00 15.46           O  
ATOM    173  N   CYS A  22     -41.858  -2.970 -59.398  1.00 18.57           N  
ATOM    174  CA  CYS A  22     -42.122  -1.594 -59.885  1.00 20.54           C  
ATOM    175  C   CYS A  22     -41.464  -1.555 -61.277  1.00 22.75           C  
ATOM    176  O   CYS A  22     -40.217  -1.761 -61.496  1.00 22.21           O  
ATOM    177  CB  CYS A  22     -41.611  -0.545 -58.922  1.00 18.86           C  
ATOM    178  SG  CYS A  22     -41.867  -0.847 -57.159  1.00 20.54           S  
ATOM    179  N   GLY A  23     -42.252  -1.213 -62.304  1.00 22.42           N  
ATOM    180  CA  GLY A  23     -41.829  -1.141 -63.723  1.00 23.62           C  
ATOM    181  C   GLY A  23     -40.609  -0.304 -64.003  1.00 24.40           C  
ATOM    182  O   GLY A  23     -39.560  -0.650 -64.663  1.00 23.72           O  
ATOM    183  N   LYS A  24     -40.552   0.878 -63.347  1.00 25.30           N  
ATOM    184  CA  LYS A  24     -39.448   1.851 -63.405  1.00 26.31           C  
ATOM    185  C   LYS A  24     -38.114   1.398 -62.859  1.00 25.22           C  
ATOM    186  O   LYS A  24     -37.039   1.980 -63.160  1.00 25.37           O  
ATOM    187  CB  LYS A  24     -39.896   3.114 -62.660  1.00 31.23           C  
ATOM    188  CG  LYS A  24     -40.359   4.167 -63.675  1.00 38.13           C  
ATOM    189  CD  LYS A  24     -41.410   5.160 -63.140  1.00 43.46           C  
ATOM    190  CE  LYS A  24     -41.124   6.794 -63.654  1.00 46.53           C  
ATOM    191  NZ  LYS A  24     -40.834   6.745 -65.133  1.00 49.74           N  
ATOM    192  N   ASN A  25     -38.051   0.302 -62.118  1.00 23.32           N  
ATOM    193  CA  ASN A  25     -36.928  -0.431 -61.555  1.00 21.38           C  
ATOM    194  C   ASN A  25     -36.492  -1.502 -62.548  1.00 20.37           C  
ATOM    195  O   ASN A  25     -35.552  -2.280 -62.201  1.00 20.17           O  
ATOM    196  CB  ASN A  25     -37.209  -1.059 -60.161  1.00 20.79           C  
ATOM    197  CG  ASN A  25     -37.434  -0.062 -59.050  1.00 20.61           C  
ATOM    198  OD1 ASN A  25     -38.107  -0.384 -58.046  1.00 23.19           O  
ATOM    199  ND2 ASN A  25     -36.917   1.156 -59.158  1.00 18.53           N  
ATOM    200  N   ASN A  26     -37.154  -1.645 -63.708  1.00 19.35           N  
ATOM    201  CA  ASN A  26     -36.756  -2.644 -64.712  1.00 21.44           C  
ATOM    202  C   ASN A  26     -36.159  -1.960 -65.957  1.00 22.64           C  
ATOM    203  O   ASN A  26     -35.681  -2.616 -66.912  1.00 22.92           O  
ATOM    204  CB  ASN A  26     -37.952  -3.567 -65.052  1.00 21.61           C  
ATOM    205  CG  ASN A  26     -38.703  -4.172 -63.871  1.00 22.67           C  
ATOM    206  OD1 ASN A  26     -39.928  -4.331 -64.007  1.00 21.90           O  
ATOM    207  ND2 ASN A  26     -37.997  -4.608 -62.775  1.00 20.85           N  
ATOM    208  N   ASP A  27     -36.161  -0.643 -66.029  1.00 23.84           N  
ATOM    209  CA  ASP A  27     -35.633   0.106 -67.176  1.00 25.21           C  
ATOM    210  C   ASP A  27     -34.757   1.280 -66.758  1.00 22.52           C  
ATOM    211  O   ASP A  27     -34.541   2.189 -67.580  1.00 22.04           O  
ATOM    212  CB  ASP A  27     -36.852   0.494 -68.060  1.00 32.76           C  
ATOM    213  CG  ASP A  27     -37.720   1.650 -67.579  1.00 41.02           C  
ATOM    214  OD1 ASP A  27     -38.194   1.692 -66.403  1.00 43.24           O  
ATOM    215  OD2 ASP A  27     -38.001   2.630 -68.344  1.00 44.42           O  
ATOM    216  N   ALA A  28     -34.261   1.382 -65.554  1.00 21.78           N  
ATOM    217  CA  ALA A  28     -33.439   2.442 -64.956  1.00 21.27           C  
ATOM    218  C   ALA A  28     -31.968   2.401 -65.340  1.00 20.73           C  
ATOM    219  O   ALA A  28     -31.428   1.281 -65.492  1.00 21.05           O  
ATOM    220  CB  ALA A  28     -33.524   2.295 -63.425  1.00 19.19           C  
ATOM    221  N   PRO A  29     -31.341   3.584 -65.484  1.00 20.98           N  
ATOM    222  CA  PRO A  29     -29.933   3.680 -65.843  1.00 20.95           C  
ATOM    223  C   PRO A  29     -29.028   3.210 -64.731  1.00 21.83           C  
ATOM    224  O   PRO A  29     -29.442   3.393 -63.557  1.00 20.97           O  
ATOM    225  CB  PRO A  29     -29.662   5.157 -66.172  1.00 20.78           C  
ATOM    226  CG  PRO A  29     -30.895   5.946 -65.833  1.00 22.24           C  
ATOM    227  CD  PRO A  29     -31.968   4.897 -65.306  1.00 20.77           C  
ATOM    228  N   ALA A  30     -27.837   2.680 -65.021  1.00 21.77           N  
ATOM    229  CA  ALA A  30     -26.907   2.241 -63.966  1.00 21.54           C  
ATOM    230  C   ALA A  30     -26.610   3.471 -63.114  1.00 22.74           C  
ATOM    231  O   ALA A  30     -26.636   4.575 -63.746  1.00 23.29           O  
ATOM    232  CB  ALA A  30     -25.627   1.615 -64.528  1.00 19.38           C  
ATOM    233  N   GLY A  31     -26.388   3.364 -61.812  1.00 22.40           N  
ATOM    234  CA  GLY A  31     -26.097   4.511 -60.960  1.00 22.44           C  
ATOM    235  C   GLY A  31     -27.230   5.328 -60.370  1.00 23.32           C  
ATOM    236  O   GLY A  31     -27.008   6.222 -59.542  1.00 23.96           O  
ATOM    237  N   THR A  32     -28.476   5.099 -60.752  1.00 23.19           N  
ATOM    238  CA  THR A  32     -29.616   5.848 -60.203  1.00 22.14           C  
ATOM    239  C   THR A  32     -30.108   5.009 -59.019  1.00 21.83           C  
ATOM    240  O   THR A  32     -29.798   3.820 -58.906  1.00 19.68           O  
ATOM    241  CB  THR A  32     -30.633   6.163 -61.326  1.00 21.21           C  
ATOM    242  OG1 THR A  32     -31.100   4.855 -61.770  1.00 22.00           O  
ATOM    243  CG2 THR A  32     -30.061   6.909 -62.553  1.00 21.27           C  
ATOM    244  N   ASN A  33     -30.856   5.751 -58.194  1.00 22.36           N  
ATOM    245  CA  ASN A  33     -31.397   5.187 -56.961  1.00 22.88           C  
ATOM    246  C   ASN A  33     -32.596   4.281 -57.176  1.00 22.58           C  
ATOM    247  O   ASN A  33     -33.448   4.658 -58.012  1.00 22.50           O  
ATOM    248  CB  ASN A  33     -31.909   6.278 -56.010  1.00 27.16           C  
ATOM    249  CG  ASN A  33     -30.881   7.370 -55.702  1.00 30.63           C  
ATOM    250  OD1 ASN A  33     -31.279   8.554 -55.681  1.00 32.41           O  
ATOM    251  ND2 ASN A  33     -29.613   6.967 -55.478  1.00 30.90           N  
ATOM    252  N   ILE A  34     -32.597   3.221 -56.385  1.00 21.98           N  
ATOM    253  CA  ILE A  34     -33.751   2.300 -56.444  1.00 22.52           C  
ATOM    254  C   ILE A  34     -34.891   2.931 -55.652  1.00 23.17           C  
ATOM    255  O   ILE A  34     -34.673   3.272 -54.439  1.00 23.81           O  
ATOM    256  CB  ILE A  34     -33.384   0.843 -55.971  1.00 20.88           C  
ATOM    257  CG1 ILE A  34     -32.232   0.299 -56.882  1.00 23.05           C  
ATOM    258  CG2 ILE A  34     -34.656  -0.093 -55.933  1.00 23.97           C  
ATOM    259  CD1 ILE A  34     -31.710  -1.070 -56.244  1.00 22.24           C  
ATOM    260  N   THR A  35     -36.084   3.154 -56.217  1.00 22.32           N  
ATOM    261  CA  THR A  35     -37.141   3.730 -55.348  1.00 23.47           C  
ATOM    262  C   THR A  35     -38.430   2.964 -55.669  1.00 23.16           C  
ATOM    263  O   THR A  35     -38.509   2.338 -56.750  1.00 22.66           O  
ATOM    264  CB  THR A  35     -37.362   5.275 -55.427  1.00 23.71           C  
ATOM    265  OG1 THR A  35     -37.829   5.485 -56.824  1.00 25.17           O  
ATOM    266  CG2 THR A  35     -36.222   6.250 -55.122  1.00 24.90           C  
ATOM    267  N   CYS A  36     -39.361   2.980 -54.720  1.00 22.73           N  
ATOM    268  CA  CYS A  36     -40.635   2.259 -54.908  1.00 23.15           C  
ATOM    269  C   CYS A  36     -41.857   3.121 -54.765  1.00 25.21           C  
ATOM    270  O   CYS A  36     -41.818   3.900 -53.780  1.00 27.07           O  
ATOM    271  CB  CYS A  36     -40.735   1.151 -53.828  1.00 20.72           C  
ATOM    272  SG  CYS A  36     -39.513  -0.175 -54.205  1.00 20.53           S  
ATOM    273  N   THR A  37     -42.881   3.048 -55.578  1.00 27.27           N  
ATOM    274  CA  THR A  37     -44.082   3.877 -55.311  1.00 28.91           C  
ATOM    275  C   THR A  37     -44.845   3.213 -54.187  1.00 28.51           C  
ATOM    276  O   THR A  37     -44.707   1.997 -53.888  1.00 28.61           O  
ATOM    277  CB  THR A  37     -44.987   4.050 -56.585  1.00 30.68           C  
ATOM    278  OG1 THR A  37     -45.289   2.651 -56.854  1.00 33.97           O  
ATOM    279  CG2 THR A  37     -44.258   4.758 -57.722  1.00 32.13           C  
ATOM    280  N   GLY A  38     -45.620   4.016 -53.490  1.00 28.58           N  
ATOM    281  CA  GLY A  38     -46.487   3.667 -52.369  1.00 29.27           C  
ATOM    282  C   GLY A  38     -45.752   3.052 -51.196  1.00 29.75           C  
ATOM    283  O   GLY A  38     -46.309   2.043 -50.662  1.00 31.46           O  
ATOM    284  N   ASN A  39     -44.554   3.489 -50.817  1.00 29.48           N  
ATOM    285  CA  ASN A  39     -43.792   2.875 -49.702  1.00 29.45           C  
ATOM    286  C   ASN A  39     -43.532   1.390 -49.819  1.00 27.69           C  
ATOM    287  O   ASN A  39     -43.402   0.699 -48.765  1.00 28.52           O  
ATOM    288  CB  ASN A  39     -44.538   3.183 -48.385  1.00 33.92           C  
ATOM    289  CG  ASN A  39     -43.677   3.460 -47.166  1.00 37.92           C  
ATOM    290  OD1 ASN A  39     -42.942   4.481 -47.165  1.00 40.15           O  
ATOM    291  ND2 ASN A  39     -43.760   2.642 -46.097  1.00 37.77           N  
ATOM    292  N   ALA A  40     -43.294   0.778 -50.998  1.00 25.15           N  
ATOM    293  CA  ALA A  40     -43.066  -0.670 -51.122  1.00 22.44           C  
ATOM    294  C   ALA A  40     -41.674  -1.117 -50.720  1.00 20.84           C  
ATOM    295  O   ALA A  40     -41.493  -2.318 -50.387  1.00 20.96           O  
ATOM    296  CB  ALA A  40     -43.459  -1.092 -52.548  1.00 21.31           C  
ATOM    297  N   CYS A  41     -40.702  -0.213 -50.613  1.00 19.68           N  
ATOM    298  CA  CYS A  41     -39.329  -0.587 -50.198  1.00 19.76           C  
ATOM    299  C   CYS A  41     -38.551   0.509 -49.481  1.00 19.59           C  
ATOM    300  O   CYS A  41     -37.416   0.895 -49.866  1.00 18.31           O  
ATOM    301  CB  CYS A  41     -38.627  -1.040 -51.505  1.00 18.60           C  
ATOM    302  SG  CYS A  41     -38.220   0.278 -52.693  1.00 17.95           S  
ATOM    303  N   PRO A  42     -39.085   0.912 -48.307  1.00 19.05           N  
ATOM    304  CA  PRO A  42     -38.479   1.986 -47.508  1.00 19.46           C  
ATOM    305  C   PRO A  42     -37.106   1.634 -47.003  1.00 20.14           C  
ATOM    306  O   PRO A  42     -36.276   2.591 -47.039  1.00 20.43           O  
ATOM    307  CB  PRO A  42     -39.548   2.359 -46.461  1.00 19.17           C  
ATOM    308  CG  PRO A  42     -40.261   1.025 -46.237  1.00 17.73           C  
ATOM    309  CD  PRO A  42     -40.361   0.494 -47.690  1.00 18.11           C  
ATOM    310  N   GLU A  43     -36.721   0.434 -46.650  1.00 21.50           N  
ATOM    311  CA  GLU A  43     -35.351   0.085 -46.235  1.00 23.39           C  
ATOM    312  C   GLU A  43     -34.343   0.118 -47.396  1.00 22.70           C  
ATOM    313  O   GLU A  43     -33.122   0.426 -47.264  1.00 24.42           O  
ATOM    314  CB  GLU A  43     -35.171  -1.318 -45.664  1.00 25.83           C  
ATOM    315  CG  GLU A  43     -35.875  -1.815 -44.407  1.00 34.61           C  
ATOM    316  CD  GLU A  43     -35.650  -0.858 -43.238  1.00 38.49           C  
ATOM    317  OE1 GLU A  43     -34.651  -0.910 -42.546  1.00 39.66           O  
ATOM    318  OE2 GLU A  43     -36.618  -0.038 -43.214  1.00 42.51           O  
ATOM    319  N   VAL A  44     -34.764  -0.231 -48.603  1.00 21.47           N  
ATOM    320  CA  VAL A  44     -33.999  -0.217 -49.862  1.00 19.44           C  
ATOM    321  C   VAL A  44     -33.628   1.261 -50.085  1.00 19.61           C  
ATOM    322  O   VAL A  44     -32.447   1.639 -50.218  1.00 20.12           O  
ATOM    323  CB  VAL A  44     -34.724  -0.821 -51.078  1.00 17.71           C  
ATOM    324  CG1 VAL A  44     -33.896  -0.589 -52.355  1.00 17.30           C  
ATOM    325  CG2 VAL A  44     -35.088  -2.303 -51.007  1.00 17.08           C  
ATOM    326  N   GLU A  45     -34.613   2.161 -50.056  1.00 18.32           N  
ATOM    327  CA  GLU A  45     -34.383   3.586 -50.231  1.00 19.66           C  
ATOM    328  C   GLU A  45     -33.548   4.197 -49.132  1.00 20.59           C  
ATOM    329  O   GLU A  45     -32.687   5.052 -49.477  1.00 19.97           O  
ATOM    330  CB  GLU A  45     -35.739   4.283 -50.395  1.00 21.11           C  
ATOM    331  CG  GLU A  45     -36.573   3.972 -51.667  1.00 24.84           C  
ATOM    332  CD  GLU A  45     -37.907   4.701 -51.686  1.00 28.26           C  
ATOM    333  OE1 GLU A  45     -38.044   5.718 -51.032  1.00 30.21           O  
ATOM    334  OE2 GLU A  45     -38.855   4.254 -52.390  1.00 29.69           O  
ATOM    335  N   LYS A  46     -33.638   3.748 -47.872  1.00 21.12           N  
ATOM    336  CA  LYS A  46     -32.886   4.194 -46.705  1.00 22.53           C  
ATOM    337  C   LYS A  46     -31.429   3.789 -46.810  1.00 22.49           C  
ATOM    338  O   LYS A  46     -30.614   4.620 -46.408  1.00 22.10           O  
ATOM    339  CB  LYS A  46     -33.311   3.656 -45.345  1.00 27.95           C  
ATOM    340  CG  LYS A  46     -34.610   4.356 -44.844  1.00 35.28           C  
ATOM    341  CD  LYS A  46     -35.312   3.336 -43.917  1.00 40.27           C  
ATOM    342  CE  LYS A  46     -35.920   4.100 -42.744  1.00 43.82           C  
ATOM    343  NZ  LYS A  46     -37.150   3.389 -42.258  1.00 47.04           N  
ATOM    344  N   ALA A  47     -31.128   2.646 -47.412  1.00 22.00           N  
ATOM    345  CA  ALA A  47     -29.787   2.152 -47.725  1.00 21.53           C  
ATOM    346  C   ALA A  47     -29.079   2.830 -48.881  1.00 21.84           C  
ATOM    347  O   ALA A  47     -27.883   2.666 -49.301  1.00 21.99           O  
ATOM    348  CB  ALA A  47     -29.943   0.665 -48.047  1.00 19.23           C  
ATOM    349  N   ASP A  48     -29.802   3.630 -49.663  1.00 23.04           N  
ATOM    350  CA  ASP A  48     -29.505   4.436 -50.845  1.00 24.21           C  
ATOM    351  C   ASP A  48     -28.878   3.506 -51.900  1.00 22.93           C  
ATOM    352  O   ASP A  48     -27.778   3.782 -52.407  1.00 21.17           O  
ATOM    353  CB  ASP A  48     -28.621   5.687 -50.554  1.00 29.46           C  
ATOM    354  CG  ASP A  48     -28.990   6.575 -49.366  1.00 33.97           C  
ATOM    355  OD1 ASP A  48     -30.049   7.280 -49.473  1.00 35.91           O  
ATOM    356  OD2 ASP A  48     -28.292   6.605 -48.315  1.00 35.44           O  
ATOM    357  N   ALA A  49     -29.550   2.399 -52.179  1.00 21.00           N  
ATOM    358  CA  ALA A  49     -29.107   1.387 -53.124  1.00 18.77           C  
ATOM    359  C   ALA A  49     -29.301   1.946 -54.513  1.00 16.77           C  
ATOM    360  O   ALA A  49     -30.202   2.773 -54.856  1.00 17.65           O  
ATOM    361  CB  ALA A  49     -29.911   0.123 -52.874  1.00 20.73           C  
ATOM    362  N   THR A  50     -28.347   1.569 -55.352  1.00 16.39           N  
ATOM    363  CA  THR A  50     -28.320   2.066 -56.757  1.00 17.05           C  
ATOM    364  C   THR A  50     -28.270   0.902 -57.730  1.00 16.97           C  
ATOM    365  O   THR A  50     -27.909  -0.241 -57.371  1.00 19.09           O  
ATOM    366  CB  THR A  50     -27.170   3.130 -56.941  1.00 18.38           C  
ATOM    367  OG1 THR A  50     -25.905   2.406 -56.642  1.00 18.11           O  
ATOM    368  CG2 THR A  50     -27.163   4.419 -56.075  1.00 19.24           C  
ATOM    369  N   PHE A  51     -28.696   1.164 -58.969  1.00 16.95           N  
ATOM    370  CA  PHE A  51     -28.621   0.059 -59.926  1.00 18.01           C  
ATOM    371  C   PHE A  51     -27.194  -0.091 -60.453  1.00 18.66           C  
ATOM    372  O   PHE A  51     -26.460   0.880 -60.646  1.00 20.80           O  
ATOM    373  CB  PHE A  51     -29.569   0.298 -61.097  1.00 17.58           C  
ATOM    374  CG  PHE A  51     -31.003   0.393 -60.716  1.00 17.69           C  
ATOM    375  CD1 PHE A  51     -31.749  -0.776 -60.608  1.00 17.81           C  
ATOM    376  CD2 PHE A  51     -31.590   1.635 -60.479  1.00 20.42           C  
ATOM    377  CE1 PHE A  51     -33.100  -0.714 -60.260  1.00 19.12           C  
ATOM    378  CE2 PHE A  51     -32.969   1.694 -60.129  1.00 20.51           C  
ATOM    379  CZ  PHE A  51     -33.713   0.516 -60.032  1.00 18.92           C  
ATOM    380  N   LEU A  52     -26.873  -1.318 -60.733  1.00 20.23           N  
ATOM    381  CA  LEU A  52     -25.704  -1.840 -61.427  1.00 21.01           C  
ATOM    382  C   LEU A  52     -26.265  -2.146 -62.831  1.00 21.38           C  
ATOM    383  O   LEU A  52     -25.679  -1.823 -63.889  1.00 22.80           O  
ATOM    384  CB  LEU A  52     -25.042  -3.055 -60.771  1.00 22.02           C  
ATOM    385  CG  LEU A  52     -24.180  -2.651 -59.538  1.00 22.12           C  
ATOM    386  CD1 LEU A  52     -23.823  -3.791 -58.623  1.00 21.76           C  
ATOM    387  CD2 LEU A  52     -22.832  -2.126 -60.072  1.00 23.65           C  
ATOM    388  N   TYR A  53     -27.438  -2.791 -62.882  1.00 21.23           N  
ATOM    389  CA  TYR A  53     -28.113  -3.174 -64.151  1.00 21.78           C  
ATOM    390  C   TYR A  53     -29.605  -3.502 -63.939  1.00 22.56           C  
ATOM    391  O   TYR A  53     -29.973  -4.114 -62.923  1.00 22.51           O  
ATOM    392  CB  TYR A  53     -27.380  -4.321 -64.837  1.00 20.63           C  
ATOM    393  CG  TYR A  53     -27.835  -5.025 -66.089  1.00 21.38           C  
ATOM    394  CD1 TYR A  53     -27.796  -4.306 -67.300  1.00 20.63           C  
ATOM    395  CD2 TYR A  53     -28.343  -6.321 -66.168  1.00 21.62           C  
ATOM    396  CE1 TYR A  53     -28.200  -4.840 -68.514  1.00 22.06           C  
ATOM    397  CE2 TYR A  53     -28.771  -6.897 -67.368  1.00 21.19           C  
ATOM    398  CZ  TYR A  53     -28.692  -6.152 -68.525  1.00 22.98           C  
ATOM    399  OH  TYR A  53     -29.113  -6.737 -69.706  1.00 27.06           O  
ATOM    400  N   SER A  54     -30.421  -3.051 -64.883  1.00 21.64           N  
ATOM    401  CA  SER A  54     -31.878  -3.361 -64.751  1.00 22.58           C  
ATOM    402  C   SER A  54     -32.210  -3.949 -66.138  1.00 23.16           C  
ATOM    403  O   SER A  54     -31.649  -3.571 -67.205  1.00 23.68           O  
ATOM    404  CB  SER A  54     -32.745  -2.210 -64.302  1.00 22.53           C  
ATOM    405  OG  SER A  54     -32.746  -1.239 -65.341  1.00 28.86           O  
ATOM    406  N   PHE A  55     -33.081  -4.944 -66.087  1.00 21.93           N  
ATOM    407  CA  PHE A  55     -33.483  -5.727 -67.281  1.00 22.27           C  
ATOM    408  C   PHE A  55     -34.980  -5.998 -67.284  1.00 23.47           C  
ATOM    409  O   PHE A  55     -35.591  -6.178 -66.190  1.00 22.62           O  
ATOM    410  CB  PHE A  55     -32.671  -7.013 -67.317  1.00 20.82           C  
ATOM    411  CG  PHE A  55     -32.490  -7.788 -66.034  1.00 19.97           C  
ATOM    412  CD1 PHE A  55     -31.479  -7.449 -65.128  1.00 18.58           C  
ATOM    413  CD2 PHE A  55     -33.330  -8.876 -65.764  1.00 20.24           C  
ATOM    414  CE1 PHE A  55     -31.318  -8.151 -63.948  1.00 19.90           C  
ATOM    415  CE2 PHE A  55     -33.173  -9.627 -64.573  1.00 19.67           C  
ATOM    416  CZ  PHE A  55     -32.152  -9.247 -63.689  1.00 21.29           C  
ATOM    417  N   GLU A  56     -35.576  -5.976 -68.456  1.00 23.45           N  
ATOM    418  CA  GLU A  56     -37.040  -6.263 -68.510  1.00 25.23           C  
ATOM    419  C   GLU A  56     -37.239  -7.217 -69.678  1.00 26.31           C  
ATOM    420  O   GLU A  56     -36.622  -7.018 -70.749  1.00 25.57           O  
ATOM    421  CB  GLU A  56     -37.944  -5.043 -68.673  1.00 28.78           C  
ATOM    422  CG  GLU A  56     -37.927  -4.267 -69.967  1.00 35.69           C  
ATOM    423  CD  GLU A  56     -38.175  -2.795 -70.017  1.00 40.66           C  
ATOM    424  OE1 GLU A  56     -38.923  -2.203 -69.246  1.00 43.52           O  
ATOM    425  OE2 GLU A  56     -37.508  -2.228 -70.922  1.00 42.70           O  
ATOM    426  N   ASP A  57     -38.035  -8.237 -69.503  1.00 28.06           N  
ATOM    427  CA  ASP A  57     -38.328  -9.218 -70.561  1.00 31.49           C  
ATOM    428  C   ASP A  57     -37.114  -9.714 -71.343  1.00 31.05           C  
ATOM    429  O   ASP A  57     -37.027  -9.605 -72.607  1.00 31.89           O  
ATOM    430  CB  ASP A  57     -39.376  -8.568 -71.501  1.00 38.23           C  
ATOM    431  CG  ASP A  57     -39.978  -9.589 -72.485  1.00 45.31           C  
ATOM    432  OD1 ASP A  57     -40.129 -10.798 -72.131  1.00 47.15           O  
ATOM    433  OD2 ASP A  57     -40.158  -9.107 -73.636  1.00 48.03           O  
ATOM    434  N   SER A  58     -36.165 -10.294 -70.629  1.00 28.50           N  
ATOM    435  CA  SER A  58     -34.953 -10.810 -71.270  1.00 27.45           C  
ATOM    436  C   SER A  58     -35.157 -12.313 -71.439  1.00 26.67           C  
ATOM    437  O   SER A  58     -35.974 -12.975 -70.768  1.00 26.20           O  
ATOM    438  CB  SER A  58     -33.740 -10.471 -70.425  1.00 28.06           C  
ATOM    439  OG  SER A  58     -33.556  -9.060 -70.319  1.00 30.47           O  
ATOM    440  N   GLY A  59     -34.322 -12.819 -72.302  1.00 26.47           N  
ATOM    441  CA  GLY A  59     -34.197 -14.231 -72.674  1.00 26.54           C  
ATOM    442  C   GLY A  59     -35.596 -14.767 -72.940  1.00 27.85           C  
ATOM    443  O   GLY A  59     -36.402 -14.103 -73.595  1.00 27.77           O  
ATOM    444  N   VAL A  60     -35.791 -15.945 -72.413  1.00 28.80           N  
ATOM    445  CA  VAL A  60     -37.015 -16.757 -72.468  1.00 30.82           C  
ATOM    446  C   VAL A  60     -37.756 -16.704 -71.122  1.00 31.68           C  
ATOM    447  O   VAL A  60     -37.240 -16.797 -69.981  1.00 32.59           O  
ATOM    448  CB  VAL A  60     -36.573 -18.148 -72.935  1.00 32.71           C  
ATOM    449  CG1 VAL A  60     -37.507 -19.315 -72.618  1.00 35.38           C  
ATOM    450  CG2 VAL A  60     -36.293 -18.062 -74.462  1.00 32.98           C  
ATOM    451  N   GLY A  61     -39.072 -16.512 -71.303  1.00 31.79           N  
ATOM    452  CA  GLY A  61     -40.001 -16.423 -70.169  1.00 30.16           C  
ATOM    453  C   GLY A  61     -40.091 -15.073 -69.499  1.00 29.88           C  
ATOM    454  O   GLY A  61     -40.532 -15.063 -68.325  1.00 30.22           O  
ATOM    455  N   ASP A  62     -39.684 -13.994 -70.148  1.00 28.02           N  
ATOM    456  CA  ASP A  62     -39.786 -12.644 -69.580  1.00 26.78           C  
ATOM    457  C   ASP A  62     -39.032 -12.467 -68.252  1.00 24.50           C  
ATOM    458  O   ASP A  62     -39.602 -12.062 -67.206  1.00 24.90           O  
ATOM    459  CB  ASP A  62     -41.265 -12.261 -69.488  1.00 29.29           C  
ATOM    460  CG  ASP A  62     -41.727 -10.885 -69.074  1.00 32.75           C  
ATOM    461  OD1 ASP A  62     -41.131  -9.815 -69.299  1.00 32.24           O  
ATOM    462  OD2 ASP A  62     -42.815 -10.842 -68.401  1.00 33.83           O  
ATOM    463  N   VAL A  63     -37.747 -12.745 -68.357  1.00 21.73           N  
ATOM    464  CA  VAL A  63     -36.817 -12.601 -67.191  1.00 19.30           C  
ATOM    465  C   VAL A  63     -36.704 -11.088 -66.949  1.00 17.48           C  
ATOM    466  O   VAL A  63     -36.292 -10.255 -67.817  1.00 17.11           O  
ATOM    467  CB  VAL A  63     -35.516 -13.363 -67.410  1.00 18.96           C  
ATOM    468  CG1 VAL A  63     -34.572 -13.069 -66.198  1.00 20.90           C  
ATOM    469  CG2 VAL A  63     -35.567 -14.893 -67.602  1.00 18.06           C  
ATOM    470  N   THR A  64     -37.192 -10.691 -65.762  1.00 16.62           N  
ATOM    471  CA  THR A  64     -37.262  -9.245 -65.367  1.00 16.25           C  
ATOM    472  C   THR A  64     -36.706  -8.975 -63.991  1.00 16.26           C  
ATOM    473  O   THR A  64     -36.916  -9.870 -63.141  1.00 18.74           O  
ATOM    474  CB  THR A  64     -38.742  -8.737 -65.455  1.00 14.55           C  
ATOM    475  OG1 THR A  64     -39.130  -8.876 -66.848  1.00 16.21           O  
ATOM    476  CG2 THR A  64     -38.913  -7.284 -65.042  1.00 15.39           C  
ATOM    477  N   GLY A  65     -35.981  -7.874 -63.793  1.00 16.42           N  
ATOM    478  CA  GLY A  65     -35.407  -7.598 -62.433  1.00 16.36           C  
ATOM    479  C   GLY A  65     -34.346  -6.518 -62.442  1.00 16.56           C  
ATOM    480  O   GLY A  65     -34.332  -5.569 -63.274  1.00 16.49           O  
ATOM    481  N   PHE A  66     -33.394  -6.675 -61.503  1.00 15.45           N  
ATOM    482  CA  PHE A  66     -32.247  -5.729 -61.410  1.00 15.41           C  
ATOM    483  C   PHE A  66     -31.101  -6.318 -60.594  1.00 15.43           C  
ATOM    484  O   PHE A  66     -31.254  -7.282 -59.814  1.00 14.98           O  
ATOM    485  CB  PHE A  66     -32.669  -4.367 -60.839  1.00 14.46           C  
ATOM    486  CG  PHE A  66     -33.262  -4.383 -59.445  1.00 14.76           C  
ATOM    487  CD1 PHE A  66     -32.431  -4.421 -58.323  1.00 14.33           C  
ATOM    488  CD2 PHE A  66     -34.640  -4.366 -59.263  1.00 16.03           C  
ATOM    489  CE1 PHE A  66     -32.931  -4.469 -57.039  1.00 16.89           C  
ATOM    490  CE2 PHE A  66     -35.182  -4.406 -57.978  1.00 14.79           C  
ATOM    491  CZ  PHE A  66     -34.320  -4.452 -56.849  1.00 16.21           C  
ATOM    492  N   LEU A  67     -29.943  -5.646 -60.761  1.00 15.56           N  
ATOM    493  CA  LEU A  67     -28.694  -5.937 -60.058  1.00 14.23           C  
ATOM    494  C   LEU A  67     -28.426  -4.637 -59.302  1.00 13.15           C  
ATOM    495  O   LEU A  67     -28.351  -3.639 -60.032  1.00 14.26           O  
ATOM    496  CB  LEU A  67     -27.484  -6.341 -60.945  1.00 16.25           C  
ATOM    497  CG  LEU A  67     -26.225  -6.667 -60.111  1.00 14.41           C  
ATOM    498  CD1 LEU A  67     -26.361  -8.060 -59.453  1.00 13.53           C  
ATOM    499  CD2 LEU A  67     -24.870  -6.771 -60.847  1.00 14.38           C  
ATOM    500  N   ALA A  68     -28.316  -4.691 -57.997  1.00 14.01           N  
ATOM    501  CA  ALA A  68     -28.144  -3.466 -57.213  1.00 15.03           C  
ATOM    502  C   ALA A  68     -26.865  -3.431 -56.381  1.00 16.41           C  
ATOM    503  O   ALA A  68     -26.348  -4.534 -56.024  1.00 17.69           O  
ATOM    504  CB  ALA A  68     -29.329  -3.438 -56.257  1.00 14.02           C  
ATOM    505  N   LEU A  69     -26.421  -2.231 -56.073  1.00 16.90           N  
ATOM    506  CA  LEU A  69     -25.258  -2.006 -55.232  1.00 17.12           C  
ATOM    507  C   LEU A  69     -25.780  -1.317 -53.983  1.00 16.52           C  
ATOM    508  O   LEU A  69     -26.386  -0.248 -54.173  1.00 17.43           O  
ATOM    509  CB  LEU A  69     -24.215  -1.076 -55.832  1.00 18.20           C  
ATOM    510  CG  LEU A  69     -22.944  -0.885 -55.009  1.00 18.57           C  
ATOM    511  CD1 LEU A  69     -22.075  -2.130 -54.962  1.00 20.70           C  
ATOM    512  CD2 LEU A  69     -22.069   0.155 -55.723  1.00 21.51           C  
ATOM    513  N   ASP A  70     -25.498  -1.880 -52.833  1.00 16.36           N  
ATOM    514  CA  ASP A  70     -25.951  -1.282 -51.555  1.00 14.56           C  
ATOM    515  C   ASP A  70     -24.726  -0.996 -50.678  1.00 16.35           C  
ATOM    516  O   ASP A  70     -24.183  -1.925 -50.004  1.00 14.41           O  
ATOM    517  CB  ASP A  70     -26.972  -2.250 -50.953  1.00 16.29           C  
ATOM    518  CG  ASP A  70     -27.473  -1.939 -49.557  1.00 15.79           C  
ATOM    519  OD1 ASP A  70     -26.927  -1.083 -48.820  1.00 16.19           O  
ATOM    520  OD2 ASP A  70     -28.495  -2.534 -49.114  1.00 16.87           O  
ATOM    521  N   ASN A  71     -24.337   0.282 -50.585  1.00 15.30           N  
ATOM    522  CA  ASN A  71     -23.183   0.615 -49.721  1.00 19.54           C  
ATOM    523  C   ASN A  71     -23.562   0.716 -48.244  1.00 20.06           C  
ATOM    524  O   ASN A  71     -22.573   0.977 -47.479  1.00 22.47           O  
ATOM    525  CB  ASN A  71     -22.433   1.887 -50.191  1.00 21.19           C  
ATOM    526  CG  ASN A  71     -21.948   1.812 -51.618  1.00 23.47           C  
ATOM    527  OD1 ASN A  71     -22.070   2.853 -52.333  1.00 28.77           O  
ATOM    528  ND2 ASN A  71     -21.427   0.714 -52.137  1.00 23.20           N  
ATOM    529  N   THR A  72     -24.742   0.603 -47.722  1.00 19.17           N  
ATOM    530  CA  THR A  72     -25.029   0.704 -46.274  1.00 19.82           C  
ATOM    531  C   THR A  72     -24.829  -0.706 -45.686  1.00 20.44           C  
ATOM    532  O   THR A  72     -24.088  -0.956 -44.714  1.00 21.41           O  
ATOM    533  CB  THR A  72     -26.458   1.295 -45.936  1.00 19.11           C  
ATOM    534  OG1 THR A  72     -26.412   2.678 -46.450  1.00 20.03           O  
ATOM    535  CG2 THR A  72     -26.848   1.148 -44.433  1.00 20.80           C  
ATOM    536  N   ASN A  73     -25.486  -1.630 -46.409  1.00 18.84           N  
ATOM    537  CA  ASN A  73     -25.451  -3.059 -46.037  1.00 18.81           C  
ATOM    538  C   ASN A  73     -24.251  -3.735 -46.668  1.00 16.99           C  
ATOM    539  O   ASN A  73     -23.898  -4.824 -46.181  1.00 17.90           O  
ATOM    540  CB  ASN A  73     -26.802  -3.750 -46.316  1.00 17.70           C  
ATOM    541  CG  ASN A  73     -27.919  -3.039 -45.568  1.00 19.86           C  
ATOM    542  OD1 ASN A  73     -28.859  -2.375 -46.128  1.00 22.45           O  
ATOM    543  ND2 ASN A  73     -27.808  -3.093 -44.230  1.00 16.13           N  
ATOM    544  N   LYS A  74     -23.594  -3.173 -47.633  1.00 17.41           N  
ATOM    545  CA  LYS A  74     -22.383  -3.785 -48.251  1.00 19.31           C  
ATOM    546  C   LYS A  74     -22.791  -5.023 -49.000  1.00 17.88           C  
ATOM    547  O   LYS A  74     -22.256  -6.132 -48.811  1.00 17.90           O  
ATOM    548  CB  LYS A  74     -21.270  -4.073 -47.206  1.00 19.92           C  
ATOM    549  CG  LYS A  74     -20.823  -2.804 -46.458  1.00 22.72           C  
ATOM    550  CD  LYS A  74     -20.575  -1.544 -47.384  1.00 26.36           C  
ATOM    551  CE  LYS A  74     -20.443  -0.394 -46.322  1.00 28.68           C  
ATOM    552  NZ  LYS A  74     -19.134   0.314 -46.369  1.00 33.47           N  
ATOM    553  N   LEU A  75     -23.747  -4.927 -49.935  1.00 17.37           N  
ATOM    554  CA  LEU A  75     -24.277  -6.061 -50.711  1.00 15.47           C  
ATOM    555  C   LEU A  75     -24.309  -5.791 -52.212  1.00 15.10           C  
ATOM    556  O   LEU A  75     -24.395  -4.615 -52.624  1.00 15.24           O  
ATOM    557  CB  LEU A  75     -25.750  -6.309 -50.374  1.00 14.44           C  
ATOM    558  CG  LEU A  75     -26.243  -6.287 -48.930  1.00 14.05           C  
ATOM    559  CD1 LEU A  75     -27.760  -6.361 -48.886  1.00 14.12           C  
ATOM    560  CD2 LEU A  75     -25.610  -7.466 -48.161  1.00 14.70           C  
ATOM    561  N   ILE A  76     -24.322  -6.877 -52.917  1.00 15.45           N  
ATOM    562  CA  ILE A  76     -24.486  -7.014 -54.356  1.00 14.67           C  
ATOM    563  C   ILE A  76     -25.784  -7.900 -54.399  1.00 15.06           C  
ATOM    564  O   ILE A  76     -25.771  -9.065 -53.930  1.00 14.96           O  
ATOM    565  CB  ILE A  76     -23.404  -7.720 -55.172  1.00 15.48           C  
ATOM    566  CG1 ILE A  76     -22.019  -7.072 -55.036  1.00 17.59           C  
ATOM    567  CG2 ILE A  76     -23.763  -7.850 -56.721  1.00 18.94           C  
ATOM    568  CD1 ILE A  76     -21.927  -5.637 -55.523  1.00 17.86           C  
ATOM    569  N   VAL A  77     -26.877  -7.275 -54.838  1.00 14.23           N  
ATOM    570  CA  VAL A  77     -28.177  -7.912 -54.848  1.00 13.81           C  
ATOM    571  C   VAL A  77     -28.763  -8.133 -56.252  1.00 12.55           C  
ATOM    572  O   VAL A  77     -29.005  -7.102 -56.897  1.00 14.85           O  
ATOM    573  CB  VAL A  77     -29.180  -7.112 -53.996  1.00 12.55           C  
ATOM    574  CG1 VAL A  77     -30.570  -7.871 -53.904  1.00 13.57           C  
ATOM    575  CG2 VAL A  77     -28.774  -6.740 -52.552  1.00 15.79           C  
ATOM    576  N   LEU A  78     -28.997  -9.419 -56.508  1.00 12.86           N  
ATOM    577  CA  LEU A  78     -29.651  -9.756 -57.774  1.00 12.39           C  
ATOM    578  C   LEU A  78     -31.116 -10.004 -57.425  1.00 13.17           C  
ATOM    579  O   LEU A  78     -31.360 -10.993 -56.664  1.00 12.58           O  
ATOM    580  CB  LEU A  78     -29.062 -10.987 -58.464  1.00 14.60           C  
ATOM    581  CG  LEU A  78     -28.990 -11.157 -60.001  1.00 20.51           C  
ATOM    582  CD1 LEU A  78     -29.004 -12.648 -60.441  1.00 16.77           C  
ATOM    583  CD2 LEU A  78     -30.048 -10.399 -60.828  1.00 16.79           C  
ATOM    584  N   SER A  79     -32.072  -9.255 -57.932  1.00 13.34           N  
ATOM    585  CA  SER A  79     -33.494  -9.493 -57.596  1.00 13.72           C  
ATOM    586  C   SER A  79     -34.372  -9.847 -58.798  1.00 13.75           C  
ATOM    587  O   SER A  79     -34.352  -9.046 -59.736  1.00 13.99           O  
ATOM    588  CB  SER A  79     -34.013  -8.224 -56.916  1.00 13.89           C  
ATOM    589  OG  SER A  79     -35.389  -8.358 -56.465  1.00 13.75           O  
ATOM    590  N   PHE A  80     -35.068 -10.978 -58.751  1.00 14.70           N  
ATOM    591  CA  PHE A  80     -35.920 -11.341 -59.891  1.00 15.31           C  
ATOM    592  C   PHE A  80     -37.398 -11.087 -59.553  1.00 16.31           C  
ATOM    593  O   PHE A  80     -37.883 -11.420 -58.458  1.00 17.74           O  
ATOM    594  CB  PHE A  80     -35.738 -12.776 -60.254  1.00 12.91           C  
ATOM    595  CG  PHE A  80     -34.414 -13.207 -60.825  1.00 15.39           C  
ATOM    596  CD1 PHE A  80     -34.151 -13.028 -62.192  1.00 16.17           C  
ATOM    597  CD2 PHE A  80     -33.478 -13.826 -60.008  1.00 16.76           C  
ATOM    598  CE1 PHE A  80     -32.943 -13.449 -62.721  1.00 19.10           C  
ATOM    599  CE2 PHE A  80     -32.255 -14.283 -60.546  1.00 17.46           C  
ATOM    600  CZ  PHE A  80     -31.991 -14.131 -61.900  1.00 17.52           C  
ATOM    601  N   ARG A  81     -38.106 -10.507 -60.498  1.00 16.25           N  
ATOM    602  CA  ARG A  81     -39.510 -10.220 -60.411  1.00 15.39           C  
ATOM    603  C   ARG A  81     -40.236 -11.548 -60.654  1.00 17.54           C  
ATOM    604  O   ARG A  81     -39.800 -12.362 -61.514  1.00 18.73           O  
ATOM    605  CB  ARG A  81     -39.925  -9.225 -61.515  1.00 15.07           C  
ATOM    606  CG  ARG A  81     -41.385  -8.755 -61.312  1.00 17.31           C  
ATOM    607  CD  ARG A  81     -41.924  -7.846 -62.360  1.00 17.66           C  
ATOM    608  NE  ARG A  81     -42.434  -8.775 -63.371  1.00 20.91           N  
ATOM    609  CZ  ARG A  81     -42.691  -8.553 -64.648  1.00 21.97           C  
ATOM    610  NH1 ARG A  81     -42.797  -7.327 -65.097  1.00 24.47           N  
ATOM    611  NH2 ARG A  81     -42.682  -9.492 -65.602  1.00 22.61           N  
ATOM    612  N   GLY A  82     -41.357 -11.751 -59.969  1.00 18.17           N  
ATOM    613  CA  GLY A  82     -42.177 -12.973 -60.228  1.00 20.89           C  
ATOM    614  C   GLY A  82     -43.053 -12.494 -61.411  1.00 23.52           C  
ATOM    615  O   GLY A  82     -42.733 -11.506 -62.145  1.00 23.18           O  
ATOM    616  N   SER A  83     -44.154 -13.177 -61.604  1.00 25.54           N  
ATOM    617  CA  SER A  83     -44.971 -12.707 -62.777  1.00 29.26           C  
ATOM    618  C   SER A  83     -45.870 -11.516 -62.491  1.00 31.11           C  
ATOM    619  O   SER A  83     -46.431 -11.215 -61.393  1.00 29.72           O  
ATOM    620  CB  SER A  83     -45.571 -14.021 -63.228  1.00 31.56           C  
ATOM    621  OG  SER A  83     -46.951 -13.890 -63.400  1.00 36.36           O  
ATOM    622  N   ARG A  84     -46.197 -10.881 -63.606  1.00 34.16           N  
ATOM    623  CA  ARG A  84     -47.126  -9.701 -63.589  1.00 37.58           C  
ATOM    624  C   ARG A  84     -48.536 -10.188 -63.331  1.00 39.09           C  
ATOM    625  O   ARG A  84     -49.311  -9.301 -62.798  1.00 40.12           O  
ATOM    626  CB  ARG A  84     -46.731  -8.918 -64.818  1.00 39.68           C  
ATOM    627  CG  ARG A  84     -46.991  -7.446 -65.099  1.00 41.64           C  
ATOM    628  CD  ARG A  84     -47.308  -6.612 -63.937  1.00 43.17           C  
ATOM    629  NE  ARG A  84     -46.379  -6.175 -62.951  1.00 42.74           N  
ATOM    630  CZ  ARG A  84     -46.519  -5.972 -61.640  1.00 42.21           C  
ATOM    631  NH1 ARG A  84     -47.207  -6.254 -60.557  1.00 40.44           N  
ATOM    632  NH2 ARG A  84     -45.871  -4.755 -61.532  1.00 42.64           N  
ATOM    633  N   SER A  85     -49.009 -11.409 -63.470  1.00 39.38           N  
ATOM    634  CA  SER A  85     -50.353 -11.824 -63.146  1.00 41.69           C  
ATOM    635  C   SER A  85     -50.439 -13.156 -62.455  1.00 41.98           C  
ATOM    636  O   SER A  85     -50.709 -14.181 -63.164  1.00 41.91           O  
ATOM    637  CB  SER A  85     -51.190 -11.865 -64.453  1.00 45.92           C  
ATOM    638  OG  SER A  85     -51.514 -10.626 -65.044  1.00 51.94           O  
ATOM    639  N   ILE A  86     -50.297 -13.296 -61.157  1.00 42.25           N  
ATOM    640  CA  ILE A  86     -50.456 -14.552 -60.458  1.00 43.56           C  
ATOM    641  C   ILE A  86     -51.608 -15.488 -60.805  1.00 44.15           C  
ATOM    642  O   ILE A  86     -51.269 -16.719 -60.830  1.00 43.68           O  
ATOM    643  CB  ILE A  86     -50.681 -14.423 -58.876  1.00 44.78           C  
ATOM    644  CG1 ILE A  86     -51.700 -13.300 -58.615  1.00 48.00           C  
ATOM    645  CG2 ILE A  86     -49.474 -14.128 -58.026  1.00 45.99           C  
ATOM    646  CD1 ILE A  86     -53.161 -13.664 -58.306  1.00 50.24           C  
ATOM    647  N   GLU A  87     -52.854 -15.222 -61.109  1.00 45.02           N  
ATOM    648  CA  GLU A  87     -53.866 -16.261 -61.373  1.00 45.94           C  
ATOM    649  C   GLU A  87     -53.652 -17.112 -62.598  1.00 46.30           C  
ATOM    650  O   GLU A  87     -54.147 -18.266 -62.610  1.00 45.81           O  
ATOM    651  CB  GLU A  87     -55.231 -15.550 -61.304  1.00 48.20           C  
ATOM    652  CG  GLU A  87     -55.670 -15.488 -59.827  1.00 51.38           C  
ATOM    653  CD  GLU A  87     -56.515 -14.285 -59.503  1.00 54.87           C  
ATOM    654  OE1 GLU A  87     -56.078 -13.178 -59.195  1.00 55.04           O  
ATOM    655  OE2 GLU A  87     -57.741 -14.584 -59.612  1.00 56.82           O  
ATOM    656  N   ASN A  88     -52.909 -16.697 -63.579  1.00 47.74           N  
ATOM    657  CA  ASN A  88     -52.487 -17.316 -64.805  1.00 49.96           C  
ATOM    658  C   ASN A  88     -51.477 -18.451 -64.785  1.00 51.09           C  
ATOM    659  O   ASN A  88     -51.610 -19.339 -65.675  1.00 51.61           O  
ATOM    660  CB  ASN A  88     -51.975 -16.064 -65.589  1.00 53.03           C  
ATOM    661  CG  ASN A  88     -53.150 -15.608 -66.463  1.00 55.79           C  
ATOM    662  OD1 ASN A  88     -52.892 -15.642 -67.690  1.00 58.12           O  
ATOM    663  ND2 ASN A  88     -54.308 -15.274 -65.894  1.00 56.02           N  
ATOM    664  N   TRP A  89     -50.528 -18.558 -63.857  1.00 51.54           N  
ATOM    665  CA  TRP A  89     -49.566 -19.690 -63.826  1.00 52.57           C  
ATOM    666  C   TRP A  89     -50.228 -20.462 -62.679  1.00 50.51           C  
ATOM    667  O   TRP A  89     -50.046 -21.678 -62.966  1.00 50.01           O  
ATOM    668  CB  TRP A  89     -48.088 -19.842 -63.622  1.00 60.76           C  
ATOM    669  CG  TRP A  89     -46.890 -19.577 -64.430  1.00 67.74           C  
ATOM    670  CD1 TRP A  89     -46.585 -18.457 -65.195  1.00 69.79           C  
ATOM    671  CD2 TRP A  89     -45.679 -20.337 -64.493  1.00 71.02           C  
ATOM    672  NE1 TRP A  89     -45.301 -18.408 -65.624  1.00 72.40           N  
ATOM    673  CE2 TRP A  89     -44.745 -19.617 -65.293  1.00 72.76           C  
ATOM    674  CE3 TRP A  89     -45.337 -21.593 -64.025  1.00 72.14           C  
ATOM    675  CZ2 TRP A  89     -43.483 -20.108 -65.628  1.00 73.22           C  
ATOM    676  CZ3 TRP A  89     -44.110 -22.067 -64.365  1.00 73.71           C  
ATOM    677  CH2 TRP A  89     -43.189 -21.364 -65.149  1.00 73.55           C  
ATOM    678  N   ILE A  90     -51.212 -20.177 -61.845  1.00 48.88           N  
ATOM    679  CA  ILE A  90     -51.801 -21.397 -61.131  1.00 47.82           C  
ATOM    680  C   ILE A  90     -52.489 -22.223 -62.246  1.00 48.20           C  
ATOM    681  O   ILE A  90     -52.465 -23.479 -62.073  1.00 48.25           O  
ATOM    682  CB  ILE A  90     -52.445 -21.042 -59.751  1.00 46.58           C  
ATOM    683  CG1 ILE A  90     -53.933 -21.534 -59.726  1.00 45.60           C  
ATOM    684  CG2 ILE A  90     -52.278 -19.565 -59.301  1.00 44.72           C  
ATOM    685  CD1 ILE A  90     -53.981 -23.065 -59.351  1.00 45.29           C  
ATOM    686  N   GLY A  91     -52.971 -21.820 -63.415  1.00 48.03           N  
ATOM    687  CA  GLY A  91     -53.353 -22.504 -64.605  1.00 48.24           C  
ATOM    688  C   GLY A  91     -52.131 -23.206 -65.243  1.00 48.42           C  
ATOM    689  O   GLY A  91     -52.397 -24.307 -65.790  1.00 48.58           O  
ATOM    690  N   ASN A  92     -50.866 -22.852 -65.171  1.00 48.52           N  
ATOM    691  CA  ASN A  92     -49.658 -23.479 -65.674  1.00 48.54           C  
ATOM    692  C   ASN A  92     -49.763 -25.030 -65.849  1.00 48.08           C  
ATOM    693  O   ASN A  92     -50.230 -25.837 -65.035  1.00 47.73           O  
ATOM    694  CB  ASN A  92     -48.311 -23.343 -64.894  1.00 49.92           C  
ATOM    695  CG  ASN A  92     -48.156 -23.877 -63.495  1.00 51.41           C  
ATOM    696  OD1 ASN A  92     -48.669 -24.903 -62.989  1.00 53.53           O  
ATOM    697  ND2 ASN A  92     -47.496 -23.198 -62.534  1.00 51.39           N  
ATOM    698  N   LEU A  93     -49.224 -25.374 -67.013  1.00 47.49           N  
ATOM    699  CA  LEU A  93     -49.134 -26.763 -67.475  1.00 47.75           C  
ATOM    700  C   LEU A  93     -47.705 -27.127 -67.880  1.00 47.61           C  
ATOM    701  O   LEU A  93     -47.523 -28.324 -68.252  1.00 48.30           O  
ATOM    702  CB  LEU A  93     -50.101 -27.134 -68.619  1.00 46.88           C  
ATOM    703  CG  LEU A  93     -51.522 -27.538 -68.230  1.00 47.53           C  
ATOM    704  CD1 LEU A  93     -52.167 -28.212 -69.462  1.00 46.69           C  
ATOM    705  CD2 LEU A  93     -51.620 -28.486 -67.028  1.00 45.30           C  
ATOM    706  N   ASN A  94     -46.752 -26.199 -67.687  1.00 46.37           N  
ATOM    707  CA  ASN A  94     -45.380 -26.590 -68.101  1.00 45.74           C  
ATOM    708  C   ASN A  94     -44.553 -26.946 -66.876  1.00 43.76           C  
ATOM    709  O   ASN A  94     -43.519 -26.293 -66.606  1.00 44.76           O  
ATOM    710  CB  ASN A  94     -44.790 -25.508 -68.982  1.00 50.54           C  
ATOM    711  CG  ASN A  94     -45.407 -25.182 -70.324  1.00 54.75           C  
ATOM    712  OD1 ASN A  94     -46.300 -25.832 -70.916  1.00 57.49           O  
ATOM    713  ND2 ASN A  94     -44.890 -24.062 -70.876  1.00 55.59           N  
ATOM    714  N   PHE A  95     -44.958 -28.046 -66.225  1.00 40.71           N  
ATOM    715  CA  PHE A  95     -44.239 -28.539 -65.050  1.00 37.50           C  
ATOM    716  C   PHE A  95     -43.463 -29.821 -65.453  1.00 35.05           C  
ATOM    717  O   PHE A  95     -43.033 -30.529 -64.514  1.00 33.07           O  
ATOM    718  CB  PHE A  95     -45.038 -28.660 -63.761  1.00 37.26           C  
ATOM    719  CG  PHE A  95     -46.460 -29.054 -63.818  1.00 36.88           C  
ATOM    720  CD1 PHE A  95     -46.849 -30.234 -64.460  1.00 36.36           C  
ATOM    721  CD2 PHE A  95     -47.414 -28.215 -63.210  1.00 36.60           C  
ATOM    722  CE1 PHE A  95     -48.203 -30.570 -64.494  1.00 36.26           C  
ATOM    723  CE2 PHE A  95     -48.773 -28.583 -63.227  1.00 37.11           C  
ATOM    724  CZ  PHE A  95     -49.167 -29.764 -63.877  1.00 35.26           C  
ATOM    725  N   ASP A  96     -43.141 -29.987 -66.722  1.00 33.15           N  
ATOM    726  CA  ASP A  96     -42.261 -31.043 -67.190  1.00 32.90           C  
ATOM    727  C   ASP A  96     -40.913 -30.834 -66.433  1.00 30.27           C  
ATOM    728  O   ASP A  96     -40.470 -29.707 -66.215  1.00 29.21           O  
ATOM    729  CB  ASP A  96     -41.784 -31.052 -68.638  1.00 38.09           C  
ATOM    730  CG  ASP A  96     -42.713 -30.455 -69.666  1.00 43.17           C  
ATOM    731  OD1 ASP A  96     -43.035 -29.255 -69.522  1.00 46.29           O  
ATOM    732  OD2 ASP A  96     -43.129 -31.191 -70.606  1.00 44.72           O  
ATOM    733  N   LEU A  97     -40.283 -31.903 -66.064  1.00 29.80           N  
ATOM    734  CA  LEU A  97     -38.984 -31.824 -65.362  1.00 29.96           C  
ATOM    735  C   LEU A  97     -37.916 -31.876 -66.431  1.00 31.69           C  
ATOM    736  O   LEU A  97     -38.157 -32.532 -67.475  1.00 32.45           O  
ATOM    737  CB  LEU A  97     -38.947 -32.939 -64.312  1.00 26.71           C  
ATOM    738  CG  LEU A  97     -39.669 -32.649 -62.997  1.00 23.76           C  
ATOM    739  CD1 LEU A  97     -39.761 -34.033 -62.327  1.00 23.53           C  
ATOM    740  CD2 LEU A  97     -38.895 -31.621 -62.172  1.00 22.63           C  
ATOM    741  N   LYS A  98     -36.833 -31.155 -66.254  1.00 31.60           N  
ATOM    742  CA  LYS A  98     -35.745 -31.214 -67.258  1.00 33.64           C  
ATOM    743  C   LYS A  98     -34.465 -31.627 -66.525  1.00 33.95           C  
ATOM    744  O   LYS A  98     -34.388 -31.297 -65.307  1.00 34.50           O  
ATOM    745  CB  LYS A  98     -35.469 -29.942 -68.013  1.00 36.43           C  
ATOM    746  CG  LYS A  98     -36.590 -29.397 -68.899  1.00 40.55           C  
ATOM    747  CD  LYS A  98     -37.009 -30.367 -70.050  1.00 43.51           C  
ATOM    748  CE  LYS A  98     -37.010 -29.515 -71.333  1.00 45.84           C  
ATOM    749  NZ  LYS A  98     -38.205 -29.888 -72.134  1.00 47.70           N  
ATOM    750  N   GLU A  99     -33.545 -32.310 -67.186  1.00 33.18           N  
ATOM    751  CA  GLU A  99     -32.289 -32.688 -66.527  1.00 33.24           C  
ATOM    752  C   GLU A  99     -31.447 -31.442 -66.204  1.00 31.26           C  
ATOM    753  O   GLU A  99     -31.384 -30.527 -67.066  1.00 30.22           O  
ATOM    754  CB  GLU A  99     -31.349 -33.574 -67.356  1.00 37.98           C  
ATOM    755  CG  GLU A  99     -31.924 -34.912 -67.727  1.00 44.33           C  
ATOM    756  CD  GLU A  99     -31.197 -36.221 -67.710  1.00 49.35           C  
ATOM    757  OE1 GLU A  99     -30.700 -36.705 -66.683  1.00 49.95           O  
ATOM    758  OE2 GLU A  99     -31.170 -36.769 -68.860  1.00 51.09           O  
ATOM    759  N   ILE A 100     -30.823 -31.409 -65.035  1.00 28.71           N  
ATOM    760  CA  ILE A 100     -29.946 -30.297 -64.627  1.00 27.78           C  
ATOM    761  C   ILE A 100     -28.785 -31.000 -63.906  1.00 26.73           C  
ATOM    762  O   ILE A 100     -28.363 -30.813 -62.765  1.00 24.99           O  
ATOM    763  CB  ILE A 100     -30.568 -29.148 -63.762  1.00 26.70           C  
ATOM    764  CG1 ILE A 100     -31.232 -29.692 -62.447  1.00 25.38           C  
ATOM    765  CG2 ILE A 100     -31.596 -28.196 -64.497  1.00 26.87           C  
ATOM    766  CD1 ILE A 100     -31.379 -28.552 -61.367  1.00 27.73           C  
ATOM    767  N   ASN A 101     -28.171 -31.883 -64.698  1.00 27.68           N  
ATOM    768  CA  ASN A 101     -27.039 -32.748 -64.277  1.00 28.93           C  
ATOM    769  C   ASN A 101     -25.777 -31.904 -64.098  1.00 29.92           C  
ATOM    770  O   ASN A 101     -25.007 -32.185 -63.142  1.00 29.93           O  
ATOM    771  CB  ASN A 101     -26.847 -33.955 -65.190  1.00 29.03           C  
ATOM    772  CG  ASN A 101     -27.862 -35.057 -64.969  1.00 29.55           C  
ATOM    773  OD1 ASN A 101     -28.076 -35.506 -63.837  1.00 31.06           O  
ATOM    774  ND2 ASN A 101     -28.477 -35.452 -66.092  1.00 28.13           N  
ATOM    775  N   ASP A 102     -25.607 -30.800 -64.812  1.00 30.14           N  
ATOM    776  CA  ASP A 102     -24.575 -29.771 -64.713  1.00 31.09           C  
ATOM    777  C   ASP A 102     -24.601 -29.040 -63.339  1.00 31.59           C  
ATOM    778  O   ASP A 102     -23.597 -28.381 -62.951  1.00 31.92           O  
ATOM    779  CB  ASP A 102     -24.658 -28.788 -65.922  1.00 29.49           C  
ATOM    780  CG  ASP A 102     -26.016 -28.122 -65.978  1.00 31.30           C  
ATOM    781  OD1 ASP A 102     -27.108 -28.689 -66.298  1.00 30.45           O  
ATOM    782  OD2 ASP A 102     -26.141 -26.912 -65.679  1.00 30.87           O  
ATOM    783  N   ILE A 103     -25.673 -29.007 -62.554  1.00 31.89           N  
ATOM    784  CA  ILE A 103     -25.836 -28.476 -61.208  1.00 30.67           C  
ATOM    785  C   ILE A 103     -25.661 -29.684 -60.257  1.00 31.03           C  
ATOM    786  O   ILE A 103     -24.854 -29.486 -59.340  1.00 31.83           O  
ATOM    787  CB  ILE A 103     -27.132 -27.700 -60.854  1.00 29.41           C  
ATOM    788  CG1 ILE A 103     -27.292 -26.630 -61.964  1.00 27.56           C  
ATOM    789  CG2 ILE A 103     -27.065 -27.150 -59.375  1.00 28.35           C  
ATOM    790  CD1 ILE A 103     -28.607 -25.828 -61.882  1.00 29.11           C  
ATOM    791  N   CYS A 104     -26.323 -30.806 -60.445  1.00 30.51           N  
ATOM    792  CA  CYS A 104     -26.109 -31.955 -59.533  1.00 30.50           C  
ATOM    793  C   CYS A 104     -26.594 -33.223 -60.281  1.00 31.66           C  
ATOM    794  O   CYS A 104     -27.499 -33.201 -61.141  1.00 31.17           O  
ATOM    795  CB  CYS A 104     -26.701 -31.674 -58.149  1.00 28.69           C  
ATOM    796  SG  CYS A 104     -28.384 -31.002 -58.031  1.00 26.39           S  
ATOM    797  N   SER A 105     -25.935 -34.312 -59.909  1.00 32.33           N  
ATOM    798  CA  SER A 105     -26.222 -35.605 -60.555  1.00 33.79           C  
ATOM    799  C   SER A 105     -27.512 -36.192 -60.029  1.00 33.46           C  
ATOM    800  O   SER A 105     -27.775 -36.348 -58.833  1.00 33.27           O  
ATOM    801  CB  SER A 105     -24.997 -36.529 -60.400  1.00 37.45           C  
ATOM    802  OG  SER A 105     -23.957 -35.827 -61.156  1.00 40.00           O  
ATOM    803  N   GLY A 106     -28.390 -36.415 -61.012  1.00 33.29           N  
ATOM    804  CA  GLY A 106     -29.746 -36.968 -60.884  1.00 32.47           C  
ATOM    805  C   GLY A 106     -30.866 -35.922 -60.752  1.00 31.77           C  
ATOM    806  O   GLY A 106     -32.102 -36.138 -60.833  1.00 32.46           O  
ATOM    807  N   CYS A 107     -30.447 -34.697 -60.546  1.00 29.72           N  
ATOM    808  CA  CYS A 107     -31.237 -33.504 -60.323  1.00 27.84           C  
ATOM    809  C   CYS A 107     -32.005 -33.160 -61.563  1.00 26.76           C  
ATOM    810  O   CYS A 107     -31.455 -33.194 -62.705  1.00 27.08           O  
ATOM    811  CB  CYS A 107     -30.344 -32.312 -59.896  1.00 26.43           C  
ATOM    812  SG  CYS A 107     -29.637 -32.573 -58.225  1.00 25.78           S  
ATOM    813  N   ARG A 108     -33.260 -32.819 -61.310  1.00 26.17           N  
ATOM    814  CA  ARG A 108     -34.168 -32.388 -62.419  1.00 25.64           C  
ATOM    815  C   ARG A 108     -34.808 -31.124 -61.836  1.00 25.22           C  
ATOM    816  O   ARG A 108     -35.006 -31.042 -60.589  1.00 24.38           O  
ATOM    817  CB  ARG A 108     -35.213 -33.387 -62.956  1.00 28.23           C  
ATOM    818  CG  ARG A 108     -34.658 -34.621 -63.690  1.00 31.61           C  
ATOM    819  CD  ARG A 108     -35.496 -35.833 -63.295  1.00 36.84           C  
ATOM    820  NE  ARG A 108     -36.570 -35.887 -64.267  1.00 41.19           N  
ATOM    821  CZ  ARG A 108     -37.799 -36.400 -64.294  1.00 43.55           C  
ATOM    822  NH1 ARG A 108     -38.391 -37.025 -63.259  1.00 45.11           N  
ATOM    823  NH2 ARG A 108     -38.456 -36.271 -65.457  1.00 42.60           N  
ATOM    824  N   GLY A 109     -35.077 -30.211 -62.770  1.00 23.37           N  
ATOM    825  CA  GLY A 109     -35.651 -28.898 -62.413  1.00 24.21           C  
ATOM    826  C   GLY A 109     -36.811 -28.602 -63.364  1.00 24.12           C  
ATOM    827  O   GLY A 109     -36.988 -29.170 -64.452  1.00 24.54           O  
ATOM    828  N   HIS A 110     -37.658 -27.705 -62.881  1.00 23.85           N  
ATOM    829  CA  HIS A 110     -38.849 -27.291 -63.677  1.00 23.18           C  
ATOM    830  C   HIS A 110     -38.372 -26.738 -65.011  1.00 24.37           C  
ATOM    831  O   HIS A 110     -37.402 -25.926 -65.175  1.00 22.59           O  
ATOM    832  CB  HIS A 110     -39.629 -26.383 -62.728  1.00 24.27           C  
ATOM    833  CG  HIS A 110     -40.825 -25.793 -63.386  1.00 24.20           C  
ATOM    834  ND1 HIS A 110     -40.671 -24.733 -64.235  1.00 24.10           N  
ATOM    835  CD2 HIS A 110     -42.148 -26.103 -63.307  1.00 24.13           C  
ATOM    836  CE1 HIS A 110     -41.860 -24.450 -64.686  1.00 23.35           C  
ATOM    837  NE2 HIS A 110     -42.794 -25.205 -64.128  1.00 24.57           N  
ATOM    838  N   ASP A 111     -39.119 -27.132 -66.049  1.00 24.69           N  
ATOM    839  CA  ASP A 111     -38.801 -26.767 -67.461  1.00 27.42           C  
ATOM    840  C   ASP A 111     -38.795 -25.256 -67.627  1.00 26.00           C  
ATOM    841  O   ASP A 111     -37.786 -24.773 -68.169  1.00 26.82           O  
ATOM    842  CB  ASP A 111     -39.732 -27.568 -68.379  1.00 32.40           C  
ATOM    843  CG  ASP A 111     -39.567 -27.484 -69.883  1.00 36.33           C  
ATOM    844  OD1 ASP A 111     -38.587 -26.830 -70.310  1.00 35.89           O  
ATOM    845  OD2 ASP A 111     -40.400 -28.102 -70.629  1.00 38.58           O  
ATOM    846  N   GLY A 112     -39.830 -24.572 -67.168  1.00 26.15           N  
ATOM    847  CA  GLY A 112     -39.971 -23.124 -67.218  1.00 24.96           C  
ATOM    848  C   GLY A 112     -38.823 -22.405 -66.525  1.00 26.31           C  
ATOM    849  O   GLY A 112     -38.082 -21.580 -67.174  1.00 25.71           O  
ATOM    850  N   PHE A 113     -38.583 -22.730 -65.243  1.00 25.32           N  
ATOM    851  CA  PHE A 113     -37.500 -22.040 -64.490  1.00 23.62           C  
ATOM    852  C   PHE A 113     -36.127 -22.308 -65.038  1.00 24.67           C  
ATOM    853  O   PHE A 113     -35.390 -21.279 -65.114  1.00 22.68           O  
ATOM    854  CB  PHE A 113     -37.554 -22.343 -62.967  1.00 21.80           C  
ATOM    855  CG  PHE A 113     -38.967 -22.225 -62.404  1.00 20.40           C  
ATOM    856  CD1 PHE A 113     -39.897 -21.256 -62.819  1.00 19.90           C  
ATOM    857  CD2 PHE A 113     -39.337 -23.152 -61.432  1.00 19.62           C  
ATOM    858  CE1 PHE A 113     -41.167 -21.267 -62.351  1.00 20.39           C  
ATOM    859  CE2 PHE A 113     -40.640 -23.181 -60.911  1.00 19.73           C  
ATOM    860  CZ  PHE A 113     -41.546 -22.190 -61.371  1.00 20.83           C  
ATOM    861  N   THR A 114     -35.816 -23.556 -65.384  1.00 24.90           N  
ATOM    862  CA  THR A 114     -34.438 -23.802 -65.928  1.00 26.11           C  
ATOM    863  C   THR A 114     -34.145 -23.168 -67.275  1.00 25.66           C  
ATOM    864  O   THR A 114     -33.093 -22.558 -67.509  1.00 25.77           O  
ATOM    865  CB  THR A 114     -34.277 -25.366 -65.845  1.00 27.81           C  
ATOM    866  OG1 THR A 114     -35.420 -25.847 -66.651  1.00 30.10           O  
ATOM    867  CG2 THR A 114     -34.320 -25.915 -64.415  1.00 26.92           C  
ATOM    868  N   SER A 115     -35.112 -23.196 -68.179  1.00 25.11           N  
ATOM    869  CA  SER A 115     -35.008 -22.594 -69.536  1.00 25.86           C  
ATOM    870  C   SER A 115     -34.808 -21.105 -69.409  1.00 24.71           C  
ATOM    871  O   SER A 115     -33.851 -20.563 -70.012  1.00 24.46           O  
ATOM    872  CB  SER A 115     -36.224 -23.048 -70.427  1.00 29.09           C  
ATOM    873  OG  SER A 115     -36.203 -24.496 -70.402  1.00 35.68           O  
ATOM    874  N   SER A 116     -35.651 -20.439 -68.606  1.00 23.76           N  
ATOM    875  CA  SER A 116     -35.528 -18.972 -68.349  1.00 21.50           C  
ATOM    876  C   SER A 116     -34.152 -18.630 -67.811  1.00 21.54           C  
ATOM    877  O   SER A 116     -33.396 -17.795 -68.375  1.00 20.00           O  
ATOM    878  CB  SER A 116     -36.532 -18.420 -67.326  1.00 22.95           C  
ATOM    879  OG  SER A 116     -37.734 -18.166 -68.075  1.00 24.55           O  
ATOM    880  N   TRP A 117     -33.716 -19.302 -66.732  1.00 20.49           N  
ATOM    881  CA  TRP A 117     -32.367 -19.051 -66.174  1.00 20.97           C  
ATOM    882  C   TRP A 117     -31.295 -19.138 -67.282  1.00 22.63           C  
ATOM    883  O   TRP A 117     -30.469 -18.242 -67.476  1.00 22.30           O  
ATOM    884  CB  TRP A 117     -31.974 -19.990 -65.047  1.00 20.06           C  
ATOM    885  CG  TRP A 117     -30.535 -19.899 -64.619  1.00 20.14           C  
ATOM    886  CD1 TRP A 117     -29.692 -20.950 -64.552  1.00 20.78           C  
ATOM    887  CD2 TRP A 117     -29.758 -18.732 -64.327  1.00 20.68           C  
ATOM    888  NE1 TRP A 117     -28.421 -20.541 -64.242  1.00 20.40           N  
ATOM    889  CE2 TRP A 117     -28.445 -19.181 -64.069  1.00 20.00           C  
ATOM    890  CE3 TRP A 117     -30.085 -17.387 -64.223  1.00 19.73           C  
ATOM    891  CZ2 TRP A 117     -27.424 -18.320 -63.711  1.00 19.70           C  
ATOM    892  CZ3 TRP A 117     -29.075 -16.500 -63.865  1.00 21.91           C  
ATOM    893  CH2 TRP A 117     -27.776 -16.992 -63.609  1.00 19.61           C  
ATOM    894  N   ARG A 118     -31.319 -20.296 -67.949  1.00 23.99           N  
ATOM    895  CA  ARG A 118     -30.470 -20.594 -69.070  1.00 26.02           C  
ATOM    896  C   ARG A 118     -30.428 -19.486 -70.101  1.00 25.39           C  
ATOM    897  O   ARG A 118     -29.284 -19.065 -70.415  1.00 24.23           O  
ATOM    898  CB  ARG A 118     -30.817 -21.942 -69.778  1.00 32.23           C  
ATOM    899  CG  ARG A 118     -30.495 -23.179 -68.984  1.00 37.96           C  
ATOM    900  CD  ARG A 118     -30.400 -24.538 -69.562  1.00 42.70           C  
ATOM    901  NE  ARG A 118     -29.737 -25.510 -68.724  1.00 46.50           N  
ATOM    902  CZ  ARG A 118     -29.072 -26.378 -68.028  1.00 48.36           C  
ATOM    903  NH1 ARG A 118     -27.796 -26.119 -67.684  1.00 48.76           N  
ATOM    904  NH2 ARG A 118     -29.591 -27.590 -67.713  1.00 48.06           N  
ATOM    905  N   SER A 119     -31.528 -18.936 -70.572  1.00 24.28           N  
ATOM    906  CA  SER A 119     -31.518 -17.849 -71.535  1.00 23.67           C  
ATOM    907  C   SER A 119     -30.765 -16.618 -71.096  1.00 24.49           C  
ATOM    908  O   SER A 119     -30.369 -15.878 -72.047  1.00 24.70           O  
ATOM    909  CB  SER A 119     -32.971 -17.520 -71.806  1.00 23.26           C  
ATOM    910  OG  SER A 119     -33.635 -16.908 -70.725  1.00 21.49           O  
ATOM    911  N   VAL A 120     -30.650 -16.246 -69.830  1.00 23.59           N  
ATOM    912  CA  VAL A 120     -29.933 -15.086 -69.318  1.00 22.71           C  
ATOM    913  C   VAL A 120     -28.650 -15.389 -68.538  1.00 21.22           C  
ATOM    914  O   VAL A 120     -27.900 -14.431 -68.174  1.00 20.74           O  
ATOM    915  CB  VAL A 120     -30.921 -14.285 -68.419  1.00 22.74           C  
ATOM    916  CG1 VAL A 120     -32.138 -13.806 -69.218  1.00 23.78           C  
ATOM    917  CG2 VAL A 120     -31.323 -15.036 -67.157  1.00 19.97           C  
ATOM    918  N   ALA A 121     -28.288 -16.649 -68.326  1.00 21.91           N  
ATOM    919  CA  ALA A 121     -27.118 -16.994 -67.498  1.00 24.25           C  
ATOM    920  C   ALA A 121     -25.800 -16.396 -67.979  1.00 26.10           C  
ATOM    921  O   ALA A 121     -25.021 -15.914 -67.120  1.00 27.26           O  
ATOM    922  CB  ALA A 121     -26.972 -18.490 -67.309  1.00 23.16           C  
ATOM    923  N   ASP A 122     -25.543 -16.417 -69.260  1.00 27.68           N  
ATOM    924  CA  ASP A 122     -24.328 -15.808 -69.839  1.00 30.12           C  
ATOM    925  C   ASP A 122     -24.225 -14.355 -69.393  1.00 28.58           C  
ATOM    926  O   ASP A 122     -23.264 -13.893 -68.723  1.00 30.42           O  
ATOM    927  CB  ASP A 122     -24.351 -16.051 -71.379  1.00 38.18           C  
ATOM    928  CG  ASP A 122     -22.982 -15.911 -72.035  1.00 44.11           C  
ATOM    929  OD1 ASP A 122     -22.238 -16.915 -71.864  1.00 47.67           O  
ATOM    930  OD2 ASP A 122     -22.582 -14.914 -72.682  1.00 47.34           O  
ATOM    931  N   THR A 123     -25.215 -13.546 -69.713  1.00 27.00           N  
ATOM    932  CA  THR A 123     -25.236 -12.132 -69.353  1.00 26.52           C  
ATOM    933  C   THR A 123     -25.091 -11.876 -67.863  1.00 25.28           C  
ATOM    934  O   THR A 123     -24.217 -11.089 -67.507  1.00 26.11           O  
ATOM    935  CB  THR A 123     -26.573 -11.391 -69.840  1.00 28.91           C  
ATOM    936  OG1 THR A 123     -26.842 -11.824 -71.238  1.00 32.61           O  
ATOM    937  CG2 THR A 123     -26.444  -9.860 -69.669  1.00 29.42           C  
ATOM    938  N   LEU A 124     -25.936 -12.495 -67.047  1.00 24.78           N  
ATOM    939  CA  LEU A 124     -25.997 -12.260 -65.595  1.00 24.18           C  
ATOM    940  C   LEU A 124     -24.771 -12.758 -64.897  1.00 24.71           C  
ATOM    941  O   LEU A 124     -24.265 -11.940 -64.089  1.00 24.52           O  
ATOM    942  CB  LEU A 124     -27.329 -12.775 -64.952  1.00 23.52           C  
ATOM    943  CG  LEU A 124     -28.565 -12.065 -65.525  1.00 22.97           C  
ATOM    944  CD1 LEU A 124     -29.891 -12.607 -64.985  1.00 23.75           C  
ATOM    945  CD2 LEU A 124     -28.542 -10.569 -65.208  1.00 25.80           C  
ATOM    946  N   ARG A 125     -24.272 -13.937 -65.247  1.00 25.57           N  
ATOM    947  CA  ARG A 125     -22.999 -14.353 -64.606  1.00 27.14           C  
ATOM    948  C   ARG A 125     -21.917 -13.297 -64.791  1.00 25.82           C  
ATOM    949  O   ARG A 125     -21.261 -12.872 -63.809  1.00 24.99           O  
ATOM    950  CB  ARG A 125     -22.478 -15.686 -65.164  1.00 31.65           C  
ATOM    951  CG  ARG A 125     -21.148 -16.155 -64.569  1.00 35.66           C  
ATOM    952  CD  ARG A 125     -20.716 -17.349 -65.371  1.00 41.60           C  
ATOM    953  NE  ARG A 125     -20.157 -18.284 -64.370  1.00 46.96           N  
ATOM    954  CZ  ARG A 125     -20.588 -19.558 -64.326  1.00 49.27           C  
ATOM    955  NH1 ARG A 125     -21.476 -20.057 -65.182  1.00 50.80           N  
ATOM    956  NH2 ARG A 125     -20.052 -20.330 -63.376  1.00 49.04           N  
ATOM    957  N   GLN A 126     -21.644 -12.811 -66.000  1.00 25.83           N  
ATOM    958  CA  GLN A 126     -20.616 -11.794 -66.278  1.00 28.20           C  
ATOM    959  C   GLN A 126     -20.673 -10.578 -65.346  1.00 27.61           C  
ATOM    960  O   GLN A 126     -19.815 -10.033 -64.653  1.00 26.48           O  
ATOM    961  CB  GLN A 126     -20.670 -11.334 -67.759  1.00 32.11           C  
ATOM    962  CG  GLN A 126     -19.979 -12.261 -68.761  1.00 39.14           C  
ATOM    963  CD  GLN A 126     -20.111 -11.742 -70.194  1.00 44.03           C  
ATOM    964  OE1 GLN A 126     -19.379 -10.810 -70.571  1.00 47.04           O  
ATOM    965  NE2 GLN A 126     -21.008 -12.275 -71.030  1.00 44.70           N  
ATOM    966  N   LYS A 127     -21.843 -10.002 -65.297  1.00 27.80           N  
ATOM    967  CA  LYS A 127     -22.404  -8.824 -64.589  1.00 29.24           C  
ATOM    968  C   LYS A 127     -22.262  -9.055 -63.103  1.00 26.87           C  
ATOM    969  O   LYS A 127     -21.779  -8.109 -62.422  1.00 24.64           O  
ATOM    970  CB  LYS A 127     -23.639  -8.798 -65.506  1.00 41.49           C  
ATOM    971  CG  LYS A 127     -23.242  -8.088 -66.983  1.00 47.18           C  
ATOM    972  CD  LYS A 127     -24.283  -6.931 -66.409  1.00 49.22           C  
ATOM    973  CE  LYS A 127     -24.457  -6.063 -68.232  1.00 45.57           C  
ATOM    974  NZ  LYS A 127     -23.386  -4.899 -68.129  1.00 46.41           N  
ATOM    975  N   VAL A 128     -22.488 -10.226 -62.506  1.00 24.45           N  
ATOM    976  CA  VAL A 128     -22.321 -10.513 -61.074  1.00 23.79           C  
ATOM    977  C   VAL A 128     -20.802 -10.565 -60.807  1.00 22.97           C  
ATOM    978  O   VAL A 128     -20.310  -9.971 -59.819  1.00 22.14           O  
ATOM    979  CB  VAL A 128     -23.096 -11.768 -60.605  1.00 22.19           C  
ATOM    980  CG1 VAL A 128     -22.815 -12.181 -59.150  1.00 23.29           C  
ATOM    981  CG2 VAL A 128     -24.629 -11.605 -60.823  1.00 20.32           C  
ATOM    982  N   GLU A 129     -20.119 -11.248 -61.722  1.00 23.56           N  
ATOM    983  CA  GLU A 129     -18.616 -11.368 -61.648  1.00 25.20           C  
ATOM    984  C   GLU A 129     -17.900 -10.039 -61.761  1.00 24.23           C  
ATOM    985  O   GLU A 129     -16.986  -9.810 -60.928  1.00 23.55           O  
ATOM    986  CB  GLU A 129     -18.028 -12.387 -62.659  1.00 26.97           C  
ATOM    987  CG  GLU A 129     -18.228 -13.756 -62.004  1.00 34.06           C  
ATOM    988  CD  GLU A 129     -18.133 -15.049 -62.734  1.00 38.72           C  
ATOM    989  OE1 GLU A 129     -17.757 -15.171 -63.901  1.00 41.60           O  
ATOM    990  OE2 GLU A 129     -18.506 -15.972 -61.954  1.00 39.13           O  
ATOM    991  N   ASP A 130     -18.318  -9.142 -62.669  1.00 24.18           N  
ATOM    992  CA  ASP A 130     -17.716  -7.811 -62.745  1.00 22.98           C  
ATOM    993  C   ASP A 130     -17.973  -7.093 -61.406  1.00 23.92           C  
ATOM    994  O   ASP A 130     -17.000  -6.456 -60.947  1.00 23.42           O  
ATOM    995  CB  ASP A 130     -18.266  -6.941 -63.838  1.00 25.46           C  
ATOM    996  CG  ASP A 130     -18.151  -7.405 -65.269  1.00 29.11           C  
ATOM    997  OD1 ASP A 130     -17.220  -8.172 -65.567  1.00 31.64           O  
ATOM    998  OD2 ASP A 130     -19.040  -7.020 -66.095  1.00 30.89           O  
ATOM    999  N   ALA A 131     -19.164  -7.136 -60.790  1.00 22.44           N  
ATOM   1000  CA  ALA A 131     -19.446  -6.484 -59.525  1.00 21.86           C  
ATOM   1001  C   ALA A 131     -18.637  -7.015 -58.358  1.00 22.22           C  
ATOM   1002  O   ALA A 131     -18.092  -6.257 -57.529  1.00 23.13           O  
ATOM   1003  CB  ALA A 131     -20.940  -6.689 -59.190  1.00 21.60           C  
ATOM   1004  N   VAL A 132     -18.477  -8.333 -58.285  1.00 22.67           N  
ATOM   1005  CA  VAL A 132     -17.709  -9.033 -57.246  1.00 24.95           C  
ATOM   1006  C   VAL A 132     -16.252  -8.533 -57.311  1.00 25.44           C  
ATOM   1007  O   VAL A 132     -15.598  -8.143 -56.364  1.00 24.30           O  
ATOM   1008  CB  VAL A 132     -17.892 -10.560 -57.409  1.00 24.72           C  
ATOM   1009  CG1 VAL A 132     -16.952 -11.464 -56.591  1.00 26.39           C  
ATOM   1010  CG2 VAL A 132     -19.319 -10.975 -57.030  1.00 27.27           C  
ATOM   1011  N   ARG A 133     -15.617  -8.497 -58.467  1.00 27.95           N  
ATOM   1012  CA  ARG A 133     -14.243  -8.047 -58.751  1.00 30.84           C  
ATOM   1013  C   ARG A 133     -14.066  -6.583 -58.377  1.00 31.56           C  
ATOM   1014  O   ARG A 133     -12.943  -6.315 -57.913  1.00 33.17           O  
ATOM   1015  CB  ARG A 133     -13.885  -8.306 -60.193  1.00 34.26           C  
ATOM   1016  CG  ARG A 133     -12.768  -7.606 -60.912  1.00 40.05           C  
ATOM   1017  CD  ARG A 133     -12.454  -8.178 -62.233  1.00 44.85           C  
ATOM   1018  NE  ARG A 133     -13.525  -8.691 -63.069  1.00 49.08           N  
ATOM   1019  CZ  ARG A 133     -13.948  -9.982 -63.107  1.00 51.71           C  
ATOM   1020  NH1 ARG A 133     -13.456 -10.893 -62.248  1.00 51.25           N  
ATOM   1021  NH2 ARG A 133     -14.871 -10.295 -64.023  1.00 52.89           N  
ATOM   1022  N   GLU A 134     -15.025  -5.703 -58.547  1.00 31.25           N  
ATOM   1023  CA  GLU A 134     -14.868  -4.340 -58.131  1.00 32.65           C  
ATOM   1024  C   GLU A 134     -15.154  -4.186 -56.682  1.00 31.42           C  
ATOM   1025  O   GLU A 134     -14.833  -3.105 -56.086  1.00 32.04           O  
ATOM   1026  CB  GLU A 134     -15.918  -3.369 -58.659  1.00 39.11           C  
ATOM   1027  CG  GLU A 134     -16.395  -3.335 -60.061  1.00 45.98           C  
ATOM   1028  CD  GLU A 134     -15.620  -2.474 -61.014  1.00 50.48           C  
ATOM   1029  OE1 GLU A 134     -16.048  -1.288 -60.972  1.00 52.41           O  
ATOM   1030  OE2 GLU A 134     -14.740  -2.976 -61.711  1.00 53.05           O  
ATOM   1031  N   HIS A 135     -15.949  -5.009 -55.970  1.00 30.32           N  
ATOM   1032  CA  HIS A 135     -16.353  -4.882 -54.537  1.00 29.12           C  
ATOM   1033  C   HIS A 135     -16.276  -6.230 -53.860  1.00 29.81           C  
ATOM   1034  O   HIS A 135     -17.232  -7.037 -53.641  1.00 29.66           O  
ATOM   1035  CB  HIS A 135     -17.819  -4.409 -54.270  1.00 27.27           C  
ATOM   1036  CG  HIS A 135     -18.109  -3.152 -54.989  1.00 25.28           C  
ATOM   1037  ND1 HIS A 135     -17.729  -1.971 -54.452  1.00 29.19           N  
ATOM   1038  CD2 HIS A 135     -18.561  -2.933 -56.258  1.00 27.91           C  
ATOM   1039  CE1 HIS A 135     -18.019  -0.999 -55.319  1.00 31.22           C  
ATOM   1040  NE2 HIS A 135     -18.511  -1.554 -56.433  1.00 30.70           N  
ATOM   1041  N   PRO A 136     -15.012  -6.680 -53.663  1.00 30.52           N  
ATOM   1042  CA  PRO A 136     -14.704  -8.030 -53.163  1.00 30.60           C  
ATOM   1043  C   PRO A 136     -15.105  -8.379 -51.762  1.00 31.57           C  
ATOM   1044  O   PRO A 136     -15.283  -9.581 -51.423  1.00 32.51           O  
ATOM   1045  CB  PRO A 136     -13.161  -8.158 -53.363  1.00 31.15           C  
ATOM   1046  CG  PRO A 136     -12.684  -6.722 -53.090  1.00 30.73           C  
ATOM   1047  CD  PRO A 136     -13.747  -5.925 -53.855  1.00 29.71           C  
ATOM   1048  N   ASP A 137     -15.308  -7.450 -50.878  1.00 31.77           N  
ATOM   1049  CA  ASP A 137     -15.719  -7.549 -49.484  1.00 32.50           C  
ATOM   1050  C   ASP A 137     -17.250  -7.591 -49.341  1.00 30.34           C  
ATOM   1051  O   ASP A 137     -17.692  -8.027 -48.268  1.00 31.39           O  
ATOM   1052  CB  ASP A 137     -15.087  -6.409 -48.684  1.00 36.37           C  
ATOM   1053  CG  ASP A 137     -15.298  -5.030 -49.262  1.00 41.37           C  
ATOM   1054  OD1 ASP A 137     -15.285  -4.738 -50.495  1.00 43.19           O  
ATOM   1055  OD2 ASP A 137     -15.477  -4.169 -48.344  1.00 43.93           O  
ATOM   1056  N   TYR A 138     -18.001  -7.197 -50.342  1.00 27.54           N  
ATOM   1057  CA  TYR A 138     -19.473  -7.195 -50.329  1.00 23.64           C  
ATOM   1058  C   TYR A 138     -20.070  -8.563 -50.510  1.00 22.80           C  
ATOM   1059  O   TYR A 138     -19.579  -9.367 -51.334  1.00 22.84           O  
ATOM   1060  CB  TYR A 138     -19.883  -6.256 -51.485  1.00 21.65           C  
ATOM   1061  CG  TYR A 138     -19.771  -4.778 -51.203  1.00 19.68           C  
ATOM   1062  CD1 TYR A 138     -18.821  -4.178 -50.380  1.00 19.09           C  
ATOM   1063  CD2 TYR A 138     -20.699  -3.936 -51.861  1.00 18.51           C  
ATOM   1064  CE1 TYR A 138     -18.782  -2.814 -50.204  1.00 19.11           C  
ATOM   1065  CE2 TYR A 138     -20.706  -2.548 -51.695  1.00 19.78           C  
ATOM   1066  CZ  TYR A 138     -19.722  -2.016 -50.870  1.00 20.46           C  
ATOM   1067  OH  TYR A 138     -19.696  -0.657 -50.680  1.00 22.32           O  
ATOM   1068  N   ARG A 139     -21.102  -8.904 -49.768  1.00 21.00           N  
ATOM   1069  CA  ARG A 139     -21.798 -10.196 -49.804  1.00 20.81           C  
ATOM   1070  C   ARG A 139     -22.738 -10.243 -51.032  1.00 20.32           C  
ATOM   1071  O   ARG A 139     -23.411  -9.192 -51.263  1.00 20.87           O  
ATOM   1072  CB  ARG A 139     -22.572 -10.350 -48.533  1.00 22.19           C  
ATOM   1073  CG  ARG A 139     -23.784 -11.285 -48.433  1.00 25.22           C  
ATOM   1074  CD  ARG A 139     -24.395 -11.095 -47.070  1.00 27.90           C  
ATOM   1075  NE  ARG A 139     -25.336 -12.194 -46.782  1.00 31.42           N  
ATOM   1076  CZ  ARG A 139     -26.368 -12.086 -45.927  1.00 31.68           C  
ATOM   1077  NH1 ARG A 139     -26.641 -10.908 -45.343  1.00 33.89           N  
ATOM   1078  NH2 ARG A 139     -27.044 -13.208 -45.665  1.00 30.72           N  
ATOM   1079  N   VAL A 140     -22.770 -11.421 -51.682  1.00 19.26           N  
ATOM   1080  CA  VAL A 140     -23.694 -11.444 -52.850  1.00 19.38           C  
ATOM   1081  C   VAL A 140     -24.939 -12.239 -52.407  1.00 18.83           C  
ATOM   1082  O   VAL A 140     -24.846 -13.308 -51.847  1.00 17.95           O  
ATOM   1083  CB  VAL A 140     -23.139 -11.862 -54.243  1.00 22.66           C  
ATOM   1084  CG1 VAL A 140     -21.592 -11.946 -54.354  1.00 22.96           C  
ATOM   1085  CG2 VAL A 140     -23.735 -13.106 -54.893  1.00 19.21           C  
ATOM   1086  N   VAL A 141     -26.068 -11.565 -52.703  1.00 17.68           N  
ATOM   1087  CA  VAL A 141     -27.422 -12.089 -52.372  1.00 15.78           C  
ATOM   1088  C   VAL A 141     -28.352 -12.033 -53.603  1.00 13.89           C  
ATOM   1089  O   VAL A 141     -28.489 -11.044 -54.391  1.00 13.79           O  
ATOM   1090  CB  VAL A 141     -28.025 -11.302 -51.200  1.00 17.39           C  
ATOM   1091  CG1 VAL A 141     -29.506 -11.726 -50.910  1.00 16.22           C  
ATOM   1092  CG2 VAL A 141     -27.320 -11.296 -49.836  1.00 17.53           C  
ATOM   1093  N   PHE A 142     -28.996 -13.153 -53.851  1.00 13.37           N  
ATOM   1094  CA  PHE A 142     -29.989 -13.398 -54.908  1.00 13.37           C  
ATOM   1095  C   PHE A 142     -31.323 -13.554 -54.165  1.00 14.01           C  
ATOM   1096  O   PHE A 142     -31.463 -14.304 -53.159  1.00 15.09           O  
ATOM   1097  CB  PHE A 142     -29.729 -14.600 -55.813  1.00 14.68           C  
ATOM   1098  CG  PHE A 142     -28.484 -14.615 -56.656  1.00 14.92           C  
ATOM   1099  CD1 PHE A 142     -27.517 -13.612 -56.720  1.00 14.65           C  
ATOM   1100  CD2 PHE A 142     -28.301 -15.761 -57.462  1.00 15.47           C  
ATOM   1101  CE1 PHE A 142     -26.369 -13.641 -57.490  1.00 14.21           C  
ATOM   1102  CE2 PHE A 142     -27.126 -15.849 -58.265  1.00 14.88           C  
ATOM   1103  CZ  PHE A 142     -26.217 -14.770 -58.254  1.00 13.59           C  
ATOM   1104  N   THR A 143     -32.310 -12.813 -54.686  1.00 12.42           N  
ATOM   1105  CA  THR A 143     -33.643 -12.876 -54.064  1.00 12.96           C  
ATOM   1106  C   THR A 143     -34.769 -12.735 -55.079  1.00 14.11           C  
ATOM   1107  O   THR A 143     -34.513 -12.362 -56.243  1.00 15.47           O  
ATOM   1108  CB  THR A 143     -33.737 -11.739 -52.996  1.00  7.75           C  
ATOM   1109  OG1 THR A 143     -34.964 -11.963 -52.193  1.00 11.50           O  
ATOM   1110  CG2 THR A 143     -33.734 -10.324 -53.585  1.00  9.97           C  
ATOM   1111  N   GLY A 144     -35.956 -13.040 -54.578  1.00 14.60           N  
ATOM   1112  CA  GLY A 144     -37.152 -12.842 -55.414  1.00 14.55           C  
ATOM   1113  C   GLY A 144     -38.397 -13.384 -54.713  1.00 14.34           C  
ATOM   1114  O   GLY A 144     -38.264 -14.245 -53.835  1.00 14.24           O  
ATOM   1115  N   HIS A 145     -39.488 -12.899 -55.287  1.00 15.20           N  
ATOM   1116  CA  HIS A 145     -40.783 -13.408 -54.785  1.00 14.58           C  
ATOM   1117  C   HIS A 145     -41.386 -14.264 -55.887  1.00 15.84           C  
ATOM   1118  O   HIS A 145     -41.269 -14.008 -57.112  1.00 16.34           O  
ATOM   1119  CB  HIS A 145     -41.731 -12.278 -54.453  1.00 13.19           C  
ATOM   1120  CG  HIS A 145     -43.197 -12.481 -54.298  1.00 11.65           C  
ATOM   1121  ND1 HIS A 145     -44.159 -12.063 -55.189  1.00 13.30           N  
ATOM   1122  CD2 HIS A 145     -43.817 -13.064 -53.244  1.00 12.65           C  
ATOM   1123  CE1 HIS A 145     -45.345 -12.371 -54.683  1.00 13.06           C  
ATOM   1124  NE2 HIS A 145     -45.187 -13.016 -53.508  1.00 13.49           N  
ATOM   1125  N   SER A 146     -42.149 -15.263 -55.435  1.00 17.54           N  
ATOM   1126  CA  SER A 146     -42.984 -16.095 -56.319  1.00 17.35           C  
ATOM   1127  C   SER A 146     -42.155 -16.770 -57.362  1.00 18.17           C  
ATOM   1128  O   SER A 146     -41.092 -17.371 -56.981  1.00 15.92           O  
ATOM   1129  CB  SER A 146     -44.019 -15.075 -56.865  1.00 17.94           C  
ATOM   1130  OG  SER A 146     -45.043 -15.861 -57.489  1.00 20.43           O  
ATOM   1131  N   LEU A 147     -42.446 -16.561 -58.671  1.00 17.47           N  
ATOM   1132  CA  LEU A 147     -41.537 -17.172 -59.672  1.00 19.50           C  
ATOM   1133  C   LEU A 147     -40.131 -16.521 -59.670  1.00 17.73           C  
ATOM   1134  O   LEU A 147     -39.186 -17.253 -60.078  1.00 19.79           O  
ATOM   1135  CB  LEU A 147     -42.085 -17.067 -61.026  1.00 24.37           C  
ATOM   1136  CG  LEU A 147     -42.720 -18.088 -61.936  1.00 30.36           C  
ATOM   1137  CD1 LEU A 147     -43.422 -19.169 -61.137  1.00 32.82           C  
ATOM   1138  CD2 LEU A 147     -43.465 -17.055 -62.779  1.00 32.07           C  
ATOM   1139  N   GLY A 148     -39.939 -15.276 -59.217  1.00 15.57           N  
ATOM   1140  CA  GLY A 148     -38.617 -14.687 -59.074  1.00 14.34           C  
ATOM   1141  C   GLY A 148     -37.862 -15.482 -58.041  1.00 13.33           C  
ATOM   1142  O   GLY A 148     -36.624 -15.555 -58.187  1.00 13.13           O  
ATOM   1143  N   GLY A 149     -38.403 -16.022 -56.937  1.00 12.58           N  
ATOM   1144  CA  GLY A 149     -37.742 -16.810 -55.922  1.00 14.42           C  
ATOM   1145  C   GLY A 149     -37.241 -18.145 -56.413  1.00 14.57           C  
ATOM   1146  O   GLY A 149     -36.168 -18.661 -55.982  1.00 14.63           O  
ATOM   1147  N   ALA A 150     -38.029 -18.743 -57.319  1.00 15.03           N  
ATOM   1148  CA  ALA A 150     -37.720 -19.982 -58.033  1.00 15.10           C  
ATOM   1149  C   ALA A 150     -36.520 -19.667 -58.946  1.00 15.47           C  
ATOM   1150  O   ALA A 150     -35.503 -20.436 -58.908  1.00 15.52           O  
ATOM   1151  CB  ALA A 150     -38.946 -20.464 -58.781  1.00 14.52           C  
ATOM   1152  N   LEU A 151     -36.533 -18.559 -59.706  1.00 15.15           N  
ATOM   1153  CA  LEU A 151     -35.332 -18.222 -60.526  1.00 16.06           C  
ATOM   1154  C   LEU A 151     -34.031 -17.951 -59.771  1.00 15.85           C  
ATOM   1155  O   LEU A 151     -32.886 -18.273 -60.196  1.00 16.25           O  
ATOM   1156  CB  LEU A 151     -35.617 -16.979 -61.350  1.00 16.63           C  
ATOM   1157  CG  LEU A 151     -36.297 -17.215 -62.688  1.00 21.54           C  
ATOM   1158  CD1 LEU A 151     -36.906 -15.908 -63.171  1.00 20.82           C  
ATOM   1159  CD2 LEU A 151     -35.205 -17.685 -63.656  1.00 22.08           C  
ATOM   1160  N   ALA A 152     -34.170 -17.305 -58.594  1.00 14.93           N  
ATOM   1161  CA  ALA A 152     -33.052 -16.934 -57.683  1.00 14.25           C  
ATOM   1162  C   ALA A 152     -32.482 -18.226 -57.117  1.00 14.07           C  
ATOM   1163  O   ALA A 152     -31.229 -18.341 -57.042  1.00 14.25           O  
ATOM   1164  CB  ALA A 152     -33.497 -15.912 -56.643  1.00 13.01           C  
ATOM   1165  N   THR A 153     -33.324 -19.224 -56.804  1.00 13.23           N  
ATOM   1166  CA  THR A 153     -32.853 -20.519 -56.334  1.00 13.47           C  
ATOM   1167  C   THR A 153     -32.062 -21.302 -57.387  1.00 13.80           C  
ATOM   1168  O   THR A 153     -31.022 -21.859 -56.952  1.00 14.59           O  
ATOM   1169  CB  THR A 153     -34.035 -21.415 -55.776  1.00 11.64           C  
ATOM   1170  OG1 THR A 153     -34.756 -20.546 -54.810  1.00 15.52           O  
ATOM   1171  CG2 THR A 153     -33.511 -22.699 -55.161  1.00 12.72           C  
ATOM   1172  N   VAL A 154     -32.544 -21.313 -58.647  1.00 14.96           N  
ATOM   1173  CA  VAL A 154     -31.754 -22.089 -59.636  1.00 16.73           C  
ATOM   1174  C   VAL A 154     -30.531 -21.233 -60.014  1.00 17.07           C  
ATOM   1175  O   VAL A 154     -29.493 -21.933 -60.088  1.00 17.19           O  
ATOM   1176  CB  VAL A 154     -32.494 -22.741 -60.825  1.00 19.34           C  
ATOM   1177  CG1 VAL A 154     -34.016 -22.855 -60.596  1.00 22.45           C  
ATOM   1178  CG2 VAL A 154     -32.202 -22.190 -62.233  1.00 22.71           C  
ATOM   1179  N   ALA A 155     -30.597 -19.904 -60.108  1.00 16.56           N  
ATOM   1180  CA  ALA A 155     -29.404 -19.102 -60.400  1.00 16.66           C  
ATOM   1181  C   ALA A 155     -28.346 -19.290 -59.331  1.00 17.42           C  
ATOM   1182  O   ALA A 155     -27.133 -19.422 -59.636  1.00 18.68           O  
ATOM   1183  CB  ALA A 155     -29.771 -17.616 -60.500  1.00 17.38           C  
ATOM   1184  N   GLY A 156     -28.719 -19.290 -58.049  1.00 17.61           N  
ATOM   1185  CA  GLY A 156     -27.813 -19.458 -56.925  1.00 17.26           C  
ATOM   1186  C   GLY A 156     -27.177 -20.823 -56.940  1.00 17.22           C  
ATOM   1187  O   GLY A 156     -25.937 -20.935 -56.785  1.00 17.33           O  
ATOM   1188  N   ALA A 157     -27.938 -21.874 -57.186  1.00 17.17           N  
ATOM   1189  CA  ALA A 157     -27.410 -23.237 -57.265  1.00 17.27           C  
ATOM   1190  C   ALA A 157     -26.420 -23.274 -58.424  1.00 18.51           C  
ATOM   1191  O   ALA A 157     -25.303 -23.779 -58.185  1.00 20.28           O  
ATOM   1192  CB  ALA A 157     -28.459 -24.329 -57.443  1.00 16.51           C  
ATOM   1193  N   ASP A 158     -26.735 -22.785 -59.609  1.00 18.54           N  
ATOM   1194  CA  ASP A 158     -25.846 -22.785 -60.754  1.00 18.29           C  
ATOM   1195  C   ASP A 158     -24.560 -22.016 -60.555  1.00 20.21           C  
ATOM   1196  O   ASP A 158     -23.479 -22.562 -60.955  1.00 21.34           O  
ATOM   1197  CB  ASP A 158     -26.655 -22.205 -61.958  1.00 19.03           C  
ATOM   1198  CG  ASP A 158     -25.944 -22.516 -63.261  1.00 21.09           C  
ATOM   1199  OD1 ASP A 158     -25.395 -23.617 -63.421  1.00 22.74           O  
ATOM   1200  OD2 ASP A 158     -25.859 -21.677 -64.191  1.00 22.06           O  
ATOM   1201  N   LEU A 159     -24.574 -20.807 -60.019  1.00 20.40           N  
ATOM   1202  CA  LEU A 159     -23.340 -20.025 -59.869  1.00 21.85           C  
ATOM   1203  C   LEU A 159     -22.480 -20.134 -58.651  1.00 22.48           C  
ATOM   1204  O   LEU A 159     -21.409 -19.488 -58.599  1.00 23.88           O  
ATOM   1205  CB  LEU A 159     -23.890 -18.540 -60.097  1.00 22.76           C  
ATOM   1206  CG  LEU A 159     -24.501 -18.277 -61.473  1.00 23.73           C  
ATOM   1207  CD1 LEU A 159     -24.812 -16.757 -61.535  1.00 25.75           C  
ATOM   1208  CD2 LEU A 159     -23.556 -18.624 -62.639  1.00 25.09           C  
ATOM   1209  N   ARG A 160     -22.947 -20.864 -57.662  1.00 23.93           N  
ATOM   1210  CA  ARG A 160     -22.181 -21.069 -56.441  1.00 26.28           C  
ATOM   1211  C   ARG A 160     -20.928 -21.877 -56.840  1.00 29.28           C  
ATOM   1212  O   ARG A 160     -20.857 -22.537 -57.906  1.00 30.01           O  
ATOM   1213  CB  ARG A 160     -22.985 -21.824 -55.418  1.00 23.18           C  
ATOM   1214  CG  ARG A 160     -23.857 -20.977 -54.512  1.00 20.50           C  
ATOM   1215  CD  ARG A 160     -24.715 -21.993 -53.791  1.00 21.44           C  
ATOM   1216  NE  ARG A 160     -25.558 -21.163 -52.911  1.00 23.92           N  
ATOM   1217  CZ  ARG A 160     -26.625 -21.544 -52.195  1.00 24.20           C  
ATOM   1218  NH1 ARG A 160     -26.994 -22.829 -52.343  1.00 24.54           N  
ATOM   1219  NH2 ARG A 160     -27.288 -20.671 -51.416  1.00 22.15           N  
ATOM   1220  N   GLY A 161     -19.911 -21.789 -55.988  1.00 31.34           N  
ATOM   1221  CA  GLY A 161     -18.640 -22.513 -56.218  1.00 34.01           C  
ATOM   1222  C   GLY A 161     -17.676 -21.832 -57.191  1.00 35.29           C  
ATOM   1223  O   GLY A 161     -16.714 -22.490 -57.657  1.00 36.45           O  
ATOM   1224  N   ASN A 162     -17.862 -20.549 -57.477  1.00 35.60           N  
ATOM   1225  CA  ASN A 162     -17.051 -19.751 -58.385  1.00 35.74           C  
ATOM   1226  C   ASN A 162     -16.213 -18.700 -57.624  1.00 34.44           C  
ATOM   1227  O   ASN A 162     -15.814 -17.669 -58.243  1.00 35.08           O  
ATOM   1228  CB  ASN A 162     -17.881 -19.065 -59.454  1.00 39.78           C  
ATOM   1229  CG  ASN A 162     -18.272 -19.808 -60.690  1.00 43.56           C  
ATOM   1230  OD1 ASN A 162     -19.449 -20.243 -60.693  1.00 46.09           O  
ATOM   1231  ND2 ASN A 162     -17.415 -19.899 -61.712  1.00 44.58           N  
ATOM   1232  N   GLY A 163     -15.971 -18.948 -56.347  1.00 33.30           N  
ATOM   1233  CA  GLY A 163     -15.133 -18.042 -55.565  1.00 32.04           C  
ATOM   1234  C   GLY A 163     -15.777 -17.148 -54.562  1.00 31.08           C  
ATOM   1235  O   GLY A 163     -15.060 -16.607 -53.687  1.00 32.59           O  
ATOM   1236  N   TYR A 164     -17.063 -16.985 -54.634  1.00 28.45           N  
ATOM   1237  CA  TYR A 164     -17.819 -16.109 -53.712  1.00 25.83           C  
ATOM   1238  C   TYR A 164     -19.070 -16.864 -53.271  1.00 23.29           C  
ATOM   1239  O   TYR A 164     -19.654 -17.594 -54.086  1.00 23.82           O  
ATOM   1240  CB  TYR A 164     -18.086 -14.754 -54.408  1.00 25.65           C  
ATOM   1241  CG  TYR A 164     -18.775 -14.941 -55.752  1.00 26.47           C  
ATOM   1242  CD1 TYR A 164     -20.180 -15.054 -55.827  1.00 27.24           C  
ATOM   1243  CD2 TYR A 164     -18.054 -15.058 -56.948  1.00 25.30           C  
ATOM   1244  CE1 TYR A 164     -20.823 -15.252 -57.056  1.00 27.07           C  
ATOM   1245  CE2 TYR A 164     -18.679 -15.270 -58.167  1.00 24.69           C  
ATOM   1246  CZ  TYR A 164     -20.062 -15.364 -58.227  1.00 26.75           C  
ATOM   1247  OH  TYR A 164     -20.766 -15.545 -59.399  1.00 26.95           O  
ATOM   1248  N   ASP A 165     -19.457 -16.719 -52.038  1.00 21.94           N  
ATOM   1249  CA  ASP A 165     -20.666 -17.320 -51.489  1.00 21.66           C  
ATOM   1250  C   ASP A 165     -21.855 -16.607 -52.124  1.00 20.22           C  
ATOM   1251  O   ASP A 165     -21.709 -15.392 -52.456  1.00 21.26           O  
ATOM   1252  CB  ASP A 165     -20.828 -17.161 -49.971  1.00 24.92           C  
ATOM   1253  CG  ASP A 165     -19.721 -17.740 -49.095  1.00 29.13           C  
ATOM   1254  OD1 ASP A 165     -19.126 -18.728 -49.580  1.00 31.38           O  
ATOM   1255  OD2 ASP A 165     -19.430 -17.286 -47.963  1.00 29.20           O  
ATOM   1256  N   ILE A 166     -22.953 -17.355 -52.271  1.00 18.81           N  
ATOM   1257  CA  ILE A 166     -24.190 -16.720 -52.795  1.00 17.54           C  
ATOM   1258  C   ILE A 166     -25.297 -17.117 -51.809  1.00 16.29           C  
ATOM   1259  O   ILE A 166     -25.623 -18.302 -51.682  1.00 16.58           O  
ATOM   1260  CB  ILE A 166     -24.617 -17.033 -54.256  1.00 16.84           C  
ATOM   1261  CG1 ILE A 166     -23.531 -16.646 -55.288  1.00 15.90           C  
ATOM   1262  CG2 ILE A 166     -25.974 -16.315 -54.670  1.00 16.44           C  
ATOM   1263  CD1 ILE A 166     -23.729 -17.377 -56.640  1.00 13.80           C  
ATOM   1264  N   ASP A 167     -25.855 -16.131 -51.134  1.00 17.29           N  
ATOM   1265  CA  ASP A 167     -26.988 -16.426 -50.207  1.00 17.51           C  
ATOM   1266  C   ASP A 167     -28.230 -16.221 -51.065  1.00 17.79           C  
ATOM   1267  O   ASP A 167     -28.209 -15.320 -51.951  1.00 19.08           O  
ATOM   1268  CB  ASP A 167     -27.055 -15.549 -48.979  1.00 17.65           C  
ATOM   1269  CG  ASP A 167     -26.006 -15.913 -47.936  1.00 20.37           C  
ATOM   1270  OD1 ASP A 167     -25.562 -17.049 -47.899  1.00 16.63           O  
ATOM   1271  OD2 ASP A 167     -25.705 -14.984 -47.156  1.00 24.69           O  
ATOM   1272  N   VAL A 168     -29.257 -17.022 -50.857  1.00 17.54           N  
ATOM   1273  CA  VAL A 168     -30.513 -16.876 -51.611  1.00 16.25           C  
ATOM   1274  C   VAL A 168     -31.669 -16.650 -50.601  1.00 15.86           C  
ATOM   1275  O   VAL A 168     -31.779 -17.439 -49.628  1.00 16.81           O  
ATOM   1276  CB  VAL A 168     -30.807 -18.062 -52.545  1.00 15.57           C  
ATOM   1277  CG1 VAL A 168     -32.209 -17.904 -53.202  1.00 15.01           C  
ATOM   1278  CG2 VAL A 168     -29.789 -18.353 -53.621  1.00 17.69           C  
ATOM   1279  N   PHE A 169     -32.511 -15.633 -50.812  1.00 14.18           N  
ATOM   1280  CA  PHE A 169     -33.688 -15.405 -49.939  1.00 13.30           C  
ATOM   1281  C   PHE A 169     -34.911 -15.554 -50.861  1.00 13.00           C  
ATOM   1282  O   PHE A 169     -35.048 -14.701 -51.747  1.00 14.21           O  
ATOM   1283  CB  PHE A 169     -33.656 -14.077 -49.209  1.00 11.66           C  
ATOM   1284  CG  PHE A 169     -32.641 -13.921 -48.083  1.00 13.38           C  
ATOM   1285  CD1 PHE A 169     -31.298 -13.692 -48.443  1.00 12.40           C  
ATOM   1286  CD2 PHE A 169     -33.070 -13.988 -46.741  1.00 11.72           C  
ATOM   1287  CE1 PHE A 169     -30.352 -13.569 -47.387  1.00 15.38           C  
ATOM   1288  CE2 PHE A 169     -32.126 -13.828 -45.736  1.00 12.46           C  
ATOM   1289  CZ  PHE A 169     -30.776 -13.599 -46.043  1.00 11.78           C  
ATOM   1290  N   SER A 170     -35.744 -16.566 -50.751  1.00 13.41           N  
ATOM   1291  CA  SER A 170     -36.922 -16.664 -51.649  1.00 13.37           C  
ATOM   1292  C   SER A 170     -38.173 -16.553 -50.786  1.00 15.21           C  
ATOM   1293  O   SER A 170     -38.322 -16.942 -49.622  1.00 16.34           O  
ATOM   1294  CB  SER A 170     -36.843 -17.958 -52.470  1.00 14.37           C  
ATOM   1295  OG  SER A 170     -37.178 -18.949 -51.477  1.00 14.88           O  
ATOM   1296  N   TYR A 171     -39.216 -15.876 -51.271  1.00 15.52           N  
ATOM   1297  CA  TYR A 171     -40.497 -15.510 -50.708  1.00 15.62           C  
ATOM   1298  C   TYR A 171     -41.665 -16.100 -51.495  1.00 16.38           C  
ATOM   1299  O   TYR A 171     -41.845 -15.765 -52.699  1.00 16.78           O  
ATOM   1300  CB  TYR A 171     -40.618 -13.944 -50.666  1.00 13.20           C  
ATOM   1301  CG  TYR A 171     -39.546 -13.325 -49.796  1.00 12.61           C  
ATOM   1302  CD1 TYR A 171     -39.658 -13.263 -48.431  1.00 12.39           C  
ATOM   1303  CD2 TYR A 171     -38.324 -12.944 -50.408  1.00 13.77           C  
ATOM   1304  CE1 TYR A 171     -38.607 -12.757 -47.632  1.00 14.74           C  
ATOM   1305  CE2 TYR A 171     -37.238 -12.565 -49.635  1.00 12.18           C  
ATOM   1306  CZ  TYR A 171     -37.406 -12.414 -48.236  1.00 12.79           C  
ATOM   1307  OH  TYR A 171     -36.378 -11.943 -47.468  1.00 11.90           O  
ATOM   1308  N   GLY A 172     -42.450 -17.045 -50.994  1.00 15.16           N  
ATOM   1309  CA  GLY A 172     -43.574 -17.673 -51.709  1.00 15.53           C  
ATOM   1310  C   GLY A 172     -43.186 -18.383 -52.983  1.00 16.08           C  
ATOM   1311  O   GLY A 172     -43.976 -18.374 -53.948  1.00 16.58           O  
ATOM   1312  N   ALA A 173     -42.002 -19.037 -52.992  1.00 14.95           N  
ATOM   1313  CA  ALA A 173     -41.536 -19.736 -54.159  1.00 14.72           C  
ATOM   1314  C   ALA A 173     -42.148 -21.148 -54.231  1.00 14.95           C  
ATOM   1315  O   ALA A 173     -42.343 -21.902 -53.285  1.00 15.35           O  
ATOM   1316  CB  ALA A 173     -39.990 -19.766 -54.131  1.00 16.63           C  
ATOM   1317  N   PRO A 174     -42.456 -21.489 -55.509  1.00 15.85           N  
ATOM   1318  CA  PRO A 174     -42.973 -22.794 -55.906  1.00 15.96           C  
ATOM   1319  C   PRO A 174     -41.878 -23.842 -55.802  1.00 16.77           C  
ATOM   1320  O   PRO A 174     -40.689 -23.394 -55.788  1.00 18.42           O  
ATOM   1321  CB  PRO A 174     -43.437 -22.633 -57.362  1.00 15.47           C  
ATOM   1322  CG  PRO A 174     -42.602 -21.502 -57.916  1.00 16.10           C  
ATOM   1323  CD  PRO A 174     -42.239 -20.642 -56.716  1.00 15.56           C  
ATOM   1324  N   ARG A 175     -42.184 -25.116 -55.709  1.00 16.27           N  
ATOM   1325  CA  ARG A 175     -41.177 -26.164 -55.721  1.00 16.65           C  
ATOM   1326  C   ARG A 175     -40.459 -25.976 -57.065  1.00 17.75           C  
ATOM   1327  O   ARG A 175     -41.026 -25.642 -58.118  1.00 18.15           O  
ATOM   1328  CB  ARG A 175     -41.779 -27.596 -55.638  1.00 18.29           C  
ATOM   1329  CG  ARG A 175     -42.735 -27.654 -54.401  1.00 18.97           C  
ATOM   1330  CD  ARG A 175     -43.164 -29.128 -54.446  1.00 19.11           C  
ATOM   1331  NE  ARG A 175     -43.845 -29.263 -53.094  1.00 17.49           N  
ATOM   1332  CZ  ARG A 175     -45.185 -29.191 -52.926  1.00 16.80           C  
ATOM   1333  NH1 ARG A 175     -45.980 -29.146 -53.988  1.00 16.22           N  
ATOM   1334  NH2 ARG A 175     -45.671 -29.155 -51.691  1.00 16.63           N  
ATOM   1335  N   VAL A 176     -39.174 -26.169 -57.102  1.00 18.11           N  
ATOM   1336  CA  VAL A 176     -38.300 -26.000 -58.284  1.00 19.20           C  
ATOM   1337  C   VAL A 176     -37.832 -27.305 -58.935  1.00 19.18           C  
ATOM   1338  O   VAL A 176     -37.393 -27.287 -60.128  1.00 21.13           O  
ATOM   1339  CB  VAL A 176     -37.157 -25.076 -57.735  1.00 22.30           C  
ATOM   1340  CG1 VAL A 176     -35.976 -24.897 -58.702  1.00 25.41           C  
ATOM   1341  CG2 VAL A 176     -37.499 -23.638 -57.289  1.00 21.59           C  
ATOM   1342  N   GLY A 177     -37.791 -28.453 -58.257  1.00 18.88           N  
ATOM   1343  CA  GLY A 177     -37.275 -29.681 -58.899  1.00 18.05           C  
ATOM   1344  C   GLY A 177     -37.607 -30.950 -58.148  1.00 18.70           C  
ATOM   1345  O   GLY A 177     -38.460 -30.938 -57.219  1.00 18.59           O  
ATOM   1346  N   ASN A 178     -36.933 -32.016 -58.558  1.00 18.70           N  
ATOM   1347  CA  ASN A 178     -37.141 -33.339 -57.928  1.00 18.78           C  
ATOM   1348  C   ASN A 178     -36.539 -33.357 -56.507  1.00 19.58           C  
ATOM   1349  O   ASN A 178     -35.870 -32.463 -55.888  1.00 19.32           O  
ATOM   1350  CB  ASN A 178     -36.664 -34.451 -58.890  1.00 20.50           C  
ATOM   1351  CG  ASN A 178     -35.188 -34.579 -59.191  1.00 21.24           C  
ATOM   1352  OD1 ASN A 178     -34.408 -33.687 -58.794  1.00 21.97           O  
ATOM   1353  ND2 ASN A 178     -34.644 -35.630 -59.828  1.00 19.98           N  
ATOM   1354  N   ARG A 179     -36.662 -34.551 -55.905  1.00 19.00           N  
ATOM   1355  CA  ARG A 179     -36.135 -34.858 -54.567  1.00 21.69           C  
ATOM   1356  C   ARG A 179     -34.612 -34.801 -54.499  1.00 21.17           C  
ATOM   1357  O   ARG A 179     -34.021 -34.326 -53.489  1.00 20.81           O  
ATOM   1358  CB  ARG A 179     -36.495 -36.269 -53.979  1.00 27.03           C  
ATOM   1359  CG  ARG A 179     -36.083 -36.342 -52.443  1.00 31.24           C  
ATOM   1360  CD  ARG A 179     -36.568 -37.666 -51.907  1.00 35.64           C  
ATOM   1361  NE  ARG A 179     -37.325 -37.432 -50.588  1.00 37.90           N  
ATOM   1362  CZ  ARG A 179     -36.586 -37.276 -49.473  1.00 38.18           C  
ATOM   1363  NH1 ARG A 179     -35.265 -37.381 -49.674  1.00 38.47           N  
ATOM   1364  NH2 ARG A 179     -37.220 -37.027 -48.335  1.00 37.53           N  
ATOM   1365  N   ALA A 180     -33.926 -35.216 -55.568  1.00 20.20           N  
ATOM   1366  CA  ALA A 180     -32.430 -35.144 -55.625  1.00 19.37           C  
ATOM   1367  C   ALA A 180     -32.030 -33.675 -55.576  1.00 19.70           C  
ATOM   1368  O   ALA A 180     -31.039 -33.306 -54.890  1.00 20.78           O  
ATOM   1369  CB  ALA A 180     -31.949 -35.873 -56.854  1.00 18.98           C  
ATOM   1370  N   PHE A 181     -32.709 -32.769 -56.275  1.00 19.18           N  
ATOM   1371  CA  PHE A 181     -32.403 -31.325 -56.248  1.00 19.58           C  
ATOM   1372  C   PHE A 181     -32.718 -30.734 -54.873  1.00 19.19           C  
ATOM   1373  O   PHE A 181     -31.896 -29.974 -54.266  1.00 19.15           O  
ATOM   1374  CB  PHE A 181     -33.074 -30.551 -57.372  1.00 19.35           C  
ATOM   1375  CG  PHE A 181     -32.623 -29.133 -57.566  1.00 19.75           C  
ATOM   1376  CD1 PHE A 181     -31.291 -28.763 -57.526  1.00 22.50           C  
ATOM   1377  CD2 PHE A 181     -33.585 -28.168 -57.915  1.00 22.60           C  
ATOM   1378  CE1 PHE A 181     -30.897 -27.436 -57.720  1.00 24.49           C  
ATOM   1379  CE2 PHE A 181     -33.200 -26.826 -58.123  1.00 23.88           C  
ATOM   1380  CZ  PHE A 181     -31.851 -26.455 -58.039  1.00 23.70           C  
ATOM   1381  N   ALA A 182     -33.842 -31.109 -54.276  1.00 18.49           N  
ATOM   1382  CA  ALA A 182     -34.227 -30.655 -52.912  1.00 17.91           C  
ATOM   1383  C   ALA A 182     -33.166 -31.065 -51.911  1.00 19.58           C  
ATOM   1384  O   ALA A 182     -32.817 -30.219 -51.044  1.00 20.48           O  
ATOM   1385  CB  ALA A 182     -35.564 -31.250 -52.511  1.00 15.00           C  
ATOM   1386  N   GLU A 183     -32.638 -32.312 -51.993  1.00 19.69           N  
ATOM   1387  CA  GLU A 183     -31.551 -32.772 -51.139  1.00 20.46           C  
ATOM   1388  C   GLU A 183     -30.248 -32.005 -51.339  1.00 19.40           C  
ATOM   1389  O   GLU A 183     -29.535 -31.653 -50.375  1.00 19.30           O  
ATOM   1390  CB  GLU A 183     -31.205 -34.265 -51.382  1.00 23.76           C  
ATOM   1391  CG  GLU A 183     -32.310 -35.240 -50.978  1.00 29.35           C  
ATOM   1392  CD  GLU A 183     -32.106 -36.712 -51.175  1.00 35.16           C  
ATOM   1393  OE1 GLU A 183     -31.158 -37.058 -51.922  1.00 37.00           O  
ATOM   1394  OE2 GLU A 183     -32.818 -37.572 -50.631  1.00 38.50           O  
ATOM   1395  N   PHE A 184     -29.892 -31.706 -52.575  1.00 20.01           N  
ATOM   1396  CA  PHE A 184     -28.709 -30.963 -52.978  1.00 20.24           C  
ATOM   1397  C   PHE A 184     -28.830 -29.573 -52.358  1.00 21.54           C  
ATOM   1398  O   PHE A 184     -27.985 -29.124 -51.563  1.00 21.32           O  
ATOM   1399  CB  PHE A 184     -28.530 -30.854 -54.472  1.00 22.70           C  
ATOM   1400  CG  PHE A 184     -27.354 -30.013 -54.879  1.00 25.07           C  
ATOM   1401  CD1 PHE A 184     -26.055 -30.515 -54.789  1.00 25.80           C  
ATOM   1402  CD2 PHE A 184     -27.590 -28.711 -55.337  1.00 25.47           C  
ATOM   1403  CE1 PHE A 184     -24.973 -29.703 -55.176  1.00 23.66           C  
ATOM   1404  CE2 PHE A 184     -26.520 -27.895 -55.738  1.00 25.14           C  
ATOM   1405  CZ  PHE A 184     -25.243 -28.416 -55.654  1.00 23.39           C  
ATOM   1406  N   LEU A 185     -29.952 -28.869 -52.614  1.00 21.18           N  
ATOM   1407  CA  LEU A 185     -30.206 -27.571 -51.950  1.00 20.97           C  
ATOM   1408  C   LEU A 185     -30.180 -27.644 -50.450  1.00 21.41           C  
ATOM   1409  O   LEU A 185     -29.854 -26.566 -49.842  1.00 22.35           O  
ATOM   1410  CB  LEU A 185     -31.576 -26.997 -52.450  1.00 21.99           C  
ATOM   1411  CG  LEU A 185     -31.810 -26.097 -53.643  1.00 24.41           C  
ATOM   1412  CD1 LEU A 185     -30.597 -25.628 -54.429  1.00 25.11           C  
ATOM   1413  CD2 LEU A 185     -32.672 -26.954 -54.655  1.00 27.57           C  
ATOM   1414  N   THR A 186     -30.498 -28.676 -49.683  1.00 21.81           N  
ATOM   1415  CA  THR A 186     -30.462 -28.760 -48.224  1.00 22.76           C  
ATOM   1416  C   THR A 186     -29.046 -28.795 -47.640  1.00 24.57           C  
ATOM   1417  O   THR A 186     -28.898 -28.265 -46.523  1.00 23.43           O  
ATOM   1418  CB  THR A 186     -31.276 -30.002 -47.725  1.00 20.13           C  
ATOM   1419  OG1 THR A 186     -32.597 -29.689 -48.273  1.00 20.72           O  
ATOM   1420  CG2 THR A 186     -31.295 -30.243 -46.202  1.00 22.28           C  
ATOM   1421  N   VAL A 187     -28.086 -29.277 -48.433  1.00 26.62           N  
ATOM   1422  CA  VAL A 187     -26.633 -29.338 -47.966  1.00 30.64           C  
ATOM   1423  C   VAL A 187     -26.096 -27.914 -47.875  1.00 32.47           C  
ATOM   1424  O   VAL A 187     -25.412 -27.623 -46.808  1.00 33.00           O  
ATOM   1425  CB  VAL A 187     -26.054 -30.561 -48.691  1.00 31.27           C  
ATOM   1426  CG1 VAL A 187     -26.656 -31.754 -47.818  1.00 32.50           C  
ATOM   1427  CG2 VAL A 187     -26.376 -31.110 -50.039  1.00 32.89           C  
ATOM   1428  N   GLN A 188     -26.513 -26.937 -48.699  1.00 32.43           N  
ATOM   1429  CA  GLN A 188     -26.213 -25.524 -48.436  1.00 32.42           C  
ATOM   1430  C   GLN A 188     -24.720 -25.274 -48.595  1.00 31.78           C  
ATOM   1431  O   GLN A 188     -24.123 -24.594 -47.706  1.00 32.67           O  
ATOM   1432  CB  GLN A 188     -26.672 -25.059 -47.039  1.00 33.00           C  
ATOM   1433  CG  GLN A 188     -27.993 -25.171 -46.389  1.00 36.49           C  
ATOM   1434  CD  GLN A 188     -29.081 -24.139 -46.516  1.00 37.47           C  
ATOM   1435  OE1 GLN A 188     -29.755 -23.815 -45.525  1.00 37.75           O  
ATOM   1436  NE2 GLN A 188     -29.223 -23.627 -47.728  1.00 36.47           N  
ATOM   1437  N   THR A 189     -24.214 -25.773 -49.718  1.00 29.94           N  
ATOM   1438  CA  THR A 189     -22.785 -25.558 -49.944  1.00 31.21           C  
ATOM   1439  C   THR A 189     -22.541 -24.320 -50.795  1.00 29.89           C  
ATOM   1440  O   THR A 189     -23.198 -24.099 -51.829  1.00 31.66           O  
ATOM   1441  CB  THR A 189     -22.113 -26.867 -50.548  1.00 34.71           C  
ATOM   1442  OG1 THR A 189     -20.698 -26.442 -50.465  1.00 38.77           O  
ATOM   1443  CG2 THR A 189     -22.696 -27.217 -51.920  1.00 35.71           C  
ATOM   1444  N   GLY A 190     -21.642 -23.477 -50.331  1.00 28.03           N  
ATOM   1445  CA  GLY A 190     -21.268 -22.255 -51.030  1.00 26.26           C  
ATOM   1446  C   GLY A 190     -22.243 -21.109 -50.826  1.00 24.70           C  
ATOM   1447  O   GLY A 190     -22.227 -20.242 -51.709  1.00 25.03           O  
ATOM   1448  N   GLY A 191     -23.021 -21.102 -49.785  1.00 23.70           N  
ATOM   1449  CA  GLY A 191     -24.004 -20.048 -49.463  1.00 22.90           C  
ATOM   1450  C   GLY A 191     -25.163 -20.686 -48.748  1.00 21.76           C  
ATOM   1451  O   GLY A 191     -25.251 -21.924 -48.690  1.00 24.45           O  
ATOM   1452  N   THR A 192     -26.131 -19.931 -48.246  1.00 22.02           N  
ATOM   1453  CA  THR A 192     -27.297 -20.401 -47.522  1.00 19.34           C  
ATOM   1454  C   THR A 192     -28.571 -19.984 -48.250  1.00 18.18           C  
ATOM   1455  O   THR A 192     -28.627 -18.815 -48.740  1.00 19.32           O  
ATOM   1456  CB  THR A 192     -27.369 -19.820 -46.061  1.00 22.81           C  
ATOM   1457  OG1 THR A 192     -26.081 -20.138 -45.438  1.00 24.37           O  
ATOM   1458  CG2 THR A 192     -28.535 -20.333 -45.213  1.00 22.14           C  
ATOM   1459  N   LEU A 193     -29.482 -20.921 -48.346  1.00 16.62           N  
ATOM   1460  CA  LEU A 193     -30.790 -20.680 -48.959  1.00 14.88           C  
ATOM   1461  C   LEU A 193     -31.784 -20.423 -47.837  1.00 14.34           C  
ATOM   1462  O   LEU A 193     -31.985 -21.376 -47.022  1.00 15.09           O  
ATOM   1463  CB  LEU A 193     -31.336 -21.884 -49.697  1.00 17.31           C  
ATOM   1464  CG  LEU A 193     -32.555 -21.826 -50.678  1.00 24.24           C  
ATOM   1465  CD1 LEU A 193     -33.400 -23.130 -50.571  1.00 22.03           C  
ATOM   1466  CD2 LEU A 193     -33.523 -20.668 -50.539  1.00 19.88           C  
ATOM   1467  N   TYR A 194     -32.474 -19.330 -47.700  1.00 14.28           N  
ATOM   1468  CA  TYR A 194     -33.537 -19.064 -46.753  1.00 13.47           C  
ATOM   1469  C   TYR A 194     -34.887 -19.115 -47.518  1.00 15.78           C  
ATOM   1470  O   TYR A 194     -35.174 -18.139 -48.260  1.00 17.11           O  
ATOM   1471  CB  TYR A 194     -33.367 -17.719 -46.123  1.00 13.24           C  
ATOM   1472  CG  TYR A 194     -32.078 -17.639 -45.331  1.00 13.82           C  
ATOM   1473  CD1 TYR A 194     -32.028 -18.164 -44.040  1.00 16.75           C  
ATOM   1474  CD2 TYR A 194     -30.948 -17.042 -45.924  1.00 15.02           C  
ATOM   1475  CE1 TYR A 194     -30.849 -18.000 -43.284  1.00 18.83           C  
ATOM   1476  CE2 TYR A 194     -29.763 -16.908 -45.197  1.00 17.55           C  
ATOM   1477  CZ  TYR A 194     -29.758 -17.382 -43.876  1.00 19.28           C  
ATOM   1478  OH  TYR A 194     -28.598 -17.289 -43.159  1.00 22.40           O  
ATOM   1479  N   ARG A 195     -35.664 -20.194 -47.355  1.00 15.01           N  
ATOM   1480  CA  ARG A 195     -36.927 -20.383 -48.081  1.00 15.21           C  
ATOM   1481  C   ARG A 195     -38.092 -19.953 -47.203  1.00 15.90           C  
ATOM   1482  O   ARG A 195     -38.469 -20.719 -46.280  1.00 17.98           O  
ATOM   1483  CB  ARG A 195     -36.975 -21.812 -48.574  1.00 12.70           C  
ATOM   1484  CG  ARG A 195     -38.137 -22.064 -49.553  1.00 12.70           C  
ATOM   1485  CD  ARG A 195     -38.069 -23.422 -50.148  1.00 11.18           C  
ATOM   1486  NE  ARG A 195     -38.315 -24.531 -49.245  1.00 13.04           N  
ATOM   1487  CZ  ARG A 195     -39.501 -24.817 -48.647  1.00 15.36           C  
ATOM   1488  NH1 ARG A 195     -40.643 -24.174 -48.888  1.00 12.52           N  
ATOM   1489  NH2 ARG A 195     -39.655 -25.756 -47.701  1.00 18.31           N  
ATOM   1490  N   ILE A 196     -38.559 -18.731 -47.476  1.00 15.10           N  
ATOM   1491  CA  ILE A 196     -39.636 -18.153 -46.667  1.00 15.86           C  
ATOM   1492  C   ILE A 196     -41.052 -18.394 -47.233  1.00 16.18           C  
ATOM   1493  O   ILE A 196     -41.349 -18.296 -48.448  1.00 16.99           O  
ATOM   1494  CB  ILE A 196     -39.323 -16.629 -46.428  1.00 14.18           C  
ATOM   1495  CG1 ILE A 196     -37.962 -16.504 -45.709  1.00 18.29           C  
ATOM   1496  CG2 ILE A 196     -40.483 -15.945 -45.612  1.00 15.35           C  
ATOM   1497  CD1 ILE A 196     -36.993 -15.407 -46.235  1.00 17.96           C  
ATOM   1498  N   THR A 197     -41.984 -18.726 -46.320  1.00 15.59           N  
ATOM   1499  CA  THR A 197     -43.379 -18.979 -46.719  1.00 15.72           C  
ATOM   1500  C   THR A 197     -44.316 -18.292 -45.726  1.00 16.32           C  
ATOM   1501  O   THR A 197     -43.965 -17.841 -44.634  1.00 16.83           O  
ATOM   1502  CB  THR A 197     -43.751 -20.506 -46.864  1.00 15.11           C  
ATOM   1503  OG1 THR A 197     -43.685 -21.025 -45.477  1.00 15.37           O  
ATOM   1504  CG2 THR A 197     -42.935 -21.481 -47.712  1.00 14.79           C  
ATOM   1505  N   HIS A 198     -45.519 -18.055 -46.262  1.00 16.08           N  
ATOM   1506  CA  HIS A 198     -46.577 -17.347 -45.499  1.00 17.13           C  
ATOM   1507  C   HIS A 198     -47.867 -18.155 -45.427  1.00 18.61           C  
ATOM   1508  O   HIS A 198     -48.488 -18.566 -46.422  1.00 19.19           O  
ATOM   1509  CB  HIS A 198     -46.745 -15.941 -46.098  1.00 14.39           C  
ATOM   1510  CG  HIS A 198     -47.833 -15.205 -45.387  1.00 17.37           C  
ATOM   1511  ND1 HIS A 198     -48.845 -14.606 -46.091  1.00 17.58           N  
ATOM   1512  CD2 HIS A 198     -48.087 -15.005 -44.061  1.00 15.46           C  
ATOM   1513  CE1 HIS A 198     -49.692 -14.044 -45.219  1.00 18.23           C  
ATOM   1514  NE2 HIS A 198     -49.252 -14.281 -43.982  1.00 18.50           N  
ATOM   1515  N   THR A 199     -48.430 -18.315 -44.226  1.00 17.91           N  
ATOM   1516  CA  THR A 199     -49.636 -19.059 -43.821  1.00 17.91           C  
ATOM   1517  C   THR A 199     -50.073 -20.099 -44.843  1.00 18.35           C  
ATOM   1518  O   THR A 199     -49.403 -21.158 -44.920  1.00 18.99           O  
ATOM   1519  CB  THR A 199     -50.802 -18.101 -43.423  1.00 16.84           C  
ATOM   1520  OG1 THR A 199     -50.911 -17.209 -44.604  1.00 17.02           O  
ATOM   1521  CG2 THR A 199     -50.590 -17.295 -42.146  1.00 16.97           C  
ATOM   1522  N   ASN A 200     -51.149 -19.868 -45.568  1.00 18.96           N  
ATOM   1523  CA  ASN A 200     -51.692 -20.834 -46.527  1.00 18.38           C  
ATOM   1524  C   ASN A 200     -51.549 -20.410 -47.993  1.00 17.78           C  
ATOM   1525  O   ASN A 200     -52.412 -20.695 -48.865  1.00 17.15           O  
ATOM   1526  CB  ASN A 200     -53.172 -21.158 -46.283  1.00 21.51           C  
ATOM   1527  CG  ASN A 200     -54.114 -19.976 -46.288  1.00 24.58           C  
ATOM   1528  OD1 ASN A 200     -53.689 -18.812 -46.041  1.00 24.70           O  
ATOM   1529  ND2 ASN A 200     -55.412 -20.254 -46.615  1.00 24.18           N  
ATOM   1530  N   ASP A 201     -50.414 -19.759 -48.245  1.00 16.36           N  
ATOM   1531  CA  ASP A 201     -50.050 -19.299 -49.591  1.00 16.00           C  
ATOM   1532  C   ASP A 201     -50.109 -20.553 -50.458  1.00 17.52           C  
ATOM   1533  O   ASP A 201     -49.509 -21.597 -50.093  1.00 18.62           O  
ATOM   1534  CB  ASP A 201     -48.688 -18.622 -49.590  1.00 13.20           C  
ATOM   1535  CG  ASP A 201     -48.141 -18.134 -50.898  1.00 14.28           C  
ATOM   1536  OD1 ASP A 201     -48.836 -18.390 -51.919  1.00 16.10           O  
ATOM   1537  OD2 ASP A 201     -47.009 -17.543 -50.903  1.00 13.00           O  
ATOM   1538  N   ILE A 202     -50.785 -20.382 -51.613  1.00 17.17           N  
ATOM   1539  CA  ILE A 202     -50.902 -21.509 -52.552  1.00 16.76           C  
ATOM   1540  C   ILE A 202     -49.657 -21.803 -53.378  1.00 16.63           C  
ATOM   1541  O   ILE A 202     -49.299 -22.982 -53.640  1.00 17.03           O  
ATOM   1542  CB  ILE A 202     -52.161 -21.240 -53.484  1.00 16.16           C  
ATOM   1543  CG1 ILE A 202     -52.332 -22.402 -54.514  1.00 18.94           C  
ATOM   1544  CG2 ILE A 202     -52.067 -19.861 -54.166  1.00 17.82           C  
ATOM   1545  CD1 ILE A 202     -53.719 -22.360 -55.266  1.00 19.39           C  
ATOM   1546  N   VAL A 203     -48.855 -20.807 -53.723  1.00 16.82           N  
ATOM   1547  CA  VAL A 203     -47.658 -20.963 -54.610  1.00 15.20           C  
ATOM   1548  C   VAL A 203     -46.650 -21.974 -54.143  1.00 17.04           C  
ATOM   1549  O   VAL A 203     -46.310 -22.881 -54.988  1.00 17.19           O  
ATOM   1550  CB  VAL A 203     -46.995 -19.619 -54.997  1.00 14.98           C  
ATOM   1551  CG1 VAL A 203     -45.824 -19.883 -55.962  1.00 14.47           C  
ATOM   1552  CG2 VAL A 203     -48.190 -18.808 -55.389  1.00 17.20           C  
ATOM   1553  N   PRO A 204     -46.233 -21.977 -52.877  1.00 16.44           N  
ATOM   1554  CA  PRO A 204     -45.349 -22.983 -52.324  1.00 17.19           C  
ATOM   1555  C   PRO A 204     -45.958 -24.367 -52.329  1.00 18.90           C  
ATOM   1556  O   PRO A 204     -45.179 -25.350 -52.062  1.00 21.49           O  
ATOM   1557  CB  PRO A 204     -44.961 -22.481 -50.927  1.00 17.74           C  
ATOM   1558  CG  PRO A 204     -45.349 -21.008 -50.859  1.00 17.83           C  
ATOM   1559  CD  PRO A 204     -46.510 -20.953 -51.867  1.00 17.21           C  
ATOM   1560  N   ARG A 205     -47.209 -24.702 -52.587  1.00 18.22           N  
ATOM   1561  CA  ARG A 205     -47.830 -25.999 -52.701  1.00 18.40           C  
ATOM   1562  C   ARG A 205     -47.844 -26.443 -54.153  1.00 19.26           C  
ATOM   1563  O   ARG A 205     -48.221 -27.615 -54.489  1.00 18.73           O  
ATOM   1564  CB  ARG A 205     -49.260 -26.008 -52.076  1.00 17.62           C  
ATOM   1565  CG  ARG A 205     -49.299 -25.408 -50.665  1.00 17.52           C  
ATOM   1566  CD  ARG A 205     -50.763 -25.442 -50.261  1.00 18.58           C  
ATOM   1567  NE  ARG A 205     -50.668 -25.133 -48.785  1.00 22.56           N  
ATOM   1568  CZ  ARG A 205     -51.765 -25.059 -48.001  1.00 24.25           C  
ATOM   1569  NH1 ARG A 205     -52.978 -25.386 -48.482  1.00 23.18           N  
ATOM   1570  NH2 ARG A 205     -51.596 -24.621 -46.719  1.00 20.21           N  
ATOM   1571  N   LEU A 206     -47.302 -25.735 -55.126  1.00 20.15           N  
ATOM   1572  CA  LEU A 206     -47.164 -26.092 -56.542  1.00 20.58           C  
ATOM   1573  C   LEU A 206     -45.715 -26.180 -57.015  1.00 19.61           C  
ATOM   1574  O   LEU A 206     -44.820 -25.539 -56.500  1.00 21.88           O  
ATOM   1575  CB  LEU A 206     -47.889 -25.022 -57.395  1.00 20.61           C  
ATOM   1576  CG  LEU A 206     -49.334 -24.659 -57.062  1.00 23.29           C  
ATOM   1577  CD1 LEU A 206     -49.822 -23.477 -57.930  1.00 23.09           C  
ATOM   1578  CD2 LEU A 206     -50.282 -25.868 -57.240  1.00 23.14           C  
ATOM   1579  N   PRO A 207     -45.396 -26.920 -58.095  1.00 19.61           N  
ATOM   1580  CA  PRO A 207     -46.308 -27.825 -58.825  1.00 19.02           C  
ATOM   1581  C   PRO A 207     -46.541 -28.991 -57.860  1.00 19.61           C  
ATOM   1582  O   PRO A 207     -45.886 -29.176 -56.794  1.00 18.25           O  
ATOM   1583  CB  PRO A 207     -45.610 -28.182 -60.108  1.00 18.00           C  
ATOM   1584  CG  PRO A 207     -44.469 -27.216 -60.236  1.00 18.50           C  
ATOM   1585  CD  PRO A 207     -44.077 -26.987 -58.722  1.00 18.34           C  
ATOM   1586  N   PRO A 208     -47.525 -29.829 -58.223  1.00 21.09           N  
ATOM   1587  CA  PRO A 208     -47.863 -30.972 -57.366  1.00 21.34           C  
ATOM   1588  C   PRO A 208     -46.704 -31.939 -57.203  1.00 21.45           C  
ATOM   1589  O   PRO A 208     -45.944 -32.357 -58.092  1.00 20.53           O  
ATOM   1590  CB  PRO A 208     -49.149 -31.576 -57.975  1.00 20.97           C  
ATOM   1591  CG  PRO A 208     -49.503 -30.763 -59.174  1.00 21.20           C  
ATOM   1592  CD  PRO A 208     -48.368 -29.768 -59.437  1.00 21.40           C  
ATOM   1593  N   ARG A 209     -46.609 -32.492 -55.969  1.00 21.38           N  
ATOM   1594  CA  ARG A 209     -45.634 -33.495 -55.523  1.00 22.35           C  
ATOM   1595  C   ARG A 209     -45.729 -34.764 -56.325  1.00 21.96           C  
ATOM   1596  O   ARG A 209     -44.679 -35.380 -56.675  1.00 20.52           O  
ATOM   1597  CB  ARG A 209     -45.787 -33.890 -53.990  1.00 29.73           C  
ATOM   1598  CG  ARG A 209     -45.682 -32.571 -53.117  1.00 35.38           C  
ATOM   1599  CD  ARG A 209     -45.382 -33.032 -51.675  1.00 38.82           C  
ATOM   1600  NE  ARG A 209     -44.312 -34.135 -51.884  1.00 39.31           N  
ATOM   1601  CZ  ARG A 209     -43.871 -35.125 -51.128  1.00 40.92           C  
ATOM   1602  NH1 ARG A 209     -44.184 -35.419 -49.870  1.00 41.94           N  
ATOM   1603  NH2 ARG A 209     -43.055 -36.010 -51.771  1.00 40.93           N  
ATOM   1604  N   GLU A 210     -46.920 -35.180 -56.820  1.00 20.24           N  
ATOM   1605  CA  GLU A 210     -47.193 -36.350 -57.662  1.00 21.81           C  
ATOM   1606  C   GLU A 210     -46.499 -36.240 -59.007  1.00 21.34           C  
ATOM   1607  O   GLU A 210     -46.086 -37.316 -59.550  1.00 21.82           O  
ATOM   1608  CB  GLU A 210     -48.691 -36.633 -57.867  1.00 23.08           C  
ATOM   1609  CG  GLU A 210     -49.564 -36.907 -56.638  1.00 26.92           C  
ATOM   1610  CD  GLU A 210     -49.807 -35.762 -55.695  1.00 30.39           C  
ATOM   1611  OE1 GLU A 210     -49.519 -34.584 -55.917  1.00 30.07           O  
ATOM   1612  OE2 GLU A 210     -50.281 -36.079 -54.568  1.00 32.86           O  
ATOM   1613  N   PHE A 211     -46.146 -35.051 -59.544  1.00 21.42           N  
ATOM   1614  CA  PHE A 211     -45.394 -34.794 -60.743  1.00 21.44           C  
ATOM   1615  C   PHE A 211     -43.880 -34.841 -60.449  1.00 23.22           C  
ATOM   1616  O   PHE A 211     -43.153 -34.525 -61.421  1.00 23.93           O  
ATOM   1617  CB  PHE A 211     -45.847 -33.512 -61.498  1.00 21.79           C  
ATOM   1618  CG  PHE A 211     -47.201 -33.784 -62.140  1.00 21.43           C  
ATOM   1619  CD1 PHE A 211     -47.276 -34.509 -63.324  1.00 23.53           C  
ATOM   1620  CD2 PHE A 211     -48.380 -33.349 -61.541  1.00 23.82           C  
ATOM   1621  CE1 PHE A 211     -48.501 -34.792 -63.934  1.00 24.38           C  
ATOM   1622  CE2 PHE A 211     -49.637 -33.625 -62.151  1.00 24.47           C  
ATOM   1623  CZ  PHE A 211     -49.699 -34.357 -63.357  1.00 23.47           C  
ATOM   1624  N   GLY A 212     -43.374 -35.255 -59.313  1.00 22.75           N  
ATOM   1625  CA  GLY A 212     -41.966 -35.408 -59.018  1.00 23.47           C  
ATOM   1626  C   GLY A 212     -41.273 -34.279 -58.300  1.00 23.38           C  
ATOM   1627  O   GLY A 212     -40.027 -34.270 -58.245  1.00 24.75           O  
ATOM   1628  N   TYR A 213     -42.009 -33.342 -57.738  1.00 22.96           N  
ATOM   1629  CA  TYR A 213     -41.498 -32.113 -57.085  1.00 21.03           C  
ATOM   1630  C   TYR A 213     -41.322 -32.231 -55.594  1.00 20.10           C  
ATOM   1631  O   TYR A 213     -42.120 -32.969 -54.976  1.00 19.13           O  
ATOM   1632  CB  TYR A 213     -42.422 -30.891 -57.403  1.00 21.26           C  
ATOM   1633  CG  TYR A 213     -42.202 -30.420 -58.841  1.00 21.52           C  
ATOM   1634  CD1 TYR A 213     -42.887 -31.013 -59.898  1.00 21.07           C  
ATOM   1635  CD2 TYR A 213     -41.256 -29.421 -59.092  1.00 20.32           C  
ATOM   1636  CE1 TYR A 213     -42.663 -30.611 -61.215  1.00 21.97           C  
ATOM   1637  CE2 TYR A 213     -41.027 -29.014 -60.398  1.00 20.80           C  
ATOM   1638  CZ  TYR A 213     -41.734 -29.598 -61.445  1.00 21.18           C  
ATOM   1639  OH  TYR A 213     -41.513 -29.193 -62.732  1.00 22.31           O  
ATOM   1640  N   SER A 214     -40.282 -31.556 -55.090  1.00 18.01           N  
ATOM   1641  CA  SER A 214     -40.092 -31.743 -53.612  1.00 19.69           C  
ATOM   1642  C   SER A 214     -39.473 -30.448 -53.143  1.00 18.26           C  
ATOM   1643  O   SER A 214     -38.863 -29.747 -53.937  1.00 19.44           O  
ATOM   1644  CB  SER A 214     -39.338 -33.048 -53.462  1.00 23.78           C  
ATOM   1645  OG  SER A 214     -38.703 -33.341 -52.243  1.00 31.58           O  
ATOM   1646  N   HIS A 215     -39.659 -30.156 -51.881  1.00 18.26           N  
ATOM   1647  CA  HIS A 215     -39.089 -28.940 -51.299  1.00 17.79           C  
ATOM   1648  C   HIS A 215     -37.910 -29.317 -50.383  1.00 17.22           C  
ATOM   1649  O   HIS A 215     -37.867 -30.328 -49.667  1.00 16.68           O  
ATOM   1650  CB  HIS A 215     -40.112 -28.064 -50.541  1.00 17.26           C  
ATOM   1651  CG  HIS A 215     -40.895 -26.952 -51.193  1.00 16.85           C  
ATOM   1652  ND1 HIS A 215     -40.327 -25.922 -51.945  1.00 17.30           N  
ATOM   1653  CD2 HIS A 215     -42.238 -26.699 -51.088  1.00 13.38           C  
ATOM   1654  CE1 HIS A 215     -41.314 -25.088 -52.295  1.00 16.60           C  
ATOM   1655  NE2 HIS A 215     -42.442 -25.524 -51.779  1.00 13.73           N  
ATOM   1656  N   SER A 216     -36.943 -28.404 -50.461  1.00 18.70           N  
ATOM   1657  CA  SER A 216     -35.700 -28.408 -49.679  1.00 18.07           C  
ATOM   1658  C   SER A 216     -36.111 -27.916 -48.287  1.00 18.90           C  
ATOM   1659  O   SER A 216     -37.172 -27.320 -47.979  1.00 20.58           O  
ATOM   1660  CB  SER A 216     -34.632 -27.528 -50.284  1.00 18.24           C  
ATOM   1661  OG  SER A 216     -35.108 -26.164 -50.358  1.00 19.47           O  
ATOM   1662  N   SER A 217     -35.176 -28.186 -47.390  1.00 18.80           N  
ATOM   1663  CA  SER A 217     -35.269 -27.867 -45.981  1.00 17.96           C  
ATOM   1664  C   SER A 217     -34.169 -26.874 -45.639  1.00 17.97           C  
ATOM   1665  O   SER A 217     -33.066 -26.892 -46.262  1.00 17.81           O  
ATOM   1666  CB  SER A 217     -35.041 -29.167 -45.209  1.00 16.23           C  
ATOM   1667  OG  SER A 217     -34.906 -28.928 -43.809  1.00 19.22           O  
ATOM   1668  N   PRO A 218     -34.330 -26.012 -44.670  1.00 17.15           N  
ATOM   1669  CA  PRO A 218     -35.528 -25.857 -43.873  1.00 17.96           C  
ATOM   1670  C   PRO A 218     -36.535 -24.905 -44.496  1.00 17.78           C  
ATOM   1671  O   PRO A 218     -36.317 -24.329 -45.619  1.00 20.99           O  
ATOM   1672  CB  PRO A 218     -34.898 -25.337 -42.564  1.00 18.09           C  
ATOM   1673  CG  PRO A 218     -33.754 -24.432 -42.963  1.00 17.40           C  
ATOM   1674  CD  PRO A 218     -33.244 -25.077 -44.254  1.00 17.15           C  
ATOM   1675  N   GLU A 219     -37.629 -24.639 -43.804  1.00 16.20           N  
ATOM   1676  CA  GLU A 219     -38.643 -23.705 -44.246  1.00 15.41           C  
ATOM   1677  C   GLU A 219     -38.794 -22.672 -43.150  1.00 16.00           C  
ATOM   1678  O   GLU A 219     -38.849 -23.104 -41.970  1.00 15.45           O  
ATOM   1679  CB  GLU A 219     -39.981 -24.398 -44.498  1.00 14.75           C  
ATOM   1680  CG  GLU A 219     -41.235 -23.484 -44.651  1.00 12.72           C  
ATOM   1681  CD  GLU A 219     -42.443 -24.340 -44.731  1.00 17.47           C  
ATOM   1682  OE1 GLU A 219     -42.522 -25.570 -44.642  1.00 21.85           O  
ATOM   1683  OE2 GLU A 219     -43.529 -23.728 -44.894  1.00 19.35           O  
ATOM   1684  N   TYR A 220     -38.912 -21.405 -43.479  1.00 15.64           N  
ATOM   1685  CA  TYR A 220     -39.168 -20.377 -42.452  1.00 17.79           C  
ATOM   1686  C   TYR A 220     -40.639 -19.983 -42.675  1.00 17.93           C  
ATOM   1687  O   TYR A 220     -40.933 -19.241 -43.673  1.00 17.88           O  
ATOM   1688  CB  TYR A 220     -38.155 -19.236 -42.522  1.00 20.96           C  
ATOM   1689  CG  TYR A 220     -36.722 -19.642 -42.191  1.00 25.34           C  
ATOM   1690  CD1 TYR A 220     -36.271 -19.647 -40.855  1.00 26.00           C  
ATOM   1691  CD2 TYR A 220     -35.845 -20.064 -43.207  1.00 27.17           C  
ATOM   1692  CE1 TYR A 220     -34.958 -20.005 -40.552  1.00 28.60           C  
ATOM   1693  CE2 TYR A 220     -34.541 -20.437 -42.917  1.00 28.54           C  
ATOM   1694  CZ  TYR A 220     -34.114 -20.401 -41.589  1.00 29.81           C  
ATOM   1695  OH  TYR A 220     -32.831 -20.755 -41.256  1.00 33.53           O  
ATOM   1696  N   TRP A 221     -41.517 -20.487 -41.817  1.00 17.76           N  
ATOM   1697  CA  TRP A 221     -42.962 -20.181 -41.999  1.00 18.93           C  
ATOM   1698  C   TRP A 221     -43.456 -18.994 -41.199  1.00 20.73           C  
ATOM   1699  O   TRP A 221     -43.333 -18.944 -39.935  1.00 21.78           O  
ATOM   1700  CB  TRP A 221     -43.779 -21.438 -41.679  1.00 16.82           C  
ATOM   1701  CG  TRP A 221     -45.233 -21.402 -42.004  1.00 18.78           C  
ATOM   1702  CD1 TRP A 221     -45.876 -21.080 -43.191  1.00 19.42           C  
ATOM   1703  CD2 TRP A 221     -46.275 -21.739 -41.095  1.00 21.56           C  
ATOM   1704  NE1 TRP A 221     -47.260 -21.220 -43.058  1.00 19.12           N  
ATOM   1705  CE2 TRP A 221     -47.512 -21.581 -41.763  1.00 21.36           C  
ATOM   1706  CE3 TRP A 221     -46.263 -22.162 -39.760  1.00 25.56           C  
ATOM   1707  CZ2 TRP A 221     -48.730 -21.859 -41.148  1.00 23.78           C  
ATOM   1708  CZ3 TRP A 221     -47.478 -22.456 -39.138  1.00 27.57           C  
ATOM   1709  CH2 TRP A 221     -48.706 -22.292 -39.823  1.00 26.23           C  
ATOM   1710  N   ILE A 222     -44.045 -18.031 -41.947  1.00 20.91           N  
ATOM   1711  CA  ILE A 222     -44.695 -16.851 -41.320  1.00 19.92           C  
ATOM   1712  C   ILE A 222     -46.117 -17.277 -40.962  1.00 21.47           C  
ATOM   1713  O   ILE A 222     -46.917 -17.670 -41.843  1.00 20.17           O  
ATOM   1714  CB  ILE A 222     -44.654 -15.595 -42.216  1.00 20.23           C  
ATOM   1715  CG1 ILE A 222     -43.151 -15.328 -42.592  1.00 23.83           C  
ATOM   1716  CG2 ILE A 222     -45.372 -14.385 -41.516  1.00 21.36           C  
ATOM   1717  CD1 ILE A 222     -43.007 -14.317 -43.840  1.00 21.97           C  
ATOM   1718  N   LYS A 223     -46.488 -17.232 -39.690  1.00 23.72           N  
ATOM   1719  CA  LYS A 223     -47.822 -17.615 -39.204  1.00 24.36           C  
ATOM   1720  C   LYS A 223     -48.799 -16.482 -39.020  1.00 22.49           C  
ATOM   1721  O   LYS A 223     -49.990 -16.808 -38.886  1.00 22.41           O  
ATOM   1722  CB  LYS A 223     -47.727 -18.238 -37.798  1.00 30.65           C  
ATOM   1723  CG  LYS A 223     -46.625 -19.288 -37.662  1.00 35.32           C  
ATOM   1724  CD  LYS A 223     -46.916 -20.255 -36.538  1.00 39.61           C  
ATOM   1725  CE  LYS A 223     -47.058 -19.694 -35.099  1.00 41.89           C  
ATOM   1726  NZ  LYS A 223     -46.373 -20.704 -34.143  1.00 45.62           N  
ATOM   1727  N   SER A 224     -48.384 -15.253 -38.975  1.00 22.41           N  
ATOM   1728  CA  SER A 224     -49.235 -14.060 -38.831  1.00 22.83           C  
ATOM   1729  C   SER A 224     -50.023 -13.903 -40.151  1.00 22.94           C  
ATOM   1730  O   SER A 224     -49.558 -14.325 -41.224  1.00 23.90           O  
ATOM   1731  CB  SER A 224     -48.400 -12.865 -38.381  1.00 20.88           C  
ATOM   1732  OG  SER A 224     -47.271 -12.618 -39.210  1.00 24.59           O  
ATOM   1733  N   GLY A 225     -51.212 -13.321 -40.055  1.00 23.19           N  
ATOM   1734  CA  GLY A 225     -52.181 -13.111 -41.117  1.00 23.21           C  
ATOM   1735  C   GLY A 225     -51.855 -12.178 -42.264  1.00 22.66           C  
ATOM   1736  O   GLY A 225     -50.816 -11.511 -42.229  1.00 22.51           O  
ATOM   1737  N   THR A 226     -52.781 -12.155 -43.218  1.00 23.46           N  
ATOM   1738  CA  THR A 226     -52.611 -11.251 -44.374  1.00 25.44           C  
ATOM   1739  C   THR A 226     -52.951  -9.855 -43.901  1.00 27.78           C  
ATOM   1740  O   THR A 226     -53.914  -9.658 -43.138  1.00 28.19           O  
ATOM   1741  CB  THR A 226     -53.425 -11.650 -45.676  1.00 24.95           C  
ATOM   1742  OG1 THR A 226     -53.023 -13.050 -45.887  1.00 25.36           O  
ATOM   1743  CG2 THR A 226     -53.064 -10.736 -46.887  1.00 25.61           C  
ATOM   1744  N   LEU A 227     -52.140  -8.854 -44.232  1.00 28.55           N  
ATOM   1745  CA  LEU A 227     -52.211  -7.446 -43.876  1.00 29.22           C  
ATOM   1746  C   LEU A 227     -51.884  -7.239 -42.387  1.00 30.10           C  
ATOM   1747  O   LEU A 227     -52.015  -6.067 -41.975  1.00 31.99           O  
ATOM   1748  CB  LEU A 227     -53.544  -6.778 -44.284  1.00 29.04           C  
ATOM   1749  CG  LEU A 227     -53.952  -6.756 -45.753  1.00 30.34           C  
ATOM   1750  CD1 LEU A 227     -55.374  -6.211 -45.914  1.00 30.79           C  
ATOM   1751  CD2 LEU A 227     -53.044  -5.867 -46.578  1.00 30.28           C  
ATOM   1752  N   VAL A 228     -51.293  -8.139 -41.621  1.00 30.52           N  
ATOM   1753  CA  VAL A 228     -50.897  -7.911 -40.217  1.00 30.05           C  
ATOM   1754  C   VAL A 228     -49.360  -7.946 -40.259  1.00 29.88           C  
ATOM   1755  O   VAL A 228     -48.762  -8.774 -40.954  1.00 30.84           O  
ATOM   1756  CB  VAL A 228     -51.585  -8.830 -39.192  1.00 29.31           C  
ATOM   1757  CG1 VAL A 228     -52.839  -9.550 -39.700  1.00 28.34           C  
ATOM   1758  CG2 VAL A 228     -50.715  -9.896 -38.514  1.00 30.75           C  
ATOM   1759  N   PRO A 229     -48.768  -7.014 -39.512  1.00 29.96           N  
ATOM   1760  CA  PRO A 229     -47.320  -6.865 -39.429  1.00 29.37           C  
ATOM   1761  C   PRO A 229     -46.658  -8.083 -38.853  1.00 28.49           C  
ATOM   1762  O   PRO A 229     -47.329  -8.594 -37.942  1.00 29.92           O  
ATOM   1763  CB  PRO A 229     -47.011  -5.698 -38.487  1.00 29.63           C  
ATOM   1764  CG  PRO A 229     -48.317  -4.952 -38.338  1.00 29.97           C  
ATOM   1765  CD  PRO A 229     -49.421  -6.006 -38.672  1.00 29.48           C  
ATOM   1766  N   VAL A 230     -45.481  -8.405 -39.364  1.00 27.50           N  
ATOM   1767  CA  VAL A 230     -44.784  -9.607 -38.821  1.00 26.37           C  
ATOM   1768  C   VAL A 230     -43.831  -9.187 -37.712  1.00 26.41           C  
ATOM   1769  O   VAL A 230     -43.188  -8.120 -37.798  1.00 27.11           O  
ATOM   1770  CB  VAL A 230     -44.106 -10.398 -39.960  1.00 25.48           C  
ATOM   1771  CG1 VAL A 230     -43.487 -11.746 -39.499  1.00 23.85           C  
ATOM   1772  CG2 VAL A 230     -45.051 -10.625 -41.155  1.00 25.17           C  
ATOM   1773  N   THR A 231     -43.765 -10.028 -36.699  1.00 25.46           N  
ATOM   1774  CA  THR A 231     -42.818  -9.830 -35.576  1.00 25.21           C  
ATOM   1775  C   THR A 231     -41.915 -11.045 -35.656  1.00 25.09           C  
ATOM   1776  O   THR A 231     -42.305 -12.120 -36.207  1.00 24.31           O  
ATOM   1777  CB  THR A 231     -43.430  -9.663 -34.139  1.00 24.51           C  
ATOM   1778  OG1 THR A 231     -43.946 -10.992 -33.770  1.00 25.75           O  
ATOM   1779  CG2 THR A 231     -44.517  -8.608 -34.042  1.00 23.98           C  
ATOM   1780  N   ARG A 232     -40.741 -11.064 -34.990  1.00 25.00           N  
ATOM   1781  CA  ARG A 232     -39.837 -12.226 -35.036  1.00 26.27           C  
ATOM   1782  C   ARG A 232     -40.338 -13.451 -34.294  1.00 27.76           C  
ATOM   1783  O   ARG A 232     -39.823 -14.568 -34.488  1.00 28.45           O  
ATOM   1784  CB  ARG A 232     -38.423 -11.855 -34.587  1.00 26.89           C  
ATOM   1785  CG  ARG A 232     -38.278 -11.678 -33.096  1.00 25.33           C  
ATOM   1786  CD  ARG A 232     -36.936 -11.046 -32.820  1.00 27.43           C  
ATOM   1787  NE  ARG A 232     -36.901 -10.920 -31.372  1.00 27.69           N  
ATOM   1788  CZ  ARG A 232     -36.528 -11.890 -30.526  1.00 26.75           C  
ATOM   1789  NH1 ARG A 232     -36.015 -13.045 -30.905  1.00 25.50           N  
ATOM   1790  NH2 ARG A 232     -36.780 -11.627 -29.258  1.00 28.29           N  
ATOM   1791  N   ASN A 233     -41.358 -13.369 -33.481  1.00 29.40           N  
ATOM   1792  CA  ASN A 233     -42.085 -14.372 -32.754  1.00 31.26           C  
ATOM   1793  C   ASN A 233     -43.009 -15.076 -33.741  1.00 29.66           C  
ATOM   1794  O   ASN A 233     -43.186 -16.289 -33.580  1.00 29.89           O  
ATOM   1795  CB  ASN A 233     -42.800 -13.718 -31.557  1.00 39.34           C  
ATOM   1796  CG  ASN A 233     -41.893 -12.827 -30.706  1.00 45.06           C  
ATOM   1797  OD1 ASN A 233     -41.894 -11.573 -30.862  1.00 48.48           O  
ATOM   1798  ND2 ASN A 233     -41.082 -13.383 -29.801  1.00 46.81           N  
ATOM   1799  N   ASP A 234     -43.523 -14.453 -34.784  1.00 27.79           N  
ATOM   1800  CA  ASP A 234     -44.385 -15.109 -35.785  1.00 27.14           C  
ATOM   1801  C   ASP A 234     -43.648 -15.976 -36.792  1.00 25.59           C  
ATOM   1802  O   ASP A 234     -44.338 -16.468 -37.747  1.00 27.09           O  
ATOM   1803  CB  ASP A 234     -45.231 -14.026 -36.530  1.00 27.32           C  
ATOM   1804  CG  ASP A 234     -45.967 -13.107 -35.578  1.00 30.48           C  
ATOM   1805  OD1 ASP A 234     -46.529 -13.696 -34.619  1.00 33.75           O  
ATOM   1806  OD2 ASP A 234     -45.983 -11.866 -35.643  1.00 30.16           O  
ATOM   1807  N   ILE A 235     -42.355 -16.213 -36.782  1.00 23.95           N  
ATOM   1808  CA  ILE A 235     -41.721 -17.030 -37.813  1.00 24.68           C  
ATOM   1809  C   ILE A 235     -41.247 -18.321 -37.161  1.00 25.49           C  
ATOM   1810  O   ILE A 235     -40.580 -18.130 -36.152  1.00 26.43           O  
ATOM   1811  CB  ILE A 235     -40.594 -16.265 -38.604  1.00 24.37           C  
ATOM   1812  CG1 ILE A 235     -41.190 -15.174 -39.555  1.00 24.83           C  
ATOM   1813  CG2 ILE A 235     -39.683 -17.242 -39.438  1.00 23.88           C  
ATOM   1814  CD1 ILE A 235     -40.561 -13.777 -39.324  1.00 23.87           C  
ATOM   1815  N   VAL A 236     -41.546 -19.457 -37.752  1.00 25.85           N  
ATOM   1816  CA  VAL A 236     -41.062 -20.740 -37.194  1.00 26.37           C  
ATOM   1817  C   VAL A 236     -40.290 -21.469 -38.298  1.00 26.62           C  
ATOM   1818  O   VAL A 236     -40.660 -21.535 -39.501  1.00 26.99           O  
ATOM   1819  CB  VAL A 236     -42.180 -21.612 -36.582  1.00 26.91           C  
ATOM   1820  CG1 VAL A 236     -43.350 -21.758 -37.528  1.00 26.40           C  
ATOM   1821  CG2 VAL A 236     -41.777 -23.025 -36.169  1.00 26.82           C  
ATOM   1822  N   LYS A 237     -39.195 -22.039 -37.835  1.00 26.22           N  
ATOM   1823  CA  LYS A 237     -38.288 -22.869 -38.631  1.00 27.38           C  
ATOM   1824  C   LYS A 237     -38.823 -24.321 -38.632  1.00 26.79           C  
ATOM   1825  O   LYS A 237     -39.082 -24.944 -37.566  1.00 26.90           O  
ATOM   1826  CB  LYS A 237     -36.846 -22.937 -38.078  1.00 28.17           C  
ATOM   1827  CG  LYS A 237     -35.688 -22.933 -39.123  1.00 33.34           C  
ATOM   1828  CD  LYS A 237     -34.654 -23.867 -38.360  1.00 35.00           C  
ATOM   1829  CE  LYS A 237     -33.505 -24.262 -39.241  1.00 37.46           C  
ATOM   1830  NZ  LYS A 237     -32.200 -23.712 -38.695  1.00 40.54           N  
ATOM   1831  N   ILE A 238     -39.040 -24.883 -39.809  1.00 25.22           N  
ATOM   1832  CA  ILE A 238     -39.528 -26.229 -40.020  1.00 24.45           C  
ATOM   1833  C   ILE A 238     -38.425 -26.993 -40.763  1.00 24.45           C  
ATOM   1834  O   ILE A 238     -37.956 -26.589 -41.814  1.00 23.82           O  
ATOM   1835  CB  ILE A 238     -40.910 -26.327 -40.736  1.00 25.81           C  
ATOM   1836  CG1 ILE A 238     -42.020 -25.911 -39.737  1.00 28.77           C  
ATOM   1837  CG2 ILE A 238     -41.202 -27.755 -41.260  1.00 25.75           C  
ATOM   1838  CD1 ILE A 238     -42.919 -24.742 -40.176  1.00 28.98           C  
ATOM   1839  N   GLU A 239     -38.062 -28.108 -40.178  1.00 24.60           N  
ATOM   1840  CA  GLU A 239     -37.048 -28.985 -40.709  1.00 25.46           C  
ATOM   1841  C   GLU A 239     -37.602 -30.227 -41.381  1.00 24.29           C  
ATOM   1842  O   GLU A 239     -38.603 -30.808 -40.894  1.00 24.85           O  
ATOM   1843  CB  GLU A 239     -36.166 -29.523 -39.548  1.00 30.93           C  
ATOM   1844  CG  GLU A 239     -35.115 -28.582 -38.915  1.00 35.86           C  
ATOM   1845  CD  GLU A 239     -33.941 -28.262 -39.828  1.00 38.84           C  
ATOM   1846  OE1 GLU A 239     -33.498 -29.000 -40.699  1.00 38.93           O  
ATOM   1847  OE2 GLU A 239     -33.443 -27.121 -39.628  1.00 41.66           O  
ATOM   1848  N   GLY A 240     -36.912 -30.630 -42.426  1.00 22.63           N  
ATOM   1849  CA  GLY A 240     -37.220 -31.861 -43.156  1.00 22.40           C  
ATOM   1850  C   GLY A 240     -37.655 -31.693 -44.594  1.00 21.25           C  
ATOM   1851  O   GLY A 240     -38.359 -30.695 -44.767  1.00 20.59           O  
ATOM   1852  N   ILE A 241     -37.177 -32.530 -45.500  1.00 21.05           N  
ATOM   1853  CA  ILE A 241     -37.550 -32.434 -46.931  1.00 21.66           C  
ATOM   1854  C   ILE A 241     -39.043 -32.615 -47.030  1.00 20.73           C  
ATOM   1855  O   ILE A 241     -39.525 -33.507 -46.298  1.00 21.50           O  
ATOM   1856  CB  ILE A 241     -36.701 -33.436 -47.769  1.00 24.35           C  
ATOM   1857  CG1 ILE A 241     -35.193 -32.935 -47.635  1.00 28.59           C  
ATOM   1858  CG2 ILE A 241     -37.251 -33.527 -49.225  1.00 25.80           C  
ATOM   1859  CD1 ILE A 241     -34.186 -33.224 -48.775  1.00 30.54           C  
ATOM   1860  N   ASP A 242     -39.837 -31.822 -47.707  1.00 19.71           N  
ATOM   1861  CA  ASP A 242     -41.313 -31.970 -47.765  1.00 20.60           C  
ATOM   1862  C   ASP A 242     -42.000 -32.105 -46.413  1.00 22.30           C  
ATOM   1863  O   ASP A 242     -43.011 -32.887 -46.211  1.00 23.86           O  
ATOM   1864  CB  ASP A 242     -41.580 -33.187 -48.680  1.00 19.66           C  
ATOM   1865  CG  ASP A 242     -41.146 -33.024 -50.117  1.00 19.27           C  
ATOM   1866  OD1 ASP A 242     -41.313 -31.868 -50.613  1.00 21.28           O  
ATOM   1867  OD2 ASP A 242     -40.625 -33.948 -50.730  1.00 20.78           O  
ATOM   1868  N   ALA A 243     -41.585 -31.300 -45.436  1.00 22.74           N  
ATOM   1869  CA  ALA A 243     -42.128 -31.349 -44.067  1.00 23.00           C  
ATOM   1870  C   ALA A 243     -43.543 -30.801 -44.167  1.00 22.98           C  
ATOM   1871  O   ALA A 243     -43.857 -29.990 -45.072  1.00 24.48           O  
ATOM   1872  CB  ALA A 243     -41.140 -30.624 -43.184  1.00 23.08           C  
ATOM   1873  N   THR A 244     -44.389 -31.292 -43.307  1.00 22.82           N  
ATOM   1874  CA  THR A 244     -45.802 -30.832 -43.278  1.00 25.99           C  
ATOM   1875  C   THR A 244     -45.881 -29.953 -42.059  1.00 26.23           C  
ATOM   1876  O   THR A 244     -44.872 -29.999 -41.300  1.00 28.69           O  
ATOM   1877  CB  THR A 244     -46.763 -32.051 -43.262  1.00 27.60           C  
ATOM   1878  OG1 THR A 244     -46.378 -32.630 -41.953  1.00 30.78           O  
ATOM   1879  CG2 THR A 244     -46.591 -32.999 -44.463  1.00 29.15           C  
ATOM   1880  N   GLY A 245     -46.868 -29.141 -41.791  1.00 27.33           N  
ATOM   1881  CA  GLY A 245     -46.668 -28.385 -40.503  1.00 27.32           C  
ATOM   1882  C   GLY A 245     -46.300 -26.940 -40.692  1.00 27.40           C  
ATOM   1883  O   GLY A 245     -46.435 -26.222 -39.655  1.00 27.95           O  
ATOM   1884  N   GLY A 246     -45.888 -26.524 -41.857  1.00 25.43           N  
ATOM   1885  CA  GLY A 246     -45.634 -25.082 -42.117  1.00 23.64           C  
ATOM   1886  C   GLY A 246     -46.702 -24.810 -43.177  1.00 22.41           C  
ATOM   1887  O   GLY A 246     -47.914 -24.987 -42.962  1.00 22.46           O  
ATOM   1888  N   ASN A 247     -46.193 -24.376 -44.323  1.00 21.84           N  
ATOM   1889  CA  ASN A 247     -47.101 -24.063 -45.486  1.00 21.68           C  
ATOM   1890  C   ASN A 247     -47.658 -25.359 -46.103  1.00 21.48           C  
ATOM   1891  O   ASN A 247     -48.789 -25.295 -46.675  1.00 19.84           O  
ATOM   1892  CB  ASN A 247     -46.422 -23.097 -46.486  1.00 17.30           C  
ATOM   1893  CG  ASN A 247     -47.232 -22.916 -47.768  1.00 18.58           C  
ATOM   1894  OD1 ASN A 247     -48.136 -22.020 -47.805  1.00 21.46           O  
ATOM   1895  ND2 ASN A 247     -46.976 -23.798 -48.750  1.00 14.98           N  
ATOM   1896  N   ASN A 248     -46.956 -26.476 -46.060  1.00 22.55           N  
ATOM   1897  CA  ASN A 248     -47.424 -27.736 -46.648  1.00 24.16           C  
ATOM   1898  C   ASN A 248     -48.385 -28.509 -45.763  1.00 25.40           C  
ATOM   1899  O   ASN A 248     -48.026 -29.490 -45.125  1.00 26.02           O  
ATOM   1900  CB  ASN A 248     -46.162 -28.532 -47.043  1.00 24.10           C  
ATOM   1901  CG  ASN A 248     -46.446 -29.877 -47.710  1.00 24.77           C  
ATOM   1902  OD1 ASN A 248     -45.737 -30.852 -47.421  1.00 27.42           O  
ATOM   1903  ND2 ASN A 248     -47.466 -29.999 -48.542  1.00 24.13           N  
ATOM   1904  N   GLN A 249     -49.634 -28.126 -45.691  1.00 27.21           N  
ATOM   1905  CA  GLN A 249     -50.743 -28.697 -44.925  1.00 30.45           C  
ATOM   1906  C   GLN A 249     -51.926 -28.810 -45.869  1.00 32.11           C  
ATOM   1907  O   GLN A 249     -52.071 -28.018 -46.841  1.00 32.33           O  
ATOM   1908  CB  GLN A 249     -51.115 -27.817 -43.740  1.00 32.10           C  
ATOM   1909  CG  GLN A 249     -50.086 -27.649 -42.608  1.00 36.27           C  
ATOM   1910  CD  GLN A 249     -50.634 -26.587 -41.672  1.00 39.74           C  
ATOM   1911  OE1 GLN A 249     -51.712 -26.894 -41.126  1.00 43.64           O  
ATOM   1912  NE2 GLN A 249     -50.040 -25.420 -41.446  1.00 39.60           N  
ATOM   1913  N   PRO A 250     -52.862 -29.732 -45.571  1.00 32.77           N  
ATOM   1914  CA  PRO A 250     -54.071 -29.983 -46.376  1.00 32.72           C  
ATOM   1915  C   PRO A 250     -55.281 -29.120 -46.041  1.00 33.13           C  
ATOM   1916  O   PRO A 250     -56.428 -29.643 -45.964  1.00 34.89           O  
ATOM   1917  CB  PRO A 250     -54.324 -31.490 -46.165  1.00 32.33           C  
ATOM   1918  CG  PRO A 250     -54.039 -31.608 -44.677  1.00 32.63           C  
ATOM   1919  CD  PRO A 250     -52.793 -30.714 -44.476  1.00 32.60           C  
ATOM   1920  N   ASN A 251     -55.110 -27.817 -45.856  1.00 31.14           N  
ATOM   1921  CA  ASN A 251     -56.163 -26.850 -45.568  1.00 29.58           C  
ATOM   1922  C   ASN A 251     -56.424 -26.063 -46.881  1.00 29.16           C  
ATOM   1923  O   ASN A 251     -55.703 -26.263 -47.888  1.00 27.94           O  
ATOM   1924  CB  ASN A 251     -55.772 -26.041 -44.330  1.00 28.89           C  
ATOM   1925  CG  ASN A 251     -54.473 -25.288 -44.450  1.00 30.16           C  
ATOM   1926  OD1 ASN A 251     -53.973 -24.726 -43.444  1.00 32.28           O  
ATOM   1927  ND2 ASN A 251     -53.876 -25.214 -45.624  1.00 27.59           N  
ATOM   1928  N   ILE A 252     -57.429 -25.197 -46.829  1.00 28.64           N  
ATOM   1929  CA  ILE A 252     -57.785 -24.393 -48.011  1.00 29.35           C  
ATOM   1930  C   ILE A 252     -56.687 -23.323 -48.190  1.00 28.78           C  
ATOM   1931  O   ILE A 252     -56.329 -22.594 -47.258  1.00 28.98           O  
ATOM   1932  CB  ILE A 252     -59.237 -23.808 -47.925  1.00 31.72           C  
ATOM   1933  CG1 ILE A 252     -60.319 -24.904 -47.626  1.00 33.05           C  
ATOM   1934  CG2 ILE A 252     -59.590 -23.053 -49.253  1.00 32.25           C  
ATOM   1935  CD1 ILE A 252     -61.809 -24.393 -47.421  1.00 32.03           C  
ATOM   1936  N   PRO A 253     -56.194 -23.230 -49.419  1.00 27.47           N  
ATOM   1937  CA  PRO A 253     -55.145 -22.278 -49.768  1.00 26.35           C  
ATOM   1938  C   PRO A 253     -55.743 -20.910 -50.066  1.00 26.40           C  
ATOM   1939  O   PRO A 253     -56.975 -20.781 -50.177  1.00 25.54           O  
ATOM   1940  CB  PRO A 253     -54.458 -22.979 -50.948  1.00 25.85           C  
ATOM   1941  CG  PRO A 253     -55.655 -23.485 -51.759  1.00 27.02           C  
ATOM   1942  CD  PRO A 253     -56.573 -24.047 -50.625  1.00 27.53           C  
ATOM   1943  N   ASP A 254     -54.870 -19.939 -50.274  1.00 25.03           N  
ATOM   1944  CA  ASP A 254     -55.227 -18.568 -50.559  1.00 25.00           C  
ATOM   1945  C   ASP A 254     -54.269 -17.833 -51.475  1.00 24.52           C  
ATOM   1946  O   ASP A 254     -53.060 -18.019 -51.344  1.00 23.89           O  
ATOM   1947  CB  ASP A 254     -55.205 -18.010 -49.116  1.00 27.24           C  
ATOM   1948  CG  ASP A 254     -56.083 -16.787 -49.026  1.00 30.19           C  
ATOM   1949  OD1 ASP A 254     -57.296 -16.996 -49.105  1.00 32.30           O  
ATOM   1950  OD2 ASP A 254     -55.413 -15.732 -48.879  1.00 30.00           O  
ATOM   1951  N   ILE A 255     -54.748 -16.980 -52.336  1.00 23.79           N  
ATOM   1952  CA  ILE A 255     -53.976 -16.143 -53.264  1.00 23.64           C  
ATOM   1953  C   ILE A 255     -53.552 -14.880 -52.596  1.00 21.88           C  
ATOM   1954  O   ILE A 255     -52.364 -14.541 -52.630  1.00 22.42           O  
ATOM   1955  CB  ILE A 255     -54.768 -16.009 -54.616  1.00 26.25           C  
ATOM   1956  CG1 ILE A 255     -54.443 -17.247 -55.494  1.00 29.21           C  
ATOM   1957  CG2 ILE A 255     -54.458 -14.712 -55.362  1.00 27.34           C  
ATOM   1958  CD1 ILE A 255     -55.634 -18.007 -56.175  1.00 31.32           C  
ATOM   1959  N   PRO A 256     -54.378 -14.116 -51.868  1.00 20.90           N  
ATOM   1960  CA  PRO A 256     -53.957 -12.901 -51.152  1.00 21.40           C  
ATOM   1961  C   PRO A 256     -52.847 -13.088 -50.132  1.00 20.48           C  
ATOM   1962  O   PRO A 256     -51.952 -12.248 -49.860  1.00 20.73           O  
ATOM   1963  CB  PRO A 256     -55.260 -12.349 -50.514  1.00 21.82           C  
ATOM   1964  CG  PRO A 256     -56.336 -12.849 -51.512  1.00 22.52           C  
ATOM   1965  CD  PRO A 256     -55.833 -14.342 -51.699  1.00 21.07           C  
ATOM   1966  N   ALA A 257     -52.715 -14.253 -49.505  1.00 20.50           N  
ATOM   1967  CA  ALA A 257     -51.723 -14.732 -48.562  1.00 21.05           C  
ATOM   1968  C   ALA A 257     -50.374 -14.761 -49.310  1.00 21.17           C  
ATOM   1969  O   ALA A 257     -49.380 -14.503 -48.598  1.00 22.97           O  
ATOM   1970  CB  ALA A 257     -52.013 -16.103 -47.921  1.00 19.32           C  
ATOM   1971  N   HIS A 258     -50.231 -14.978 -50.593  1.00 19.95           N  
ATOM   1972  CA  HIS A 258     -49.086 -14.900 -51.472  1.00 19.14           C  
ATOM   1973  C   HIS A 258     -48.534 -13.481 -51.633  1.00 18.66           C  
ATOM   1974  O   HIS A 258     -47.318 -13.342 -51.841  1.00 18.31           O  
ATOM   1975  CB  HIS A 258     -49.380 -15.422 -52.922  1.00 18.13           C  
ATOM   1976  CG  HIS A 258     -48.192 -15.522 -53.843  1.00 15.58           C  
ATOM   1977  ND1 HIS A 258     -47.049 -16.205 -53.502  1.00 16.92           N  
ATOM   1978  CD2 HIS A 258     -47.972 -15.029 -55.093  1.00 17.35           C  
ATOM   1979  CE1 HIS A 258     -46.154 -16.156 -54.520  1.00 15.88           C  
ATOM   1980  NE2 HIS A 258     -46.738 -15.483 -55.501  1.00 18.03           N  
ATOM   1981  N   LEU A 259     -49.312 -12.411 -51.523  1.00 19.37           N  
ATOM   1982  CA  LEU A 259     -48.917 -11.008 -51.635  1.00 20.90           C  
ATOM   1983  C   LEU A 259     -48.657 -10.243 -50.331  1.00 21.37           C  
ATOM   1984  O   LEU A 259     -48.570  -8.969 -50.403  1.00 22.06           O  
ATOM   1985  CB  LEU A 259     -50.051 -10.269 -52.404  1.00 20.76           C  
ATOM   1986  CG  LEU A 259     -50.526 -10.838 -53.732  1.00 22.58           C  
ATOM   1987  CD1 LEU A 259     -51.709 -10.021 -54.331  1.00 22.16           C  
ATOM   1988  CD2 LEU A 259     -49.366 -10.879 -54.748  1.00 19.68           C  
ATOM   1989  N   TRP A 260     -48.468 -10.949 -49.225  1.00 20.07           N  
ATOM   1990  CA  TRP A 260     -48.227 -10.289 -47.939  1.00 18.83           C  
ATOM   1991  C   TRP A 260     -47.038 -11.004 -47.330  1.00 17.96           C  
ATOM   1992  O   TRP A 260     -47.274 -12.040 -46.683  1.00 16.98           O  
ATOM   1993  CB  TRP A 260     -49.506 -10.284 -47.047  1.00 19.18           C  
ATOM   1994  CG  TRP A 260     -49.185  -9.560 -45.739  1.00 18.40           C  
ATOM   1995  CD1 TRP A 260     -48.790 -10.123 -44.566  1.00 16.27           C  
ATOM   1996  CD2 TRP A 260     -49.138  -8.139 -45.570  1.00 19.95           C  
ATOM   1997  NE1 TRP A 260     -48.547  -9.120 -43.661  1.00 20.14           N  
ATOM   1998  CE2 TRP A 260     -48.728  -7.892 -44.251  1.00 20.44           C  
ATOM   1999  CE3 TRP A 260     -49.477  -7.056 -46.395  1.00 21.41           C  
ATOM   2000  CZ2 TRP A 260     -48.589  -6.603 -43.747  1.00 21.26           C  
ATOM   2001  CZ3 TRP A 260     -49.343  -5.767 -45.903  1.00 21.99           C  
ATOM   2002  CH2 TRP A 260     -48.964  -5.552 -44.571  1.00 21.70           C  
ATOM   2003  N   TYR A 261     -45.858 -10.505 -47.681  1.00 18.13           N  
ATOM   2004  CA  TYR A 261     -44.630 -11.132 -47.120  1.00 18.67           C  
ATOM   2005  C   TYR A 261     -43.975  -9.993 -46.418  1.00 20.78           C  
ATOM   2006  O   TYR A 261     -43.175  -9.237 -47.050  1.00 20.72           O  
ATOM   2007  CB  TYR A 261     -43.702 -11.810 -48.172  1.00 16.60           C  
ATOM   2008  CG  TYR A 261     -44.061 -13.257 -48.420  1.00 14.74           C  
ATOM   2009  CD1 TYR A 261     -45.114 -13.532 -49.310  1.00 15.40           C  
ATOM   2010  CD2 TYR A 261     -43.381 -14.314 -47.808  1.00 13.06           C  
ATOM   2011  CE1 TYR A 261     -45.516 -14.866 -49.556  1.00 15.91           C  
ATOM   2012  CE2 TYR A 261     -43.781 -15.621 -48.070  1.00 14.91           C  
ATOM   2013  CZ  TYR A 261     -44.842 -15.908 -48.921  1.00 15.05           C  
ATOM   2014  OH  TYR A 261     -45.238 -17.215 -49.119  1.00 15.14           O  
ATOM   2015  N   PHE A 262     -44.217  -9.675 -45.139  1.00 21.81           N  
ATOM   2016  CA  PHE A 262     -43.638  -8.528 -44.382  1.00 23.34           C  
ATOM   2017  C   PHE A 262     -44.379  -7.197 -44.650  1.00 24.95           C  
ATOM   2018  O   PHE A 262     -44.546  -6.284 -43.812  1.00 26.33           O  
ATOM   2019  CB  PHE A 262     -42.097  -8.424 -44.561  1.00 23.53           C  
ATOM   2020  CG  PHE A 262     -41.348  -9.522 -43.811  1.00 24.90           C  
ATOM   2021  CD1 PHE A 262     -40.979  -9.374 -42.460  1.00 23.26           C  
ATOM   2022  CD2 PHE A 262     -41.041 -10.728 -44.446  1.00 24.23           C  
ATOM   2023  CE1 PHE A 262     -40.361 -10.423 -41.832  1.00 23.13           C  
ATOM   2024  CE2 PHE A 262     -40.441 -11.800 -43.800  1.00 25.24           C  
ATOM   2025  CZ  PHE A 262     -40.075 -11.621 -42.445  1.00 24.18           C  
ATOM   2026  N   GLY A 263     -44.968  -6.910 -45.780  1.00 23.94           N  
ATOM   2027  CA  GLY A 263     -45.711  -5.891 -46.425  1.00 22.44           C  
ATOM   2028  C   GLY A 263     -46.140  -6.453 -47.818  1.00 21.58           C  
ATOM   2029  O   GLY A 263     -45.925  -7.615 -48.217  1.00 20.14           O  
ATOM   2030  N   LEU A 264     -46.819  -5.554 -48.506  1.00 20.96           N  
ATOM   2031  CA  LEU A 264     -47.386  -5.825 -49.852  1.00 20.92           C  
ATOM   2032  C   LEU A 264     -46.258  -6.192 -50.785  1.00 19.26           C  
ATOM   2033  O   LEU A 264     -45.217  -5.514 -50.899  1.00 20.84           O  
ATOM   2034  CB  LEU A 264     -48.234  -4.578 -50.152  1.00 23.42           C  
ATOM   2035  CG  LEU A 264     -49.693  -4.651 -50.564  1.00 24.31           C  
ATOM   2036  CD1 LEU A 264     -50.516  -5.750 -49.928  1.00 24.28           C  
ATOM   2037  CD2 LEU A 264     -50.318  -3.305 -50.157  1.00 24.32           C  
ATOM   2038  N   ILE A 265     -46.442  -7.318 -51.442  1.00 19.12           N  
ATOM   2039  CA  ILE A 265     -45.416  -7.797 -52.385  1.00 19.20           C  
ATOM   2040  C   ILE A 265     -46.076  -8.314 -53.658  1.00 20.87           C  
ATOM   2041  O   ILE A 265     -47.155  -8.946 -53.530  1.00 21.81           O  
ATOM   2042  CB  ILE A 265     -44.483  -8.830 -51.683  1.00 16.57           C  
ATOM   2043  CG1 ILE A 265     -43.259  -9.084 -52.664  1.00 16.07           C  
ATOM   2044  CG2 ILE A 265     -45.100 -10.160 -51.251  1.00 16.87           C  
ATOM   2045  CD1 ILE A 265     -42.042  -9.407 -51.685  1.00 14.26           C  
ATOM   2046  N   GLY A 266     -45.460  -7.952 -54.794  1.00 19.61           N  
ATOM   2047  CA  GLY A 266     -46.078  -8.410 -56.074  1.00 21.83           C  
ATOM   2048  C   GLY A 266     -47.124  -7.471 -56.674  1.00 22.12           C  
ATOM   2049  O   GLY A 266     -47.704  -7.743 -57.771  1.00 23.56           O  
ATOM   2050  N   THR A 267     -47.443  -6.388 -55.984  1.00 21.16           N  
ATOM   2051  CA  THR A 267     -48.430  -5.399 -56.382  1.00 23.34           C  
ATOM   2052  C   THR A 267     -47.851  -4.073 -56.809  1.00 24.06           C  
ATOM   2053  O   THR A 267     -48.565  -3.113 -57.261  1.00 24.68           O  
ATOM   2054  CB  THR A 267     -49.368  -5.320 -55.097  1.00 24.74           C  
ATOM   2055  OG1 THR A 267     -48.467  -4.819 -54.037  1.00 27.63           O  
ATOM   2056  CG2 THR A 267     -50.042  -6.642 -54.706  1.00 26.44           C  
ATOM   2057  N   CYS A 268     -46.503  -3.965 -56.686  1.00 23.59           N  
ATOM   2058  CA  CYS A 268     -45.891  -2.651 -57.093  1.00 23.96           C  
ATOM   2059  C   CYS A 268     -46.123  -2.640 -58.625  1.00 24.21           C  
ATOM   2060  O   CYS A 268     -46.021  -3.699 -59.255  1.00 23.78           O  
ATOM   2061  CB  CYS A 268     -44.446  -2.412 -56.587  1.00 22.48           C  
ATOM   2062  SG  CYS A 268     -43.924  -0.639 -56.999  1.00 23.00           S  
ATOM   2063  N   LEU A 269     -46.489  -1.485 -59.152  1.00 25.09           N  
ATOM   2064  CA  LEU A 269     -46.670  -1.320 -60.606  1.00 25.54           C  
ATOM   2065  C   LEU A 269     -45.498  -0.485 -61.187  1.00 26.59           C  
ATOM   2066  O   LEU A 269     -44.929   0.454 -60.578  1.00 26.52           O  
ATOM   2067  CB  LEU A 269     -48.052  -0.724 -60.921  1.00 26.47           C  
ATOM   2068  CG  LEU A 269     -49.269  -1.409 -60.301  1.00 26.81           C  
ATOM   2069  CD1 LEU A 269     -50.464  -0.457 -60.399  1.00 26.62           C  
ATOM   2070  CD2 LEU A 269     -49.487  -2.742 -61.034  1.00 26.83           C  
ATOM   2071  OXT LEU A 269     -45.091  -0.771 -62.333  1.00 28.34           O  
TER    2072      LEU A 269                                                      
MASTER      279    2    0   12   10    0    0    6 2427    1    6   21          
END                                                                             
