# Supplementary material for: Modeling of loops in proteins: a multi-method approach
Source: BMC Struct Biol. 2010 Feb 11;10:5. doi: 10.1186/1472-6807-10-5 (PMC2837870; doi:10.1186/1472-6807-10-5)
Supplement: Additional file 1 — Student t-test. Results from two sample paired t-test of Table 2. [file 1472-6807-10-5-S1.GZ › loop_test_data/1tml_147-151.pdb]

HEADER    BETA-AMYLASE                            08-JUN-93   1TML              
TITLE     CRYSTAL STRUCTURE OF THE CATALYTIC DOMAIN OF A THERMOPHILIC           
TITLE    2 ENDOCELLULASE                                                        
COMPND    MOL_ID: 1;                                                            
COMPND   2 MOLECULE: ENDO-1,4-BETA-D-GLUCANASE;                                 
COMPND   3 CHAIN: A;                                                            
COMPND   4 EC: 3.2.1.4;                                                         
COMPND   5 ENGINEERED: YES                                                      
SOURCE    MOL_ID: 1;                                                            
SOURCE   2 ORGANISM_SCIENTIFIC: THERMOMONOSPORA FUSCA                           
KEYWDS    BETA-AMYLASE, ENDOCELLULASE,CATALYTIC DOMAIN                          
EXPDTA    X-RAY DIFFRACTION                                                     
AUTHOR    M.SPEZIO,D.B.WILSON,P.A.KARPLUS                                       
REVDAT   2   31-MAY-00 1TML    1       TITLE  KEYWDS EXPDTA CRYST1              
REVDAT   1   31-JAN-94 1TML    0                                                
JRNL        AUTH   M.SPEZIO,D.B.WILSON,P.A.KARPLUS                              
JRNL        TITL   CRYSTAL STRUCTURE OF THE CATALYTIC DOMAIN OF A               
JRNL        TITL 2 THERMOPHILIC ENDOCELLULASE.                                  
JRNL        REF    BIOCHEMISTRY                  V.  32  9906 1993              
JRNL        REFN   ASTM BICHAW  US ISSN 0006-2960                               
REMARK   1                                                                      
REMARK   1 REFERENCE 1                                                          
REMARK   1  AUTH   M.SPEZIO,D.B.WILSON,P.A.KARPLUS                              
REMARK   1  TITL   CRYSTAL STRUCTURE OF THE CATALYTIC DOMAIN OF A               
REMARK   1  TITL 2 THERMOPHILIC ENDOCELLULASE                                   
REMARK   1  REF    TO BE PUBLISHED                                              
REMARK   1  REFN                                                                
REMARK   2                                                                      
REMARK   2 RESOLUTION. 1.80 ANGSTROMS.                                          
REMARK   3                                                                      
REMARK   3 REFINEMENT.                                                          
REMARK   3   PROGRAM     : X-PLOR                                               
REMARK   3   AUTHORS     : BRUNGER                                              
REMARK   3                                                                      
REMARK   3  DATA USED IN REFINEMENT.                                            
REMARK   3   RESOLUTION RANGE HIGH (ANGSTROMS) : 1.80                           
REMARK   3   RESOLUTION RANGE LOW  (ANGSTROMS) : NULL                           
REMARK   3   DATA CUTOFF            (SIGMA(F)) : NULL                           
REMARK   3   DATA CUTOFF HIGH         (ABS(F)) : NULL                           
REMARK   3   DATA CUTOFF LOW          (ABS(F)) : NULL                           
REMARK   3   COMPLETENESS (WORKING+TEST)   (%) : NULL                           
REMARK   3   NUMBER OF REFLECTIONS             : NULL                           
REMARK   3                                                                      
REMARK   3  FIT TO DATA USED IN REFINEMENT.                                     
REMARK   3   CROSS-VALIDATION METHOD          : NULL                            
REMARK   3   FREE R VALUE TEST SET SELECTION  : NULL                            
REMARK   3   R VALUE            (WORKING SET) : 0.184                           
REMARK   3   FREE R VALUE                     : NULL                            
REMARK   3   FREE R VALUE TEST SET SIZE   (%) : NULL                            
REMARK   3   FREE R VALUE TEST SET COUNT      : NULL                            
REMARK   3   ESTIMATED ERROR OF FREE R VALUE  : NULL                            
REMARK   3                                                                      
REMARK   3  FIT IN THE HIGHEST RESOLUTION BIN.                                  
REMARK   3   TOTAL NUMBER OF BINS USED           : NULL                         
REMARK   3   BIN RESOLUTION RANGE HIGH       (A) : NULL                         
REMARK   3   BIN RESOLUTION RANGE LOW        (A) : NULL                         
REMARK   3   BIN COMPLETENESS (WORKING+TEST) (%) : NULL                         
REMARK   3   REFLECTIONS IN BIN    (WORKING SET) : NULL                         
REMARK   3   BIN R VALUE           (WORKING SET) : NULL                         
REMARK   3   BIN FREE R VALUE                    : NULL                         
REMARK   3   BIN FREE R VALUE TEST SET SIZE  (%) : NULL                         
REMARK   3   BIN FREE R VALUE TEST SET COUNT     : NULL                         
REMARK   3   ESTIMATED ERROR OF BIN FREE R VALUE : NULL                         
REMARK   3                                                                      
REMARK   3  NUMBER OF NON-HYDROGEN ATOMS USED IN REFINEMENT.                    
REMARK   3   PROTEIN ATOMS            : 2619                                    
REMARK   3   NUCLEIC ACID ATOMS       : 0                                       
REMARK   3   HETEROGEN ATOMS          : 5                                       
REMARK   3   SOLVENT ATOMS            : 219                                     
REMARK   3                                                                      
REMARK   3  B VALUES.                                                           
REMARK   3   FROM WILSON PLOT           (A**2) : NULL                           
REMARK   3   MEAN B VALUE      (OVERALL, A**2) : NULL                           
REMARK   3   OVERALL ANISOTROPIC B VALUE.                                       
REMARK   3    B11 (A**2) : NULL                                                 
REMARK   3    B22 (A**2) : NULL                                                 
REMARK   3    B33 (A**2) : NULL                                                 
REMARK   3    B12 (A**2) : NULL                                                 
REMARK   3    B13 (A**2) : NULL                                                 
REMARK   3    B23 (A**2) : NULL                                                 
REMARK   3                                                                      
REMARK   3  ESTIMATED COORDINATE ERROR.                                         
REMARK   3   ESD FROM LUZZATI PLOT        (A) : NULL                            
REMARK   3   ESD FROM SIGMAA              (A) : NULL                            
REMARK   3   LOW RESOLUTION CUTOFF        (A) : NULL                            
REMARK   3                                                                      
REMARK   3  CROSS-VALIDATED ESTIMATED COORDINATE ERROR.                         
REMARK   3   ESD FROM C-V LUZZATI PLOT    (A) : NULL                            
REMARK   3   ESD FROM C-V SIGMAA          (A) : NULL                            
REMARK   3                                                                      
REMARK   3  RMS DEVIATIONS FROM IDEAL VALUES.                                   
REMARK   3   BOND LENGTHS                 (A) : 0.014                           
REMARK   3   BOND ANGLES            (DEGREES) : 2.80                            
REMARK   3   DIHEDRAL ANGLES        (DEGREES) : NULL                            
REMARK   3   IMPROPER ANGLES        (DEGREES) : NULL                            
REMARK   3                                                                      
REMARK   3  ISOTROPIC THERMAL MODEL : NULL                                      
REMARK   3                                                                      
REMARK   3  ISOTROPIC THERMAL FACTOR RESTRAINTS.    RMS    SIGMA                
REMARK   3   MAIN-CHAIN BOND              (A**2) : NULL  ; NULL                 
REMARK   3   MAIN-CHAIN ANGLE             (A**2) : NULL  ; NULL                 
REMARK   3   SIDE-CHAIN BOND              (A**2) : NULL  ; NULL                 
REMARK   3   SIDE-CHAIN ANGLE             (A**2) : NULL  ; NULL                 
REMARK   3                                                                      
REMARK   3  NCS MODEL : NULL                                                    
REMARK   3                                                                      
REMARK   3  NCS RESTRAINTS.                         RMS   SIGMA/WEIGHT          
REMARK   3   GROUP  1  POSITIONAL            (A) : NULL  ; NULL                 
REMARK   3   GROUP  1  B-FACTOR           (A**2) : NULL  ; NULL                 
REMARK   3                                                                      
REMARK   3  PARAMETER FILE  1  : NULL                                           
REMARK   3  TOPOLOGY FILE  1   : NULL                                           
REMARK   3                                                                      
REMARK   3  OTHER REFINEMENT REMARKS: NULL                                      
REMARK   4                                                                      
REMARK   4 1TML COMPLIES WITH FORMAT V. 3.0, 1-DEC-2006                         
REMARK   4                                                                      
REMARK   4 THIS IS THE REMEDIATED VERSION OF THIS PDB ENTRY.                    
REMARK   4 REMEDIATED DATA FILE REVISION 3.100 (2007-03-17)                     
REMARK 200                                                                      
REMARK 200 EXPERIMENTAL DETAILS                                                 
REMARK 200  EXPERIMENT TYPE                : X-RAY DIFFRACTION                  
REMARK 200  DATE OF DATA COLLECTION        : NULL                               
REMARK 200  TEMPERATURE           (KELVIN) : NULL                               
REMARK 200  PH                             : NULL                               
REMARK 200  NUMBER OF CRYSTALS USED        : NULL                               
REMARK 200                                                                      
REMARK 200  SYNCHROTRON              (Y/N) : NULL                               
REMARK 200  RADIATION SOURCE               : NULL                               
REMARK 200  BEAMLINE                       : NULL                               
REMARK 200  X-RAY GENERATOR MODEL          : NULL                               
REMARK 200  MONOCHROMATIC OR LAUE    (M/L) : NULL                               
REMARK 200  WAVELENGTH OR RANGE        (A) : NULL                               
REMARK 200  MONOCHROMATOR                  : NULL                               
REMARK 200  OPTICS                         : NULL                               
REMARK 200                                                                      
REMARK 200  DETECTOR TYPE                  : NULL                               
REMARK 200  DETECTOR MANUFACTURER          : NULL                               
REMARK 200  INTENSITY-INTEGRATION SOFTWARE : NULL                               
REMARK 200  DATA SCALING SOFTWARE          : NULL                               
REMARK 200                                                                      
REMARK 200  NUMBER OF UNIQUE REFLECTIONS   : NULL                               
REMARK 200  RESOLUTION RANGE HIGH      (A) : NULL                               
REMARK 200  RESOLUTION RANGE LOW       (A) : NULL                               
REMARK 200  REJECTION CRITERIA  (SIGMA(I)) : NULL                               
REMARK 200                                                                      
REMARK 200 OVERALL.                                                             
REMARK 200  COMPLETENESS FOR RANGE     (%) : NULL                               
REMARK 200  DATA REDUNDANCY                : NULL                               
REMARK 200  R MERGE                    (I) : NULL                               
REMARK 200  R SYM                      (I) : NULL                               
REMARK 200  <I/SIGMA(I)> FOR THE DATA SET  : NULL                               
REMARK 200                                                                      
REMARK 200 IN THE HIGHEST RESOLUTION SHELL.                                     
REMARK 200  HIGHEST RESOLUTION SHELL, RANGE HIGH (A) : NULL                     
REMARK 200  HIGHEST RESOLUTION SHELL, RANGE LOW  (A) : NULL                     
REMARK 200  COMPLETENESS FOR SHELL     (%) : NULL                               
REMARK 200  DATA REDUNDANCY IN SHELL       : NULL                               
REMARK 200  R MERGE FOR SHELL          (I) : NULL                               
REMARK 200  R SYM FOR SHELL            (I) : NULL                               
REMARK 200  <I/SIGMA(I)> FOR SHELL         : NULL                               
REMARK 200                                                                      
REMARK 200 DIFFRACTION PROTOCOL: NULL                                           
REMARK 200 METHOD USED TO DETERMINE THE STRUCTURE: NULL                         
REMARK 200 SOFTWARE USED: X-PLOR                                                
REMARK 200 STARTING MODEL: NULL                                                 
REMARK 200                                                                      
REMARK 200 REMARK: NULL                                                         
REMARK 280                                                                      
REMARK 280 CRYSTAL                                                              
REMARK 280 SOLVENT CONTENT, VS   (%): 36.62                                     
REMARK 280 MATTHEWS COEFFICIENT, VM (ANGSTROMS**3/DA): 1.94                     
REMARK 280                                                                      
REMARK 280 CRYSTALLIZATION CONDITIONS: NULL                                     
REMARK 290                                                                      
REMARK 290 CRYSTALLOGRAPHIC SYMMETRY                                            
REMARK 290 SYMMETRY OPERATORS FOR SPACE GROUP: P 1 21 1                         
REMARK 290                                                                      
REMARK 290      SYMOP   SYMMETRY                                                
REMARK 290     NNNMMM   OPERATOR                                                
REMARK 290       1555   X,Y,Z                                                   
REMARK 290       2555   -X,1/2+Y,-Z                                             
REMARK 290                                                                      
REMARK 290     WHERE NNN -> OPERATOR NUMBER                                     
REMARK 290           MMM -> TRANSLATION VECTOR                                  
REMARK 290                                                                      
REMARK 290 CRYSTALLOGRAPHIC SYMMETRY TRANSFORMATIONS                            
REMARK 290 THE FOLLOWING TRANSFORMATIONS OPERATE ON THE ATOM/HETATM             
REMARK 290 RECORDS IN THIS ENTRY TO PRODUCE CRYSTALLOGRAPHICALLY                
REMARK 290 RELATED MOLECULES.                                                   
REMARK 290   SMTRY1   1  1.000000  0.000000  0.000000        0.00000            
REMARK 290   SMTRY2   1  0.000000  1.000000  0.000000        0.00000            
REMARK 290   SMTRY3   1  0.000000  0.000000  1.000000        0.00000            
REMARK 290   SMTRY1   2 -1.000000  0.000000  0.000000        0.00000            
REMARK 290   SMTRY2   2  0.000000  1.000000  0.000000       32.97066            
REMARK 290   SMTRY3   2  0.000000  0.000000 -1.000000        0.00000            
REMARK 290                                                                      
REMARK 290 REMARK: NULL                                                         
REMARK 300                                                                      
REMARK 300 BIOMOLECULE: 1                                                       
REMARK 300 THIS ENTRY CONTAINS THE CRYSTALLOGRAPHIC ASYMMETRIC UNIT             
REMARK 300 WHICH CONSISTS OF 1 CHAIN(S). SEE REMARK 350 FOR                     
REMARK 300 INFORMATION ON GENERATING THE BIOLOGICAL MOLECULE(S).                
REMARK 350                                                                      
REMARK 350 GENERATING THE BIOMOLECULE                                           
REMARK 350 COORDINATES FOR A COMPLETE MULTIMER REPRESENTING THE KNOWN           
REMARK 350 BIOLOGICALLY SIGNIFICANT OLIGOMERIZATION STATE OF THE                
REMARK 350 MOLECULE CAN BE GENERATED BY APPLYING BIOMT TRANSFORMATIONS          
REMARK 350 GIVEN BELOW.  BOTH NON-CRYSTALLOGRAPHIC AND                          
REMARK 350 CRYSTALLOGRAPHIC OPERATIONS ARE GIVEN.                               
REMARK 350                                                                      
REMARK 350 BIOMOLECULE: 1                                                       
REMARK 350 APPLY THE FOLLOWING TO CHAINS: A                                     
REMARK 350   BIOMT1   1  1.000000  0.000000  0.000000        0.00000            
REMARK 350   BIOMT2   1  0.000000  1.000000  0.000000        0.00000            
REMARK 350   BIOMT3   1  0.000000  0.000000  1.000000        0.00000            
REMARK 500                                                                      
REMARK 500 GEOMETRY AND STEREOCHEMISTRY                                         
REMARK 500 SUBTOPIC: COVALENT BOND LENGTHS                                      
REMARK 500                                                                      
REMARK 500 THE STEREOCHEMICAL PARAMETERS OF THE FOLLOWING RESIDUES              
REMARK 500 HAVE VALUES WHICH DEVIATE FROM EXPECTED VALUES BY MORE               
REMARK 500 THAN 6*RMSD (M=MODEL NUMBER; RES=RESIDUE NAME; C=CHAIN               
REMARK 500 IDENTIFIER; SSEQ=SEQUENCE NUMBER; I=INSERTION CODE).                 
REMARK 500                                                                      
REMARK 500 STANDARD TABLE:                                                      
REMARK 500 FORMAT: (10X,I3,1X,2(A3,1X,A1,I4,A1,1X,A4,3X),F6.3)                  
REMARK 500                                                                      
REMARK 500 EXPECTED VALUES: ENGH AND HUBER, 1991                                
REMARK 500                                                                      
REMARK 500  M RES CSSEQI ATM1   RES CSSEQI ATM2   DEVIATION                     
REMARK 500    VAL A 275   CA    VAL A 275   CB     0.105                        
REMARK 500                                                                      
REMARK 500 GEOMETRY AND STEREOCHEMISTRY                                         
REMARK 500 SUBTOPIC: COVALENT BOND ANGLES                                       
REMARK 500                                                                      
REMARK 500 THE STEREOCHEMICAL PARAMETERS OF THE FOLLOWING RESIDUES              
REMARK 500 HAVE VALUES WHICH DEVIATE FROM EXPECTED VALUES BY MORE               
REMARK 500 THAN 6*RMSD (M=MODEL NUMBER; RES=RESIDUE NAME; C=CHAIN               
REMARK 500 IDENTIFIER; SSEQ=SEQUENCE NUMBER; I=INSERTION CODE).                 
REMARK 500                                                                      
REMARK 500 STANDARD TABLE:                                                      
REMARK 500 FORMAT: (10X,I3,1X,A3,1X,A1,I4,A1,3(1X,A4,2X),12X,F5.1)              
REMARK 500                                                                      
REMARK 500 EXPECTED VALUES: ENGH AND HUBER, 1991                                
REMARK 500                                                                      
REMARK 500  M RES CSSEQI ATM1   ATM2   ATM3                                     
REMARK 500    THR A 247   N   -  CA  -  CB  ANGL. DEV. =-16.7 DEGREES           
REMARK 500                                                                      
REMARK 500 GEOMETRY AND STEREOCHEMISTRY                                         
REMARK 500 SUBTOPIC: TORSION ANGLES                                             
REMARK 500                                                                      
REMARK 500 TORSION ANGLES OUTSIDE THE EXPECTED RAMACHANDRAN REGIONS:            
REMARK 500 (M=MODEL NUMBER; RES=RESIDUE NAME; C=CHAIN IDENTIFIER;               
REMARK 500 SSEQ=SEQUENCE NUMBER; I=INSERTION CODE).                             
REMARK 500                                                                      
REMARK 500 STANDARD TABLE:                                                      
REMARK 500 FORMAT:(10X,I3,1X,A3,1X,A1,I4,A1,4X,F7.2,3X,F7.2)                    
REMARK 500                                                                      
REMARK 500  M RES CSSEQI        PSI       PHI                                   
REMARK 500    ASP A   2      -56.33     60.40                                   
DBREF  1TML A    1   286  UNP    P26222   GUN2_THEFU      32    317             
SEQRES   1 A  286  ASN ASP SER PRO PHE TYR VAL ASN PRO ASN MET SER SER          
SEQRES   2 A  286  ALA GLU TRP VAL ARG ASN ASN PRO ASN ASP PRO ARG THR          
SEQRES   3 A  286  PRO VAL ILE ARG ASP ARG ILE ALA SER VAL PRO GLN GLY          
SEQRES   4 A  286  THR TRP PHE ALA HIS HIS ASN PRO GLY GLN ILE THR GLY          
SEQRES   5 A  286  GLN VAL ASP ALA LEU MET SER ALA ALA GLN ALA ALA GLY          
SEQRES   6 A  286  LYS ILE PRO ILE LEU VAL VAL TYR ASN ALA PRO GLY ARG          
SEQRES   7 A  286  ASP CYS GLY ASN HIS SER SER GLY GLY ALA PRO SER HIS          
SEQRES   8 A  286  SER ALA TYR ARG SER TRP ILE ASP GLU PHE ALA ALA GLY          
SEQRES   9 A  286  LEU LYS ASN ARG PRO ALA TYR ILE ILE VAL GLU PRO ASP          
SEQRES  10 A  286  LEU ILE SER LEU MET SER SER CYS MET GLN HIS VAL GLN          
SEQRES  11 A  286  GLN GLU VAL LEU GLU THR MET ALA TYR ALA GLY LYS ALA          
SEQRES  12 A  286  LEU LYS ALA GLY SER SER GLN ALA ARG ILE TYR PHE ASP          
SEQRES  13 A  286  ALA GLY HIS SER ALA TRP HIS SER PRO ALA GLN MET ALA          
SEQRES  14 A  286  SER TRP LEU GLN GLN ALA ASP ILE SER ASN SER ALA HIS          
SEQRES  15 A  286  GLY ILE ALA THR ASN THR SER ASN TYR ARG TRP THR ALA          
SEQRES  16 A  286  ASP GLU VAL ALA TYR ALA LYS ALA VAL LEU SER ALA ILE          
SEQRES  17 A  286  GLY ASN PRO SER LEU ARG ALA VAL ILE ASP THR SER ARG          
SEQRES  18 A  286  ASN GLY ASN GLY PRO ALA GLY ASN GLU TRP CYS ASP PRO          
SEQRES  19 A  286  SER GLY ARG ALA ILE GLY THR PRO SER THR THR ASN THR          
SEQRES  20 A  286  GLY ASP PRO MET ILE ASP ALA PHE LEU TRP ILE LYS LEU          
SEQRES  21 A  286  PRO GLY GLU ALA ASP GLY CYS ILE ALA GLY ALA GLY GLN          
SEQRES  22 A  286  PHE VAL PRO GLN ALA ALA TYR GLU MET ALA ILE ALA ALA          
FTNOTE   1 RESIDUES ASN 1 AND ASP 2 ARE NOT WELL ORDERED AND HAVE               
FTNOTE   1  VERY WEAK ELECTRON DENSITY.                                         
FTNOTE   2 RESIDUE TRP 162, IN THE ACTIVE SITE CLEFT, IS WELL ORDERED           
FTNOTE   2  AND HAS STRONG DENSITY EVEN THOUGH ITS MAIN CHAIN TORSION           
FTNOTE   2  ANGLES ARE OUTSIDE THE FAVORABLE REGIONS OF A RAMACHANDRAN          
FTNOTE   2  PLOT.                                                               
HET    SO4    360       5                                                       
HETNAM     SO4 SULFATE ION                                                      
FORMUL   2  SO4    O4 S 2-                                                      
FORMUL   3  HOH   *73(H2 O)                                                     
HELIX    1   A SER A   12  ASN A   19  1                                   8    
HELIX    2   B THR A   26  ARG A   32  1                                   7    
HELIX    3   C PRO A   47  ALA A   64  1                                  18    
HELIX    4   D HIS A   91  ALA A  103  1                                  13    
HELIX    5   E GLN A  127  GLY A  147  1                                  21    
HELIX    6   F PRO A  165  GLN A  174  1                                  10    
HELIX    7   G THR A  194  ILE A  208  1                                  15    
HELIX    8   H PRO A  276  ILE A  284  1                                   9    
HELIX    9  D1 LEU A  118  MET A  122  1                                   5    
HELIX   10  F1 ILE A  177  SER A  180  1                                   4    
SHEET    1 COR 9 PRO A   4  TYR A   6  0                                        
SHEET    2 COR 9 ILE A  67  VAL A  72  1                                        
SHEET    3 COR 9 TYR A 111  VAL A 114  1                                        
SHEET    4 COR 9 ARG A 152  ASP A 156  1                                        
SHEET    5 COR 9 GLY A 183  THR A 186  1                                        
SHEET    6 COR 9 ARG A 214  ASP A 218  1                                        
SHEET    7 COR 9 ILE A 252  TRP A 257  1                                        
SHEET    8 COR 9 SER A 243  THR A 245 -1                                        
SHEET    9 COR 9 PRO A   4  TYR A   6 -1                                        
SHEET    1 BOR 9 GLN A  38  PHE A  42  0                                        
SHEET    2 BOR 9 ILE A  67  VAL A  72  1                                        
SHEET    3 BOR 9 TYR A 111  VAL A 114  1                                        
SHEET    4 BOR 9 ARG A 152  ASP A 156  1                                        
SHEET    5 BOR 9 GLY A 183  THR A 186  1                                        
SHEET    6 BOR 9 ARG A 214  ASP A 218  1                                        
SHEET    7 BOR 9 ILE A 252  TRP A 257  1                                        
SHEET    8 BOR 9 SER A 243  THR A 245 -1                                        
SHEET    9 BOR 9 GLN A  38  PHE A  42 -1                                        
SSBOND   1 CYS A   80    CYS A  125                                             
SSBOND   2 CYS A  232    CYS A  267                                             
CRYST1   43.350   65.940   43.410  90.00 107.69  90.00 P 1 21 1      2          
ORIGX1      1.000000  0.000000  0.000000        0.00000                         
ORIGX2      0.000000  1.000000  0.000000        0.00000                         
ORIGX3      0.000000  0.000000  1.000000        0.00000                         
SCALE1      0.023068  0.000000  0.000000        0.00000                         
SCALE2      0.000000  0.015165  0.000000        0.00000                         
SCALE3      0.000000  0.000000  0.023036        0.00000                         
ATOM      1  N   ASN A   1      24.588  34.924   5.679  1.00 51.50           N  
ATOM      2  CA  ASN A   1      24.242  35.636   4.437  1.00 50.34           C  
ATOM      3  C   ASN A   1      22.744  35.848   4.299  1.00 48.26           C  
ATOM      4  O   ASN A   1      22.334  36.905   3.829  1.00 49.06           O  
ATOM      5  CB  ASN A   1      24.658  34.899   3.153  1.00 51.66           C  
ATOM      6  CG  ASN A   1      24.856  35.825   1.947  1.00 52.68           C  
ATOM      7  OD1 ASN A   1      25.800  35.583   1.183  1.00 53.04           O  
ATOM      8  ND2 ASN A   1      24.094  36.899   1.687  1.00 53.12           N  
ATOM      9 HD21 ASN A   1      23.344  37.198   2.236  1.00  0.00           H  
ATOM     10 HD22 ASN A   1      24.340  37.364   0.857  1.00  0.00           H  
ATOM     11  H1  ASN A   1      24.168  33.981   5.737  1.00  0.00           H  
ATOM     12  H2  ASN A   1      24.260  35.494   6.488  1.00  0.00           H  
ATOM     13  H3  ASN A   1      25.624  34.842   5.742  1.00  0.00           H  
ATOM     14  N   ASP A   2      21.949  34.830   4.635  1.00 45.12           N  
ATOM     15  CA  ASP A   2      20.494  34.856   4.612  1.00 41.61           C  
ATOM     16  C   ASP A   2      19.817  35.128   3.259  1.00 37.13           C  
ATOM     17  O   ASP A   2      19.049  34.234   2.900  1.00 36.67           O  
ATOM     18  CB  ASP A   2      19.990  35.863   5.723  1.00 43.89           C  
ATOM     19  CG  ASP A   2      19.583  37.296   5.352  1.00 45.41           C  
ATOM     20  OD1 ASP A   2      18.465  37.470   4.848  1.00 45.89           O  
ATOM     21  OD2 ASP A   2      20.371  38.227   5.583  1.00 46.25           O  
ATOM     22  H   ASP A   2      22.306  33.934   4.756  1.00  0.00           H  
ATOM     23  N   SER A   3      20.044  36.221   2.483  1.00 31.10           N  
ATOM     24  CA  SER A   3      19.293  36.456   1.255  1.00 24.07           C  
ATOM     25  C   SER A   3      19.755  35.543   0.154  1.00 18.67           C  
ATOM     26  O   SER A   3      20.947  35.420  -0.098  1.00 18.15           O  
ATOM     27  CB  SER A   3      19.425  37.896   0.744  1.00 24.68           C  
ATOM     28  OG  SER A   3      18.259  38.281   0.000  1.00 23.59           O  
ATOM     29  H   SER A   3      20.726  36.870   2.739  1.00  0.00           H  
ATOM     30  HG  SER A   3      17.830  39.024   0.449  1.00  0.00           H  
ATOM     31  N   PRO A   4      18.820  34.896  -0.522  1.00 15.28           N  
ATOM     32  CA  PRO A   4      19.100  34.175  -1.735  1.00 12.21           C  
ATOM     33  C   PRO A   4      19.354  35.058  -2.933  1.00  9.39           C  
ATOM     34  O   PRO A   4      19.775  34.526  -3.946  1.00  8.51           O  
ATOM     35  CB  PRO A   4      17.893  33.304  -1.880  1.00 13.66           C  
ATOM     36  CG  PRO A   4      16.739  34.094  -1.297  1.00 13.93           C  
ATOM     37  CD  PRO A   4      17.411  34.748  -0.119  1.00 14.43           C  
ATOM     38  N   PHE A   5      19.093  36.374  -2.881  1.00  7.50           N  
ATOM     39  CA  PHE A   5      19.102  37.217  -4.068  1.00  6.46           C  
ATOM     40  C   PHE A   5      20.430  37.916  -4.323  1.00  5.84           C  
ATOM     41  O   PHE A   5      21.157  38.275  -3.396  1.00  6.00           O  
ATOM     42  CB  PHE A   5      17.928  38.231  -3.958  1.00  4.44           C  
ATOM     43  CG  PHE A   5      16.539  37.605  -3.887  1.00  6.03           C  
ATOM     44  CD1 PHE A   5      16.073  36.801  -4.930  1.00  5.92           C  
ATOM     45  CD2 PHE A   5      15.737  37.801  -2.766  1.00  5.24           C  
ATOM     46  CE1 PHE A   5      14.830  36.205  -4.835  1.00  6.10           C  
ATOM     47  CE2 PHE A   5      14.483  37.195  -2.684  1.00  6.59           C  
ATOM     48  CZ  PHE A   5      14.027  36.394  -3.718  1.00  5.72           C  
ATOM     49  H   PHE A   5      18.978  36.814  -2.015  1.00  0.00           H  
ATOM     50  N   TYR A   6      20.771  38.006  -5.616  1.00  5.92           N  
ATOM     51  CA  TYR A   6      22.013  38.564  -6.089  1.00  5.62           C  
ATOM     52  C   TYR A   6      22.034  40.091  -5.974  1.00  6.26           C  
ATOM     53  O   TYR A   6      21.099  40.800  -6.372  1.00  7.15           O  
ATOM     54  CB  TYR A   6      22.209  38.137  -7.557  1.00  5.35           C  
ATOM     55  CG  TYR A   6      23.527  38.560  -8.211  1.00  4.38           C  
ATOM     56  CD1 TYR A   6      24.735  38.171  -7.679  1.00  5.68           C  
ATOM     57  CD2 TYR A   6      23.504  39.347  -9.328  1.00  5.73           C  
ATOM     58  CE1 TYR A   6      25.917  38.567  -8.254  1.00  4.44           C  
ATOM     59  CE2 TYR A   6      24.688  39.743  -9.903  1.00  5.76           C  
ATOM     60  CZ  TYR A   6      25.871  39.346  -9.364  1.00  4.90           C  
ATOM     61  OH  TYR A   6      27.027  39.698  -9.979  1.00  5.88           O  
ATOM     62  H   TYR A   6      20.093  37.739  -6.273  1.00  0.00           H  
ATOM     63  HH  TYR A   6      26.842  40.189 -10.793  1.00  0.00           H  
ATOM     64  N   VAL A   7      23.135  40.607  -5.454  1.00  6.26           N  
ATOM     65  CA  VAL A   7      23.381  42.030  -5.445  1.00  6.77           C  
ATOM     66  C   VAL A   7      24.297  42.258  -6.645  1.00  7.01           C  
ATOM     67  O   VAL A   7      25.431  41.770  -6.711  1.00  6.72           O  
ATOM     68  CB  VAL A   7      24.080  42.462  -4.150  1.00  7.84           C  
ATOM     69  CG1 VAL A   7      24.265  43.989  -4.174  1.00  8.35           C  
ATOM     70  CG2 VAL A   7      23.234  42.065  -2.935  1.00  7.65           C  
ATOM     71  H   VAL A   7      23.810  40.010  -5.067  1.00  0.00           H  
ATOM     72  N   ASN A   8      23.843  43.043  -7.606  1.00  5.66           N  
ATOM     73  CA  ASN A   8      24.609  43.296  -8.812  1.00  6.78           C  
ATOM     74  C   ASN A   8      25.608  44.447  -8.596  1.00  6.19           C  
ATOM     75  O   ASN A   8      25.168  45.586  -8.452  1.00  6.63           O  
ATOM     76  CB  ASN A   8      23.632  43.619  -9.939  1.00  6.71           C  
ATOM     77  CG  ASN A   8      24.335  43.797 -11.287  1.00  8.28           C  
ATOM     78  OD1 ASN A   8      25.561  43.796 -11.424  1.00  8.43           O  
ATOM     79  ND2 ASN A   8      23.578  43.973 -12.360  1.00  8.89           N  
ATOM     80  H   ASN A   8      23.026  43.538  -7.426  1.00  0.00           H  
ATOM     81 HD21 ASN A   8      22.604  43.962 -12.247  1.00  0.00           H  
ATOM     82 HD22 ASN A   8      24.024  44.081 -13.224  1.00  0.00           H  
ATOM     83  N   PRO A   9      26.936  44.272  -8.596  1.00  6.72           N  
ATOM     84  CA  PRO A   9      27.912  45.341  -8.342  1.00  7.53           C  
ATOM     85  C   PRO A   9      28.038  46.357  -9.471  1.00  7.51           C  
ATOM     86  O   PRO A   9      28.747  47.360  -9.345  1.00  7.51           O  
ATOM     87  CB  PRO A   9      29.196  44.579  -8.055  1.00  7.61           C  
ATOM     88  CG  PRO A   9      29.067  43.330  -8.872  1.00  8.13           C  
ATOM     89  CD  PRO A   9      27.606  42.973  -8.705  1.00  7.82           C  
ATOM     90  N   ASN A  10      27.396  46.058 -10.615  1.00  6.81           N  
ATOM     91  CA  ASN A  10      27.396  46.949 -11.757  1.00  7.69           C  
ATOM     92  C   ASN A  10      26.354  48.022 -11.620  1.00  8.12           C  
ATOM     93  O   ASN A  10      26.404  48.945 -12.435  1.00 10.06           O  
ATOM     94  CB  ASN A  10      27.066  46.265 -13.095  1.00  7.57           C  
ATOM     95  CG  ASN A  10      28.026  45.169 -13.513  1.00  8.70           C  
ATOM     96  OD1 ASN A  10      27.704  44.264 -14.282  1.00 11.55           O  
ATOM     97  ND2 ASN A  10      29.221  45.063 -13.012  1.00  7.93           N  
ATOM     98  H   ASN A  10      26.900  45.213 -10.688  1.00  0.00           H  
ATOM     99 HD21 ASN A  10      29.510  45.692 -12.330  1.00  0.00           H  
ATOM    100 HD22 ASN A  10      29.773  44.346 -13.375  1.00  0.00           H  
ATOM    101  N   MET A  11      25.416  47.950 -10.669  1.00  6.86           N  
ATOM    102  CA  MET A  11      24.341  48.936 -10.640  1.00  5.56           C  
ATOM    103  C   MET A  11      24.900  50.278 -10.198  1.00  5.95           C  
ATOM    104  O   MET A  11      25.931  50.333  -9.517  1.00  5.19           O  
ATOM    105  CB  MET A  11      23.239  48.484  -9.704  1.00  6.08           C  
ATOM    106  CG  MET A  11      23.569  48.384  -8.233  1.00  6.10           C  
ATOM    107  SD  MET A  11      22.131  47.771  -7.351  1.00  7.93           S  
ATOM    108  CE  MET A  11      23.006  47.369  -5.873  1.00  6.78           C  
ATOM    109  H   MET A  11      25.501  47.311  -9.935  1.00  0.00           H  
ATOM    110  N   SER A  12      24.225  51.373 -10.533  1.00  6.24           N  
ATOM    111  CA  SER A  12      24.832  52.662 -10.351  1.00  8.87           C  
ATOM    112  C   SER A  12      25.002  53.059  -8.905  1.00  8.46           C  
ATOM    113  O   SER A  12      25.972  53.774  -8.634  1.00  9.34           O  
ATOM    114  CB  SER A  12      24.024  53.699 -11.144  1.00 10.03           C  
ATOM    115  OG  SER A  12      22.709  53.837 -10.661  1.00 15.74           O  
ATOM    116  H   SER A  12      23.316  51.318 -10.905  1.00  0.00           H  
ATOM    117  HG  SER A  12      22.243  54.435 -11.261  1.00  0.00           H  
ATOM    118  N   SER A  13      24.218  52.578  -7.927  1.00  7.80           N  
ATOM    119  CA  SER A  13      24.448  52.929  -6.522  1.00  8.02           C  
ATOM    120  C   SER A  13      25.723  52.254  -6.018  1.00  9.31           C  
ATOM    121  O   SER A  13      26.449  52.832  -5.200  1.00 10.54           O  
ATOM    122  CB  SER A  13      23.280  52.488  -5.579  1.00  6.94           C  
ATOM    123  OG  SER A  13      22.885  51.121  -5.666  1.00  7.48           O  
ATOM    124  H   SER A  13      23.489  51.967  -8.146  1.00  0.00           H  
ATOM    125  HG  SER A  13      22.000  51.108  -6.061  1.00  0.00           H  
ATOM    126  N   ALA A  14      26.057  51.049  -6.515  1.00  9.17           N  
ATOM    127  CA  ALA A  14      27.255  50.351  -6.072  1.00  9.95           C  
ATOM    128  C   ALA A  14      28.458  51.040  -6.683  1.00 11.13           C  
ATOM    129  O   ALA A  14      29.487  51.275  -6.031  1.00 11.29           O  
ATOM    130  CB  ALA A  14      27.198  48.898  -6.529  1.00 10.03           C  
ATOM    131  H   ALA A  14      25.478  50.635  -7.188  1.00  0.00           H  
ATOM    132  N   GLU A  15      28.302  51.439  -7.945  1.00 12.00           N  
ATOM    133  CA  GLU A  15      29.338  52.157  -8.642  1.00 14.49           C  
ATOM    134  C   GLU A  15      29.608  53.481  -7.931  1.00 12.96           C  
ATOM    135  O   GLU A  15      30.774  53.837  -7.721  1.00 13.58           O  
ATOM    136  CB  GLU A  15      28.905  52.401 -10.077  1.00 18.16           C  
ATOM    137  CG  GLU A  15      30.051  53.091 -10.798  1.00 24.75           C  
ATOM    138  CD  GLU A  15      29.971  53.273 -12.315  1.00 29.06           C  
ATOM    139  OE1 GLU A  15      28.878  53.110 -12.903  1.00 31.24           O  
ATOM    140  OE2 GLU A  15      31.036  53.590 -12.890  1.00 31.59           O  
ATOM    141  H   GLU A  15      27.490  51.171  -8.430  1.00  0.00           H  
ATOM    142  N   TRP A  16      28.588  54.236  -7.523  1.00 11.86           N  
ATOM    143  CA  TRP A  16      28.807  55.512  -6.845  1.00 10.92           C  
ATOM    144  C   TRP A  16      29.501  55.273  -5.511  1.00 10.71           C  
ATOM    145  O   TRP A  16      30.410  56.031  -5.183  1.00 10.95           O  
ATOM    146  CB  TRP A  16      27.464  56.229  -6.609  1.00 10.66           C  
ATOM    147  CG  TRP A  16      27.636  57.607  -5.980  1.00 10.37           C  
ATOM    148  CD1 TRP A  16      27.783  58.715  -6.771  1.00  9.91           C  
ATOM    149  CD2 TRP A  16      27.696  57.889  -4.628  1.00 10.29           C  
ATOM    150  NE1 TRP A  16      27.943  59.704  -5.915  1.00 10.55           N  
ATOM    151  CE2 TRP A  16      27.895  59.262  -4.638  1.00 11.28           C  
ATOM    152  CE3 TRP A  16      27.618  57.201  -3.426  1.00  9.83           C  
ATOM    153  CZ2 TRP A  16      28.010  59.946  -3.431  1.00 11.14           C  
ATOM    154  CZ3 TRP A  16      27.736  57.874  -2.233  1.00  9.75           C  
ATOM    155  CH2 TRP A  16      27.930  59.237  -2.240  1.00 10.69           C  
ATOM    156  H   TRP A  16      27.670  53.947  -7.711  1.00  0.00           H  
ATOM    157  HE1 TRP A  16      28.117  60.635  -6.171  1.00  0.00           H  
ATOM    158  N   VAL A  17      29.107  54.285  -4.716  1.00  9.65           N  
ATOM    159  CA  VAL A  17      29.751  53.996  -3.447  1.00 11.35           C  
ATOM    160  C   VAL A  17      31.241  53.657  -3.657  1.00 12.85           C  
ATOM    161  O   VAL A  17      32.124  54.157  -2.953  1.00 11.52           O  
ATOM    162  CB  VAL A  17      28.937  52.834  -2.777  1.00 10.44           C  
ATOM    163  CG1 VAL A  17      29.681  52.173  -1.632  1.00 12.71           C  
ATOM    164  CG2 VAL A  17      27.676  53.413  -2.181  1.00 11.02           C  
ATOM    165  H   VAL A  17      28.332  53.745  -4.987  1.00  0.00           H  
ATOM    166  N   ARG A  18      31.538  52.841  -4.668  1.00 13.93           N  
ATOM    167  CA  ARG A  18      32.902  52.464  -5.028  1.00 15.99           C  
ATOM    168  C   ARG A  18      33.791  53.676  -5.319  1.00 16.04           C  
ATOM    169  O   ARG A  18      34.942  53.830  -4.861  1.00 16.81           O  
ATOM    170  CB  ARG A  18      32.796  51.543  -6.250  1.00 15.95           C  
ATOM    171  CG  ARG A  18      34.020  50.854  -6.808  1.00 17.02           C  
ATOM    172  CD  ARG A  18      33.620  49.997  -8.015  1.00 17.32           C  
ATOM    173  NE  ARG A  18      32.676  48.994  -7.561  1.00 18.63           N  
ATOM    174  CZ  ARG A  18      31.546  48.692  -8.213  1.00 16.95           C  
ATOM    175  NH1 ARG A  18      31.196  49.209  -9.399  1.00 17.18           N  
ATOM    176  NH2 ARG A  18      30.802  47.780  -7.633  1.00 16.85           N  
ATOM    177  H   ARG A  18      30.792  52.437  -5.158  1.00  0.00           H  
ATOM    178  HE  ARG A  18      32.877  48.507  -6.735  1.00  0.00           H  
ATOM    179 HH11 ARG A  18      31.796  49.865  -9.848  1.00  0.00           H  
ATOM    180 HH12 ARG A  18      30.334  48.939  -9.829  1.00  0.00           H  
ATOM    181 HH21 ARG A  18      31.108  47.374  -6.773  1.00  0.00           H  
ATOM    182 HH22 ARG A  18      29.937  47.494  -8.030  1.00  0.00           H  
ATOM    183  N   ASN A  19      33.195  54.572  -6.077  1.00 16.45           N  
ATOM    184  CA  ASN A  19      33.939  55.724  -6.515  1.00 19.13           C  
ATOM    185  C   ASN A  19      33.925  56.888  -5.538  1.00 19.27           C  
ATOM    186  O   ASN A  19      34.641  57.874  -5.721  1.00 20.69           O  
ATOM    187  CB  ASN A  19      33.399  56.172  -7.874  1.00 21.39           C  
ATOM    188  CG  ASN A  19      33.855  55.284  -9.035  1.00 23.00           C  
ATOM    189  OD1 ASN A  19      34.868  55.531  -9.676  1.00 25.69           O  
ATOM    190  ND2 ASN A  19      33.174  54.218  -9.420  1.00 24.25           N  
ATOM    191  H   ASN A  19      32.251  54.463  -6.316  1.00  0.00           H  
ATOM    192 HD21 ASN A  19      32.351  53.987  -8.942  1.00  0.00           H  
ATOM    193 HD22 ASN A  19      33.540  53.726 -10.181  1.00  0.00           H  
ATOM    194  N   ASN A  20      33.152  56.860  -4.451  1.00 18.11           N  
ATOM    195  CA  ASN A  20      33.096  57.988  -3.541  1.00 15.81           C  
ATOM    196  C   ASN A  20      33.315  57.550  -2.118  1.00 15.87           C  
ATOM    197  O   ASN A  20      32.473  57.852  -1.257  1.00 16.06           O  
ATOM    198  CB  ASN A  20      31.751  58.672  -3.664  1.00 15.30           C  
ATOM    199  CG  ASN A  20      31.631  59.328  -5.005  1.00 16.43           C  
ATOM    200  OD1 ASN A  20      32.075  60.453  -5.208  1.00 18.38           O  
ATOM    201  ND2 ASN A  20      31.068  58.681  -6.013  1.00 15.01           N  
ATOM    202  H   ASN A  20      32.640  56.051  -4.234  1.00  0.00           H  
ATOM    203 HD21 ASN A  20      30.721  57.788  -5.829  1.00  0.00           H  
ATOM    204 HD22 ASN A  20      31.032  59.138  -6.874  1.00  0.00           H  
ATOM    205  N   PRO A  21      34.429  56.895  -1.742  1.00 15.96           N  
ATOM    206  CA  PRO A  21      34.547  56.212  -0.454  1.00 16.46           C  
ATOM    207  C   PRO A  21      34.435  57.116   0.776  1.00 17.45           C  
ATOM    208  O   PRO A  21      34.075  56.674   1.874  1.00 17.68           O  
ATOM    209  CB  PRO A  21      35.887  55.492  -0.569  1.00 16.58           C  
ATOM    210  CG  PRO A  21      36.713  56.361  -1.492  1.00 15.96           C  
ATOM    211  CD  PRO A  21      35.666  56.731  -2.530  1.00 15.88           C  
ATOM    212  N   ASN A  22      34.693  58.422   0.586  1.00 17.45           N  
ATOM    213  CA  ASN A  22      34.775  59.349   1.706  1.00 17.37           C  
ATOM    214  C   ASN A  22      33.658  60.347   1.793  1.00 15.46           C  
ATOM    215  O   ASN A  22      33.667  61.186   2.694  1.00 15.28           O  
ATOM    216  CB  ASN A  22      36.087  60.128   1.661  1.00 19.25           C  
ATOM    217  CG  ASN A  22      37.291  59.211   1.812  1.00 20.97           C  
ATOM    218  OD1 ASN A  22      38.150  59.191   0.935  1.00 22.55           O  
ATOM    219  ND2 ASN A  22      37.420  58.395   2.856  1.00 21.45           N  
ATOM    220  H   ASN A  22      34.788  58.764  -0.325  1.00  0.00           H  
ATOM    221 HD21 ASN A  22      36.707  58.374   3.530  1.00  0.00           H  
ATOM    222 HD22 ASN A  22      38.221  57.838   2.888  1.00  0.00           H  
ATOM    223  N   ASP A  23      32.667  60.278   0.918  1.00 13.69           N  
ATOM    224  CA  ASP A  23      31.557  61.221   0.982  1.00 11.99           C  
ATOM    225  C   ASP A  23      30.813  60.969   2.298  1.00 11.26           C  
ATOM    226  O   ASP A  23      30.680  59.793   2.651  1.00 11.34           O  
ATOM    227  CB  ASP A  23      30.661  60.984  -0.256  1.00 11.25           C  
ATOM    228  CG  ASP A  23      29.491  61.927  -0.364  1.00 10.14           C  
ATOM    229  OD1 ASP A  23      28.538  61.787   0.388  1.00  9.66           O  
ATOM    230  OD2 ASP A  23      29.520  62.800  -1.205  1.00 10.24           O  
ATOM    231  H   ASP A  23      32.624  59.519   0.299  1.00  0.00           H  
ATOM    232  N   PRO A  24      30.288  61.936   3.082  1.00 10.34           N  
ATOM    233  CA  PRO A  24      29.670  61.677   4.370  1.00  9.91           C  
ATOM    234  C   PRO A  24      28.408  60.839   4.262  1.00  9.06           C  
ATOM    235  O   PRO A  24      27.964  60.284   5.261  1.00  9.85           O  
ATOM    236  CB  PRO A  24      29.425  63.050   4.963  1.00  9.37           C  
ATOM    237  CG  PRO A  24      29.240  63.926   3.766  1.00 10.02           C  
ATOM    238  CD  PRO A  24      30.336  63.379   2.852  1.00 11.17           C  
ATOM    239  N   ARG A  25      27.816  60.749   3.072  1.00  8.76           N  
ATOM    240  CA  ARG A  25      26.644  59.938   2.823  1.00  8.23           C  
ATOM    241  C   ARG A  25      26.955  58.499   2.465  1.00  7.44           C  
ATOM    242  O   ARG A  25      26.037  57.679   2.526  1.00  7.98           O  
ATOM    243  CB  ARG A  25      25.817  60.533   1.684  1.00  8.24           C  
ATOM    244  CG  ARG A  25      25.296  61.941   2.018  1.00  8.42           C  
ATOM    245  CD  ARG A  25      24.759  62.634   0.793  1.00  7.65           C  
ATOM    246  NE  ARG A  25      25.844  62.883  -0.126  1.00  8.54           N  
ATOM    247  CZ  ARG A  25      25.754  63.685  -1.174  1.00  9.39           C  
ATOM    248  NH1 ARG A  25      24.639  64.350  -1.477  1.00 10.19           N  
ATOM    249  NH2 ARG A  25      26.826  63.824  -1.934  1.00 11.41           N  
ATOM    250  H   ARG A  25      28.177  61.273   2.340  1.00  0.00           H  
ATOM    251  HE  ARG A  25      26.684  62.413   0.009  1.00  0.00           H  
ATOM    252 HH11 ARG A  25      23.822  64.242  -0.914  1.00  0.00           H  
ATOM    253 HH12 ARG A  25      24.616  64.949  -2.277  1.00  0.00           H  
ATOM    254 HH21 ARG A  25      27.660  63.325  -1.708  1.00  0.00           H  
ATOM    255 HH22 ARG A  25      26.800  64.424  -2.734  1.00  0.00           H  
ATOM    256  N   THR A  26      28.184  58.161   2.089  1.00  8.21           N  
ATOM    257  CA  THR A  26      28.500  56.809   1.665  1.00  8.14           C  
ATOM    258  C   THR A  26      28.233  55.684   2.648  1.00  7.94           C  
ATOM    259  O   THR A  26      27.667  54.704   2.167  1.00  7.22           O  
ATOM    260  CB  THR A  26      29.957  56.790   1.220  1.00  8.04           C  
ATOM    261  OG1 THR A  26      29.980  57.616   0.069  1.00  7.88           O  
ATOM    262  CG2 THR A  26      30.504  55.397   0.897  1.00  8.14           C  
ATOM    263  H   THR A  26      28.917  58.809   2.076  1.00  0.00           H  
ATOM    264  HG1 THR A  26      30.829  57.490  -0.378  1.00  0.00           H  
ATOM    265  N   PRO A  27      28.524  55.676   3.963  1.00  8.73           N  
ATOM    266  CA  PRO A  27      28.145  54.601   4.870  1.00  8.69           C  
ATOM    267  C   PRO A  27      26.653  54.282   4.799  1.00  8.36           C  
ATOM    268  O   PRO A  27      26.285  53.112   4.680  1.00  8.75           O  
ATOM    269  CB  PRO A  27      28.571  55.073   6.262  1.00  9.16           C  
ATOM    270  CG  PRO A  27      29.753  55.946   5.948  1.00 10.03           C  
ATOM    271  CD  PRO A  27      29.320  56.686   4.686  1.00  9.37           C  
ATOM    272  N   VAL A  28      25.770  55.277   4.819  1.00  7.33           N  
ATOM    273  CA  VAL A  28      24.331  55.011   4.781  1.00  8.13           C  
ATOM    274  C   VAL A  28      23.917  54.468   3.414  1.00  6.77           C  
ATOM    275  O   VAL A  28      23.175  53.485   3.375  1.00  7.12           O  
ATOM    276  CB  VAL A  28      23.545  56.322   5.146  1.00  8.44           C  
ATOM    277  CG1 VAL A  28      22.043  56.277   4.795  1.00  9.90           C  
ATOM    278  CG2 VAL A  28      23.615  56.454   6.665  1.00  8.90           C  
ATOM    279  H   VAL A  28      26.081  56.208   4.883  1.00  0.00           H  
ATOM    280  N   ILE A  29      24.340  55.048   2.297  1.00  6.25           N  
ATOM    281  CA  ILE A  29      23.972  54.525   0.990  1.00  6.79           C  
ATOM    282  C   ILE A  29      24.583  53.139   0.847  1.00  8.25           C  
ATOM    283  O   ILE A  29      23.889  52.251   0.362  1.00  7.65           O  
ATOM    284  CB  ILE A  29      24.471  55.455  -0.114  1.00  6.26           C  
ATOM    285  CG1 ILE A  29      23.736  56.798  -0.024  1.00  6.84           C  
ATOM    286  CG2 ILE A  29      24.212  54.839  -1.481  1.00  6.17           C  
ATOM    287  CD1 ILE A  29      24.239  57.867  -1.004  1.00  6.10           C  
ATOM    288  H   ILE A  29      24.907  55.850   2.366  1.00  0.00           H  
ATOM    289  N   ARG A  30      25.804  52.878   1.303  1.00  9.24           N  
ATOM    290  CA  ARG A  30      26.450  51.590   1.171  1.00 11.88           C  
ATOM    291  C   ARG A  30      25.628  50.547   1.905  1.00 12.74           C  
ATOM    292  O   ARG A  30      25.167  49.547   1.314  1.00 13.79           O  
ATOM    293  CB  ARG A  30      27.857  51.658   1.764  1.00 13.92           C  
ATOM    294  CG  ARG A  30      28.671  50.374   1.674  1.00 17.47           C  
ATOM    295  CD  ARG A  30      29.429  50.145   2.976  1.00 21.11           C  
ATOM    296  NE  ARG A  30      30.382  51.207   3.280  1.00 24.97           N  
ATOM    297  CZ  ARG A  30      30.610  51.706   4.513  1.00 25.78           C  
ATOM    298  NH1 ARG A  30      29.971  51.278   5.612  1.00 26.63           N  
ATOM    299  NH2 ARG A  30      31.533  52.678   4.633  1.00 27.34           N  
ATOM    300  H   ARG A  30      26.266  53.593   1.776  1.00  0.00           H  
ATOM    301  HE  ARG A  30      30.893  51.589   2.537  1.00  0.00           H  
ATOM    302 HH11 ARG A  30      29.283  50.555   5.545  1.00  0.00           H  
ATOM    303 HH12 ARG A  30      30.182  51.686   6.500  1.00  0.00           H  
ATOM    304 HH21 ARG A  30      32.022  53.005   3.824  1.00  0.00           H  
ATOM    305 HH22 ARG A  30      31.728  53.073   5.531  1.00  0.00           H  
ATOM    306  N   ASP A  31      25.368  50.804   3.174  1.00 11.98           N  
ATOM    307  CA  ASP A  31      24.658  49.849   3.981  1.00 13.94           C  
ATOM    308  C   ASP A  31      23.185  49.714   3.757  1.00 12.77           C  
ATOM    309  O   ASP A  31      22.688  48.600   3.915  1.00 12.99           O  
ATOM    310  CB  ASP A  31      24.894  50.149   5.478  1.00 16.68           C  
ATOM    311  CG  ASP A  31      26.348  49.921   5.893  1.00 18.94           C  
ATOM    312  OD1 ASP A  31      27.096  49.315   5.118  1.00 20.48           O  
ATOM    313  OD2 ASP A  31      26.746  50.370   6.976  1.00 20.64           O  
ATOM    314  H   ASP A  31      25.657  51.652   3.570  1.00  0.00           H  
ATOM    315  N   ARG A  32      22.475  50.780   3.412  1.00 11.48           N  
ATOM    316  CA  ARG A  32      21.037  50.681   3.282  1.00 11.57           C  
ATOM    317  C   ARG A  32      20.547  50.505   1.859  1.00  9.81           C  
ATOM    318  O   ARG A  32      19.411  50.086   1.676  1.00  9.85           O  
ATOM    319  CB  ARG A  32      20.345  51.915   3.872  1.00 13.25           C  
ATOM    320  CG  ARG A  32      20.715  52.073   5.320  1.00 18.05           C  
ATOM    321  CD  ARG A  32      19.550  52.001   6.257  1.00 22.67           C  
ATOM    322  NE  ARG A  32      18.830  50.748   6.106  1.00 27.34           N  
ATOM    323  CZ  ARG A  32      17.602  50.584   6.629  1.00 29.95           C  
ATOM    324  NH1 ARG A  32      17.003  51.572   7.323  1.00 31.51           N  
ATOM    325  NH2 ARG A  32      16.928  49.445   6.395  1.00 30.85           N  
ATOM    326  H   ARG A  32      22.927  51.633   3.269  1.00  0.00           H  
ATOM    327  HE  ARG A  32      19.244  50.006   5.617  1.00  0.00           H  
ATOM    328 HH11 ARG A  32      17.465  52.448   7.460  1.00  0.00           H  
ATOM    329 HH12 ARG A  32      16.089  51.429   7.703  1.00  0.00           H  
ATOM    330 HH21 ARG A  32      17.342  48.725   5.839  1.00  0.00           H  
ATOM    331 HH22 ARG A  32      16.014  49.317   6.781  1.00  0.00           H  
ATOM    332  N   ILE A  33      21.320  50.808   0.842  1.00  8.09           N  
ATOM    333  CA  ILE A  33      20.828  50.710  -0.526  1.00  8.79           C  
ATOM    334  C   ILE A  33      21.744  49.863  -1.384  1.00  7.96           C  
ATOM    335  O   ILE A  33      21.296  48.859  -1.930  1.00  7.26           O  
ATOM    336  CB  ILE A  33      20.672  52.149  -1.122  1.00  9.19           C  
ATOM    337  CG1 ILE A  33      19.476  52.821  -0.396  1.00 10.42           C  
ATOM    338  CG2 ILE A  33      20.514  52.107  -2.656  1.00  9.22           C  
ATOM    339  CD1 ILE A  33      19.159  54.252  -0.766  1.00 11.23           C  
ATOM    340  H   ILE A  33      22.228  51.140   1.008  1.00  0.00           H  
ATOM    341  N   ALA A  34      23.024  50.182  -1.462  1.00  7.21           N  
ATOM    342  CA  ALA A  34      23.898  49.486  -2.387  1.00  8.92           C  
ATOM    343  C   ALA A  34      24.115  48.021  -2.032  1.00 10.00           C  
ATOM    344  O   ALA A  34      24.507  47.241  -2.883  1.00 10.91           O  
ATOM    345  CB  ALA A  34      25.223  50.209  -2.418  1.00  9.10           C  
ATOM    346  H   ALA A  34      23.377  50.919  -0.924  1.00  0.00           H  
ATOM    347  N   SER A  35      23.852  47.662  -0.777  1.00  9.63           N  
ATOM    348  CA  SER A  35      23.935  46.318  -0.233  1.00 10.80           C  
ATOM    349  C   SER A  35      22.706  45.453  -0.483  1.00  9.60           C  
ATOM    350  O   SER A  35      22.790  44.265  -0.169  1.00  9.51           O  
ATOM    351  CB  SER A  35      24.123  46.359   1.291  1.00 11.33           C  
ATOM    352  OG  SER A  35      25.441  46.767   1.575  1.00 17.47           O  
ATOM    353  H   SER A  35      23.647  48.377  -0.142  1.00  0.00           H  
ATOM    354  HG  SER A  35      25.566  47.648   1.201  1.00  0.00           H  
ATOM    355  N   VAL A  36      21.593  45.994  -1.004  1.00  7.27           N  
ATOM    356  CA  VAL A  36      20.342  45.270  -1.073  1.00  6.79           C  
ATOM    357  C   VAL A  36      20.168  44.706  -2.488  1.00  6.54           C  
ATOM    358  O   VAL A  36      20.353  45.450  -3.444  1.00  6.30           O  
ATOM    359  CB  VAL A  36      19.169  46.247  -0.671  1.00  7.26           C  
ATOM    360  CG1 VAL A  36      17.819  45.529  -0.643  1.00  6.62           C  
ATOM    361  CG2 VAL A  36      19.392  46.780   0.755  1.00  6.59           C  
ATOM    362  H   VAL A  36      21.650  46.861  -1.462  1.00  0.00           H  
ATOM    363  N   PRO A  37      19.821  43.415  -2.674  1.00  5.68           N  
ATOM    364  CA  PRO A  37      19.505  42.831  -3.953  1.00  5.21           C  
ATOM    365  C   PRO A  37      18.411  43.621  -4.650  1.00  4.95           C  
ATOM    366  O   PRO A  37      17.367  43.853  -4.046  1.00  5.28           O  
ATOM    367  CB  PRO A  37      19.056  41.442  -3.653  1.00  6.54           C  
ATOM    368  CG  PRO A  37      19.615  41.126  -2.308  1.00  6.54           C  
ATOM    369  CD  PRO A  37      19.576  42.448  -1.606  1.00  5.97           C  
ATOM    370  N   GLN A  38      18.643  44.009  -5.901  1.00  4.56           N  
ATOM    371  CA  GLN A  38      17.726  44.808  -6.708  1.00  4.90           C  
ATOM    372  C   GLN A  38      17.646  44.276  -8.128  1.00  4.22           C  
ATOM    373  O   GLN A  38      18.575  43.632  -8.613  1.00  5.42           O  
ATOM    374  CB  GLN A  38      18.207  46.267  -6.792  1.00  5.97           C  
ATOM    375  CG  GLN A  38      18.045  46.973  -5.475  1.00  6.14           C  
ATOM    376  CD  GLN A  38      18.914  48.215  -5.398  1.00  5.75           C  
ATOM    377  OE1 GLN A  38      18.754  49.191  -6.144  1.00  5.69           O  
ATOM    378  NE2 GLN A  38      19.850  48.187  -4.466  1.00  5.29           N  
ATOM    379  H   GLN A  38      19.467  43.701  -6.333  1.00  0.00           H  
ATOM    380 HE21 GLN A  38      19.944  47.379  -3.913  1.00  0.00           H  
ATOM    381 HE22 GLN A  38      20.448  48.955  -4.367  1.00  0.00           H  
ATOM    382  N   GLY A  39      16.582  44.636  -8.851  1.00  4.68           N  
ATOM    383  CA  GLY A  39      16.411  44.241 -10.235  1.00  4.00           C  
ATOM    384  C   GLY A  39      17.485  44.822 -11.127  1.00  6.00           C  
ATOM    385  O   GLY A  39      18.080  45.876 -10.826  1.00  7.22           O  
ATOM    386  H   GLY A  39      15.908  45.216  -8.430  1.00  0.00           H  
ATOM    387  N   THR A  40      17.796  44.093 -12.201  1.00  4.44           N  
ATOM    388  CA  THR A  40      18.657  44.594 -13.259  1.00  4.60           C  
ATOM    389  C   THR A  40      17.687  44.615 -14.452  1.00  4.83           C  
ATOM    390  O   THR A  40      17.035  43.611 -14.796  1.00  5.61           O  
ATOM    391  CB  THR A  40      19.888  43.649 -13.557  1.00  5.98           C  
ATOM    392  OG1 THR A  40      20.702  43.482 -12.397  1.00  7.32           O  
ATOM    393  CG2 THR A  40      20.778  44.251 -14.613  1.00  6.53           C  
ATOM    394  H   THR A  40      17.421  43.190 -12.296  1.00  0.00           H  
ATOM    395  HG1 THR A  40      20.585  44.259 -11.825  1.00  0.00           H  
ATOM    396  N   TRP A  41      17.527  45.792 -15.033  1.00  4.44           N  
ATOM    397  CA  TRP A  41      16.581  46.052 -16.102  1.00  5.23           C  
ATOM    398  C   TRP A  41      17.212  45.922 -17.489  1.00  5.12           C  
ATOM    399  O   TRP A  41      18.339  46.367 -17.709  1.00  5.33           O  
ATOM    400  CB  TRP A  41      15.998  47.480 -15.945  1.00  4.22           C  
ATOM    401  CG  TRP A  41      15.109  47.695 -14.706  1.00  4.06           C  
ATOM    402  CD1 TRP A  41      15.534  47.448 -13.422  1.00  4.07           C  
ATOM    403  CD2 TRP A  41      13.812  48.121 -14.735  1.00  4.55           C  
ATOM    404  NE1 TRP A  41      14.511  47.709 -12.648  1.00  3.05           N  
ATOM    405  CE2 TRP A  41      13.469  48.114 -13.385  1.00  4.08           C  
ATOM    406  CE3 TRP A  41      12.902  48.498 -15.713  1.00  5.20           C  
ATOM    407  CZ2 TRP A  41      12.201  48.491 -12.992  1.00  4.87           C  
ATOM    408  CZ3 TRP A  41      11.638  48.866 -15.312  1.00  6.16           C  
ATOM    409  CH2 TRP A  41      11.293  48.864 -13.963  1.00  5.26           C  
ATOM    410  H   TRP A  41      18.101  46.529 -14.751  1.00  0.00           H  
ATOM    411  HE1 TRP A  41      14.518  47.601 -11.668  1.00  0.00           H  
ATOM    412  N   PHE A  42      16.488  45.373 -18.436  1.00  6.09           N  
ATOM    413  CA  PHE A  42      16.961  45.220 -19.807  1.00  8.28           C  
ATOM    414  C   PHE A  42      15.867  45.925 -20.595  1.00  9.59           C  
ATOM    415  O   PHE A  42      14.742  45.445 -20.789  1.00  8.95           O  
ATOM    416  CB  PHE A  42      17.049  43.742 -20.186  1.00  8.77           C  
ATOM    417  CG  PHE A  42      18.189  43.047 -19.439  1.00  8.31           C  
ATOM    418  CD1 PHE A  42      17.956  42.476 -18.207  1.00  8.93           C  
ATOM    419  CD2 PHE A  42      19.442  42.997 -20.007  1.00  8.59           C  
ATOM    420  CE1 PHE A  42      18.987  41.853 -17.549  1.00  9.01           C  
ATOM    421  CE2 PHE A  42      20.467  42.369 -19.335  1.00  9.43           C  
ATOM    422  CZ  PHE A  42      20.234  41.799 -18.113  1.00  9.54           C  
ATOM    423  H   PHE A  42      15.592  45.035 -18.220  1.00  0.00           H  
ATOM    424  N   ALA A  43      16.237  47.150 -20.931  1.00 11.18           N  
ATOM    425  CA  ALA A  43      15.327  48.095 -21.559  1.00 14.53           C  
ATOM    426  C   ALA A  43      15.733  48.587 -22.946  1.00 17.56           C  
ATOM    427  O   ALA A  43      15.304  49.666 -23.383  1.00 19.49           O  
ATOM    428  CB  ALA A  43      15.180  49.309 -20.638  1.00 15.09           C  
ATOM    429  H   ALA A  43      17.155  47.416 -20.737  1.00  0.00           H  
ATOM    430  N   HIS A  44      16.598  47.906 -23.684  1.00 19.10           N  
ATOM    431  CA  HIS A  44      17.014  48.422 -24.975  1.00 21.75           C  
ATOM    432  C   HIS A  44      16.809  47.377 -26.030  1.00 21.19           C  
ATOM    433  O   HIS A  44      17.027  46.195 -25.757  1.00 20.72           O  
ATOM    434  CB  HIS A  44      18.487  48.805 -24.984  1.00 24.47           C  
ATOM    435  CG  HIS A  44      18.726  49.986 -24.061  1.00 28.18           C  
ATOM    436  ND1 HIS A  44      19.568  50.067 -23.028  1.00 29.61           N  
ATOM    437  CD2 HIS A  44      18.018  51.174 -24.121  1.00 29.40           C  
ATOM    438  CE1 HIS A  44      19.389  51.247 -22.462  1.00 30.21           C  
ATOM    439  NE2 HIS A  44      18.456  51.901 -23.125  1.00 30.66           N  
ATOM    440  H   HIS A  44      16.855  46.985 -23.445  1.00  0.00           H  
ATOM    441  HD1 HIS A  44      20.195  49.368 -22.730  1.00  0.00           H  
ATOM    442  HE2 HIS A  44      18.118  52.796 -22.898  1.00  0.00           H  
ATOM    443  N   HIS A  45      16.421  47.754 -27.250  1.00 20.24           N  
ATOM    444  CA  HIS A  45      16.293  46.740 -28.278  1.00 19.95           C  
ATOM    445  C   HIS A  45      17.700  46.510 -28.796  1.00 18.89           C  
ATOM    446  O   HIS A  45      18.150  47.180 -29.710  1.00 18.38           O  
ATOM    447  CB  HIS A  45      15.331  47.222 -29.408  1.00 21.20           C  
ATOM    448  CG  HIS A  45      15.058  46.099 -30.421  1.00 21.45           C  
ATOM    449  ND1 HIS A  45      14.596  44.880 -30.183  1.00 21.42           N  
ATOM    450  CD2 HIS A  45      15.323  46.159 -31.785  1.00 21.97           C  
ATOM    451  CE1 HIS A  45      14.573  44.205 -31.305  1.00 22.05           C  
ATOM    452  NE2 HIS A  45      15.012  44.980 -32.272  1.00 21.91           N  
ATOM    453  H   HIS A  45      16.257  48.696 -27.461  1.00  0.00           H  
ATOM    454  HD1 HIS A  45      14.308  44.515 -29.316  1.00  0.00           H  
ATOM    455  HE2 HIS A  45      15.131  44.699 -33.206  1.00  0.00           H  
ATOM    456  N   ASN A  46      18.445  45.567 -28.239  1.00 18.37           N  
ATOM    457  CA  ASN A  46      19.832  45.290 -28.615  1.00 18.42           C  
ATOM    458  C   ASN A  46      20.019  43.801 -28.953  1.00 19.27           C  
ATOM    459  O   ASN A  46      20.837  43.094 -28.359  1.00 18.13           O  
ATOM    460  CB  ASN A  46      20.755  45.685 -27.460  1.00 17.97           C  
ATOM    461  CG  ASN A  46      20.496  44.899 -26.165  1.00 18.69           C  
ATOM    462  OD1 ASN A  46      21.412  44.738 -25.353  1.00 19.74           O  
ATOM    463  ND2 ASN A  46      19.312  44.429 -25.796  1.00 15.11           N  
ATOM    464  H   ASN A  46      17.994  45.024 -27.563  1.00  0.00           H  
ATOM    465 HD21 ASN A  46      18.481  44.734 -26.204  1.00  0.00           H  
ATOM    466 HD22 ASN A  46      19.345  43.818 -25.037  1.00  0.00           H  
ATOM    467  N   PRO A  47      19.328  43.250 -29.956  1.00 20.93           N  
ATOM    468  CA  PRO A  47      19.252  41.806 -30.228  1.00 22.63           C  
ATOM    469  C   PRO A  47      20.592  41.087 -30.462  1.00 23.66           C  
ATOM    470  O   PRO A  47      20.790  39.936 -30.044  1.00 24.81           O  
ATOM    471  CB  PRO A  47      18.278  41.736 -31.415  1.00 22.14           C  
ATOM    472  CG  PRO A  47      18.551  42.999 -32.175  1.00 21.68           C  
ATOM    473  CD  PRO A  47      18.669  43.999 -31.029  1.00 21.63           C  
ATOM    474  N   GLY A  48      21.562  41.798 -31.042  1.00 23.81           N  
ATOM    475  CA  GLY A  48      22.871  41.215 -31.277  1.00 24.23           C  
ATOM    476  C   GLY A  48      23.690  41.096 -29.997  1.00 24.74           C  
ATOM    477  O   GLY A  48      24.625  40.290 -29.931  1.00 25.26           O  
ATOM    478  H   GLY A  48      21.369  42.696 -31.368  1.00  0.00           H  
ATOM    479  N   GLN A  49      23.355  41.876 -28.959  1.00 23.60           N  
ATOM    480  CA  GLN A  49      24.118  41.863 -27.723  1.00 21.71           C  
ATOM    481  C   GLN A  49      23.395  41.180 -26.575  1.00 17.90           C  
ATOM    482  O   GLN A  49      24.053  40.769 -25.624  1.00 17.33           O  
ATOM    483  CB  GLN A  49      24.414  43.249 -27.207  1.00 25.21           C  
ATOM    484  CG  GLN A  49      25.036  44.322 -28.078  1.00 30.44           C  
ATOM    485  CD  GLN A  49      25.201  45.594 -27.237  1.00 33.36           C  
ATOM    486  OE1 GLN A  49      26.284  45.868 -26.713  1.00 35.32           O  
ATOM    487  NE2 GLN A  49      24.174  46.423 -27.024  1.00 34.01           N  
ATOM    488  H   GLN A  49      22.562  42.440 -29.010  1.00  0.00           H  
ATOM    489 HE21 GLN A  49      23.306  46.225 -27.416  1.00  0.00           H  
ATOM    490 HE22 GLN A  49      24.359  47.177 -26.430  1.00  0.00           H  
ATOM    491  N   ILE A  50      22.073  41.011 -26.610  1.00 14.92           N  
ATOM    492  CA  ILE A  50      21.344  40.632 -25.411  1.00 12.57           C  
ATOM    493  C   ILE A  50      21.680  39.276 -24.836  1.00 12.32           C  
ATOM    494  O   ILE A  50      21.845  39.228 -23.612  1.00 11.77           O  
ATOM    495  CB  ILE A  50      19.796  40.807 -25.694  1.00 10.98           C  
ATOM    496  CG1 ILE A  50      19.029  40.607 -24.400  1.00 10.66           C  
ATOM    497  CG2 ILE A  50      19.287  39.840 -26.739  1.00 11.55           C  
ATOM    498  CD1 ILE A  50      19.286  41.693 -23.337  1.00 11.95           C  
ATOM    499  H   ILE A  50      21.597  41.155 -27.453  1.00  0.00           H  
ATOM    500  N   THR A  51      21.926  38.241 -25.647  1.00 11.61           N  
ATOM    501  CA  THR A  51      22.257  36.909 -25.137  1.00 11.02           C  
ATOM    502  C   THR A  51      23.492  36.956 -24.242  1.00 11.26           C  
ATOM    503  O   THR A  51      23.478  36.414 -23.132  1.00 11.91           O  
ATOM    504  CB  THR A  51      22.525  35.886 -26.316  1.00 10.72           C  
ATOM    505  OG1 THR A  51      21.386  35.862 -27.154  1.00 10.17           O  
ATOM    506  CG2 THR A  51      22.799  34.478 -25.819  1.00 10.26           C  
ATOM    507  H   THR A  51      21.867  38.355 -26.620  1.00  0.00           H  
ATOM    508  HG1 THR A  51      21.508  36.534 -27.839  1.00  0.00           H  
ATOM    509  N   GLY A  52      24.540  37.681 -24.689  1.00 12.10           N  
ATOM    510  CA  GLY A  52      25.813  37.811 -24.000  1.00 11.82           C  
ATOM    511  C   GLY A  52      25.652  38.571 -22.685  1.00 13.14           C  
ATOM    512  O   GLY A  52      26.255  38.198 -21.668  1.00 13.82           O  
ATOM    513  H   GLY A  52      24.410  38.202 -25.508  1.00  0.00           H  
ATOM    514  N   GLN A  53      24.820  39.612 -22.661  1.00 11.97           N  
ATOM    515  CA  GLN A  53      24.599  40.357 -21.422  1.00 12.83           C  
ATOM    516  C   GLN A  53      23.884  39.554 -20.353  1.00 10.97           C  
ATOM    517  O   GLN A  53      24.244  39.648 -19.179  1.00 10.22           O  
ATOM    518  CB  GLN A  53      23.741  41.592 -21.614  1.00 14.26           C  
ATOM    519  CG  GLN A  53      24.384  42.526 -22.558  1.00 16.83           C  
ATOM    520  CD  GLN A  53      23.557  43.763 -22.775  1.00 17.71           C  
ATOM    521  OE1 GLN A  53      24.119  44.848 -22.785  1.00 20.74           O  
ATOM    522  NE2 GLN A  53      22.252  43.721 -22.903  1.00 17.54           N  
ATOM    523  H   GLN A  53      24.361  39.881 -23.486  1.00  0.00           H  
ATOM    524 HE21 GLN A  53      21.771  42.896 -22.710  1.00  0.00           H  
ATOM    525 HE22 GLN A  53      21.835  44.493 -23.343  1.00  0.00           H  
ATOM    526  N   VAL A  54      22.839  38.814 -20.766  1.00  9.49           N  
ATOM    527  CA  VAL A  54      22.101  37.990 -19.829  1.00  7.72           C  
ATOM    528  C   VAL A  54      23.034  36.899 -19.342  1.00  8.50           C  
ATOM    529  O   VAL A  54      23.135  36.665 -18.142  1.00  8.42           O  
ATOM    530  CB  VAL A  54      20.862  37.383 -20.521  1.00  7.40           C  
ATOM    531  CG1 VAL A  54      20.157  36.401 -19.592  1.00  6.91           C  
ATOM    532  CG2 VAL A  54      19.881  38.491 -20.866  1.00  7.08           C  
ATOM    533  H   VAL A  54      22.576  38.821 -21.713  1.00  0.00           H  
ATOM    534  N   ASP A  55      23.784  36.252 -20.234  1.00  8.93           N  
ATOM    535  CA  ASP A  55      24.648  35.168 -19.826  1.00 10.45           C  
ATOM    536  C   ASP A  55      25.731  35.621 -18.858  1.00  9.83           C  
ATOM    537  O   ASP A  55      25.973  34.937 -17.851  1.00  9.99           O  
ATOM    538  CB  ASP A  55      25.261  34.521 -21.078  1.00 11.88           C  
ATOM    539  CG  ASP A  55      26.208  33.369 -20.787  1.00 14.50           C  
ATOM    540  OD1 ASP A  55      25.894  32.454 -20.025  1.00 14.22           O  
ATOM    541  OD2 ASP A  55      27.300  33.405 -21.336  1.00 18.01           O  
ATOM    542  H   ASP A  55      23.709  36.481 -21.183  1.00  0.00           H  
ATOM    543  N   ALA A  56      26.342  36.791 -19.090  1.00  9.77           N  
ATOM    544  CA  ALA A  56      27.345  37.342 -18.197  1.00  9.88           C  
ATOM    545  C   ALA A  56      26.763  37.577 -16.785  1.00 10.52           C  
ATOM    546  O   ALA A  56      27.401  37.183 -15.793  1.00 11.06           O  
ATOM    547  CB  ALA A  56      27.848  38.658 -18.757  1.00 10.02           C  
ATOM    548  H   ALA A  56      26.113  37.284 -19.908  1.00  0.00           H  
ATOM    549  N   LEU A  57      25.561  38.148 -16.654  1.00  9.39           N  
ATOM    550  CA  LEU A  57      24.931  38.337 -15.350  1.00  9.39           C  
ATOM    551  C   LEU A  57      24.572  37.007 -14.690  1.00  9.32           C  
ATOM    552  O   LEU A  57      24.882  36.775 -13.505  1.00 11.11           O  
ATOM    553  CB  LEU A  57      23.678  39.164 -15.488  1.00  9.28           C  
ATOM    554  CG  LEU A  57      22.808  39.420 -14.251  1.00 11.33           C  
ATOM    555  CD1 LEU A  57      23.583  40.202 -13.234  1.00 12.16           C  
ATOM    556  CD2 LEU A  57      21.614  40.290 -14.611  1.00 13.17           C  
ATOM    557  H   LEU A  57      25.098  38.471 -17.459  1.00  0.00           H  
ATOM    558  N   MET A  58      23.954  36.104 -15.434  1.00  8.31           N  
ATOM    559  CA  MET A  58      23.563  34.818 -14.903  1.00  8.61           C  
ATOM    560  C   MET A  58      24.770  34.055 -14.403  1.00  8.82           C  
ATOM    561  O   MET A  58      24.696  33.418 -13.354  1.00  7.61           O  
ATOM    562  CB  MET A  58      22.858  33.995 -15.966  1.00  8.86           C  
ATOM    563  CG  MET A  58      21.493  34.578 -16.359  1.00  8.39           C  
ATOM    564  SD  MET A  58      20.335  34.652 -14.963  1.00 11.80           S  
ATOM    565  CE  MET A  58      19.692  33.012 -15.012  1.00  8.36           C  
ATOM    566  H   MET A  58      23.752  36.316 -16.369  1.00  0.00           H  
ATOM    567  N   SER A  59      25.901  34.143 -15.101  1.00  9.52           N  
ATOM    568  CA  SER A  59      27.109  33.451 -14.694  1.00  9.76           C  
ATOM    569  C   SER A  59      27.706  34.075 -13.457  1.00  9.14           C  
ATOM    570  O   SER A  59      28.167  33.325 -12.598  1.00  7.55           O  
ATOM    571  CB  SER A  59      28.199  33.463 -15.767  1.00 11.20           C  
ATOM    572  OG  SER A  59      27.756  32.811 -16.958  1.00 13.99           O  
ATOM    573  H   SER A  59      25.912  34.673 -15.924  1.00  0.00           H  
ATOM    574  HG  SER A  59      27.043  33.332 -17.352  1.00  0.00           H  
ATOM    575  N   ALA A  60      27.651  35.405 -13.318  1.00  8.76           N  
ATOM    576  CA  ALA A  60      28.223  36.059 -12.152  1.00  8.38           C  
ATOM    577  C   ALA A  60      27.390  35.716 -10.907  1.00  7.66           C  
ATOM    578  O   ALA A  60      27.910  35.394  -9.836  1.00  6.93           O  
ATOM    579  CB  ALA A  60      28.239  37.573 -12.396  1.00  8.08           C  
ATOM    580  H   ALA A  60      27.250  35.962 -14.022  1.00  0.00           H  
ATOM    581  N   ALA A  61      26.076  35.666 -11.067  1.00  7.75           N  
ATOM    582  CA  ALA A  61      25.204  35.334  -9.964  1.00  7.37           C  
ATOM    583  C   ALA A  61      25.395  33.864  -9.588  1.00  7.71           C  
ATOM    584  O   ALA A  61      25.502  33.556  -8.402  1.00  6.14           O  
ATOM    585  CB  ALA A  61      23.793  35.600 -10.386  1.00  7.43           C  
ATOM    586  H   ALA A  61      25.690  35.915 -11.934  1.00  0.00           H  
ATOM    587  N   GLN A  62      25.539  32.942 -10.556  1.00  8.67           N  
ATOM    588  CA  GLN A  62      25.800  31.541 -10.281  1.00 10.84           C  
ATOM    589  C   GLN A  62      27.126  31.339  -9.552  1.00 10.43           C  
ATOM    590  O   GLN A  62      27.188  30.556  -8.602  1.00 10.57           O  
ATOM    591  CB  GLN A  62      25.811  30.780 -11.569  1.00 14.44           C  
ATOM    592  CG  GLN A  62      26.134  29.296 -11.437  1.00 19.72           C  
ATOM    593  CD  GLN A  62      26.227  28.624 -12.804  1.00 23.46           C  
ATOM    594  OE1 GLN A  62      25.707  27.526 -12.987  1.00 25.99           O  
ATOM    595  NE2 GLN A  62      26.840  29.206 -13.841  1.00 25.04           N  
ATOM    596  H   GLN A  62      25.373  33.224 -11.481  1.00  0.00           H  
ATOM    597 HE21 GLN A  62      27.257  30.082 -13.729  1.00  0.00           H  
ATOM    598 HE22 GLN A  62      26.826  28.707 -14.682  1.00  0.00           H  
ATOM    599  N   ALA A  63      28.186  32.053  -9.930  1.00  8.90           N  
ATOM    600  CA  ALA A  63      29.447  31.978  -9.224  1.00  9.09           C  
ATOM    601  C   ALA A  63      29.294  32.417  -7.763  1.00 10.33           C  
ATOM    602  O   ALA A  63      30.056  31.965  -6.913  1.00 11.88           O  
ATOM    603  CB  ALA A  63      30.446  32.887  -9.863  1.00  9.06           C  
ATOM    604  H   ALA A  63      28.121  32.646 -10.709  1.00  0.00           H  
ATOM    605  N   ALA A  64      28.343  33.307  -7.421  1.00 10.29           N  
ATOM    606  CA  ALA A  64      28.135  33.716  -6.034  1.00 10.70           C  
ATOM    607  C   ALA A  64      27.141  32.815  -5.275  1.00 10.70           C  
ATOM    608  O   ALA A  64      26.982  32.943  -4.054  1.00 11.88           O  
ATOM    609  CB  ALA A  64      27.628  35.158  -6.025  1.00 10.11           C  
ATOM    610  H   ALA A  64      27.791  33.713  -8.122  1.00  0.00           H  
ATOM    611  N   GLY A  65      26.449  31.901  -5.963  1.00  9.22           N  
ATOM    612  CA  GLY A  65      25.388  31.076  -5.385  1.00  9.27           C  
ATOM    613  C   GLY A  65      24.152  31.888  -5.038  1.00  8.13           C  
ATOM    614  O   GLY A  65      23.536  31.683  -4.001  1.00  8.52           O  
ATOM    615  H   GLY A  65      26.686  31.756  -6.900  1.00  0.00           H  
ATOM    616  N   LYS A  66      23.778  32.835  -5.897  1.00  8.33           N  
ATOM    617  CA  LYS A  66      22.665  33.741  -5.677  1.00  8.38           C  
ATOM    618  C   LYS A  66      21.719  33.726  -6.865  1.00  8.49           C  
ATOM    619  O   LYS A  66      22.085  33.304  -7.971  1.00  9.19           O  
ATOM    620  CB  LYS A  66      23.169  35.160  -5.493  1.00  9.11           C  
ATOM    621  CG  LYS A  66      24.111  35.397  -4.332  1.00  9.00           C  
ATOM    622  CD  LYS A  66      23.327  35.312  -3.083  1.00 10.27           C  
ATOM    623  CE  LYS A  66      24.318  35.545  -1.982  1.00 13.21           C  
ATOM    624  NZ  LYS A  66      23.615  36.201  -0.908  1.00 14.76           N  
ATOM    625  H   LYS A  66      24.225  32.887  -6.768  1.00  0.00           H  
ATOM    626  HZ1 LYS A  66      22.920  35.550  -0.492  1.00  0.00           H  
ATOM    627  HZ2 LYS A  66      23.132  37.046  -1.274  1.00  0.00           H  
ATOM    628  HZ3 LYS A  66      24.309  36.486  -0.191  1.00  0.00           H  
ATOM    629  N   ILE A  67      20.495  34.190  -6.641  1.00  7.44           N  
ATOM    630  CA  ILE A  67      19.479  34.227  -7.678  1.00  7.67           C  
ATOM    631  C   ILE A  67      19.239  35.692  -8.055  1.00  7.35           C  
ATOM    632  O   ILE A  67      18.859  36.487  -7.190  1.00  6.86           O  
ATOM    633  CB  ILE A  67      18.182  33.552  -7.145  1.00  8.18           C  
ATOM    634  CG1 ILE A  67      18.506  32.082  -6.776  1.00  8.60           C  
ATOM    635  CG2 ILE A  67      17.044  33.669  -8.188  1.00  7.22           C  
ATOM    636  CD1 ILE A  67      17.541  31.400  -5.790  1.00  9.86           C  
ATOM    637  H   ILE A  67      20.263  34.500  -5.744  1.00  0.00           H  
ATOM    638  N   PRO A  68      19.467  36.113  -9.308  1.00  6.96           N  
ATOM    639  CA  PRO A  68      19.252  37.472  -9.747  1.00  6.72           C  
ATOM    640  C   PRO A  68      17.802  37.788 -10.078  1.00  6.34           C  
ATOM    641  O   PRO A  68      17.008  36.911 -10.449  1.00  7.00           O  
ATOM    642  CB  PRO A  68      20.222  37.598 -10.916  1.00  7.27           C  
ATOM    643  CG  PRO A  68      20.230  36.253 -11.564  1.00  7.25           C  
ATOM    644  CD  PRO A  68      20.008  35.290 -10.383  1.00  7.02           C  
ATOM    645  N   ILE A  69      17.454  39.056  -9.899  1.00  4.34           N  
ATOM    646  CA  ILE A  69      16.135  39.608 -10.242  1.00  5.90           C  
ATOM    647  C   ILE A  69      16.363  40.336 -11.572  1.00  5.25           C  
ATOM    648  O   ILE A  69      17.245  41.224 -11.660  1.00  4.56           O  
ATOM    649  CB  ILE A  69      15.682  40.602  -9.139  1.00  5.46           C  
ATOM    650  CG1 ILE A  69      15.676  39.908  -7.766  1.00  5.94           C  
ATOM    651  CG2 ILE A  69      14.336  41.203  -9.573  1.00  4.90           C  
ATOM    652  CD1 ILE A  69      15.817  40.802  -6.511  1.00  6.30           C  
ATOM    653  H   ILE A  69      18.115  39.671  -9.516  1.00  0.00           H  
ATOM    654  N   LEU A  70      15.608  39.968 -12.614  1.00  4.88           N  
ATOM    655  CA  LEU A  70      15.813  40.479 -13.963  1.00  5.02           C  
ATOM    656  C   LEU A  70      14.547  41.159 -14.394  1.00  4.77           C  
ATOM    657  O   LEU A  70      13.482  40.617 -14.124  1.00  5.34           O  
ATOM    658  CB  LEU A  70      16.090  39.348 -14.948  1.00  6.55           C  
ATOM    659  CG  LEU A  70      17.186  38.351 -14.596  1.00  7.95           C  
ATOM    660  CD1 LEU A  70      17.437  37.434 -15.774  1.00  9.92           C  
ATOM    661  CD2 LEU A  70      18.455  39.069 -14.304  1.00  8.62           C  
ATOM    662  H   LEU A  70      14.845  39.368 -12.464  1.00  0.00           H  
ATOM    663  N   VAL A  71      14.573  42.320 -15.032  1.00  4.29           N  
ATOM    664  CA  VAL A  71      13.342  42.973 -15.445  1.00  5.17           C  
ATOM    665  C   VAL A  71      13.411  43.138 -16.982  1.00  6.41           C  
ATOM    666  O   VAL A  71      14.365  43.720 -17.532  1.00  5.72           O  
ATOM    667  CB  VAL A  71      13.200  44.362 -14.775  1.00  5.08           C  
ATOM    668  CG1 VAL A  71      11.806  44.905 -15.075  1.00  4.56           C  
ATOM    669  CG2 VAL A  71      13.402  44.262 -13.263  1.00  5.21           C  
ATOM    670  H   VAL A  71      15.426  42.708 -15.319  1.00  0.00           H  
ATOM    671  N   VAL A  72      12.367  42.670 -17.684  1.00  5.85           N  
ATOM    672  CA  VAL A  72      12.292  42.721 -19.142  1.00  6.58           C  
ATOM    673  C   VAL A  72      11.432  43.954 -19.421  1.00  7.23           C  
ATOM    674  O   VAL A  72      10.276  44.019 -18.992  1.00  6.85           O  
ATOM    675  CB  VAL A  72      11.634  41.439 -19.641  1.00  5.90           C  
ATOM    676  CG1 VAL A  72      11.576  41.419 -21.145  1.00  7.93           C  
ATOM    677  CG2 VAL A  72      12.474  40.258 -19.192  1.00  7.82           C  
ATOM    678  H   VAL A  72      11.582  42.354 -17.186  1.00  0.00           H  
ATOM    679  N   TYR A  73      11.970  44.927 -20.156  1.00  7.78           N  
ATOM    680  CA  TYR A  73      11.294  46.185 -20.350  1.00  8.74           C  
ATOM    681  C   TYR A  73      11.523  46.724 -21.761  1.00  9.19           C  
ATOM    682  O   TYR A  73      12.173  47.741 -21.979  1.00  8.30           O  
ATOM    683  CB  TYR A  73      11.830  47.115 -19.267  1.00  9.92           C  
ATOM    684  CG  TYR A  73      10.992  48.357 -19.145  1.00 12.28           C  
ATOM    685  CD1 TYR A  73       9.660  48.284 -18.821  1.00 13.22           C  
ATOM    686  CD2 TYR A  73      11.579  49.574 -19.378  1.00 15.02           C  
ATOM    687  CE1 TYR A  73       8.905  49.429 -18.734  1.00 14.49           C  
ATOM    688  CE2 TYR A  73      10.821  50.728 -19.294  1.00 16.00           C  
ATOM    689  CZ  TYR A  73       9.493  50.637 -18.976  1.00 15.20           C  
ATOM    690  OH  TYR A  73       8.750  51.789 -18.925  1.00 17.51           O  
ATOM    691  H   TYR A  73      12.881  44.816 -20.508  1.00  0.00           H  
ATOM    692  HH  TYR A  73       7.829  51.558 -18.765  1.00  0.00           H  
ATOM    693  N   ASN A  74      11.016  46.024 -22.767  1.00 10.26           N  
ATOM    694  CA  ASN A  74      11.211  46.465 -24.133  1.00 12.42           C  
ATOM    695  C   ASN A  74      10.067  46.119 -25.093  1.00 11.71           C  
ATOM    696  O   ASN A  74      10.220  46.247 -26.307  1.00 11.94           O  
ATOM    697  CB  ASN A  74      12.541  45.865 -24.596  1.00 14.13           C  
ATOM    698  CG  ASN A  74      13.152  46.655 -25.742  1.00 15.55           C  
ATOM    699  OD1 ASN A  74      13.505  46.050 -26.752  1.00 17.47           O  
ATOM    700  ND2 ASN A  74      13.346  47.969 -25.676  1.00 16.43           N  
ATOM    701  H   ASN A  74      10.553  45.186 -22.576  1.00  0.00           H  
ATOM    702 HD21 ASN A  74      13.149  48.434 -24.830  1.00  0.00           H  
ATOM    703 HD22 ASN A  74      13.604  48.457 -26.481  1.00  0.00           H  
ATOM    704  N   ALA A  75       8.876  45.732 -24.624  1.00 10.35           N  
ATOM    705  CA  ALA A  75       7.798  45.349 -25.518  1.00 10.29           C  
ATOM    706  C   ALA A  75       7.138  46.598 -26.078  1.00 10.79           C  
ATOM    707  O   ALA A  75       7.055  47.604 -25.351  1.00 10.96           O  
ATOM    708  CB  ALA A  75       6.731  44.545 -24.798  1.00  9.98           C  
ATOM    709  H   ALA A  75       8.657  45.897 -23.689  1.00  0.00           H  
ATOM    710  N   PRO A  76       6.700  46.590 -27.358  1.00 11.31           N  
ATOM    711  CA  PRO A  76       5.962  47.708 -27.930  1.00 11.33           C  
ATOM    712  C   PRO A  76       4.541  47.722 -27.386  1.00 11.07           C  
ATOM    713  O   PRO A  76       4.039  46.667 -26.978  1.00  9.90           O  
ATOM    714  CB  PRO A  76       6.100  47.452 -29.446  1.00 11.59           C  
ATOM    715  CG  PRO A  76       6.115  45.939 -29.575  1.00 11.21           C  
ATOM    716  CD  PRO A  76       6.901  45.497 -28.345  1.00 10.88           C  
ATOM    717  N   GLY A  77       3.840  48.849 -27.356  1.00 11.91           N  
ATOM    718  CA  GLY A  77       2.456  48.834 -26.974  1.00 12.72           C  
ATOM    719  C   GLY A  77       2.072  49.849 -25.921  1.00 13.91           C  
ATOM    720  O   GLY A  77       0.891  50.194 -25.844  1.00 13.46           O  
ATOM    721  H   GLY A  77       4.228  49.700 -27.689  1.00  0.00           H  
ATOM    722  N   ARG A  78       2.990  50.374 -25.117  1.00 14.28           N  
ATOM    723  CA  ARG A  78       2.585  51.284 -24.054  1.00 16.35           C  
ATOM    724  C   ARG A  78       2.041  52.586 -24.645  1.00 18.34           C  
ATOM    725  O   ARG A  78       1.227  53.252 -23.973  1.00 19.63           O  
ATOM    726  CB  ARG A  78       3.763  51.586 -23.140  1.00 14.89           C  
ATOM    727  CG  ARG A  78       4.128  50.353 -22.333  1.00 14.27           C  
ATOM    728  CD  ARG A  78       5.427  50.571 -21.545  1.00 14.46           C  
ATOM    729  NE  ARG A  78       5.784  49.396 -20.747  1.00 13.55           N  
ATOM    730  CZ  ARG A  78       6.457  48.340 -21.240  1.00 12.68           C  
ATOM    731  NH1 ARG A  78       6.864  48.255 -22.516  1.00 12.59           N  
ATOM    732  NH2 ARG A  78       6.739  47.354 -20.405  1.00 10.89           N  
ATOM    733  H   ARG A  78       3.940  50.198 -25.301  1.00  0.00           H  
ATOM    734  HE  ARG A  78       5.512  49.371 -19.806  1.00  0.00           H  
ATOM    735 HH11 ARG A  78       6.673  49.000 -23.154  1.00  0.00           H  
ATOM    736 HH12 ARG A  78       7.363  47.446 -22.828  1.00  0.00           H  
ATOM    737 HH21 ARG A  78       6.450  47.412 -19.451  1.00  0.00           H  
ATOM    738 HH22 ARG A  78       7.239  46.554 -20.714  1.00  0.00           H  
ATOM    739  N   ASP A  79       2.453  52.977 -25.879  1.00 18.84           N  
ATOM    740  CA  ASP A  79       1.905  54.176 -26.498  1.00 19.12           C  
ATOM    741  C   ASP A  79       0.905  53.843 -27.588  1.00 19.61           C  
ATOM    742  O   ASP A  79       0.648  54.608 -28.525  1.00 17.79           O  
ATOM    743  CB  ASP A  79       3.028  55.030 -27.070  1.00 19.58           C  
ATOM    744  CG  ASP A  79       3.835  55.799 -26.043  1.00 20.13           C  
ATOM    745  OD1 ASP A  79       3.630  55.679 -24.845  1.00 21.30           O  
ATOM    746  OD2 ASP A  79       4.698  56.555 -26.431  1.00 22.86           O  
ATOM    747  H   ASP A  79       3.088  52.440 -26.412  1.00  0.00           H  
ATOM    748  N   CYS A  80       0.297  52.677 -27.416  1.00 19.79           N  
ATOM    749  CA  CYS A  80      -0.751  52.174 -28.274  1.00 21.49           C  
ATOM    750  C   CYS A  80      -0.401  52.052 -29.755  1.00 22.79           C  
ATOM    751  O   CYS A  80      -1.287  52.220 -30.612  1.00 23.79           O  
ATOM    752  CB  CYS A  80      -2.002  53.048 -28.129  1.00 21.36           C  
ATOM    753  SG  CYS A  80      -2.635  53.190 -26.451  1.00 22.47           S  
ATOM    754  H   CYS A  80       0.586  52.099 -26.680  1.00  0.00           H  
ATOM    755  N   GLY A  81       0.854  51.780 -30.103  1.00 23.56           N  
ATOM    756  CA  GLY A  81       1.160  51.494 -31.483  1.00 26.32           C  
ATOM    757  C   GLY A  81       1.626  52.699 -32.268  1.00 28.62           C  
ATOM    758  O   GLY A  81       1.668  52.630 -33.505  1.00 28.73           O  
ATOM    759  H   GLY A  81       1.613  51.805 -29.469  1.00  0.00           H  
ATOM    760  N   ASN A  82       1.992  53.828 -31.663  1.00 30.36           N  
ATOM    761  CA  ASN A  82       2.541  54.887 -32.500  1.00 33.15           C  
ATOM    762  C   ASN A  82       4.046  55.076 -32.375  1.00 34.80           C  
ATOM    763  O   ASN A  82       4.585  56.164 -32.597  1.00 35.10           O  
ATOM    764  CB  ASN A  82       1.848  56.226 -32.231  1.00 33.37           C  
ATOM    765  CG  ASN A  82       1.588  56.623 -30.810  1.00 33.28           C  
ATOM    766  OD1 ASN A  82       0.474  57.047 -30.512  1.00 34.11           O  
ATOM    767  ND2 ASN A  82       2.511  56.514 -29.886  1.00 33.17           N  
ATOM    768  H   ASN A  82       2.060  53.847 -30.682  1.00  0.00           H  
ATOM    769 HD21 ASN A  82       3.422  56.216 -30.084  1.00  0.00           H  
ATOM    770 HD22 ASN A  82       2.226  56.754 -28.981  1.00  0.00           H  
ATOM    771  N   HIS A  83       4.715  53.947 -32.094  1.00 37.33           N  
ATOM    772  CA  HIS A  83       6.133  53.773 -31.794  1.00 39.44           C  
ATOM    773  C   HIS A  83       6.846  54.991 -31.220  1.00 38.11           C  
ATOM    774  O   HIS A  83       7.921  55.434 -31.641  1.00 39.07           O  
ATOM    775  CB  HIS A  83       6.933  53.221 -33.037  1.00 43.43           C  
ATOM    776  CG  HIS A  83       8.349  52.725 -32.589  1.00 47.15           C  
ATOM    777  ND1 HIS A  83       8.694  52.092 -31.438  1.00 48.52           N  
ATOM    778  CD2 HIS A  83       9.553  52.965 -33.269  1.00 48.52           C  
ATOM    779  CE1 HIS A  83      10.018  51.964 -31.394  1.00 48.96           C  
ATOM    780  NE2 HIS A  83      10.532  52.491 -32.501  1.00 49.45           N  
ATOM    781  H   HIS A  83       4.174  53.147 -31.903  1.00  0.00           H  
ATOM    782  HD1 HIS A  83       8.051  51.618 -30.848  1.00  0.00           H  
ATOM    783  HE2 HIS A  83      11.491  52.585 -32.690  1.00  0.00           H  
ATOM    784  N   SER A  84       6.275  55.475 -30.129  1.00 36.60           N  
ATOM    785  CA  SER A  84       6.900  56.564 -29.425  1.00 34.96           C  
ATOM    786  C   SER A  84       7.257  56.124 -28.017  1.00 34.81           C  
ATOM    787  O   SER A  84       7.779  56.971 -27.277  1.00 35.10           O  
ATOM    788  CB  SER A  84       5.951  57.760 -29.395  1.00 33.83           C  
ATOM    789  OG  SER A  84       4.680  57.419 -28.870  1.00 31.69           O  
ATOM    790  H   SER A  84       5.466  55.047 -29.760  1.00  0.00           H  
ATOM    791  HG  SER A  84       4.194  58.235 -28.689  1.00  0.00           H  
ATOM    792  N   SER A  85       7.006  54.854 -27.603  1.00 33.65           N  
ATOM    793  CA  SER A  85       7.285  54.408 -26.224  1.00 32.68           C  
ATOM    794  C   SER A  85       8.742  54.148 -25.872  1.00 32.42           C  
ATOM    795  O   SER A  85       9.138  54.136 -24.701  1.00 33.21           O  
ATOM    796  CB  SER A  85       6.520  53.114 -25.878  1.00 31.61           C  
ATOM    797  OG  SER A  85       6.883  52.020 -26.700  1.00 29.96           O  
ATOM    798  H   SER A  85       6.535  54.227 -28.194  1.00  0.00           H  
ATOM    799  HG  SER A  85       6.243  52.115 -27.438  1.00  0.00           H  
ATOM    800  N   GLY A  86       9.535  53.898 -26.918  1.00 31.49           N  
ATOM    801  CA  GLY A  86      10.934  53.558 -26.715  1.00 30.74           C  
ATOM    802  C   GLY A  86      11.186  52.046 -26.759  1.00 29.71           C  
ATOM    803  O   GLY A  86      12.349  51.600 -26.706  1.00 30.69           O  
ATOM    804  H   GLY A  86       9.150  53.927 -27.812  1.00  0.00           H  
ATOM    805  N   GLY A  87      10.094  51.260 -26.879  1.00 27.10           N  
ATOM    806  CA  GLY A  87      10.202  49.813 -26.997  1.00 23.87           C  
ATOM    807  C   GLY A  87      10.696  49.355 -28.368  1.00 21.22           C  
ATOM    808  O   GLY A  87      11.066  50.145 -29.257  1.00 20.42           O  
ATOM    809  H   GLY A  87       9.196  51.648 -26.837  1.00  0.00           H  
ATOM    810  N   ALA A  88      10.686  48.032 -28.494  1.00 18.17           N  
ATOM    811  CA  ALA A  88      11.012  47.303 -29.709  1.00 17.79           C  
ATOM    812  C   ALA A  88      10.194  47.896 -30.847  1.00 17.79           C  
ATOM    813  O   ALA A  88       9.049  48.306 -30.635  1.00 18.18           O  
ATOM    814  CB  ALA A  88      10.628  45.832 -29.606  1.00 15.94           C  
ATOM    815  H   ALA A  88      10.424  47.508 -27.714  1.00  0.00           H  
ATOM    816  N   PRO A  89      10.762  48.051 -32.052  1.00 18.71           N  
ATOM    817  CA  PRO A  89      10.105  48.712 -33.177  1.00 18.38           C  
ATOM    818  C   PRO A  89       8.914  47.981 -33.758  1.00 18.94           C  
ATOM    819  O   PRO A  89       8.091  48.623 -34.414  1.00 20.05           O  
ATOM    820  CB  PRO A  89      11.214  48.926 -34.183  1.00 18.75           C  
ATOM    821  CG  PRO A  89      12.194  47.827 -33.862  1.00 19.23           C  
ATOM    822  CD  PRO A  89      12.159  47.754 -32.351  1.00 18.56           C  
ATOM    823  N   SER A  90       8.808  46.669 -33.546  1.00 18.30           N  
ATOM    824  CA  SER A  90       7.689  45.878 -34.024  1.00 17.35           C  
ATOM    825  C   SER A  90       7.466  44.714 -33.039  1.00 17.77           C  
ATOM    826  O   SER A  90       8.354  44.389 -32.223  1.00 17.05           O  
ATOM    827  CB  SER A  90       8.023  45.337 -35.424  1.00 15.64           C  
ATOM    828  OG  SER A  90       9.096  44.399 -35.412  1.00 13.95           O  
ATOM    829  H   SER A  90       9.474  46.190 -33.017  1.00  0.00           H  
ATOM    830  HG  SER A  90       9.214  44.073 -36.322  1.00  0.00           H  
ATOM    831  N   HIS A  91       6.310  44.032 -33.130  1.00 17.31           N  
ATOM    832  CA  HIS A  91       6.093  42.854 -32.294  1.00 17.98           C  
ATOM    833  C   HIS A  91       7.000  41.690 -32.702  1.00 16.73           C  
ATOM    834  O   HIS A  91       7.492  41.006 -31.810  1.00 16.27           O  
ATOM    835  CB  HIS A  91       4.624  42.427 -32.353  1.00 19.17           C  
ATOM    836  CG  HIS A  91       3.791  43.257 -31.375  1.00 21.17           C  
ATOM    837  ND1 HIS A  91       3.727  43.141 -30.050  1.00 22.17           N  
ATOM    838  CD2 HIS A  91       3.013  44.355 -31.709  1.00 21.76           C  
ATOM    839  CE1 HIS A  91       2.968  44.110 -29.569  1.00 23.09           C  
ATOM    840  NE2 HIS A  91       2.541  44.841 -30.581  1.00 21.78           N  
ATOM    841  H   HIS A  91       5.671  44.298 -33.820  1.00  0.00           H  
ATOM    842  HD1 HIS A  91       4.136  42.433 -29.497  1.00  0.00           H  
ATOM    843  HE2 HIS A  91       1.918  45.594 -30.489  1.00  0.00           H  
ATOM    844  N   SER A  92       7.347  41.463 -33.977  1.00 16.06           N  
ATOM    845  CA  SER A  92       8.256  40.406 -34.371  1.00 15.65           C  
ATOM    846  C   SER A  92       9.675  40.693 -33.924  1.00 14.12           C  
ATOM    847  O   SER A  92      10.372  39.761 -33.502  1.00 14.74           O  
ATOM    848  CB  SER A  92       8.258  40.204 -35.908  1.00 17.65           C  
ATOM    849  OG  SER A  92       8.141  41.475 -36.536  1.00 22.34           O  
ATOM    850  H   SER A  92       7.048  42.042 -34.707  1.00  0.00           H  
ATOM    851  HG  SER A  92       8.582  41.496 -37.399  1.00  0.00           H  
ATOM    852  N   ALA A  93      10.118  41.961 -34.003  1.00 12.17           N  
ATOM    853  CA  ALA A  93      11.428  42.322 -33.521  1.00 10.82           C  
ATOM    854  C   ALA A  93      11.512  42.003 -32.025  1.00 10.19           C  
ATOM    855  O   ALA A  93      12.561  41.529 -31.578  1.00 10.51           O  
ATOM    856  CB  ALA A  93      11.652  43.797 -33.746  1.00 11.03           C  
ATOM    857  H   ALA A  93       9.555  42.643 -34.431  1.00  0.00           H  
ATOM    858  N   TYR A  94      10.474  42.246 -31.216  1.00  9.48           N  
ATOM    859  CA  TYR A  94      10.501  41.908 -29.798  1.00  9.38           C  
ATOM    860  C   TYR A  94      10.552  40.402 -29.608  1.00  9.47           C  
ATOM    861  O   TYR A  94      11.332  39.958 -28.779  1.00  8.88           O  
ATOM    862  CB  TYR A  94       9.269  42.440 -29.091  1.00  9.32           C  
ATOM    863  CG  TYR A  94       9.232  42.117 -27.603  1.00  8.45           C  
ATOM    864  CD1 TYR A  94      10.018  42.810 -26.706  1.00  9.13           C  
ATOM    865  CD2 TYR A  94       8.387  41.121 -27.159  1.00  9.03           C  
ATOM    866  CE1 TYR A  94       9.952  42.499 -25.346  1.00  9.36           C  
ATOM    867  CE2 TYR A  94       8.311  40.809 -25.814  1.00  9.69           C  
ATOM    868  CZ  TYR A  94       9.094  41.498 -24.904  1.00 10.23           C  
ATOM    869  OH  TYR A  94       9.021  41.174 -23.553  1.00  9.33           O  
ATOM    870  H   TYR A  94       9.677  42.684 -31.584  1.00  0.00           H  
ATOM    871  HH  TYR A  94       8.390  40.457 -23.437  1.00  0.00           H  
ATOM    872  N   ARG A  95       9.764  39.596 -30.311  1.00 10.21           N  
ATOM    873  CA  ARG A  95       9.836  38.149 -30.214  1.00 12.05           C  
ATOM    874  C   ARG A  95      11.246  37.631 -30.501  1.00 12.17           C  
ATOM    875  O   ARG A  95      11.760  36.779 -29.757  1.00 11.94           O  
ATOM    876  CB  ARG A  95       8.797  37.530 -31.186  1.00 15.07           C  
ATOM    877  CG  ARG A  95       7.379  37.843 -30.714  1.00 18.80           C  
ATOM    878  CD  ARG A  95       6.189  37.367 -31.563  1.00 23.12           C  
ATOM    879  NE  ARG A  95       4.934  37.661 -30.833  1.00 27.98           N  
ATOM    880  CZ  ARG A  95       3.985  38.534 -31.238  1.00 29.57           C  
ATOM    881  NH1 ARG A  95       4.098  39.198 -32.397  1.00 31.07           N  
ATOM    882  NH2 ARG A  95       2.887  38.728 -30.487  1.00 30.49           N  
ATOM    883  H   ARG A  95       9.095  40.007 -30.901  1.00  0.00           H  
ATOM    884  HE  ARG A  95       4.776  37.186 -29.990  1.00  0.00           H  
ATOM    885 HH11 ARG A  95       4.898  39.062 -32.982  1.00  0.00           H  
ATOM    886 HH12 ARG A  95       3.384  39.841 -32.673  1.00  0.00           H  
ATOM    887 HH21 ARG A  95       2.773  38.224 -29.631  1.00  0.00           H  
ATOM    888 HH22 ARG A  95       2.183  39.371 -30.786  1.00  0.00           H  
ATOM    889  N   SER A  96      11.944  38.136 -31.534  1.00 11.75           N  
ATOM    890  CA  SER A  96      13.318  37.732 -31.774  1.00 11.97           C  
ATOM    891  C   SER A  96      14.183  38.154 -30.591  1.00 11.03           C  
ATOM    892  O   SER A  96      15.038  37.379 -30.152  1.00 11.75           O  
ATOM    893  CB  SER A  96      13.922  38.384 -33.040  1.00 13.03           C  
ATOM    894  OG  SER A  96      13.094  38.158 -34.175  1.00 18.05           O  
ATOM    895  H   SER A  96      11.517  38.776 -32.140  1.00  0.00           H  
ATOM    896  HG  SER A  96      12.228  38.556 -34.043  1.00  0.00           H  
ATOM    897  N   TRP A  97      13.963  39.352 -30.035  1.00  9.57           N  
ATOM    898  CA  TRP A  97      14.794  39.842 -28.946  1.00  8.98           C  
ATOM    899  C   TRP A  97      14.594  38.989 -27.713  1.00  7.58           C  
ATOM    900  O   TRP A  97      15.574  38.552 -27.115  1.00  7.31           O  
ATOM    901  CB  TRP A  97      14.442  41.308 -28.650  1.00  9.28           C  
ATOM    902  CG  TRP A  97      15.218  41.912 -27.487  1.00  9.34           C  
ATOM    903  CD1 TRP A  97      16.490  42.384 -27.631  1.00  9.37           C  
ATOM    904  CD2 TRP A  97      14.746  42.013 -26.196  1.00 10.67           C  
ATOM    905  NE1 TRP A  97      16.824  42.784 -26.414  1.00 11.05           N  
ATOM    906  CE2 TRP A  97      15.815  42.587 -25.536  1.00 10.78           C  
ATOM    907  CE3 TRP A  97      13.581  41.703 -25.514  1.00 11.17           C  
ATOM    908  CZ2 TRP A  97      15.714  42.855 -24.171  1.00 10.79           C  
ATOM    909  CZ3 TRP A  97      13.483  41.968 -24.167  1.00 11.00           C  
ATOM    910  CH2 TRP A  97      14.546  42.542 -23.493  1.00 11.45           C  
ATOM    911  H   TRP A  97      13.225  39.911 -30.361  1.00  0.00           H  
ATOM    912  HE1 TRP A  97      17.718  43.059 -26.133  1.00  0.00           H  
ATOM    913  N   ILE A  98      13.357  38.665 -27.351  1.00  8.61           N  
ATOM    914  CA  ILE A  98      13.106  37.877 -26.152  1.00  9.55           C  
ATOM    915  C   ILE A  98      13.604  36.439 -26.371  1.00 10.16           C  
ATOM    916  O   ILE A  98      14.027  35.791 -25.403  1.00  8.19           O  
ATOM    917  CB  ILE A  98      11.554  38.008 -25.813  1.00 11.20           C  
ATOM    918  CG1 ILE A  98      11.305  37.533 -24.382  1.00 11.05           C  
ATOM    919  CG2 ILE A  98      10.670  37.194 -26.749  1.00 10.51           C  
ATOM    920  CD1 ILE A  98      11.781  38.565 -23.373  1.00 11.79           C  
ATOM    921  H   ILE A  98      12.611  38.944 -27.911  1.00  0.00           H  
ATOM    922  N   ASP A  99      13.653  35.887 -27.610  1.00 11.49           N  
ATOM    923  CA  ASP A  99      14.243  34.550 -27.804  1.00 11.37           C  
ATOM    924  C   ASP A  99      15.750  34.570 -27.604  1.00 11.48           C  
ATOM    925  O   ASP A  99      16.317  33.613 -27.080  1.00 10.43           O  
ATOM    926  CB  ASP A  99      13.951  34.003 -29.198  1.00 13.04           C  
ATOM    927  CG  ASP A  99      12.514  33.545 -29.417  1.00 13.97           C  
ATOM    928  OD1 ASP A  99      11.822  33.155 -28.482  1.00 14.92           O  
ATOM    929  OD2 ASP A  99      12.080  33.555 -30.556  1.00 16.59           O  
ATOM    930  H   ASP A  99      13.271  36.370 -28.374  1.00  0.00           H  
ATOM    931  N   GLU A 100      16.430  35.661 -27.974  1.00 11.85           N  
ATOM    932  CA  GLU A 100      17.853  35.799 -27.714  1.00 13.23           C  
ATOM    933  C   GLU A 100      18.112  36.053 -26.231  1.00 12.36           C  
ATOM    934  O   GLU A 100      19.078  35.560 -25.662  1.00 11.09           O  
ATOM    935  CB  GLU A 100      18.400  36.939 -28.526  1.00 16.39           C  
ATOM    936  CG  GLU A 100      18.570  36.448 -29.944  1.00 20.48           C  
ATOM    937  CD  GLU A 100      18.787  37.531 -30.969  1.00 23.50           C  
ATOM    938  OE1 GLU A 100      18.445  38.672 -30.696  1.00 25.63           O  
ATOM    939  OE2 GLU A 100      19.272  37.229 -32.060  1.00 25.82           O  
ATOM    940  H   GLU A 100      15.954  36.380 -28.443  1.00  0.00           H  
ATOM    941  N   PHE A 101      17.240  36.792 -25.545  1.00 11.74           N  
ATOM    942  CA  PHE A 101      17.341  36.996 -24.090  1.00 11.14           C  
ATOM    943  C   PHE A 101      17.257  35.633 -23.404  1.00  9.35           C  
ATOM    944  O   PHE A 101      18.123  35.271 -22.590  1.00  9.19           O  
ATOM    945  CB  PHE A 101      16.197  37.890 -23.625  1.00 10.68           C  
ATOM    946  CG  PHE A 101      16.182  38.277 -22.154  1.00 10.84           C  
ATOM    947  CD1 PHE A 101      15.886  37.354 -21.153  1.00 11.29           C  
ATOM    948  CD2 PHE A 101      16.448  39.589 -21.809  1.00 12.14           C  
ATOM    949  CE1 PHE A 101      15.861  37.749 -19.825  1.00 11.35           C  
ATOM    950  CE2 PHE A 101      16.417  39.976 -20.484  1.00 10.46           C  
ATOM    951  CZ  PHE A 101      16.126  39.059 -19.503  1.00 10.94           C  
ATOM    952  H   PHE A 101      16.529  37.242 -26.044  1.00  0.00           H  
ATOM    953  N   ALA A 102      16.222  34.856 -23.758  1.00  9.61           N  
ATOM    954  CA  ALA A 102      15.997  33.537 -23.187  1.00  9.39           C  
ATOM    955  C   ALA A 102      17.169  32.589 -23.374  1.00  9.02           C  
ATOM    956  O   ALA A 102      17.450  31.760 -22.508  1.00  7.84           O  
ATOM    957  CB  ALA A 102      14.773  32.903 -23.821  1.00 11.10           C  
ATOM    958  H   ALA A 102      15.582  35.195 -24.417  1.00  0.00           H  
ATOM    959  N   ALA A 103      17.849  32.686 -24.519  1.00  8.42           N  
ATOM    960  CA  ALA A 103      19.027  31.891 -24.788  1.00  9.12           C  
ATOM    961  C   ALA A 103      20.203  32.150 -23.848  1.00  9.98           C  
ATOM    962  O   ALA A 103      21.076  31.299 -23.726  1.00 12.22           O  
ATOM    963  CB  ALA A 103      19.514  32.144 -26.201  1.00  9.44           C  
ATOM    964  H   ALA A 103      17.534  33.302 -25.216  1.00  0.00           H  
ATOM    965  N   GLY A 104      20.327  33.276 -23.152  1.00 10.37           N  
ATOM    966  CA  GLY A 104      21.421  33.479 -22.220  1.00  9.37           C  
ATOM    967  C   GLY A 104      21.097  32.939 -20.834  1.00  8.29           C  
ATOM    968  O   GLY A 104      21.965  32.965 -19.965  1.00  8.32           O  
ATOM    969  H   GLY A 104      19.682  34.003 -23.295  1.00  0.00           H  
ATOM    970  N   LEU A 105      19.893  32.446 -20.555  1.00  7.94           N  
ATOM    971  CA  LEU A 105      19.559  31.972 -19.216  1.00  8.43           C  
ATOM    972  C   LEU A 105      20.174  30.615 -18.913  1.00  9.89           C  
ATOM    973  O   LEU A 105      20.645  30.381 -17.809  1.00  9.89           O  
ATOM    974  CB  LEU A 105      18.063  31.856 -19.041  1.00  7.89           C  
ATOM    975  CG  LEU A 105      17.259  33.130 -19.226  1.00  7.24           C  
ATOM    976  CD1 LEU A 105      15.785  32.785 -19.197  1.00  7.73           C  
ATOM    977  CD2 LEU A 105      17.624  34.110 -18.177  1.00  7.90           C  
ATOM    978  H   LEU A 105      19.238  32.374 -21.280  1.00  0.00           H  
ATOM    979  N   LYS A 106      20.146  29.702 -19.878  1.00 11.00           N  
ATOM    980  CA  LYS A 106      20.740  28.375 -19.782  1.00 12.87           C  
ATOM    981  C   LYS A 106      20.340  27.557 -18.568  1.00 12.74           C  
ATOM    982  O   LYS A 106      21.146  26.915 -17.902  1.00 11.95           O  
ATOM    983  CB  LYS A 106      22.281  28.501 -19.846  1.00 15.02           C  
ATOM    984  CG  LYS A 106      22.745  29.095 -21.178  1.00 17.26           C  
ATOM    985  CD  LYS A 106      24.256  29.196 -21.157  1.00 20.76           C  
ATOM    986  CE  LYS A 106      24.710  30.102 -22.306  1.00 23.13           C  
ATOM    987  NZ  LYS A 106      26.167  30.150 -22.381  1.00 25.39           N  
ATOM    988  H   LYS A 106      19.746  29.946 -20.739  1.00  0.00           H  
ATOM    989  HZ1 LYS A 106      26.541  29.193 -22.539  1.00  0.00           H  
ATOM    990  HZ2 LYS A 106      26.545  30.529 -21.488  1.00  0.00           H  
ATOM    991  HZ3 LYS A 106      26.453  30.769 -23.166  1.00  0.00           H  
ATOM    992  N   ASN A 107      19.036  27.526 -18.339  1.00 13.17           N  
ATOM    993  CA  ASN A 107      18.448  26.790 -17.219  1.00 14.45           C  
ATOM    994  C   ASN A 107      18.942  27.126 -15.823  1.00 13.24           C  
ATOM    995  O   ASN A 107      18.881  26.301 -14.906  1.00 12.33           O  
ATOM    996  CB  ASN A 107      18.604  25.257 -17.417  1.00 18.34           C  
ATOM    997  CG  ASN A 107      17.520  24.753 -18.343  1.00 21.26           C  
ATOM    998  OD1 ASN A 107      17.730  24.662 -19.558  1.00 23.00           O  
ATOM    999  ND2 ASN A 107      16.341  24.415 -17.817  1.00 22.45           N  
ATOM   1000  H   ASN A 107      18.447  27.976 -18.983  1.00  0.00           H  
ATOM   1001 HD21 ASN A 107      16.246  24.425 -16.835  1.00  0.00           H  
ATOM   1002 HD22 ASN A 107      15.634  24.101 -18.418  1.00  0.00           H  
ATOM   1003  N   ARG A 108      19.447  28.346 -15.650  1.00 11.19           N  
ATOM   1004  CA  ARG A 108      19.881  28.853 -14.354  1.00 10.33           C  
ATOM   1005  C   ARG A 108      18.723  29.584 -13.656  1.00 10.09           C  
ATOM   1006  O   ARG A 108      17.787  30.035 -14.350  1.00  9.57           O  
ATOM   1007  CB  ARG A 108      21.079  29.764 -14.592  1.00  9.57           C  
ATOM   1008  CG  ARG A 108      22.296  28.901 -14.920  1.00 10.03           C  
ATOM   1009  CD  ARG A 108      23.494  29.693 -15.340  1.00  8.94           C  
ATOM   1010  NE  ARG A 108      23.215  30.389 -16.582  1.00  9.12           N  
ATOM   1011  CZ  ARG A 108      24.166  30.984 -17.266  1.00  8.29           C  
ATOM   1012  NH1 ARG A 108      25.435  30.988 -16.873  1.00 10.00           N  
ATOM   1013  NH2 ARG A 108      23.824  31.569 -18.384  1.00  8.70           N  
ATOM   1014  H   ARG A 108      19.569  28.929 -16.427  1.00  0.00           H  
ATOM   1015  HE  ARG A 108      22.300  30.444 -16.901  1.00  0.00           H  
ATOM   1016 HH11 ARG A 108      25.709  30.534 -16.026  1.00  0.00           H  
ATOM   1017 HH12 ARG A 108      26.120  31.459 -17.430  1.00  0.00           H  
ATOM   1018 HH21 ARG A 108      22.870  31.547 -18.683  1.00  0.00           H  
ATOM   1019 HH22 ARG A 108      24.497  32.074 -18.909  1.00  0.00           H  
ATOM   1020  N   PRO A 109      18.684  29.666 -12.302  1.00 10.02           N  
ATOM   1021  CA  PRO A 109      17.609  30.321 -11.533  1.00  9.89           C  
ATOM   1022  C   PRO A 109      17.575  31.852 -11.666  1.00  9.07           C  
ATOM   1023  O   PRO A 109      18.628  32.515 -11.717  1.00  9.03           O  
ATOM   1024  CB  PRO A 109      17.838  29.850 -10.087  1.00  9.29           C  
ATOM   1025  CG  PRO A 109      19.338  29.678 -10.001  1.00  9.39           C  
ATOM   1026  CD  PRO A 109      19.683  29.085 -11.386  1.00  9.68           C  
ATOM   1027  N   ALA A 110      16.360  32.405 -11.713  1.00  8.14           N  
ATOM   1028  CA  ALA A 110      16.196  33.845 -11.797  1.00  8.33           C  
ATOM   1029  C   ALA A 110      14.764  34.169 -11.432  1.00  7.21           C  
ATOM   1030  O   ALA A 110      13.905  33.290 -11.520  1.00  7.91           O  
ATOM   1031  CB  ALA A 110      16.455  34.367 -13.220  1.00  8.37           C  
ATOM   1032  H   ALA A 110      15.547  31.858 -11.651  1.00  0.00           H  
ATOM   1033  N   TYR A 111      14.476  35.361 -10.929  1.00  6.87           N  
ATOM   1034  CA  TYR A 111      13.118  35.830 -10.703  1.00  6.34           C  
ATOM   1035  C   TYR A 111      13.006  36.868 -11.807  1.00  6.37           C  
ATOM   1036  O   TYR A 111      13.844  37.782 -11.860  1.00  7.37           O  
ATOM   1037  CB  TYR A 111      12.982  36.479  -9.327  1.00  6.55           C  
ATOM   1038  CG  TYR A 111      12.610  35.518  -8.217  1.00  6.85           C  
ATOM   1039  CD1 TYR A 111      13.280  34.303  -8.090  1.00  7.57           C  
ATOM   1040  CD2 TYR A 111      11.602  35.861  -7.332  1.00  7.77           C  
ATOM   1041  CE1 TYR A 111      12.938  33.442  -7.080  1.00  7.21           C  
ATOM   1042  CE2 TYR A 111      11.255  34.999  -6.306  1.00  7.39           C  
ATOM   1043  CZ  TYR A 111      11.933  33.797  -6.202  1.00  7.94           C  
ATOM   1044  OH  TYR A 111      11.597  32.910  -5.200  1.00  8.69           O  
ATOM   1045  H   TYR A 111      15.210  36.003 -10.794  1.00  0.00           H  
ATOM   1046  HH  TYR A 111      11.881  32.021  -5.436  1.00  0.00           H  
ATOM   1047  N   ILE A 112      12.072  36.728 -12.743  1.00  4.88           N  
ATOM   1048  CA  ILE A 112      12.014  37.584 -13.912  1.00  5.25           C  
ATOM   1049  C   ILE A 112      10.693  38.302 -13.879  1.00  3.79           C  
ATOM   1050  O   ILE A 112       9.647  37.661 -13.769  1.00  3.77           O  
ATOM   1051  CB  ILE A 112      12.158  36.719 -15.221  1.00  4.84           C  
ATOM   1052  CG1 ILE A 112      13.475  35.895 -15.206  1.00  5.66           C  
ATOM   1053  CG2 ILE A 112      12.103  37.657 -16.413  1.00  4.95           C  
ATOM   1054  CD1 ILE A 112      13.695  35.061 -16.480  1.00  6.11           C  
ATOM   1055  H   ILE A 112      11.346  36.087 -12.612  1.00  0.00           H  
ATOM   1056  N   ILE A 113      10.755  39.629 -13.964  1.00  3.54           N  
ATOM   1057  CA  ILE A 113       9.592  40.524 -13.914  1.00  4.07           C  
ATOM   1058  C   ILE A 113       9.338  40.882 -15.366  1.00  3.72           C  
ATOM   1059  O   ILE A 113      10.174  41.537 -15.983  1.00  3.83           O  
ATOM   1060  CB  ILE A 113       9.898  41.818 -13.086  1.00  5.24           C  
ATOM   1061  CG1 ILE A 113      10.465  41.518 -11.666  1.00  6.49           C  
ATOM   1062  CG2 ILE A 113       8.610  42.637 -13.047  1.00  4.76           C  
ATOM   1063  CD1 ILE A 113       9.856  40.421 -10.809  1.00  7.13           C  
ATOM   1064  H   ILE A 113      11.634  40.035 -14.114  1.00  0.00           H  
ATOM   1065  N   VAL A 114       8.195  40.504 -15.951  1.00  4.60           N  
ATOM   1066  CA  VAL A 114       7.926  40.727 -17.367  1.00  4.52           C  
ATOM   1067  C   VAL A 114       7.075  41.969 -17.601  1.00  3.84           C  
ATOM   1068  O   VAL A 114       5.908  42.044 -17.217  1.00  4.32           O  
ATOM   1069  CB  VAL A 114       7.184  39.501 -17.992  1.00  5.32           C  
ATOM   1070  CG1 VAL A 114       6.898  39.710 -19.481  1.00  4.66           C  
ATOM   1071  CG2 VAL A 114       8.060  38.246 -17.845  1.00  6.90           C  
ATOM   1072  H   VAL A 114       7.506  40.087 -15.395  1.00  0.00           H  
ATOM   1073  N   GLU A 115       7.713  42.896 -18.286  1.00  3.53           N  
ATOM   1074  CA  GLU A 115       7.121  44.107 -18.845  1.00  6.04           C  
ATOM   1075  C   GLU A 115       6.287  45.020 -17.938  1.00  6.22           C  
ATOM   1076  O   GLU A 115       5.040  45.118 -18.054  1.00  6.44           O  
ATOM   1077  CB  GLU A 115       6.273  43.736 -20.101  1.00  5.57           C  
ATOM   1078  CG  GLU A 115       7.119  43.159 -21.272  1.00  6.02           C  
ATOM   1079  CD  GLU A 115       8.236  44.060 -21.779  1.00  6.72           C  
ATOM   1080  OE1 GLU A 115       8.095  45.275 -21.710  1.00  7.77           O  
ATOM   1081  OE2 GLU A 115       9.239  43.560 -22.280  1.00  6.60           O  
ATOM   1082  H   GLU A 115       8.681  42.793 -18.405  1.00  0.00           H  
ATOM   1083  N   PRO A 116       6.970  45.742 -17.028  1.00  6.55           N  
ATOM   1084  CA  PRO A 116       6.351  46.708 -16.151  1.00  7.45           C  
ATOM   1085  C   PRO A 116       5.369  47.612 -16.872  1.00  8.12           C  
ATOM   1086  O   PRO A 116       5.684  48.213 -17.880  1.00  7.22           O  
ATOM   1087  CB  PRO A 116       7.505  47.450 -15.577  1.00  7.13           C  
ATOM   1088  CG  PRO A 116       8.538  46.363 -15.440  1.00  7.39           C  
ATOM   1089  CD  PRO A 116       8.396  45.633 -16.760  1.00  6.31           C  
ATOM   1090  N   ASP A 117       4.136  47.579 -16.372  1.00 10.35           N  
ATOM   1091  CA  ASP A 117       3.004  48.417 -16.750  1.00 11.54           C  
ATOM   1092  C   ASP A 117       2.481  48.223 -18.148  1.00 11.14           C  
ATOM   1093  O   ASP A 117       1.578  48.975 -18.530  1.00 12.23           O  
ATOM   1094  CB  ASP A 117       3.352  49.901 -16.545  1.00 14.84           C  
ATOM   1095  CG  ASP A 117       3.469  50.285 -15.069  1.00 17.68           C  
ATOM   1096  OD1 ASP A 117       2.736  49.784 -14.200  1.00 19.05           O  
ATOM   1097  OD2 ASP A 117       4.348  51.088 -14.780  1.00 21.45           O  
ATOM   1098  H   ASP A 117       3.968  46.867 -15.734  1.00  0.00           H  
ATOM   1099  N   LEU A 118       2.901  47.180 -18.874  1.00  9.47           N  
ATOM   1100  CA  LEU A 118       2.388  46.995 -20.226  1.00 10.23           C  
ATOM   1101  C   LEU A 118       0.907  46.624 -20.185  1.00  9.68           C  
ATOM   1102  O   LEU A 118       0.102  47.297 -20.835  1.00 10.41           O  
ATOM   1103  CB  LEU A 118       3.167  45.893 -20.989  1.00  9.65           C  
ATOM   1104  CG  LEU A 118       2.716  45.626 -22.457  1.00  9.86           C  
ATOM   1105  CD1 LEU A 118       2.909  46.856 -23.361  1.00 10.33           C  
ATOM   1106  CD2 LEU A 118       3.525  44.470 -22.994  1.00 10.28           C  
ATOM   1107  H   LEU A 118       3.614  46.593 -18.542  1.00  0.00           H  
ATOM   1108  N   ILE A 119       0.470  45.623 -19.432  1.00 10.08           N  
ATOM   1109  CA  ILE A 119      -0.954  45.288 -19.334  1.00 11.98           C  
ATOM   1110  C   ILE A 119      -1.756  46.449 -18.741  1.00 11.81           C  
ATOM   1111  O   ILE A 119      -2.815  46.815 -19.262  1.00 11.65           O  
ATOM   1112  CB  ILE A 119      -1.170  44.040 -18.458  1.00 12.85           C  
ATOM   1113  CG1 ILE A 119      -0.389  42.836 -18.997  1.00 15.36           C  
ATOM   1114  CG2 ILE A 119      -2.669  43.736 -18.399  1.00 12.48           C  
ATOM   1115  CD1 ILE A 119      -0.724  42.382 -20.411  1.00 16.61           C  
ATOM   1116  H   ILE A 119       1.132  45.057 -18.992  1.00  0.00           H  
ATOM   1117  N   SER A 120      -1.232  47.096 -17.701  1.00 12.21           N  
ATOM   1118  CA  SER A 120      -1.935  48.195 -17.075  1.00 13.68           C  
ATOM   1119  C   SER A 120      -2.161  49.424 -17.929  1.00 15.63           C  
ATOM   1120  O   SER A 120      -3.146  50.130 -17.680  1.00 16.04           O  
ATOM   1121  CB  SER A 120      -1.199  48.579 -15.825  1.00 13.95           C  
ATOM   1122  OG  SER A 120      -1.383  47.492 -14.925  1.00 16.35           O  
ATOM   1123  H   SER A 120      -0.354  46.836 -17.361  1.00  0.00           H  
ATOM   1124  HG  SER A 120      -0.880  46.744 -15.270  1.00  0.00           H  
ATOM   1125  N   LEU A 121      -1.294  49.678 -18.929  1.00 16.80           N  
ATOM   1126  CA  LEU A 121      -1.455  50.790 -19.862  1.00 18.04           C  
ATOM   1127  C   LEU A 121      -2.201  50.456 -21.143  1.00 18.74           C  
ATOM   1128  O   LEU A 121      -2.919  51.312 -21.655  1.00 20.01           O  
ATOM   1129  CB  LEU A 121      -0.096  51.366 -20.256  1.00 16.89           C  
ATOM   1130  CG  LEU A 121       0.693  51.959 -19.111  1.00 17.75           C  
ATOM   1131  CD1 LEU A 121       2.070  52.285 -19.612  1.00 17.96           C  
ATOM   1132  CD2 LEU A 121      -0.004  53.179 -18.553  1.00 17.96           C  
ATOM   1133  H   LEU A 121      -0.500  49.109 -19.027  1.00  0.00           H  
ATOM   1134  N   MET A 122      -2.130  49.249 -21.690  1.00 20.71           N  
ATOM   1135  CA  MET A 122      -2.811  48.954 -22.942  1.00 22.56           C  
ATOM   1136  C   MET A 122      -4.314  49.069 -22.876  1.00 22.95           C  
ATOM   1137  O   MET A 122      -4.970  49.033 -23.916  1.00 22.99           O  
ATOM   1138  CB  MET A 122      -2.469  47.559 -23.444  1.00 24.17           C  
ATOM   1139  CG  MET A 122      -2.769  46.521 -22.404  1.00 25.63           C  
ATOM   1140  SD  MET A 122      -3.776  45.140 -22.945  1.00 26.76           S  
ATOM   1141  CE  MET A 122      -5.206  45.480 -21.960  1.00 27.70           C  
ATOM   1142  H   MET A 122      -1.548  48.574 -21.279  1.00  0.00           H  
ATOM   1143  N   SER A 123      -4.890  49.232 -21.696  1.00 23.42           N  
ATOM   1144  CA  SER A 123      -6.313  49.478 -21.518  1.00 25.14           C  
ATOM   1145  C   SER A 123      -6.782  50.757 -22.246  1.00 25.72           C  
ATOM   1146  O   SER A 123      -7.931  50.875 -22.682  1.00 26.09           O  
ATOM   1147  CB  SER A 123      -6.564  49.587 -20.021  1.00 25.82           C  
ATOM   1148  OG  SER A 123      -5.720  48.667 -19.309  1.00 27.29           O  
ATOM   1149  H   SER A 123      -4.344  49.189 -20.883  1.00  0.00           H  
ATOM   1150  HG  SER A 123      -5.788  47.786 -19.703  1.00  0.00           H  
ATOM   1151  N   SER A 124      -5.920  51.760 -22.413  1.00 26.54           N  
ATOM   1152  CA  SER A 124      -6.266  52.981 -23.122  1.00 27.85           C  
ATOM   1153  C   SER A 124      -6.235  52.735 -24.647  1.00 27.90           C  
ATOM   1154  O   SER A 124      -6.569  53.630 -25.436  1.00 29.13           O  
ATOM   1155  CB  SER A 124      -5.246  54.086 -22.735  1.00 28.77           C  
ATOM   1156  OG  SER A 124      -4.809  54.088 -21.363  1.00 31.31           O  
ATOM   1157  H   SER A 124      -5.018  51.725 -22.020  1.00  0.00           H  
ATOM   1158  HG  SER A 124      -4.472  54.973 -21.168  1.00  0.00           H  
ATOM   1159  N   CYS A 125      -5.883  51.545 -25.147  1.00 26.50           N  
ATOM   1160  CA  CYS A 125      -5.662  51.368 -26.564  1.00 25.15           C  
ATOM   1161  C   CYS A 125      -6.819  50.670 -27.257  1.00 26.27           C  
ATOM   1162  O   CYS A 125      -7.614  49.942 -26.661  1.00 24.86           O  
ATOM   1163  CB  CYS A 125      -4.352  50.582 -26.750  1.00 23.51           C  
ATOM   1164  SG  CYS A 125      -2.908  51.276 -25.891  1.00 20.66           S  
ATOM   1165  H   CYS A 125      -5.833  50.753 -24.576  1.00  0.00           H  
ATOM   1166  N   MET A 126      -6.925  50.917 -28.565  1.00 28.52           N  
ATOM   1167  CA  MET A 126      -7.894  50.226 -29.405  1.00 30.89           C  
ATOM   1168  C   MET A 126      -7.617  48.729 -29.321  1.00 32.14           C  
ATOM   1169  O   MET A 126      -6.459  48.281 -29.201  1.00 31.73           O  
ATOM   1170  CB  MET A 126      -7.810  50.707 -30.884  1.00 31.54           C  
ATOM   1171  CG  MET A 126      -6.499  51.294 -31.419  1.00 32.65           C  
ATOM   1172  SD  MET A 126      -6.712  52.298 -32.927  1.00 34.77           S  
ATOM   1173  CE  MET A 126      -8.184  53.241 -32.602  1.00 33.06           C  
ATOM   1174  H   MET A 126      -6.323  51.587 -28.941  1.00  0.00           H  
ATOM   1175  N   GLN A 127      -8.693  47.948 -29.389  1.00 33.58           N  
ATOM   1176  CA  GLN A 127      -8.606  46.511 -29.226  1.00 34.95           C  
ATOM   1177  C   GLN A 127      -7.578  45.845 -30.130  1.00 34.06           C  
ATOM   1178  O   GLN A 127      -6.966  44.870 -29.690  1.00 34.21           O  
ATOM   1179  CB  GLN A 127     -10.004  45.913 -29.436  1.00 36.97           C  
ATOM   1180  CG  GLN A 127     -10.112  44.388 -29.207  1.00 40.79           C  
ATOM   1181  CD  GLN A 127      -9.471  43.795 -27.935  1.00 42.48           C  
ATOM   1182  OE1 GLN A 127      -9.806  44.147 -26.802  1.00 43.93           O  
ATOM   1183  NE2 GLN A 127      -8.506  42.879 -28.065  1.00 43.31           N  
ATOM   1184  H   GLN A 127      -9.575  48.364 -29.471  1.00  0.00           H  
ATOM   1185 HE21 GLN A 127      -8.192  42.636 -28.957  1.00  0.00           H  
ATOM   1186 HE22 GLN A 127      -8.185  42.481 -27.227  1.00  0.00           H  
ATOM   1187  N   HIS A 128      -7.283  46.313 -31.343  1.00 33.42           N  
ATOM   1188  CA  HIS A 128      -6.222  45.665 -32.092  1.00 33.14           C  
ATOM   1189  C   HIS A 128      -4.874  45.721 -31.366  1.00 30.43           C  
ATOM   1190  O   HIS A 128      -4.139  44.727 -31.434  1.00 30.76           O  
ATOM   1191  CB  HIS A 128      -6.030  46.286 -33.480  1.00 36.00           C  
ATOM   1192  CG  HIS A 128      -4.942  45.515 -34.227  1.00 39.30           C  
ATOM   1193  ND1 HIS A 128      -3.877  46.016 -34.862  1.00 40.36           N  
ATOM   1194  CD2 HIS A 128      -4.857  44.121 -34.287  1.00 40.55           C  
ATOM   1195  CE1 HIS A 128      -3.156  44.996 -35.285  1.00 41.41           C  
ATOM   1196  NE2 HIS A 128      -3.748  43.861 -34.936  1.00 41.50           N  
ATOM   1197  H   HIS A 128      -7.779  47.069 -31.713  1.00  0.00           H  
ATOM   1198  HD1 HIS A 128      -3.712  46.956 -35.098  1.00  0.00           H  
ATOM   1199  HE2 HIS A 128      -3.380  42.962 -35.084  1.00  0.00           H  
ATOM   1200  N   VAL A 129      -4.513  46.818 -30.697  1.00 26.60           N  
ATOM   1201  CA  VAL A 129      -3.253  46.861 -29.987  1.00 23.24           C  
ATOM   1202  C   VAL A 129      -3.355  45.982 -28.737  1.00 21.68           C  
ATOM   1203  O   VAL A 129      -2.406  45.250 -28.440  1.00 20.79           O  
ATOM   1204  CB  VAL A 129      -2.957  48.327 -29.672  1.00 22.97           C  
ATOM   1205  CG1 VAL A 129      -1.774  48.490 -28.717  1.00 21.85           C  
ATOM   1206  CG2 VAL A 129      -2.700  49.007 -31.016  1.00 22.70           C  
ATOM   1207  H   VAL A 129      -5.139  47.561 -30.587  1.00  0.00           H  
ATOM   1208  N   GLN A 130      -4.495  45.972 -28.031  1.00 20.37           N  
ATOM   1209  CA  GLN A 130      -4.690  45.141 -26.835  1.00 20.52           C  
ATOM   1210  C   GLN A 130      -4.459  43.670 -27.146  1.00 20.64           C  
ATOM   1211  O   GLN A 130      -3.710  42.994 -26.439  1.00 20.33           O  
ATOM   1212  CB  GLN A 130      -6.104  45.283 -26.265  1.00 20.28           C  
ATOM   1213  CG  GLN A 130      -6.385  46.669 -25.722  1.00 21.84           C  
ATOM   1214  CD  GLN A 130      -7.645  46.780 -24.873  1.00 22.35           C  
ATOM   1215  OE1 GLN A 130      -8.058  45.875 -24.160  1.00 24.20           O  
ATOM   1216  NE2 GLN A 130      -8.311  47.906 -24.849  1.00 23.63           N  
ATOM   1217  H   GLN A 130      -5.224  46.556 -28.322  1.00  0.00           H  
ATOM   1218 HE21 GLN A 130      -7.975  48.667 -25.361  1.00  0.00           H  
ATOM   1219 HE22 GLN A 130      -9.130  47.928 -24.321  1.00  0.00           H  
ATOM   1220  N   GLN A 131      -4.993  43.162 -28.259  1.00 20.80           N  
ATOM   1221  CA  GLN A 131      -4.777  41.778 -28.647  1.00 22.18           C  
ATOM   1222  C   GLN A 131      -3.328  41.462 -28.945  1.00 20.96           C  
ATOM   1223  O   GLN A 131      -2.827  40.373 -28.649  1.00 18.65           O  
ATOM   1224  CB  GLN A 131      -5.563  41.413 -29.893  1.00 25.04           C  
ATOM   1225  CG  GLN A 131      -6.278  40.067 -29.722  1.00 30.89           C  
ATOM   1226  CD  GLN A 131      -5.571  38.946 -28.908  1.00 34.03           C  
ATOM   1227  OE1 GLN A 131      -5.967  38.617 -27.782  1.00 35.38           O  
ATOM   1228  NE2 GLN A 131      -4.494  38.316 -29.380  1.00 35.70           N  
ATOM   1229  H   GLN A 131      -5.546  43.746 -28.819  1.00  0.00           H  
ATOM   1230 HE21 GLN A 131      -4.108  38.573 -30.239  1.00  0.00           H  
ATOM   1231 HE22 GLN A 131      -4.140  37.606 -28.807  1.00  0.00           H  
ATOM   1232  N   GLU A 132      -2.636  42.400 -29.573  1.00 20.74           N  
ATOM   1233  CA  GLU A 132      -1.242  42.197 -29.859  1.00 21.02           C  
ATOM   1234  C   GLU A 132      -0.411  42.171 -28.592  1.00 18.94           C  
ATOM   1235  O   GLU A 132       0.582  41.431 -28.500  1.00 17.90           O  
ATOM   1236  CB  GLU A 132      -0.741  43.297 -30.782  1.00 25.28           C  
ATOM   1237  CG  GLU A 132      -1.122  43.120 -32.255  1.00 30.25           C  
ATOM   1238  CD  GLU A 132      -0.629  41.791 -32.826  1.00 33.99           C  
ATOM   1239  OE1 GLU A 132       0.558  41.689 -33.184  1.00 36.05           O  
ATOM   1240  OE2 GLU A 132      -1.435  40.846 -32.887  1.00 36.35           O  
ATOM   1241  H   GLU A 132      -3.066  43.249 -29.814  1.00  0.00           H  
ATOM   1242  N   VAL A 133      -0.792  42.988 -27.619  1.00 16.48           N  
ATOM   1243  CA  VAL A 133      -0.075  43.041 -26.352  1.00 15.82           C  
ATOM   1244  C   VAL A 133      -0.181  41.727 -25.580  1.00 15.21           C  
ATOM   1245  O   VAL A 133       0.838  41.156 -25.158  1.00 13.81           O  
ATOM   1246  CB  VAL A 133      -0.620  44.226 -25.521  1.00 15.37           C  
ATOM   1247  CG1 VAL A 133      -0.319  44.102 -24.027  1.00 15.01           C  
ATOM   1248  CG2 VAL A 133       0.048  45.485 -26.075  1.00 15.70           C  
ATOM   1249  H   VAL A 133      -1.580  43.562 -27.750  1.00  0.00           H  
ATOM   1250  N   LEU A 134      -1.408  41.229 -25.443  1.00 14.07           N  
ATOM   1251  CA  LEU A 134      -1.683  40.007 -24.722  1.00 13.64           C  
ATOM   1252  C   LEU A 134      -0.943  38.831 -25.367  1.00 13.74           C  
ATOM   1253  O   LEU A 134      -0.317  38.042 -24.656  1.00 12.12           O  
ATOM   1254  CB  LEU A 134      -3.216  39.854 -24.692  1.00 14.04           C  
ATOM   1255  CG  LEU A 134      -3.969  40.963 -23.890  1.00 14.58           C  
ATOM   1256  CD1 LEU A 134      -5.451  40.726 -23.894  1.00 15.83           C  
ATOM   1257  CD2 LEU A 134      -3.557  40.937 -22.432  1.00 14.34           C  
ATOM   1258  H   LEU A 134      -2.159  41.736 -25.827  1.00  0.00           H  
ATOM   1259  N   GLU A 135      -0.889  38.761 -26.700  1.00 14.65           N  
ATOM   1260  CA  GLU A 135      -0.114  37.766 -27.430  1.00 15.21           C  
ATOM   1261  C   GLU A 135       1.394  37.885 -27.182  1.00 13.71           C  
ATOM   1262  O   GLU A 135       2.115  36.884 -27.047  1.00 11.33           O  
ATOM   1263  CB  GLU A 135      -0.317  37.907 -28.918  1.00 19.74           C  
ATOM   1264  CG  GLU A 135      -1.433  37.150 -29.618  1.00 25.56           C  
ATOM   1265  CD  GLU A 135      -1.429  37.345 -31.157  1.00 28.23           C  
ATOM   1266  OE1 GLU A 135      -0.449  36.979 -31.834  1.00 29.76           O  
ATOM   1267  OE2 GLU A 135      -2.417  37.877 -31.672  1.00 29.81           O  
ATOM   1268  H   GLU A 135      -1.456  39.379 -27.211  1.00  0.00           H  
ATOM   1269  N   THR A 136       1.912  39.112 -27.125  1.00 11.96           N  
ATOM   1270  CA  THR A 136       3.324  39.335 -26.844  1.00 12.38           C  
ATOM   1271  C   THR A 136       3.692  38.873 -25.428  1.00 10.17           C  
ATOM   1272  O   THR A 136       4.791  38.349 -25.233  1.00  9.80           O  
ATOM   1273  CB  THR A 136       3.613  40.838 -27.054  1.00 13.65           C  
ATOM   1274  OG1 THR A 136       3.419  41.093 -28.450  1.00 15.55           O  
ATOM   1275  CG2 THR A 136       5.012  41.244 -26.704  1.00 14.54           C  
ATOM   1276  H   THR A 136       1.315  39.884 -27.223  1.00  0.00           H  
ATOM   1277  HG1 THR A 136       2.538  40.732 -28.647  1.00  0.00           H  
ATOM   1278  N   MET A 137       2.821  39.055 -24.421  1.00  9.16           N  
ATOM   1279  CA  MET A 137       3.060  38.578 -23.061  1.00  8.13           C  
ATOM   1280  C   MET A 137       3.052  37.061 -23.043  1.00  7.89           C  
ATOM   1281  O   MET A 137       3.989  36.466 -22.487  1.00  6.80           O  
ATOM   1282  CB  MET A 137       1.979  39.068 -22.072  1.00  8.55           C  
ATOM   1283  CG  MET A 137       1.985  40.561 -21.788  1.00  9.87           C  
ATOM   1284  SD  MET A 137       3.492  41.131 -20.946  1.00 13.15           S  
ATOM   1285  CE  MET A 137       3.162  40.647 -19.266  1.00 10.37           C  
ATOM   1286  H   MET A 137       1.994  39.550 -24.608  1.00  0.00           H  
ATOM   1287  N   ALA A 138       2.042  36.406 -23.650  1.00  7.72           N  
ATOM   1288  CA  ALA A 138       1.996  34.940 -23.736  1.00  7.81           C  
ATOM   1289  C   ALA A 138       3.276  34.359 -24.337  1.00  7.67           C  
ATOM   1290  O   ALA A 138       3.963  33.493 -23.763  1.00  8.24           O  
ATOM   1291  CB  ALA A 138       0.829  34.490 -24.613  1.00  7.20           C  
ATOM   1292  H   ALA A 138       1.285  36.919 -24.007  1.00  0.00           H  
ATOM   1293  N   TYR A 139       3.687  34.933 -25.477  1.00  7.68           N  
ATOM   1294  CA  TYR A 139       4.931  34.573 -26.137  1.00  7.97           C  
ATOM   1295  C   TYR A 139       6.149  34.790 -25.235  1.00  7.33           C  
ATOM   1296  O   TYR A 139       7.019  33.910 -25.147  1.00  6.29           O  
ATOM   1297  CB  TYR A 139       5.147  35.403 -27.436  1.00  9.17           C  
ATOM   1298  CG  TYR A 139       6.267  34.821 -28.322  1.00 10.41           C  
ATOM   1299  CD1 TYR A 139       7.593  35.198 -28.135  1.00 11.00           C  
ATOM   1300  CD2 TYR A 139       5.959  33.887 -29.304  1.00 11.10           C  
ATOM   1301  CE1 TYR A 139       8.605  34.653 -28.907  1.00 11.98           C  
ATOM   1302  CE2 TYR A 139       6.967  33.333 -30.082  1.00 11.60           C  
ATOM   1303  CZ  TYR A 139       8.268  33.718 -29.879  1.00 12.52           C  
ATOM   1304  OH  TYR A 139       9.260  33.190 -30.668  1.00 13.44           O  
ATOM   1305  H   TYR A 139       3.093  35.587 -25.905  1.00  0.00           H  
ATOM   1306  HH  TYR A 139      10.050  33.720 -30.543  1.00  0.00           H  
ATOM   1307  N   ALA A 140       6.276  35.964 -24.603  1.00  7.17           N  
ATOM   1308  CA  ALA A 140       7.433  36.250 -23.769  1.00  6.84           C  
ATOM   1309  C   ALA A 140       7.524  35.271 -22.608  1.00  6.09           C  
ATOM   1310  O   ALA A 140       8.604  34.731 -22.342  1.00  6.99           O  
ATOM   1311  CB  ALA A 140       7.317  37.688 -23.247  1.00  6.84           C  
ATOM   1312  H   ALA A 140       5.571  36.638 -24.699  1.00  0.00           H  
ATOM   1313  N   GLY A 141       6.410  34.983 -21.933  1.00  6.69           N  
ATOM   1314  CA  GLY A 141       6.396  34.072 -20.803  1.00  7.22           C  
ATOM   1315  C   GLY A 141       6.833  32.670 -21.230  1.00  8.35           C  
ATOM   1316  O   GLY A 141       7.731  32.086 -20.613  1.00  8.39           O  
ATOM   1317  H   GLY A 141       5.569  35.404 -22.204  1.00  0.00           H  
ATOM   1318  N   LYS A 142       6.286  32.115 -22.325  1.00  8.39           N  
ATOM   1319  CA  LYS A 142       6.685  30.783 -22.762  1.00  7.65           C  
ATOM   1320  C   LYS A 142       8.110  30.753 -23.280  1.00  7.41           C  
ATOM   1321  O   LYS A 142       8.742  29.711 -23.062  1.00  7.61           O  
ATOM   1322  CB  LYS A 142       5.770  30.241 -23.868  1.00  8.07           C  
ATOM   1323  CG  LYS A 142       4.375  30.059 -23.314  1.00  8.40           C  
ATOM   1324  CD  LYS A 142       3.401  29.285 -24.196  1.00  9.11           C  
ATOM   1325  CE  LYS A 142       2.077  29.079 -23.424  1.00  9.64           C  
ATOM   1326  NZ  LYS A 142       1.271  30.297 -23.422  1.00 10.60           N  
ATOM   1327  H   LYS A 142       5.572  32.600 -22.797  1.00  0.00           H  
ATOM   1328  HZ1 LYS A 142       0.762  30.391 -24.322  1.00  0.00           H  
ATOM   1329  HZ2 LYS A 142       1.893  31.119 -23.283  1.00  0.00           H  
ATOM   1330  HZ3 LYS A 142       0.602  30.253 -22.630  1.00  0.00           H  
ATOM   1331  N   ALA A 143       8.654  31.824 -23.898  1.00  7.60           N  
ATOM   1332  CA  ALA A 143      10.028  31.824 -24.403  1.00  6.86           C  
ATOM   1333  C   ALA A 143      10.986  31.784 -23.228  1.00  7.18           C  
ATOM   1334  O   ALA A 143      11.988  31.050 -23.262  1.00  6.40           O  
ATOM   1335  CB  ALA A 143      10.357  33.072 -25.203  1.00  6.46           C  
ATOM   1336  H   ALA A 143       8.117  32.642 -23.982  1.00  0.00           H  
ATOM   1337  N   LEU A 144      10.682  32.576 -22.177  1.00  7.47           N  
ATOM   1338  CA  LEU A 144      11.528  32.612 -20.976  1.00  8.74           C  
ATOM   1339  C   LEU A 144      11.547  31.268 -20.238  1.00  8.73           C  
ATOM   1340  O   LEU A 144      12.618  30.757 -19.902  1.00  8.03           O  
ATOM   1341  CB  LEU A 144      11.037  33.760 -20.051  1.00  8.67           C  
ATOM   1342  CG  LEU A 144      11.369  35.202 -20.518  1.00  8.92           C  
ATOM   1343  CD1 LEU A 144      10.564  36.201 -19.702  1.00  9.11           C  
ATOM   1344  CD2 LEU A 144      12.854  35.488 -20.371  1.00  9.35           C  
ATOM   1345  H   LEU A 144       9.905  33.175 -22.227  1.00  0.00           H  
ATOM   1346  N   LYS A 145      10.394  30.633 -20.038  1.00 10.30           N  
ATOM   1347  CA  LYS A 145      10.270  29.289 -19.446  1.00 11.98           C  
ATOM   1348  C   LYS A 145      11.046  28.251 -20.246  1.00 12.18           C  
ATOM   1349  O   LYS A 145      11.694  27.372 -19.677  1.00 12.58           O  
ATOM   1350  CB  LYS A 145       8.802  28.859 -19.400  1.00 14.89           C  
ATOM   1351  CG  LYS A 145       8.124  29.411 -18.169  1.00 18.49           C  
ATOM   1352  CD  LYS A 145       6.617  29.400 -18.064  1.00 21.88           C  
ATOM   1353  CE  LYS A 145       6.040  27.999 -18.074  1.00 23.57           C  
ATOM   1354  NZ  LYS A 145       5.641  27.695 -19.437  1.00 25.81           N  
ATOM   1355  H   LYS A 145       9.567  31.118 -20.253  1.00  0.00           H  
ATOM   1356  HZ1 LYS A 145       6.467  27.753 -20.066  1.00  0.00           H  
ATOM   1357  HZ2 LYS A 145       4.923  28.381 -19.746  1.00  0.00           H  
ATOM   1358  HZ3 LYS A 145       5.242  26.735 -19.477  1.00  0.00           H  
ATOM   1359  N   ALA A 146      11.007  28.331 -21.582  1.00 11.88           N  
ATOM   1360  CA  ALA A 146      11.784  27.433 -22.423  1.00 12.36           C  
ATOM   1361  C   ALA A 146      13.283  27.698 -22.234  1.00 12.86           C  
ATOM   1362  O   ALA A 146      14.066  26.745 -22.295  1.00 13.40           O  
ATOM   1363  CB  ALA A 146      11.413  27.631 -23.900  1.00 11.41           C  
ATOM   1364  H   ALA A 146      10.417  28.987 -22.005  1.00  0.00           H  
ATOM   1365  N   GLY A 147      13.726  28.941 -21.979  1.00 10.89           N  
ATOM   1366  CA  GLY A 147      15.121  29.242 -21.727  1.00  9.95           C  
ATOM   1367  C   GLY A 147      15.578  28.750 -20.357  1.00  9.89           C  
ATOM   1368  O   GLY A 147      16.762  28.454 -20.157  1.00 11.26           O  
ATOM   1369  H   GLY A 147      13.079  29.677 -21.987  1.00  0.00           H  
ATOM   1370  N   SER A 148      14.700  28.717 -19.364  1.00  9.44           N  
ATOM   1371  CA  SER A 148      15.055  28.206 -18.072  1.00 10.71           C  
ATOM   1372  C   SER A 148      13.853  27.655 -17.315  1.00 11.68           C  
ATOM   1373  O   SER A 148      12.945  28.387 -16.903  1.00 12.15           O  
ATOM   1374  CB  SER A 148      15.739  29.324 -17.264  1.00  9.88           C  
ATOM   1375  OG  SER A 148      16.127  28.799 -16.002  1.00 10.47           O  
ATOM   1376  H   SER A 148      13.794  29.072 -19.502  1.00  0.00           H  
ATOM   1377  HG  SER A 148      16.555  29.529 -15.533  1.00  0.00           H  
ATOM   1378  N   SER A 149      13.874  26.346 -17.037  1.00 13.88           N  
ATOM   1379  CA  SER A 149      12.812  25.710 -16.272  1.00 16.45           C  
ATOM   1380  C   SER A 149      12.949  26.031 -14.792  1.00 16.34           C  
ATOM   1381  O   SER A 149      12.023  25.797 -14.020  1.00 17.27           O  
ATOM   1382  CB  SER A 149      12.849  24.180 -16.478  1.00 17.65           C  
ATOM   1383  OG  SER A 149      14.142  23.627 -16.263  1.00 21.12           O  
ATOM   1384  H   SER A 149      14.585  25.776 -17.394  1.00  0.00           H  
ATOM   1385  HG  SER A 149      14.362  23.475 -15.333  1.00  0.00           H  
ATOM   1386  N   GLN A 150      14.099  26.579 -14.383  1.00 16.71           N  
ATOM   1387  CA  GLN A 150      14.358  26.957 -13.001  1.00 17.57           C  
ATOM   1388  C   GLN A 150      13.967  28.418 -12.708  1.00 17.26           C  
ATOM   1389  O   GLN A 150      13.998  28.868 -11.553  1.00 18.31           O  
ATOM   1390  CB  GLN A 150      15.846  26.709 -12.729  1.00 20.06           C  
ATOM   1391  CG  GLN A 150      16.272  25.258 -12.430  1.00 24.28           C  
ATOM   1392  CD  GLN A 150      15.639  24.163 -13.310  1.00 27.70           C  
ATOM   1393  OE1 GLN A 150      16.047  23.857 -14.446  1.00 29.71           O  
ATOM   1394  NE2 GLN A 150      14.533  23.575 -12.874  1.00 27.09           N  
ATOM   1395  H   GLN A 150      14.802  26.752 -15.040  1.00  0.00           H  
ATOM   1396 HE21 GLN A 150      14.127  23.933 -12.054  1.00  0.00           H  
ATOM   1397 HE22 GLN A 150      14.174  22.777 -13.307  1.00  0.00           H  
ATOM   1398  N   ALA A 151      13.594  29.235 -13.707  1.00 15.08           N  
ATOM   1399  CA  ALA A 151      13.230  30.625 -13.464  1.00 12.39           C  
ATOM   1400  C   ALA A 151      11.786  30.799 -13.014  1.00 11.64           C  
ATOM   1401  O   ALA A 151      10.907  29.990 -13.366  1.00 12.56           O  
ATOM   1402  CB  ALA A 151      13.450  31.418 -14.729  1.00 12.26           C  
ATOM   1403  H   ALA A 151      13.494  28.874 -14.611  1.00  0.00           H  
ATOM   1404  N   ARG A 152      11.491  31.847 -12.248  1.00  9.50           N  
ATOM   1405  CA  ARG A 152      10.153  32.136 -11.808  1.00  8.16           C  
ATOM   1406  C   ARG A 152       9.813  33.415 -12.546  1.00  7.48           C  
ATOM   1407  O   ARG A 152      10.476  34.453 -12.397  1.00  6.57           O  
ATOM   1408  CB  ARG A 152      10.105  32.330 -10.266  1.00  8.59           C  
ATOM   1409  CG  ARG A 152      10.331  31.046  -9.471  1.00 10.73           C  
ATOM   1410  CD  ARG A 152      10.004  31.256  -8.001  1.00 14.05           C  
ATOM   1411  NE  ARG A 152      10.204  30.025  -7.251  1.00 16.55           N  
ATOM   1412  CZ  ARG A 152       9.728  29.792  -6.021  1.00 17.07           C  
ATOM   1413  NH1 ARG A 152       9.005  30.673  -5.321  1.00 17.87           N  
ATOM   1414  NH2 ARG A 152       9.968  28.589  -5.517  1.00 17.46           N  
ATOM   1415  H   ARG A 152      12.201  32.478 -12.000  1.00  0.00           H  
ATOM   1416  HE  ARG A 152      10.728  29.311  -7.672  1.00  0.00           H  
ATOM   1417 HH11 ARG A 152       8.787  31.570  -5.707  1.00  0.00           H  
ATOM   1418 HH12 ARG A 152       8.679  30.432  -4.407  1.00  0.00           H  
ATOM   1419 HH21 ARG A 152      10.482  27.917  -6.051  1.00  0.00           H  
ATOM   1420 HH22 ARG A 152       9.625  28.350  -4.610  1.00  0.00           H  
ATOM   1421  N   ILE A 153       8.772  33.308 -13.356  1.00  6.57           N  
ATOM   1422  CA  ILE A 153       8.358  34.405 -14.202  1.00  7.10           C  
ATOM   1423  C   ILE A 153       7.098  35.051 -13.667  1.00  6.41           C  
ATOM   1424  O   ILE A 153       6.144  34.359 -13.327  1.00  6.15           O  
ATOM   1425  CB  ILE A 153       8.173  33.845 -15.629  1.00  7.67           C  
ATOM   1426  CG1 ILE A 153       9.562  33.439 -16.141  1.00  8.67           C  
ATOM   1427  CG2 ILE A 153       7.547  34.889 -16.563  1.00  6.33           C  
ATOM   1428  CD1 ILE A 153       9.558  32.183 -16.974  1.00 11.27           C  
ATOM   1429  H   ILE A 153       8.274  32.464 -13.401  1.00  0.00           H  
ATOM   1430  N   TYR A 154       7.077  36.370 -13.537  1.00  5.87           N  
ATOM   1431  CA  TYR A 154       5.956  37.049 -12.975  1.00  5.09           C  
ATOM   1432  C   TYR A 154       5.575  38.127 -13.954  1.00  6.03           C  
ATOM   1433  O   TYR A 154       6.390  38.992 -14.278  1.00  5.74           O  
ATOM   1434  CB  TYR A 154       6.316  37.699 -11.631  1.00  6.28           C  
ATOM   1435  CG  TYR A 154       6.777  36.742 -10.536  1.00  7.04           C  
ATOM   1436  CD1 TYR A 154       8.111  36.440 -10.446  1.00  7.38           C  
ATOM   1437  CD2 TYR A 154       5.881  36.192  -9.647  1.00  6.78           C  
ATOM   1438  CE1 TYR A 154       8.555  35.579  -9.464  1.00  8.39           C  
ATOM   1439  CE2 TYR A 154       6.312  35.334  -8.655  1.00  7.60           C  
ATOM   1440  CZ  TYR A 154       7.646  35.040  -8.590  1.00  7.93           C  
ATOM   1441  OH  TYR A 154       8.099  34.129  -7.684  1.00  8.46           O  
ATOM   1442  H   TYR A 154       7.842  36.910 -13.835  1.00  0.00           H  
ATOM   1443  HH  TYR A 154       9.027  34.304  -7.498  1.00  0.00           H  
ATOM   1444  N   PHE A 155       4.333  38.082 -14.432  1.00  5.66           N  
ATOM   1445  CA  PHE A 155       3.799  39.124 -15.297  1.00  5.51           C  
ATOM   1446  C   PHE A 155       3.465  40.380 -14.491  1.00  4.50           C  
ATOM   1447  O   PHE A 155       2.805  40.337 -13.453  1.00  3.66           O  
ATOM   1448  CB  PHE A 155       2.519  38.642 -16.019  1.00  5.41           C  
ATOM   1449  CG  PHE A 155       2.714  37.662 -17.186  1.00  6.65           C  
ATOM   1450  CD1 PHE A 155       3.960  37.173 -17.538  1.00  7.33           C  
ATOM   1451  CD2 PHE A 155       1.586  37.255 -17.909  1.00  7.80           C  
ATOM   1452  CE1 PHE A 155       4.081  36.284 -18.596  1.00  9.11           C  
ATOM   1453  CE2 PHE A 155       1.712  36.367 -18.963  1.00  7.86           C  
ATOM   1454  CZ  PHE A 155       2.957  35.883 -19.303  1.00  8.42           C  
ATOM   1455  H   PHE A 155       3.730  37.378 -14.111  1.00  0.00           H  
ATOM   1456  N   ASP A 156       3.931  41.550 -14.917  1.00  5.47           N  
ATOM   1457  CA  ASP A 156       3.569  42.755 -14.192  1.00  6.21           C  
ATOM   1458  C   ASP A 156       2.083  43.077 -14.380  1.00  6.39           C  
ATOM   1459  O   ASP A 156       1.511  43.130 -15.488  1.00  6.90           O  
ATOM   1460  CB  ASP A 156       4.396  43.923 -14.665  1.00  7.48           C  
ATOM   1461  CG  ASP A 156       4.117  45.132 -13.786  1.00  8.67           C  
ATOM   1462  OD1 ASP A 156       4.799  45.233 -12.785  1.00  9.74           O  
ATOM   1463  OD2 ASP A 156       3.218  45.919 -14.088  1.00  8.59           O  
ATOM   1464  H   ASP A 156       4.483  41.601 -15.727  1.00  0.00           H  
ATOM   1465  N   ALA A 157       1.490  43.332 -13.224  1.00  6.01           N  
ATOM   1466  CA  ALA A 157       0.068  43.584 -13.127  1.00  5.72           C  
ATOM   1467  C   ALA A 157      -0.286  44.916 -12.493  1.00  5.31           C  
ATOM   1468  O   ALA A 157      -1.280  44.993 -11.793  1.00  6.04           O  
ATOM   1469  CB  ALA A 157      -0.549  42.435 -12.332  1.00  6.65           C  
ATOM   1470  H   ALA A 157       2.019  43.316 -12.398  1.00  0.00           H  
ATOM   1471  N   GLY A 158       0.463  45.991 -12.679  1.00  5.62           N  
ATOM   1472  CA  GLY A 158       0.111  47.283 -12.120  1.00  6.00           C  
ATOM   1473  C   GLY A 158       0.167  47.354 -10.595  1.00  7.77           C  
ATOM   1474  O   GLY A 158       1.085  46.833  -9.934  1.00  9.19           O  
ATOM   1475  H   GLY A 158       1.279  45.905 -13.200  1.00  0.00           H  
ATOM   1476  N   HIS A 159      -0.800  48.014  -9.964  1.00  7.42           N  
ATOM   1477  CA  HIS A 159      -0.767  48.243  -8.536  1.00  6.63           C  
ATOM   1478  C   HIS A 159      -2.167  48.622  -8.048  1.00  7.51           C  
ATOM   1479  O   HIS A 159      -3.091  48.818  -8.852  1.00  7.56           O  
ATOM   1480  CB  HIS A 159       0.282  49.377  -8.212  1.00  6.68           C  
ATOM   1481  CG  HIS A 159      -0.024  50.753  -8.792  1.00  6.79           C  
ATOM   1482  ND1 HIS A 159      -1.016  51.574  -8.462  1.00  7.07           N  
ATOM   1483  CD2 HIS A 159       0.701  51.363  -9.789  1.00  7.67           C  
ATOM   1484  CE1 HIS A 159      -0.941  52.648  -9.196  1.00  8.01           C  
ATOM   1485  NE2 HIS A 159       0.098  52.514  -9.998  1.00  8.38           N  
ATOM   1486  H   HIS A 159      -1.634  48.228 -10.443  1.00  0.00           H  
ATOM   1487  HD1 HIS A 159      -1.606  51.501  -7.686  1.00  0.00           H  
ATOM   1488  HE2 HIS A 159       0.330  53.160 -10.698  1.00  0.00           H  
ATOM   1489  N   SER A 160      -2.338  48.762  -6.731  1.00  7.18           N  
ATOM   1490  CA  SER A 160      -3.599  49.097  -6.117  1.00  8.76           C  
ATOM   1491  C   SER A 160      -4.016  50.533  -6.442  1.00  9.98           C  
ATOM   1492  O   SER A 160      -3.223  51.324  -6.963  1.00  9.62           O  
ATOM   1493  CB  SER A 160      -3.482  48.895  -4.615  1.00  8.63           C  
ATOM   1494  OG  SER A 160      -2.485  49.708  -3.989  1.00  9.24           O  
ATOM   1495  H   SER A 160      -1.583  48.633  -6.139  1.00  0.00           H  
ATOM   1496  HG  SER A 160      -2.233  49.283  -3.158  1.00  0.00           H  
ATOM   1497  N   ALA A 161      -5.261  50.874  -6.135  1.00 11.10           N  
ATOM   1498  CA  ALA A 161      -5.851  52.170  -6.453  1.00 12.64           C  
ATOM   1499  C   ALA A 161      -5.723  52.503  -7.931  1.00 13.09           C  
ATOM   1500  O   ALA A 161      -5.380  53.627  -8.293  1.00 14.97           O  
ATOM   1501  CB  ALA A 161      -5.174  53.272  -5.608  1.00 13.17           C  
ATOM   1502  H   ALA A 161      -5.828  50.214  -5.691  1.00  0.00           H  
ATOM   1503  N   TRP A 162      -5.958  51.532  -8.822  1.00 13.05           N  
ATOM   1504  CA  TRP A 162      -5.831  51.750 -10.268  1.00 14.52           C  
ATOM   1505  C   TRP A 162      -6.911  50.853 -10.884  1.00 15.36           C  
ATOM   1506  O   TRP A 162      -8.102  51.153 -10.712  1.00 17.95           O  
ATOM   1507  CB  TRP A 162      -4.402  51.349 -10.806  1.00 13.62           C  
ATOM   1508  CG  TRP A 162      -3.995  51.820 -12.226  1.00 14.07           C  
ATOM   1509  CD1 TRP A 162      -4.869  52.495 -13.048  1.00 14.26           C  
ATOM   1510  CD2 TRP A 162      -2.768  51.646 -12.840  1.00 13.66           C  
ATOM   1511  NE1 TRP A 162      -4.214  52.739 -14.152  1.00 14.20           N  
ATOM   1512  CE2 TRP A 162      -2.969  52.251 -14.069  1.00 14.07           C  
ATOM   1513  CE3 TRP A 162      -1.528  51.083 -12.562  1.00 13.52           C  
ATOM   1514  CZ2 TRP A 162      -1.965  52.307 -15.022  1.00 13.80           C  
ATOM   1515  CZ3 TRP A 162      -0.521  51.135 -13.500  1.00 12.35           C  
ATOM   1516  CH2 TRP A 162      -0.735  51.742 -14.724  1.00 12.95           C  
ATOM   1517  H   TRP A 162      -6.300  50.671  -8.513  1.00  0.00           H  
ATOM   1518  HE1 TRP A 162      -4.515  53.360 -14.852  1.00  0.00           H  
ATOM   1519  N   HIS A 163      -6.576  49.710 -11.497  1.00 15.16           N  
ATOM   1520  CA  HIS A 163      -7.558  48.890 -12.173  1.00 15.49           C  
ATOM   1521  C   HIS A 163      -8.257  47.980 -11.193  1.00 14.65           C  
ATOM   1522  O   HIS A 163      -7.753  47.622 -10.125  1.00 15.32           O  
ATOM   1523  CB  HIS A 163      -6.930  47.992 -13.252  1.00 15.32           C  
ATOM   1524  CG  HIS A 163      -6.415  48.794 -14.419  1.00 15.70           C  
ATOM   1525  ND1 HIS A 163      -7.092  49.604 -15.232  1.00 16.57           N  
ATOM   1526  CD2 HIS A 163      -5.094  48.850 -14.775  1.00 15.49           C  
ATOM   1527  CE1 HIS A 163      -6.247  50.160 -16.061  1.00 15.40           C  
ATOM   1528  NE2 HIS A 163      -5.071  49.692 -15.763  1.00 16.07           N  
ATOM   1529  H   HIS A 163      -5.709  49.300 -11.295  1.00  0.00           H  
ATOM   1530  HD1 HIS A 163      -8.076  49.685 -15.279  1.00  0.00           H  
ATOM   1531  HE2 HIS A 163      -4.266  49.948 -16.262  1.00  0.00           H  
ATOM   1532  N   SER A 164      -9.481  47.670 -11.603  1.00 13.95           N  
ATOM   1533  CA  SER A 164     -10.267  46.638 -10.964  1.00 12.67           C  
ATOM   1534  C   SER A 164      -9.491  45.338 -11.003  1.00 11.78           C  
ATOM   1535  O   SER A 164      -9.051  44.969 -12.094  1.00 12.35           O  
ATOM   1536  CB  SER A 164     -11.565  46.446 -11.717  1.00 13.26           C  
ATOM   1537  OG  SER A 164     -12.288  45.368 -11.159  1.00 11.62           O  
ATOM   1538  H   SER A 164      -9.879  48.162 -12.349  1.00  0.00           H  
ATOM   1539  HG  SER A 164     -12.686  45.737 -10.353  1.00  0.00           H  
ATOM   1540  N   PRO A 165      -9.367  44.584  -9.903  1.00 11.55           N  
ATOM   1541  CA  PRO A 165      -8.744  43.261  -9.882  1.00 10.70           C  
ATOM   1542  C   PRO A 165      -9.377  42.222 -10.822  1.00 10.89           C  
ATOM   1543  O   PRO A 165      -8.655  41.383 -11.372  1.00  9.51           O  
ATOM   1544  CB  PRO A 165      -8.810  42.829  -8.444  1.00 10.42           C  
ATOM   1545  CG  PRO A 165      -9.099  44.081  -7.617  1.00 11.75           C  
ATOM   1546  CD  PRO A 165      -9.820  45.006  -8.560  1.00 11.64           C  
ATOM   1547  N   ALA A 166     -10.699  42.279 -11.051  1.00 10.91           N  
ATOM   1548  CA  ALA A 166     -11.398  41.309 -11.893  1.00 11.61           C  
ATOM   1549  C   ALA A 166     -11.075  41.596 -13.332  1.00 10.85           C  
ATOM   1550  O   ALA A 166     -10.906  40.697 -14.145  1.00 12.06           O  
ATOM   1551  CB  ALA A 166     -12.892  41.404 -11.747  1.00 12.08           C  
ATOM   1552  H   ALA A 166     -11.216  42.992 -10.626  1.00  0.00           H  
ATOM   1553  N   GLN A 167     -10.899  42.869 -13.635  1.00 11.69           N  
ATOM   1554  CA  GLN A 167     -10.497  43.298 -14.954  1.00 13.39           C  
ATOM   1555  C   GLN A 167      -9.065  42.855 -15.263  1.00 12.50           C  
ATOM   1556  O   GLN A 167      -8.812  42.318 -16.365  1.00 11.90           O  
ATOM   1557  CB  GLN A 167     -10.605  44.814 -15.046  1.00 16.13           C  
ATOM   1558  CG  GLN A 167     -10.483  45.314 -16.447  1.00 20.65           C  
ATOM   1559  CD  GLN A 167     -11.413  44.521 -17.353  1.00 24.51           C  
ATOM   1560  OE1 GLN A 167     -12.634  44.633 -17.231  1.00 26.64           O  
ATOM   1561  NE2 GLN A 167     -10.910  43.625 -18.210  1.00 25.95           N  
ATOM   1562  H   GLN A 167     -11.014  43.542 -12.936  1.00  0.00           H  
ATOM   1563 HE21 GLN A 167      -9.938  43.510 -18.270  1.00  0.00           H  
ATOM   1564 HE22 GLN A 167     -11.549  43.095 -18.728  1.00  0.00           H  
ATOM   1565  N   MET A 168      -8.147  43.030 -14.295  1.00 10.36           N  
ATOM   1566  CA  MET A 168      -6.770  42.635 -14.463  1.00  9.75           C  
ATOM   1567  C   MET A 168      -6.681  41.114 -14.581  1.00  9.38           C  
ATOM   1568  O   MET A 168      -5.961  40.584 -15.432  1.00  8.50           O  
ATOM   1569  CB  MET A 168      -5.998  43.201 -13.271  1.00 10.05           C  
ATOM   1570  CG  MET A 168      -4.515  42.842 -13.302  1.00 12.49           C  
ATOM   1571  SD  MET A 168      -3.586  43.336 -14.787  1.00 14.30           S  
ATOM   1572  CE  MET A 168      -3.595  45.115 -14.685  1.00 14.32           C  
ATOM   1573  H   MET A 168      -8.412  43.467 -13.457  1.00  0.00           H  
ATOM   1574  N   ALA A 169      -7.455  40.382 -13.787  1.00  9.40           N  
ATOM   1575  CA  ALA A 169      -7.567  38.942 -13.902  1.00  9.50           C  
ATOM   1576  C   ALA A 169      -7.952  38.530 -15.325  1.00 10.64           C  
ATOM   1577  O   ALA A 169      -7.249  37.699 -15.922  1.00 10.93           O  
ATOM   1578  CB  ALA A 169      -8.637  38.419 -12.974  1.00  9.29           C  
ATOM   1579  H   ALA A 169      -7.930  40.827 -13.057  1.00  0.00           H  
ATOM   1580  N   SER A 170      -8.977  39.120 -15.953  1.00 10.99           N  
ATOM   1581  CA  SER A 170      -9.322  38.662 -17.289  1.00 12.12           C  
ATOM   1582  C   SER A 170      -8.257  38.986 -18.330  1.00 11.89           C  
ATOM   1583  O   SER A 170      -8.006  38.166 -19.232  1.00 11.40           O  
ATOM   1584  CB  SER A 170     -10.675  39.252 -17.713  1.00 13.98           C  
ATOM   1585  OG  SER A 170     -10.654  40.626 -18.057  1.00 18.99           O  
ATOM   1586  H   SER A 170      -9.545  39.755 -15.469  1.00  0.00           H  
ATOM   1587  HG  SER A 170     -10.326  41.144 -17.310  1.00  0.00           H  
ATOM   1588  N   TRP A 171      -7.552  40.121 -18.249  1.00 11.53           N  
ATOM   1589  CA  TRP A 171      -6.461  40.396 -19.186  1.00 11.90           C  
ATOM   1590  C   TRP A 171      -5.333  39.410 -19.022  1.00 10.79           C  
ATOM   1591  O   TRP A 171      -4.765  38.944 -20.018  1.00 10.31           O  
ATOM   1592  CB  TRP A 171      -5.845  41.760 -19.000  1.00 13.67           C  
ATOM   1593  CG  TRP A 171      -6.791  42.890 -19.342  1.00 16.73           C  
ATOM   1594  CD1 TRP A 171      -7.685  42.794 -20.381  1.00 17.72           C  
ATOM   1595  CD2 TRP A 171      -6.858  44.095 -18.692  1.00 17.49           C  
ATOM   1596  NE1 TRP A 171      -8.313  43.946 -20.386  1.00 18.89           N  
ATOM   1597  CE2 TRP A 171      -7.859  44.744 -19.404  1.00 18.26           C  
ATOM   1598  CE3 TRP A 171      -6.230  44.714 -17.632  1.00 17.48           C  
ATOM   1599  CZ2 TRP A 171      -8.265  46.025 -19.082  1.00 18.42           C  
ATOM   1600  CZ3 TRP A 171      -6.631  45.995 -17.306  1.00 18.44           C  
ATOM   1601  CH2 TRP A 171      -7.633  46.640 -18.021  1.00 19.25           C  
ATOM   1602  H   TRP A 171      -7.757  40.765 -17.538  1.00  0.00           H  
ATOM   1603  HE1 TRP A 171      -8.925  44.226 -21.104  1.00  0.00           H  
ATOM   1604  N   LEU A 172      -5.006  39.050 -17.779  1.00 10.32           N  
ATOM   1605  CA  LEU A 172      -3.946  38.083 -17.563  1.00 10.17           C  
ATOM   1606  C   LEU A 172      -4.342  36.696 -18.049  1.00 11.43           C  
ATOM   1607  O   LEU A 172      -3.511  35.973 -18.607  1.00  9.88           O  
ATOM   1608  CB  LEU A 172      -3.576  38.085 -16.068  1.00  9.50           C  
ATOM   1609  CG  LEU A 172      -2.848  39.362 -15.561  1.00  7.65           C  
ATOM   1610  CD1 LEU A 172      -2.875  39.373 -14.059  1.00  8.66           C  
ATOM   1611  CD2 LEU A 172      -1.405  39.407 -16.021  1.00  8.12           C  
ATOM   1612  H   LEU A 172      -5.474  39.442 -17.009  1.00  0.00           H  
ATOM   1613  N   GLN A 173      -5.598  36.281 -17.895  1.00 12.22           N  
ATOM   1614  CA  GLN A 173      -6.053  35.007 -18.442  1.00 14.57           C  
ATOM   1615  C   GLN A 173      -5.980  34.992 -19.959  1.00 14.19           C  
ATOM   1616  O   GLN A 173      -5.615  33.959 -20.526  1.00 14.69           O  
ATOM   1617  CB  GLN A 173      -7.473  34.732 -18.011  1.00 17.00           C  
ATOM   1618  CG  GLN A 173      -7.455  34.280 -16.544  1.00 20.59           C  
ATOM   1619  CD  GLN A 173      -8.840  34.161 -15.928  1.00 22.26           C  
ATOM   1620  OE1 GLN A 173      -9.588  35.134 -15.833  1.00 24.75           O  
ATOM   1621  NE2 GLN A 173      -9.235  32.976 -15.496  1.00 23.29           N  
ATOM   1622  H   GLN A 173      -6.220  36.837 -17.378  1.00  0.00           H  
ATOM   1623 HE21 GLN A 173      -8.648  32.204 -15.585  1.00  0.00           H  
ATOM   1624 HE22 GLN A 173     -10.101  32.955 -15.037  1.00  0.00           H  
ATOM   1625  N   GLN A 174      -6.251  36.135 -20.605  1.00 14.53           N  
ATOM   1626  CA  GLN A 174      -6.128  36.264 -22.056  1.00 15.88           C  
ATOM   1627  C   GLN A 174      -4.686  36.238 -22.519  1.00 14.46           C  
ATOM   1628  O   GLN A 174      -4.430  35.944 -23.677  1.00 15.16           O  
ATOM   1629  CB  GLN A 174      -6.747  37.557 -22.551  1.00 18.13           C  
ATOM   1630  CG  GLN A 174      -8.273  37.575 -22.486  1.00 20.95           C  
ATOM   1631  CD  GLN A 174      -8.824  38.916 -22.943  1.00 23.14           C  
ATOM   1632  OE1 GLN A 174      -8.699  39.318 -24.100  1.00 24.61           O  
ATOM   1633  NE2 GLN A 174      -9.446  39.695 -22.067  1.00 24.26           N  
ATOM   1634  H   GLN A 174      -6.570  36.907 -20.087  1.00  0.00           H  
ATOM   1635 HE21 GLN A 174      -9.529  39.395 -21.139  1.00  0.00           H  
ATOM   1636 HE22 GLN A 174      -9.784  40.544 -22.416  1.00  0.00           H  
ATOM   1637  N   ALA A 175      -3.720  36.566 -21.664  1.00 12.22           N  
ATOM   1638  CA  ALA A 175      -2.315  36.411 -21.973  1.00 10.75           C  
ATOM   1639  C   ALA A 175      -1.843  35.021 -21.549  1.00 10.29           C  
ATOM   1640  O   ALA A 175      -0.643  34.746 -21.425  1.00  9.57           O  
ATOM   1641  CB  ALA A 175      -1.496  37.486 -21.224  1.00 11.59           C  
ATOM   1642  H   ALA A 175      -3.964  36.970 -20.805  1.00  0.00           H  
ATOM   1643  N   ASP A 176      -2.795  34.123 -21.254  1.00 10.46           N  
ATOM   1644  CA  ASP A 176      -2.534  32.742 -20.880  1.00 10.76           C  
ATOM   1645  C   ASP A 176      -1.560  32.635 -19.695  1.00  9.58           C  
ATOM   1646  O   ASP A 176      -0.643  31.808 -19.697  1.00  7.26           O  
ATOM   1647  CB  ASP A 176      -1.994  32.010 -22.143  1.00 11.78           C  
ATOM   1648  CG  ASP A 176      -2.039  30.494 -22.082  1.00 12.95           C  
ATOM   1649  OD1 ASP A 176      -2.877  29.928 -21.383  1.00 14.58           O  
ATOM   1650  OD2 ASP A 176      -1.229  29.871 -22.759  1.00 14.32           O  
ATOM   1651  H   ASP A 176      -3.731  34.398 -21.290  1.00  0.00           H  
ATOM   1652  N   ILE A 177      -1.784  33.423 -18.625  1.00  9.93           N  
ATOM   1653  CA  ILE A 177      -0.882  33.404 -17.470  1.00  9.70           C  
ATOM   1654  C   ILE A 177      -0.660  32.022 -16.849  1.00 10.71           C  
ATOM   1655  O   ILE A 177       0.475  31.677 -16.538  1.00 10.60           O  
ATOM   1656  CB  ILE A 177      -1.397  34.422 -16.381  1.00  9.74           C  
ATOM   1657  CG1 ILE A 177      -0.369  34.519 -15.258  1.00  9.95           C  
ATOM   1658  CG2 ILE A 177      -2.757  34.015 -15.804  1.00 10.09           C  
ATOM   1659  CD1 ILE A 177      -0.552  35.795 -14.385  1.00 10.75           C  
ATOM   1660  H   ILE A 177      -2.496  34.096 -18.676  1.00  0.00           H  
ATOM   1661  N   SER A 178      -1.670  31.167 -16.729  1.00 11.22           N  
ATOM   1662  CA  SER A 178      -1.509  29.857 -16.137  1.00 13.17           C  
ATOM   1663  C   SER A 178      -0.502  28.981 -16.857  1.00 13.18           C  
ATOM   1664  O   SER A 178       0.095  28.120 -16.226  1.00 14.27           O  
ATOM   1665  CB  SER A 178      -2.881  29.174 -16.101  1.00 13.78           C  
ATOM   1666  OG  SER A 178      -3.722  29.867 -15.180  1.00 16.55           O  
ATOM   1667  H   SER A 178      -2.568  31.462 -16.973  1.00  0.00           H  
ATOM   1668  HG  SER A 178      -4.632  29.564 -15.292  1.00  0.00           H  
ATOM   1669  N   ASN A 179      -0.270  29.204 -18.154  1.00 12.12           N  
ATOM   1670  CA  ASN A 179       0.646  28.369 -18.891  1.00 13.04           C  
ATOM   1671  C   ASN A 179       1.898  29.130 -19.275  1.00 13.33           C  
ATOM   1672  O   ASN A 179       2.797  28.538 -19.882  1.00 14.43           O  
ATOM   1673  CB  ASN A 179      -0.009  27.872 -20.162  1.00 14.01           C  
ATOM   1674  CG  ASN A 179      -1.156  26.932 -19.894  1.00 15.09           C  
ATOM   1675  OD1 ASN A 179      -0.994  25.908 -19.236  1.00 17.17           O  
ATOM   1676  ND2 ASN A 179      -2.363  27.236 -20.348  1.00 15.26           N  
ATOM   1677  H   ASN A 179      -0.601  30.017 -18.589  1.00  0.00           H  
ATOM   1678 HD21 ASN A 179      -2.479  28.045 -20.864  1.00  0.00           H  
ATOM   1679 HD22 ASN A 179      -3.070  26.589 -20.142  1.00  0.00           H  
ATOM   1680  N   SER A 180       2.002  30.425 -18.945  1.00 12.62           N  
ATOM   1681  CA  SER A 180       3.119  31.232 -19.395  1.00 10.79           C  
ATOM   1682  C   SER A 180       3.879  31.823 -18.237  1.00 10.65           C  
ATOM   1683  O   SER A 180       4.879  32.493 -18.503  1.00 12.56           O  
ATOM   1684  CB  SER A 180       2.601  32.358 -20.268  1.00 10.08           C  
ATOM   1685  OG  SER A 180       1.642  31.882 -21.201  1.00 10.39           O  
ATOM   1686  H   SER A 180       1.303  30.864 -18.422  1.00  0.00           H  
ATOM   1687  HG  SER A 180       1.178  32.634 -21.582  1.00  0.00           H  
ATOM   1688  N   ALA A 181       3.516  31.627 -16.963  1.00  9.88           N  
ATOM   1689  CA  ALA A 181       4.154  32.343 -15.856  1.00  8.80           C  
ATOM   1690  C   ALA A 181       3.836  31.716 -14.511  1.00  9.81           C  
ATOM   1691  O   ALA A 181       2.968  30.842 -14.433  1.00 10.03           O  
ATOM   1692  CB  ALA A 181       3.668  33.799 -15.814  1.00  7.99           C  
ATOM   1693  H   ALA A 181       2.797  30.998 -16.725  1.00  0.00           H  
ATOM   1694  N   HIS A 182       4.547  32.128 -13.456  1.00  9.69           N  
ATOM   1695  CA  HIS A 182       4.353  31.618 -12.107  1.00  9.99           C  
ATOM   1696  C   HIS A 182       3.474  32.553 -11.283  1.00  8.59           C  
ATOM   1697  O   HIS A 182       3.049  32.210 -10.169  1.00  8.62           O  
ATOM   1698  CB  HIS A 182       5.730  31.427 -11.444  1.00 13.08           C  
ATOM   1699  CG  HIS A 182       5.664  30.917  -9.988  1.00 17.34           C  
ATOM   1700  ND1 HIS A 182       4.958  29.874  -9.487  1.00 18.46           N  
ATOM   1701  CD2 HIS A 182       6.264  31.555  -8.912  1.00 17.60           C  
ATOM   1702  CE1 HIS A 182       5.103  29.882  -8.174  1.00 19.11           C  
ATOM   1703  NE2 HIS A 182       5.891  30.891  -7.840  1.00 18.84           N  
ATOM   1704  H   HIS A 182       5.237  32.793 -13.627  1.00  0.00           H  
ATOM   1705  HD1 HIS A 182       4.302  29.327  -9.974  1.00  0.00           H  
ATOM   1706  HE2 HIS A 182       6.204  31.072  -6.927  1.00  0.00           H  
ATOM   1707  N   GLY A 183       3.183  33.749 -11.762  1.00  7.23           N  
ATOM   1708  CA  GLY A 183       2.327  34.651 -11.045  1.00  6.13           C  
ATOM   1709  C   GLY A 183       2.475  36.055 -11.578  1.00  5.81           C  
ATOM   1710  O   GLY A 183       2.802  36.261 -12.753  1.00  5.79           O  
ATOM   1711  H   GLY A 183       3.545  34.053 -12.622  1.00  0.00           H  
ATOM   1712  N   ILE A 184       2.296  36.993 -10.656  1.00  5.10           N  
ATOM   1713  CA  ILE A 184       2.240  38.417 -10.958  1.00  5.14           C  
ATOM   1714  C   ILE A 184       3.206  39.262 -10.108  1.00  5.26           C  
ATOM   1715  O   ILE A 184       3.647  38.861  -9.030  1.00  5.52           O  
ATOM   1716  CB  ILE A 184       0.795  39.002 -10.753  1.00  4.87           C  
ATOM   1717  CG1 ILE A 184       0.371  38.882  -9.290  1.00  4.27           C  
ATOM   1718  CG2 ILE A 184      -0.190  38.284 -11.647  1.00  5.67           C  
ATOM   1719  CD1 ILE A 184      -0.928  39.630  -8.948  1.00  6.69           C  
ATOM   1720  H   ILE A 184       2.278  36.722  -9.711  1.00  0.00           H  
ATOM   1721  N   ALA A 185       3.542  40.462 -10.589  1.00  5.51           N  
ATOM   1722  CA  ALA A 185       4.381  41.436  -9.898  1.00  5.12           C  
ATOM   1723  C   ALA A 185       3.522  42.685  -9.722  1.00  4.83           C  
ATOM   1724  O   ALA A 185       2.785  43.061 -10.657  1.00  6.32           O  
ATOM   1725  CB  ALA A 185       5.605  41.831 -10.736  1.00  4.64           C  
ATOM   1726  H   ALA A 185       3.162  40.719 -11.457  1.00  0.00           H  
ATOM   1727  N   THR A 186       3.506  43.358  -8.569  1.00  5.46           N  
ATOM   1728  CA  THR A 186       2.736  44.582  -8.446  1.00  4.59           C  
ATOM   1729  C   THR A 186       3.625  45.656  -7.835  1.00  4.62           C  
ATOM   1730  O   THR A 186       4.695  45.374  -7.273  1.00  5.23           O  
ATOM   1731  CB  THR A 186       1.427  44.374  -7.567  1.00  5.92           C  
ATOM   1732  OG1 THR A 186       1.805  44.392  -6.190  1.00  6.54           O  
ATOM   1733  CG2 THR A 186       0.677  43.071  -7.884  1.00  5.30           C  
ATOM   1734  H   THR A 186       4.046  43.062  -7.805  1.00  0.00           H  
ATOM   1735  HG1 THR A 186       1.805  43.489  -5.857  1.00  0.00           H  
ATOM   1736  N   ASN A 187       3.173  46.901  -7.956  1.00  5.10           N  
ATOM   1737  CA  ASN A 187       3.801  48.110  -7.400  1.00  4.99           C  
ATOM   1738  C   ASN A 187       5.112  48.479  -8.037  1.00  4.76           C  
ATOM   1739  O   ASN A 187       5.824  49.324  -7.491  1.00  5.42           O  
ATOM   1740  CB  ASN A 187       4.080  47.981  -5.883  1.00  5.29           C  
ATOM   1741  CG  ASN A 187       3.914  49.260  -5.097  1.00  5.67           C  
ATOM   1742  OD1 ASN A 187       3.216  50.210  -5.458  1.00  5.07           O  
ATOM   1743  ND2 ASN A 187       4.540  49.250  -3.937  1.00  6.17           N  
ATOM   1744  H   ASN A 187       2.355  47.009  -8.477  1.00  0.00           H  
ATOM   1745 HD21 ASN A 187       5.145  48.496  -3.759  1.00  0.00           H  
ATOM   1746 HD22 ASN A 187       4.323  49.936  -3.272  1.00  0.00           H  
ATOM   1747  N   THR A 188       5.478  47.918  -9.201  1.00  5.52           N  
ATOM   1748  CA  THR A 188       6.785  48.197  -9.810  1.00  4.91           C  
ATOM   1749  C   THR A 188       6.958  49.696 -10.058  1.00  4.39           C  
ATOM   1750  O   THR A 188       6.090  50.328 -10.688  1.00  2.66           O  
ATOM   1751  CB  THR A 188       6.944  47.437 -11.139  1.00  4.54           C  
ATOM   1752  OG1 THR A 188       6.693  46.052 -10.866  1.00  5.61           O  
ATOM   1753  CG2 THR A 188       8.339  47.612 -11.730  1.00  5.06           C  
ATOM   1754  H   THR A 188       4.863  47.314  -9.660  1.00  0.00           H  
ATOM   1755  HG1 THR A 188       5.737  45.923 -10.851  1.00  0.00           H  
ATOM   1756  N   SER A 189       8.078  50.215  -9.487  1.00  5.06           N  
ATOM   1757  CA  SER A 189       8.495  51.621  -9.530  1.00  5.03           C  
ATOM   1758  C   SER A 189       7.489  52.536  -8.859  1.00  4.64           C  
ATOM   1759  O   SER A 189       7.548  53.760  -8.992  1.00  5.60           O  
ATOM   1760  CB  SER A 189       8.710  52.084 -11.001  1.00  6.60           C  
ATOM   1761  OG  SER A 189       9.531  51.176 -11.723  1.00  8.50           O  
ATOM   1762  H   SER A 189       8.713  49.605  -9.102  1.00  0.00           H  
ATOM   1763  HG  SER A 189       9.697  51.564 -12.588  1.00  0.00           H  
ATOM   1764  N   ASN A 190       6.580  52.007  -8.053  1.00  4.21           N  
ATOM   1765  CA  ASN A 190       5.586  52.869  -7.454  1.00  4.82           C  
ATOM   1766  C   ASN A 190       5.750  52.868  -5.935  1.00  5.78           C  
ATOM   1767  O   ASN A 190       6.806  52.473  -5.390  1.00  4.54           O  
ATOM   1768  CB  ASN A 190       4.166  52.422  -7.864  1.00  5.69           C  
ATOM   1769  CG  ASN A 190       3.227  53.620  -7.972  1.00  7.59           C  
ATOM   1770  OD1 ASN A 190       2.644  54.057  -6.987  1.00  8.86           O  
ATOM   1771  ND2 ASN A 190       3.027  54.270  -9.106  1.00  8.06           N  
ATOM   1772  H   ASN A 190       6.632  51.068  -7.780  1.00  0.00           H  
ATOM   1773 HD21 ASN A 190       3.492  53.951  -9.908  1.00  0.00           H  
ATOM   1774 HD22 ASN A 190       2.505  55.101  -9.065  1.00  0.00           H  
ATOM   1775  N   TYR A 191       4.734  53.388  -5.243  1.00  5.64           N  
ATOM   1776  CA  TYR A 191       4.923  53.779  -3.866  1.00  6.46           C  
ATOM   1777  C   TYR A 191       3.763  53.333  -3.012  1.00  5.72           C  
ATOM   1778  O   TYR A 191       3.687  53.732  -1.854  1.00  6.52           O  
ATOM   1779  CB  TYR A 191       5.068  55.327  -3.796  1.00  5.40           C  
ATOM   1780  CG  TYR A 191       6.092  55.948  -4.744  1.00  6.31           C  
ATOM   1781  CD1 TYR A 191       5.750  56.261  -6.061  1.00  7.52           C  
ATOM   1782  CD2 TYR A 191       7.362  56.211  -4.283  1.00  7.84           C  
ATOM   1783  CE1 TYR A 191       6.658  56.834  -6.930  1.00  8.21           C  
ATOM   1784  CE2 TYR A 191       8.270  56.788  -5.148  1.00  8.95           C  
ATOM   1785  CZ  TYR A 191       7.908  57.091  -6.439  1.00  9.23           C  
ATOM   1786  OH  TYR A 191       8.838  57.725  -7.237  1.00 12.45           O  
ATOM   1787  H   TYR A 191       3.835  53.493  -5.608  1.00  0.00           H  
ATOM   1788  HH  TYR A 191       8.511  57.648  -8.147  1.00  0.00           H  
ATOM   1789  N   ARG A 192       2.861  52.478  -3.477  1.00  6.79           N  
ATOM   1790  CA  ARG A 192       1.684  52.169  -2.660  1.00  6.59           C  
ATOM   1791  C   ARG A 192       2.107  51.343  -1.458  1.00  6.48           C  
ATOM   1792  O   ARG A 192       3.092  50.585  -1.506  1.00  5.45           O  
ATOM   1793  CB  ARG A 192       0.652  51.399  -3.481  1.00  7.78           C  
ATOM   1794  CG  ARG A 192       0.298  51.886  -4.919  1.00 10.00           C  
ATOM   1795  CD  ARG A 192      -0.070  53.353  -5.092  1.00 12.53           C  
ATOM   1796  NE  ARG A 192      -1.214  53.664  -4.246  1.00 17.44           N  
ATOM   1797  CZ  ARG A 192      -1.770  54.889  -4.173  1.00 17.99           C  
ATOM   1798  NH1 ARG A 192      -1.286  55.901  -4.899  1.00 18.57           N  
ATOM   1799  NH2 ARG A 192      -2.808  55.092  -3.341  1.00 18.12           N  
ATOM   1800  H   ARG A 192       3.039  51.944  -4.280  1.00  0.00           H  
ATOM   1801  HE  ARG A 192      -1.594  52.950  -3.698  1.00  0.00           H  
ATOM   1802 HH11 ARG A 192      -0.508  55.758  -5.508  1.00  0.00           H  
ATOM   1803 HH12 ARG A 192      -1.707  56.806  -4.833  1.00  0.00           H  
ATOM   1804 HH21 ARG A 192      -3.158  54.337  -2.786  1.00  0.00           H  
ATOM   1805 HH22 ARG A 192      -3.228  55.997  -3.279  1.00  0.00           H  
ATOM   1806  N   TRP A 193       1.384  51.498  -0.357  1.00  7.79           N  
ATOM   1807  CA  TRP A 193       1.700  50.759   0.869  1.00  7.22           C  
ATOM   1808  C   TRP A 193       1.682  49.246   0.651  1.00  6.18           C  
ATOM   1809  O   TRP A 193       0.764  48.743  -0.016  1.00  5.51           O  
ATOM   1810  CB  TRP A 193       0.690  51.049   1.974  1.00  7.20           C  
ATOM   1811  CG  TRP A 193       0.662  52.466   2.546  1.00  8.50           C  
ATOM   1812  CD1 TRP A 193      -0.354  53.348   2.246  1.00  9.66           C  
ATOM   1813  CD2 TRP A 193       1.568  52.983   3.442  1.00  9.62           C  
ATOM   1814  NE1 TRP A 193      -0.089  54.423   2.968  1.00 10.41           N  
ATOM   1815  CE2 TRP A 193       1.036  54.249   3.687  1.00 10.06           C  
ATOM   1816  CE3 TRP A 193       2.725  52.580   4.077  1.00 10.22           C  
ATOM   1817  CZ2 TRP A 193       1.649  55.129   4.571  1.00 10.20           C  
ATOM   1818  CZ3 TRP A 193       3.341  53.461   4.967  1.00 10.23           C  
ATOM   1819  CH2 TRP A 193       2.805  54.721   5.207  1.00  9.93           C  
ATOM   1820  H   TRP A 193       0.597  52.077  -0.391  1.00  0.00           H  
ATOM   1821  HE1 TRP A 193      -0.622  55.245   2.957  1.00  0.00           H  
ATOM   1822  N   THR A 194       2.636  48.502   1.194  1.00  5.38           N  
ATOM   1823  CA  THR A 194       2.663  47.064   1.077  1.00  6.09           C  
ATOM   1824  C   THR A 194       1.337  46.373   1.399  1.00  6.93           C  
ATOM   1825  O   THR A 194       0.909  45.502   0.640  1.00  6.40           O  
ATOM   1826  CB  THR A 194       3.747  46.532   1.989  1.00  6.96           C  
ATOM   1827  OG1 THR A 194       4.987  47.124   1.627  1.00  7.67           O  
ATOM   1828  CG2 THR A 194       3.845  45.022   1.874  1.00  6.91           C  
ATOM   1829  H   THR A 194       3.399  48.931   1.635  1.00  0.00           H  
ATOM   1830  HG1 THR A 194       5.629  46.655   2.181  1.00  0.00           H  
ATOM   1831  N   ALA A 195       0.608  46.721   2.478  1.00  7.04           N  
ATOM   1832  CA  ALA A 195      -0.647  46.040   2.797  1.00  7.13           C  
ATOM   1833  C   ALA A 195      -1.733  46.178   1.724  1.00  6.97           C  
ATOM   1834  O   ALA A 195      -2.520  45.259   1.431  1.00  7.43           O  
ATOM   1835  CB  ALA A 195      -1.209  46.578   4.132  1.00  6.64           C  
ATOM   1836  H   ALA A 195       0.954  47.415   3.082  1.00  0.00           H  
ATOM   1837  N   ASP A 196      -1.768  47.334   1.077  1.00  6.88           N  
ATOM   1838  CA  ASP A 196      -2.694  47.576  -0.002  1.00  7.45           C  
ATOM   1839  C   ASP A 196      -2.290  46.771  -1.198  1.00  5.98           C  
ATOM   1840  O   ASP A 196      -3.182  46.290  -1.903  1.00  6.36           O  
ATOM   1841  CB  ASP A 196      -2.707  49.041  -0.381  1.00  8.64           C  
ATOM   1842  CG  ASP A 196      -3.325  49.877   0.723  1.00 11.77           C  
ATOM   1843  OD1 ASP A 196      -4.259  49.458   1.393  1.00 14.24           O  
ATOM   1844  OD2 ASP A 196      -2.864  50.973   0.943  1.00 14.98           O  
ATOM   1845  H   ASP A 196      -1.101  48.021   1.288  1.00  0.00           H  
ATOM   1846  N   GLU A 197      -0.986  46.647  -1.450  1.00  5.80           N  
ATOM   1847  CA  GLU A 197      -0.488  45.837  -2.571  1.00  5.92           C  
ATOM   1848  C   GLU A 197      -0.712  44.357  -2.341  1.00  6.43           C  
ATOM   1849  O   GLU A 197      -1.113  43.673  -3.280  1.00  6.22           O  
ATOM   1850  CB  GLU A 197       1.009  46.038  -2.821  1.00  4.91           C  
ATOM   1851  CG  GLU A 197       1.348  47.362  -3.440  1.00  4.56           C  
ATOM   1852  CD  GLU A 197       0.578  47.638  -4.721  1.00  6.33           C  
ATOM   1853  OE1 GLU A 197       0.756  46.947  -5.711  1.00  7.17           O  
ATOM   1854  OE2 GLU A 197      -0.215  48.563  -4.739  1.00  6.44           O  
ATOM   1855  H   GLU A 197      -0.336  47.125  -0.888  1.00  0.00           H  
ATOM   1856  N   VAL A 198      -0.541  43.845  -1.109  1.00  7.39           N  
ATOM   1857  CA  VAL A 198      -0.837  42.449  -0.790  1.00  7.65           C  
ATOM   1858  C   VAL A 198      -2.330  42.201  -1.011  1.00  7.71           C  
ATOM   1859  O   VAL A 198      -2.689  41.262  -1.719  1.00  7.34           O  
ATOM   1860  CB  VAL A 198      -0.406  42.155   0.673  1.00  8.02           C  
ATOM   1861  CG1 VAL A 198      -0.938  40.800   1.175  1.00  9.20           C  
ATOM   1862  CG2 VAL A 198       1.120  42.074   0.702  1.00  8.81           C  
ATOM   1863  H   VAL A 198      -0.164  44.420  -0.419  1.00  0.00           H  
ATOM   1864  N   ALA A 199      -3.220  43.055  -0.499  1.00  8.58           N  
ATOM   1865  CA  ALA A 199      -4.649  42.932  -0.747  1.00  9.00           C  
ATOM   1866  C   ALA A 199      -4.985  42.930  -2.242  1.00  8.44           C  
ATOM   1867  O   ALA A 199      -5.726  42.034  -2.667  1.00  9.00           O  
ATOM   1868  CB  ALA A 199      -5.416  44.080  -0.099  1.00  9.08           C  
ATOM   1869  H   ALA A 199      -2.894  43.794   0.055  1.00  0.00           H  
ATOM   1870  N   TYR A 200      -4.475  43.864  -3.055  1.00  8.28           N  
ATOM   1871  CA  TYR A 200      -4.711  43.923  -4.508  1.00  7.99           C  
ATOM   1872  C   TYR A 200      -4.186  42.653  -5.200  1.00  8.21           C  
ATOM   1873  O   TYR A 200      -4.910  42.041  -5.993  1.00  7.71           O  
ATOM   1874  CB  TYR A 200      -4.025  45.191  -5.085  1.00  7.15           C  
ATOM   1875  CG  TYR A 200      -3.945  45.228  -6.606  1.00  7.94           C  
ATOM   1876  CD1 TYR A 200      -5.122  45.372  -7.327  1.00  8.21           C  
ATOM   1877  CD2 TYR A 200      -2.723  45.085  -7.241  1.00  7.29           C  
ATOM   1878  CE1 TYR A 200      -5.092  45.366  -8.711  1.00  8.49           C  
ATOM   1879  CE2 TYR A 200      -2.680  45.076  -8.618  1.00  7.62           C  
ATOM   1880  CZ  TYR A 200      -3.862  45.214  -9.340  1.00  9.01           C  
ATOM   1881  OH  TYR A 200      -3.847  45.192 -10.726  1.00 10.17           O  
ATOM   1882  H   TYR A 200      -3.900  44.549  -2.658  1.00  0.00           H  
ATOM   1883  HH  TYR A 200      -2.951  45.028 -11.032  1.00  0.00           H  
ATOM   1884  N   ALA A 201      -2.963  42.202  -4.906  1.00  7.88           N  
ATOM   1885  CA  ALA A 201      -2.365  41.047  -5.564  1.00  8.48           C  
ATOM   1886  C   ALA A 201      -3.180  39.794  -5.294  1.00  8.47           C  
ATOM   1887  O   ALA A 201      -3.462  39.029  -6.220  1.00  8.23           O  
ATOM   1888  CB  ALA A 201      -0.949  40.777  -5.059  1.00  8.22           C  
ATOM   1889  H   ALA A 201      -2.444  42.671  -4.222  1.00  0.00           H  
ATOM   1890  N   LYS A 202      -3.628  39.626  -4.036  1.00  8.51           N  
ATOM   1891  CA  LYS A 202      -4.438  38.506  -3.663  1.00  8.56           C  
ATOM   1892  C   LYS A 202      -5.773  38.555  -4.338  1.00  8.59           C  
ATOM   1893  O   LYS A 202      -6.222  37.489  -4.786  1.00 10.02           O  
ATOM   1894  CB  LYS A 202      -4.606  38.474  -2.165  1.00 10.44           C  
ATOM   1895  CG  LYS A 202      -3.223  38.085  -1.618  1.00 11.94           C  
ATOM   1896  CD  LYS A 202      -3.218  37.433  -0.249  1.00 13.97           C  
ATOM   1897  CE  LYS A 202      -3.959  38.279   0.724  1.00 16.22           C  
ATOM   1898  NZ  LYS A 202      -3.888  37.601   1.998  1.00 19.18           N  
ATOM   1899  H   LYS A 202      -3.377  40.287  -3.354  1.00  0.00           H  
ATOM   1900  HZ1 LYS A 202      -2.896  37.509   2.284  1.00  0.00           H  
ATOM   1901  HZ2 LYS A 202      -4.312  36.655   1.910  1.00  0.00           H  
ATOM   1902  HZ3 LYS A 202      -4.406  38.150   2.714  1.00  0.00           H  
ATOM   1903  N   ALA A 203      -6.333  39.748  -4.495  1.00  7.29           N  
ATOM   1904  CA  ALA A 203      -7.583  39.961  -5.173  1.00  8.59           C  
ATOM   1905  C   ALA A 203      -7.448  39.530  -6.622  1.00  9.82           C  
ATOM   1906  O   ALA A 203      -8.288  38.767  -7.103  1.00 10.75           O  
ATOM   1907  CB  ALA A 203      -7.975  41.445  -5.116  1.00  8.60           C  
ATOM   1908  H   ALA A 203      -5.877  40.527  -4.109  1.00  0.00           H  
ATOM   1909  N   VAL A 204      -6.395  39.938  -7.343  1.00  9.51           N  
ATOM   1910  CA  VAL A 204      -6.191  39.503  -8.728  1.00  9.22           C  
ATOM   1911  C   VAL A 204      -6.016  37.984  -8.813  1.00 10.11           C  
ATOM   1912  O   VAL A 204      -6.694  37.325  -9.608  1.00 11.02           O  
ATOM   1913  CB  VAL A 204      -4.949  40.252  -9.317  1.00  8.62           C  
ATOM   1914  CG1 VAL A 204      -4.655  39.768 -10.749  1.00  9.55           C  
ATOM   1915  CG2 VAL A 204      -5.227  41.744  -9.414  1.00  8.03           C  
ATOM   1916  H   VAL A 204      -5.752  40.555  -6.932  1.00  0.00           H  
ATOM   1917  N   LEU A 205      -5.185  37.381  -7.959  1.00 10.64           N  
ATOM   1918  CA  LEU A 205      -4.932  35.947  -7.910  1.00 12.75           C  
ATOM   1919  C   LEU A 205      -6.175  35.089  -7.637  1.00 13.59           C  
ATOM   1920  O   LEU A 205      -6.442  34.054  -8.265  1.00 10.67           O  
ATOM   1921  CB  LEU A 205      -3.859  35.698  -6.842  1.00 13.43           C  
ATOM   1922  CG  LEU A 205      -2.418  35.329  -7.186  1.00 14.19           C  
ATOM   1923  CD1 LEU A 205      -2.016  35.761  -8.560  1.00 13.66           C  
ATOM   1924  CD2 LEU A 205      -1.558  35.905  -6.108  1.00 13.86           C  
ATOM   1925  H   LEU A 205      -4.677  37.965  -7.355  1.00  0.00           H  
ATOM   1926  N   SER A 206      -6.975  35.590  -6.717  1.00 14.63           N  
ATOM   1927  CA  SER A 206      -8.210  34.969  -6.375  1.00 17.29           C  
ATOM   1928  C   SER A 206      -9.174  35.122  -7.550  1.00 17.13           C  
ATOM   1929  O   SER A 206      -9.894  34.158  -7.781  1.00 18.99           O  
ATOM   1930  CB  SER A 206      -8.706  35.630  -5.103  1.00 18.01           C  
ATOM   1931  OG  SER A 206      -9.924  35.069  -4.704  1.00 22.20           O  
ATOM   1932  H   SER A 206      -6.736  36.434  -6.288  1.00  0.00           H  
ATOM   1933  HG  SER A 206     -10.255  34.449  -5.372  1.00  0.00           H  
ATOM   1934  N   ALA A 207      -9.238  36.185  -8.353  1.00 16.82           N  
ATOM   1935  CA  ALA A 207     -10.144  36.245  -9.475  1.00 16.04           C  
ATOM   1936  C   ALA A 207      -9.667  35.406 -10.647  1.00 17.39           C  
ATOM   1937  O   ALA A 207     -10.490  35.093 -11.510  1.00 18.62           O  
ATOM   1938  CB  ALA A 207     -10.306  37.655  -9.971  1.00 16.08           C  
ATOM   1939  H   ALA A 207      -8.687  36.975  -8.157  1.00  0.00           H  
ATOM   1940  N   ILE A 208      -8.381  35.047 -10.755  1.00 17.05           N  
ATOM   1941  CA  ILE A 208      -7.912  34.152 -11.830  1.00 17.58           C  
ATOM   1942  C   ILE A 208      -8.368  32.736 -11.489  1.00 18.39           C  
ATOM   1943  O   ILE A 208      -8.749  31.954 -12.363  1.00 19.55           O  
ATOM   1944  CB  ILE A 208      -6.345  34.209 -11.965  1.00 16.32           C  
ATOM   1945  CG1 ILE A 208      -5.945  35.581 -12.516  1.00 15.31           C  
ATOM   1946  CG2 ILE A 208      -5.815  33.087 -12.886  1.00 15.33           C  
ATOM   1947  CD1 ILE A 208      -4.446  35.835 -12.254  1.00 15.92           C  
ATOM   1948  H   ILE A 208      -7.731  35.470 -10.157  1.00  0.00           H  
ATOM   1949  N   GLY A 209      -8.267  32.403 -10.199  1.00 19.55           N  
ATOM   1950  CA  GLY A 209      -8.716  31.134  -9.647  1.00 19.69           C  
ATOM   1951  C   GLY A 209      -7.731  29.988  -9.806  1.00 20.01           C  
ATOM   1952  O   GLY A 209      -8.116  28.819  -9.801  1.00 22.08           O  
ATOM   1953  H   GLY A 209      -7.834  33.039  -9.593  1.00  0.00           H  
ATOM   1954  N   ASN A 210      -6.432  30.207  -9.913  1.00 19.23           N  
ATOM   1955  CA  ASN A 210      -5.487  29.122 -10.086  1.00 17.64           C  
ATOM   1956  C   ASN A 210      -4.654  29.095  -8.822  1.00 18.58           C  
ATOM   1957  O   ASN A 210      -3.828  30.007  -8.590  1.00 18.28           O  
ATOM   1958  CB  ASN A 210      -4.641  29.405 -11.345  1.00 16.11           C  
ATOM   1959  CG  ASN A 210      -3.442  28.518 -11.582  1.00 15.40           C  
ATOM   1960  OD1 ASN A 210      -3.005  27.787 -10.708  1.00 16.32           O  
ATOM   1961  ND2 ASN A 210      -2.780  28.552 -12.726  1.00 15.92           N  
ATOM   1962  H   ASN A 210      -6.086  31.124  -9.851  1.00  0.00           H  
ATOM   1963 HD21 ASN A 210      -3.071  29.202 -13.403  1.00  0.00           H  
ATOM   1964 HD22 ASN A 210      -2.022  27.944 -12.849  1.00  0.00           H  
ATOM   1965  N   PRO A 211      -4.817  28.029  -7.992  1.00 19.41           N  
ATOM   1966  CA  PRO A 211      -4.169  27.923  -6.683  1.00 18.29           C  
ATOM   1967  C   PRO A 211      -2.652  27.924  -6.710  1.00 16.43           C  
ATOM   1968  O   PRO A 211      -2.059  28.062  -5.662  1.00 16.44           O  
ATOM   1969  CB  PRO A 211      -4.767  26.645  -6.075  1.00 18.48           C  
ATOM   1970  CG  PRO A 211      -5.161  25.805  -7.263  1.00 18.47           C  
ATOM   1971  CD  PRO A 211      -5.660  26.841  -8.260  1.00 18.40           C  
ATOM   1972  N   SER A 212      -1.971  27.780  -7.835  1.00 15.10           N  
ATOM   1973  CA  SER A 212      -0.534  27.738  -7.866  1.00 15.39           C  
ATOM   1974  C   SER A 212       0.134  29.069  -8.138  1.00 13.42           C  
ATOM   1975  O   SER A 212       1.357  29.139  -8.027  1.00 14.07           O  
ATOM   1976  CB  SER A 212      -0.091  26.780  -8.935  1.00 17.95           C  
ATOM   1977  OG  SER A 212      -0.966  25.645  -8.914  1.00 23.46           O  
ATOM   1978  H   SER A 212      -2.443  27.672  -8.688  1.00  0.00           H  
ATOM   1979  HG  SER A 212      -0.849  25.206  -8.063  1.00  0.00           H  
ATOM   1980  N   LEU A 213      -0.597  30.097  -8.542  1.00 12.70           N  
ATOM   1981  CA  LEU A 213       0.061  31.369  -8.865  1.00 12.15           C  
ATOM   1982  C   LEU A 213       0.293  32.182  -7.602  1.00 11.79           C  
ATOM   1983  O   LEU A 213      -0.540  32.135  -6.684  1.00 10.80           O  
ATOM   1984  CB  LEU A 213      -0.790  32.181  -9.851  1.00 11.53           C  
ATOM   1985  CG  LEU A 213      -1.125  31.519 -11.214  1.00 12.18           C  
ATOM   1986  CD1 LEU A 213      -2.067  32.450 -11.999  1.00 10.84           C  
ATOM   1987  CD2 LEU A 213       0.140  31.194 -11.973  1.00 10.80           C  
ATOM   1988  H   LEU A 213      -1.576  30.069  -8.496  1.00  0.00           H  
ATOM   1989  N   ARG A 214       1.440  32.903  -7.612  1.00 10.55           N  
ATOM   1990  CA  ARG A 214       1.927  33.690  -6.493  1.00 10.01           C  
ATOM   1991  C   ARG A 214       2.237  35.127  -6.914  1.00 10.16           C  
ATOM   1992  O   ARG A 214       2.203  35.435  -8.112  1.00  9.81           O  
ATOM   1993  CB  ARG A 214       3.184  33.083  -5.967  1.00 12.43           C  
ATOM   1994  CG  ARG A 214       3.147  31.654  -5.402  1.00 15.34           C  
ATOM   1995  CD  ARG A 214       2.529  31.613  -4.018  1.00 17.61           C  
ATOM   1996  NE  ARG A 214       1.210  31.103  -4.178  1.00 21.30           N  
ATOM   1997  CZ  ARG A 214       0.954  29.817  -3.979  1.00 21.79           C  
ATOM   1998  NH1 ARG A 214       1.884  28.955  -3.588  1.00 24.27           N  
ATOM   1999  NH2 ARG A 214      -0.226  29.362  -4.353  1.00 22.54           N  
ATOM   2000  H   ARG A 214       1.943  32.961  -8.452  1.00  0.00           H  
ATOM   2001  HE  ARG A 214       0.484  31.707  -4.441  1.00  0.00           H  
ATOM   2002 HH11 ARG A 214       2.824  29.258  -3.430  1.00  0.00           H  
ATOM   2003 HH12 ARG A 214       1.642  27.995  -3.448  1.00  0.00           H  
ATOM   2004 HH21 ARG A 214      -0.888  29.981  -4.775  1.00  0.00           H  
ATOM   2005 HH22 ARG A 214      -0.455  28.398  -4.219  1.00  0.00           H  
ATOM   2006  N   ALA A 215       2.533  36.040  -5.988  1.00  8.74           N  
ATOM   2007  CA  ALA A 215       2.828  37.428  -6.346  1.00  7.55           C  
ATOM   2008  C   ALA A 215       4.140  37.889  -5.746  1.00  7.49           C  
ATOM   2009  O   ALA A 215       4.599  37.310  -4.738  1.00  8.13           O  
ATOM   2010  CB  ALA A 215       1.761  38.367  -5.824  1.00  5.59           C  
ATOM   2011  H   ALA A 215       2.515  35.788  -5.040  1.00  0.00           H  
ATOM   2012  N   VAL A 216       4.822  38.836  -6.403  1.00  6.06           N  
ATOM   2013  CA  VAL A 216       5.956  39.513  -5.780  1.00  5.27           C  
ATOM   2014  C   VAL A 216       5.575  40.985  -5.763  1.00  4.83           C  
ATOM   2015  O   VAL A 216       4.778  41.424  -6.611  1.00  4.27           O  
ATOM   2016  CB  VAL A 216       7.332  39.370  -6.526  1.00  4.87           C  
ATOM   2017  CG1 VAL A 216       7.729  37.907  -6.433  1.00  6.06           C  
ATOM   2018  CG2 VAL A 216       7.302  39.809  -7.965  1.00  4.05           C  
ATOM   2019  H   VAL A 216       4.508  39.144  -7.280  1.00  0.00           H  
ATOM   2020  N   ILE A 217       6.080  41.785  -4.812  1.00  4.67           N  
ATOM   2021  CA  ILE A 217       5.657  43.174  -4.696  1.00  4.83           C  
ATOM   2022  C   ILE A 217       6.898  44.043  -4.610  1.00  4.05           C  
ATOM   2023  O   ILE A 217       7.824  43.693  -3.892  1.00  4.16           O  
ATOM   2024  CB  ILE A 217       4.766  43.327  -3.423  1.00  5.40           C  
ATOM   2025  CG1 ILE A 217       3.467  42.535  -3.628  1.00  4.83           C  
ATOM   2026  CG2 ILE A 217       4.437  44.824  -3.177  1.00  4.38           C  
ATOM   2027  CD1 ILE A 217       2.556  42.483  -2.429  1.00  7.62           C  
ATOM   2028  H   ILE A 217       6.763  41.443  -4.193  1.00  0.00           H  
ATOM   2029  N   ASP A 218       6.960  45.122  -5.387  1.00  3.97           N  
ATOM   2030  CA  ASP A 218       8.057  46.059  -5.339  1.00  4.60           C  
ATOM   2031  C   ASP A 218       7.983  46.951  -4.067  1.00  4.32           C  
ATOM   2032  O   ASP A 218       7.109  47.829  -3.933  1.00  3.55           O  
ATOM   2033  CB  ASP A 218       8.044  46.940  -6.579  1.00  2.98           C  
ATOM   2034  CG  ASP A 218       9.305  47.775  -6.751  1.00  4.15           C  
ATOM   2035  OD1 ASP A 218      10.174  47.765  -5.887  1.00  5.08           O  
ATOM   2036  OD2 ASP A 218       9.479  48.393  -7.793  1.00  4.86           O  
ATOM   2037  H   ASP A 218       6.216  45.289  -6.004  1.00  0.00           H  
ATOM   2038  N   THR A 219       8.932  46.708  -3.143  1.00  2.92           N  
ATOM   2039  CA  THR A 219       9.008  47.475  -1.903  1.00  4.62           C  
ATOM   2040  C   THR A 219      10.196  48.449  -1.882  1.00  4.40           C  
ATOM   2041  O   THR A 219      10.608  48.931  -0.820  1.00  3.81           O  
ATOM   2042  CB  THR A 219       9.084  46.508  -0.703  1.00  4.50           C  
ATOM   2043  OG1 THR A 219      10.131  45.604  -0.944  1.00  5.34           O  
ATOM   2044  CG2 THR A 219       7.812  45.694  -0.528  1.00  4.40           C  
ATOM   2045  H   THR A 219       9.549  45.949  -3.243  1.00  0.00           H  
ATOM   2046  HG1 THR A 219      10.813  45.708  -0.278  1.00  0.00           H  
ATOM   2047  N   SER A 220      10.734  48.796  -3.055  1.00  2.88           N  
ATOM   2048  CA  SER A 220      11.868  49.694  -3.128  1.00  3.50           C  
ATOM   2049  C   SER A 220      11.640  51.066  -2.521  1.00  3.64           C  
ATOM   2050  O   SER A 220      12.536  51.617  -1.878  1.00  3.95           O  
ATOM   2051  CB  SER A 220      12.301  49.868  -4.618  1.00  3.87           C  
ATOM   2052  OG  SER A 220      11.204  50.246  -5.457  1.00  3.65           O  
ATOM   2053  H   SER A 220      10.293  48.546  -3.887  1.00  0.00           H  
ATOM   2054  HG  SER A 220      11.249  51.183  -5.712  1.00  0.00           H  
ATOM   2055  N   ARG A 221      10.494  51.699  -2.734  1.00  3.61           N  
ATOM   2056  CA  ARG A 221      10.321  53.080  -2.291  1.00  4.04           C  
ATOM   2057  C   ARG A 221       8.986  53.312  -1.581  1.00  3.66           C  
ATOM   2058  O   ARG A 221       8.498  54.450  -1.540  1.00  5.50           O  
ATOM   2059  CB  ARG A 221      10.439  54.029  -3.505  1.00  4.28           C  
ATOM   2060  CG  ARG A 221      11.802  53.940  -4.220  1.00  5.08           C  
ATOM   2061  CD  ARG A 221      11.934  54.953  -5.325  1.00  5.14           C  
ATOM   2062  NE  ARG A 221      10.962  54.709  -6.374  1.00  5.27           N  
ATOM   2063  CZ  ARG A 221      10.978  55.392  -7.498  1.00  3.69           C  
ATOM   2064  NH1 ARG A 221      11.866  56.342  -7.712  1.00  4.49           N  
ATOM   2065  NH2 ARG A 221      10.119  55.080  -8.443  1.00  4.28           N  
ATOM   2066  H   ARG A 221       9.765  51.244  -3.204  1.00  0.00           H  
ATOM   2067  HE  ARG A 221      10.227  54.089  -6.213  1.00  0.00           H  
ATOM   2068 HH11 ARG A 221      12.550  56.568  -7.019  1.00  0.00           H  
ATOM   2069 HH12 ARG A 221      11.852  56.844  -8.577  1.00  0.00           H  
ATOM   2070 HH21 ARG A 221       9.472  54.332  -8.297  1.00  0.00           H  
ATOM   2071 HH22 ARG A 221      10.109  55.588  -9.302  1.00  0.00           H  
ATOM   2072  N   ASN A 222       8.365  52.303  -0.953  1.00  2.72           N  
ATOM   2073  CA  ASN A 222       7.037  52.493  -0.338  1.00  3.11           C  
ATOM   2074  C   ASN A 222       6.994  52.493   1.191  1.00  3.11           C  
ATOM   2075  O   ASN A 222       5.924  52.300   1.788  1.00  4.61           O  
ATOM   2076  CB  ASN A 222       6.057  51.421  -0.813  1.00  3.78           C  
ATOM   2077  CG  ASN A 222       6.313  50.012  -0.274  1.00  3.03           C  
ATOM   2078  OD1 ASN A 222       7.385  49.683   0.248  1.00  2.35           O  
ATOM   2079  ND2 ASN A 222       5.331  49.122  -0.444  1.00  4.02           N  
ATOM   2080  H   ASN A 222       8.797  51.425  -0.900  1.00  0.00           H  
ATOM   2081 HD21 ASN A 222       4.534  49.411  -0.942  1.00  0.00           H  
ATOM   2082 HD22 ASN A 222       5.409  48.246  -0.010  1.00  0.00           H  
ATOM   2083  N   GLY A 223       8.144  52.717   1.843  1.00  3.36           N  
ATOM   2084  CA  GLY A 223       8.249  52.761   3.302  1.00  4.26           C  
ATOM   2085  C   GLY A 223       7.421  53.861   3.934  1.00  4.93           C  
ATOM   2086  O   GLY A 223       6.972  53.723   5.071  1.00  7.19           O  
ATOM   2087  H   GLY A 223       8.951  52.894   1.313  1.00  0.00           H  
ATOM   2088  N   ASN A 224       7.227  54.969   3.233  1.00  5.51           N  
ATOM   2089  CA  ASN A 224       6.360  56.049   3.677  1.00  6.84           C  
ATOM   2090  C   ASN A 224       5.077  56.095   2.859  1.00  6.92           C  
ATOM   2091  O   ASN A 224       4.304  57.059   2.919  1.00  7.29           O  
ATOM   2092  CB  ASN A 224       7.057  57.411   3.550  1.00  7.11           C  
ATOM   2093  CG  ASN A 224       7.920  57.782   4.738  1.00  7.67           C  
ATOM   2094  OD1 ASN A 224       7.913  57.142   5.788  1.00  8.97           O  
ATOM   2095  ND2 ASN A 224       8.694  58.845   4.666  1.00  7.79           N  
ATOM   2096  H   ASN A 224       7.650  55.058   2.354  1.00  0.00           H  
ATOM   2097 HD21 ASN A 224       8.659  59.405   3.859  1.00  0.00           H  
ATOM   2098 HD22 ASN A 224       9.263  59.020   5.442  1.00  0.00           H  
ATOM   2099  N   GLY A 225       4.782  55.016   2.116  1.00  6.61           N  
ATOM   2100  CA  GLY A 225       3.599  54.970   1.276  1.00  6.56           C  
ATOM   2101  C   GLY A 225       3.653  55.986   0.137  1.00  5.84           C  
ATOM   2102  O   GLY A 225       4.745  56.498  -0.183  1.00  6.34           O  
ATOM   2103  H   GLY A 225       5.375  54.241   2.140  1.00  0.00           H  
ATOM   2104  N   PRO A 226       2.505  56.283  -0.489  1.00  6.46           N  
ATOM   2105  CA  PRO A 226       2.417  57.142  -1.677  1.00  6.34           C  
ATOM   2106  C   PRO A 226       2.310  58.639  -1.378  1.00  7.18           C  
ATOM   2107  O   PRO A 226       1.936  59.026  -0.268  1.00  7.79           O  
ATOM   2108  CB  PRO A 226       1.210  56.615  -2.418  1.00  5.88           C  
ATOM   2109  CG  PRO A 226       0.285  56.265  -1.295  1.00  6.09           C  
ATOM   2110  CD  PRO A 226       1.213  55.636  -0.242  1.00  5.73           C  
ATOM   2111  N   ALA A 227       2.619  59.510  -2.336  1.00  9.24           N  
ATOM   2112  CA  ALA A 227       2.387  60.951  -2.217  1.00  9.57           C  
ATOM   2113  C   ALA A 227       1.194  61.111  -3.173  1.00  9.70           C  
ATOM   2114  O   ALA A 227       1.322  61.582  -4.308  1.00 10.79           O  
ATOM   2115  CB  ALA A 227       3.621  61.710  -2.722  1.00  8.91           C  
ATOM   2116  H   ALA A 227       2.939  59.160  -3.195  1.00  0.00           H  
ATOM   2117  N   GLY A 228      -0.019  60.708  -2.758  1.00 11.55           N  
ATOM   2118  CA  GLY A 228      -1.196  60.679  -3.619  1.00 13.33           C  
ATOM   2119  C   GLY A 228      -0.896  59.860  -4.868  1.00 14.42           C  
ATOM   2120  O   GLY A 228      -0.374  58.736  -4.817  1.00 14.65           O  
ATOM   2121  H   GLY A 228      -0.121  60.368  -1.840  1.00  0.00           H  
ATOM   2122  N   ASN A 229      -1.141  60.484  -6.015  1.00 15.69           N  
ATOM   2123  CA  ASN A 229      -0.809  59.862  -7.288  1.00 16.87           C  
ATOM   2124  C   ASN A 229       0.430  60.455  -7.930  1.00 16.80           C  
ATOM   2125  O   ASN A 229       0.609  60.343  -9.143  1.00 16.28           O  
ATOM   2126  CB  ASN A 229      -1.950  59.985  -8.274  1.00 20.68           C  
ATOM   2127  CG  ASN A 229      -3.062  58.979  -8.005  1.00 23.78           C  
ATOM   2128  OD1 ASN A 229      -4.150  59.422  -7.665  1.00 25.84           O  
ATOM   2129  ND2 ASN A 229      -2.922  57.648  -8.085  1.00 25.84           N  
ATOM   2130  H   ASN A 229      -1.511  61.388  -5.999  1.00  0.00           H  
ATOM   2131 HD21 ASN A 229      -2.046  57.276  -8.305  1.00  0.00           H  
ATOM   2132 HD22 ASN A 229      -3.732  57.117  -7.921  1.00  0.00           H  
ATOM   2133  N   GLU A 230       1.337  61.101  -7.193  1.00 15.10           N  
ATOM   2134  CA  GLU A 230       2.542  61.611  -7.795  1.00 15.18           C  
ATOM   2135  C   GLU A 230       3.424  60.402  -8.038  1.00 14.68           C  
ATOM   2136  O   GLU A 230       3.603  59.584  -7.140  1.00 15.72           O  
ATOM   2137  CB  GLU A 230       3.234  62.548  -6.865  1.00 16.88           C  
ATOM   2138  CG  GLU A 230       2.479  63.843  -6.617  1.00 20.43           C  
ATOM   2139  CD  GLU A 230       3.134  64.769  -5.592  1.00 22.35           C  
ATOM   2140  OE1 GLU A 230       4.180  64.434  -5.015  1.00 23.35           O  
ATOM   2141  OE2 GLU A 230       2.579  65.847  -5.373  1.00 23.64           O  
ATOM   2142  H   GLU A 230       1.264  61.101  -6.216  1.00  0.00           H  
ATOM   2143  N   TRP A 231       3.969  60.236  -9.238  1.00 13.23           N  
ATOM   2144  CA  TRP A 231       4.809  59.094  -9.580  1.00 12.08           C  
ATOM   2145  C   TRP A 231       6.240  59.524  -9.929  1.00 11.41           C  
ATOM   2146  O   TRP A 231       7.152  58.711  -9.841  1.00 11.44           O  
ATOM   2147  CB  TRP A 231       4.189  58.316 -10.783  1.00 13.46           C  
ATOM   2148  CG  TRP A 231       4.112  59.151 -12.071  1.00 14.11           C  
ATOM   2149  CD1 TRP A 231       3.075  60.024 -12.252  1.00 15.13           C  
ATOM   2150  CD2 TRP A 231       5.079  59.252 -13.073  1.00 14.90           C  
ATOM   2151  NE1 TRP A 231       3.402  60.696 -13.334  1.00 15.98           N  
ATOM   2152  CE2 TRP A 231       4.569  60.280 -13.856  1.00 15.16           C  
ATOM   2153  CE3 TRP A 231       6.293  58.665 -13.428  1.00 15.00           C  
ATOM   2154  CZ2 TRP A 231       5.252  60.731 -14.984  1.00 15.57           C  
ATOM   2155  CZ3 TRP A 231       6.974  59.114 -14.552  1.00 15.02           C  
ATOM   2156  CH2 TRP A 231       6.453  60.139 -15.321  1.00 14.93           C  
ATOM   2157  H   TRP A 231       3.785  60.929  -9.913  1.00  0.00           H  
ATOM   2158  HE1 TRP A 231       2.906  61.485 -13.651  1.00  0.00           H  
ATOM   2159  N   CYS A 232       6.521  60.784 -10.307  1.00 10.36           N  
ATOM   2160  CA  CYS A 232       7.820  61.174 -10.823  1.00 10.39           C  
ATOM   2161  C   CYS A 232       8.686  61.861  -9.776  1.00 10.37           C  
ATOM   2162  O   CYS A 232       8.642  63.077  -9.553  1.00 11.42           O  
ATOM   2163  CB  CYS A 232       7.607  62.081 -12.023  1.00 10.07           C  
ATOM   2164  SG  CYS A 232       9.088  62.251 -13.046  1.00 10.49           S  
ATOM   2165  H   CYS A 232       5.815  61.468 -10.268  1.00  0.00           H  
ATOM   2166  N   ASP A 233       9.496  61.055  -9.101  1.00  9.11           N  
ATOM   2167  CA  ASP A 233      10.376  61.501  -8.027  1.00  8.29           C  
ATOM   2168  C   ASP A 233       9.663  62.323  -6.949  1.00  8.05           C  
ATOM   2169  O   ASP A 233      10.153  63.410  -6.613  1.00  8.50           O  
ATOM   2170  CB  ASP A 233      11.545  62.319  -8.623  1.00  9.20           C  
ATOM   2171  CG  ASP A 233      12.389  61.542  -9.606  1.00  9.25           C  
ATOM   2172  OD1 ASP A 233      12.713  60.418  -9.272  1.00  9.36           O  
ATOM   2173  OD2 ASP A 233      12.723  62.028 -10.695  1.00 10.39           O  
ATOM   2174  H   ASP A 233       9.352  60.100  -9.227  1.00  0.00           H  
ATOM   2175  N   PRO A 234       8.530  61.926  -6.354  1.00  8.51           N  
ATOM   2176  CA  PRO A 234       7.956  62.645  -5.232  1.00  9.31           C  
ATOM   2177  C   PRO A 234       8.932  62.748  -4.057  1.00 10.06           C  
ATOM   2178  O   PRO A 234       9.802  61.881  -3.803  1.00  9.97           O  
ATOM   2179  CB  PRO A 234       6.705  61.888  -4.906  1.00  9.15           C  
ATOM   2180  CG  PRO A 234       6.994  60.512  -5.371  1.00  9.23           C  
ATOM   2181  CD  PRO A 234       7.725  60.756  -6.674  1.00  8.50           C  
ATOM   2182  N   SER A 235       8.820  63.850  -3.330  1.00 10.44           N  
ATOM   2183  CA  SER A 235       9.672  64.011  -2.156  1.00 10.72           C  
ATOM   2184  C   SER A 235       9.049  63.285  -0.978  1.00  8.55           C  
ATOM   2185  O   SER A 235       7.897  62.845  -1.036  1.00  7.15           O  
ATOM   2186  CB  SER A 235       9.848  65.511  -1.830  1.00 11.81           C  
ATOM   2187  OG  SER A 235       8.618  66.221  -1.855  1.00 15.86           O  
ATOM   2188  H   SER A 235       8.136  64.530  -3.490  1.00  0.00           H  
ATOM   2189  HG  SER A 235       8.605  66.820  -1.095  1.00  0.00           H  
ATOM   2190  N   GLY A 236       9.847  63.095   0.060  1.00  7.95           N  
ATOM   2191  CA  GLY A 236       9.311  62.564   1.307  1.00  8.79           C  
ATOM   2192  C   GLY A 236       9.163  61.053   1.332  1.00  7.34           C  
ATOM   2193  O   GLY A 236       8.637  60.528   2.308  1.00  8.65           O  
ATOM   2194  H   GLY A 236      10.809  63.250  -0.018  1.00  0.00           H  
ATOM   2195  N   ARG A 237       9.651  60.294   0.354  1.00  7.10           N  
ATOM   2196  CA  ARG A 237       9.484  58.841   0.357  1.00  5.63           C  
ATOM   2197  C   ARG A 237      10.599  58.162   1.145  1.00  6.00           C  
ATOM   2198  O   ARG A 237      11.644  58.747   1.456  1.00  5.92           O  
ATOM   2199  CB  ARG A 237       9.476  58.322  -1.090  1.00  5.85           C  
ATOM   2200  CG  ARG A 237       8.407  58.921  -2.036  1.00  6.62           C  
ATOM   2201  CD  ARG A 237       6.973  58.863  -1.505  1.00  6.62           C  
ATOM   2202  NE  ARG A 237       6.668  60.135  -0.847  1.00  8.24           N  
ATOM   2203  CZ  ARG A 237       5.783  60.297   0.138  1.00  7.67           C  
ATOM   2204  NH1 ARG A 237       5.131  59.305   0.726  1.00  8.60           N  
ATOM   2205  NH2 ARG A 237       5.599  61.521   0.618  1.00  9.31           N  
ATOM   2206  H   ARG A 237      10.192  60.709  -0.347  1.00  0.00           H  
ATOM   2207  HE  ARG A 237       7.148  60.930  -1.156  1.00  0.00           H  
ATOM   2208 HH11 ARG A 237       5.293  58.361   0.439  1.00  0.00           H  
ATOM   2209 HH12 ARG A 237       4.476  59.498   1.456  1.00  0.00           H  
ATOM   2210 HH21 ARG A 237       6.122  62.286   0.243  1.00  0.00           H  
ATOM   2211 HH22 ARG A 237       4.941  61.676   1.354  1.00  0.00           H  
ATOM   2212  N   ALA A 238      10.381  56.907   1.476  1.00  5.60           N  
ATOM   2213  CA  ALA A 238      11.355  56.128   2.215  1.00  6.00           C  
ATOM   2214  C   ALA A 238      11.522  54.792   1.519  1.00  5.91           C  
ATOM   2215  O   ALA A 238      10.563  54.297   0.906  1.00  5.54           O  
ATOM   2216  CB  ALA A 238      10.857  55.863   3.619  1.00  5.40           C  
ATOM   2217  H   ALA A 238       9.578  56.445   1.144  1.00  0.00           H  
ATOM   2218  N   ILE A 239      12.713  54.200   1.568  1.00  4.93           N  
ATOM   2219  CA  ILE A 239      12.859  52.815   1.131  1.00  5.09           C  
ATOM   2220  C   ILE A 239      11.965  51.906   2.009  1.00  5.55           C  
ATOM   2221  O   ILE A 239      11.690  52.183   3.190  1.00  5.08           O  
ATOM   2222  CB  ILE A 239      14.339  52.326   1.233  1.00  4.43           C  
ATOM   2223  CG1 ILE A 239      14.915  52.539   2.629  1.00  5.09           C  
ATOM   2224  CG2 ILE A 239      15.143  53.075   0.188  1.00  5.95           C  
ATOM   2225  CD1 ILE A 239      16.337  52.010   2.837  1.00  5.34           C  
ATOM   2226  H   ILE A 239      13.457  54.666   2.004  1.00  0.00           H  
ATOM   2227  N   GLY A 240      11.446  50.844   1.399  1.00  6.66           N  
ATOM   2228  CA  GLY A 240      10.592  49.892   2.075  1.00  4.40           C  
ATOM   2229  C   GLY A 240      11.394  48.668   2.420  1.00  5.48           C  
ATOM   2230  O   GLY A 240      12.618  48.662   2.362  1.00  6.11           O  
ATOM   2231  H   GLY A 240      11.747  50.616   0.493  1.00  0.00           H  
ATOM   2232  N   THR A 241      10.724  47.581   2.760  1.00  6.81           N  
ATOM   2233  CA  THR A 241      11.359  46.313   3.169  1.00  8.33           C  
ATOM   2234  C   THR A 241      12.387  45.806   2.179  1.00  7.58           C  
ATOM   2235  O   THR A 241      12.015  45.606   1.017  1.00  6.43           O  
ATOM   2236  CB  THR A 241      10.300  45.182   3.337  1.00  8.95           C  
ATOM   2237  OG1 THR A 241       9.294  45.675   4.229  1.00 11.37           O  
ATOM   2238  CG2 THR A 241      10.887  43.895   3.902  1.00 10.00           C  
ATOM   2239  H   THR A 241       9.748  47.621   2.735  1.00  0.00           H  
ATOM   2240  HG1 THR A 241       9.731  45.883   5.068  1.00  0.00           H  
ATOM   2241  N   PRO A 242      13.642  45.536   2.561  1.00  8.68           N  
ATOM   2242  CA  PRO A 242      14.663  45.002   1.665  1.00  7.98           C  
ATOM   2243  C   PRO A 242      14.232  43.629   1.162  1.00  8.43           C  
ATOM   2244  O   PRO A 242      13.570  42.915   1.931  1.00  7.46           O  
ATOM   2245  CB  PRO A 242      15.871  44.971   2.512  1.00  9.99           C  
ATOM   2246  CG  PRO A 242      15.661  46.127   3.472  1.00 10.01           C  
ATOM   2247  CD  PRO A 242      14.218  45.884   3.860  1.00 10.00           C  
ATOM   2248  N   SER A 243      14.607  43.314  -0.095  1.00  7.56           N  
ATOM   2249  CA  SER A 243      14.342  42.050  -0.767  1.00  6.54           C  
ATOM   2250  C   SER A 243      14.399  40.843   0.154  1.00  7.53           C  
ATOM   2251  O   SER A 243      15.445  40.595   0.782  1.00  7.30           O  
ATOM   2252  CB  SER A 243      15.342  41.901  -1.876  1.00  5.40           C  
ATOM   2253  OG  SER A 243      15.194  43.029  -2.721  1.00  6.08           O  
ATOM   2254  H   SER A 243      15.031  43.999  -0.649  1.00  0.00           H  
ATOM   2255  HG  SER A 243      15.904  43.014  -3.375  1.00  0.00           H  
ATOM   2256  N   THR A 244      13.256  40.144   0.244  1.00  7.31           N  
ATOM   2257  CA  THR A 244      13.134  39.028   1.147  1.00  7.63           C  
ATOM   2258  C   THR A 244      12.031  38.090   0.692  1.00  8.95           C  
ATOM   2259  O   THR A 244      11.044  38.474   0.085  1.00  6.99           O  
ATOM   2260  CB  THR A 244      12.833  39.563   2.580  1.00  6.51           C  
ATOM   2261  OG1 THR A 244      12.929  38.424   3.424  1.00  8.13           O  
ATOM   2262  CG2 THR A 244      11.470  40.187   2.787  1.00  6.51           C  
ATOM   2263  H   THR A 244      12.471  40.390  -0.291  1.00  0.00           H  
ATOM   2264  HG1 THR A 244      13.019  38.791   4.319  1.00  0.00           H  
ATOM   2265  N   THR A 245      12.259  36.827   1.043  1.00 10.22           N  
ATOM   2266  CA  THR A 245      11.316  35.732   0.909  1.00 12.83           C  
ATOM   2267  C   THR A 245      10.403  35.709   2.181  1.00 12.61           C  
ATOM   2268  O   THR A 245       9.350  35.060   2.202  1.00 11.33           O  
ATOM   2269  CB  THR A 245      12.300  34.520   0.685  1.00 14.66           C  
ATOM   2270  OG1 THR A 245      12.490  34.462  -0.735  1.00 17.73           O  
ATOM   2271  CG2 THR A 245      11.863  33.218   1.267  1.00 16.91           C  
ATOM   2272  H   THR A 245      13.151  36.625   1.390  1.00  0.00           H  
ATOM   2273  HG1 THR A 245      11.695  34.095  -1.146  1.00  0.00           H  
ATOM   2274  N   ASN A 246      10.721  36.433   3.270  1.00 12.55           N  
ATOM   2275  CA  ASN A 246       9.951  36.413   4.521  1.00 14.64           C  
ATOM   2276  C   ASN A 246       8.876  37.493   4.524  1.00 12.79           C  
ATOM   2277  O   ASN A 246       8.934  38.579   5.076  1.00 13.86           O  
ATOM   2278  CB  ASN A 246      10.934  36.574   5.727  1.00 18.22           C  
ATOM   2279  CG  ASN A 246      10.292  36.578   7.132  1.00 21.64           C  
ATOM   2280  OD1 ASN A 246      10.863  37.094   8.102  1.00 24.62           O  
ATOM   2281  ND2 ASN A 246       9.142  35.978   7.406  1.00 22.58           N  
ATOM   2282  H   ASN A 246      11.472  37.062   3.205  1.00  0.00           H  
ATOM   2283 HD21 ASN A 246       8.697  35.419   6.748  1.00  0.00           H  
ATOM   2284 HD22 ASN A 246       8.799  36.164   8.307  1.00  0.00           H  
ATOM   2285  N   THR A 247       7.833  37.085   3.839  1.00 11.60           N  
ATOM   2286  CA  THR A 247       6.686  37.892   3.502  1.00 11.59           C  
ATOM   2287  C   THR A 247       5.575  37.848   4.582  1.00 12.76           C  
ATOM   2288  O   THR A 247       4.777  38.776   4.764  1.00 11.94           O  
ATOM   2289  CB  THR A 247       6.472  37.244   2.123  1.00 12.60           C  
ATOM   2290  OG1 THR A 247       6.962  38.128   1.115  1.00 13.21           O  
ATOM   2291  CG2 THR A 247       5.124  36.709   2.048  1.00  9.80           C  
ATOM   2292  H   THR A 247       7.915  36.208   3.401  1.00  0.00           H  
ATOM   2293  HG1 THR A 247       6.665  37.735   0.287  1.00  0.00           H  
ATOM   2294  N   GLY A 248       5.432  36.708   5.270  1.00 11.30           N  
ATOM   2295  CA  GLY A 248       4.366  36.558   6.245  1.00 12.35           C  
ATOM   2296  C   GLY A 248       3.042  36.142   5.610  1.00 12.66           C  
ATOM   2297  O   GLY A 248       2.066  35.953   6.339  1.00 13.23           O  
ATOM   2298  H   GLY A 248       6.030  35.961   5.090  1.00  0.00           H  
ATOM   2299  N   ASP A 249       3.008  35.894   4.284  1.00 12.06           N  
ATOM   2300  CA  ASP A 249       1.787  35.584   3.574  1.00 12.27           C  
ATOM   2301  C   ASP A 249       2.088  34.489   2.569  1.00 12.60           C  
ATOM   2302  O   ASP A 249       2.922  34.696   1.695  1.00 11.89           O  
ATOM   2303  CB  ASP A 249       1.241  36.786   2.792  1.00 12.60           C  
ATOM   2304  CG  ASP A 249      -0.186  36.538   2.326  1.00 13.99           C  
ATOM   2305  OD1 ASP A 249      -0.459  35.714   1.458  1.00 14.05           O  
ATOM   2306  OD2 ASP A 249      -1.074  37.202   2.837  1.00 16.27           O  
ATOM   2307  H   ASP A 249       3.836  35.812   3.786  1.00  0.00           H  
ATOM   2308  N   PRO A 250       1.392  33.355   2.559  1.00 12.90           N  
ATOM   2309  CA  PRO A 250       1.650  32.280   1.607  1.00 13.04           C  
ATOM   2310  C   PRO A 250       1.425  32.617   0.139  1.00 12.81           C  
ATOM   2311  O   PRO A 250       1.929  31.926  -0.718  1.00 13.61           O  
ATOM   2312  CB  PRO A 250       0.759  31.164   2.128  1.00 12.22           C  
ATOM   2313  CG  PRO A 250      -0.393  31.881   2.747  1.00 12.14           C  
ATOM   2314  CD  PRO A 250       0.303  33.009   3.483  1.00 12.48           C  
ATOM   2315  N   MET A 251       0.618  33.612  -0.219  1.00 13.39           N  
ATOM   2316  CA  MET A 251       0.375  33.963  -1.613  1.00 13.66           C  
ATOM   2317  C   MET A 251       1.451  34.903  -2.154  1.00 12.06           C  
ATOM   2318  O   MET A 251       1.548  35.152  -3.365  1.00 12.02           O  
ATOM   2319  CB  MET A 251      -0.980  34.619  -1.706  1.00 16.80           C  
ATOM   2320  CG  MET A 251      -2.184  33.768  -1.292  1.00 20.92           C  
ATOM   2321  SD  MET A 251      -2.395  32.373  -2.428  1.00 25.92           S  
ATOM   2322  CE  MET A 251      -2.016  30.985  -1.374  1.00 24.92           C  
ATOM   2323  H   MET A 251       0.147  34.085   0.481  1.00  0.00           H  
ATOM   2324  N   ILE A 252       2.282  35.435  -1.265  1.00  9.59           N  
ATOM   2325  CA  ILE A 252       3.292  36.384  -1.685  1.00  8.35           C  
ATOM   2326  C   ILE A 252       4.669  35.705  -1.622  1.00  7.82           C  
ATOM   2327  O   ILE A 252       5.218  35.467  -0.549  1.00  6.55           O  
ATOM   2328  CB  ILE A 252       3.212  37.643  -0.752  1.00  7.14           C  
ATOM   2329  CG1 ILE A 252       1.778  38.163  -0.708  1.00  8.13           C  
ATOM   2330  CG2 ILE A 252       4.180  38.738  -1.248  1.00  7.28           C  
ATOM   2331  CD1 ILE A 252       1.111  38.722  -1.992  1.00  6.43           C  
ATOM   2332  H   ILE A 252       2.357  35.076  -0.356  1.00  0.00           H  
ATOM   2333  N   ASP A 253       5.286  35.424  -2.770  1.00  6.27           N  
ATOM   2334  CA  ASP A 253       6.596  34.828  -2.803  1.00  7.39           C  
ATOM   2335  C   ASP A 253       7.733  35.679  -2.236  1.00  6.60           C  
ATOM   2336  O   ASP A 253       8.683  35.118  -1.666  1.00  7.06           O  
ATOM   2337  CB  ASP A 253       6.973  34.453  -4.246  1.00  7.33           C  
ATOM   2338  CG  ASP A 253       6.453  33.108  -4.718  1.00  9.04           C  
ATOM   2339  OD1 ASP A 253       5.978  32.318  -3.911  1.00  9.75           O  
ATOM   2340  OD2 ASP A 253       6.551  32.851  -5.912  1.00  9.60           O  
ATOM   2341  H   ASP A 253       4.845  35.679  -3.606  1.00  0.00           H  
ATOM   2342  N   ALA A 254       7.679  37.007  -2.430  1.00  5.68           N  
ATOM   2343  CA  ALA A 254       8.793  37.871  -2.025  1.00  6.04           C  
ATOM   2344  C   ALA A 254       8.402  39.333  -2.110  1.00  6.36           C  
ATOM   2345  O   ALA A 254       7.525  39.714  -2.897  1.00  6.73           O  
ATOM   2346  CB  ALA A 254      10.044  37.737  -2.944  1.00  4.79           C  
ATOM   2347  H   ALA A 254       6.897  37.428  -2.847  1.00  0.00           H  
ATOM   2348  N   PHE A 255       9.089  40.121  -1.295  1.00  6.01           N  
ATOM   2349  CA  PHE A 255       9.085  41.570  -1.363  1.00  5.88           C  
ATOM   2350  C   PHE A 255      10.402  41.825  -2.053  1.00  5.43           C  
ATOM   2351  O   PHE A 255      11.432  41.294  -1.616  1.00  6.12           O  
ATOM   2352  CB  PHE A 255       9.131  42.209  -0.001  1.00  5.17           C  
ATOM   2353  CG  PHE A 255       7.874  42.009   0.812  1.00  5.19           C  
ATOM   2354  CD1 PHE A 255       6.611  42.041   0.228  1.00  5.80           C  
ATOM   2355  CD2 PHE A 255       7.999  41.816   2.164  1.00  6.23           C  
ATOM   2356  CE1 PHE A 255       5.472  41.877   1.007  1.00  6.80           C  
ATOM   2357  CE2 PHE A 255       6.866  41.656   2.938  1.00  6.62           C  
ATOM   2358  CZ  PHE A 255       5.608  41.684   2.372  1.00  6.86           C  
ATOM   2359  H   PHE A 255       9.698  39.704  -0.649  1.00  0.00           H  
ATOM   2360  N   LEU A 256      10.430  42.573  -3.156  1.00  5.76           N  
ATOM   2361  CA  LEU A 256      11.652  42.722  -3.926  1.00  4.98           C  
ATOM   2362  C   LEU A 256      11.895  44.164  -4.242  1.00  4.97           C  
ATOM   2363  O   LEU A 256      10.924  44.891  -4.489  1.00  5.56           O  
ATOM   2364  CB  LEU A 256      11.556  41.965  -5.261  1.00  4.65           C  
ATOM   2365  CG  LEU A 256      11.422  40.449  -5.294  1.00  4.24           C  
ATOM   2366  CD1 LEU A 256      11.250  40.007  -6.707  1.00  6.19           C  
ATOM   2367  CD2 LEU A 256      12.678  39.793  -4.755  1.00  4.64           C  
ATOM   2368  H   LEU A 256       9.648  43.114  -3.400  1.00  0.00           H  
ATOM   2369  N   TRP A 257      13.133  44.645  -4.287  1.00  4.12           N  
ATOM   2370  CA  TRP A 257      13.357  45.981  -4.809  1.00  4.40           C  
ATOM   2371  C   TRP A 257      13.499  45.815  -6.327  1.00  5.16           C  
ATOM   2372  O   TRP A 257      14.544  45.402  -6.820  1.00  5.73           O  
ATOM   2373  CB  TRP A 257      14.631  46.576  -4.186  1.00  4.72           C  
ATOM   2374  CG  TRP A 257      14.461  47.057  -2.745  1.00  3.86           C  
ATOM   2375  CD1 TRP A 257      13.383  46.767  -1.958  1.00  2.84           C  
ATOM   2376  CD2 TRP A 257      15.368  47.858  -2.107  1.00  4.48           C  
ATOM   2377  NE1 TRP A 257      13.605  47.400  -0.812  1.00  3.38           N  
ATOM   2378  CE2 TRP A 257      14.779  48.046  -0.862  1.00  4.05           C  
ATOM   2379  CE3 TRP A 257      16.589  48.419  -2.431  1.00  4.45           C  
ATOM   2380  CZ2 TRP A 257      15.422  48.816   0.104  1.00  5.18           C  
ATOM   2381  CZ3 TRP A 257      17.223  49.183  -1.468  1.00  3.60           C  
ATOM   2382  CH2 TRP A 257      16.643  49.377  -0.212  1.00  4.29           C  
ATOM   2383  H   TRP A 257      13.884  44.116  -3.941  1.00  0.00           H  
ATOM   2384  HE1 TRP A 257      12.978  47.403  -0.051  1.00  0.00           H  
ATOM   2385  N   ILE A 258      12.438  45.999  -7.114  1.00  4.47           N  
ATOM   2386  CA  ILE A 258      12.493  45.850  -8.567  1.00  4.09           C  
ATOM   2387  C   ILE A 258      13.044  47.141  -9.170  1.00  4.98           C  
ATOM   2388  O   ILE A 258      14.050  47.096  -9.878  1.00  5.11           O  
ATOM   2389  CB  ILE A 258      11.067  45.518  -9.097  1.00  3.48           C  
ATOM   2390  CG1 ILE A 258      10.548  44.249  -8.407  1.00  4.17           C  
ATOM   2391  CG2 ILE A 258      11.123  45.349 -10.625  1.00  2.92           C  
ATOM   2392  CD1 ILE A 258       9.086  43.873  -8.735  1.00  3.58           C  
ATOM   2393  H   ILE A 258      11.593  46.197  -6.669  1.00  0.00           H  
ATOM   2394  N   LYS A 259      12.440  48.286  -8.847  1.00  2.87           N  
ATOM   2395  CA  LYS A 259      13.003  49.571  -9.188  1.00  3.42           C  
ATOM   2396  C   LYS A 259      14.196  49.759  -8.259  1.00  3.48           C  
ATOM   2397  O   LYS A 259      14.217  49.219  -7.147  1.00  4.12           O  
ATOM   2398  CB  LYS A 259      11.940  50.641  -8.949  1.00  4.16           C  
ATOM   2399  CG  LYS A 259      12.386  52.115  -8.840  1.00  4.76           C  
ATOM   2400  CD  LYS A 259      12.859  52.705 -10.150  1.00  6.55           C  
ATOM   2401  CE  LYS A 259      13.458  54.101  -9.942  1.00  5.08           C  
ATOM   2402  NZ  LYS A 259      13.879  54.644 -11.219  1.00  8.52           N  
ATOM   2403  H   LYS A 259      11.696  48.257  -8.221  1.00  0.00           H  
ATOM   2404  HZ1 LYS A 259      13.072  54.656 -11.874  1.00  0.00           H  
ATOM   2405  HZ2 LYS A 259      14.640  54.062 -11.616  1.00  0.00           H  
ATOM   2406  HZ3 LYS A 259      14.227  55.614 -11.084  1.00  0.00           H  
ATOM   2407  N   LEU A 260      15.184  50.545  -8.672  1.00  4.36           N  
ATOM   2408  CA  LEU A 260      16.388  50.784  -7.895  1.00  4.46           C  
ATOM   2409  C   LEU A 260      16.336  52.125  -7.165  1.00  5.10           C  
ATOM   2410  O   LEU A 260      16.318  53.158  -7.839  1.00  5.31           O  
ATOM   2411  CB  LEU A 260      17.609  50.732  -8.827  1.00  5.61           C  
ATOM   2412  CG  LEU A 260      17.865  49.366  -9.480  1.00  5.54           C  
ATOM   2413  CD1 LEU A 260      17.072  49.220 -10.748  1.00  5.15           C  
ATOM   2414  CD2 LEU A 260      19.306  49.241  -9.787  1.00  5.50           C  
ATOM   2415  H   LEU A 260      15.107  50.993  -9.539  1.00  0.00           H  
ATOM   2416  N   PRO A 261      16.263  52.199  -5.822  1.00  4.64           N  
ATOM   2417  CA  PRO A 261      16.247  53.449  -5.076  1.00  4.99           C  
ATOM   2418  C   PRO A 261      17.456  54.323  -5.386  1.00  4.63           C  
ATOM   2419  O   PRO A 261      18.604  53.879  -5.403  1.00  4.92           O  
ATOM   2420  CB  PRO A 261      16.178  53.028  -3.611  1.00  3.88           C  
ATOM   2421  CG  PRO A 261      15.579  51.662  -3.673  1.00  4.96           C  
ATOM   2422  CD  PRO A 261      16.243  51.060  -4.909  1.00  4.43           C  
ATOM   2423  N   GLY A 262      17.182  55.570  -5.683  1.00  5.02           N  
ATOM   2424  CA  GLY A 262      18.239  56.506  -5.990  1.00  6.37           C  
ATOM   2425  C   GLY A 262      18.268  56.794  -7.483  1.00  6.22           C  
ATOM   2426  O   GLY A 262      18.781  57.839  -7.876  1.00  6.16           O  
ATOM   2427  H   GLY A 262      16.249  55.861  -5.788  1.00  0.00           H  
ATOM   2428  N   GLU A 263      17.786  55.888  -8.333  1.00  5.53           N  
ATOM   2429  CA  GLU A 263      17.747  56.173  -9.743  1.00  7.65           C  
ATOM   2430  C   GLU A 263      16.459  56.943 -10.019  1.00  8.41           C  
ATOM   2431  O   GLU A 263      15.356  56.504  -9.658  1.00  9.40           O  
ATOM   2432  CB  GLU A 263      17.762  54.910 -10.521  1.00  7.33           C  
ATOM   2433  CG  GLU A 263      19.061  54.169 -10.299  1.00  8.04           C  
ATOM   2434  CD  GLU A 263      19.295  53.034 -11.290  1.00 10.33           C  
ATOM   2435  OE1 GLU A 263      18.460  52.713 -12.136  1.00  9.14           O  
ATOM   2436  OE2 GLU A 263      20.370  52.467 -11.221  1.00 11.49           O  
ATOM   2437  H   GLU A 263      17.346  55.076  -8.006  1.00  0.00           H  
ATOM   2438  N   ALA A 264      16.635  58.126 -10.598  1.00  8.17           N  
ATOM   2439  CA  ALA A 264      15.555  59.076 -10.847  1.00  8.56           C  
ATOM   2440  C   ALA A 264      14.499  58.615 -11.862  1.00  9.34           C  
ATOM   2441  O   ALA A 264      14.769  57.894 -12.828  1.00 10.82           O  
ATOM   2442  CB  ALA A 264      16.177  60.394 -11.312  1.00  7.67           C  
ATOM   2443  H   ALA A 264      17.551  58.392 -10.821  1.00  0.00           H  
ATOM   2444  N   ASP A 265      13.238  58.911 -11.568  1.00  9.71           N  
ATOM   2445  CA  ASP A 265      12.127  58.708 -12.490  1.00 10.74           C  
ATOM   2446  C   ASP A 265      12.177  59.673 -13.676  1.00 11.14           C  
ATOM   2447  O   ASP A 265      11.544  59.420 -14.705  1.00 12.31           O  
ATOM   2448  CB  ASP A 265      10.796  58.888 -11.763  1.00  9.24           C  
ATOM   2449  CG  ASP A 265      10.582  57.899 -10.625  1.00  8.92           C  
ATOM   2450  OD1 ASP A 265      10.851  56.715 -10.778  1.00 10.69           O  
ATOM   2451  OD2 ASP A 265      10.138  58.300  -9.567  1.00  8.56           O  
ATOM   2452  H   ASP A 265      13.048  59.034 -10.627  1.00  0.00           H  
ATOM   2453  N   GLY A 266      12.906  60.779 -13.583  1.00 10.46           N  
ATOM   2454  CA  GLY A 266      12.968  61.685 -14.702  1.00 11.21           C  
ATOM   2455  C   GLY A 266      12.581  63.100 -14.338  1.00 11.54           C  
ATOM   2456  O   GLY A 266      12.616  63.976 -15.198  1.00 12.05           O  
ATOM   2457  H   GLY A 266      13.459  60.946 -12.800  1.00  0.00           H  
ATOM   2458  N   CYS A 267      12.172  63.373 -13.098  1.00 12.63           N  
ATOM   2459  CA  CYS A 267      11.864  64.745 -12.756  1.00 13.67           C  
ATOM   2460  C   CYS A 267      12.957  65.470 -11.969  1.00 16.35           C  
ATOM   2461  O   CYS A 267      13.249  66.618 -12.308  1.00 18.59           O  
ATOM   2462  CB  CYS A 267      10.542  64.745 -12.022  1.00 12.41           C  
ATOM   2463  SG  CYS A 267       9.267  64.248 -13.214  1.00 12.88           S  
ATOM   2464  H   CYS A 267      11.872  62.640 -12.538  1.00  0.00           H  
ATOM   2465  N   ILE A 268      13.645  64.892 -10.965  1.00 15.26           N  
ATOM   2466  CA  ILE A 268      14.723  65.597 -10.272  1.00 15.90           C  
ATOM   2467  C   ILE A 268      16.091  65.488 -10.949  1.00 15.98           C  
ATOM   2468  O   ILE A 268      17.089  66.081 -10.531  1.00 16.15           O  
ATOM   2469  CB  ILE A 268      14.867  65.086  -8.809  1.00 15.74           C  
ATOM   2470  CG1 ILE A 268      15.241  63.589  -8.777  1.00 15.80           C  
ATOM   2471  CG2 ILE A 268      13.586  65.454  -8.086  1.00 15.88           C  
ATOM   2472  CD1 ILE A 268      15.516  62.967  -7.419  1.00 16.01           C  
ATOM   2473  H   ILE A 268      13.369  64.024 -10.637  1.00  0.00           H  
ATOM   2474  N   ALA A 269      16.147  64.683 -11.983  1.00 15.94           N  
ATOM   2475  CA  ALA A 269      17.357  64.418 -12.718  1.00 16.90           C  
ATOM   2476  C   ALA A 269      16.856  63.630 -13.912  1.00 17.57           C  
ATOM   2477  O   ALA A 269      15.704  63.162 -13.918  1.00 18.54           O  
ATOM   2478  CB  ALA A 269      18.322  63.533 -11.921  1.00 16.70           C  
ATOM   2479  H   ALA A 269      15.322  64.309 -12.349  1.00  0.00           H  
ATOM   2480  N   GLY A 270      17.702  63.444 -14.922  1.00 17.22           N  
ATOM   2481  CA  GLY A 270      17.320  62.672 -16.089  1.00 17.23           C  
ATOM   2482  C   GLY A 270      16.955  61.251 -15.709  1.00 16.54           C  
ATOM   2483  O   GLY A 270      17.481  60.681 -14.751  1.00 17.40           O  
ATOM   2484  H   GLY A 270      18.628  63.754 -14.825  1.00  0.00           H  
ATOM   2485  N   ALA A 271      16.025  60.697 -16.461  1.00 15.20           N  
ATOM   2486  CA  ALA A 271      15.505  59.359 -16.223  1.00 15.79           C  
ATOM   2487  C   ALA A 271      16.593  58.289 -16.114  1.00 15.98           C  
ATOM   2488  O   ALA A 271      17.465  58.199 -16.989  1.00 15.66           O  
ATOM   2489  CB  ALA A 271      14.543  59.053 -17.374  1.00 16.52           C  
ATOM   2490  H   ALA A 271      15.645  61.222 -17.189  1.00  0.00           H  
ATOM   2491  N   GLY A 272      16.569  57.521 -15.029  1.00 14.68           N  
ATOM   2492  CA  GLY A 272      17.582  56.518 -14.748  1.00 15.79           C  
ATOM   2493  C   GLY A 272      18.876  57.022 -14.073  1.00 15.65           C  
ATOM   2494  O   GLY A 272      19.667  56.184 -13.627  1.00 16.42           O  
ATOM   2495  H   GLY A 272      15.851  57.660 -14.378  1.00  0.00           H  
ATOM   2496  N   GLN A 273      19.191  58.322 -13.967  1.00 15.82           N  
ATOM   2497  CA  GLN A 273      20.423  58.803 -13.325  1.00 15.13           C  
ATOM   2498  C   GLN A 273      20.387  58.625 -11.811  1.00 11.70           C  
ATOM   2499  O   GLN A 273      19.378  58.866 -11.152  1.00  9.98           O  
ATOM   2500  CB  GLN A 273      20.642  60.277 -13.603  1.00 20.22           C  
ATOM   2501  CG  GLN A 273      21.019  60.498 -15.071  1.00 27.10           C  
ATOM   2502  CD  GLN A 273      20.896  61.928 -15.620  1.00 30.72           C  
ATOM   2503  OE1 GLN A 273      21.145  62.972 -14.989  1.00 32.82           O  
ATOM   2504  NE2 GLN A 273      20.453  62.005 -16.876  1.00 32.99           N  
ATOM   2505  H   GLN A 273      18.540  58.983 -14.284  1.00  0.00           H  
ATOM   2506 HE21 GLN A 273      20.227  61.171 -17.339  1.00  0.00           H  
ATOM   2507 HE22 GLN A 273      20.416  62.894 -17.280  1.00  0.00           H  
ATOM   2508  N   PHE A 274      21.480  58.179 -11.245  1.00  9.56           N  
ATOM   2509  CA  PHE A 274      21.560  57.962  -9.822  1.00  8.77           C  
ATOM   2510  C   PHE A 274      21.787  59.316  -9.168  1.00  9.28           C  
ATOM   2511  O   PHE A 274      22.696  60.048  -9.579  1.00  8.81           O  
ATOM   2512  CB  PHE A 274      22.712  57.011  -9.515  1.00  7.85           C  
ATOM   2513  CG  PHE A 274      22.774  56.695  -8.032  1.00  7.91           C  
ATOM   2514  CD1 PHE A 274      21.807  55.906  -7.459  1.00  7.47           C  
ATOM   2515  CD2 PHE A 274      23.776  57.253  -7.250  1.00  7.37           C  
ATOM   2516  CE1 PHE A 274      21.830  55.674  -6.098  1.00  7.37           C  
ATOM   2517  CE2 PHE A 274      23.777  57.007  -5.888  1.00  7.57           C  
ATOM   2518  CZ  PHE A 274      22.807  56.220  -5.309  1.00  6.62           C  
ATOM   2519  H   PHE A 274      22.281  58.039 -11.788  1.00  0.00           H  
ATOM   2520  N   VAL A 275      20.984  59.652  -8.155  1.00  8.00           N  
ATOM   2521  CA  VAL A 275      21.165  60.905  -7.484  1.00  8.99           C  
ATOM   2522  C   VAL A 275      21.342  60.626  -5.987  1.00  8.79           C  
ATOM   2523  O   VAL A 275      20.466  60.210  -5.226  1.00  6.99           O  
ATOM   2524  CB  VAL A 275      19.952  61.932  -7.908  1.00 11.47           C  
ATOM   2525  CG1 VAL A 275      18.662  61.239  -8.254  1.00 14.57           C  
ATOM   2526  CG2 VAL A 275      19.736  62.973  -6.786  1.00 11.55           C  
ATOM   2527  H   VAL A 275      20.249  59.059  -7.892  1.00  0.00           H  
ATOM   2528  N   PRO A 276      22.615  60.789  -5.562  1.00  8.32           N  
ATOM   2529  CA  PRO A 276      23.094  60.439  -4.225  1.00  7.38           C  
ATOM   2530  C   PRO A 276      22.290  61.078  -3.097  1.00  5.90           C  
ATOM   2531  O   PRO A 276      21.996  60.412  -2.114  1.00  6.16           O  
ATOM   2532  CB  PRO A 276      24.524  60.887  -4.221  1.00  8.38           C  
ATOM   2533  CG  PRO A 276      24.931  60.922  -5.679  1.00  9.78           C  
ATOM   2534  CD  PRO A 276      23.687  61.375  -6.380  1.00  8.84           C  
ATOM   2535  N   GLN A 277      21.884  62.349  -3.213  1.00  6.00           N  
ATOM   2536  CA  GLN A 277      21.176  62.995  -2.125  1.00  5.85           C  
ATOM   2537  C   GLN A 277      19.798  62.423  -2.004  1.00  6.16           C  
ATOM   2538  O   GLN A 277      19.311  62.275  -0.898  1.00  5.95           O  
ATOM   2539  CB  GLN A 277      21.133  64.505  -2.373  1.00  6.08           C  
ATOM   2540  CG  GLN A 277      20.590  65.350  -1.219  1.00  6.05           C  
ATOM   2541  CD  GLN A 277      21.211  65.065   0.145  1.00  6.70           C  
ATOM   2542  OE1 GLN A 277      22.386  64.746   0.222  1.00  8.60           O  
ATOM   2543  NE2 GLN A 277      20.521  65.158   1.271  1.00  6.40           N  
ATOM   2544  H   GLN A 277      22.160  62.867  -3.990  1.00  0.00           H  
ATOM   2545 HE21 GLN A 277      19.588  65.444   1.228  1.00  0.00           H  
ATOM   2546 HE22 GLN A 277      20.955  64.929   2.120  1.00  0.00           H  
ATOM   2547  N   ALA A 278      19.176  62.004  -3.101  1.00  6.50           N  
ATOM   2548  CA  ALA A 278      17.853  61.426  -3.026  1.00  6.56           C  
ATOM   2549  C   ALA A 278      17.926  60.018  -2.439  1.00  6.41           C  
ATOM   2550  O   ALA A 278      17.115  59.688  -1.577  1.00  7.42           O  
ATOM   2551  CB  ALA A 278      17.216  61.327  -4.397  1.00  6.33           C  
ATOM   2552  H   ALA A 278      19.654  61.960  -3.951  1.00  0.00           H  
ATOM   2553  N   ALA A 279      18.912  59.211  -2.809  1.00  5.62           N  
ATOM   2554  CA  ALA A 279      19.126  57.905  -2.210  1.00  5.77           C  
ATOM   2555  C   ALA A 279      19.376  58.044  -0.697  1.00  5.42           C  
ATOM   2556  O   ALA A 279      18.769  57.332   0.114  1.00  4.56           O  
ATOM   2557  CB  ALA A 279      20.316  57.249  -2.866  1.00  4.48           C  
ATOM   2558  H   ALA A 279      19.509  59.505  -3.528  1.00  0.00           H  
ATOM   2559  N   TYR A 280      20.193  59.033  -0.286  1.00  6.43           N  
ATOM   2560  CA  TYR A 280      20.484  59.286   1.130  1.00  6.49           C  
ATOM   2561  C   TYR A 280      19.214  59.665   1.910  1.00  5.74           C  
ATOM   2562  O   TYR A 280      18.923  59.085   2.968  1.00  5.41           O  
ATOM   2563  CB  TYR A 280      21.548  60.409   1.225  1.00  6.31           C  
ATOM   2564  CG  TYR A 280      21.952  60.710   2.668  1.00  5.83           C  
ATOM   2565  CD1 TYR A 280      22.718  59.800   3.388  1.00  5.98           C  
ATOM   2566  CD2 TYR A 280      21.518  61.883   3.245  1.00  6.94           C  
ATOM   2567  CE1 TYR A 280      23.046  60.089   4.715  1.00  7.64           C  
ATOM   2568  CE2 TYR A 280      21.841  62.164   4.560  1.00  7.94           C  
ATOM   2569  CZ  TYR A 280      22.604  61.273   5.287  1.00  8.06           C  
ATOM   2570  OH  TYR A 280      22.924  61.586   6.606  1.00 10.29           O  
ATOM   2571  H   TYR A 280      20.630  59.595  -0.959  1.00  0.00           H  
ATOM   2572  HH  TYR A 280      23.530  60.924   6.945  1.00  0.00           H  
ATOM   2573  N   GLU A 281      18.410  60.607   1.421  1.00  5.91           N  
ATOM   2574  CA  GLU A 281      17.190  60.980   2.128  1.00  7.29           C  
ATOM   2575  C   GLU A 281      16.165  59.853   2.194  1.00  6.47           C  
ATOM   2576  O   GLU A 281      15.548  59.707   3.230  1.00  6.91           O  
ATOM   2577  CB  GLU A 281      16.535  62.173   1.474  1.00  8.81           C  
ATOM   2578  CG  GLU A 281      17.431  63.426   1.429  1.00 10.54           C  
ATOM   2579  CD  GLU A 281      16.893  64.518   0.499  1.00 13.73           C  
ATOM   2580  OE1 GLU A 281      15.883  64.304  -0.190  1.00 14.58           O  
ATOM   2581  OE2 GLU A 281      17.494  65.598   0.465  1.00 14.00           O  
ATOM   2582  H   GLU A 281      18.658  61.065   0.588  1.00  0.00           H  
ATOM   2583  N   MET A 282      15.941  59.007   1.199  1.00  6.12           N  
ATOM   2584  CA  MET A 282      15.035  57.875   1.321  1.00  7.20           C  
ATOM   2585  C   MET A 282      15.514  56.826   2.319  1.00  6.43           C  
ATOM   2586  O   MET A 282      14.702  56.121   2.914  1.00  6.95           O  
ATOM   2587  CB  MET A 282      14.865  57.217  -0.032  1.00  9.49           C  
ATOM   2588  CG  MET A 282      13.978  58.024  -0.925  1.00 11.95           C  
ATOM   2589  SD  MET A 282      13.632  57.111  -2.454  1.00 15.58           S  
ATOM   2590  CE  MET A 282      14.927  57.816  -3.401  1.00 15.10           C  
ATOM   2591  H   MET A 282      16.399  59.163   0.344  1.00  0.00           H  
ATOM   2592  N   ALA A 283      16.830  56.654   2.458  1.00  7.11           N  
ATOM   2593  CA  ALA A 283      17.429  55.753   3.430  1.00  7.63           C  
ATOM   2594  C   ALA A 283      17.319  56.296   4.851  1.00  8.16           C  
ATOM   2595  O   ALA A 283      16.940  55.550   5.732  1.00  8.14           O  
ATOM   2596  CB  ALA A 283      18.896  55.537   3.165  1.00  7.26           C  
ATOM   2597  H   ALA A 283      17.430  57.130   1.842  1.00  0.00           H  
ATOM   2598  N   ILE A 284      17.624  57.563   5.130  1.00  9.53           N  
ATOM   2599  CA  ILE A 284      17.489  58.164   6.470  1.00 10.19           C  
ATOM   2600  C   ILE A 284      16.017  58.187   6.843  1.00 10.48           C  
ATOM   2601  O   ILE A 284      15.710  57.951   8.012  1.00 10.93           O  
ATOM   2602  CB  ILE A 284      18.126  59.647   6.486  1.00  9.64           C  
ATOM   2603  CG1 ILE A 284      19.643  59.498   6.411  1.00 10.04           C  
ATOM   2604  CG2 ILE A 284      17.814  60.452   7.748  1.00 10.07           C  
ATOM   2605  CD1 ILE A 284      20.349  58.773   7.605  1.00 10.51           C  
ATOM   2606  H   ILE A 284      17.980  58.113   4.401  1.00  0.00           H  
ATOM   2607  N   ALA A 285      15.111  58.441   5.882  1.00 10.77           N  
ATOM   2608  CA  ALA A 285      13.682  58.447   6.176  1.00 11.40           C  
ATOM   2609  C   ALA A 285      13.154  57.078   6.592  1.00 13.06           C  
ATOM   2610  O   ALA A 285      12.069  57.074   7.155  1.00 13.96           O  
ATOM   2611  CB  ALA A 285      12.859  58.908   4.955  1.00  9.65           C  
ATOM   2612  H   ALA A 285      15.412  58.649   4.976  1.00  0.00           H  
ATOM   2613  N   ALA A 286      13.821  55.955   6.317  1.00 15.49           N  
ATOM   2614  CA  ALA A 286      13.308  54.643   6.700  1.00 19.91           C  
ATOM   2615  C   ALA A 286      13.602  54.300   8.176  1.00 22.99           C  
ATOM   2616  O   ALA A 286      12.910  53.445   8.750  1.00 25.82           O  
ATOM   2617  CB  ALA A 286      13.936  53.565   5.829  1.00 19.35           C  
ATOM   2618  OXT ALA A 286      14.524  54.873   8.761  1.00 26.87           O  
ATOM   2619  H   ALA A 286      14.772  55.988   6.108  1.00  0.00           H  
TER    2620      ALA A 286                                                      
MASTER      241    2    1   10   18    0    0    6 2843    1    9   22          
END                                                                             
