# Supplementary material for: Modeling of loops in proteins: a multi-method approach
Source: BMC Struct Biol. 2010 Feb 11;10:5. doi: 10.1186/1472-6807-10-5 (PMC2837870; doi:10.1186/1472-6807-10-5)
Supplement: Additional file 1 — Student t-test. Results from two sample paired t-test of Table 2. [file 1472-6807-10-5-S1.GZ › loop_test_data/1uoz_224-247.pdb]

ATOM      1  N   GLY A   1      -8.046  12.004 -23.246  1.00 23.36           N
ATOM      2  CA  GLY A   1      -6.750  11.485 -23.755  1.00 23.03           C
ATOM      3  C   GLY A   1      -6.088  10.387 -22.928  1.00 21.38           C
ATOM      4  O   GLY A   1      -6.507  10.001 -21.823  1.00 21.71           O
ATOM      5  N   HIS A   2      -5.043   9.847 -23.522  1.00 19.32           N
ATOM      6  CA  HIS A   2      -4.095   8.955 -22.881  1.00 16.68           C
ATOM      7  C   HIS A   2      -3.594   9.508 -21.542  1.00 15.23           C
ATOM      8  O   HIS A   2      -3.403  10.741 -21.406  1.00 15.90           O
ATOM      9  CB  HIS A   2      -2.940   8.846 -23.863  1.00 16.50           C
ATOM     10  CG  HIS A   2      -1.874   7.912 -23.447  1.00 14.83           C
ATOM     11  ND1 HIS A   2      -1.810   6.628 -23.933  1.00 17.48           N
ATOM     12  CD2 HIS A   2      -0.803   8.067 -22.630  1.00 14.64           C
ATOM     13  CE1 HIS A   2      -0.756   6.020 -23.416  1.00 18.17           C
ATOM     14  NE2 HIS A   2      -0.133   6.868 -22.618  1.00 15.90           N
ATOM     15  N   ILE A   3      -3.376   8.612 -20.576  1.00 15.30           N
ATOM     16  CA  ILE A   3      -2.769   8.951 -19.308  1.00 15.37           C
ATOM     17  C   ILE A   3      -1.399   8.236 -19.200  1.00 14.14           C
ATOM     18  O   ILE A   3      -1.339   7.001 -19.279  1.00 16.04           O
ATOM     19  CB  ILE A   3      -3.708   8.511 -18.172  1.00 16.70           C
ATOM     20  CG1 ILE A   3      -5.016   9.308 -18.215  1.00 17.84           C
ATOM     21  CG2 ILE A   3      -3.009   8.624 -16.867  1.00 18.86           C
ATOM     22  CD1 ILE A   3      -6.125   8.768 -17.306  1.00 20.12           C
ATOM     23  N   GLU A   4      -0.307   8.984 -19.059  1.00 13.98           N
ATOM     24  CA  GLU A   4       0.999   8.389 -18.919  1.00 13.73           C
ATOM     25  C   GLU A   4       1.145   7.611 -17.625  1.00 13.80           C
ATOM     26  O   GLU A   4       0.476   7.888 -16.609  1.00 16.13           O
ATOM     27  CB  GLU A   4       2.060   9.483 -18.977  1.00 13.65           C
ATOM     28  CG  GLU A   4       2.203  10.119 -20.336  1.00 13.80           C
ATOM     29  CD  GLU A   4       3.289  11.184 -20.353  1.00 14.12           C
ATOM     30  OE1 GLU A   4       4.413  10.930 -19.816  1.00 14.48           O
ATOM     31  OE2 GLU A   4       3.067  12.251 -20.967  1.00 15.94           O
ATOM     32  N   GLY A   5       2.024   6.620 -17.647  1.00 14.37           N
ATOM     33  CA  GLY A   5       2.465   5.984 -16.425  1.00 15.39           C
ATOM     34  C   GLY A   5       3.391   6.915 -15.650  1.00 16.66           C
ATOM     35  O   GLY A   5       3.855   7.942 -16.145  1.00 18.15           O
ATOM     36  N   ARG A   6       3.676   6.556 -14.406  1.00 18.21           N
ATOM     37  CA  ARG A   6       4.550   7.393 -13.574  1.00 19.88           C
ATOM     38  C   ARG A   6       6.025   7.348 -14.029  1.00 20.38           C
ATOM     39  O   ARG A   6       6.529   6.298 -14.437  1.00 21.63           O
ATOM     40  CB  ARG A   6       4.459   6.973 -12.106  1.00 20.56           C
ATOM     41  CG  ARG A   6       3.156   7.313 -11.400  1.00 22.54           C
ATOM     42  CD  ARG A   6       3.101   6.657 -10.045  1.00 23.90           C
ATOM     43  NE  ARG A   6       1.815   6.834  -9.391  1.00 23.18           N
ATOM     44  CZ  ARG A   6       1.475   7.883  -8.645  1.00 21.94           C
ATOM     45  NH1 ARG A   6       2.323   8.889  -8.470  1.00 20.82           N
ATOM     46  NH2 ARG A   6       0.269   7.920  -8.082  1.00 22.40           N
ATOM     47  N   HIS A   7       6.727   8.479 -13.965  1.00 22.16           N
ATOM     48  CA  HIS A   7       8.188   8.478 -14.126  1.00 22.83           C
ATOM     49  C   HIS A   7       8.883   8.100 -12.825  1.00 23.25           C
ATOM     50  O   HIS A   7       9.991   7.553 -12.866  1.00 25.05           O
ATOM     51  CB  HIS A   7       8.705   9.846 -14.563  1.00 23.62           C
ATOM     52  CG  HIS A   7       8.528  10.126 -16.020  1.00 24.01           C
ATOM     53  ND1 HIS A   7       9.357   9.599 -16.990  1.00 23.86           N
ATOM     54  CD2 HIS A   7       7.633  10.903 -16.671  1.00 26.33           C
ATOM     55  CE1 HIS A   7       8.975  10.037 -18.178  1.00 24.71           C
ATOM     56  NE2 HIS A   7       7.934  10.832 -18.010  1.00 25.40           N
ATOM     57  N   ALA A   8      10.285   9.523 -10.311  1.00 20.59           N
ATOM     58  CA  ALA A   8      11.013  10.794 -10.240  1.00 18.41           C
ATOM     59  C   ALA A   8      11.271  11.210  -8.791  1.00 15.55           C
ATOM     60  O   ALA A   8      10.717  10.663  -7.876  1.00 17.47           O
ATOM     61  CB  ALA A   8      10.271  11.849 -10.911  1.00 20.51           C
ATOM     62  N   ASN A   9      12.086  12.219  -8.605  1.00 12.49           N
ATOM     63  CA  ASN A   9      12.546  12.622  -7.274  1.00  9.21           C
ATOM     64  C   ASN A   9      11.413  13.410  -6.601  1.00  8.85           C
ATOM     65  O   ASN A   9      11.042  14.458  -7.094  1.00  9.55           O
ATOM     66  CB  ASN A   9      13.778  13.483  -7.496  1.00  9.27           C
ATOM     67  CG  ASN A   9      14.365  14.005  -6.238  1.00  7.65           C
ATOM     68  OD1 ASN A   9      13.772  13.865  -5.137  1.00  7.56           O
ATOM     69  ND2 ASN A   9      15.515  14.641  -6.362  1.00  7.80           N
ATOM     70  N   PRO A  10      10.863  12.929  -5.474  1.00  8.60           N
ATOM     71  CA  PRO A  10       9.739  13.647  -4.843  1.00  8.61           C
ATOM     72  C   PRO A  10      10.144  14.994  -4.257  1.00  7.46           C
ATOM     73  O   PRO A  10       9.264  15.805  -3.927  1.00  8.96           O
ATOM     74  CB  PRO A  10       9.285  12.674  -3.758  1.00  8.94           C
ATOM     75  CG  PRO A  10      10.542  11.904  -3.390  1.00  9.17           C
ATOM     76  CD  PRO A  10      11.264  11.729  -4.701  1.00  8.60           C
ATOM     77  N   LEU A  11      11.448  15.223  -4.119  1.00  7.24           N
ATOM     78  CA  LEU A  11      11.943  16.447  -3.540  1.00  6.80           C
ATOM     79  C   LEU A  11      12.198  17.543  -4.571  1.00  7.41           C
ATOM     80  O   LEU A  11      12.498  18.677  -4.215  1.00  8.29           O
ATOM     81  CB  LEU A  11      13.186  16.187  -2.727  1.00  6.44           C
ATOM     82  CG  LEU A  11      13.082  15.088  -1.686  1.00  6.78           C
ATOM     83  CD1 LEU A  11      14.334  15.079  -0.823  1.00  7.00           C
ATOM     84  CD2 LEU A  11      11.845  15.250  -0.849  1.00  8.12           C
ATOM     85  N   ALA A  12      12.138  17.209  -5.857  1.00  8.54           N
ATOM     86  CA  ALA A  12      12.378  18.193  -6.905  1.00  9.67           C
ATOM     87  C   ALA A  12      11.057  18.918  -7.201  1.00 10.85           C
ATOM     88  O   ALA A  12       9.972  18.361  -7.085  1.00 14.43           O
ATOM     89  CB  ALA A  12      12.924  17.520  -8.140  1.00 11.19           C
ATOM     90  N   GLY A  13      11.138  20.165  -7.528  1.00 11.88           N
ATOM     91  CA  GLY A  13       9.943  20.862  -8.020  1.00 12.81           C
ATOM     92  C   GLY A  13       9.369  22.012  -7.257  1.00 13.51           C
ATOM     93  O   GLY A  13       8.640  22.816  -7.842  1.00 15.59           O
ATOM     94  N   LYS A  14       9.624  22.096  -5.962  1.00 12.27           N
ATOM     95  CA  LYS A  14       9.362  23.320  -5.230  1.00 12.26           C
ATOM     96  C   LYS A  14      10.439  23.487  -4.166  1.00  9.55           C
ATOM     97  O   LYS A  14      11.169  22.533  -3.802  1.00 10.24           O
ATOM     98  CB  LYS A  14       7.961  23.313  -4.721  1.00 12.94           C
ATOM     99  CG  LYS A  14       7.835  22.246  -3.670  1.00 11.64           C
ATOM    100  CD  LYS A  14       6.224  22.082  -3.325  1.00 13.64           C
ATOM    101  CE  LYS A  14       5.906  20.767  -2.689  1.00 12.73           C
ATOM    102  NZ  LYS A  14       6.018  19.620  -3.615  1.00 15.40           N
ATOM    103  N   PRO A  15      10.611  24.715  -3.715  1.00  8.46           N
ATOM    104  CA  PRO A  15      11.647  24.988  -2.725  1.00  8.54           C
ATOM    105  C   PRO A  15      11.344  24.270  -1.427  1.00  6.30           C
ATOM    106  O   PRO A  15      10.193  23.988  -1.120  1.00  7.21           O
ATOM    107  CB  PRO A  15      11.563  26.502  -2.527  1.00 10.70           C
ATOM    108  CG  PRO A  15      10.191  26.874  -2.926  1.00 13.64           C
ATOM    109  CD  PRO A  15       9.793  25.910  -4.015  1.00  9.66           C
ATOM    110  N   PHE A  16      12.369  24.060  -0.627  1.00  6.48           N
ATOM    111  CA  PHE A  16      12.173  23.607   0.730  1.00  5.98           C
ATOM    112  C   PHE A  16      11.702  24.754   1.610  1.00  5.80           C
ATOM    113  O   PHE A  16      12.091  25.901   1.433  1.00  6.91           O
ATOM    114  CB  PHE A  16      13.441  22.942   1.284  1.00  6.04           C
ATOM    115  CG  PHE A  16      13.869  21.763   0.456  1.00  5.99           C
ATOM    116  CD1 PHE A  16      13.136  20.583   0.491  1.00  6.28           C
ATOM    117  CD2 PHE A  16      15.017  21.822  -0.338  1.00  7.94           C
ATOM    118  CE1 PHE A  16      13.508  19.510  -0.310  1.00  7.64           C
ATOM    119  CE2 PHE A  16      15.383  20.739  -1.127  1.00  9.16           C
ATOM    120  CZ  PHE A  16      14.629  19.602  -1.120  1.00  8.25           C
ATOM    121  N   TYR A  17      10.835  24.432   2.564  1.00  5.82           N
ATOM    122  CA  TYR A  17      10.217  25.426   3.417  1.00  5.73           C
ATOM    123  C   TYR A  17      11.190  26.021   4.430  1.00  5.74           C
ATOM    124  O   TYR A  17      11.864  25.281   5.144  1.00  6.64           O
ATOM    125  CB  TYR A  17       9.039  24.780   4.160  1.00  5.96           C
ATOM    126  CG  TYR A  17       8.258  25.683   5.054  1.00  5.90           C
ATOM    127  CD1 TYR A  17       7.638  26.852   4.622  1.00  6.33           C
ATOM    128  CD2 TYR A  17       8.023  25.304   6.382  1.00  7.13           C
ATOM    129  CE1 TYR A  17       6.884  27.620   5.475  1.00  6.90           C
ATOM    130  CE2 TYR A  17       7.272  26.083   7.233  1.00  7.75           C
ATOM    131  CZ  TYR A  17       6.698  27.237   6.771  1.00  6.62           C
ATOM    132  OH  TYR A  17       5.932  27.992   7.648  1.00  8.72           O
ATOM    133  N   VAL A  18      11.211  27.340   4.512  1.00  6.24           N
ATOM    134  CA  VAL A  18      11.975  28.067   5.508  1.00  6.46           C
ATOM    135  C   VAL A  18      11.050  28.338   6.693  1.00  6.85           C
ATOM    136  O   VAL A  18      10.049  29.031   6.575  1.00  8.34           O
ATOM    137  CB  VAL A  18      12.533  29.372   4.962  1.00  7.72           C
ATOM    138  CG1 VAL A  18      13.252  30.159   6.072  1.00  9.78           C
ATOM    139  CG2 VAL A  18      13.481  29.094   3.807  1.00  8.47           C
ATOM    140  N   ASP A  19      11.378  27.790   7.854  1.00  7.34           N
ATOM    141  CA  ASP A  19      10.579  27.980   9.045  1.00  7.83           C
ATOM    142  C   ASP A  19      10.675  29.449   9.482  1.00  7.41           C
ATOM    143  O   ASP A  19      11.761  29.929   9.845  1.00  8.28           O
ATOM    144  CB  ASP A  19      11.181  27.092  10.159  1.00  7.89           C
ATOM    145  CG  ASP A  19      10.488  27.215  11.482  1.00  8.72           C
ATOM    146  OD1 ASP A  19       9.513  28.007  11.614  1.00  9.99           O
ATOM    147  OD2 ASP A  19      10.907  26.507  12.452  1.00 10.59           O
ATOM    148  N   PRO A  20       9.570  30.181   9.476  1.00  8.53           N
ATOM    149  CA  PRO A  20       9.615  31.606   9.796  1.00  9.55           C
ATOM    150  C   PRO A  20       9.811  31.900  11.277  1.00  9.48           C
ATOM    151  O   PRO A  20      10.016  33.072  11.614  1.00 12.16           O
ATOM    152  CB  PRO A  20       8.253  32.100   9.290  1.00 11.75           C
ATOM    153  CG  PRO A  20       7.353  30.915   9.491  1.00 12.28           C
ATOM    154  CD  PRO A  20       8.215  29.735   9.111  1.00  9.73           C
ATOM    155  N   ALA A  21       9.716  30.901  12.138  1.00  9.74           N
ATOM    156  CA  ALA A  21       9.760  31.061  13.570  1.00 11.11           C
ATOM    157  C   ALA A  21      10.900  30.261  14.190  1.00 10.26           C
ATOM    158  O   ALA A  21      10.880  30.016  15.382  1.00 11.63           O
ATOM    159  CB  ALA A  21       8.427  30.661  14.192  1.00 13.28           C
ATOM    160  N   SER A  22      11.900  29.860  13.409  1.00  8.88           N
ATOM    161  CA  SER A  22      13.016  29.135  13.956  1.00  8.75           C
ATOM    162  C   SER A  22      13.789  30.012  14.948  1.00  7.92           C
ATOM    163  O   SER A  22      13.736  31.238  14.901  1.00  7.96           O
ATOM    164  CB  SER A  22      13.961  28.719  12.843  1.00  8.93           C
ATOM    165  OG  SER A  22      14.618  29.863  12.279  1.00  8.67           O
ATOM    166  N   ALA A  23      14.577  29.349  15.795  1.00  7.78           N
ATOM    167  CA  ALA A  23      15.471  30.050  16.686  1.00  7.66           C
ATOM    168  C   ALA A  23      16.443  30.911  15.899  1.00  7.64           C
ATOM    169  O   ALA A  23      16.762  32.033  16.333  1.00  8.11           O
ATOM    170  CB  ALA A  23      16.182  29.109  17.608  1.00  8.03           C
ATOM    171  N   ALA A  24      16.914  30.450  14.741  1.00  7.71           N
ATOM    172  CA  ALA A  24      17.818  31.258  13.930  1.00  7.70           C
ATOM    173  C   ALA A  24      17.116  32.519  13.440  1.00  7.36           C
ATOM    174  O   ALA A  24      17.719  33.591  13.420  1.00  7.68           O
ATOM    175  CB  ALA A  24      18.331  30.446  12.770  1.00  8.08           C
ATOM    176  N   MET A  25      15.861  32.403  13.006  1.00  7.39           N
ATOM    177  CA  MET A  25      15.143  33.576  12.546  1.00  7.72           C
ATOM    178  C   MET A  25      14.922  34.573  13.665  1.00  7.88           C
ATOM    179  O   MET A  25      15.075  35.768  13.477  1.00  8.69           O
ATOM    180  CB  MET A  25      13.796  33.174  11.943  1.00  8.64           C
ATOM    181  CG  MET A  25      13.107  34.291  11.202  1.00 11.39           C
ATOM    182  SD  MET A  25      13.913  34.753   9.686  1.00 16.22           S
ATOM    183  CE  MET A  25      13.450  33.518   8.441  1.00 17.71           C
ATOM    184  N   VAL A  26      14.583  34.089  14.845  1.00  7.97           N
ATOM    185  CA  VAL A  26      14.432  34.953  16.010  1.00  8.90           C
ATOM    186  C   VAL A  26      15.750  35.673  16.278  1.00  8.61           C
ATOM    187  O   VAL A  26      15.766  36.903  16.520  1.00  9.74           O
ATOM    188  CB  VAL A  26      13.993  34.143  17.236  1.00  9.90           C
ATOM    189  CG1 VAL A  26      14.060  34.975  18.507  1.00 12.53           C
ATOM    190  CG2 VAL A  26      12.560  33.613  17.039  1.00 11.86           C
ATOM    191  N   ALA A  27      16.853  34.949  16.272  1.00  8.68           N
ATOM    192  CA  ALA A  27      18.164  35.575  16.508  1.00  9.26           C
ATOM    193  C   ALA A  27      18.518  36.572  15.409  1.00  9.31           C
ATOM    194  O   ALA A  27      19.051  37.665  15.713  1.00 10.82           O
ATOM    195  CB  ALA A  27      19.230  34.500  16.625  1.00  9.89           C
ATOM    196  N   ALA A  28      18.257  36.253  14.160  1.00  8.66           N
ATOM    197  CA  ALA A  28      18.602  37.142  13.054  1.00  8.96           C
ATOM    198  C   ALA A  28      17.806  38.427  13.147  1.00  8.79           C
ATOM    199  O   ALA A  28      18.323  39.511  12.904  1.00 10.17           O
ATOM    200  CB  ALA A  28      18.360  36.459  11.746  1.00  9.44           C
ATOM    201  N   ARG A  29      16.534  38.331  13.489  1.00  8.89           N
ATOM    202  CA  ARG A  29      15.678  39.497  13.602  1.00 10.89           C
ATOM    203  C   ARG A  29      16.071  40.375  14.807  1.00 10.79           C
ATOM    204  O   ARG A  29      15.909  41.584  14.770  1.00 13.65           O
ATOM    205  CB  ARG A  29      14.211  39.082  13.716  1.00 12.62           C
ATOM    206  CG AARG A  29      13.576  38.514  12.499  0.55 15.97           C
ATOM    207  CD AARG A  29      12.214  37.923  12.836  0.55 18.56           C
ATOM    208  NE AARG A  29      11.557  37.350  11.661  0.55 18.19           N
ATOM    209  CZ AARG A  29      10.756  36.277  11.672  0.55 18.62           C
ATOM    210  NH1AARG A  29      10.473  35.651  12.809  0.55 19.54           N
ATOM    211  NH2AARG A  29      10.230  35.819  10.530  0.55 19.67           N
ATOM    218  N   ASN A  30      16.614  39.775  15.855  1.00 10.43           N
ATOM    219  CA  ASN A  30      17.007  40.488  17.065  1.00 10.85           C
ATOM    220  C   ASN A  30      18.359  41.115  16.993  1.00 10.91           C
ATOM    221  O   ASN A  30      18.632  42.035  17.783  1.00 12.50           O
ATOM    222  CB  ASN A  30      17.076  39.517  18.244  1.00 12.91           C
ATOM    223  CG  ASN A  30      15.775  39.296  18.899  1.00 15.13           C
ATOM    224  OD1 ASN A  30      14.934  40.214  18.950  1.00 17.46           O
ATOM    225  ND2 ASN A  30      15.570  38.083  19.440  1.00 15.59           N
ATOM    226  N   ALA A  31      19.217  40.663  16.086  1.00 10.89           N
ATOM    227  CA  ALA A  31      20.590  41.129  16.014  1.00 11.57           C
ATOM    228  C   ALA A  31      20.630  42.640  15.799  1.00 10.87           C
ATOM    229  O   ALA A  31      19.999  43.186  14.916  1.00 12.29           O
ATOM    230  CB  ALA A  31      21.349  40.409  14.911  1.00 11.56           C
ATOM    231  N   ASN A  32      21.410  43.307  16.635  1.00 12.06           N
ATOM    232  CA  ASN A  32      21.541  44.736  16.580  1.00 11.11           C
ATOM    233  C   ASN A  32      23.031  45.092  16.689  1.00 13.24           C
ATOM    234  O   ASN A  32      23.510  45.053  17.809  1.00 15.97           O
ATOM    235  CB  ASN A  32      20.714  45.377  17.706  1.00 11.23           C
ATOM    236  CG  ASN A  32      20.946  46.843  17.787  1.00 10.66           C
ATOM    237  OD1 ASN A  32      21.379  47.437  16.805  1.00 13.50           O
ATOM    238  ND2 ASN A  32      20.650  47.426  18.937  1.00 10.62           N
ATOM    239  N   PRO A  33      23.738  45.396  15.588  1.00 13.46           N
ATOM    240  CA  PRO A  33      23.169  45.586  14.260  1.00 13.38           C
ATOM    241  C   PRO A  33      22.876  44.241  13.598  1.00 11.51           C
ATOM    242  O   PRO A  33      23.360  43.207  14.071  1.00 13.11           O
ATOM    243  CB  PRO A  33      24.300  46.327  13.487  1.00 14.93           C
ATOM    244  CG  PRO A  33      25.454  45.920  14.133  1.00 16.05           C
ATOM    245  CD  PRO A  33      25.180  45.714  15.582  1.00 15.47           C
ATOM    246  N   PRO A  34      22.218  44.273  12.454  1.00 13.74           N
ATOM    247  CA  PRO A  34      21.981  43.053  11.701  1.00 13.91           C
ATOM    248  C   PRO A  34      23.302  42.273  11.511  1.00 12.22           C
ATOM    249  O   PRO A  34      24.369  42.873  11.316  1.00 13.50           O
ATOM    250  CB  PRO A  34      21.359  43.571  10.394  1.00 15.32           C
ATOM    251  CG  PRO A  34      20.641  44.775  10.824  1.00 16.98           C
ATOM    252  CD  PRO A  34      21.607  45.435  11.777  1.00 15.78           C
ATOM    253  N   ASN A  35      23.214  40.940  11.536  1.00 11.30           N
ATOM    254  CA  ASN A  35      24.357  40.076  11.349  1.00  9.61           C
ATOM    255  CB  ASN A  35      24.564  39.189  12.568  1.00  9.87           C
ATOM    256  CG  ASN A  35      25.764  38.290  12.440  1.00 10.31           C
ATOM    257  OD1 ASN A  35      25.644  37.260  11.843  1.00 13.24           O
ATOM    258  ND2 ASN A  35      26.926  38.657  12.980  1.00 13.65           N
ATOM    259  C  AASN A  35      24.216  39.237  10.092  0.60  9.39           C
ATOM    260  O  AASN A  35      23.225  38.497   9.940  0.60 10.08           O
ATOM    263  N  AALA A  36      25.210  39.328   9.204  0.60  8.75           N
ATOM    264  CA AALA A  36      25.146  38.655   7.887  0.60  8.50           C
ATOM    265  C  AALA A  36      25.067  37.144   8.028  0.60  7.63           C
ATOM    266  O  AALA A  36      24.359  36.455   7.274  0.60  7.79           O
ATOM    267  CB AALA A  36      26.334  39.034   6.991  0.60  9.54           C
ATOM    273  N  AGLU A  37      25.811  36.611   8.993  0.60  8.01           N
ATOM    274  CA AGLU A  37      25.887  35.166   9.235  0.60  8.26           C
ATOM    275  C  AGLU A  37      24.554  34.621   9.701  0.60  8.03           C
ATOM    276  O  AGLU A  37      24.025  33.663   9.100  0.60  8.60           O
ATOM    277  CB AGLU A  37      26.984  34.840  10.235  0.60  9.23           C
ATOM    278  CG AGLU A  37      28.384  35.219   9.771  0.60 13.04           C
ATOM    279  CD AGLU A  37      28.639  36.746   9.842  0.60 16.80           C
ATOM    280  OE1AGLU A  37      28.851  37.331  10.916  0.60 21.64           O
ATOM    281  OE2AGLU A  37      28.620  37.398   8.775  0.60 22.11           O
ATOM    291  N  ALEU A  38      23.974  35.275  10.706  0.60  7.35           N
ATOM    292  CA ALEU A  38      22.687  34.822  11.225  0.60  7.44           C
ATOM    293  C  ALEU A  38      21.584  34.924  10.197  0.60  6.68           C
ATOM    294  O  ALEU A  38      20.771  34.016  10.088  0.60  7.62           O
ATOM    295  CB ALEU A  38      22.270  35.581  12.487  0.60  8.28           C
ATOM    296  CG ALEU A  38      23.084  35.326  13.746  0.60  7.79           C
ATOM    297  CD1ALEU A  38      22.661  36.309  14.819  0.60  8.09           C
ATOM    298  CD2ALEU A  38      22.898  33.926  14.233  0.60 11.19           C
ATOM    307  N   THR A  39      21.511  36.035   9.478  1.00  7.97           N
ATOM    308  CA  THR A  39      20.493  36.167   8.473  1.00  8.84           C
ATOM    309  C   THR A  39      20.586  35.083   7.404  1.00  8.52           C
ATOM    310  O   THR A  39      19.547  34.519   7.002  1.00 10.38           O
ATOM    311  CB  THR A  39      20.619  37.561   7.847  1.00 10.99           C
ATOM    312  OG1 THR A  39      20.273  38.540   8.844  1.00 13.57           O
ATOM    313  CG2 THR A  39      19.679  37.726   6.646  1.00 14.23           C
ATOM    314  N   SER A  40      21.779  34.794   6.960  1.00  8.63           N
ATOM    315  CA  SER A  40      21.973  33.769   5.929  1.00  9.75           C
ATOM    316  C   SER A  40      21.426  32.427   6.426  1.00  7.31           C
ATOM    317  O   SER A  40      20.696  31.713   5.730  1.00  7.90           O
ATOM    318  CB  SER A  40      23.508  33.637   5.607  1.00 10.24           C
ATOM    319  OG  SER A  40      23.767  32.565   4.726  1.00 12.76           O
ATOM    320  N   VAL A  41      21.833  32.047   7.638  1.00  6.23           N
ATOM    321  CA  VAL A  41      21.406  30.783   8.209  1.00  6.06           C
ATOM    322  C   VAL A  41      19.887  30.739   8.377  1.00  5.77           C
ATOM    323  O   VAL A  41      19.233  29.753   8.014  1.00  5.93           O
ATOM    324  CB  VAL A  41      22.143  30.520   9.553  1.00  5.90           C
ATOM    325  CG1 VAL A  41      21.499  29.348  10.303  1.00  6.38           C
ATOM    326  CG2 VAL A  41      23.614  30.249   9.270  1.00  7.82           C
ATOM    327  N   ALA A  42      19.310  31.815   8.915  1.00  6.25           N
ATOM    328  CA  ALA A  42      17.885  31.881   9.167  1.00  7.18           C
ATOM    329  C   ALA A  42      17.069  31.722   7.894  1.00  7.29           C
ATOM    330  O   ALA A  42      15.950  31.193   7.916  1.00  8.13           O
ATOM    331  CB  ALA A  42      17.527  33.188   9.828  1.00  8.24           C
ATOM    332  N   ASN A  43      17.589  32.212   6.781  1.00  6.73           N
ATOM    333  CA  ASN A  43      16.889  32.182   5.503  1.00  7.55           C
ATOM    334  C   ASN A  43      17.151  30.904   4.732  1.00  6.35           C
ATOM    335  O   ASN A  43      16.664  30.794   3.603  1.00  8.14           O
ATOM    336  CB  ASN A  43      17.300  33.376   4.640  1.00  9.39           C
ATOM    337  CG  ASN A  43      16.735  34.657   5.057  1.00 12.65           C
ATOM    338  OD1 ASN A  43      15.670  34.680   5.627  1.00 16.45           O
ATOM    339  ND2 ASN A  43      17.445  35.782   4.692  1.00 16.57           N
ATOM    340  N   THR A  44      17.845  29.928   5.297  1.00  5.54           N
ATOM    341  CA  THR A  44      18.107  28.663   4.633  1.00  5.60           C
ATOM    342  C   THR A  44      17.120  27.622   5.181  1.00  5.17           C
ATOM    343  O   THR A  44      17.024  27.487   6.405  1.00  5.67           O
ATOM    344  CB  THR A  44      19.536  28.234   4.887  1.00  5.75           C
ATOM    345  OG1 THR A  44      20.448  29.254   4.478  1.00  6.92           O
ATOM    346  CG2 THR A  44      19.890  26.988   4.071  1.00  6.25           C
ATOM    347  N   PRO A  45      16.421  26.882   4.336  1.00  4.90           N
ATOM    348  CA  PRO A  45      15.461  25.889   4.825  1.00  5.05           C
ATOM    349  C   PRO A  45      16.161  24.777   5.566  1.00  4.58           C
ATOM    350  O   PRO A  45      17.197  24.278   5.120  1.00  5.56           O
ATOM    351  CB  PRO A  45      14.774  25.407   3.580  1.00  6.06           C
ATOM    352  CG  PRO A  45      15.768  25.643   2.466  1.00  7.14           C
ATOM    353  CD  PRO A  45      16.473  26.911   2.851  1.00  5.74           C
ATOM    354  CB  GLN A  46      16.832  23.970   8.772  1.00  5.48           C
ATOM    355  CG  GLN A  46      17.961  24.911   8.385  1.00  5.65           C
ATOM    356  CD  GLN A  46      18.360  25.857   9.468  1.00  5.40           C
ATOM    357  OE1 GLN A  46      18.430  25.481  10.640  1.00  6.52           O
ATOM    358  NE2 GLN A  46      18.666  27.103   9.099  1.00  7.58           N
ATOM    359  N  AGLN A  46      15.591  24.376   6.711  0.70  5.03           N
ATOM    360  CA AGLN A  46      16.189  23.351   7.552  0.70  5.03           C
ATOM    361  C  AGLN A  46      15.181  22.258   7.810  0.70  6.19           C
ATOM    362  O  AGLN A  46      14.646  21.702   6.859  0.70  7.97           O
ATOM    367  N  ASER A  47      15.027  21.746   8.969  0.70  5.75           N
ATOM    368  CA ASER A  47      14.011  20.744   9.239  0.70  5.27           C
ATOM    369  C  ASER A  47      13.486  21.034  10.587  0.70  5.09           C
ATOM    370  O  ASER A  47      14.202  21.568  11.441  0.70  7.22           O
ATOM    371  CB ASER A  47      14.511  19.316   9.167  0.70  5.36           C
ATOM    372  OG ASER A  47      15.283  18.903  10.317  0.70  3.84           O
ATOM    379  N   TYR A  48      12.250  20.633  10.809  1.00  5.14           N
ATOM    380  CA  TYR A  48      11.519  20.913  12.063  1.00  5.23           C
ATOM    381  C   TYR A  48      11.484  19.651  12.890  1.00  4.52           C
ATOM    382  O   TYR A  48      10.928  18.643  12.478  1.00  5.24           O
ATOM    383  CB  TYR A  48      10.108  21.362  11.716  1.00  6.65           C
ATOM    384  CG  TYR A  48       9.222  21.748  12.889  1.00  9.50           C
ATOM    385  CD1 TYR A  48       9.710  22.281  14.112  1.00 14.55           C
ATOM    386  CD2 TYR A  48       7.866  21.509  12.867  1.00 12.95           C
ATOM    387  CE1 TYR A  48       8.881  22.637  15.214  1.00 17.16           C
ATOM    388  CE2 TYR A  48       7.017  21.955  13.982  1.00 12.19           C
ATOM    389  CZ  TYR A  48       7.580  22.448  15.139  1.00 14.24           C
ATOM    390  OH  TYR A  48       6.813  22.821  16.238  1.00 16.88           O
ATOM    391  N   TRP A  49      12.153  19.674  14.045  1.00  4.84           N
ATOM    392  CA  TRP A  49      12.326  18.485  14.879  1.00  4.85           C
ATOM    393  C   TRP A  49      11.186  18.330  15.864  1.00  5.19           C
ATOM    394  O   TRP A  49      10.858  19.266  16.606  1.00  6.26           O
ATOM    395  CB  TRP A  49      13.647  18.565  15.645  1.00  5.36           C
ATOM    396  CG  TRP A  49      14.872  18.443  14.775  1.00  5.04           C
ATOM    397  CD1 TRP A  49      15.249  19.241  13.740  1.00  5.15           C
ATOM    398  CD2 TRP A  49      15.886  17.434  14.883  1.00  5.08           C
ATOM    399  NE1 TRP A  49      16.442  18.804  13.213  1.00  5.58           N
ATOM    400  CE2 TRP A  49      16.840  17.672  13.874  1.00  4.79           C
ATOM    401  CE3 TRP A  49      16.096  16.333  15.752  1.00  5.66           C
ATOM    402  CZ2 TRP A  49      17.977  16.875  13.708  1.00  5.14           C
ATOM    403  CZ3 TRP A  49      17.201  15.550  15.578  1.00  6.10           C
ATOM    404  CH2 TRP A  49      18.143  15.814  14.570  1.00  5.85           C
ATOM    405  N   LEU A  50      10.592  17.149  15.886  1.00  4.88           N
ATOM    406  CA  LEU A  50       9.522  16.809  16.798  1.00  5.15           C
ATOM    407  C   LEU A  50       9.943  15.641  17.677  1.00  4.89           C
ATOM    408  O   LEU A  50      10.536  14.683  17.202  1.00  5.91           O
ATOM    409  CB  LEU A  50       8.259  16.416  16.033  1.00  6.29           C
ATOM    410  CG  LEU A  50       7.682  17.485  15.114  1.00  7.79           C
ATOM    411  CD1 LEU A  50       6.548  16.936  14.281  1.00 11.24           C
ATOM    412  CD2 LEU A  50       7.233  18.687  15.945  1.00 10.15           C
ATOM    413  N   ASP A  51       9.586  15.682  18.951  1.00  5.21           N
ATOM    414  CA  ASP A  51       9.939  14.639  19.919  1.00  5.84           C
ATOM    415  C   ASP A  51       8.853  14.529  20.967  1.00  5.45           C
ATOM    416  O   ASP A  51       7.715  14.917  20.763  1.00  6.17           O
ATOM    417  CB  ASP A  51      11.336  14.888  20.461  1.00  6.18           C
ATOM    418  CG  ASP A  51      11.444  16.117  21.324  1.00  7.07           C
ATOM    419  OD1 ASP A  51      10.434  16.785  21.621  1.00  7.28           O
ATOM    420  OD2 ASP A  51      12.600  16.416  21.720  1.00  9.46           O
ATOM    421  N   GLN A  52       9.226  13.964  22.107  1.00  6.39           N
ATOM    422  CA  GLN A  52       8.273  13.691  23.177  1.00  7.44           C
ATOM    423  C   GLN A  52       7.717  14.928  23.836  1.00  7.19           C
ATOM    424  O   GLN A  52       6.779  14.830  24.636  1.00  9.82           O
ATOM    425  CB  GLN A  52       8.857  12.697  24.199  1.00  9.81           C
ATOM    426  CG  GLN A  52       9.814  13.331  25.208  1.00 10.48           C
ATOM    427  CD  GLN A  52      11.075  13.897  24.598  1.00 10.65           C
ATOM    428  OE1 GLN A  52      11.633  13.363  23.625  1.00 10.02           O
ATOM    429  NE2 GLN A  52      11.474  15.088  25.084  1.00 16.60           N
ATOM    430  N   ALA A  53       8.239  16.108  23.548  1.00  7.19           N
ATOM    431  CA  ALA A  53       7.595  17.353  23.967  1.00  8.06           C
ATOM    432  C   ALA A  53       6.281  17.619  23.265  1.00  7.29           C
ATOM    433  O   ALA A  53       5.551  18.520  23.658  1.00  8.66           O
ATOM    434  CB  ALA A  53       8.543  18.530  23.759  1.00  9.72           C
ATOM    435  N   PHE A  54       5.970  16.863  22.219  1.00  6.76           N
ATOM    436  CA  PHE A  54       4.735  17.000  21.444  1.00  6.38           C
ATOM    437  C   PHE A  54       3.950  15.718  21.650  1.00  6.00           C
ATOM    438  O   PHE A  54       4.226  14.704  21.029  1.00  7.11           O
ATOM    439  CB  PHE A  54       5.053  17.220  19.968  1.00  6.68           C
ATOM    440  CG  PHE A  54       5.927  18.417  19.686  1.00  6.78           C
ATOM    441  CD1 PHE A  54       7.306  18.349  19.885  1.00  7.40           C
ATOM    442  CD2 PHE A  54       5.380  19.615  19.260  1.00  7.47           C
ATOM    443  CE1 PHE A  54       8.110  19.445  19.625  1.00  8.70           C
ATOM    444  CE2 PHE A  54       6.162  20.690  19.008  1.00  9.47           C
ATOM    445  CZ  PHE A  54       7.535  20.624  19.177  1.00  9.63           C
ATOM    446  N   PRO A  55       2.999  15.695  22.596  1.00  6.53           N
ATOM    447  CA  PRO A  55       2.380  14.426  22.953  1.00  6.88           C
ATOM    448  C   PRO A  55       1.503  13.891  21.841  1.00  6.02           C
ATOM    449  O   PRO A  55       0.995  14.661  21.019  1.00  6.13           O
ATOM    450  CB  PRO A  55       1.496  14.776  24.181  1.00  7.71           C
ATOM    451  CG  PRO A  55       1.173  16.244  23.971  1.00  7.92           C
ATOM    452  CD  PRO A  55       2.455  16.813  23.383  1.00  7.37           C
ATOM    453  N   PRO A  56       1.234  12.591  21.830  1.00  6.21           N
ATOM    454  CA  PRO A  56       0.313  12.019  20.836  1.00  6.29           C
ATOM    455  C   PRO A  56      -0.996  12.757  20.791  1.00  6.28           C
ATOM    456  O   PRO A  56      -1.597  12.877  19.712  1.00  7.41           O
ATOM    457  CB  PRO A  56       0.157  10.561  21.296  1.00  7.34           C
ATOM    458  CG  PRO A  56       1.469  10.266  21.990  1.00  7.91           C
ATOM    459  CD  PRO A  56       1.820  11.535  22.686  1.00  7.30           C
ATOM    460  N   ALA A  57      -1.503  13.248  21.928  1.00  6.73           N
ATOM    461  CA  ALA A  57      -2.790  13.917  21.940  1.00  7.61           C
ATOM    462  C   ALA A  57      -2.847  15.165  21.100  1.00  7.05           C
ATOM    463  O   ALA A  57      -3.954  15.541  20.690  1.00  8.71           O
ATOM    464  CB  ALA A  57      -3.175  14.249  23.391  1.00  9.57           C
ATOM    465  N   THR A  58      -1.728  15.833  20.845  1.00  6.33           N
ATOM    466  CA  THR A  58      -1.747  17.097  20.160  1.00  6.66           C
ATOM    467  C   THR A  58      -0.821  17.204  18.951  1.00  6.15           C
ATOM    468  O   THR A  58      -0.959  18.161  18.193  1.00  6.94           O
ATOM    469  CB  THR A  58      -1.465  18.276  21.103  1.00  6.97           C
ATOM    470  OG1 THR A  58      -0.123  18.208  21.581  1.00  7.26           O
ATOM    471  CG2 THR A  58      -2.410  18.269  22.312  1.00  7.81           C
ATOM    472  N   VAL A  59       0.107  16.264  18.757  1.00  5.86           N
ATOM    473  CA  VAL A  59       1.093  16.424  17.710  1.00  5.63           C
ATOM    474  C   VAL A  59       0.462  16.440  16.318  1.00  5.85           C
ATOM    475  O   VAL A  59       1.023  17.046  15.401  1.00  5.88           O
ATOM    476  CB  VAL A  59       2.219  15.367  17.837  1.00  5.68           C
ATOM    477  CG1 VAL A  59       1.706  13.959  17.530  1.00  5.79           C
ATOM    478  CG2 VAL A  59       3.405  15.729  16.964  1.00  6.11           C
ATOM    479  N   GLY A  60      -0.667  15.781  16.136  1.00  5.95           N
ATOM    480  CA  GLY A  60      -1.319  15.818  14.829  1.00  6.39           C
ATOM    481  C   GLY A  60      -1.625  17.244  14.400  1.00  6.17           C
ATOM    482  O   GLY A  60      -1.381  17.619  13.251  1.00  6.42           O
ATOM    483  N   GLY A  61      -2.184  18.038  15.305  1.00  6.09           N
ATOM    484  CA  GLY A  61      -2.481  19.408  14.951  1.00  6.56           C
ATOM    485  C   GLY A  61      -1.245  20.222  14.692  1.00  6.09           C
ATOM    486  O   GLY A  61      -1.226  21.094  13.823  1.00  6.53           O
ATOM    487  N   THR A  62      -0.177  19.961  15.434  1.00  5.83           N
ATOM    488  CA  THR A  62       1.101  20.636  15.210  1.00  6.18           C
ATOM    489  C   THR A  62       1.627  20.326  13.790  1.00  5.81           C
ATOM    490  O   THR A  62       2.086  21.229  13.054  1.00  6.40           O
ATOM    491  CB  THR A  62       2.103  20.199  16.252  1.00  6.90           C
ATOM    492  OG1 THR A  62       1.579  20.481  17.549  1.00  8.11           O
ATOM    493  CG2 THR A  62       3.437  20.924  16.049  1.00  7.86           C
ATOM    494  N   VAL A  63       1.573  19.061  13.422  1.00  5.48           N
ATOM    495  CA  VAL A  63       2.026  18.618  12.100  1.00  5.74           C
ATOM    496  C   VAL A  63       1.154  19.211  10.996  1.00  5.96           C
ATOM    497  O   VAL A  63       1.673  19.712   9.988  1.00  6.66           O
ATOM    498  CB  VAL A  63       2.079  17.099  12.040  1.00  5.48           C
ATOM    499  CG1 VAL A  63       2.264  16.591  10.614  1.00  6.36           C
ATOM    500  CG2 VAL A  63       3.190  16.577  12.922  1.00  6.12           C
ATOM    501  N   ALA A  64      -0.155  19.171  11.168  1.00  6.21           N
ATOM    502  CA  ALA A  64      -1.055  19.740  10.152  1.00  6.95           C
ATOM    503  C   ALA A  64      -0.791  21.232   9.982  1.00  6.98           C
ATOM    504  O   ALA A  64      -0.820  21.753   8.848  1.00  7.12           O
ATOM    505  CB  ALA A  64      -2.489  19.492  10.533  1.00  7.85           C
ATOM    506  N   ARG A  65      -0.551  21.949  11.068  1.00  6.73           N
ATOM    507  CA  ARG A  65      -0.287  23.381  10.983  1.00  6.91           C
ATOM    508  C   ARG A  65       0.984  23.617  10.157  1.00  6.75           C
ATOM    509  O   ARG A  65       1.013  24.493   9.294  1.00  6.99           O
ATOM    510  CB  ARG A  65      -0.127  23.971  12.377  1.00  7.92           C
ATOM    511  CG  ARG A  65       0.302  25.414  12.377  1.00 10.54           C
ATOM    512  CD  ARG A  65       0.564  25.899  13.810  1.00 12.18           C
ATOM    513  NE  ARG A  65       0.946  27.286  13.954  1.00 15.84           N
ATOM    514  CZ  ARG A  65       2.222  27.676  13.926  1.00 22.00           C
ATOM    515  NH1 ARG A  65       3.209  26.791  13.759  1.00 23.17           N
ATOM    516  NH2 ARG A  65       2.535  28.955  14.056  1.00 23.95           N
ATOM    517  N   TYR A  66       2.047  22.883  10.447  1.00  6.71           N
ATOM    518  CA  TYR A  66       3.323  23.083   9.780  1.00  6.96           C
ATOM    519  C   TYR A  66       3.247  22.718   8.299  1.00  6.22           C
ATOM    520  O   TYR A  66       3.701  23.473   7.433  1.00  6.53           O
ATOM    521  CB  TYR A  66       4.422  22.286  10.484  1.00  7.84           C
ATOM    522  CG  TYR A  66       5.826  22.742  10.089  1.00  9.34           C
ATOM    523  CD1 TYR A  66       6.429  23.838  10.722  1.00 11.01           C
ATOM    524  CD2 TYR A  66       6.556  22.089   9.152  1.00  8.81           C
ATOM    525  CE1 TYR A  66       7.716  24.217  10.402  1.00 11.22           C
ATOM    526  CE2 TYR A  66       7.843  22.465   8.848  1.00  8.87           C
ATOM    527  CZ  TYR A  66       8.385  23.547   9.454  1.00  9.86           C
ATOM    528  OH  TYR A  66       9.689  23.950   9.152  1.00 11.59           O
ATOM    529  N   THR A  67       2.673  21.568   8.003  1.00  6.02           N
ATOM    530  CA  THR A  67       2.572  21.162   6.607  1.00  6.30           C
ATOM    531  C   THR A  67       1.609  22.066   5.838  1.00  6.06           C
ATOM    532  O   THR A  67       1.852  22.316   4.649  1.00  6.18           O
ATOM    533  CB  THR A  67       2.236  19.691   6.422  1.00  8.48           C
ATOM    534  OG1 THR A  67       0.912  19.422   6.896  1.00 11.07           O
ATOM    535  CG2 THR A  67       3.213  18.772   7.074  1.00  9.41           C
ATOM    536  N   GLY A  68       0.552  22.522   6.476  1.00  5.97           N
ATOM    537  CA  GLY A  68      -0.340  23.454   5.836  1.00  6.17           C
ATOM    538  C   GLY A  68       0.311  24.801   5.573  1.00  5.80           C
ATOM    539  O   GLY A  68       0.078  25.420   4.520  1.00  6.26           O
ATOM    540  N   ALA A  69       1.141  25.271   6.500  1.00  5.72           N
ATOM    541  CA  ALA A  69       1.886  26.514   6.308  1.00  6.19           C
ATOM    542  C   ALA A  69       2.848  26.367   5.157  1.00  5.44           C
ATOM    543  O   ALA A  69       3.001  27.263   4.325  1.00  5.89           O
ATOM    544  CB  ALA A  69       2.585  26.926   7.590  1.00  6.48           C
ATOM    545  N   ALA A  70       3.537  25.227   5.073  1.00  5.29           N
ATOM    546  CA  ALA A  70       4.468  25.027   3.961  1.00  5.45           C
ATOM    547  C   ALA A  70       3.709  25.035   2.631  1.00  5.45           C
ATOM    548  O   ALA A  70       4.159  25.644   1.657  1.00  5.99           O
ATOM    549  CB  ALA A  70       5.243  23.742   4.181  1.00  5.34           C
ATOM    550  N   GLN A  71       2.586  24.352   2.579  1.00  5.67           N
ATOM    551  CA  GLN A  71       1.767  24.339   1.377  1.00  5.89           C
ATOM    552  C   GLN A  71       1.328  25.770   1.002  1.00  5.82           C
ATOM    553  O   GLN A  71       1.349  26.123  -0.204  1.00  6.79           O
ATOM    554  CB AGLN A  71       0.592  23.426   1.528  0.55  6.59           C
ATOM    555  CG AGLN A  71      -0.285  23.431   0.303  0.55  8.42           C
ATOM    556  CD AGLN A  71      -1.095  22.179   0.206  0.55  8.49           C
ATOM    557  OE1AGLN A  71      -2.046  21.941   0.969  0.55 10.11           O
ATOM    558  NE2AGLN A  71      -0.689  21.313  -0.690  0.55  8.88           N
ATOM    564  N   ALA A  72       0.960  26.594   1.972  1.00  5.45           N
ATOM    565  CA  ALA A  72       0.584  27.976   1.714  1.00  5.08           C
ATOM    566  C   ALA A  72       1.765  28.810   1.207  1.00  4.95           C
ATOM    567  O   ALA A  72       1.561  29.823   0.561  1.00  5.81           O
ATOM    568  CB  ALA A  72      -0.017  28.602   2.947  1.00  5.85           C
ATOM    569  N   ALA A  73       2.992  28.368   1.495  1.00  5.59           N
ATOM    570  CA  ALA A  73       4.193  28.995   1.010  1.00  6.23           C
ATOM    571  C   ALA A  73       4.674  28.387  -0.317  1.00  6.40           C
ATOM    572  O   ALA A  73       5.699  28.802  -0.845  1.00  8.45           O
ATOM    573  CB  ALA A  73       5.315  28.893   2.055  1.00  6.93           C
ATOM    574  N   GLY A  74       3.976  27.406  -0.863  1.00  6.35           N
ATOM    575  CA  GLY A  74       4.389  26.708  -2.079  1.00  6.74           C
ATOM    576  C   GLY A  74       5.665  25.943  -1.919  1.00  6.08           C
ATOM    577  O   GLY A  74       6.433  25.836  -2.878  1.00  7.25           O
ATOM    578  N   ALA A  75       5.896  25.358  -0.737  1.00  5.98           N
ATOM    579  CA  ALA A  75       7.176  24.790  -0.382  1.00  5.84           C
ATOM    580  C   ALA A  75       7.015  23.426   0.256  1.00  5.28           C
ATOM    581  O   ALA A  75       5.967  23.096   0.815  1.00  6.21           O
ATOM    582  CB  ALA A  75       7.896  25.731   0.584  1.00  6.76           C
ATOM    583  N   MET A  76       8.083  22.640   0.198  1.00  5.26           N
ATOM    584  CA  MET A  76       8.139  21.303   0.782  1.00  5.02           C
ATOM    585  C   MET A  76       8.643  21.376   2.223  1.00  4.99           C
ATOM    586  O   MET A  76       9.801  21.766   2.432  1.00  5.59           O
ATOM    587  CB  MET A  76       9.073  20.440  -0.043  1.00  5.60           C
ATOM    588  CG  MET A  76       9.378  19.083   0.551  1.00  5.99           C
ATOM    589  SD  MET A  76       7.957  17.982   0.765  1.00  6.21           S
ATOM    590  CE  MET A  76       7.865  17.209  -0.823  1.00  8.87           C
ATOM    591  N   PRO A  77       7.826  21.009   3.210  1.00  5.15           N
ATOM    592  CA  PRO A  77       8.310  20.989   4.606  1.00  5.39           C
ATOM    593  C   PRO A  77       9.148  19.752   4.848  1.00  4.94           C
ATOM    594  O   PRO A  77       8.791  18.675   4.390  1.00  6.49           O
ATOM    595  CB  PRO A  77       7.022  20.962   5.407  1.00  6.19           C
ATOM    596  CG  PRO A  77       6.051  20.209   4.547  1.00  6.33           C
ATOM    597  CD  PRO A  77       6.435  20.509   3.111  1.00  5.54           C
ATOM    598  N   VAL A  78      10.194  19.895   5.654  1.00  5.11           N
ATOM    599  CA  VAL A  78      11.006  18.788   6.129  1.00  4.32           C
ATOM    600  C   VAL A  78      10.805  18.693   7.633  1.00  4.33           C
ATOM    601  O   VAL A  78      11.011  19.681   8.366  1.00  4.61           O
ATOM    602  CB  VAL A  78      12.487  18.983   5.781  1.00  5.64           C
ATOM    603  CG1 VAL A  78      13.258  17.747   6.158  1.00  6.48           C
ATOM    604  CG2 VAL A  78      12.694  19.309   4.292  1.00  7.41           C
ATOM    605  N   LEU A  79      10.389  17.516   8.072  1.00  4.58           N
ATOM    606  CA  LEU A  79      10.160  17.218   9.493  1.00  5.09           C
ATOM    607  C   LEU A  79      11.078  16.100   9.916  1.00  4.62           C
ATOM    608  O   LEU A  79      11.235  15.138   9.187  1.00  6.32           O
ATOM    609  CB ALEU A  79       8.719  16.851   9.764  0.70  7.04           C
ATOM    610  CG ALEU A  79       7.719  18.005   9.521  0.70  8.12           C
ATOM    611  CD1ALEU A  79       7.189  17.900   8.122  0.70  9.68           C
ATOM    612  CD2ALEU A  79       6.599  18.050  10.501  0.70 11.95           C
ATOM    617  N   THR A  80      11.646  16.238  11.106  1.00  4.42           N
ATOM    618  CA  THR A  80      12.523  15.220  11.671  1.00  3.98           C
ATOM    619  C   THR A  80      11.848  14.642  12.904  1.00  4.11           C
ATOM    620  O   THR A  80      11.566  15.388  13.835  1.00  5.49           O
ATOM    621  CB  THR A  80      13.877  15.812  11.990  1.00  5.04           C
ATOM    622  OG1 THR A  80      14.432  16.280  10.730  1.00  6.15           O
ATOM    623  CG2 THR A  80      14.826  14.790  12.586  1.00  5.68           C
ATOM    624  N   LEU A  81      11.584  13.347  12.893  1.00  3.93           N
ATOM    625  CA  LEU A  81      10.987  12.667  14.037  1.00  4.40           C
ATOM    626  C   LEU A  81      12.085  12.117  14.911  1.00  4.19           C
ATOM    627  O   LEU A  81      12.916  11.339  14.447  1.00  4.93           O
ATOM    628  CB  LEU A  81      10.033  11.564  13.570  1.00  5.01           C
ATOM    629  CG  LEU A  81       8.913  12.016  12.633  1.00  6.16           C
ATOM    630  CD1 LEU A  81       8.024  10.824  12.318  1.00  7.26           C
ATOM    631  CD2 LEU A  81       8.102  13.161  13.198  1.00  6.92           C
ATOM    632  N   TYR A  82      12.087  12.498  16.182  1.00  4.12           N
ATOM    633  CA  TYR A  82      13.167  12.176  17.094  1.00  4.46           C
ATOM    634  C   TYR A  82      12.592  11.836  18.477  1.00  4.72           C
ATOM    635  O   TYR A  82      12.892  12.472  19.472  1.00  5.40           O
ATOM    636  CB  TYR A  82      14.154  13.344  17.128  1.00  4.84           C
ATOM    637  CG  TYR A  82      15.506  13.069  17.736  1.00  4.73           C
ATOM    638  CD1 TYR A  82      16.242  11.936  17.449  1.00  5.31           C
ATOM    639  CD2 TYR A  82      16.077  14.013  18.609  1.00  5.26           C
ATOM    640  CE1 TYR A  82      17.502  11.736  17.982  1.00  5.66           C
ATOM    641  CE2 TYR A  82      17.352  13.816  19.146  1.00  5.54           C
ATOM    642  CZ  TYR A  82      18.059  12.696  18.829  1.00  5.64           C
ATOM    643  OH  TYR A  82      19.310  12.518  19.381  1.00  6.40           O
ATOM    644  N   GLY A  83      11.720  10.834  18.481  1.00  4.80           N
ATOM    645  CA  GLY A  83      11.005  10.415  19.679  1.00  5.38           C
ATOM    646  C   GLY A  83      11.251   8.992  20.134  1.00  4.98           C
ATOM    647  O   GLY A  83      10.520   8.531  21.024  1.00  5.49           O
ATOM    648  N   ILE A  84      12.214   8.277  19.564  1.00  4.96           N
ATOM    649  CA  ILE A  84      12.341   6.852  19.821  1.00  5.23           C
ATOM    650  C   ILE A  84      12.580   6.601  21.321  1.00  5.42           C
ATOM    651  O   ILE A  84      13.310   7.339  21.986  1.00  5.85           O
ATOM    652  CB  ILE A  84      13.481   6.250  18.953  1.00  5.86           C
ATOM    653  CG1 ILE A  84      13.309   4.745  18.746  1.00  6.11           C
ATOM    654  CG2 ILE A  84      14.838   6.546  19.519  1.00  6.21           C
ATOM    655  CD1 ILE A  84      12.107   4.374  17.867  1.00  6.83           C
ATOM    656  N   PRO A  85      11.999   5.519  21.876  1.00  5.44           N
ATOM    657  CA  PRO A  85      12.346   5.178  23.257  1.00  6.04           C
ATOM    658  C   PRO A  85      13.851   4.947  23.389  1.00  6.19           C
ATOM    659  O   PRO A  85      14.520   4.430  22.511  1.00  6.19           O
ATOM    660  CB  PRO A  85      11.504   3.940  23.560  1.00  6.56           C
ATOM    661  CG  PRO A  85      10.332   4.088  22.652  1.00  6.74           C
ATOM    662  CD  PRO A  85      10.930   4.657  21.374  1.00  6.27           C
ATOM    663  N   HIS A  86      14.378   5.324  24.557  1.00  6.50           N
ATOM    664  CA  HIS A  86      15.804   5.197  24.838  1.00  6.77           C
ATOM    665  C   HIS A  86      16.629   6.040  23.871  1.00  6.40           C
ATOM    666  O   HIS A  86      17.732   5.683  23.475  1.00  7.03           O
ATOM    667  CB  HIS A  86      16.287   3.731  24.838  1.00  7.37           C
ATOM    668  CG  HIS A  86      15.304   2.806  25.480  1.00  8.18           C
ATOM    669  ND1 HIS A  86      14.861   2.946  26.788  1.00 10.22           N
ATOM    670  CD2 HIS A  86      14.626   1.743  24.973  1.00  8.08           C
ATOM    671  CE1 HIS A  86      13.968   1.995  27.036  1.00 11.05           C
ATOM    672  NE2 HIS A  86      13.820   1.241  25.960  1.00  9.85           N
ATOM    673  N   ARG A  87      16.084   7.203  23.515  1.00  6.66           N
ATOM    674  CA  ARG A  87      16.719   8.077  22.537  1.00  6.69           C
ATOM    675  C   ARG A  87      18.145   8.413  22.984  1.00  6.54           C
ATOM    676  O   ARG A  87      18.413   8.706  24.149  1.00  7.34           O
ATOM    677  CB  ARG A  87      15.909   9.375  22.394  1.00  6.63           C
ATOM    678  CG  ARG A  87      16.300  10.213  21.211  1.00  5.80           C
ATOM    679  CD  ARG A  87      15.474  11.475  21.112  1.00  6.07           C
ATOM    680  NE  ARG A  87      15.862  12.432  22.133  1.00  6.73           N
ATOM    681  CZ  ARG A  87      15.297  13.624  22.253  1.00  6.59           C
ATOM    682  NH1 ARG A  87      14.280  13.960  21.484  1.00  6.74           N
ATOM    683  NH2 ARG A  87      15.704  14.477  23.173  1.00  9.10           N
ATOM    684  N   ASP A  88      19.069   8.377  22.037  1.00  6.76           N
ATOM    685  CA  ASP A  88      20.465   8.706  22.256  1.00  7.00           C
ATOM    686  C   ASP A  88      21.135   7.792  23.260  1.00  7.45           C
ATOM    687  O   ASP A  88      22.216   8.131  23.761  1.00  8.23           O
ATOM    688  CB  ASP A  88      20.660  10.166  22.662  1.00  7.14           C
ATOM    689  CG  ASP A  88      21.955  10.736  22.194  1.00  7.53           C
ATOM    690  OD1 ASP A  88      22.334  10.495  21.022  1.00  7.71           O
ATOM    691  OD2 ASP A  88      22.608  11.457  22.975  1.00  8.07           O
ATOM    692  N   CYS A  89      20.543   6.635  23.551  1.00  8.44           N
ATOM    693  CA  CYS A  89      21.087   5.724  24.535  1.00  8.99           C
ATOM    694  C   CYS A  89      21.414   6.441  25.841  1.00  9.86           C
ATOM    695  O   CYS A  89      22.343   6.061  26.534  1.00 12.48           O
ATOM    696  CB  CYS A  89      22.305   4.959  23.974  1.00 10.74           C
ATOM    697  SG  CYS A  89      21.977   4.032  22.477  1.00 13.05           S
ATOM    698  N   GLY A  90      20.599   7.427  26.202  1.00 10.49           N
ATOM    699  CA  GLY A  90      20.720   8.121  27.460  1.00 12.06           C
ATOM    700  C   GLY A  90      21.873   9.107  27.577  1.00 11.41           C
ATOM    701  O   GLY A  90      22.184   9.548  28.671  1.00 13.69           O
ATOM    702  N   SER A  91      22.461   9.514  26.448  1.00  9.84           N
ATOM    703  CA  SER A  91      23.575  10.456  26.413  1.00 10.22           C
ATOM    704  C   SER A  91      23.024  11.900  26.302  1.00  8.65           C
ATOM    705  O   SER A  91      21.945  12.189  26.814  1.00  9.44           O
ATOM    706  CB  SER A  91      24.548  10.065  25.307  1.00 10.54           C
ATOM    707  OG  SER A  91      25.698  10.885  25.297  1.00 15.18           O
ATOM    708  N   TYR A  92      23.791  12.809  25.696  1.00  8.49           N
ATOM    709  CA  TYR A  92      23.495  14.227  25.761  1.00  8.16           C
ATOM    710  C   TYR A  92      22.120  14.582  25.230  1.00  7.56           C
ATOM    711  O   TYR A  92      21.538  15.566  25.656  1.00  9.13           O
ATOM    712  CB  TYR A  92      24.519  15.049  25.011  1.00  9.48           C
ATOM    713  CG  TYR A  92      25.918  14.817  25.485  1.00  9.54           C
ATOM    714  CD1 TYR A  92      26.284  14.968  26.806  1.00 11.73           C
ATOM    715  CD2 TYR A  92      26.879  14.378  24.615  1.00 12.78           C
ATOM    716  CE1 TYR A  92      27.567  14.727  27.237  1.00 12.53           C
ATOM    717  CE2 TYR A  92      28.184  14.154  25.017  1.00 15.24           C
ATOM    718  CZ  TYR A  92      28.511  14.308  26.344  1.00 12.76           C
ATOM    719  OH  TYR A  92      29.811  14.081  26.742  1.00 15.99           O
ATOM    720  N   ALA A  93      21.617  13.824  24.262  1.00  7.52           N
ATOM    721  CA  ALA A  93      20.317  14.075  23.647  1.00  7.60           C
ATOM    722  C   ALA A  93      19.297  13.047  24.146  1.00  7.39           C
ATOM    723  O   ALA A  93      18.340  12.702  23.429  1.00  7.97           O
ATOM    724  CB  ALA A  93      20.398  14.113  22.136  1.00  8.34           C
ATOM    725  N   SER A  94      19.433  12.600  25.385  1.00  7.64           N
ATOM    726  CA  SER A  94      18.469  11.710  25.971  1.00  8.25           C
ATOM    727  C   SER A  94      17.062  12.267  25.868  1.00  8.38           C
ATOM    728  O   SER A  94      16.845  13.469  25.896  1.00  9.52           O
ATOM    729  CB  SER A  94      18.863  11.436  27.436  1.00  9.64           C
ATOM    730  OG  SER A  94      18.713  12.586  28.204  1.00 14.38           O
ATOM    731  N   GLY A  95      16.084  11.368  25.803  1.00  8.86           N
ATOM    732  CA  GLY A  95      14.676  11.731  25.696  1.00  8.86           C
ATOM    733  C   GLY A  95      13.924  10.589  25.025  1.00  7.76           C
ATOM    734  O   GLY A  95      14.229   9.421  25.239  1.00  8.19           O
ATOM    735  N   GLY A  96      12.951  10.968  24.202  1.00  7.74           N
ATOM    736  CA  GLY A  96      12.089   9.993  23.605  1.00  7.14           C
ATOM    737  C   GLY A  96      10.911   9.601  24.471  1.00  6.31           C
ATOM    738  O   GLY A  96      10.867   9.898  25.661  1.00  7.86           O
ATOM    739  N   PHE A  97       9.961   8.936  23.856  1.00  6.18           N
ATOM    740  CA  PHE A  97       8.821   8.419  24.573  1.00  6.42           C
ATOM    741  C   PHE A  97       9.226   7.282  25.520  1.00  7.10           C
ATOM    742  O   PHE A  97      10.230   6.615  25.334  1.00  7.98           O
ATOM    743  CB  PHE A  97       7.724   7.979  23.600  1.00  6.82           C
ATOM    744  CG  PHE A  97       7.002   9.146  23.039  1.00  6.78           C
ATOM    745  CD1 PHE A  97       6.050   9.793  23.814  1.00  7.93           C
ATOM    746  CD2 PHE A  97       7.393   9.738  21.831  1.00  6.68           C
ATOM    747  CE1 PHE A  97       5.452  10.953  23.369  1.00  9.12           C
ATOM    748  CE2 PHE A  97       6.772  10.915  21.400  1.00  7.10           C
ATOM    749  CZ  PHE A  97       5.827  11.519  22.176  1.00  8.70           C
ATOM    750  N   ALA A  98       8.426   7.071  26.549  1.00  7.68           N
ATOM    751  CA  ALA A  98       8.757   6.100  27.566  1.00  8.76           C
ATOM    752  C   ALA A  98       8.710   4.691  27.065  1.00  7.82           C
ATOM    753  O   ALA A  98       9.542   3.865  27.451  1.00  9.83           O
ATOM    754  CB  ALA A  98       7.832   6.255  28.777  1.00 10.80           C
ATOM    755  N   THR A  99       7.697   4.372  26.263  1.00  7.84           N
ATOM    756  CA  THR A  99       7.423   3.004  25.864  1.00  7.68           C
ATOM    757  C   THR A  99       7.130   2.950  24.355  1.00  7.04           C
ATOM    758  O   THR A  99       6.779   3.953  23.713  1.00  7.03           O
ATOM    759  CB  THR A  99       6.232   2.408  26.581  1.00  8.94           C
ATOM    760  OG1 THR A  99       5.056   3.132  26.170  1.00  9.79           O
ATOM    761  CG2 THR A  99       6.370   2.473  28.098  1.00 10.45           C
ATOM    762  N   GLY A 100       7.218   1.735  23.839  1.00  7.39           N
ATOM    763  CA  GLY A 100       6.828   1.501  22.473  1.00  7.87           C
ATOM    764  C   GLY A 100       5.366   1.791  22.205  1.00  6.86           C
ATOM    765  O   GLY A 100       5.026   2.320  21.122  1.00  6.99           O
ATOM    766  N   THR A 101       4.482   1.496  23.157  1.00  7.30           N
ATOM    767  CA  THR A 101       3.080   1.844  22.968  1.00  7.73           C
ATOM    768  C   THR A 101       2.872   3.346  22.780  1.00  6.66           C
ATOM    769  O   THR A 101       2.110   3.771  21.922  1.00  7.33           O
ATOM    770  CB  THR A 101       2.306   1.365  24.223  1.00  9.22           C
ATOM    771  OG1 THR A 101       2.356  -0.049  24.272  1.00 11.50           O
ATOM    772  CG2 THR A 101       0.852   1.801  24.174  1.00 11.75           C
ATOM    773  N   ASP A 102       3.574   4.133  23.571  1.00  6.53           N
ATOM    774  CA  ASP A 102       3.487   5.575  23.393  1.00  7.02           C
ATOM    775  C   ASP A 102       4.041   6.035  22.059  1.00  5.88           C
ATOM    776  O   ASP A 102       3.443   6.893  21.402  1.00  6.44           O
ATOM    777  CB  ASP A 102       4.166   6.314  24.512  1.00  7.87           C
ATOM    778  CG  ASP A 102       3.341   6.233  25.807  1.00 11.89           C
ATOM    779  OD1 ASP A 102       2.111   5.955  25.731  1.00 14.69           O
ATOM    780  OD2 ASP A 102       3.887   6.479  26.849  1.00 15.28           O
ATOM    781  N   TYR A 103       5.164   5.455  21.645  1.00  5.54           N
ATOM    782  CA  TYR A 103       5.751   5.806  20.358  1.00  5.09           C
ATOM    783  C   TYR A 103       4.790   5.497  19.214  1.00  4.91           C
ATOM    784  O   TYR A 103       4.622   6.307  18.299  1.00  5.39           O
ATOM    785  CB  TYR A 103       7.077   5.061  20.158  1.00  5.35           C
ATOM    786  CG  TYR A 103       7.805   5.570  18.935  1.00  5.16           C
ATOM    787  CD1 TYR A 103       8.523   6.757  19.000  1.00  5.24           C
ATOM    788  CD2 TYR A 103       7.750   4.909  17.713  1.00  5.88           C
ATOM    789  CE1 TYR A 103       9.156   7.284  17.895  1.00  5.30           C
ATOM    790  CE2 TYR A 103       8.390   5.440  16.605  1.00  5.53           C
ATOM    791  CZ  TYR A 103       9.084   6.618  16.684  1.00  5.38           C
ATOM    792  OH  TYR A 103       9.690   7.116  15.560  1.00  5.84           O
ATOM    793  N   ARG A 104       4.141   4.329  19.252  1.00  5.44           N
ATOM    794  CA  ARG A 104       3.196   3.959  18.219  1.00  5.80           C
ATOM    795  C   ARG A 104       2.035   4.949  18.169  1.00  5.86           C
ATOM    796  O   ARG A 104       1.584   5.365  17.095  1.00  6.00           O
ATOM    797  CB  ARG A 104       2.703   2.533  18.440  1.00  5.95           C
ATOM    798  CG AARG A 104       3.767   1.495  18.151  0.60  6.15           C
ATOM    799  CD AARG A 104       3.482   0.186  18.836  0.60  7.20           C
ATOM    800  NE AARG A 104       4.424  -0.864  18.554  0.60  9.37           N
ATOM    801  CZ AARG A 104       4.373  -1.744  17.574  0.60 10.71           C
ATOM    802  NH1AARG A 104       3.284  -1.849  16.810  0.60 12.87           N
ATOM    803  NH2AARG A 104       5.383  -2.599  17.440  0.60 14.08           N
ATOM    810  N   GLY A 105       1.505   5.340  19.337  1.00  5.81           N
ATOM    811  CA  GLY A 105       0.456   6.332  19.381  1.00  6.20           C
ATOM    812  C   GLY A 105       0.881   7.670  18.822  1.00  5.48           C
ATOM    813  O   GLY A 105       0.088   8.372  18.173  1.00  6.24           O
ATOM    814  N   TRP A 106       2.128   8.043  19.079  1.00  5.16           N
ATOM    815  CA  TRP A 106       2.692   9.260  18.523  1.00  5.06           C
ATOM    816  C   TRP A 106       2.749   9.222  17.014  1.00  5.07           C
ATOM    817  O   TRP A 106       2.322  10.161  16.348  1.00  5.44           O
ATOM    818  CB  TRP A 106       4.076   9.476  19.124  1.00  5.05           C
ATOM    819  CG  TRP A 106       4.692  10.799  18.839  1.00  5.09           C
ATOM    820  CD1 TRP A 106       4.319  12.007  19.346  1.00  5.37           C
ATOM    821  CD2 TRP A 106       5.918  11.024  18.127  1.00  4.85           C
ATOM    822  NE1 TRP A 106       5.210  12.974  18.963  1.00  5.53           N
ATOM    823  CE2 TRP A 106       6.230  12.389  18.252  1.00  5.39           C
ATOM    824  CE3 TRP A 106       6.815  10.183  17.458  1.00  5.68           C
ATOM    825  CZ2 TRP A 106       7.412  12.935  17.703  1.00  5.84           C
ATOM    826  CZ3 TRP A 106       7.961  10.710  16.948  1.00  6.13           C
ATOM    827  CH2 TRP A 106       8.250  12.076  17.074  1.00  6.03           C
ATOM    828  N   ILE A 107       3.279   8.146  16.460  1.00  5.22           N
ATOM    829  CA  ILE A 107       3.312   7.959  15.021  1.00  5.45           C
ATOM    830  C   ILE A 107       1.919   8.025  14.410  1.00  5.50           C
ATOM    831  O   ILE A 107       1.719   8.647  13.372  1.00  5.60           O
ATOM    832  CB  ILE A 107       4.030   6.647  14.660  1.00  5.52           C
ATOM    833  CG1 ILE A 107       5.525   6.703  14.998  1.00  5.52           C
ATOM    834  CG2 ILE A 107       3.800   6.248  13.199  1.00  5.95           C
ATOM    835  CD1 ILE A 107       6.319   7.777  14.256  1.00  6.51           C
ATOM    836  N   ASP A 108       0.951   7.374  15.037  1.00  5.54           N
ATOM    837  CA  ASP A 108      -0.402   7.429  14.523  1.00  6.20           C
ATOM    838  C   ASP A 108      -0.889   8.885  14.433  1.00  5.94           C
ATOM    839  O   ASP A 108      -1.514   9.290  13.428  1.00  6.96           O
ATOM    840  CB  ASP A 108      -1.375   6.682  15.429  1.00  6.71           C
ATOM    841  CG  ASP A 108      -1.181   5.204  15.494  1.00  7.41           C
ATOM    842  OD1 ASP A 108      -0.511   4.646  14.600  1.00  8.20           O
ATOM    843  OD2 ASP A 108      -1.729   4.559  16.428  1.00  9.85           O
ATOM    844  N   ALA A 109      -0.584   9.667  15.437  1.00  5.83           N
ATOM    845  CA  ALA A 109      -0.991  11.067  15.455  1.00  6.42           C
ATOM    846  C   ALA A 109      -0.249  11.910  14.427  1.00  5.93           C
ATOM    847  O   ALA A 109      -0.864  12.758  13.759  1.00  6.22           O
ATOM    848  CB  ALA A 109      -0.814  11.642  16.854  1.00  6.74           C
ATOM    849  N   VAL A 110       1.049  11.682  14.268  1.00  5.59           N
ATOM    850  CA  VAL A 110       1.790  12.355  13.217  1.00  5.81           C
ATOM    851  C   VAL A 110       1.175  12.061  11.849  1.00  5.94           C
ATOM    852  O   VAL A 110       0.955  12.974  11.041  1.00  6.45           O
ATOM    853  CB  VAL A 110       3.278  11.979  13.261  1.00  5.72           C
ATOM    854  CG1 VAL A 110       4.027  12.503  12.033  1.00  6.47           C
ATOM    855  CG2 VAL A 110       3.951  12.491  14.527  1.00  6.33           C
ATOM    856  N   ALA A 111       0.886  10.793  11.591  1.00  6.21           N
ATOM    857  CA  ALA A 111       0.307  10.403  10.316  1.00  7.33           C
ATOM    858  C   ALA A 111      -1.063  11.075  10.124  1.00  7.52           C
ATOM    859  O   ALA A 111      -1.392  11.500   9.001  1.00  8.49           O
ATOM    860  CB  ALA A 111       0.208   8.886  10.219  1.00  8.22           C
ATOM    861  N   SER A 112      -1.859  11.166  11.168  1.00  8.16           N
ATOM    862  C   SER A 112      -2.935  13.306  10.687  1.00  8.09           C
ATOM    863  O   SER A 112      -3.670  13.830   9.829  1.00 10.10           O
ATOM    864  CA ASER A 112      -3.134  11.858  11.077  0.70  9.45           C
ATOM    865  CB ASER A 112      -3.854  11.780  12.426  0.70 10.43           C
ATOM    866  OG ASER A 112      -5.095  12.421  12.354  0.70 12.43           O
ATOM    870  N   GLY A 113      -1.952  13.965  11.262  1.00  7.58           N
ATOM    871  CA  GLY A 113      -1.680  15.345  10.922  1.00  7.57           C
ATOM    872  C   GLY A 113      -1.191  15.527   9.512  1.00  7.02           C
ATOM    873  O   GLY A 113      -1.461  16.553   8.891  1.00  8.63           O
ATOM    874  N   LEU A 114      -0.416  14.574   9.001  1.00  7.01           N
ATOM    875  CA  LEU A 114       0.109  14.676   7.629  1.00  7.51           C
ATOM    876  C   LEU A 114      -1.025  14.607   6.629  1.00  7.77           C
ATOM    877  O   LEU A 114      -0.980  15.254   5.586  1.00  8.09           O
ATOM    878  CB  LEU A 114       1.079  13.539   7.331  1.00  7.83           C
ATOM    879  CG  LEU A 114       2.441  13.626   8.023  1.00  7.49           C
ATOM    880  CD1 LEU A 114       3.262  12.389   7.765  1.00  9.75           C
ATOM    881  CD2 LEU A 114       3.187  14.863   7.585  1.00  8.56           C
ATOM    882  N   GLY A 115      -2.012  13.755   6.869  1.00  8.64           N
ATOM    883  CA  GLY A 115      -3.110  13.556   5.929  1.00  9.43           C
ATOM    884  C   GLY A 115      -2.567  13.118   4.569  1.00  8.13           C
ATOM    885  O   GLY A 115      -1.839  12.134   4.484  1.00  9.01           O
ATOM    886  N   SER A 116      -2.907  13.872   3.523  1.00  8.49           N
ATOM    887  C   SER A 116      -1.455  14.776   1.733  1.00  7.67           C
ATOM    888  O   SER A 116      -1.190  14.928   0.546  1.00  9.02           O
ATOM    889  CA ASER A 116      -2.421  13.667   2.165  0.58  8.45           C
ATOM    890  CB ASER A 116      -3.601  13.606   1.200  0.58 10.92           C
ATOM    891  OG ASER A 116      -4.414  14.749   1.326  0.58 12.59           O
ATOM    895  N   SER A 117      -0.946  15.564   2.688  1.00  7.53           N
ATOM    896  C   SER A 117       1.291  16.398   2.048  1.00  6.98           C
ATOM    897  O   SER A 117       1.858  15.442   2.587  1.00  6.98           O
ATOM    898  CA ASER A 117      -0.152  16.722   2.345  0.60  8.17           C
ATOM    899  CB ASER A 117      -0.148  17.723   3.486  0.60  8.85           C
ATOM    900  OG ASER A 117      -1.441  18.159   3.746  0.60 12.10           O
ATOM    904  N   PRO A 118       1.930  17.200   1.201  1.00  7.23           N
ATOM    905  CA  PRO A 118       3.361  16.975   0.938  1.00  7.05           C
ATOM    906  C   PRO A 118       4.203  17.157   2.185  1.00  6.07           C
ATOM    907  O   PRO A 118       4.018  18.122   2.944  1.00  6.68           O
ATOM    908  CB  PRO A 118       3.712  18.047  -0.097  1.00  7.80           C
ATOM    909  CG  PRO A 118       2.419  18.347  -0.764  1.00  8.49           C
ATOM    910  CD  PRO A 118       1.423  18.284   0.348  1.00  7.80           C
ATOM    911  N   ALA A 119       5.167  16.274   2.376  1.00  5.40           N
ATOM    912  CA  ALA A 119       6.129  16.402   3.460  1.00  5.42           C
ATOM    913  C   ALA A 119       7.302  15.516   3.216  1.00  5.17           C
ATOM    914  O   ALA A 119       7.151  14.474   2.563  1.00  7.24           O
ATOM    915  CB  ALA A 119       5.483  16.030   4.802  1.00  6.77           C
ATOM    916  N   THR A 120       8.449  15.898   3.724  1.00  4.97           N
ATOM    917  CA  THR A 120       9.652  15.070   3.768  1.00  5.03           C
ATOM    918  C   THR A 120       9.863  14.707   5.226  1.00  4.75           C
ATOM    919  O   THR A 120       9.892  15.619   6.058  1.00  5.96           O
ATOM    920  CB  THR A 120      10.826  15.860   3.203  1.00  5.68           C
ATOM    921  OG1 THR A 120      10.556  16.188   1.840  1.00  7.11           O
ATOM    922  CG2 THR A 120      12.139  15.085   3.230  1.00  6.35           C
ATOM    923  N   ILE A 121       9.987  13.437   5.533  1.00  4.67           N
ATOM    924  CA  ILE A 121      10.109  12.986   6.902  1.00  4.86           C
ATOM    925  C   ILE A 121      11.422  12.252   7.094  1.00  4.15           C
ATOM    926  O   ILE A 121      11.697  11.284   6.385  1.00  5.54           O
ATOM    927  CB  ILE A 121       8.959  12.029   7.289  1.00  5.73           C
ATOM    928  CG1AILE A 121       7.548  12.496   6.904  0.70  7.16           C
ATOM    929  CG2AILE A 121       9.065  11.757   8.784  0.70  6.59           C
ATOM    930  CD1AILE A 121       7.156  13.771   7.560  0.70  7.97           C
ATOM    934  N   ILE A 122      12.233  12.732   8.027  1.00  4.18           N
ATOM    935  CA  ILE A 122      13.469  12.087   8.441  1.00  4.06           C
ATOM    936  C   ILE A 122      13.125  11.282   9.695  1.00  4.36           C
ATOM    937  O   ILE A 122      12.810  11.852  10.736  1.00  4.69           O
ATOM    938  CB  ILE A 122      14.580  13.108   8.711  1.00  4.33           C
ATOM    939  CG1 ILE A 122      14.754  14.090   7.550  1.00  5.38           C
ATOM    940  CG2 ILE A 122      15.854  12.385   9.103  1.00  5.35           C
ATOM    941  CD1 ILE A 122      15.039  13.474   6.194  1.00  5.83           C
ATOM    942  N   VAL A 123      13.149   9.956   9.575  1.00  4.09           N
ATOM    943  CA  VAL A 123      12.717   9.099  10.661  1.00  4.25           C
ATOM    944  C   VAL A 123      13.893   8.729  11.556  1.00  4.02           C
ATOM    945  O   VAL A 123      14.741   7.928  11.193  1.00  4.44           O
ATOM    946  CB  VAL A 123      11.996   7.850  10.139  1.00  4.70           C
ATOM    947  CG1 VAL A 123      11.561   6.941  11.301  1.00  5.61           C
ATOM    948  CG2 VAL A 123      10.832   8.199   9.241  1.00  6.32           C
ATOM    949  N   GLU A 124      13.883   9.311  12.753  1.00  4.22           N
ATOM    950  CA  GLU A 124      14.705   8.871  13.891  1.00  4.28           C
ATOM    951  C   GLU A 124      16.195   8.869  13.643  1.00  4.25           C
ATOM    952  O   GLU A 124      16.854   7.820  13.632  1.00  4.46           O
ATOM    953  CB  GLU A 124      14.213   7.539  14.423  1.00  4.42           C
ATOM    954  CG  GLU A 124      12.807   7.617  14.971  1.00  4.83           C
ATOM    955  CD  GLU A 124      12.603   8.571  16.134  1.00  4.86           C
ATOM    956  OE1 GLU A 124      13.609   8.856  16.884  1.00  5.14           O
ATOM    957  OE2 GLU A 124      11.426   8.976  16.362  1.00  5.04           O
ATOM    958  N   PRO A 125      16.787  10.053  13.512  1.00  4.32           N
ATOM    959  CA  PRO A 125      18.265  10.181  13.529  1.00  4.73           C
ATOM    960  C   PRO A 125      18.873   9.279  14.584  1.00  4.64           C
ATOM    961  O   PRO A 125      18.463   9.318  15.760  1.00  5.07           O
ATOM    962  CB  PRO A 125      18.482  11.659  13.830  1.00  5.15           C
ATOM    963  CG  PRO A 125      17.281  12.320  13.149  1.00  5.30           C
ATOM    964  CD  PRO A 125      16.128  11.375  13.485  1.00  4.98           C
ATOM    965  N   ASP A 126      19.856   8.498  14.162  1.00  4.59           N
ATOM    966  CA  ASP A 126      20.668   7.619  15.001  1.00  5.12           C
ATOM    967  C   ASP A 126      20.008   6.345  15.450  1.00  5.11           C
ATOM    968  O   ASP A 126      20.689   5.486  16.013  1.00  6.26           O
ATOM    969  CB  ASP A 126      21.213   8.307  16.270  1.00  5.26           C
ATOM    970  CG  ASP A 126      21.890   9.609  16.002  1.00  5.52           C
ATOM    971  OD1 ASP A 126      22.543   9.763  14.952  1.00  5.95           O
ATOM    972  OD2 ASP A 126      21.817  10.508  16.887  1.00  7.05           O
ATOM    973  N   ALA A 127      18.691   6.168  15.306  1.00  5.43           N
ATOM    974  CA  ALA A 127      18.055   5.044  15.998  1.00  5.55           C
ATOM    975  C   ALA A 127      18.595   3.701  15.530  1.00  5.37           C
ATOM    976  O   ALA A 127      18.974   2.851  16.344  1.00  6.06           O
ATOM    977  CB  ALA A 127      16.549   5.106  15.857  1.00  5.77           C
ATOM    978  N   LEU A 128      18.636   3.484  14.228  1.00  5.33           N
ATOM    979  CA  LEU A 128      19.178   2.235  13.729  1.00  5.97           C
ATOM    980  C   LEU A 128      20.686   2.132  13.949  1.00  5.76           C
ATOM    981  O   LEU A 128      21.179   1.048  14.295  1.00  7.18           O
ATOM    982  CB  LEU A 128      18.899   2.055  12.226  1.00  6.13           C
ATOM    983  CG  LEU A 128      17.445   1.891  11.795  1.00  7.62           C
ATOM    984  CD1 LEU A 128      17.371   1.659  10.302  1.00  8.33           C
ATOM    985  CD2 LEU A 128      16.725   0.800  12.568  1.00  8.94           C
ATOM    986  N   ALA A 129      21.417   3.227  13.784  1.00  6.37           N
ATOM    987  CA  ALA A 129      22.867   3.179  13.878  1.00  7.22           C
ATOM    988  C   ALA A 129      23.329   2.894  15.283  1.00  6.92           C
ATOM    989  O   ALA A 129      24.379   2.242  15.457  1.00  8.86           O
ATOM    990  CB  ALA A 129      23.493   4.470  13.369  1.00  7.63           C
ATOM    991  N   MET A 130      22.603   3.404  16.269  1.00  7.16           N
ATOM    992  C   MET A 130      22.372   2.163  18.395  1.00  8.35           C
ATOM    993  O   MET A 130      22.660   1.952  19.568  1.00 10.30           O
ATOM    994  CA AMET A 130      22.998   3.349  17.672  0.50  8.08           C
ATOM    995  CB AMET A 130      22.607   4.654  18.387  0.50  8.44           C
ATOM    996  CG AMET A 130      23.483   4.998  19.595  0.50  9.43           C
ATOM    997  SD AMET A 130      22.939   6.458  20.484  0.50  9.53           S
ATOM    998  CE AMET A 130      23.678   7.706  19.527  0.50  7.40           C
ATOM   1004  N   ALA A 131      21.547   1.366  17.723  1.00  8.50           N
ATOM   1005  CA  ALA A 131      20.682   0.375  18.361  1.00  8.01           C
ATOM   1006  C   ALA A 131      21.430  -0.673  19.165  1.00  9.19           C
ATOM   1007  O   ALA A 131      20.852  -1.292  20.030  1.00 10.01           O
ATOM   1008  CB  ALA A 131      19.799  -0.294  17.332  1.00  9.04           C
ATOM   1009  N   ASP A 132      22.712  -0.910  18.878  1.00  9.73           N
ATOM   1010  CA  ASP A 132      23.464  -1.934  19.597  1.00 11.86           C
ATOM   1011  C   ASP A 132      23.721  -1.533  21.050  1.00 10.63           C
ATOM   1012  O   ASP A 132      24.190  -2.377  21.831  1.00 11.49           O
ATOM   1013  CB  ASP A 132      24.771  -2.267  18.896  1.00 13.55           C
ATOM   1014  CG  ASP A 132      24.589  -2.989  17.604  1.00 15.99           C
ATOM   1015  OD1 ASP A 132      23.676  -3.784  17.489  1.00 19.88           O
ATOM   1016  OD2 ASP A 132      25.416  -2.828  16.669  1.00 22.43           O
ATOM   1017  N   CYS A 133      23.439  -0.308  21.474  1.00 10.69           N
ATOM   1018  CA  CYS A 133      23.465   0.011  22.904  1.00 11.66           C
ATOM   1019  C   CYS A 133      22.375  -0.687  23.698  1.00 11.55           C
ATOM   1020  O   CYS A 133      22.457  -0.763  24.930  1.00 13.58           O
ATOM   1021  CB  CYS A 133      23.351   1.504  23.150  1.00 12.19           C
ATOM   1022  SG  CYS A 133      21.666   2.142  23.065  1.00 12.53           S
ATOM   1023  N   LEU A 134      21.380  -1.211  23.012  1.00 10.34           N
ATOM   1024  CA  LEU A 134      20.246  -1.833  23.623  1.00 10.00           C
ATOM   1025  C   LEU A 134      20.477  -3.347  23.737  1.00  9.98           C
ATOM   1026  O   LEU A 134      21.232  -3.932  22.969  1.00 12.17           O
ATOM   1027  CB  LEU A 134      18.984  -1.552  22.797  1.00  9.28           C
ATOM   1028  CG  LEU A 134      18.614  -0.086  22.653  1.00 10.33           C
ATOM   1029  CD1 LEU A 134      17.433   0.051  21.719  1.00 10.04           C
ATOM   1030  CD2 LEU A 134      18.312   0.545  23.997  1.00 12.28           C
ATOM   1031  N   SER A 135      19.764  -3.983  24.641  1.00 10.28           N
ATOM   1032  CA  SER A 135      19.727  -5.429  24.707  1.00 10.75           C
ATOM   1033  C   SER A 135      19.130  -5.983  23.427  1.00 10.49           C
ATOM   1034  O   SER A 135      18.425  -5.275  22.702  1.00 10.58           O
ATOM   1035  CB  SER A 135      18.859  -5.837  25.876  1.00 11.21           C
ATOM   1036  OG  SER A 135      17.531  -5.510  25.570  1.00 12.50           O
ATOM   1037  N   PRO A 136      19.350  -7.262  23.145  1.00 11.45           N
ATOM   1038  CA  PRO A 136      18.716  -7.868  21.965  1.00 12.29           C
ATOM   1039  C   PRO A 136      17.228  -7.621  21.848  1.00 11.66           C
ATOM   1040  O   PRO A 136      16.741  -7.281  20.766  1.00 11.74           O
ATOM   1041  CB  PRO A 136      19.078  -9.352  22.102  1.00 13.14           C
ATOM   1042  CG  PRO A 136      20.385  -9.330  22.729  1.00 14.44           C
ATOM   1043  CD  PRO A 136      20.320  -8.199  23.739  1.00 12.67           C
ATOM   1044  N   ASP A 137      16.485  -7.759  22.943  1.00 11.66           N
ATOM   1045  CA  ASP A 137      15.050  -7.602  22.835  1.00 12.13           C
ATOM   1046  C   ASP A 137      14.652  -6.127  22.686  1.00 10.59           C
ATOM   1047  O   ASP A 137      13.700  -5.821  21.950  1.00 11.08           O
ATOM   1048  CB  ASP A 137      14.306  -8.279  23.964  1.00 14.56           C
ATOM   1049  CG  ASP A 137      14.501  -9.777  23.935  1.00 18.61           C
ATOM   1050  OD1 ASP A 137      14.153 -10.415  22.904  1.00 24.65           O
ATOM   1051  OD2 ASP A 137      15.090 -10.382  24.854  1.00 23.77           O
ATOM   1052  N   GLN A 138      15.345  -5.217  23.354  1.00  9.94           N
ATOM   1053  CA  GLN A 138      14.993  -3.809  23.150  1.00  9.46           C
ATOM   1054  C   GLN A 138      15.444  -3.318  21.772  1.00  8.75           C
ATOM   1055  O   GLN A 138      14.819  -2.428  21.200  1.00  8.53           O
ATOM   1056  CB  GLN A 138      15.541  -2.952  24.259  1.00 10.60           C
ATOM   1057  CG  GLN A 138      14.775  -3.202  25.586  1.00 12.42           C
ATOM   1058  CD  GLN A 138      15.069  -2.214  26.659  1.00 12.00           C
ATOM   1059  OE1 GLN A 138      15.975  -1.388  26.537  1.00 14.71           O
ATOM   1060  NE2 GLN A 138      14.356  -2.337  27.796  1.00 14.38           N
ATOM   1061  N   ARG A 139      16.485  -3.905  21.234  1.00  8.91           N
ATOM   1062  CA  ARG A 139      16.902  -3.613  19.870  1.00  9.18           C
ATOM   1063  C   ARG A 139      15.863  -4.055  18.880  1.00  8.98           C
ATOM   1064  O   ARG A 139      15.502  -3.287  17.994  1.00  9.09           O
ATOM   1065  CB  ARG A 139      18.228  -4.318  19.588  1.00 11.43           C
ATOM   1066  CG  ARG A 139      18.936  -4.018  18.328  1.00 15.03           C
ATOM   1067  CD  ARG A 139      20.290  -4.759  18.376  1.00 20.06           C
ATOM   1068  NE  ARG A 139      21.054  -4.778  17.146  1.00 23.18           N
ATOM   1069  CZ  ARG A 139      21.013  -5.736  16.219  1.00 24.27           C
ATOM   1070  NH1 ARG A 139      20.187  -6.781  16.293  1.00 25.78           N
ATOM   1071  NH2 ARG A 139      21.782  -5.611  15.170  1.00 24.38           N
ATOM   1072  N   GLN A 140      15.326  -5.259  19.055  1.00  9.47           N
ATOM   1073  CA  GLN A 140      14.270  -5.728  18.177  1.00 10.46           C
ATOM   1074  C   GLN A 140      13.042  -4.807  18.294  1.00  9.10           C
ATOM   1075  O   GLN A 140      12.382  -4.494  17.299  1.00  9.22           O
ATOM   1076  CB  GLN A 140      13.889  -7.166  18.529  1.00 12.34           C
ATOM   1077  CG  GLN A 140      12.868  -7.770  17.633  1.00 15.39           C
ATOM   1078  CD  GLN A 140      13.314  -7.754  16.187  1.00 17.98           C
ATOM   1079  OE1 GLN A 140      14.402  -8.256  15.849  1.00 23.69           O
ATOM   1080  NE2 GLN A 140      12.487  -7.172  15.311  1.00 20.36           N
ATOM   1081  N   GLU A 141      12.667  -4.442  19.507  1.00  8.10           N
ATOM   1082  CA  GLU A 141      11.568  -3.499  19.679  1.00  7.85           C
ATOM   1083  C   GLU A 141      11.801  -2.237  18.891  1.00  6.93           C
ATOM   1084  O   GLU A 141      10.900  -1.731  18.235  1.00  7.17           O
ATOM   1085  CB  GLU A 141      11.363  -3.154  21.153  1.00  9.20           C
ATOM   1086  CG  GLU A 141      10.271  -2.116  21.385  1.00 11.80           C
ATOM   1087  CD  GLU A 141      10.195  -1.592  22.795  1.00 11.78           C
ATOM   1088  OE1 GLU A 141      11.144  -0.961  23.262  1.00 12.67           O
ATOM   1089  OE2 GLU A 141       9.158  -1.807  23.435  1.00 15.03           O
ATOM   1090  N   ARG A 142      13.003  -1.691  18.990  1.00  6.65           N
ATOM   1091  CA  ARG A 142      13.340  -0.478  18.265  1.00  6.38           C
ATOM   1092  C   ARG A 142      13.142  -0.670  16.775  1.00  6.15           C
ATOM   1093  O   ARG A 142      12.567   0.197  16.104  1.00  6.21           O
ATOM   1094  CB  ARG A 142      14.764  -0.024  18.581  1.00  6.72           C
ATOM   1095  CG  ARG A 142      15.179   1.174  17.750  1.00  6.53           C
ATOM   1096  CD  ARG A 142      16.482   1.773  18.176  1.00  6.67           C
ATOM   1097  NE  ARG A 142      16.339   2.549  19.399  1.00  6.20           N
ATOM   1098  CZ  ARG A 142      17.318   3.312  19.889  1.00  6.15           C
ATOM   1099  NH1 ARG A 142      18.477   3.422  19.250  1.00  6.65           N
ATOM   1100  NH2 ARG A 142      17.150   3.946  21.020  1.00  6.65           N
ATOM   1101  N   PHE A 143      13.663  -1.771  16.229  1.00  6.76           N
ATOM   1102  CA  PHE A 143      13.490  -2.032  14.805  1.00  7.21           C
ATOM   1103  C   PHE A 143      11.987  -2.105  14.472  1.00  7.00           C
ATOM   1104  O   PHE A 143      11.543  -1.576  13.437  1.00  7.84           O
ATOM   1105  CB  PHE A 143      14.171  -3.318  14.391  1.00  8.13           C
ATOM   1106  CG  PHE A 143      15.690  -3.297  14.505  1.00  8.48           C
ATOM   1107  CD1 PHE A 143      16.431  -2.132  14.597  1.00 10.28           C
ATOM   1108  CD2 PHE A 143      16.407  -4.473  14.541  1.00 12.13           C
ATOM   1109  CE1 PHE A 143      17.823  -2.181  14.692  1.00 11.73           C
ATOM   1110  CE2 PHE A 143      17.772  -4.489  14.656  1.00 14.17           C
ATOM   1111  CZ  PHE A 143      18.467  -3.333  14.704  1.00 13.44           C
ATOM   1112  N   ASP A 144      11.200  -2.774  15.301  1.00  7.36           N
ATOM   1113  CA  ASP A 144       9.769  -2.857  15.064  1.00  7.35           C
ATOM   1114  C   ASP A 144       9.101  -1.470  15.084  1.00  6.30           C
ATOM   1115  O   ASP A 144       8.168  -1.240  14.319  1.00  6.75           O
ATOM   1116  CB  ASP A 144       9.108  -3.750  16.098  1.00  8.66           C
ATOM   1117  CG  ASP A 144       9.552  -5.239  16.009  1.00 12.03           C
ATOM   1118  OD1 ASP A 144      10.091  -5.651  14.974  1.00 15.07           O
ATOM   1119  OD2 ASP A 144       9.421  -5.965  16.961  1.00 16.37           O
ATOM   1120  N   LEU A 145       9.568  -0.564  15.933  1.00  5.96           N
ATOM   1121  CA  LEU A 145       9.015   0.778  16.000  1.00  5.85           C
ATOM   1122  C   LEU A 145       9.369   1.588  14.760  1.00  5.44           C
ATOM   1123  O   LEU A 145       8.550   2.358  14.274  1.00  5.98           O
ATOM   1124  CB  LEU A 145       9.496   1.476  17.266  1.00  6.07           C
ATOM   1125  CG  LEU A 145       8.968   0.902  18.583  1.00  6.54           C
ATOM   1126  CD1 LEU A 145       9.632   1.615  19.750  1.00  7.58           C
ATOM   1127  CD2 LEU A 145       7.477   0.952  18.697  1.00  7.04           C
ATOM   1128  N   VAL A 146      10.598   1.464  14.271  1.00  5.83           N
ATOM   1129  CA  VAL A 146      10.983   2.157  13.048  1.00  5.88           C
ATOM   1130  C   VAL A 146      10.170   1.613  11.864  1.00  5.66           C
ATOM   1131  O   VAL A 146       9.697   2.382  11.032  1.00  6.06           O
ATOM   1132  CB  VAL A 146      12.503   2.097  12.830  1.00  6.17           C
ATOM   1133  CG1 VAL A 146      12.887   2.676  11.479  1.00  6.48           C
ATOM   1134  CG2 VAL A 146      13.231   2.828  13.956  1.00  7.01           C
ATOM   1135  N   ARG A 147       9.985   0.303  11.801  1.00  5.94           N
ATOM   1136  CA  ARG A 147       9.155  -0.291  10.777  1.00  6.10           C
ATOM   1137  C   ARG A 147       7.721   0.224  10.872  1.00  6.28           C
ATOM   1138  O   ARG A 147       7.085   0.503   9.860  1.00  6.76           O
ATOM   1139  CB  ARG A 147       9.199  -1.813  10.903  1.00  7.09           C
ATOM   1140  CG  ARG A 147       8.501  -2.514   9.772  1.00  9.80           C
ATOM   1141  CD  ARG A 147       8.480  -4.021   9.830  1.00 11.66           C
ATOM   1142  NE  ARG A 147       9.715  -4.652  10.165  1.00 15.25           N
ATOM   1143  CZ  ARG A 147      10.060  -5.123  11.366  1.00 15.65           C
ATOM   1144  NH1 ARG A 147       9.245  -5.138  12.404  1.00 17.75           N
ATOM   1145  NH2 ARG A 147      11.276  -5.612  11.504  1.00 20.62           N
ATOM   1146  N   TYR A 148       7.208   0.365  12.088  1.00  6.08           N
ATOM   1147  CA  TYR A 148       5.870   0.907  12.318  1.00  6.04           C
ATOM   1148  C   TYR A 148       5.775   2.315  11.764  1.00  5.54           C
ATOM   1149  O   TYR A 148       4.774   2.690  11.130  1.00  6.14           O
ATOM   1150  CB  TYR A 148       5.561   0.881  13.830  1.00  6.57           C
ATOM   1151  CG  TYR A 148       4.137   1.256  14.140  1.00  6.62           C
ATOM   1152  CD1 TYR A 148       3.758   2.553  14.392  1.00  6.40           C
ATOM   1153  CD2 TYR A 148       3.183   0.289  14.247  1.00  8.86           C
ATOM   1154  CE1 TYR A 148       2.434   2.888  14.663  1.00  6.44           C
ATOM   1155  CE2 TYR A 148       1.884   0.591  14.577  1.00  9.10           C
ATOM   1156  CZ  TYR A 148       1.494   1.892  14.725  1.00  7.74           C
ATOM   1157  OH  TYR A 148       0.178   2.187  15.035  1.00  9.90           O
ATOM   1158  N   ALA A 149       6.781   3.140  11.999  1.00  5.55           N
ATOM   1159  CA  ALA A 149       6.831   4.472  11.446  1.00  5.64           C
ATOM   1160  C   ALA A 149       6.778   4.428   9.910  1.00  5.34           C
ATOM   1161  O   ALA A 149       5.991   5.152   9.290  1.00  5.87           O
ATOM   1162  CB  ALA A 149       8.062   5.224  11.922  1.00  5.82           C
ATOM   1163  N   VAL A 150       7.591   3.587   9.298  1.00  5.37           N
ATOM   1164  CA  VAL A 150       7.541   3.490   7.848  1.00  5.79           C
ATOM   1165  C   VAL A 150       6.152   3.111   7.346  1.00  5.84           C
ATOM   1166  O   VAL A 150       5.599   3.731   6.438  1.00  6.91           O
ATOM   1167  CB  VAL A 150       8.580   2.475   7.332  1.00  6.47           C
ATOM   1168  CG1 VAL A 150       8.398   2.195   5.822  1.00  7.94           C
ATOM   1169  CG2 VAL A 150       9.997   2.985   7.594  1.00  7.37           C
ATOM   1170  N   ASP A 151       5.601   2.060   7.932  1.00  5.93           N
ATOM   1171  CA  ASP A 151       4.320   1.530   7.467  1.00  6.45           C
ATOM   1172  C   ASP A 151       3.197   2.507   7.660  1.00  6.07           C
ATOM   1173  O   ASP A 151       2.265   2.555   6.862  1.00  9.20           O
ATOM   1174  CB  ASP A 151       3.967   0.261   8.256  1.00  8.25           C
ATOM   1175  CG  ASP A 151       4.774  -0.941   7.908  1.00 12.82           C
ATOM   1176  OD1 ASP A 151       5.396  -0.932   6.868  1.00 13.85           O
ATOM   1177  OD2 ASP A 151       4.715  -1.950   8.644  1.00 16.32           O
ATOM   1178  N   THR A 152       3.246   3.306   8.703  1.00  5.53           N
ATOM   1179  CA  THR A 152       2.154   4.201   9.047  1.00  5.50           C
ATOM   1180  C   THR A 152       2.277   5.543   8.355  1.00  5.76           C
ATOM   1181  O   THR A 152       1.303   6.073   7.811  1.00  7.29           O
ATOM   1182  CB  THR A 152       2.099   4.361  10.565  1.00  5.97           C
ATOM   1183  OG1 THR A 152       2.041   3.074  11.196  1.00  6.44           O
ATOM   1184  CG2 THR A 152       0.889   5.159  11.028  1.00  7.59           C
ATOM   1185  N   LEU A 153       3.484   6.097   8.311  1.00  5.88           N
ATOM   1186  CA  LEU A 153       3.677   7.411   7.695  1.00  6.24           C
ATOM   1187  C   LEU A 153       3.498   7.401   6.193  1.00  6.51           C
ATOM   1188  O   LEU A 153       3.045   8.384   5.604  1.00  7.25           O
ATOM   1189  CB  LEU A 153       5.053   7.959   8.040  1.00  6.60           C
ATOM   1190  CG  LEU A 153       5.321   8.215   9.518  1.00  7.17           C
ATOM   1191  CD1 LEU A 153       6.828   8.386   9.745  1.00  8.79           C
ATOM   1192  CD2 LEU A 153       4.557   9.406  10.030  1.00  9.82           C
ATOM   1193  N   THR A 154       3.847   6.289   5.546  1.00  6.73           N
ATOM   1194  CA  THR A 154       3.765   6.186   4.104  1.00  7.66           C
ATOM   1195  C   THR A 154       2.333   6.067   3.611  1.00  8.08           C
ATOM   1196  O   THR A 154       2.098   6.120   2.392  1.00  9.80           O
ATOM   1197  CB  THR A 154       4.647   5.090   3.539  1.00  8.08           C
ATOM   1198  OG1 THR A 154       4.274   3.817   4.080  1.00  8.06           O
ATOM   1199  CG2 THR A 154       6.148   5.365   3.746  1.00  8.71           C
ATOM   1200  N   ARG A 155       1.352   5.980   4.491  1.00  7.94           N
ATOM   1201  CA  ARG A 155      -0.037   6.093   4.086  1.00  9.55           C
ATOM   1202  C   ARG A 155      -0.383   7.498   3.572  1.00  8.68           C
ATOM   1203  O   ARG A 155      -1.418   7.658   2.910  1.00 10.95           O
ATOM   1204  CB AARG A 155      -0.972   5.814   5.280  0.50 10.45           C
ATOM   1205  CG AARG A 155      -0.873   4.414   5.815  0.50 11.31           C
ATOM   1206  CD AARG A 155      -1.194   3.357   4.763  0.50 13.43           C
ATOM   1207  NE AARG A 155      -1.338   2.013   5.334  0.50 13.02           N
ATOM   1208  CZ AARG A 155      -1.635   0.937   4.622  0.50 13.82           C
ATOM   1209  NH1AARG A 155      -1.861   1.060   3.320  0.50 15.08           N
ATOM   1210  NH2AARG A 155      -1.740  -0.266   5.196  0.50 13.20           N
ATOM   1218  N   ASP A 156       0.422   8.514   3.861  1.00  7.76           N
ATOM   1219  CA  ASP A 156       0.336   9.778   3.176  1.00  7.32           C
ATOM   1220  C   ASP A 156       1.092   9.586   1.881  1.00  6.95           C
ATOM   1221  O   ASP A 156       2.329   9.493   1.910  1.00  6.85           O
ATOM   1222  CB  ASP A 156       0.975  10.902   3.990  1.00  7.19           C
ATOM   1223  CG  ASP A 156       0.992  12.210   3.273  1.00  6.66           C
ATOM   1224  OD1 ASP A 156       0.549  12.315   2.099  1.00  7.28           O
ATOM   1225  OD2 ASP A 156       1.512  13.190   3.906  1.00  7.17           O
ATOM   1226  N   PRO A 157       0.447   9.502   0.708  1.00  7.97           N
ATOM   1227  CA  PRO A 157       1.217   9.236  -0.524  1.00  8.72           C
ATOM   1228  C   PRO A 157       2.255  10.317  -0.817  1.00  7.62           C
ATOM   1229  O   PRO A 157       3.279  10.051  -1.440  1.00  8.76           O
ATOM   1230  CB  PRO A 157       0.128   9.204  -1.619  1.00 10.26           C
ATOM   1231  CG  PRO A 157      -0.945  10.026  -1.076  1.00 12.32           C
ATOM   1232  CD  PRO A 157      -0.985   9.696   0.426  1.00  9.41           C
ATOM   1233  N   ALA A 158       1.978  11.533  -0.365  1.00  6.79           N
ATOM   1234  CA  ALA A 158       2.812  12.676  -0.599  1.00  6.20           C
ATOM   1235  C   ALA A 158       3.922  12.858   0.454  1.00  5.68           C
ATOM   1236  O   ALA A 158       4.625  13.863   0.400  1.00  6.54           O
ATOM   1237  CB  ALA A 158       1.967  13.925  -0.728  1.00  6.75           C
ATOM   1238  N   ALA A 159       4.055  11.911   1.366  1.00  5.68           N
ATOM   1239  CA  ALA A 159       5.176  11.920   2.304  1.00  5.93           C
ATOM   1240  C   ALA A 159       6.352  11.183   1.697  1.00  5.44           C
ATOM   1241  O   ALA A 159       6.241  10.006   1.329  1.00  6.85           O
ATOM   1242  CB  ALA A 159       4.779  11.311   3.639  1.00  6.38           C
ATOM   1243  N   ALA A 160       7.482  11.859   1.571  1.00  5.45           N
ATOM   1244  CA  ALA A 160       8.757  11.294   1.157  1.00  5.10           C
ATOM   1245  C   ALA A 160       9.504  10.922   2.428  1.00  4.55           C
ATOM   1246  O   ALA A 160       9.936  11.821   3.166  1.00  5.09           O
ATOM   1247  CB  ALA A 160       9.518  12.306   0.329  1.00  6.39           C
ATOM   1248  N   VAL A 161       9.571   9.643   2.721  1.00  4.88           N
ATOM   1249  CA  VAL A 161      10.028   9.145   4.022  1.00  4.61           C
ATOM   1250  C   VAL A 161      11.416   8.551   3.872  1.00  4.52           C
ATOM   1251  O   VAL A 161      11.650   7.672   3.035  1.00  5.31           O
ATOM   1252  CB  VAL A 161       9.038   8.081   4.558  1.00  5.16           C
ATOM   1253  CG1 VAL A 161       9.537   7.479   5.859  1.00  6.24           C
ATOM   1254  CG2 VAL A 161       7.635   8.710   4.733  1.00  5.86           C
ATOM   1255  N   TYR A 162      12.329   9.042   4.709  1.00  4.45           N
ATOM   1256  CA  TYR A 162      13.731   8.627   4.717  1.00  4.56           C
ATOM   1257  C   TYR A 162      14.063   8.128   6.127  1.00  4.60           C
ATOM   1258  O   TYR A 162      13.973   8.887   7.084  1.00  5.30           O
ATOM   1259  CB  TYR A 162      14.661   9.773   4.324  1.00  4.69           C
ATOM   1260  CG  TYR A 162      14.404  10.325   2.940  1.00  4.46           C
ATOM   1261  CD1 TYR A 162      13.455  11.311   2.728  1.00  4.98           C
ATOM   1262  CD2 TYR A 162      15.084   9.832   1.841  1.00  4.56           C
ATOM   1263  CE1 TYR A 162      13.171  11.781   1.463  1.00  5.08           C
ATOM   1264  CE2 TYR A 162      14.817  10.299   0.569  1.00  4.92           C
ATOM   1265  CZ  TYR A 162      13.876  11.297   0.375  1.00  4.99           C
ATOM   1266  OH  TYR A 162      13.566  11.815  -0.852  1.00  5.81           O
ATOM   1267  N   VAL A 163      14.429   6.854   6.256  1.00  4.41           N
ATOM   1268  CA  VAL A 163      14.813   6.282   7.525  1.00  4.44           C
ATOM   1269  C   VAL A 163      16.258   6.619   7.811  1.00  4.40           C
ATOM   1270  O   VAL A 163      17.129   6.410   6.957  1.00  4.56           O
ATOM   1271  CB  VAL A 163      14.613   4.748   7.491  1.00  5.34           C
ATOM   1272  CG1 VAL A 163      15.085   4.128   8.803  1.00  5.93           C
ATOM   1273  CG2 VAL A 163      13.172   4.394   7.198  1.00  6.91           C
ATOM   1274  N   ASP A 164      16.561   7.116   8.999  1.00  4.26           N
ATOM   1275  CA  ASP A 164      17.954   7.501   9.222  1.00  4.38           C
ATOM   1276  C   ASP A 164      18.853   6.285   9.272  1.00  4.21           C
ATOM   1277  O   ASP A 164      18.536   5.262   9.889  1.00  5.03           O
ATOM   1278  CB  ASP A 164      18.116   8.332  10.484  1.00  4.52           C
ATOM   1279  CG  ASP A 164      19.507   8.878  10.527  1.00  4.43           C
ATOM   1280  OD1 ASP A 164      19.777   9.824   9.766  1.00  4.99           O
ATOM   1281  OD2 ASP A 164      20.366   8.330  11.283  1.00  5.26           O
ATOM   1282  N   ALA A 165      20.025   6.435   8.637  1.00  4.23           N
ATOM   1283  CA  ALA A 165      20.959   5.332   8.435  1.00  4.78           C
ATOM   1284  C   ALA A 165      22.370   5.667   8.905  1.00  4.63           C
ATOM   1285  O   ALA A 165      23.322   5.003   8.503  1.00  5.83           O
ATOM   1286  CB  ALA A 165      20.956   4.943   6.971  1.00  5.38           C
ATOM   1287  N   GLY A 166      22.546   6.652   9.792  1.00  4.66           N
ATOM   1288  CA  GLY A 166      23.878   6.908  10.330  1.00  4.65           C
ATOM   1289  C   GLY A 166      24.757   7.643   9.337  1.00  4.70           C
ATOM   1290  O   GLY A 166      24.330   8.633   8.719  1.00  4.85           O
ATOM   1291  N   HIS A 167      26.009   7.220   9.230  1.00  5.00           N
ATOM   1292  CA  HIS A 167      26.939   7.867   8.330  1.00  5.13           C
ATOM   1293  C   HIS A 167      28.048   6.886   7.982  1.00  5.04           C
ATOM   1294  O   HIS A 167      28.137   5.783   8.516  1.00  5.61           O
ATOM   1295  CB  HIS A 167      27.500   9.172   8.928  1.00  5.24           C
ATOM   1296  CG  HIS A 167      28.203   8.968  10.221  1.00  5.76           C
ATOM   1297  ND1 HIS A 167      29.392   8.263  10.335  1.00  6.31           N
ATOM   1298  CD2 HIS A 167      27.868   9.411  11.455  1.00  6.33           C
ATOM   1299  CE1 HIS A 167      29.736   8.294  11.613  1.00  6.80           C
ATOM   1300  NE2 HIS A 167      28.838   8.984  12.317  1.00  6.61           N
ATOM   1301  N   SER A 168      28.923   7.321   7.075  1.00  5.28           N
ATOM   1302  CA  SER A 168      29.923   6.459   6.483  1.00  5.84           C
ATOM   1303  C   SER A 168      30.999   5.968   7.407  1.00  6.38           C
ATOM   1304  O   SER A 168      31.784   5.124   6.984  1.00  7.16           O
ATOM   1305  CB  SER A 168      30.581   7.198   5.341  1.00  5.92           C
ATOM   1306  OG  SER A 168      31.206   8.362   5.830  1.00  5.92           O
ATOM   1307  N   ARG A 169      31.070   6.474   8.648  1.00  6.99           N
ATOM   1308  C   ARG A 169      31.350   5.435  10.891  1.00  7.56           C
ATOM   1309  O   ARG A 169      31.958   5.325  11.967  1.00  9.15           O
ATOM   1310  CA AARG A 169      32.030   5.978   9.633  0.50  7.72           C
ATOM   1311  CB AARG A 169      33.075   7.024   9.965  0.50  8.28           C
ATOM   1312  CG AARG A 169      33.660   7.648   8.714  0.50 10.24           C
ATOM   1313  CD AARG A 169      35.089   7.813   8.758  0.50 10.04           C
ATOM   1314  NE AARG A 169      35.558   8.503   7.590  0.50  9.90           N
ATOM   1315  CZ AARG A 169      36.798   8.912   7.459  0.50  9.42           C
ATOM   1316  NH1AARG A 169      37.716   8.641   8.397  0.50 12.70           N
ATOM   1317  NH2AARG A 169      37.157   9.546   6.368  0.50 11.07           N
ATOM   1326  N   TRP A 170      30.098   5.011  10.737  1.00  6.68           N
ATOM   1327  CA  TRP A 170      29.347   4.426  11.827  1.00  6.73           C
ATOM   1328  C   TRP A 170      29.225   2.918  11.567  1.00  6.44           C
ATOM   1329  O   TRP A 170      30.195   2.200  11.732  1.00  8.22           O
ATOM   1330  CB  TRP A 170      28.034   5.173  12.033  1.00  6.56           C
ATOM   1331  CG  TRP A 170      27.451   4.978  13.424  1.00  6.88           C
ATOM   1332  CD1 TRP A 170      27.666   3.945  14.300  1.00  8.47           C
ATOM   1333  CD2 TRP A 170      26.601   5.899  14.084  1.00  6.76           C
ATOM   1334  NE1 TRP A 170      26.990   4.181  15.456  1.00  9.03           N
ATOM   1335  CE2 TRP A 170      26.320   5.370  15.348  1.00  7.80           C
ATOM   1336  CE3 TRP A 170      26.021   7.120  13.710  1.00  6.72           C
ATOM   1337  CZ2 TRP A 170      25.481   6.020  16.240  1.00  8.34           C
ATOM   1338  CZ3 TRP A 170      25.199   7.765  14.607  1.00  7.74           C
ATOM   1339  CH2 TRP A 170      24.920   7.205  15.849  1.00  8.34           C
ATOM   1340  N   LEU A 171      28.056   2.423  11.141  1.00  6.96           N
ATOM   1341  CA  LEU A 171      27.967   1.022  10.724  1.00  7.57           C
ATOM   1342  C   LEU A 171      28.513   0.850   9.324  1.00  6.83           C
ATOM   1343  O   LEU A 171      28.564   1.789   8.526  1.00  7.03           O
ATOM   1344  CB  LEU A 171      26.508   0.546  10.755  1.00  8.25           C
ATOM   1345  CG  LEU A 171      25.807   0.621  12.082  1.00 10.64           C
ATOM   1346  CD1 LEU A 171      24.476  -0.144  11.972  1.00 11.39           C
ATOM   1347  CD2 LEU A 171      26.611   0.124  13.181  1.00 13.10           C
ATOM   1348  N   SER A 172      28.925  -0.368   8.960  1.00  7.79           N
ATOM   1349  CA  SER A 172      29.248  -0.632   7.596  1.00  7.66           C
ATOM   1350  C   SER A 172      27.996  -0.522   6.713  1.00  6.75           C
ATOM   1351  O   SER A 172      26.852  -0.637   7.188  1.00  6.73           O
ATOM   1352  CB  SER A 172      29.862  -2.004   7.433  1.00  7.99           C
ATOM   1353  OG  SER A 172      28.837  -2.977   7.588  1.00  7.24           O
ATOM   1354  N   ALA A 173      28.210  -0.374   5.430  1.00  7.30           N
ATOM   1355  CA  ALA A 173      27.100  -0.363   4.485  1.00  7.44           C
ATOM   1356  C   ALA A 173      26.290  -1.651   4.573  1.00  7.28           C
ATOM   1357  O   ALA A 173      25.057  -1.636   4.555  1.00  7.63           O
ATOM   1358  CB  ALA A 173      27.562  -0.125   3.077  1.00  8.35           C
ATOM   1359  N   GLU A 174      26.975  -2.796   4.685  1.00  7.76           N
ATOM   1360  C   GLU A 174      25.457  -4.156   6.070  1.00  8.20           C
ATOM   1361  O   GLU A 174      24.292  -4.622   6.031  1.00  9.41           O
ATOM   1362  CA AGLU A 174      26.289  -4.079   4.783  0.50  8.43           C
ATOM   1363  CB AGLU A 174      27.354  -5.183   4.711  0.50  9.21           C
ATOM   1364  CG AGLU A 174      28.129  -5.284   3.361  0.50  9.67           C
ATOM   1365  CD AGLU A 174      29.279  -4.292   3.110  0.50  9.86           C
ATOM   1366  OE1AGLU A 174      29.552  -3.374   3.898  0.50 13.75           O
ATOM   1367  OE2AGLU A 174      29.959  -4.450   2.094  0.50 12.94           O
ATOM   1374  N   ALA A 175      26.015  -3.747   7.202  1.00  7.81           N
ATOM   1375  CA  ALA A 175      25.291  -3.822   8.442  1.00  8.37           C
ATOM   1376  C   ALA A 175      24.074  -2.891   8.433  1.00  7.61           C
ATOM   1377  O   ALA A 175      22.976  -3.284   8.875  1.00  8.77           O
ATOM   1378  CB  ALA A 175      26.201  -3.481   9.610  1.00  9.10           C
ATOM   1379  N   MET A 176      24.249  -1.679   7.937  1.00  6.56           N
ATOM   1380  CA  MET A 176      23.142  -0.744   7.898  1.00  6.83           C
ATOM   1381  C   MET A 176      22.091  -1.157   6.859  1.00  6.61           C
ATOM   1382  O   MET A 176      20.880  -1.030   7.120  1.00  6.93           O
ATOM   1383  CB  MET A 176      23.634   0.687   7.675  1.00  6.39           C
ATOM   1384  CG  MET A 176      22.522   1.700   7.711  1.00  6.38           C
ATOM   1385  SD  MET A 176      21.402   1.662   9.130  1.00  7.13           S
ATOM   1386  CE  MET A 176      22.381   2.417  10.420  1.00  8.04           C
ATOM   1387  N   ALA A 177      22.501  -1.643   5.696  1.00  6.74           N
ATOM   1388  CA  ALA A 177      21.532  -2.117   4.745  1.00  7.46           C
ATOM   1389  C   ALA A 177      20.688  -3.243   5.324  1.00  7.59           C
ATOM   1390  O   ALA A 177      19.481  -3.303   5.040  1.00  8.21           O
ATOM   1391  CB  ALA A 177      22.215  -2.579   3.475  1.00  7.73           C
ATOM   1392  N   ALA A 178      21.272  -4.133   6.117  1.00  8.70           N
ATOM   1393  CA  ALA A 178      20.490  -5.205   6.704  1.00  9.59           C
ATOM   1394  C   ALA A 178      19.430  -4.620   7.634  1.00  8.73           C
ATOM   1395  O   ALA A 178      18.287  -5.108   7.621  1.00 10.02           O
ATOM   1396  CB  ALA A 178      21.392  -6.164   7.452  1.00 10.19           C
ATOM   1397  N   ARG A 179      19.756  -3.606   8.416  1.00  8.27           N
ATOM   1398  CA  ARG A 179      18.763  -2.992   9.275  1.00  8.38           C
ATOM   1399  C   ARG A 179      17.688  -2.265   8.500  1.00  7.56           C
ATOM   1400  O   ARG A 179      16.500  -2.371   8.829  1.00  8.39           O
ATOM   1401  CB  ARG A 179      19.442  -2.064  10.287  1.00  8.97           C
ATOM   1402  CG  ARG A 179      20.371  -2.840  11.205  1.00  8.90           C
ATOM   1403  CD  ARG A 179      21.112  -1.999  12.217  1.00  9.65           C
ATOM   1404  NE  ARG A 179      22.125  -2.805  12.846  1.00 10.97           N
ATOM   1405  CZ  ARG A 179      22.761  -2.511  13.955  1.00 10.94           C
ATOM   1406  NH1 ARG A 179      22.455  -1.449  14.657  1.00  9.75           N
ATOM   1407  NH2 ARG A 179      23.727  -3.334  14.350  1.00 13.46           N
ATOM   1408  N   LEU A 180      18.085  -1.514   7.471  1.00  6.77           N
ATOM   1409  CA  LEU A 180      17.116  -0.830   6.633  1.00  6.52           C
ATOM   1410  C   LEU A 180      16.158  -1.820   5.963  1.00  6.57           C
ATOM   1411  O   LEU A 180      14.938  -1.599   5.907  1.00  7.28           O
ATOM   1412  CB  LEU A 180      17.841  -0.002   5.598  1.00  6.26           C
ATOM   1413  CG  LEU A 180      18.521   1.250   6.107  1.00  6.15           C
ATOM   1414  CD1 LEU A 180      19.432   1.831   5.039  1.00  6.73           C
ATOM   1415  CD2 LEU A 180      17.515   2.299   6.542  1.00  6.50           C
ATOM   1416  N   ASN A 181      16.693  -2.923   5.442  1.00  7.64           N
ATOM   1417  CA  ASN A 181      15.833  -3.937   4.864  1.00  8.44           C
ATOM   1418  C   ASN A 181      14.893  -4.534   5.908  1.00  9.14           C
ATOM   1419  O   ASN A 181      13.701  -4.763   5.620  1.00 11.54           O
ATOM   1420  CB  ASN A 181      16.677  -4.990   4.131  1.00  8.73           C
ATOM   1421  CG  ASN A 181      17.249  -4.473   2.817  1.00  9.17           C
ATOM   1422  OD1 ASN A 181      16.608  -3.699   2.105  1.00 11.51           O
ATOM   1423  ND2 ASN A 181      18.444  -4.930   2.468  1.00 10.01           N
ATOM   1424  N   ASP A 182      15.347  -4.726   7.109  1.00  9.25           N
ATOM   1425  CA  ASP A 182      14.503  -5.277   8.155  1.00 10.05           C
ATOM   1426  C   ASP A 182      13.346  -4.356   8.525  1.00  9.04           C
ATOM   1427  O   ASP A 182      12.283  -4.869   8.890  1.00 10.95           O
ATOM   1428  CB  ASP A 182      15.346  -5.559   9.416  1.00 12.56           C
ATOM   1429  CG  ASP A 182      14.548  -6.237  10.534  1.00 15.60           C
ATOM   1430  OD1 ASP A 182      14.055  -7.361  10.299  1.00 20.95           O
ATOM   1431  OD2 ASP A 182      14.304  -5.747  11.658  1.00 22.73           O
ATOM   1432  N   VAL A 183      13.513  -3.039   8.428  1.00  8.28           N
ATOM   1433  CA  VAL A 183      12.465  -2.112   8.800  1.00  7.75           C
ATOM   1434  C   VAL A 183      11.635  -1.657   7.611  1.00  9.05           C
ATOM   1435  O   VAL A 183      10.786  -0.802   7.746  1.00 11.72           O
ATOM   1436  CB  VAL A 183      12.989  -0.924   9.606  1.00  8.49           C
ATOM   1437  CG1 VAL A 183      13.720  -1.406  10.831  1.00  9.97           C
ATOM   1438  CG2 VAL A 183      13.862   0.008   8.759  1.00  8.90           C
ATOM   1439  N   GLY A 184      11.829  -2.275   6.462  1.00  9.71           N
ATOM   1440  CA  GLY A 184      10.999  -2.015   5.309  1.00 11.17           C
ATOM   1441  C   GLY A 184      11.356  -0.773   4.516  1.00  9.61           C
ATOM   1442  O   GLY A 184      10.465  -0.080   3.996  1.00 10.87           O
ATOM   1443  N   VAL A 185      12.646  -0.524   4.330  1.00  8.65           N
ATOM   1444  CA  VAL A 185      13.073   0.618   3.554  1.00  8.52           C
ATOM   1445  C   VAL A 185      12.473   0.634   2.159  1.00  8.28           C
ATOM   1446  O   VAL A 185      12.261   1.694   1.602  1.00  9.54           O
ATOM   1447  CB  VAL A 185      14.611   0.708   3.506  1.00  8.61           C
ATOM   1448  CG1 VAL A 185      15.204  -0.426   2.701  1.00  9.25           C
ATOM   1449  CG2 VAL A 185      15.106   2.043   2.986  1.00 10.65           C
ATOM   1450  N   GLY A 186      12.170  -0.534   1.576  1.00  9.29           N
ATOM   1451  CA  GLY A 186      11.543  -0.577   0.269  1.00 10.11           C
ATOM   1452  C   GLY A 186      10.185   0.075   0.199  1.00  9.50           C
ATOM   1453  O   GLY A 186       9.728   0.424  -0.876  1.00 12.70           O
ATOM   1454  N   ARG A 187       9.500   0.220   1.308  1.00  8.15           N
ATOM   1455  CA  ARG A 187       8.224   0.898   1.357  1.00  8.52           C
ATOM   1456  C   ARG A 187       8.381   2.400   1.541  1.00  7.86           C
ATOM   1457  O   ARG A 187       7.432   3.136   1.310  1.00 10.11           O
ATOM   1458  CB  ARG A 187       7.381   0.249   2.456  1.00  9.71           C
ATOM   1459  CG  ARG A 187       7.231  -1.263   2.163  1.00 15.51           C
ATOM   1460  CD  ARG A 187       6.211  -1.982   2.925  0.50 15.14           C
ATOM   1461  NE  ARG A 187       6.579  -2.147   4.318  0.50 12.89           N
ATOM   1462  CZ  ARG A 187       7.477  -3.015   4.786  0.50 12.40           C
ATOM   1463  NH1 ARG A 187       8.139  -3.829   3.975  0.50 13.82           N
ATOM   1464  NH2 ARG A 187       7.677  -3.085   6.094  0.50 13.85           N
ATOM   1465  N   ALA A 188       9.544   2.842   1.980  1.00  7.94           N
ATOM   1466  CA  ALA A 188       9.883   4.252   2.107  1.00  7.12           C
ATOM   1467  C   ALA A 188      10.526   4.752   0.828  1.00  5.97           C
ATOM   1468  O   ALA A 188      10.761   3.990  -0.098  1.00  7.78           O
ATOM   1469  CB  ALA A 188      10.833   4.419   3.301  1.00  7.55           C
ATOM   1470  N   ARG A 189      10.874   6.028   0.780  1.00  5.72           N
ATOM   1471  CA  ARG A 189      11.675   6.533  -0.328  1.00  6.14           C
ATOM   1472  C   ARG A 189      13.114   6.090  -0.176  1.00  5.73           C
ATOM   1473  O   ARG A 189      13.811   5.819  -1.161  1.00  6.63           O
ATOM   1474  CB  ARG A 189      11.585   8.062  -0.427  1.00  6.17           C
ATOM   1475  CG  ARG A 189      12.420   8.674  -1.520  1.00  6.82           C
ATOM   1476  CD  ARG A 189      12.045   8.209  -2.926  1.00  7.13           C
ATOM   1477  NE  ARG A 189      12.926   8.855  -3.882  1.00  6.74           N
ATOM   1478  CZ  ARG A 189      12.874   8.648  -5.187  1.00  7.63           C
ATOM   1479  NH1 ARG A 189      11.997   7.784  -5.706  1.00  8.98           N
ATOM   1480  NH2 ARG A 189      13.703   9.302  -5.985  1.00  7.43           N
ATOM   1481  N   GLY A 190      13.618   5.998   1.057  1.00  5.71           N
ATOM   1482  CA  GLY A 190      14.964   5.513   1.310  1.00  5.49           C
ATOM   1483  C   GLY A 190      15.450   5.919   2.679  1.00  4.91           C
ATOM   1484  O   GLY A 190      14.784   5.631   3.674  1.00  5.20           O
ATOM   1485  N   PHE A 191      16.625   6.545   2.730  1.00  4.77           N
ATOM   1486  CA  PHE A 191      17.332   6.741   3.983  1.00  4.07           C
ATOM   1487  C   PHE A 191      18.041   8.086   4.014  1.00  3.90           C
ATOM   1488  O   PHE A 191      18.217   8.748   2.994  1.00  4.56           O
ATOM   1489  CB  PHE A 191      18.290   5.556   4.225  1.00  4.78           C
ATOM   1490  CG  PHE A 191      19.336   5.371   3.140  1.00  4.86           C
ATOM   1491  CD1 PHE A 191      19.042   4.648   1.991  1.00  5.25           C
ATOM   1492  CD2 PHE A 191      20.609   5.923   3.268  1.00  5.00           C
ATOM   1493  CE1 PHE A 191      20.001   4.504   0.996  1.00  5.77           C
ATOM   1494  CE2 PHE A 191      21.569   5.749   2.285  1.00  5.48           C
ATOM   1495  CZ  PHE A 191      21.250   5.043   1.134  1.00  5.76           C
ATOM   1496  N   SER A 192      18.465   8.492   5.223  1.00  4.13           N
ATOM   1497  CA  SER A 192      19.226   9.714   5.423  1.00  4.10           C
ATOM   1498  C   SER A 192      20.606   9.401   5.998  1.00  3.87           C
ATOM   1499  O   SER A 192      20.793   8.423   6.719  1.00  4.67           O
ATOM   1500  CB  SER A 192      18.473  10.712   6.308  1.00  4.10           C
ATOM   1501  OG  SER A 192      18.100  10.155   7.544  1.00  4.90           O
ATOM   1502  N   LEU A 193      21.561  10.277   5.652  1.00  3.84           N
ATOM   1503  CA  LEU A 193      22.950  10.164   6.070  1.00  4.03           C
ATOM   1504  C   LEU A 193      23.474  11.462   6.626  1.00  4.01           C
ATOM   1505  O   LEU A 193      23.064  12.556   6.201  1.00  4.21           O
ATOM   1506  CB  LEU A 193      23.846   9.826   4.858  1.00  4.68           C
ATOM   1507  CG  LEU A 193      23.580   8.445   4.225  1.00  5.12           C
ATOM   1508  CD1 LEU A 193      24.496   8.323   2.993  1.00  5.69           C
ATOM   1509  CD2 LEU A 193      23.810   7.327   5.197  1.00  5.34           C
ATOM   1510  N   ASN A 194      24.455  11.346   7.533  1.00  4.16           N
ATOM   1511  CA  ASN A 194      25.241  12.472   8.028  1.00  3.98           C
ATOM   1512  C   ASN A 194      24.465  13.399   8.951  1.00  4.11           C
ATOM   1513  O   ASN A 194      24.965  14.511   9.208  1.00  4.02           O
ATOM   1514  CB  ASN A 194      25.839  13.278   6.878  1.00  4.40           C
ATOM   1515  CG  ASN A 194      27.218  13.830   7.171  1.00  4.23           C
ATOM   1516  OD1 ASN A 194      28.031  13.233   7.887  1.00  5.00           O
ATOM   1517  ND2 ASN A 194      27.537  14.935   6.511  1.00  5.18           N
ATOM   1518  N   VAL A 195      23.294  12.994   9.459  1.00  3.93           N
ATOM   1519  CA  VAL A 195      22.491  13.917  10.245  1.00  4.13           C
ATOM   1520  C   VAL A 195      23.266  14.326  11.503  1.00  4.27           C
ATOM   1521  O   VAL A 195      23.780  13.470  12.244  1.00  4.37           O
ATOM   1522  CB  VAL A 195      21.123  13.304  10.598  1.00  4.36           C
ATOM   1523  CG1 VAL A 195      20.369  14.236  11.545  1.00  4.57           C
ATOM   1524  CG2 VAL A 195      20.326  13.085   9.351  1.00  4.69           C
ATOM   1525  N   SER A 196      23.377  15.632  11.718  1.00  4.33           N
ATOM   1526  CA  SER A 196      24.134  16.186  12.837  1.00  4.88           C
ATOM   1527  C   SER A 196      25.617  15.864  12.767  1.00  4.57           C
ATOM   1528  O   SER A 196      26.314  16.094  13.767  1.00  5.86           O
ATOM   1529  CB  SER A 196      23.559  15.811  14.207  1.00  5.07           C
ATOM   1530  OG  SER A 196      22.219  16.251  14.336  1.00  6.04           O
ATOM   1531  N   ASN A 197      26.126  15.391  11.648  1.00  4.52           N
ATOM   1532  CA  ASN A 197      27.550  15.105  11.544  1.00  4.82           C
ATOM   1533  C   ASN A 197      28.174  15.992  10.460  1.00  4.48           C
ATOM   1534  O   ASN A 197      27.597  16.989  10.049  1.00  4.55           O
ATOM   1535  CB  ASN A 197      27.818  13.581  11.428  1.00  5.14           C
ATOM   1536  CG  ASN A 197      29.104  13.161  12.133  1.00  5.40           C
ATOM   1537  OD1 ASN A 197      30.193  13.640  11.805  1.00  6.42           O
ATOM   1538  ND2 ASN A 197      28.996  12.287  13.124  1.00  6.27           N
ATOM   1539  N   PHE A 198      29.400  15.626  10.063  1.00  4.85           N
ATOM   1540  CA  PHE A 198      30.325  16.552   9.434  1.00  4.73           C
ATOM   1541  C   PHE A 198      31.100  15.952   8.269  1.00  4.73           C
ATOM   1542  O   PHE A 198      31.962  16.633   7.712  1.00  5.29           O
ATOM   1543  CB  PHE A 198      31.347  17.060  10.485  1.00  5.21           C
ATOM   1544  CG  PHE A 198      30.717  17.630  11.731  1.00  5.34           C
ATOM   1545  CD1 PHE A 198      30.376  18.959  11.788  1.00  5.79           C
ATOM   1546  CD2 PHE A 198      30.427  16.824  12.832  1.00  5.73           C
ATOM   1547  CE1 PHE A 198      29.781  19.492  12.915  1.00  6.53           C
ATOM   1548  CE2 PHE A 198      29.800  17.353  13.935  1.00  6.52           C
ATOM   1549  CZ  PHE A 198      29.490  18.665  13.996  1.00  6.73           C
ATOM   1550  N   TYR A 199      30.804  14.710   7.904  1.00  4.91           N
ATOM   1551  CA  TYR A 199      31.562  14.051   6.843  1.00  4.89           C
ATOM   1552  C   TYR A 199      31.279  14.678   5.512  1.00  4.53           C
ATOM   1553  O   TYR A 199      30.211  15.219   5.255  1.00  4.81           O
ATOM   1554  CB  TYR A 199      31.283  12.534   6.852  1.00  5.38           C
ATOM   1555  CG  TYR A 199      31.751  11.898   8.128  1.00  5.50           C
ATOM   1556  CD1 TYR A 199      33.094  11.784   8.394  1.00  7.37           C
ATOM   1557  CD2 TYR A 199      30.853  11.530   9.129  1.00  6.13           C
ATOM   1558  CE1 TYR A 199      33.530  11.292   9.613  1.00  8.66           C
ATOM   1559  CE2 TYR A 199      31.284  11.041  10.342  1.00  6.91           C
ATOM   1560  CZ  TYR A 199      32.637  10.943  10.592  1.00  8.23           C
ATOM   1561  OH  TYR A 199      33.089  10.440  11.791  1.00 10.01           O
ATOM   1562  N   THR A 200      32.276  14.618   4.598  1.00  5.04           N
ATOM   1563  CA  THR A 200      32.129  15.266   3.326  1.00  5.23           C
ATOM   1564  C   THR A 200      30.991  14.643   2.506  1.00  4.67           C
ATOM   1565  O   THR A 200      30.683  13.456   2.580  1.00  5.17           O
ATOM   1566  CB  THR A 200      33.422  15.231   2.475  1.00  5.91           C
ATOM   1567  OG1 THR A 200      33.666  13.887   2.093  1.00  7.20           O
ATOM   1568  CG2 THR A 200      34.585  15.818   3.182  1.00  6.96           C
ATOM   1569  N   THR A 201      30.406  15.487   1.672  1.00  4.68           N
ATOM   1570  CA  THR A 201      29.355  15.018   0.769  1.00  5.16           C
ATOM   1571  C   THR A 201      29.863  13.882  -0.080  1.00  5.20           C
ATOM   1572  O   THR A 201      29.157  12.886  -0.281  1.00  5.88           O
ATOM   1573  CB  THR A 201      28.843  16.148  -0.079  1.00  4.84           C
ATOM   1574  OG1 THR A 201      28.282  17.109   0.807  1.00  6.64           O
ATOM   1575  CG2 THR A 201      27.801  15.711  -1.101  1.00  7.24           C
ATOM   1576  N   ASP A 202      31.072  13.994  -0.626  1.00  5.45           N
ATOM   1577  CA  ASP A 202      31.596  12.941  -1.464  1.00  6.19           C
ATOM   1578  C   ASP A 202      31.693  11.637  -0.730  1.00  5.98           C
ATOM   1579  O   ASP A 202      31.355  10.571  -1.307  1.00  6.46           O
ATOM   1580  CB  ASP A 202      32.946  13.322  -2.011  1.00  7.87           C
ATOM   1581  CG  ASP A 202      32.860  14.310  -3.128  1.00  9.55           C
ATOM   1582  OD1 ASP A 202      31.779  14.433  -3.763  1.00 11.86           O
ATOM   1583  OD2 ASP A 202      33.915  14.894  -3.384  1.00 12.15           O
ATOM   1584  N   GLU A 203      32.172  11.650   0.506  1.00  5.93           N
ATOM   1585  CA  GLU A 203      32.265  10.407   1.237  1.00  5.54           C
ATOM   1586  C   GLU A 203      30.857   9.822   1.440  1.00  5.29           C
ATOM   1587  O   GLU A 203      30.633   8.603   1.340  1.00  5.98           O
ATOM   1588  CB  GLU A 203      32.977  10.619   2.568  1.00  6.44           C
ATOM   1589  CG  GLU A 203      33.220   9.327   3.281  1.00  6.55           C
ATOM   1590  CD  GLU A 203      34.026   9.439   4.545  1.00  7.04           C
ATOM   1591  OE1 GLU A 203      34.962  10.275   4.601  1.00  8.39           O
ATOM   1592  OE2 GLU A 203      33.744   8.663   5.476  1.00  7.72           O
ATOM   1593  N   GLU A 204      29.897  10.677   1.749  1.00  5.06           N
ATOM   1594  CA  GLU A 204      28.533  10.198   1.994  1.00  5.03           C
ATOM   1595  C   GLU A 204      27.851   9.701   0.744  1.00  5.24           C
ATOM   1596  O   GLU A 204      27.048   8.762   0.839  1.00  5.76           O
ATOM   1597  CB  GLU A 204      27.703  11.235   2.733  1.00  5.17           C
ATOM   1598  CG  GLU A 204      28.280  11.697   4.086  1.00  5.33           C
ATOM   1599  CD  GLU A 204      28.822  10.543   4.888  1.00  5.23           C
ATOM   1600  OE1 GLU A 204      28.105   9.766   5.504  1.00  6.41           O
ATOM   1601  OE2 GLU A 204      30.119  10.413   4.803  1.00  5.86           O
ATOM   1602  N   ILE A 205      28.140  10.271  -0.410  1.00  5.40           N
ATOM   1603  CA  ILE A 205      27.618   9.742  -1.681  1.00  5.45           C
ATOM   1604  C   ILE A 205      28.126   8.341  -1.897  1.00  5.75           C
ATOM   1605  O   ILE A 205      27.375   7.430  -2.266  1.00  6.40           O
ATOM   1606  CB  ILE A 205      27.981  10.669  -2.844  1.00  5.83           C
ATOM   1607  CG1 ILE A 205      27.151  11.957  -2.795  1.00  5.91           C
ATOM   1608  CG2 ILE A 205      27.753   9.949  -4.194  1.00  6.64           C
ATOM   1609  CD1 ILE A 205      27.621  13.020  -3.738  1.00  6.99           C
ATOM   1610  N   GLY A 206      29.419   8.101  -1.694  1.00  6.04           N
ATOM   1611  CA  GLY A 206      29.921   6.767  -1.936  1.00  6.61           C
ATOM   1612  C   GLY A 206      29.237   5.746  -1.020  1.00  5.93           C
ATOM   1613  O   GLY A 206      28.869   4.631  -1.436  1.00  7.09           O
ATOM   1614  N   TYR A 207      29.043   6.119   0.246  1.00  5.70           N
ATOM   1615  CA  TYR A 207      28.391   5.260   1.205  1.00  5.83           C
ATOM   1616  C   TYR A 207      26.925   5.053   0.853  1.00  5.86           C
ATOM   1617  O   TYR A 207      26.399   3.927   0.920  1.00  6.21           O
ATOM   1618  CB  TYR A 207      28.564   5.905   2.579  1.00  6.06           C
ATOM   1619  CG  TYR A 207      28.052   5.105   3.769  1.00  5.74           C
ATOM   1620  CD1 TYR A 207      28.672   3.935   4.166  1.00  6.60           C
ATOM   1621  CD2 TYR A 207      26.996   5.556   4.523  1.00  5.93           C
ATOM   1622  CE1 TYR A 207      28.257   3.247   5.278  1.00  5.90           C
ATOM   1623  CE2 TYR A 207      26.550   4.872   5.629  1.00  5.92           C
ATOM   1624  CZ  TYR A 207      27.193   3.729   6.032  1.00  5.85           C
ATOM   1625  OH  TYR A 207      26.719   3.066   7.126  1.00  6.63           O
ATOM   1626  N   GLY A 208      26.230   6.123   0.482  1.00  5.40           N
ATOM   1627  CA  GLY A 208      24.833   6.044   0.095  1.00  5.87           C
ATOM   1628  C   GLY A 208      24.605   5.230  -1.173  1.00  5.55           C
ATOM   1629  O   GLY A 208      23.650   4.451  -1.238  1.00  6.08           O
ATOM   1630  N   GLU A 209      25.471   5.381  -2.170  1.00  5.72           N
ATOM   1631  CA  GLU A 209      25.354   4.529  -3.334  1.00  6.18           C
ATOM   1632  C   GLU A 209      25.527   3.067  -2.995  1.00  6.45           C
ATOM   1633  O   GLU A 209      24.827   2.191  -3.549  1.00  7.19           O
ATOM   1634  CB  GLU A 209      26.277   4.985  -4.470  1.00  6.89           C
ATOM   1635  CG  GLU A 209      25.980   6.367  -4.998  1.00  7.54           C
ATOM   1636  CD  GLU A 209      24.604   6.534  -5.556  1.00  6.87           C
ATOM   1637  OE1 GLU A 209      24.130   5.657  -6.319  1.00  8.57           O
ATOM   1638  OE2 GLU A 209      23.953   7.576  -5.244  1.00  7.19           O
ATOM   1639  N   ALA A 210      26.432   2.759  -2.075  1.00  6.79           N
ATOM   1640  CA  ALA A 210      26.627   1.372  -1.637  1.00  7.10           C
ATOM   1641  C   ALA A 210      25.406   0.847  -0.919  1.00  6.31           C
ATOM   1642  O   ALA A 210      24.909  -0.256  -1.246  1.00  7.26           O
ATOM   1643  CB  ALA A 210      27.877   1.269  -0.755  1.00  7.90           C
ATOM   1644  N   ILE A 211      24.849   1.602   0.021  1.00  6.31           N
ATOM   1645  CA  ILE A 211      23.625   1.163   0.684  1.00  5.98           C
ATOM   1646  C   ILE A 211      22.482   1.043  -0.304  1.00  6.30           C
ATOM   1647  O   ILE A 211      21.706   0.074  -0.215  1.00  6.62           O
ATOM   1648  CB  ILE A 211      23.282   2.071   1.884  1.00  6.17           C
ATOM   1649  CG1 ILE A 211      24.343   1.921   2.992  1.00  6.77           C
ATOM   1650  CG2 ILE A 211      21.891   1.785   2.409  1.00  6.24           C
ATOM   1651  CD1 ILE A 211      24.102   2.842   4.149  1.00  8.53           C
ATOM   1652  N   SER A 212      22.335   1.998  -1.220  1.00  6.52           N
ATOM   1653  CA  SER A 212      21.298   1.916  -2.237  1.00  6.94           C
ATOM   1654  C   SER A 212      21.372   0.588  -2.985  1.00  7.54           C
ATOM   1655  O   SER A 212      20.366  -0.086  -3.179  1.00  7.54           O
ATOM   1656  CB  SER A 212      21.447   3.086  -3.188  1.00  7.27           C
ATOM   1657  OG  SER A 212      20.504   3.002  -4.249  1.00  7.50           O
ATOM   1658  N   GLY A 213      22.568   0.193  -3.402  1.00  7.29           N
ATOM   1659  CA  GLY A 213      22.725  -1.058  -4.125  1.00  8.45           C
ATOM   1660  C   GLY A 213      22.322  -2.278  -3.320  1.00  8.54           C
ATOM   1661  O   GLY A 213      21.926  -3.291  -3.917  1.00 11.24           O
ATOM   1662  N   LEU A 214      22.434  -2.230  -2.004  1.00  8.01           N
ATOM   1663  CA  LEU A 214      22.071  -3.314  -1.101  1.00  8.26           C
ATOM   1664  C   LEU A 214      20.633  -3.251  -0.603  1.00  7.81           C
ATOM   1665  O   LEU A 214      20.195  -4.127   0.131  1.00  9.37           O
ATOM   1666  CB  LEU A 214      23.003  -3.269   0.099  1.00  8.96           C
ATOM   1667  CG  LEU A 214      24.479  -3.535  -0.188  1.00  9.31           C
ATOM   1668  CD1 LEU A 214      25.325  -3.276   1.025  1.00 12.25           C
ATOM   1669  CD2 LEU A 214      24.706  -4.972  -0.613  1.00 12.71           C
ATOM   1670  N   THR A 215      19.886  -2.231  -1.031  1.00  7.74           N
ATOM   1671  CA  THR A 215      18.506  -2.000  -0.646  1.00  7.97           C
ATOM   1672  C   THR A 215      17.628  -1.769  -1.877  1.00  8.25           C
ATOM   1673  O   THR A 215      16.706  -0.932  -1.864  1.00  9.06           O
ATOM   1674  CB  THR A 215      18.381  -0.834   0.342  1.00  7.59           C
ATOM   1675  OG1 THR A 215      18.968   0.350  -0.223  1.00  7.71           O
ATOM   1676  CG2 THR A 215      19.095  -1.134   1.668  1.00  8.44           C
ATOM   1677  N   ASN A 216      17.922  -2.494  -2.958  1.00  9.12           N
ATOM   1678  CA  ASN A 216      17.077  -2.491  -4.153  1.00  9.56           C
ATOM   1679  C   ASN A 216      16.892  -1.119  -4.749  1.00  9.34           C
ATOM   1680  O   ASN A 216      15.845  -0.805  -5.286  1.00 11.10           O
ATOM   1681  CB  ASN A 216      15.734  -3.154  -3.893  1.00 11.28           C
ATOM   1682  CG  ASN A 216      15.060  -3.581  -5.172  1.00 13.52           C
ATOM   1683  OD1 ASN A 216      15.711  -4.080  -6.083  1.00 16.25           O
ATOM   1684  ND2 ASN A 216      13.754  -3.414  -5.236  1.00 16.36           N
ATOM   1685  N   GLY A 217      17.951  -0.322  -4.738  1.00  8.38           N
ATOM   1686  CA  GLY A 217      17.926   0.950  -5.407  1.00  8.88           C
ATOM   1687  C   GLY A 217      17.241   2.081  -4.664  1.00  8.01           C
ATOM   1688  O   GLY A 217      16.743   3.004  -5.290  1.00  9.35           O
ATOM   1689  N   SER A 218      17.224   2.008  -3.347  1.00  7.50           N
ATOM   1690  C   SER A 218      17.361   4.397  -2.731  1.00  6.71           C
ATOM   1691  O   SER A 218      18.520   4.439  -3.180  1.00  8.06           O
ATOM   1692  CA ASER A 218      16.597   3.084  -2.588  0.70  6.87           C
ATOM   1693  CB ASER A 218      16.527   2.701  -1.132  0.70  7.02           C
ATOM   1694  OG ASER A 218      17.817   2.747  -0.533  0.70  7.92           O
ATOM   1698  N   HIS A 219      16.710   5.496  -2.395  1.00  5.68           N
ATOM   1699  CA  HIS A 219      17.257   6.824  -2.544  1.00  5.61           C
ATOM   1700  C   HIS A 219      17.613   7.419  -1.186  1.00  5.05           C
ATOM   1701  O   HIS A 219      17.202   6.899  -0.157  1.00  6.68           O
ATOM   1702  CB  HIS A 219      16.283   7.711  -3.310  1.00  6.09           C
ATOM   1703  CG  HIS A 219      16.108   7.265  -4.721  1.00  7.11           C
ATOM   1704  ND1 HIS A 219      15.288   6.232  -5.115  1.00  9.02           N
ATOM   1705  CD2 HIS A 219      16.712   7.717  -5.844  1.00  8.28           C
ATOM   1706  CE1 HIS A 219      15.398   6.077  -6.434  1.00  9.62           C
ATOM   1707  NE2 HIS A 219      16.252   6.970  -6.898  1.00 10.30           N
ATOM   1708  N   TYR A 220      18.376   8.496  -1.193  1.00  4.98           N
ATOM   1709  CA  TYR A 220      18.813   9.047   0.084  1.00  4.88           C
ATOM   1710  C   TYR A 220      18.995  10.537   0.030  1.00  4.46           C
ATOM   1711  O   TYR A 220      19.048  11.183  -1.025  1.00  5.02           O
ATOM   1712  CB  TYR A 220      20.110   8.327   0.576  1.00  4.98           C
ATOM   1713  CG  TYR A 220      21.282   8.488  -0.371  1.00  5.36           C
ATOM   1714  CD1 TYR A 220      21.491   7.589  -1.417  1.00  5.56           C
ATOM   1715  CD2 TYR A 220      22.143   9.561  -0.242  1.00  5.91           C
ATOM   1716  CE1 TYR A 220      22.511   7.769  -2.338  1.00  5.75           C
ATOM   1717  CE2 TYR A 220      23.182   9.740  -1.158  1.00  6.32           C
ATOM   1718  CZ  TYR A 220      23.339   8.865  -2.211  1.00  6.17           C
ATOM   1719  OH  TYR A 220      24.354   9.122  -3.118  1.00  6.64           O
ATOM   1720  N   VAL A 221      19.074  11.105   1.232  1.00  4.33           N
ATOM   1721  CA  VAL A 221      19.413  12.508   1.429  1.00  4.19           C
ATOM   1722  C   VAL A 221      20.648  12.574   2.340  1.00  4.01           C
ATOM   1723  O   VAL A 221      20.869  11.690   3.170  1.00  4.95           O
ATOM   1724  CB  VAL A 221      18.247  13.324   2.024  1.00  4.65           C
ATOM   1725  CG1 VAL A 221      17.079  13.359   1.028  1.00  5.15           C
ATOM   1726  CG2 VAL A 221      17.780  12.769   3.376  1.00  5.04           C
ATOM   1727  N   ILE A 222      21.440  13.640   2.158  1.00  4.02           N
ATOM   1728  CA  ILE A 222      22.634  13.884   2.975  1.00  4.12           C
ATOM   1729  C   ILE A 222      22.437  15.197   3.696  1.00  3.90           C
ATOM   1730  O   ILE A 222      22.108  16.213   3.072  1.00  4.58           O
ATOM   1731  CB  ILE A 222      23.885  13.964   2.107  1.00  4.27           C
ATOM   1732  CG1 ILE A 222      24.140  12.631   1.359  1.00  5.33           C
ATOM   1733  CG2 ILE A 222      25.093  14.321   2.943  1.00  5.09           C
ATOM   1734  CD1 ILE A 222      25.154  12.725   0.246  1.00  6.39           C
ATOM   1735  N   ASP A 223      22.694  15.206   5.007  1.00  3.75           N
ATOM   1736  CA  ASP A 223      22.727  16.436   5.793  1.00  3.69           C
ATOM   1737  C   ASP A 223      24.046  17.164   5.517  1.00  3.99           C
ATOM   1738  O   ASP A 223      25.123  16.693   5.915  1.00  4.54           O
ATOM   1739  CB  ASP A 223      22.605  16.098   7.275  1.00  4.09           C
ATOM   1740  CG  ASP A 223      22.358  17.292   8.184  1.00  4.00           C
ATOM   1741  OD1 ASP A 223      22.423  18.449   7.675  1.00  4.28           O
ATOM   1742  OD2 ASP A 223      22.089  17.085   9.396  1.00  4.62           O
ATOM   1743  N   THR A 224      23.958  18.313   4.836  1.00  3.69           N
ATOM   1744  CA  THR A 224      25.091  19.156   4.509  1.00  4.32           C
ATOM   1745  C   THR A 224      25.143  20.405   5.364  1.00  4.63           C
ATOM   1746  O   THR A 224      25.871  21.365   5.049  1.00  5.55           O
ATOM   1747  CB  THR A 224      25.099  19.507   3.019  1.00  4.58           C
ATOM   1748  OG1 THR A 224      23.852  20.151   2.721  1.00  4.87           O
ATOM   1749  CG2 THR A 224      25.254  18.281   2.151  1.00  4.95           C
ATOM   1750  N   SER A 225      24.417  20.432   6.484  1.00  4.46           N
ATOM   1751  CA  SER A 225      24.405  21.594   7.347  1.00  4.64           C
ATOM   1752  C   SER A 225      25.766  22.037   7.841  1.00  4.35           C
ATOM   1753  O   SER A 225      25.987  23.245   7.994  1.00  5.40           O
ATOM   1754  CB  SER A 225      23.493  21.327   8.545  1.00  4.96           C
ATOM   1755  OG  SER A 225      23.844  20.142   9.242  1.00  4.96           O
ATOM   1756  N   ARG A 226      26.657  21.091   8.136  1.00  4.39           N
ATOM   1757  CA  ARG A 226      27.906  21.429   8.823  1.00  4.86           C
ATOM   1758  C   ARG A 226      29.115  20.749   8.232  1.00  4.75           C
ATOM   1759  O   ARG A 226      30.139  20.597   8.915  1.00  5.24           O
ATOM   1760  CB  ARG A 226      27.817  21.152  10.338  1.00  5.04           C
ATOM   1761  CG  ARG A 226      26.691  21.891  11.037  1.00  5.08           C
ATOM   1762  CD  ARG A 226      26.743  21.800  12.542  1.00  5.64           C
ATOM   1763  NE  ARG A 226      26.485  20.451  13.009  1.00  5.10           N
ATOM   1764  CZ  ARG A 226      26.543  20.076  14.283  1.00  4.94           C
ATOM   1765  NH1 ARG A 226      26.884  20.921  15.232  1.00  6.01           N
ATOM   1766  NH2 ARG A 226      26.199  18.842  14.626  1.00  5.30           N
ATOM   1767  N   ASN A 227      29.056  20.359   6.953  1.00  4.61           N
ATOM   1768  CA  ASN A 227      30.092  19.519   6.382  1.00  4.93           C
ATOM   1769  C   ASN A 227      30.961  20.229   5.335  1.00  4.98           C
ATOM   1770  O   ASN A 227      31.712  19.557   4.629  1.00  5.75           O
ATOM   1771  CB  ASN A 227      29.549  18.218   5.839  1.00  5.44           C
ATOM   1772  CG  ASN A 227      28.910  18.352   4.475  1.00  4.73           C
ATOM   1773  OD1 ASN A 227      28.523  19.467   4.084  1.00  6.12           O
ATOM   1774  ND2 ASN A 227      28.735  17.247   3.783  1.00  5.11           N
ATOM   1775  N   GLY A 228      30.934  21.554   5.298  1.00  5.20           N
ATOM   1776  CA  GLY A 228      31.703  22.273   4.292  1.00  5.75           C
ATOM   1777  C   GLY A 228      33.206  22.160   4.442  1.00  6.32           C
ATOM   1778  O   GLY A 228      33.920  22.349   3.458  1.00  7.81           O
ATOM   1779  N   ALA A 229      33.693  21.861   5.650  1.00  5.96           N
ATOM   1780  CA  ALA A 229      35.114  21.667   5.920  1.00  6.22           C
ATOM   1781  C   ALA A 229      35.404  20.233   6.297  1.00  6.48           C
ATOM   1782  O   ALA A 229      36.488  19.951   6.798  1.00  7.45           O
ATOM   1783  CB  ALA A 229      35.614  22.644   6.964  1.00  6.93           C
ATOM   1784  N   GLY A 230      34.467  19.320   6.071  1.00  6.24           N
ATOM   1785  CA  GLY A 230      34.629  17.975   6.537  1.00  6.33           C
ATOM   1786  C   GLY A 230      34.669  17.886   8.045  1.00  6.22           C
ATOM   1787  O   GLY A 230      34.347  18.838   8.772  1.00  6.01           O
ATOM   1788  N   PRO A 231      35.067  16.714   8.547  1.00  6.62           N
ATOM   1789  CA  PRO A 231      35.053  16.456   9.991  1.00  7.24           C
ATOM   1790  C   PRO A 231      36.292  16.971  10.673  1.00  7.56           C
ATOM   1791  O   PRO A 231      37.361  17.163  10.050  1.00  8.32           O
ATOM   1792  CB  PRO A 231      35.004  14.939  10.068  1.00  8.41           C
ATOM   1793  CG  PRO A 231      35.759  14.501   8.821  1.00  8.58           C
ATOM   1794  CD  PRO A 231      35.397  15.503   7.764  1.00  7.54           C
ATOM   1795  N   ALA A 232      36.170  17.215  11.971  1.00  8.14           N
ATOM   1796  CA  ALA A 232      37.328  17.456  12.812  1.00  9.48           C
ATOM   1797  C   ALA A 232      38.162  16.167  12.907  1.00 10.04           C
ATOM   1798  O   ALA A 232      37.718  15.078  12.651  1.00 11.90           O
ATOM   1799  CB  ALA A 232      36.866  17.941  14.192  1.00 10.70           C
ATOM   1800  N   PRO A 233      39.429  16.302  13.302  1.00 13.93           N
ATOM   1801  CA  PRO A 233      40.305  15.122  13.446  1.00 15.62           C
ATOM   1802  C   PRO A 233      39.714  14.049  14.351  1.00 16.52           C
ATOM   1803  O   PRO A 233      39.011  14.394  15.306  1.00 16.02           O
ATOM   1804  CB  PRO A 233      41.603  15.686  14.053  1.00 16.86           C
ATOM   1805  CG  PRO A 233      41.653  17.049  13.637  1.00 16.94           C
ATOM   1806  CD  PRO A 233      40.168  17.546  13.567  1.00 15.81           C
ATOM   1807  N   ASP A 234      39.938  12.791  13.985  1.00 18.05           N
ATOM   1808  CA  ASP A 234      39.330  11.609  14.567  1.00 19.63           C
ATOM   1809  C   ASP A 234      39.686  11.613  16.042  1.00 19.85           C
ATOM   1810  O   ASP A 234      40.863  11.623  16.402  1.00 21.63           O
ATOM   1811  CB  ASP A 234      39.890  10.370  13.826  1.00 21.30           C
ATOM   1812  CG  ASP A 234      39.239   9.056  14.228  1.00 24.33           C
ATOM   1813  OD1 ASP A 234      38.345   9.032  15.097  1.00 27.79           O
ATOM   1814  OD2 ASP A 234      39.576   7.968  13.693  1.00 28.93           O
ATOM   1815  N   ALA A 235      38.669  11.668  16.883  1.00 19.06           N
ATOM   1816  CA  ALA A 235      38.825  11.647  18.324  1.00 19.03           C
ATOM   1817  C   ALA A 235      37.463  11.353  18.915  1.00 18.76           C
ATOM   1818  O   ALA A 235      36.446  11.674  18.300  1.00 18.52           O
ATOM   1819  CB  ALA A 235      39.308  12.981  18.816  1.00 19.97           C
ATOM   1820  N   PRO A 236      37.403  10.804  20.120  1.00 18.75           N
ATOM   1821  CA  PRO A 236      36.168  10.839  20.889  1.00 18.33           C
ATOM   1822  C   PRO A 236      35.644  12.290  21.025  1.00 17.62           C
ATOM   1823  O   PRO A 236      36.317  13.291  21.283  1.00 18.35           O
ATOM   1824  CB  PRO A 236      36.556  10.210  22.231  1.00 19.00           C
ATOM   1825  CG  PRO A 236      37.711   9.337  21.884  1.00 19.36           C
ATOM   1826  CD  PRO A 236      38.477  10.103  20.832  1.00 19.43           C
ATOM   1827  N   LEU A 237      34.362  12.345  20.874  1.00 15.73           N
ATOM   1828  CA  LEU A 237      33.577  13.539  20.967  1.00 12.47           C
ATOM   1829  C   LEU A 237      33.885  14.556  19.890  1.00 10.87           C
ATOM   1830  O   LEU A 237      33.418  15.685  19.991  1.00 11.02           O
ATOM   1831  CB  LEU A 237      33.556  14.184  22.358  1.00 12.57           C
ATOM   1832  CG  LEU A 237      33.199  13.290  23.558  1.00 15.32           C
ATOM   1833  CD1 LEU A 237      33.226  14.081  24.862  1.00 18.07           C
ATOM   1834  CD2 LEU A 237      31.906  12.551  23.394  1.00 17.39           C
ATOM   1835  N   ASN A 238      34.534  14.151  18.798  1.00 11.30           N
ATOM   1836  CA  ASN A 238      34.752  15.091  17.705  1.00 11.07           C
ATOM   1837  C   ASN A 238      33.494  15.506  16.957  1.00  9.74           C
ATOM   1838  O   ASN A 238      33.535  16.435  16.160  1.00 10.08           O
ATOM   1839  CB  ASN A 238      35.845  14.599  16.742  1.00 12.62           C
ATOM   1840  CG  ASN A 238      35.394  13.519  15.845  1.00 14.01           C
ATOM   1841  OD1 ASN A 238      34.480  12.775  16.157  1.00 16.64           O
ATOM   1842  ND2 ASN A 238      36.035  13.407  14.688  1.00 15.61           N
ATOM   1843  N   TRP A 239      32.379  14.840  17.257  1.00  8.74           N
ATOM   1844  CA  TRP A 239      31.075  15.148  16.716  1.00  8.78           C
ATOM   1845  C   TRP A 239      30.294  16.096  17.619  1.00  7.34           C
ATOM   1846  O   TRP A 239      29.208  16.501  17.257  1.00  8.27           O
ATOM   1847  CB  TRP A 239      30.277  13.838  16.514  1.00  9.82           C
ATOM   1848  CG  TRP A 239      30.275  12.988  17.748  1.00  9.43           C
ATOM   1849  CD1 TRP A 239      31.159  11.985  18.040  1.00 11.68           C
ATOM   1850  CD2 TRP A 239      29.443  13.136  18.882  1.00  9.85           C
ATOM   1851  NE1 TRP A 239      30.920  11.509  19.302  1.00 12.72           N
ATOM   1852  CE2 TRP A 239      29.873  12.189  19.841  1.00 11.38           C
ATOM   1853  CE3 TRP A 239      28.371  13.948  19.199  1.00 10.03           C
ATOM   1854  CZ2 TRP A 239      29.254  12.024  21.068  1.00 12.65           C
ATOM   1855  CZ3 TRP A 239      27.772  13.782  20.412  1.00 11.83           C
ATOM   1856  CH2 TRP A 239      28.238  12.835  21.344  1.00 12.08           C
ATOM   1857  N   CYS A 240      30.836  16.437  18.806  1.00  7.18           N
ATOM   1858  CA  CYS A 240      30.095  17.139  19.838  1.00  7.46           C
ATOM   1859  C   CYS A 240      30.599  18.580  19.911  1.00  6.83           C
ATOM   1860  O   CYS A 240      31.671  18.828  20.495  1.00  8.24           O
ATOM   1861  CB  CYS A 240      30.247  16.378  21.164  1.00  8.21           C
ATOM   1862  SG  CYS A 240      28.935  16.525  22.347  1.00  9.61           S
ATOM   1863  N   ASN A 241      29.892  19.504  19.279  1.00  6.39           N
ATOM   1864  CA  ASN A 241      30.309  20.911  19.201  1.00  7.41           C
ATOM   1865  C   ASN A 241      31.753  21.113  18.787  1.00  7.41           C
ATOM   1866  O   ASN A 241      32.466  21.931  19.371  1.00  9.06           O
ATOM   1867  CB  ASN A 241      30.052  21.627  20.529  1.00  7.53           C
ATOM   1868  CG  ASN A 241      28.577  21.691  20.877  1.00  6.57           C
ATOM   1869  OD1 ASN A 241      27.724  21.783  19.990  1.00  7.45           O
ATOM   1870  ND2 ASN A 241      28.279  21.704  22.162  1.00  7.52           N
ATOM   1871  N   PRO A 242      32.240  20.431  17.756  1.00  7.17           N
ATOM   1872  CA  PRO A 242      33.616  20.678  17.338  1.00  7.50           C
ATOM   1873  C   PRO A 242      33.771  22.084  16.800  1.00  7.69           C
ATOM   1874  O   PRO A 242      32.869  22.662  16.192  1.00 10.12           O
ATOM   1875  CB  PRO A 242      33.803  19.683  16.195  1.00  7.87           C
ATOM   1876  CG  PRO A 242      32.424  19.513  15.632  1.00  7.31           C
ATOM   1877  CD  PRO A 242      31.532  19.502  16.837  1.00  7.05           C
ATOM   1878  N   SER A 243      34.970  22.616  16.943  1.00  8.89           N
ATOM   1879  CA  SER A 243      35.278  23.909  16.329  1.00  9.15           C
ATOM   1880  C   SER A 243      35.816  23.692  14.904  1.00  8.05           C
ATOM   1881  O   SER A 243      36.178  22.585  14.507  1.00  8.30           O
ATOM   1882  CB  SER A 243      36.207  24.755  17.164  1.00 11.86           C
ATOM   1883  OG  SER A 243      37.334  24.020  17.331  1.00 14.51           O
ATOM   1884  N   GLY A 244      35.868  24.787  14.176  1.00  7.99           N
ATOM   1885  CA  GLY A 244      36.451  24.785  12.879  1.00  8.16           C
ATOM   1886  C   GLY A 244      35.567  24.203  11.770  1.00  7.49           C
ATOM   1887  O   GLY A 244      36.025  24.077  10.636  1.00  9.39           O
ATOM   1888  N   ARG A 245      34.319  23.861  12.052  1.00  6.79           N
ATOM   1889  CA  ARG A 245      33.454  23.287  11.029  1.00  6.69           C
ATOM   1890  C   ARG A 245      32.767  24.406  10.267  1.00  6.40           C
ATOM   1891  O   ARG A 245      32.607  25.516  10.768  1.00  7.55           O
ATOM   1892  CB  ARG A 245      32.455  22.324  11.666  1.00  6.28           C
ATOM   1893  CG  ARG A 245      33.043  21.247  12.509  1.00  7.31           C
ATOM   1894  CD  ARG A 245      34.118  20.392  11.885  1.00  7.48           C
ATOM   1895  NE  ARG A 245      35.438  20.900  12.164  1.00  8.44           N
ATOM   1896  CZ  ARG A 245      36.501  20.842  11.355  1.00  9.25           C
ATOM   1897  NH1 ARG A 245      36.454  20.339  10.144  1.00 10.14           N
ATOM   1898  NH2 ARG A 245      37.660  21.289  11.827  1.00 11.54           N
ATOM   1899  N   ALA A 246      32.326  24.094   9.050  1.00  6.16           N
ATOM   1900  CA  ALA A 246      31.728  25.090   8.180  1.00  6.18           C
ATOM   1901  C   ALA A 246      30.394  24.616   7.654  1.00  5.12           C
ATOM   1902  O   ALA A 246      30.186  23.427   7.408  1.00  5.67           O
ATOM   1903  CB  ALA A 246      32.642  25.380   6.964  1.00  6.99           C
ATOM   1904  N   LEU A 247      29.497  25.570   7.422  1.00  5.32           N
ATOM   1905  CA  LEU A 247      28.282  25.283   6.650  1.00  5.41           C
ATOM   1906  C   LEU A 247      28.660  24.566   5.365  1.00  5.55           C
ATOM   1907  O   LEU A 247      29.668  24.914   4.722  1.00  5.96           O
ATOM   1908  CB  LEU A 247      27.554  26.553   6.281  1.00  5.43           C
ATOM   1909  CG  LEU A 247      27.036  27.430   7.414  1.00  6.28           C
ATOM   1910  CD1 LEU A 247      26.476  28.714   6.866  1.00  6.69           C
ATOM   1911  CD2 LEU A 247      25.994  26.693   8.276  1.00  5.93           C
ATOM   1912  N   GLY A 248      27.877  23.567   4.972  1.00  5.39           N
ATOM   1913  CA  GLY A 248      28.015  22.911   3.702  1.00  5.49           C
ATOM   1914  C   GLY A 248      27.081  23.442   2.660  1.00  5.68           C
ATOM   1915  O   GLY A 248      26.455  24.488   2.809  1.00  6.51           O
ATOM   1916  N   ALA A 249      26.961  22.693   1.576  1.00  6.18           N
ATOM   1917  CA  ALA A 249      26.129  23.120   0.452  1.00  6.83           C
ATOM   1918  C   ALA A 249      24.755  23.443   0.923  1.00  6.00           C
ATOM   1919  O   ALA A 249      24.127  22.667   1.669  1.00  6.03           O
ATOM   1920  CB  ALA A 249      26.012  21.972  -0.557  1.00  8.91           C
ATOM   1921  N   PRO A 250      24.193  24.548   0.456  1.00  6.67           N
ATOM   1922  CA  PRO A 250      22.791  24.819   0.775  1.00  6.97           C
ATOM   1923  C   PRO A 250      21.865  23.739   0.206  1.00  5.78           C
ATOM   1924  O   PRO A 250      22.180  23.087  -0.779  1.00  6.55           O
ATOM   1925  CB  PRO A 250      22.525  26.180   0.144  1.00  9.19           C
ATOM   1926  CG  PRO A 250      23.872  26.864   0.101  1.00 11.48           C
ATOM   1927  CD  PRO A 250      24.844  25.717  -0.194  1.00  7.99           C
ATOM   1928  N   PRO A 251      20.699  23.574   0.827  1.00  6.02           N
ATOM   1929  CA  PRO A 251      19.780  22.518   0.373  1.00  5.65           C
ATOM   1930  C   PRO A 251      19.456  22.626  -1.105  1.00  5.31           C
ATOM   1931  O   PRO A 251      19.195  23.716  -1.621  1.00  6.68           O
ATOM   1932  CB  PRO A 251      18.543  22.692   1.253  1.00  6.10           C
ATOM   1933  CG  PRO A 251      19.081  23.289   2.534  1.00  6.81           C
ATOM   1934  CD  PRO A 251      20.190  24.215   2.059  1.00  6.56           C
ATOM   1935  N   THR A 252      19.470  21.484  -1.773  1.00  5.53           N
ATOM   1936  CA  THR A 252      19.276  21.421  -3.220  1.00  6.02           C
ATOM   1937  C   THR A 252      18.969  19.992  -3.635  1.00  5.44           C
ATOM   1938  O   THR A 252      19.384  19.043  -2.990  1.00  5.80           O
ATOM   1939  CB  THR A 252      20.526  21.909  -3.946  1.00  7.15           C
ATOM   1940  OG1 THR A 252      20.272  21.909  -5.357  1.00  8.47           O
ATOM   1941  CG2 THR A 252      21.751  21.040  -3.670  1.00  8.24           C
ATOM   1942  N   THR A 253      18.306  19.850  -4.791  1.00  6.02           N
ATOM   1943  CA  THR A 253      18.194  18.554  -5.429  1.00  6.24           C
ATOM   1944  C   THR A 253      19.224  18.343  -6.515  1.00  6.46           C
ATOM   1945  O   THR A 253      19.241  17.289  -7.143  1.00  8.20           O
ATOM   1946  CB  THR A 253      16.798  18.300  -5.972  1.00  6.88           C
ATOM   1947  OG1 THR A 253      16.456  19.326  -6.933  1.00  9.14           O
ATOM   1948  CG2 THR A 253      15.748  18.339  -4.856  1.00  8.10           C
ATOM   1949  N   ALA A 254      20.059  19.336  -6.785  1.00  7.01           N
ATOM   1950  CA  ALA A 254      21.118  19.216  -7.795  1.00  7.84           C
ATOM   1951  C   ALA A 254      22.350  18.552  -7.170  1.00  7.83           C
ATOM   1952  O   ALA A 254      23.349  19.209  -6.849  1.00 10.45           O
ATOM   1953  CB  ALA A 254      21.465  20.596  -8.378  1.00  9.86           C
ATOM   1954  N   THR A 255      22.272  17.247  -7.001  1.00  7.54           N
ATOM   1955  CA  THR A 255      23.273  16.493  -6.265  1.00  7.44           C
ATOM   1956  C   THR A 255      24.206  15.760  -7.231  1.00  7.32           C
ATOM   1957  O   THR A 255      23.955  15.667  -8.447  1.00  8.88           O
ATOM   1958  CB  THR A 255      22.613  15.438  -5.377  1.00  7.09           C
ATOM   1959  OG1 THR A 255      22.047  14.457  -6.271  1.00  8.29           O
ATOM   1960  CG2 THR A 255      21.513  16.006  -4.461  1.00  7.28           C
ATOM   1961  N   ALA A 256      25.248  15.173  -6.663  1.00  7.46           N
ATOM   1962  CA  ALA A 256      26.283  14.463  -7.419  1.00  8.15           C
ATOM   1963  C   ALA A 256      26.204  12.974  -7.191  1.00  8.05           C
ATOM   1964  O   ALA A 256      27.129  12.261  -7.523  1.00 10.17           O
ATOM   1965  CB  ALA A 256      27.672  15.022  -7.066  1.00  9.08           C
ATOM   1966  N   GLY A 257      25.104  12.455  -6.660  1.00  8.02           N
ATOM   1967  CA  GLY A 257      24.929  11.031  -6.466  1.00  8.56           C
ATOM   1968  C   GLY A 257      23.744  10.536  -7.274  1.00  7.63           C
ATOM   1969  O   GLY A 257      22.684  11.153  -7.241  1.00  7.90           O
ATOM   1970  N   ALA A 258      23.886   9.393  -7.923  1.00  8.11           N
ATOM   1971  CA  ALA A 258      22.838   8.833  -8.770  1.00  8.57           C
ATOM   1972  C   ALA A 258      21.539   8.596  -8.018  1.00  8.18           C
ATOM   1973  O   ALA A 258      20.483   8.684  -8.628  1.00  9.65           O
ATOM   1974  CB  ALA A 258      23.300   7.556  -9.444  1.00 10.20           C
ATOM   1975  N   HIS A 259      21.614   8.283  -6.723  1.00  6.99           N
ATOM   1976  CA  HIS A 259      20.423   8.024  -5.918  1.00  6.57           C
ATOM   1977  C   HIS A 259      20.265   9.053  -4.803  1.00  5.92           C
ATOM   1978  O   HIS A 259      19.447   8.823  -3.890  1.00  6.40           O
ATOM   1979  CB  HIS A 259      20.440   6.618  -5.368  1.00  6.84           C
ATOM   1980  CG  HIS A 259      20.426   5.578  -6.419  1.00  7.89           C
ATOM   1981  ND1 HIS A 259      21.568   5.139  -7.033  1.00  8.60           N
ATOM   1982  CD2 HIS A 259      19.402   4.950  -7.028  1.00 10.07           C
ATOM   1983  CE1 HIS A 259      21.254   4.225  -7.938  1.00 10.67           C
ATOM   1984  NE2 HIS A 259      19.944   4.114  -7.978  1.00 11.11           N
ATOM   1985  N   ALA A 260      21.002  10.163  -4.861  1.00  6.23           N
ATOM   1986  CA  ALA A 260      20.898  11.219  -3.883  1.00  5.87           C
ATOM   1987  C   ALA A 260      19.781  12.175  -4.289  1.00  5.68           C
ATOM   1988  O   ALA A 260      19.938  12.985  -5.216  1.00  6.90           O
ATOM   1989  CB  ALA A 260      22.201  11.966  -3.767  1.00  6.42           C
ATOM   1990  N   ASP A 261      18.645  12.112  -3.608  1.00  5.28           N
ATOM   1991  CA  ASP A 261      17.522  12.990  -3.892  1.00  5.65           C
ATOM   1992  C   ASP A 261      17.805  14.440  -3.515  1.00  5.22           C
ATOM   1993  O   ASP A 261      17.301  15.357  -4.173  1.00  6.00           O
ATOM   1994  CB  ASP A 261      16.253  12.555  -3.154  1.00  5.48           C
ATOM   1995  CG  ASP A 261      15.587  11.319  -3.709  1.00  5.69           C
ATOM   1996  OD1 ASP A 261      15.848  10.915  -4.862  1.00  6.61           O
ATOM   1997  OD2 ASP A 261      14.735  10.754  -2.975  1.00  6.14           O
ATOM   1998  N   ALA A 262      18.584  14.682  -2.459  1.00  5.03           N
ATOM   1999  CA  ALA A 262      18.852  16.041  -2.024  1.00  5.24           C
ATOM   2000  C   ALA A 262      20.006  16.085  -1.043  1.00  4.57           C
ATOM   2001  O   ALA A 262      20.299  15.115  -0.327  1.00  5.02           O
ATOM   2002  CB  ALA A 262      17.622  16.666  -1.342  1.00  5.46           C
ATOM   2003  N   TYR A 263      20.594  17.265  -1.001  1.00  4.20           N
ATOM   2004  CA  TYR A 263      21.336  17.767   0.164  1.00  4.60           C
ATOM   2005  C   TYR A 263      20.339  18.587   0.963  1.00  4.25           C
ATOM   2006  O   TYR A 263      19.648  19.433   0.398  1.00  5.31           O
ATOM   2007  CB  TYR A 263      22.501  18.658  -0.267  1.00  4.97           C
ATOM   2008  CG  TYR A 263      23.453  18.054  -1.280  1.00  5.14           C
ATOM   2009  CD1 TYR A 263      23.665  16.689  -1.380  1.00  5.87           C
ATOM   2010  CD2 TYR A 263      24.169  18.876  -2.134  1.00  6.39           C
ATOM   2011  CE1 TYR A 263      24.538  16.154  -2.337  1.00  6.64           C
ATOM   2012  CE2 TYR A 263      25.040  18.347  -3.075  1.00  7.45           C
ATOM   2013  CZ  TYR A 263      25.213  16.976  -3.171  1.00  6.13           C
ATOM   2014  OH  TYR A 263      26.070  16.437  -4.097  1.00  7.49           O
ATOM   2015  N   LEU A 264      20.226  18.304   2.263  1.00  4.20           N
ATOM   2016  CA  LEU A 264      19.317  19.011   3.151  1.00  4.32           C
ATOM   2017  C   LEU A 264      20.098  19.523   4.343  1.00  4.24           C
ATOM   2018  O   LEU A 264      21.157  18.990   4.664  1.00  4.52           O
ATOM   2019  CB  LEU A 264      18.200  18.082   3.646  1.00  4.47           C
ATOM   2020  CG  LEU A 264      17.253  17.552   2.575  1.00  5.16           C
ATOM   2021  CD1 LEU A 264      16.276  16.579   3.213  1.00  6.10           C
ATOM   2022  CD2 LEU A 264      16.539  18.636   1.831  1.00  6.79           C
ATOM   2023  N   TRP A 265      19.557  20.528   5.020  1.00  4.18           N
ATOM   2024  CA  TRP A 265      20.041  20.887   6.366  1.00  4.40           C
ATOM   2025  C   TRP A 265      19.066  20.276   7.336  1.00  4.39           C
ATOM   2026  O   TRP A 265      17.951  20.781   7.524  1.00  5.87           O
ATOM   2027  CB  TRP A 265      20.206  22.397   6.531  1.00  4.57           C
ATOM   2028  CG  TRP A 265      21.345  22.987   5.759  1.00  4.64           C
ATOM   2029  CD1 TRP A 265      22.108  22.398   4.789  1.00  5.13           C
ATOM   2030  CD2 TRP A 265      21.852  24.318   5.905  1.00  4.91           C
ATOM   2031  NE1 TRP A 265      23.037  23.280   4.321  1.00  5.54           N
ATOM   2032  CE2 TRP A 265      22.914  24.465   4.977  1.00  5.46           C
ATOM   2033  CE3 TRP A 265      21.534  25.394   6.723  1.00  4.97           C
ATOM   2034  CZ2 TRP A 265      23.612  25.665   4.831  1.00  6.57           C
ATOM   2035  CZ3 TRP A 265      22.239  26.576   6.593  1.00  6.54           C
ATOM   2036  CH2 TRP A 265      23.249  26.711   5.643  1.00  7.06           C
ATOM   2037  N   ILE A 266      19.453  19.139   7.910  1.00  3.87           N
ATOM   2038  CA  ILE A 266      18.556  18.393   8.796  1.00  4.22           C
ATOM   2039  C   ILE A 266      18.808  18.885  10.226  1.00  3.93           C
ATOM   2040  O   ILE A 266      17.922  19.484  10.835  1.00  4.25           O
ATOM   2041  CB  ILE A 266      18.667  16.879   8.605  1.00  4.22           C
ATOM   2042  CG1 ILE A 266      18.303  16.544   7.150  1.00  5.27           C
ATOM   2043  CG2 ILE A 266      17.766  16.181   9.591  1.00  4.43           C
ATOM   2044  CD1 ILE A 266      18.543  15.129   6.682  1.00  5.94           C
ATOM   2045  N   LYS A 267      20.029  18.705  10.724  1.00  3.79           N
ATOM   2046  CA  LYS A 267      20.498  19.500  11.864  1.00  3.97           C
ATOM   2047  C   LYS A 267      20.326  20.986  11.544  1.00  4.08           C
ATOM   2048  O   LYS A 267      20.610  21.441  10.438  1.00  5.07           O
ATOM   2049  CB  LYS A 267      21.995  19.178  12.075  1.00  5.04           C
ATOM   2050  CG  LYS A 267      22.767  20.076  13.019  1.00  5.50           C
ATOM   2051  CD  LYS A 267      22.513  19.792  14.505  1.00  5.44           C
ATOM   2052  CE  LYS A 267      23.208  20.819  15.365  1.00  5.62           C
ATOM   2053  NZ  LYS A 267      23.257  20.393  16.810  1.00  6.31           N
ATOM   2054  N   ARG A 268      19.931  21.735  12.577  1.00  4.30           N
ATOM   2055  CA  ARG A 268      19.777  23.185  12.493  1.00  4.55           C
ATOM   2056  C   ARG A 268      21.065  23.858  12.974  1.00  4.69           C
ATOM   2057  O   ARG A 268      21.377  23.833  14.160  1.00  5.27           O
ATOM   2058  CB AARG A 268      18.557  23.632  13.280  0.60  5.57           C
ATOM   2059  CG AARG A 268      17.278  23.103  12.634  0.60  6.37           C
ATOM   2060  CD AARG A 268      15.974  23.529  13.293  0.60  6.44           C
ATOM   2061  NE AARG A 268      15.726  22.884  14.562  0.60  6.44           N
ATOM   2062  CZ AARG A 268      14.548  22.748  15.158  0.60  6.11           C
ATOM   2063  NH1AARG A 268      13.433  23.105  14.525  0.60  8.14           N
ATOM   2064  NH2AARG A 268      14.471  22.181  16.368  0.60  7.90           N
ATOM   2072  N   PRO A 269      21.845  24.470  12.061  1.00  5.09           N
ATOM   2073  CA  PRO A 269      23.070  25.151  12.480  1.00  5.72           C
ATOM   2074  C   PRO A 269      22.820  26.155  13.584  1.00  5.46           C
ATOM   2075  O   PRO A 269      21.896  26.953  13.507  1.00  6.18           O
ATOM   2076  CB  PRO A 269      23.529  25.867  11.208  1.00  6.49           C
ATOM   2077  CG  PRO A 269      23.079  24.960  10.134  1.00  6.17           C
ATOM   2078  CD  PRO A 269      21.699  24.504  10.591  1.00  5.44           C
ATOM   2079  N   GLY A 270      23.697  26.125  14.595  1.00  5.56           N
ATOM   2080  CA  GLY A 270      23.511  26.926  15.799  1.00  5.53           C
ATOM   2081  C   GLY A 270      23.114  26.108  16.982  1.00  5.31           C
ATOM   2082  O   GLY A 270      23.453  26.482  18.118  1.00  6.02           O
ATOM   2083  N   GLU A 271      22.380  25.007  16.817  1.00  5.08           N
ATOM   2084  CA  GLU A 271      22.021  24.204  17.983  1.00  5.32           C
ATOM   2085  C   GLU A 271      23.245  23.542  18.555  1.00  5.43           C
ATOM   2086  O   GLU A 271      24.063  22.931  17.841  1.00  5.62           O
ATOM   2087  CB  GLU A 271      20.971  23.189  17.645  1.00  5.33           C
ATOM   2088  CG  GLU A 271      19.623  23.800  17.324  1.00  5.51           C
ATOM   2089  CD  GLU A 271      18.518  22.775  17.112  1.00  5.82           C
ATOM   2090  OE1 GLU A 271      18.746  21.557  17.308  1.00  6.39           O
ATOM   2091  OE2 GLU A 271      17.436  23.225  16.704  1.00  7.05           O
ATOM   2092  N   SER A 272      23.352  23.557  19.889  1.00  5.61           N
ATOM   2093  CA  SER A 272      24.357  22.789  20.556  1.00  5.87           C
ATOM   2094  C   SER A 272      24.110  21.298  20.356  1.00  5.59           C
ATOM   2095  O   SER A 272      22.979  20.830  20.360  1.00  6.57           O
ATOM   2096  CB  SER A 272      24.315  23.095  22.051  1.00  5.93           C
ATOM   2097  OG  SER A 272      25.343  22.373  22.715  1.00  6.55           O
ATOM   2098  N   ASP A 273      25.186  20.539  20.246  1.00  6.16           N
ATOM   2099  CA  ASP A 273      25.128  19.094  20.206  1.00  6.45           C
ATOM   2100  C   ASP A 273      24.957  18.480  21.588  1.00  6.94           C
ATOM   2101  O   ASP A 273      24.634  17.292  21.684  1.00  8.53           O
ATOM   2102  CB  ASP A 273      26.394  18.526  19.556  1.00  6.50           C
ATOM   2103  CG  ASP A 273      26.508  18.956  18.119  1.00  6.65           C
ATOM   2104  OD1 ASP A 273      25.452  18.815  17.389  1.00  8.00           O
ATOM   2105  OD2 ASP A 273      27.580  19.400  17.671  1.00  7.24           O
ATOM   2106  N   GLY A 274      25.184  19.252  22.645  1.00  6.97           N
ATOM   2107  CA  GLY A 274      25.161  18.724  23.993  1.00  8.03           C
ATOM   2108  C   GLY A 274      26.133  19.449  24.889  1.00  7.46           C
ATOM   2109  O   GLY A 274      26.843  20.371  24.512  1.00  7.34           O
ATOM   2110  N   THR A 275      26.168  18.985  26.139  1.00  8.88           N
ATOM   2111  CA  THR A 275      27.100  19.539  27.098  1.00  9.05           C
ATOM   2112  C   THR A 275      28.540  19.188  26.777  1.00  9.39           C
ATOM   2113  O   THR A 275      29.454  19.943  27.067  1.00 10.12           O
ATOM   2114  CB  THR A 275      26.755  19.130  28.527  1.00 10.26           C
ATOM   2115  OG1 THR A 275      26.626  17.711  28.609  1.00 12.11           O
ATOM   2116  CG2 THR A 275      25.417  19.672  28.939  1.00 11.62           C
ATOM   2117  N   CYS A 276      28.746  18.002  26.172  1.00 10.76           N
ATOM   2118  CA  CYS A 276      30.008  17.617  25.504  1.00 12.16           C
ATOM   2119  C   CYS A 276      31.315  17.545  26.350  1.00 13.27           C
ATOM   2120  O   CYS A 276      32.416  17.741  25.839  1.00 15.59           O
ATOM   2121  CB  CYS A 276      30.258  18.492  24.287  1.00 12.03           C
ATOM   2122  SG  CYS A 276      28.974  18.423  22.999  1.00 11.03           S
ATOM   2123  N   GLY A 277      31.160  17.370  27.644  1.00 14.19           N
ATOM   2124  CA  GLY A 277      32.302  17.346  28.552  1.00 14.36           C
ATOM   2125  C   GLY A 277      32.874  18.697  28.910  1.00 14.12           C
ATOM   2126  O   GLY A 277      33.901  18.751  29.612  1.00 16.32           O
ATOM   2127  N   ARG A 278      32.185  19.763  28.534  1.00 12.99           N
ATOM   2128  CA  ARG A 278      32.690  21.096  28.689  1.00 11.91           C
ATOM   2129  C   ARG A 278      31.650  22.027  29.251  1.00  9.66           C
ATOM   2130  O   ARG A 278      31.886  23.205  29.234  1.00 10.40           O
ATOM   2131  CB  ARG A 278      33.249  21.665  27.336  1.00 13.16           C
ATOM   2132  CG  ARG A 278      34.493  20.957  26.801  1.00 13.55           C
ATOM   2133  CD  ARG A 278      35.070  21.537  25.488  1.00 14.09           C
ATOM   2134  NE  ARG A 278      34.072  21.457  24.433  1.00 14.60           N
ATOM   2135  CZ  ARG A 278      33.953  20.455  23.557  1.00 14.78           C
ATOM   2136  NH1 ARG A 278      34.849  19.483  23.539  1.00 18.02           N
ATOM   2137  NH2 ARG A 278      32.910  20.400  22.722  1.00 13.89           N
ATOM   2138  N   GLY A 279      30.505  21.542  29.730  1.00  9.39           N
ATOM   2139  CA  GLY A 279      29.517  22.452  30.228  1.00  8.78           C
ATOM   2140  C   GLY A 279      28.884  23.340  29.183  1.00  7.90           C
ATOM   2141  O   GLY A 279      28.399  24.407  29.482  1.00  8.59           O
ATOM   2142  N   GLU A 280      28.854  22.859  27.937  1.00  7.43           N
ATOM   2143  CA  GLU A 280      28.231  23.569  26.845  1.00  6.76           C
ATOM   2144  C   GLU A 280      26.710  23.435  26.926  1.00  6.65           C
ATOM   2145  O   GLU A 280      26.184  22.678  27.747  1.00  7.00           O
ATOM   2146  CB  GLU A 280      28.830  23.092  25.508  1.00  7.28           C
ATOM   2147  CG  GLU A 280      30.231  23.636  25.334  1.00  7.74           C
ATOM   2148  CD  GLU A 280      31.055  22.964  24.282  1.00  7.66           C
ATOM   2149  OE1 GLU A 280      30.708  21.882  23.795  1.00  8.66           O
ATOM   2150  OE2 GLU A 280      32.137  23.560  23.984  1.00  9.19           O
ATOM   2151  N   PRO A 281      25.969  24.219  26.138  1.00  6.91           N
ATOM   2152  CA  PRO A 281      24.521  24.222  26.292  1.00  7.23           C
ATOM   2153  C   PRO A 281      23.895  22.875  25.984  1.00  6.70           C
ATOM   2154  O   PRO A 281      24.411  22.081  25.205  1.00  7.10           O
ATOM   2155  CB  PRO A 281      24.075  25.318  25.325  1.00  8.05           C
ATOM   2156  CG  PRO A 281      25.253  26.238  25.259  1.00  8.47           C
ATOM   2157  CD  PRO A 281      26.419  25.312  25.237  1.00  7.44           C
ATOM   2158  N   GLN A 282      22.770  22.613  26.644  1.00  7.59           N
ATOM   2159  CA  GLN A 282      22.023  21.371  26.425  1.00  8.27           C
ATOM   2160  C   GLN A 282      21.760  21.144  24.940  1.00  7.48           C
ATOM   2161  O   GLN A 282      21.527  22.074  24.146  1.00  7.71           O
ATOM   2162  CB  GLN A 282      20.690  21.402  27.178  1.00 10.38           C
ATOM   2163  CG  GLN A 282      19.702  20.315  26.960  1.00 16.84           C
ATOM   2164  CD  GLN A 282      18.381  20.533  27.707  1.00 22.49           C
ATOM   2165  OE1 GLN A 282      17.710  21.562  27.529  1.00 27.36           O
ATOM   2166  NE2 GLN A 282      18.006  19.559  28.535  1.00 27.27           N
ATOM   2167  N   ALA A 283      21.771  19.867  24.563  1.00  7.56           N
ATOM   2168  CA  ALA A 283      21.528  19.483  23.188  1.00  7.43           C
ATOM   2169  C   ALA A 283      20.247  20.116  22.680  1.00  7.29           C
ATOM   2170  O   ALA A 283      19.197  20.050  23.333  1.00  8.79           O
ATOM   2171  CB  ALA A 283      21.426  17.953  23.114  1.00  8.24           C
ATOM   2172  N   GLY A 284      20.329  20.733  21.519  1.00  6.84           N
ATOM   2173  CA  GLY A 284      19.209  21.368  20.863  1.00  7.53           C
ATOM   2174  C   GLY A 284      19.067  22.837  21.136  1.00  7.59           C
ATOM   2175  O   GLY A 284      18.320  23.513  20.430  1.00  8.68           O
ATOM   2176  N   ARG A 285      19.736  23.368  22.142  1.00  7.28           N
ATOM   2177  CA  ARG A 285      19.608  24.789  22.453  1.00  7.77           C
ATOM   2178  C   ARG A 285      20.365  25.613  21.416  1.00  7.09           C
ATOM   2179  O   ARG A 285      21.517  25.337  21.093  1.00  7.16           O
ATOM   2180  CB  ARG A 285      20.180  25.073  23.840  1.00  8.57           C
ATOM   2181  CG  ARG A 285      20.173  26.500  24.221  1.00 15.03           C
ATOM   2182  CD  ARG A 285      18.829  27.080  24.458  1.00 22.15           C
ATOM   2183  NE  ARG A 285      18.887  28.496  24.847  1.00 26.44           N
ATOM   2184  CZ  ARG A 285      19.033  28.957  26.098  1.00 28.00           C
ATOM   2185  NH1 ARG A 285      19.172  28.130  27.136  1.00 28.56           N
ATOM   2186  NH2 ARG A 285      19.048  30.270  26.304  1.00 30.11           N
ATOM   2187  N   PHE A 286      19.715  26.641  20.899  1.00  7.83           N
ATOM   2188  CA  PHE A 286      20.315  27.470  19.882  1.00  7.52           C
ATOM   2189  C   PHE A 286      21.336  28.429  20.477  1.00  7.69           C
ATOM   2190  O   PHE A 286      21.032  29.134  21.439  1.00  9.40           O
ATOM   2191  CB  PHE A 286      19.215  28.237  19.117  1.00  8.59           C
ATOM   2192  CG  PHE A 286      19.743  29.034  17.963  1.00  7.13           C
ATOM   2193  CD1 PHE A 286      19.945  28.435  16.725  1.00  8.10           C
ATOM   2194  CD2 PHE A 286      20.128  30.366  18.077  1.00  7.57           C
ATOM   2195  CE1 PHE A 286      20.483  29.146  15.665  1.00  8.24           C
ATOM   2196  CE2 PHE A 286      20.638  31.063  17.011  1.00  7.61           C
ATOM   2197  CZ  PHE A 286      20.847  30.442  15.801  1.00  7.70           C
ATOM   2198  N   VAL A 287      22.503  28.484  19.857  1.00  6.64           N
ATOM   2199  CA  VAL A 287      23.612  29.329  20.273  1.00  7.20           C
ATOM   2200  C   VAL A 287      23.986  30.170  19.049  1.00  6.57           C
ATOM   2201  O   VAL A 287      24.551  29.643  18.080  1.00  6.43           O
ATOM   2202  CB  VAL A 287      24.797  28.480  20.748  1.00  7.44           C
ATOM   2203  CG1 VAL A 287      25.903  29.371  21.255  1.00  8.74           C
ATOM   2204  CG2 VAL A 287      24.345  27.487  21.824  1.00  8.53           C
ATOM   2205  N   SER A 288      23.700  31.456  19.068  1.00  6.88           N
ATOM   2206  CA  SER A 288      24.015  32.276  17.920  1.00  7.22           C
ATOM   2207  C   SER A 288      25.466  32.152  17.528  1.00  7.19           C
ATOM   2208  O   SER A 288      25.785  32.066  16.332  1.00  7.66           O
ATOM   2209  CB  SER A 288      23.669  33.724  18.130  1.00  8.13           C
ATOM   2210  OG  SER A 288      22.324  33.876  18.231  1.00 10.54           O
ATOM   2211  N   GLN A 289      26.382  32.141  18.490  1.00  7.00           N
ATOM   2212  CA  GLN A 289      27.789  32.040  18.165  1.00  7.20           C
ATOM   2213  C   GLN A 289      28.109  30.807  17.349  1.00  6.22           C
ATOM   2214  O   GLN A 289      28.988  30.850  16.498  1.00  6.90           O
ATOM   2215  CB  GLN A 289      28.636  32.018  19.462  1.00  8.21           C
ATOM   2216  CG  GLN A 289      30.129  32.088  19.199  1.00  9.16           C
ATOM   2217  CD  GLN A 289      30.497  33.397  18.630  1.00  9.97           C
ATOM   2218  OE1 GLN A 289      30.358  34.404  19.330  1.00 11.18           O
ATOM   2219  NE2 GLN A 289      31.021  33.446  17.415  1.00 10.84           N
ATOM   2220  N   TYR A 290      27.440  29.693  17.626  1.00  5.73           N
ATOM   2221  CA  TYR A 290      27.709  28.482  16.873  1.00  5.95           C
ATOM   2222  C   TYR A 290      27.297  28.622  15.401  1.00  5.92           C
ATOM   2223  O   TYR A 290      27.983  28.142  14.508  1.00  6.78           O
ATOM   2224  CB  TYR A 290      27.039  27.266  17.504  1.00  6.38           C
ATOM   2225  CG  TYR A 290      27.625  26.786  18.813  1.00  6.05           C
ATOM   2226  CD1 TYR A 290      28.850  27.230  19.302  1.00  7.18           C
ATOM   2227  CD2 TYR A 290      26.962  25.810  19.523  1.00  6.55           C
ATOM   2228  CE1 TYR A 290      29.391  26.722  20.480  1.00  7.95           C
ATOM   2229  CE2 TYR A 290      27.484  25.283  20.707  1.00  7.24           C
ATOM   2230  CZ  TYR A 290      28.696  25.738  21.179  1.00  6.64           C
ATOM   2231  OH  TYR A 290      29.185  25.178  22.333  1.00  8.17           O
ATOM   2232  N   ALA A 291      26.144  29.242  15.166  1.00  5.97           N
ATOM   2233  CA  ALA A 291      25.697  29.477  13.780  1.00  6.09           C
ATOM   2234  C   ALA A 291      26.654  30.423  13.076  1.00  6.52           C
ATOM   2235  O   ALA A 291      27.013  30.208  11.918  1.00  7.07           O
ATOM   2236  CB  ALA A 291      24.284  30.039  13.776  1.00  6.88           C
ATOM   2237  N   ILE A 292      27.069  31.479  13.766  1.00  6.83           N
ATOM   2238  CA  ILE A 292      27.991  32.449  13.194  1.00  7.14           C
ATOM   2239  C   ILE A 292      29.330  31.802  12.903  1.00  6.57           C
ATOM   2240  O   ILE A 292      29.904  32.069  11.846  1.00  7.14           O
ATOM   2241  CB  ILE A 292      28.111  33.653  14.163  1.00  8.42           C
ATOM   2242  CG1 ILE A 292      26.809  34.447  14.221  1.00 10.65           C
ATOM   2243  CG2 ILE A 292      29.250  34.554  13.756  1.00 10.44           C
ATOM   2244  CD1 ILE A 292      26.618  35.427  15.340  1.00 15.09           C
ATOM   2245  N   ASP A 293      29.829  30.957  13.785  1.00  6.80           N
ATOM   2246  CA  ASP A 293      31.094  30.272  13.549  1.00  6.66           C
ATOM   2247  C   ASP A 293      31.011  29.427  12.280  1.00  6.45           C
ATOM   2248  O   ASP A 293      31.926  29.446  11.459  1.00  6.91           O
ATOM   2249  CB  ASP A 293      31.425  29.339  14.703  1.00  7.55           C
ATOM   2250  CG  ASP A 293      31.807  29.995  15.976  1.00  9.01           C
ATOM   2251  OD1 ASP A 293      32.171  31.187  15.960  1.00  9.64           O
ATOM   2252  OD2 ASP A 293      31.800  29.274  17.020  1.00 10.82           O
ATOM   2253  N   LEU A 294      29.919  28.680  12.120  1.00  6.36           N
ATOM   2254  CA  LEU A 294      29.769  27.831  10.934  1.00  5.99           C
ATOM   2255  C   LEU A 294      29.791  28.678   9.658  1.00  6.34           C
ATOM   2256  O   LEU A 294      30.411  28.284   8.661  1.00  6.66           O
ATOM   2257  CB  LEU A 294      28.469  27.019  11.006  1.00  6.10           C
ATOM   2258  CG  LEU A 294      28.504  25.881  12.023  1.00  6.50           C
ATOM   2259  CD1 LEU A 294      27.115  25.462  12.411  1.00  6.87           C
ATOM   2260  CD2 LEU A 294      29.279  24.714  11.484  1.00  8.06           C
ATOM   2261  N   ALA A 295      29.111  29.799   9.685  1.00  6.30           N
ATOM   2262  CA  ALA A 295      29.059  30.673   8.529  1.00  7.26           C
ATOM   2263  C   ALA A 295      30.422  31.341   8.293  1.00  7.71           C
ATOM   2264  O   ALA A 295      30.890  31.406   7.141  1.00  8.34           O
ATOM   2265  CB  ALA A 295      27.983  31.704   8.732  1.00  8.55           C
ATOM   2266  N   HIS A 296      31.061  31.840   9.340  1.00  8.23           N
ATOM   2267  C   HIS A 296      33.383  31.425   8.654  1.00  8.84           C
ATOM   2268  O   HIS A 296      34.235  31.757   7.797  1.00  9.87           O
ATOM   2269  CA AHIS A 296      32.443  32.402   9.208  0.70  8.89           C
ATOM   2270  CB AHIS A 296      33.034  32.825  10.536  0.70 10.06           C
ATOM   2271  CG AHIS A 296      32.492  34.100  11.010  0.70 10.33           C
ATOM   2272  ND1AHIS A 296      32.648  34.517  12.306  0.70 12.03           N
ATOM   2273  CD2AHIS A 296      31.777  35.054  10.382  0.70 10.86           C
ATOM   2274  CE1AHIS A 296      32.051  35.682  12.463  0.70 11.62           C
ATOM   2275  NE2AHIS A 296      31.527  36.038  11.306  0.70 12.36           N
ATOM   2283  N   ASN A 297      33.309  30.186   9.111  1.00  8.35           N
ATOM   2284  CA  ASN A 297      34.255  29.180   8.645  1.00  8.90           C
ATOM   2285  C   ASN A 297      33.999  28.783   7.192  1.00  9.06           C
ATOM   2286  O   ASN A 297      34.906  28.315   6.506  1.00 11.13           O
ATOM   2287  CB  ASN A 297      34.207  27.970   9.554  1.00  8.62           C
ATOM   2288  CG  ASN A 297      34.704  28.265  10.961  1.00  9.87           C
ATOM   2289  OD1 ASN A 297      35.419  29.257  11.174  1.00 11.57           O
ATOM   2290  ND2 ASN A 297      34.355  27.419  11.912  1.00  9.51           N
ATOM   2291  N   ALA A 298      32.798  29.044   6.699  1.00  8.35           N
ATOM   2292  CA  ALA A 298      32.450  28.896   5.268  1.00  8.32           C
ATOM   2293  C   ALA A 298      32.810  30.144   4.473  1.00  8.86           C
ATOM   2294  O   ALA A 298      32.461  30.239   3.291  1.00 10.38           O
ATOM   2295  CB  ALA A 298      30.941  28.592   5.144  1.00  8.58           C
ATOM   2296  N   GLY A 299      33.479  31.115   5.099  1.00  9.45           N
ATOM   2297  CA  GLY A 299      33.890  32.344   4.402  1.00 10.77           C
ATOM   2298  C   GLY A 299      32.883  33.442   4.352  1.00 10.96           C
ATOM   2299  O   GLY A 299      33.163  34.461   3.686  1.00 13.06           O
ATOM   2300  N   GLN A 300      31.765  33.307   5.057  1.00 12.25           N
ATOM   2301  CA  GLN A 300      30.706  34.322   5.102  1.00 13.51           C
ATOM   2302  C   GLN A 300      30.823  35.313   6.254  1.00 16.09           C
ATOM   2303  O   GLN A 300      31.820  35.210   7.015  1.00 17.64           O
ATOM   2304  CB  GLN A 300      29.298  33.686   5.114  1.00 14.42           C
ATOM   2305  CG  GLN A 300      28.891  33.150   3.725  1.00 15.40           C
ATOM   2306  CD  GLN A 300      27.609  32.333   3.726  1.00 15.47           C
ATOM   2307  OE1 GLN A 300      27.643  31.148   3.377  1.00 15.07           O
ATOM   2308  NE2 GLN A 300      26.471  32.963   4.054  1.00 15.44           N
ATOM   2309  OXT GLN A 300      29.950  36.208   6.336  1.00 20.38           O
