# Supplementary material for: Modeling of loops in proteins: a multi-method approach
Source: BMC Struct Biol. 2010 Feb 11;10:5. doi: 10.1186/1472-6807-10-5 (PMC2837870; doi:10.1186/1472-6807-10-5)
Supplement: Additional file 1 — Student t-test. Results from two sample paired t-test of Table 2. [file 1472-6807-10-5-S1.GZ › loop_test_data/1vcc_63-67.pdb]

HEADER    DNA BINDING                             02-OCT-95   1VCC              
TITLE     AMINO TERMINAL 9KDA DOMAIN OF VACCINIA VIRUS DNA                      
TITLE    2 TOPOISOMERASE I RESIDUES 1-77, EXPERIMENTAL ELECTRON                 
TITLE    3 DENSITY FOR RESIDUES 1-77                                            
COMPND    MOL_ID: 1;                                                            
COMPND   2 MOLECULE: DNA TOPOISOMERASE I;                                       
COMPND   3 CHAIN: A;                                                            
COMPND   4 FRAGMENT: AMINO TERMINAL 9KDA, RESIDUES 1 - 77;                      
COMPND   5 EC: 5.99.1.2;                                                        
COMPND   6 ENGINEERED: YES;                                                     
COMPND   7 OTHER_DETAILS: DOMAIN GENERATED BY MILD PROTEOLYSIS OF THE           
COMPND   8 INTACT 36KDA VACCINIA VIRUS DNA TOPOISOMERASE I, A MEMBER            
COMPND   9 OF THE EUKARYOTIC-LIKE TYPE I DNA TOPOISOMERASES                     
SOURCE    MOL_ID: 1;                                                            
SOURCE   2 ORGANISM_SCIENTIFIC: VACCINIA VIRUS;                                 
SOURCE   3 STRAIN: WR;                                                          
SOURCE   4 EXPRESSION_SYSTEM: ESCHERICHIA COLI;                                 
SOURCE   5 OTHER_DETAILS: ACTIVE FORM                                           
KEYWDS    DNA BINDING                                                           
EXPDTA    X-RAY DIFFRACTION                                                     
AUTHOR    A.SHARMA,R.HANAI,A.MONDRAGON                                          
REVDAT   2   01-APR-03 1VCC    1       JRNL                                     
REVDAT   1   08-MAR-96 1VCC    0                                                
JRNL        AUTH   A.SHARMA,R.HANAI,A.MONDRAGON                                 
JRNL        TITL   CRYSTAL STRUCTURE OF THE AMINO-TERMINAL FRAGMENT             
JRNL        TITL 2 OF VACCINIA VIRUS DNA TOPOISOMERASE I AT 1.6 A               
JRNL        TITL 3 RESOLUTION.                                                  
JRNL        REF    STRUCTURE                     V.   2   767 1994              
JRNL        REFN   ASTM STRUE6  UK ISSN 0969-2126                               
REMARK   1                                                                      
REMARK   2                                                                      
REMARK   2 RESOLUTION. 1.60 ANGSTROMS.                                          
REMARK   3                                                                      
REMARK   3 REFINEMENT.                                                          
REMARK   3   PROGRAM     : X-PLOR                                               
REMARK   3   AUTHORS     : BRUNGER                                              
REMARK   3                                                                      
REMARK   3  DATA USED IN REFINEMENT.                                            
REMARK   3   RESOLUTION RANGE HIGH (ANGSTROMS) : 1.60                           
REMARK   3   RESOLUTION RANGE LOW  (ANGSTROMS) : 5.00                           
REMARK   3   DATA CUTOFF            (SIGMA(F)) : 2.000                          
REMARK   3   DATA CUTOFF HIGH         (ABS(F)) : NULL                           
REMARK   3   DATA CUTOFF LOW          (ABS(F)) : NULL                           
REMARK   3   COMPLETENESS (WORKING+TEST)   (%) : NULL                           
REMARK   3   NUMBER OF REFLECTIONS             : NULL                           
REMARK   3                                                                      
REMARK   3  FIT TO DATA USED IN REFINEMENT.                                     
REMARK   3   CROSS-VALIDATION METHOD          : NULL                            
REMARK   3   FREE R VALUE TEST SET SELECTION  : NULL                            
REMARK   3   R VALUE            (WORKING SET) : 0.218                           
REMARK   3   FREE R VALUE                     : 0.287                           
REMARK   3   FREE R VALUE TEST SET SIZE   (%) : NULL                            
REMARK   3   FREE R VALUE TEST SET COUNT      : NULL                            
REMARK   3   ESTIMATED ERROR OF FREE R VALUE  : NULL                            
REMARK   3                                                                      
REMARK   3  FIT IN THE HIGHEST RESOLUTION BIN.                                  
REMARK   3   TOTAL NUMBER OF BINS USED           : NULL                         
REMARK   3   BIN RESOLUTION RANGE HIGH       (A) : NULL                         
REMARK   3   BIN RESOLUTION RANGE LOW        (A) : NULL                         
REMARK   3   BIN COMPLETENESS (WORKING+TEST) (%) : NULL                         
REMARK   3   REFLECTIONS IN BIN    (WORKING SET) : NULL                         
REMARK   3   BIN R VALUE           (WORKING SET) : NULL                         
REMARK   3   BIN FREE R VALUE                    : NULL                         
REMARK   3   BIN FREE R VALUE TEST SET SIZE  (%) : NULL                         
REMARK   3   BIN FREE R VALUE TEST SET COUNT     : NULL                         
REMARK   3   ESTIMATED ERROR OF BIN FREE R VALUE : NULL                         
REMARK   3                                                                      
REMARK   3  NUMBER OF NON-HYDROGEN ATOMS USED IN REFINEMENT.                    
REMARK   3   PROTEIN ATOMS            : 640                                     
REMARK   3   NUCLEIC ACID ATOMS       : 0                                       
REMARK   3   HETEROGEN ATOMS          : 0                                       
REMARK   3   SOLVENT ATOMS            : 62                                      
REMARK   3                                                                      
REMARK   3  B VALUES.                                                           
REMARK   3   FROM WILSON PLOT           (A**2) : NULL                           
REMARK   3   MEAN B VALUE      (OVERALL, A**2) : NULL                           
REMARK   3   OVERALL ANISOTROPIC B VALUE.                                       
REMARK   3    B11 (A**2) : NULL                                                 
REMARK   3    B22 (A**2) : NULL                                                 
REMARK   3    B33 (A**2) : NULL                                                 
REMARK   3    B12 (A**2) : NULL                                                 
REMARK   3    B13 (A**2) : NULL                                                 
REMARK   3    B23 (A**2) : NULL                                                 
REMARK   3                                                                      
REMARK   3  ESTIMATED COORDINATE ERROR.                                         
REMARK   3   ESD FROM LUZZATI PLOT        (A) : NULL                            
REMARK   3   ESD FROM SIGMAA              (A) : NULL                            
REMARK   3   LOW RESOLUTION CUTOFF        (A) : NULL                            
REMARK   3                                                                      
REMARK   3  CROSS-VALIDATED ESTIMATED COORDINATE ERROR.                         
REMARK   3   ESD FROM C-V LUZZATI PLOT    (A) : NULL                            
REMARK   3   ESD FROM C-V SIGMAA          (A) : NULL                            
REMARK   3                                                                      
REMARK   3  RMS DEVIATIONS FROM IDEAL VALUES.                                   
REMARK   3   BOND LENGTHS                 (A) : 0.017                           
REMARK   3   BOND ANGLES            (DEGREES) : 1.51                            
REMARK   3   DIHEDRAL ANGLES        (DEGREES) : NULL                            
REMARK   3   IMPROPER ANGLES        (DEGREES) : NULL                            
REMARK   3                                                                      
REMARK   3  ISOTROPIC THERMAL MODEL : NULL                                      
REMARK   3                                                                      
REMARK   3  ISOTROPIC THERMAL FACTOR RESTRAINTS.    RMS    SIGMA                
REMARK   3   MAIN-CHAIN BOND              (A**2) : NULL  ; NULL                 
REMARK   3   MAIN-CHAIN ANGLE             (A**2) : NULL  ; NULL                 
REMARK   3   SIDE-CHAIN BOND              (A**2) : NULL  ; NULL                 
REMARK   3   SIDE-CHAIN ANGLE             (A**2) : NULL  ; NULL                 
REMARK   3                                                                      
REMARK   3  NCS MODEL : NULL                                                    
REMARK   3                                                                      
REMARK   3  NCS RESTRAINTS.                         RMS   SIGMA/WEIGHT          
REMARK   3   GROUP  1  POSITIONAL            (A) : NULL  ; NULL                 
REMARK   3   GROUP  1  B-FACTOR           (A**2) : NULL  ; NULL                 
REMARK   3                                                                      
REMARK   3  PARAMETER FILE  1  : NULL                                           
REMARK   3  TOPOLOGY FILE  1   : NULL                                           
REMARK   3                                                                      
REMARK   3  OTHER REFINEMENT REMARKS: NULL                                      
REMARK   4                                                                      
REMARK   4 1VCC COMPLIES WITH FORMAT V. 3.0, 1-DEC-2006                         
REMARK   4                                                                      
REMARK   4 THIS IS THE REMEDIATED VERSION OF THIS PDB ENTRY.                    
REMARK   4 REMEDIATED DATA FILE REVISION 3.100 (2007-03-17)                     
REMARK 200                                                                      
REMARK 200 EXPERIMENTAL DETAILS                                                 
REMARK 200  EXPERIMENT TYPE                : X-RAY DIFFRACTION                  
REMARK 200  DATE OF DATA COLLECTION        : NULL                               
REMARK 200  TEMPERATURE           (KELVIN) : NULL                               
REMARK 200  PH                             : NULL                               
REMARK 200  NUMBER OF CRYSTALS USED        : NULL                               
REMARK 200                                                                      
REMARK 200  SYNCHROTRON              (Y/N) : NULL                               
REMARK 200  RADIATION SOURCE               : NULL                               
REMARK 200  BEAMLINE                       : NULL                               
REMARK 200  X-RAY GENERATOR MODEL          : NULL                               
REMARK 200  MONOCHROMATIC OR LAUE    (M/L) : NULL                               
REMARK 200  WAVELENGTH OR RANGE        (A) : NULL                               
REMARK 200  MONOCHROMATOR                  : NULL                               
REMARK 200  OPTICS                         : NULL                               
REMARK 200                                                                      
REMARK 200  DETECTOR TYPE                  : NULL                               
REMARK 200  DETECTOR MANUFACTURER          : NULL                               
REMARK 200  INTENSITY-INTEGRATION SOFTWARE : NULL                               
REMARK 200  DATA SCALING SOFTWARE          : NULL                               
REMARK 200                                                                      
REMARK 200  NUMBER OF UNIQUE REFLECTIONS   : NULL                               
REMARK 200  RESOLUTION RANGE HIGH      (A) : NULL                               
REMARK 200  RESOLUTION RANGE LOW       (A) : NULL                               
REMARK 200  REJECTION CRITERIA  (SIGMA(I)) : NULL                               
REMARK 200                                                                      
REMARK 200 OVERALL.                                                             
REMARK 200  COMPLETENESS FOR RANGE     (%) : NULL                               
REMARK 200  DATA REDUNDANCY                : NULL                               
REMARK 200  R MERGE                    (I) : NULL                               
REMARK 200  R SYM                      (I) : NULL                               
REMARK 200  <I/SIGMA(I)> FOR THE DATA SET  : NULL                               
REMARK 200                                                                      
REMARK 200 IN THE HIGHEST RESOLUTION SHELL.                                     
REMARK 200  HIGHEST RESOLUTION SHELL, RANGE HIGH (A) : NULL                     
REMARK 200  HIGHEST RESOLUTION SHELL, RANGE LOW  (A) : NULL                     
REMARK 200  COMPLETENESS FOR SHELL     (%) : NULL                               
REMARK 200  DATA REDUNDANCY IN SHELL       : NULL                               
REMARK 200  R MERGE FOR SHELL          (I) : NULL                               
REMARK 200  R SYM FOR SHELL            (I) : NULL                               
REMARK 200  <I/SIGMA(I)> FOR SHELL         : NULL                               
REMARK 200                                                                      
REMARK 200 DIFFRACTION PROTOCOL: NULL                                           
REMARK 200 METHOD USED TO DETERMINE THE STRUCTURE: NULL                         
REMARK 200 SOFTWARE USED: X-PLOR                                                
REMARK 200 STARTING MODEL: NULL                                                 
REMARK 200                                                                      
REMARK 200 REMARK: NULL                                                         
REMARK 280                                                                      
REMARK 280 CRYSTAL                                                              
REMARK 280 SOLVENT CONTENT, VS   (%): 46.86                                     
REMARK 280 MATTHEWS COEFFICIENT, VM (ANGSTROMS**3/DA): 2.31                     
REMARK 280                                                                      
REMARK 280 CRYSTALLIZATION CONDITIONS: NULL                                     
REMARK 290                                                                      
REMARK 290 CRYSTALLOGRAPHIC SYMMETRY                                            
REMARK 290 SYMMETRY OPERATORS FOR SPACE GROUP: P 21 21 21                       
REMARK 290                                                                      
REMARK 290      SYMOP   SYMMETRY                                                
REMARK 290     NNNMMM   OPERATOR                                                
REMARK 290       1555   X,Y,Z                                                   
REMARK 290       2555   1/2-X,-Y,1/2+Z                                          
REMARK 290       3555   -X,1/2+Y,1/2-Z                                          
REMARK 290       4555   1/2+X,1/2-Y,-Z                                          
REMARK 290                                                                      
REMARK 290     WHERE NNN -> OPERATOR NUMBER                                     
REMARK 290           MMM -> TRANSLATION VECTOR                                  
REMARK 290                                                                      
REMARK 290 CRYSTALLOGRAPHIC SYMMETRY TRANSFORMATIONS                            
REMARK 290 THE FOLLOWING TRANSFORMATIONS OPERATE ON THE ATOM/HETATM             
REMARK 290 RECORDS IN THIS ENTRY TO PRODUCE CRYSTALLOGRAPHICALLY                
REMARK 290 RELATED MOLECULES.                                                   
REMARK 290   SMTRY1   1  1.000000  0.000000  0.000000        0.00000            
REMARK 290   SMTRY2   1  0.000000  1.000000  0.000000        0.00000            
REMARK 290   SMTRY3   1  0.000000  0.000000  1.000000        0.00000            
REMARK 290   SMTRY1   2 -1.000000  0.000000  0.000000       16.23000            
REMARK 290   SMTRY2   2  0.000000 -1.000000  0.000000        0.00000            
REMARK 290   SMTRY3   2  0.000000  0.000000  1.000000       30.42500            
REMARK 290   SMTRY1   3 -1.000000  0.000000  0.000000        0.00000            
REMARK 290   SMTRY2   3  0.000000  1.000000  0.000000       21.25500            
REMARK 290   SMTRY3   3  0.000000  0.000000 -1.000000       30.42500            
REMARK 290   SMTRY1   4  1.000000  0.000000  0.000000       16.23000            
REMARK 290   SMTRY2   4  0.000000 -1.000000  0.000000       21.25500            
REMARK 290   SMTRY3   4  0.000000  0.000000 -1.000000        0.00000            
REMARK 290                                                                      
REMARK 290 REMARK: NULL                                                         
REMARK 300                                                                      
REMARK 300 BIOMOLECULE: 1                                                       
REMARK 300 THIS ENTRY CONTAINS THE CRYSTALLOGRAPHIC ASYMMETRIC UNIT             
REMARK 300 WHICH CONSISTS OF 1 CHAIN(S). SEE REMARK 350 FOR                     
REMARK 300 INFORMATION ON GENERATING THE BIOLOGICAL MOLECULE(S).                
REMARK 350                                                                      
REMARK 350 GENERATING THE BIOMOLECULE                                           
REMARK 350 COORDINATES FOR A COMPLETE MULTIMER REPRESENTING THE KNOWN           
REMARK 350 BIOLOGICALLY SIGNIFICANT OLIGOMERIZATION STATE OF THE                
REMARK 350 MOLECULE CAN BE GENERATED BY APPLYING BIOMT TRANSFORMATIONS          
REMARK 350 GIVEN BELOW.  BOTH NON-CRYSTALLOGRAPHIC AND                          
REMARK 350 CRYSTALLOGRAPHIC OPERATIONS ARE GIVEN.                               
REMARK 350                                                                      
REMARK 350 BIOMOLECULE: 1                                                       
REMARK 350 APPLY THE FOLLOWING TO CHAINS: A                                     
REMARK 350   BIOMT1   1  1.000000  0.000000  0.000000        0.00000            
REMARK 350   BIOMT2   1  0.000000  1.000000  0.000000        0.00000            
REMARK 350   BIOMT3   1  0.000000  0.000000  1.000000        0.00000            
DBREF  1VCC A    1    77  UNP    P68698   TOP1_VACCV       1     77             
SEQRES   1 A   77  MET ARG ALA LEU PHE TYR LYS ASP GLY LYS LEU PHE THR          
SEQRES   2 A   77  ASP ASN ASN PHE LEU ASN PRO VAL SER ASP ASP ASN PRO          
SEQRES   3 A   77  ALA TYR GLU VAL LEU GLN HIS VAL LYS ILE PRO THR HIS          
SEQRES   4 A   77  LEU THR ASP VAL VAL VAL TYR GLU GLN THR TRP GLU GLU          
SEQRES   5 A   77  ALA LEU THR ARG LEU ILE PHE VAL GLY SER ASP SER LYS          
SEQRES   6 A   77  GLY ARG ARG GLN TYR PHE TYR GLY LYS MET HIS VAL              
FORMUL   2  HOH   *62(H2 O)                                                     
HELIX    1   1 PRO A   26  HIS A   33  5                                   8    
HELIX    2   2 TRP A   50  THR A   55  1                                   6    
SHEET    1   A 3 VAL A  44  TYR A  46  0                                        
SHEET    2   A 3 ALA A   3  LYS A   7 -1  N  LEU A   4   O  VAL A  45           
SHEET    3   A 3 LYS A  10  PHE A  12 -1  N  PHE A  12   O  PHE A   5           
SHEET    1   B 2 LEU A  57  SER A  62  0                                        
SHEET    2   B 2 ARG A  68  TYR A  72 -1  N  PHE A  71   O  ILE A  58           
CRYST1   32.460   42.510   60.850  90.00  90.00  90.00 P 21 21 21    4          
ORIGX1      1.000000  0.000000  0.000000        0.00000                         
ORIGX2      0.000000  1.000000  0.000000        0.00000                         
ORIGX3      0.000000  0.000000  1.000000        0.00000                         
SCALE1      0.030807  0.000000  0.000000        0.00000                         
SCALE2      0.000000  0.023524  0.000000        0.00000                         
SCALE3      0.000000  0.000000  0.016434        0.00000                         
ATOM      1  N   MET A   1      19.436  49.752  58.021  1.00 13.06           N  
ATOM      2  CA  MET A   1      19.328  49.038  59.327  1.00 12.03           C  
ATOM      3  C   MET A   1      18.780  49.934  60.439  1.00 12.16           C  
ATOM      4  O   MET A   1      19.115  51.127  60.545  1.00 10.62           O  
ATOM      5  CB  MET A   1      20.679  48.462  59.756  1.00 15.21           C  
ATOM      6  CG  MET A   1      21.166  47.317  58.886  1.00 16.65           C  
ATOM      7  SD  MET A   1      22.107  46.284  59.945  1.00 18.61           S  
ATOM      8  CE  MET A   1      22.084  44.726  59.046  1.00 15.76           C  
ATOM      9  N   ARG A   2      17.918  49.349  61.258  1.00 11.20           N  
ATOM     10  CA  ARG A   2      17.295  50.093  62.327  1.00 10.99           C  
ATOM     11  C   ARG A   2      18.289  50.558  63.395  1.00 10.80           C  
ATOM     12  O   ARG A   2      19.080  49.781  63.931  1.00 11.00           O  
ATOM     13  CB  ARG A   2      16.168  49.269  62.916  1.00 11.55           C  
ATOM     14  CG  ARG A   2      15.232  50.055  63.799  1.00 18.75           C  
ATOM     15  CD  ARG A   2      14.819  49.162  64.911  1.00 25.03           C  
ATOM     16  NE  ARG A   2      13.394  48.997  64.972  1.00 29.69           N  
ATOM     17  CZ  ARG A   2      12.579  49.973  65.330  1.00 33.01           C  
ATOM     18  NH1 ARG A   2      13.076  51.170  65.633  1.00 33.72           N  
ATOM     19  NH2 ARG A   2      11.286  49.728  65.460  1.00 34.22           N  
ATOM     20  N   ALA A   3      18.173  51.844  63.726  1.00 10.80           N  
ATOM     21  CA  ALA A   3      19.005  52.493  64.707  1.00  7.96           C  
ATOM     22  C   ALA A   3      18.384  52.345  66.075  1.00  8.88           C  
ATOM     23  O   ALA A   3      17.329  52.941  66.356  1.00  8.91           O  
ATOM     24  CB  ALA A   3      19.106  54.029  64.344  1.00  8.94           C  
ATOM     25  N   LEU A   4      19.054  51.618  66.969  1.00  6.36           N  
ATOM     26  CA  LEU A   4      18.587  51.452  68.343  1.00  5.52           C  
ATOM     27  C   LEU A   4      19.423  52.326  69.256  1.00  8.80           C  
ATOM     28  O   LEU A   4      20.596  52.592  68.963  1.00  9.35           O  
ATOM     29  CB  LEU A   4      18.691  49.997  68.812  1.00  7.18           C  
ATOM     30  CG  LEU A   4      17.883  48.984  67.963  1.00  8.59           C  
ATOM     31  CD1 LEU A   4      18.002  47.565  68.608  1.00  8.44           C  
ATOM     32  CD2 LEU A   4      16.372  49.398  67.844  1.00  6.22           C  
ATOM     33  N   PHE A   5      18.820  52.780  70.347  1.00  9.02           N  
ATOM     34  CA  PHE A   5      19.498  53.597  71.335  1.00  8.86           C  
ATOM     35  C   PHE A   5      19.902  52.727  72.537  1.00  9.16           C  
ATOM     36  O   PHE A   5      19.136  51.878  73.015  1.00  8.65           O  
ATOM     37  CB  PHE A   5      18.573  54.742  71.705  1.00  6.85           C  
ATOM     38  CG  PHE A   5      18.315  55.667  70.552  1.00 10.84           C  
ATOM     39  CD1 PHE A   5      19.282  56.632  70.186  1.00 12.14           C  
ATOM     40  CD2 PHE A   5      17.133  55.569  69.817  1.00 10.69           C  
ATOM     41  CE1 PHE A   5      19.066  57.494  69.101  1.00 13.22           C  
ATOM     42  CE2 PHE A   5      16.898  56.425  68.726  1.00 13.68           C  
ATOM     43  CZ  PHE A   5      17.860  57.390  68.366  1.00 13.20           C  
ATOM     44  N   TYR A   6      21.133  52.939  72.983  1.00  8.28           N  
ATOM     45  CA  TYR A   6      21.734  52.184  74.047  1.00  9.11           C  
ATOM     46  C   TYR A   6      21.959  52.912  75.361  1.00 10.52           C  
ATOM     47  O   TYR A   6      22.504  54.035  75.398  1.00  9.29           O  
ATOM     48  CB  TYR A   6      23.094  51.656  73.556  1.00  9.68           C  
ATOM     49  CG  TYR A   6      23.879  50.903  74.614  1.00 10.36           C  
ATOM     50  CD1 TYR A   6      23.728  49.521  74.771  1.00 10.96           C  
ATOM     51  CD2 TYR A   6      24.822  51.554  75.402  1.00 11.44           C  
ATOM     52  CE1 TYR A   6      24.523  48.801  75.685  1.00 11.55           C  
ATOM     53  CE2 TYR A   6      25.609  50.846  76.326  1.00 14.55           C  
ATOM     54  CZ  TYR A   6      25.451  49.473  76.459  1.00 14.22           C  
ATOM     55  OH  TYR A   6      26.177  48.805  77.412  1.00 15.26           O  
ATOM     56  N   LYS A   7      21.616  52.217  76.441  1.00 10.60           N  
ATOM     57  CA  LYS A   7      21.834  52.729  77.780  1.00 12.18           C  
ATOM     58  C   LYS A   7      21.907  51.629  78.852  1.00 12.11           C  
ATOM     59  O   LYS A   7      20.961  50.875  79.057  1.00 11.47           O  
ATOM     60  CB  LYS A   7      20.779  53.781  78.135  1.00 13.49           C  
ATOM     61  CG  LYS A   7      20.777  54.210  79.590  1.00 16.25           C  
ATOM     62  CD  LYS A   7      19.464  54.942  79.902  1.00 21.20           C  
ATOM     63  CE  LYS A   7      19.273  55.101  81.368  1.00 25.11           C  
ATOM     64  NZ  LYS A   7      20.298  56.032  81.952  1.00 29.02           N  
ATOM     65  N   ASP A   8      23.072  51.519  79.480  1.00 12.11           N  
ATOM     66  CA  ASP A   8      23.285  50.582  80.554  1.00 15.27           C  
ATOM     67  C   ASP A   8      22.866  49.141  80.209  1.00 14.68           C  
ATOM     68  O   ASP A   8      22.129  48.497  80.961  1.00 13.44           O  
ATOM     69  CB  ASP A   8      22.549  51.101  81.801  1.00 19.15           C  
ATOM     70  CG  ASP A   8      22.782  50.222  83.061  1.00 26.63           C  
ATOM     71  OD1 ASP A   8      23.949  49.773  83.276  1.00 29.74           O  
ATOM     72  OD2 ASP A   8      21.804  50.013  83.845  1.00 28.86           O  
ATOM     73  N   GLY A   9      23.315  48.673  79.042  1.00 15.73           N  
ATOM     74  CA  GLY A   9      23.038  47.315  78.607  1.00 13.83           C  
ATOM     75  C   GLY A   9      21.710  47.047  77.961  1.00 16.07           C  
ATOM     76  O   GLY A   9      21.493  45.938  77.420  1.00 14.61           O  
ATOM     77  N   LYS A  10      20.817  48.038  77.997  1.00 12.38           N  
ATOM     78  CA  LYS A  10      19.504  47.855  77.416  1.00 12.03           C  
ATOM     79  C   LYS A  10      19.364  48.656  76.139  1.00 10.61           C  
ATOM     80  O   LYS A  10      20.105  49.622  75.902  1.00  8.29           O  
ATOM     81  CB  LYS A  10      18.402  48.198  78.432  1.00 12.30           C  
ATOM     82  CG  LYS A  10      18.458  47.349  79.716  1.00 16.24           C  
ATOM     83  CD  LYS A  10      18.649  45.824  79.436  1.00 23.54           C  
ATOM     84  CE  LYS A  10      17.458  45.204  78.658  1.00 25.55           C  
ATOM     85  NZ  LYS A  10      17.741  43.851  78.041  1.00 30.44           N  
ATOM     86  N   LEU A  11      18.413  48.252  75.323  1.00  8.78           N  
ATOM     87  CA  LEU A  11      18.187  48.884  74.046  1.00  9.63           C  
ATOM     88  C   LEU A  11      16.785  49.469  73.952  1.00  9.50           C  
ATOM     89  O   LEU A  11      15.822  48.918  74.478  1.00  7.76           O  
ATOM     90  CB  LEU A  11      18.443  47.912  72.887  1.00  9.06           C  
ATOM     91  CG  LEU A  11      19.919  47.484  72.704  1.00 10.04           C  
ATOM     92  CD1 LEU A  11      19.930  46.252  71.823  1.00  9.11           C  
ATOM     93  CD2 LEU A  11      20.743  48.562  72.039  1.00 10.26           C  
ATOM     94  N   PHE A  12      16.686  50.595  73.242  1.00  8.96           N  
ATOM     95  CA  PHE A  12      15.410  51.324  73.104  1.00  8.21           C  
ATOM     96  C   PHE A  12      15.202  51.829  71.688  1.00  7.05           C  
ATOM     97  O   PHE A  12      16.183  51.992  70.970  1.00  6.98           O  
ATOM     98  CB  PHE A  12      15.470  52.519  74.080  1.00  8.88           C  
ATOM     99  CG  PHE A  12      15.746  52.115  75.495  1.00  6.76           C  
ATOM    100  CD1 PHE A  12      17.043  51.986  75.957  1.00  5.51           C  
ATOM    101  CD2 PHE A  12      14.687  51.850  76.368  1.00  5.97           C  
ATOM    102  CE1 PHE A  12      17.282  51.604  77.272  1.00  7.33           C  
ATOM    103  CE2 PHE A  12      14.910  51.463  77.668  1.00  7.80           C  
ATOM    104  CZ  PHE A  12      16.224  51.341  78.131  1.00  6.66           C  
ATOM    105  N   THR A  13      13.946  52.065  71.264  1.00  7.24           N  
ATOM    106  CA  THR A  13      13.724  52.577  69.920  1.00 10.07           C  
ATOM    107  C   THR A  13      13.830  54.113  69.889  1.00 10.69           C  
ATOM    108  O   THR A  13      14.015  54.727  68.842  1.00 13.85           O  
ATOM    109  CB  THR A  13      12.346  52.168  69.364  1.00 11.17           C  
ATOM    110  OG1 THR A  13      11.363  52.474  70.355  1.00 17.94           O  
ATOM    111  CG2 THR A  13      12.288  50.672  69.130  1.00 14.65           C  
ATOM    112  N   ASP A  14      13.802  54.746  71.047  1.00 13.00           N  
ATOM    113  CA  ASP A  14      13.853  56.217  71.064  1.00 10.58           C  
ATOM    114  C   ASP A  14      15.073  56.710  71.810  1.00 11.42           C  
ATOM    115  O   ASP A  14      15.552  56.039  72.738  1.00  9.09           O  
ATOM    116  CB  ASP A  14      12.586  56.755  71.737  1.00 12.07           C  
ATOM    117  CG  ASP A  14      12.448  56.268  73.171  1.00 12.69           C  
ATOM    118  OD1 ASP A  14      12.534  55.037  73.422  1.00 13.29           O  
ATOM    119  OD2 ASP A  14      12.350  57.120  74.073  1.00 15.36           O  
ATOM    120  N   ASN A  15      15.517  57.931  71.492  1.00 11.79           N  
ATOM    121  CA  ASN A  15      16.714  58.481  72.134  1.00 13.75           C  
ATOM    122  C   ASN A  15      16.575  58.886  73.587  1.00 11.42           C  
ATOM    123  O   ASN A  15      17.561  59.127  74.232  1.00 10.71           O  
ATOM    124  CB  ASN A  15      17.305  59.643  71.316  1.00 18.02           C  
ATOM    125  CG  ASN A  15      16.451  60.866  71.342  1.00 19.42           C  
ATOM    126  OD1 ASN A  15      15.314  60.849  70.888  1.00 23.05           O  
ATOM    127  ND2 ASN A  15      16.992  61.950  71.877  1.00 21.88           N  
ATOM    128  N   ASN A  16      15.351  58.886  74.105  1.00 12.05           N  
ATOM    129  CA  ASN A  16      15.068  59.221  75.496  1.00 11.06           C  
ATOM    130  C   ASN A  16      14.983  57.967  76.355  1.00 13.05           C  
ATOM    131  O   ASN A  16      14.828  58.077  77.572  1.00 13.10           O  
ATOM    132  CB  ASN A  16      13.748  59.981  75.600  1.00 13.25           C  
ATOM    133  CG  ASN A  16      13.855  61.419  75.109  1.00 15.80           C  
ATOM    134  OD1 ASN A  16      14.795  62.164  75.473  1.00 17.32           O  
ATOM    135  ND2 ASN A  16      12.872  61.840  74.338  1.00 16.61           N  
ATOM    136  N   PHE A  17      15.104  56.771  75.742  1.00 11.41           N  
ATOM    137  CA  PHE A  17      15.079  55.520  76.500  1.00  9.71           C  
ATOM    138  C   PHE A  17      13.743  55.246  77.227  1.00 10.69           C  
ATOM    139  O   PHE A  17      13.733  54.689  78.332  1.00 12.45           O  
ATOM    140  CB  PHE A  17      16.187  55.521  77.528  1.00 10.77           C  
ATOM    141  CG  PHE A  17      17.508  56.015  77.007  1.00 11.23           C  
ATOM    142  CD1 PHE A  17      18.164  55.331  75.981  1.00 12.84           C  
ATOM    143  CD2 PHE A  17      18.090  57.177  77.513  1.00 10.81           C  
ATOM    144  CE1 PHE A  17      19.399  55.792  75.449  1.00 12.27           C  
ATOM    145  CE2 PHE A  17      19.327  57.645  76.993  1.00 12.58           C  
ATOM    146  CZ  PHE A  17      19.978  56.941  75.947  1.00 11.93           C  
ATOM    147  N   LEU A  18      12.624  55.613  76.609  1.00 10.21           N  
ATOM    148  CA  LEU A  18      11.313  55.384  77.194  1.00 11.10           C  
ATOM    149  C   LEU A  18      10.586  54.214  76.581  1.00 12.16           C  
ATOM    150  O   LEU A  18       9.550  53.798  77.105  1.00 15.29           O  
ATOM    151  CB  LEU A  18      10.420  56.608  77.016  1.00 11.65           C  
ATOM    152  CG  LEU A  18      10.950  57.991  77.465  1.00 14.31           C  
ATOM    153  CD1 LEU A  18       9.906  59.035  77.153  1.00 12.46           C  
ATOM    154  CD2 LEU A  18      11.380  58.002  78.978  1.00 15.19           C  
ATOM    155  N   ASN A  19      11.024  53.754  75.410  1.00 13.89           N  
ATOM    156  CA  ASN A  19      10.356  52.620  74.742  1.00 13.03           C  
ATOM    157  C   ASN A  19      11.348  51.475  74.526  1.00 12.46           C  
ATOM    158  O   ASN A  19      12.044  51.429  73.514  1.00 10.29           O  
ATOM    159  CB  ASN A  19       9.808  53.028  73.396  1.00 17.93           C  
ATOM    160  CG  ASN A  19       9.175  54.393  73.430  1.00 26.21           C  
ATOM    161  OD1 ASN A  19       8.536  54.782  74.438  1.00 28.79           O  
ATOM    162  ND2 ASN A  19       9.374  55.161  72.348  1.00 28.36           N  
ATOM    163  N   PRO A  20      11.414  50.546  75.483  1.00 13.64           N  
ATOM    164  CA  PRO A  20      12.315  49.388  75.413  1.00 11.74           C  
ATOM    165  C   PRO A  20      12.026  48.528  74.204  1.00 10.17           C  
ATOM    166  O   PRO A  20      10.872  48.379  73.789  1.00 10.51           O  
ATOM    167  CB  PRO A  20      12.015  48.636  76.713  1.00 15.45           C  
ATOM    168  CG  PRO A  20      10.591  48.987  76.993  1.00 17.80           C  
ATOM    169  CD  PRO A  20      10.570  50.493  76.688  1.00 14.03           C  
ATOM    170  N   VAL A  21      13.090  48.000  73.618  1.00  7.68           N  
ATOM    171  CA  VAL A  21      13.000  47.122  72.487  1.00  8.59           C  
ATOM    172  C   VAL A  21      12.576  45.754  73.137  1.00  8.78           C  
ATOM    173  O   VAL A  21      12.589  45.601  74.357  1.00  6.09           O  
ATOM    174  CB  VAL A  21      14.419  47.146  71.835  1.00 11.50           C  
ATOM    175  CG1 VAL A  21      15.291  45.994  72.261  1.00  9.11           C  
ATOM    176  CG2 VAL A  21      14.376  47.473  70.387  1.00 15.51           C  
ATOM    177  N   SER A  22      12.062  44.822  72.341  1.00 11.84           N  
ATOM    178  CA  SER A  22      11.671  43.511  72.892  1.00 13.02           C  
ATOM    179  C   SER A  22      12.921  42.799  73.404  1.00 10.18           C  
ATOM    180  O   SER A  22      13.973  42.904  72.766  1.00  9.18           O  
ATOM    181  CB  SER A  22      10.988  42.666  71.818  1.00 16.49           C  
ATOM    182  OG  SER A  22      10.484  41.460  72.395  1.00 23.00           O  
ATOM    183  N   ASP A  23      12.802  42.031  74.502  1.00 10.00           N  
ATOM    184  CA  ASP A  23      13.961  41.310  75.045  1.00 11.56           C  
ATOM    185  C   ASP A  23      14.608  40.284  74.094  1.00 11.83           C  
ATOM    186  O   ASP A  23      15.787  39.934  74.288  1.00 10.33           O  
ATOM    187  CB  ASP A  23      13.680  40.693  76.408  1.00 14.49           C  
ATOM    188  CG  ASP A  23      13.608  41.746  77.534  1.00 20.61           C  
ATOM    189  OD1 ASP A  23      14.347  42.779  77.486  1.00 17.45           O  
ATOM    190  OD2 ASP A  23      12.800  41.523  78.468  1.00 23.07           O  
ATOM    191  N   ASP A  24      13.889  39.856  73.056  1.00  9.05           N  
ATOM    192  CA  ASP A  24      14.477  38.945  72.077  1.00 12.06           C  
ATOM    193  C   ASP A  24      15.068  39.679  70.855  1.00 10.74           C  
ATOM    194  O   ASP A  24      15.351  39.093  69.807  1.00  8.63           O  
ATOM    195  CB  ASP A  24      13.476  37.865  71.622  1.00 14.94           C  
ATOM    196  CG  ASP A  24      12.435  38.388  70.664  1.00 20.81           C  
ATOM    197  OD1 ASP A  24      12.253  39.632  70.541  1.00 18.34           O  
ATOM    198  OD2 ASP A  24      11.785  37.526  70.020  1.00 26.18           O  
ATOM    199  N   ASN A  25      15.230  40.989  70.977  1.00  8.69           N  
ATOM    200  CA  ASN A  25      15.800  41.744  69.871  1.00  9.19           C  
ATOM    201  C   ASN A  25      17.170  41.119  69.490  1.00  8.62           C  
ATOM    202  O   ASN A  25      17.989  40.814  70.374  1.00 10.32           O  
ATOM    203  CB  ASN A  25      15.991  43.223  70.304  1.00  9.44           C  
ATOM    204  CG  ASN A  25      16.315  44.128  69.151  1.00 10.85           C  
ATOM    205  OD1 ASN A  25      15.461  44.903  68.710  1.00 12.74           O  
ATOM    206  ND2 ASN A  25      17.523  44.058  68.659  1.00  3.28           N  
ATOM    207  N   PRO A  26      17.433  40.955  68.188  1.00  8.41           N  
ATOM    208  CA  PRO A  26      18.702  40.377  67.722  1.00  8.96           C  
ATOM    209  C   PRO A  26      19.982  41.060  68.166  1.00 10.41           C  
ATOM    210  O   PRO A  26      21.047  40.411  68.267  1.00  9.80           O  
ATOM    211  CB  PRO A  26      18.563  40.346  66.196  1.00 12.41           C  
ATOM    212  CG  PRO A  26      17.447  41.275  65.890  1.00 11.45           C  
ATOM    213  CD  PRO A  26      16.521  41.231  67.063  1.00  7.39           C  
ATOM    214  N   ALA A  27      19.900  42.386  68.374  1.00 10.65           N  
ATOM    215  CA  ALA A  27      21.050  43.180  68.819  1.00  8.61           C  
ATOM    216  C   ALA A  27      21.567  42.798  70.226  1.00  7.09           C  
ATOM    217  O   ALA A  27      22.761  43.017  70.566  1.00  8.31           O  
ATOM    218  CB  ALA A  27      20.758  44.668  68.718  1.00  9.82           C  
ATOM    219  N   TYR A  28      20.708  42.222  71.063  1.00  7.74           N  
ATOM    220  CA  TYR A  28      21.195  41.746  72.381  1.00  7.55           C  
ATOM    221  C   TYR A  28      22.302  40.680  72.197  1.00  5.98           C  
ATOM    222  O   TYR A  28      23.234  40.615  72.988  1.00  7.42           O  
ATOM    223  CB  TYR A  28      20.063  41.242  73.244  1.00  9.25           C  
ATOM    224  CG  TYR A  28      19.302  42.397  73.860  1.00  8.53           C  
ATOM    225  CD1 TYR A  28      19.968  43.314  74.671  1.00 10.36           C  
ATOM    226  CD2 TYR A  28      17.921  42.535  73.663  1.00  7.79           C  
ATOM    227  CE1 TYR A  28      19.261  44.370  75.299  1.00 10.90           C  
ATOM    228  CE2 TYR A  28      17.212  43.557  74.262  1.00  6.66           C  
ATOM    229  CZ  TYR A  28      17.889  44.470  75.074  1.00 11.31           C  
ATOM    230  OH  TYR A  28      17.220  45.506  75.658  1.00 11.63           O  
ATOM    231  N   GLU A  29      22.240  39.898  71.128  1.00  6.34           N  
ATOM    232  CA  GLU A  29      23.329  38.950  70.902  1.00  8.40           C  
ATOM    233  C   GLU A  29      24.616  39.671  70.570  1.00  7.18           C  
ATOM    234  O   GLU A  29      25.721  39.294  71.015  1.00  6.50           O  
ATOM    235  CB  GLU A  29      22.993  37.982  69.776  1.00 13.22           C  
ATOM    236  CG  GLU A  29      23.960  36.778  69.769  1.00 14.72           C  
ATOM    237  CD  GLU A  29      23.819  35.897  68.543  1.00 16.60           C  
ATOM    238  OE1 GLU A  29      23.027  36.265  67.620  1.00 18.05           O  
ATOM    239  OE2 GLU A  29      24.559  34.872  68.496  1.00 16.74           O  
ATOM    240  N   VAL A  30      24.481  40.710  69.746  1.00  7.52           N  
ATOM    241  CA  VAL A  30      25.631  41.566  69.359  1.00  6.74           C  
ATOM    242  C   VAL A  30      26.230  42.176  70.655  1.00  5.90           C  
ATOM    243  O   VAL A  30      27.466  42.150  70.877  1.00  6.46           O  
ATOM    244  CB  VAL A  30      25.136  42.724  68.416  1.00  6.01           C  
ATOM    245  CG1 VAL A  30      26.240  43.728  68.189  1.00  8.49           C  
ATOM    246  CG2 VAL A  30      24.684  42.181  67.073  1.00  6.57           C  
ATOM    247  N   LEU A  31      25.353  42.674  71.537  1.00  6.19           N  
ATOM    248  CA  LEU A  31      25.807  43.283  72.787  1.00  6.98           C  
ATOM    249  C   LEU A  31      26.474  42.318  73.792  1.00  9.75           C  
ATOM    250  O   LEU A  31      27.248  42.720  74.685  1.00 10.04           O  
ATOM    251  CB  LEU A  31      24.669  44.061  73.448  1.00  9.45           C  
ATOM    252  CG  LEU A  31      24.208  45.341  72.717  1.00  8.90           C  
ATOM    253  CD1 LEU A  31      23.121  45.986  73.591  1.00  8.42           C  
ATOM    254  CD2 LEU A  31      25.385  46.295  72.483  1.00 10.45           C  
ATOM    255  N   GLN A  32      26.203  41.030  73.632  1.00  7.22           N  
ATOM    256  CA  GLN A  32      26.811  40.054  74.512  1.00  7.85           C  
ATOM    257  C   GLN A  32      28.290  39.970  74.155  1.00 10.01           C  
ATOM    258  O   GLN A  32      29.131  39.704  75.021  1.00 10.27           O  
ATOM    259  CB  GLN A  32      26.161  38.694  74.281  1.00  8.03           C  
ATOM    260  CG  GLN A  32      26.614  37.609  75.238  1.00  9.67           C  
ATOM    261  CD  GLN A  32      26.000  36.251  74.910  1.00  9.11           C  
ATOM    262  OE1 GLN A  32      25.908  35.856  73.749  1.00 11.71           O  
ATOM    263  NE2 GLN A  32      25.618  35.520  75.944  1.00 13.58           N  
ATOM    264  N   HIS A  33      28.599  40.141  72.873  1.00  8.94           N  
ATOM    265  CA  HIS A  33      29.958  40.073  72.393  1.00 10.41           C  
ATOM    266  C   HIS A  33      30.744  41.380  72.268  1.00 14.76           C  
ATOM    267  O   HIS A  33      31.985  41.373  72.323  1.00 14.63           O  
ATOM    268  CB  HIS A  33      29.966  39.412  71.036  1.00 10.31           C  
ATOM    269  CG  HIS A  33      29.683  37.946  71.084  1.00 12.35           C  
ATOM    270  ND1 HIS A  33      28.402  37.421  71.002  1.00 13.67           N  
ATOM    271  CD2 HIS A  33      30.514  36.892  71.244  1.00 11.22           C  
ATOM    272  CE1 HIS A  33      28.457  36.103  71.118  1.00 10.45           C  
ATOM    273  NE2 HIS A  33      29.730  35.757  71.264  1.00 13.04           N  
ATOM    274  N   VAL A  34      30.029  42.488  72.070  1.00 12.63           N  
ATOM    275  CA  VAL A  34      30.662  43.776  71.838  1.00 12.73           C  
ATOM    276  C   VAL A  34      30.613  44.715  73.058  1.00 12.00           C  
ATOM    277  O   VAL A  34      29.563  44.911  73.665  1.00 12.71           O  
ATOM    278  CB  VAL A  34      29.942  44.457  70.617  1.00 11.56           C  
ATOM    279  CG1 VAL A  34      30.481  45.847  70.360  1.00 14.36           C  
ATOM    280  CG2 VAL A  34      30.040  43.576  69.341  1.00 13.30           C  
ATOM    281  N   LYS A  35      31.768  45.257  73.430  1.00 13.55           N  
ATOM    282  CA  LYS A  35      31.857  46.200  74.525  1.00 11.26           C  
ATOM    283  C   LYS A  35      31.676  47.613  73.955  1.00 10.63           C  
ATOM    284  O   LYS A  35      32.269  47.967  72.934  1.00 11.54           O  
ATOM    285  CB  LYS A  35      33.230  46.093  75.189  1.00 16.60           C  
ATOM    286  CG  LYS A  35      33.453  47.075  76.338  1.00 19.59           C  
ATOM    287  CD  LYS A  35      34.899  47.010  76.764  1.00 25.17           C  
ATOM    288  CE  LYS A  35      35.097  46.102  77.981  1.00 29.08           C  
ATOM    289  NZ  LYS A  35      35.057  46.893  79.254  1.00 30.87           N  
ATOM    290  N   ILE A  36      30.883  48.405  74.651  1.00  9.85           N  
ATOM    291  CA  ILE A  36      30.586  49.774  74.286  1.00  8.57           C  
ATOM    292  C   ILE A  36      31.417  50.627  75.202  1.00  8.51           C  
ATOM    293  O   ILE A  36      31.215  50.616  76.414  1.00 11.15           O  
ATOM    294  CB  ILE A  36      29.081  50.128  74.548  1.00 10.28           C  
ATOM    295  CG1 ILE A  36      28.122  49.197  73.782  1.00  9.36           C  
ATOM    296  CG2 ILE A  36      28.790  51.599  74.078  1.00  9.67           C  
ATOM    297  CD1 ILE A  36      28.370  49.091  72.295  1.00  7.84           C  
ATOM    298  N   PRO A  37      32.370  51.397  74.652  1.00  9.38           N  
ATOM    299  CA  PRO A  37      33.209  52.269  75.510  1.00 10.41           C  
ATOM    300  C   PRO A  37      32.323  53.256  76.346  1.00 10.55           C  
ATOM    301  O   PRO A  37      31.469  53.992  75.823  1.00  9.47           O  
ATOM    302  CB  PRO A  37      34.125  52.956  74.522  1.00 10.28           C  
ATOM    303  CG  PRO A  37      34.272  51.940  73.358  1.00 11.03           C  
ATOM    304  CD  PRO A  37      32.817  51.411  73.239  1.00  9.59           C  
ATOM    305  N   THR A  38      32.567  53.246  77.655  1.00 11.63           N  
ATOM    306  CA  THR A  38      31.794  54.017  78.639  1.00 10.87           C  
ATOM    307  C   THR A  38      31.852  55.557  78.498  1.00 10.83           C  
ATOM    308  O   THR A  38      31.003  56.271  78.998  1.00 11.87           O  
ATOM    309  CB  THR A  38      32.207  53.596  80.078  1.00 12.10           C  
ATOM    310  OG1 THR A  38      33.603  53.877  80.293  1.00 14.26           O  
ATOM    311  CG2 THR A  38      32.021  52.084  80.231  1.00 13.05           C  
ATOM    312  N   HIS A  39      32.839  56.038  77.771  1.00  9.41           N  
ATOM    313  CA  HIS A  39      33.013  57.471  77.601  1.00  9.54           C  
ATOM    314  C   HIS A  39      32.159  58.013  76.450  1.00 10.67           C  
ATOM    315  O   HIS A  39      32.081  59.223  76.216  1.00  9.61           O  
ATOM    316  CB  HIS A  39      34.497  57.760  77.327  1.00  9.52           C  
ATOM    317  CG  HIS A  39      35.002  57.212  76.025  1.00  9.19           C  
ATOM    318  ND1 HIS A  39      35.688  56.017  75.932  1.00 10.27           N  
ATOM    319  CD2 HIS A  39      34.968  57.715  74.771  1.00  9.79           C  
ATOM    320  CE1 HIS A  39      36.053  55.816  74.681  1.00  8.42           C  
ATOM    321  NE2 HIS A  39      35.632  56.828  73.954  1.00 10.87           N  
ATOM    322  N   LEU A  40      31.601  57.113  75.639  1.00 11.17           N  
ATOM    323  CA  LEU A  40      30.789  57.564  74.507  1.00  7.69           C  
ATOM    324  C   LEU A  40      29.373  57.954  74.967  1.00  9.53           C  
ATOM    325  O   LEU A  40      28.893  57.465  76.003  1.00 10.50           O  
ATOM    326  CB  LEU A  40      30.735  56.445  73.461  1.00  6.59           C  
ATOM    327  CG  LEU A  40      32.035  56.188  72.726  1.00  5.25           C  
ATOM    328  CD1 LEU A  40      31.887  54.876  71.953  1.00  9.23           C  
ATOM    329  CD2 LEU A  40      32.365  57.299  71.725  1.00  4.53           C  
ATOM    330  N   THR A  41      28.743  58.887  74.257  1.00  8.86           N  
ATOM    331  CA  THR A  41      27.372  59.271  74.564  1.00  8.85           C  
ATOM    332  C   THR A  41      26.629  59.103  73.229  1.00  8.29           C  
ATOM    333  O   THR A  41      27.249  58.879  72.190  1.00  8.21           O  
ATOM    334  CB  THR A  41      27.244  60.785  74.990  1.00  8.80           C  
ATOM    335  OG1 THR A  41      27.567  61.618  73.884  1.00 10.04           O  
ATOM    336  CG2 THR A  41      28.184  61.123  76.148  1.00 12.64           C  
ATOM    337  N   ASP A  42      25.298  59.198  73.247  1.00  8.53           N  
ATOM    338  CA  ASP A  42      24.530  59.123  71.989  1.00 10.95           C  
ATOM    339  C   ASP A  42      24.847  57.875  71.195  1.00  8.95           C  
ATOM    340  O   ASP A  42      25.014  57.933  69.961  1.00 10.77           O  
ATOM    341  CB  ASP A  42      24.861  60.334  71.105  1.00 10.69           C  
ATOM    342  CG  ASP A  42      24.538  61.620  71.782  1.00 15.78           C  
ATOM    343  OD1 ASP A  42      23.340  61.895  71.951  1.00 16.40           O  
ATOM    344  OD2 ASP A  42      25.481  62.312  72.222  1.00 20.15           O  
ATOM    345  N   VAL A  43      24.950  56.764  71.909  1.00  8.35           N  
ATOM    346  CA  VAL A  43      25.290  55.495  71.299  1.00  8.10           C  
ATOM    347  C   VAL A  43      24.135  54.901  70.543  1.00  8.95           C  
ATOM    348  O   VAL A  43      23.026  54.772  71.085  1.00  8.75           O  
ATOM    349  CB  VAL A  43      25.798  54.507  72.372  1.00  9.05           C  
ATOM    350  CG1 VAL A  43      26.150  53.186  71.731  1.00  7.35           C  
ATOM    351  CG2 VAL A  43      27.050  55.080  73.083  1.00  5.42           C  
ATOM    352  N   VAL A  44      24.412  54.559  69.289  1.00  7.73           N  
ATOM    353  CA  VAL A  44      23.424  53.958  68.378  1.00  8.16           C  
ATOM    354  C   VAL A  44      23.962  52.552  68.026  1.00  8.13           C  
ATOM    355  O   VAL A  44      25.123  52.411  67.632  1.00  4.98           O  
ATOM    356  CB  VAL A  44      23.298  54.751  67.066  1.00  8.33           C  
ATOM    357  CG1 VAL A  44      22.480  53.950  66.046  1.00  6.74           C  
ATOM    358  CG2 VAL A  44      22.712  56.124  67.338  1.00  8.40           C  
ATOM    359  N   VAL A  45      23.106  51.536  68.182  1.00  7.18           N  
ATOM    360  CA  VAL A  45      23.485  50.151  67.901  1.00  6.95           C  
ATOM    361  C   VAL A  45      22.511  49.680  66.863  1.00  7.27           C  
ATOM    362  O   VAL A  45      21.300  49.875  67.000  1.00  8.90           O  
ATOM    363  CB  VAL A  45      23.371  49.266  69.191  1.00  7.37           C  
ATOM    364  CG1 VAL A  45      23.528  47.704  68.829  1.00  6.79           C  
ATOM    365  CG2 VAL A  45      24.452  49.706  70.197  1.00  7.29           C  
ATOM    366  N   TYR A  46      23.035  49.112  65.789  1.00  8.00           N  
ATOM    367  CA  TYR A  46      22.180  48.656  64.738  1.00  7.25           C  
ATOM    368  C   TYR A  46      21.489  47.322  65.027  1.00  8.09           C  
ATOM    369  O   TYR A  46      22.102  46.375  65.552  1.00  5.61           O  
ATOM    370  CB  TYR A  46      22.944  48.660  63.437  1.00  8.69           C  
ATOM    371  CG  TYR A  46      23.270  50.099  63.027  1.00 15.00           C  
ATOM    372  CD1 TYR A  46      22.258  50.986  62.600  1.00 13.92           C  
ATOM    373  CD2 TYR A  46      24.548  50.615  63.229  1.00 15.95           C  
ATOM    374  CE1 TYR A  46      22.533  52.341  62.414  1.00 16.44           C  
ATOM    375  CE2 TYR A  46      24.814  51.962  63.046  1.00 15.81           C  
ATOM    376  CZ  TYR A  46      23.806  52.811  62.647  1.00 19.08           C  
ATOM    377  OH  TYR A  46      24.090  54.161  62.494  1.00 23.79           O  
ATOM    378  N   GLU A  47      20.196  47.282  64.708  1.00  9.44           N  
ATOM    379  CA  GLU A  47      19.404  46.068  64.896  1.00  7.85           C  
ATOM    380  C   GLU A  47      19.803  45.036  63.823  1.00  6.66           C  
ATOM    381  O   GLU A  47      19.461  45.182  62.639  1.00  7.30           O  
ATOM    382  CB  GLU A  47      17.915  46.394  64.806  1.00  7.59           C  
ATOM    383  CG  GLU A  47      17.049  45.196  65.165  1.00 10.05           C  
ATOM    384  CD  GLU A  47      15.575  45.573  65.251  1.00  7.84           C  
ATOM    385  OE1 GLU A  47      15.187  46.262  66.194  1.00 11.22           O  
ATOM    386  OE2 GLU A  47      14.801  45.131  64.395  1.00 12.11           O  
ATOM    387  N   GLN A  48      20.579  44.041  64.254  1.00  6.29           N  
ATOM    388  CA  GLN A  48      21.038  42.972  63.388  1.00  6.71           C  
ATOM    389  C   GLN A  48      21.512  41.857  64.304  1.00  8.51           C  
ATOM    390  O   GLN A  48      21.670  42.069  65.524  1.00  7.82           O  
ATOM    391  CB  GLN A  48      22.176  43.459  62.503  1.00  5.74           C  
ATOM    392  CG  GLN A  48      23.436  43.861  63.260  1.00  8.45           C  
ATOM    393  CD  GLN A  48      24.460  44.515  62.336  1.00 10.80           C  
ATOM    394  OE1 GLN A  48      24.502  44.250  61.132  1.00  9.85           O  
ATOM    395  NE2 GLN A  48      25.286  45.386  62.908  1.00  8.00           N  
ATOM    396  N   THR A  49      21.726  40.673  63.719  1.00  9.72           N  
ATOM    397  CA  THR A  49      22.191  39.532  64.484  1.00 10.17           C  
ATOM    398  C   THR A  49      23.717  39.623  64.648  1.00 10.33           C  
ATOM    399  O   THR A  49      24.379  40.352  63.904  1.00  9.72           O  
ATOM    400  CB  THR A  49      21.867  38.222  63.702  1.00 10.79           C  
ATOM    401  OG1 THR A  49      22.628  38.195  62.498  1.00 10.92           O  
ATOM    402  CG2 THR A  49      20.407  38.169  63.290  1.00 10.80           C  
ATOM    403  N   TRP A  50      24.272  38.866  65.592  1.00  7.16           N  
ATOM    404  CA  TRP A  50      25.714  38.815  65.796  1.00  8.91           C  
ATOM    405  C   TRP A  50      26.389  38.351  64.479  1.00 11.13           C  
ATOM    406  O   TRP A  50      27.411  38.904  64.073  1.00 10.33           O  
ATOM    407  CB  TRP A  50      26.035  37.874  66.984  1.00  9.97           C  
ATOM    408  CG  TRP A  50      27.486  37.596  67.286  1.00 13.73           C  
ATOM    409  CD1 TRP A  50      28.058  36.360  67.463  1.00 14.54           C  
ATOM    410  CD2 TRP A  50      28.565  38.554  67.398  1.00 13.92           C  
ATOM    411  NE1 TRP A  50      29.432  36.485  67.654  1.00 14.57           N  
ATOM    412  CE2 TRP A  50      29.766  37.812  67.620  1.00 16.86           C  
ATOM    413  CE3 TRP A  50      28.636  39.958  67.334  1.00 15.41           C  
ATOM    414  CZ2 TRP A  50      31.019  38.439  67.777  1.00 15.82           C  
ATOM    415  CZ3 TRP A  50      29.878  40.579  67.482  1.00 16.28           C  
ATOM    416  CH2 TRP A  50      31.053  39.820  67.698  1.00 18.25           C  
ATOM    417  N   GLU A  51      25.793  37.390  63.775  1.00 12.64           N  
ATOM    418  CA  GLU A  51      26.336  36.915  62.500  1.00 14.98           C  
ATOM    419  C   GLU A  51      26.438  38.079  61.491  1.00 13.60           C  
ATOM    420  O   GLU A  51      27.480  38.303  60.860  1.00 13.43           O  
ATOM    421  CB  GLU A  51      25.443  35.772  61.919  1.00 21.56           C  
ATOM    422  CG  GLU A  51      25.910  35.164  60.575  1.00 26.79           C  
ATOM    423  CD  GLU A  51      25.040  33.969  60.075  1.00 33.42           C  
ATOM    424  OE1 GLU A  51      24.296  33.339  60.876  1.00 36.50           O  
ATOM    425  OE2 GLU A  51      25.117  33.636  58.863  1.00 36.44           O  
ATOM    426  N   GLU A  52      25.369  38.852  61.390  1.00 11.28           N  
ATOM    427  CA  GLU A  52      25.340  39.991  60.479  1.00 11.02           C  
ATOM    428  C   GLU A  52      26.374  41.056  60.893  1.00 12.20           C  
ATOM    429  O   GLU A  52      27.070  41.649  60.022  1.00 10.67           O  
ATOM    430  CB  GLU A  52      23.943  40.601  60.461  1.00 11.59           C  
ATOM    431  CG  GLU A  52      22.944  39.764  59.659  1.00 12.13           C  
ATOM    432  CD  GLU A  52      21.537  40.316  59.654  1.00 17.79           C  
ATOM    433  OE1 GLU A  52      21.051  40.825  60.693  1.00 15.73           O  
ATOM    434  OE2 GLU A  52      20.879  40.196  58.602  1.00 19.69           O  
ATOM    435  N   ALA A  53      26.505  41.248  62.212  1.00 10.71           N  
ATOM    436  CA  ALA A  53      27.417  42.262  62.761  1.00 12.24           C  
ATOM    437  C   ALA A  53      28.891  42.017  62.441  1.00 12.52           C  
ATOM    438  O   ALA A  53      29.631  42.972  62.175  1.00  9.69           O  
ATOM    439  CB  ALA A  53      27.191  42.441  64.289  1.00  8.94           C  
ATOM    440  N   LEU A  54      29.280  40.740  62.345  1.00 12.33           N  
ATOM    441  CA  LEU A  54      30.673  40.370  62.082  1.00 13.63           C  
ATOM    442  C   LEU A  54      31.381  41.118  60.944  1.00 13.46           C  
ATOM    443  O   LEU A  54      32.582  41.363  61.034  1.00 14.25           O  
ATOM    444  CB  LEU A  54      30.802  38.849  61.784  1.00 17.24           C  
ATOM    445  CG  LEU A  54      30.705  37.833  62.918  1.00 18.26           C  
ATOM    446  CD1 LEU A  54      31.210  36.504  62.437  1.00 22.73           C  
ATOM    447  CD2 LEU A  54      31.507  38.240  64.064  1.00 19.38           C  
ATOM    448  N   THR A  55      30.639  41.477  59.894  1.00 14.55           N  
ATOM    449  CA  THR A  55      31.184  42.130  58.695  1.00 13.05           C  
ATOM    450  C   THR A  55      30.644  43.526  58.463  1.00 13.48           C  
ATOM    451  O   THR A  55      30.863  44.085  57.386  1.00 12.42           O  
ATOM    452  CB  THR A  55      30.764  41.342  57.407  1.00 14.19           C  
ATOM    453  OG1 THR A  55      29.324  41.246  57.327  1.00 12.51           O  
ATOM    454  CG2 THR A  55      31.353  39.955  57.430  1.00 15.26           C  
ATOM    455  N   ARG A  56      30.024  44.106  59.480  1.00 11.77           N  
ATOM    456  CA  ARG A  56      29.358  45.383  59.289  1.00 12.65           C  
ATOM    457  C   ARG A  56      29.647  46.414  60.386  1.00 10.75           C  
ATOM    458  O   ARG A  56      30.462  46.190  61.278  1.00 10.49           O  
ATOM    459  CB  ARG A  56      27.819  45.149  59.219  1.00 11.79           C  
ATOM    460  CG  ARG A  56      27.306  44.414  57.985  1.00 11.00           C  
ATOM    461  CD  ARG A  56      25.800  44.163  58.076  1.00  9.96           C  
ATOM    462  NE  ARG A  56      25.242  43.537  56.876  1.00 14.40           N  
ATOM    463  CZ  ARG A  56      25.320  42.243  56.565  1.00 14.26           C  
ATOM    464  NH1 ARG A  56      25.945  41.401  57.374  1.00 11.45           N  
ATOM    465  NH2 ARG A  56      24.863  41.814  55.392  1.00 13.18           N  
ATOM    466  N   LEU A  57      29.049  47.585  60.207  1.00 10.26           N  
ATOM    467  CA  LEU A  57      29.114  48.663  61.194  1.00  9.51           C  
ATOM    468  C   LEU A  57      28.213  48.143  62.327  1.00  9.12           C  
ATOM    469  O   LEU A  57      27.073  47.729  62.078  1.00  9.70           O  
ATOM    470  CB  LEU A  57      28.480  49.922  60.604  1.00  9.97           C  
ATOM    471  CG  LEU A  57      28.289  51.129  61.531  1.00  6.75           C  
ATOM    472  CD1 LEU A  57      29.626  51.586  62.196  1.00  5.41           C  
ATOM    473  CD2 LEU A  57      27.659  52.194  60.676  1.00  7.71           C  
ATOM    474  N   ILE A  58      28.704  48.183  63.552  1.00  7.45           N  
ATOM    475  CA  ILE A  58      27.940  47.687  64.682  1.00  6.63           C  
ATOM    476  C   ILE A  58      27.291  48.784  65.485  1.00  5.03           C  
ATOM    477  O   ILE A  58      26.104  48.709  65.814  1.00  5.44           O  
ATOM    478  CB  ILE A  58      28.858  46.759  65.602  1.00  7.23           C  
ATOM    479  CG1 ILE A  58      29.354  45.545  64.755  1.00  6.51           C  
ATOM    480  CG2 ILE A  58      28.094  46.335  66.867  1.00  5.38           C  
ATOM    481  CD1 ILE A  58      30.049  44.426  65.533  1.00  8.19           C  
ATOM    482  N   PHE A  59      28.095  49.785  65.841  1.00  8.08           N  
ATOM    483  CA  PHE A  59      27.590  50.913  66.629  1.00  5.54           C  
ATOM    484  C   PHE A  59      28.390  52.178  66.381  1.00  6.93           C  
ATOM    485  O   PHE A  59      29.487  52.140  65.835  1.00  4.90           O  
ATOM    486  CB  PHE A  59      27.538  50.590  68.126  1.00  4.70           C  
ATOM    487  CG  PHE A  59      28.880  50.493  68.804  1.00  4.26           C  
ATOM    488  CD1 PHE A  59      29.595  49.295  68.832  1.00  6.23           C  
ATOM    489  CD2 PHE A  59      29.396  51.576  69.495  1.00  9.33           C  
ATOM    490  CE1 PHE A  59      30.787  49.210  69.552  1.00  8.48           C  
ATOM    491  CE2 PHE A  59      30.584  51.503  70.220  1.00  9.06           C  
ATOM    492  CZ  PHE A  59      31.278  50.334  70.256  1.00  7.82           C  
ATOM    493  N   VAL A  60      27.785  53.287  66.794  1.00  7.25           N  
ATOM    494  CA  VAL A  60      28.385  54.616  66.642  1.00  9.33           C  
ATOM    495  C   VAL A  60      28.103  55.376  67.894  1.00  5.82           C  
ATOM    496  O   VAL A  60      27.078  55.188  68.514  1.00  7.82           O  
ATOM    497  CB  VAL A  60      27.777  55.400  65.415  1.00  7.64           C  
ATOM    498  CG1 VAL A  60      27.984  54.650  64.117  1.00 10.09           C  
ATOM    499  CG2 VAL A  60      26.309  55.558  65.584  1.00 14.58           C  
ATOM    500  N   GLY A  61      29.050  56.187  68.320  1.00  8.54           N  
ATOM    501  CA  GLY A  61      28.811  57.019  69.510  1.00  8.48           C  
ATOM    502  C   GLY A  61      29.563  58.324  69.385  1.00  6.29           C  
ATOM    503  O   GLY A  61      30.380  58.453  68.505  1.00  7.39           O  
ATOM    504  N   SER A  62      29.308  59.250  70.299  1.00  8.51           N  
ATOM    505  CA  SER A  62      29.985  60.547  70.295  1.00  9.06           C  
ATOM    506  C   SER A  62      30.982  60.626  71.408  1.00  6.70           C  
ATOM    507  O   SER A  62      30.675  60.324  72.566  1.00  8.22           O  
ATOM    508  CB  SER A  62      29.003  61.705  70.473  1.00  9.77           C  
ATOM    509  OG  SER A  62      28.046  61.689  69.450  1.00 13.60           O  
ATOM    510  N   ASP A  63      32.222  60.928  71.046  1.00  7.08           N  
ATOM    511  CA  ASP A  63      33.237  61.093  72.069  1.00  7.36           C  
ATOM    512  C   ASP A  63      33.047  62.455  72.844  1.00  7.51           C  
ATOM    513  O   ASP A  63      32.144  63.249  72.519  1.00  8.98           O  
ATOM    514  CB  ASP A  63      34.622  60.926  71.465  1.00  8.76           C  
ATOM    515  CG  ASP A  63      35.006  62.027  70.465  1.00  9.81           C  
ATOM    516  OD1 ASP A  63      34.471  63.150  70.499  1.00  8.58           O  
ATOM    517  OD2 ASP A  63      35.936  61.765  69.688  1.00 10.68           O  
ATOM    518  N   SER A  64      33.910  62.741  73.802  1.00  7.09           N  
ATOM    519  CA  SER A  64      33.797  63.968  74.623  1.00  9.54           C  
ATOM    520  C   SER A  64      33.937  65.297  73.866  1.00 11.78           C  
ATOM    521  O   SER A  64      33.603  66.366  74.426  1.00 12.50           O  
ATOM    522  CB  SER A  64      34.753  63.914  75.782  1.00  8.94           C  
ATOM    523  OG  SER A  64      36.065  63.819  75.310  1.00 11.96           O  
ATOM    524  N   LYS A  65      34.394  65.211  72.610  1.00 10.07           N  
ATOM    525  CA  LYS A  65      34.529  66.361  71.716  1.00 12.82           C  
ATOM    526  C   LYS A  65      33.334  66.474  70.770  1.00 12.55           C  
ATOM    527  O   LYS A  65      33.306  67.341  69.839  1.00 10.97           O  
ATOM    528  CB  LYS A  65      35.818  66.266  70.932  1.00 12.86           C  
ATOM    529  CG  LYS A  65      37.031  66.490  71.815  1.00 20.23           C  
ATOM    530  CD  LYS A  65      37.151  65.494  72.963  1.00 26.57           C  
ATOM    531  CE  LYS A  65      37.230  64.011  72.473  1.00 28.13           C  
ATOM    532  NZ  LYS A  65      37.869  63.007  73.441  1.00 23.73           N  
ATOM    533  N   GLY A  66      32.329  65.623  71.025  1.00 11.06           N  
ATOM    534  CA  GLY A  66      31.125  65.620  70.205  1.00 10.89           C  
ATOM    535  C   GLY A  66      31.335  64.987  68.833  1.00 12.14           C  
ATOM    536  O   GLY A  66      30.458  65.079  67.992  1.00 12.49           O  
ATOM    537  N   ARG A  67      32.506  64.399  68.576  1.00 10.91           N  
ATOM    538  CA  ARG A  67      32.764  63.717  67.301  1.00 14.13           C  
ATOM    539  C   ARG A  67      32.225  62.246  67.288  1.00 12.96           C  
ATOM    540  O   ARG A  67      32.414  61.494  68.263  1.00 10.21           O  
ATOM    541  CB  ARG A  67      34.261  63.685  67.085  1.00 16.92           C  
ATOM    542  CG  ARG A  67      34.751  63.421  65.682  1.00 23.64           C  
ATOM    543  CD  ARG A  67      36.174  64.033  65.560  1.00 29.15           C  
ATOM    544  NE  ARG A  67      36.514  64.757  66.796  1.00 29.96           N  
ATOM    545  CZ  ARG A  67      37.196  65.895  66.888  1.00 26.35           C  
ATOM    546  NH1 ARG A  67      37.670  66.516  65.813  1.00 24.25           N  
ATOM    547  NH2 ARG A  67      37.372  66.399  68.090  1.00 24.25           N  
ATOM    548  N   ARG A  68      31.583  61.847  66.185  1.00 11.23           N  
ATOM    549  CA  ARG A  68      31.062  60.482  66.042  1.00  9.79           C  
ATOM    550  C   ARG A  68      32.176  59.503  65.713  1.00 10.06           C  
ATOM    551  O   ARG A  68      33.002  59.737  64.824  1.00 11.14           O  
ATOM    552  CB  ARG A  68      29.954  60.422  64.975  1.00 11.12           C  
ATOM    553  CG  ARG A  68      28.772  61.360  65.236  1.00 12.92           C  
ATOM    554  CD  ARG A  68      27.918  60.956  66.423  1.00 11.12           C  
ATOM    555  NE  ARG A  68      27.118  59.737  66.162  1.00 14.70           N  
ATOM    556  CZ  ARG A  68      26.434  59.045  67.081  1.00 12.78           C  
ATOM    557  NH1 ARG A  68      26.436  59.414  68.343  1.00  9.94           N  
ATOM    558  NH2 ARG A  68      25.621  58.051  66.709  1.00 10.36           N  
ATOM    559  N   GLN A  69      32.195  58.382  66.444  1.00  9.77           N  
ATOM    560  CA  GLN A  69      33.193  57.320  66.303  1.00  9.26           C  
ATOM    561  C   GLN A  69      32.447  56.054  65.930  1.00  7.85           C  
ATOM    562  O   GLN A  69      31.460  55.696  66.588  1.00  9.95           O  
ATOM    563  CB  GLN A  69      33.930  57.153  67.613  1.00 12.18           C  
ATOM    564  CG  GLN A  69      34.654  58.435  68.066  1.00 16.61           C  
ATOM    565  CD  GLN A  69      35.767  58.884  67.101  1.00 20.54           C  
ATOM    566  OE1 GLN A  69      36.199  58.121  66.224  1.00 20.38           O  
ATOM    567  NE2 GLN A  69      36.239  60.117  67.271  1.00 17.99           N  
ATOM    568  N   TYR A  70      32.856  55.477  64.804  1.00  8.91           N  
ATOM    569  CA  TYR A  70      32.220  54.295  64.217  1.00  9.94           C  
ATOM    570  C   TYR A  70      32.939  53.004  64.596  1.00 10.56           C  
ATOM    571  O   TYR A  70      34.168  52.971  64.588  1.00 12.58           O  
ATOM    572  CB  TYR A  70      32.195  54.439  62.692  1.00 10.35           C  
ATOM    573  CG  TYR A  70      31.341  55.608  62.205  1.00 12.81           C  
ATOM    574  CD1 TYR A  70      31.656  56.956  62.549  1.00 13.66           C  
ATOM    575  CD2 TYR A  70      30.174  55.368  61.491  1.00 10.63           C  
ATOM    576  CE1 TYR A  70      30.781  58.016  62.182  1.00 10.00           C  
ATOM    577  CE2 TYR A  70      29.315  56.392  61.123  1.00 12.98           C  
ATOM    578  CZ  TYR A  70      29.626  57.712  61.472  1.00 13.06           C  
ATOM    579  OH  TYR A  70      28.760  58.679  61.050  1.00 16.11           O  
ATOM    580  N   PHE A  71      32.182  51.933  64.850  1.00  9.15           N  
ATOM    581  CA  PHE A  71      32.779  50.661  65.263  1.00  9.51           C  
ATOM    582  C   PHE A  71      32.228  49.480  64.442  1.00  9.73           C  
ATOM    583  O   PHE A  71      31.011  49.173  64.448  1.00 10.66           O  
ATOM    584  CB  PHE A  71      32.588  50.427  66.755  1.00  9.90           C  
ATOM    585  CG  PHE A  71      33.220  51.488  67.632  1.00 13.45           C  
ATOM    586  CD1 PHE A  71      32.563  52.697  67.875  1.00 11.97           C  
ATOM    587  CD2 PHE A  71      34.462  51.259  68.222  1.00 14.81           C  
ATOM    588  CE1 PHE A  71      33.131  53.675  68.696  1.00 14.09           C  
ATOM    589  CE2 PHE A  71      35.047  52.242  69.053  1.00 17.21           C  
ATOM    590  CZ  PHE A  71      34.365  53.458  69.283  1.00 15.42           C  
ATOM    591  N   TYR A  72      33.155  48.807  63.785  1.00  9.26           N  
ATOM    592  CA  TYR A  72      32.861  47.705  62.895  1.00  9.35           C  
ATOM    593  C   TYR A  72      33.213  46.320  63.446  1.00 10.10           C  
ATOM    594  O   TYR A  72      34.008  46.190  64.388  1.00  9.48           O  
ATOM    595  CB  TYR A  72      33.595  47.942  61.586  1.00  9.39           C  
ATOM    596  CG  TYR A  72      33.249  49.251  60.927  1.00  6.97           C  
ATOM    597  CD1 TYR A  72      33.880  50.454  61.320  1.00 12.32           C  
ATOM    598  CD2 TYR A  72      32.311  49.302  59.910  1.00 10.05           C  
ATOM    599  CE1 TYR A  72      33.579  51.656  60.709  1.00  7.62           C  
ATOM    600  CE2 TYR A  72      31.998  50.494  59.290  1.00 10.68           C  
ATOM    601  CZ  TYR A  72      32.625  51.670  59.690  1.00 10.53           C  
ATOM    602  OH  TYR A  72      32.240  52.843  59.050  1.00 12.41           O  
ATOM    603  N   GLY A  73      32.587  45.307  62.850  1.00 10.22           N  
ATOM    604  CA  GLY A  73      32.813  43.924  63.245  1.00 13.75           C  
ATOM    605  C   GLY A  73      34.213  43.413  62.950  1.00 15.76           C  
ATOM    606  O   GLY A  73      34.916  43.938  62.057  1.00 14.10           O  
ATOM    607  N   LYS A  74      34.571  42.330  63.657  1.00 16.98           N  
ATOM    608  CA  LYS A  74      35.890  41.692  63.547  1.00 17.59           C  
ATOM    609  C   LYS A  74      36.268  41.288  62.132  1.00 16.70           C  
ATOM    610  O   LYS A  74      37.442  41.190  61.832  1.00 17.07           O  
ATOM    611  CB  LYS A  74      35.962  40.436  64.442  1.00 18.29           C  
ATOM    612  CG  LYS A  74      35.623  40.672  65.894  1.00 26.17           C  
ATOM    613  CD  LYS A  74      35.163  39.387  66.622  1.00 29.21           C  
ATOM    614  CE  LYS A  74      35.093  39.616  68.141  1.00 31.48           C  
ATOM    615  NZ  LYS A  74      34.951  38.348  68.918  1.00 29.88           N  
ATOM    616  N   MET A  75      35.280  40.922  61.320  1.00 16.26           N  
ATOM    617  CA  MET A  75      35.520  40.479  59.947  1.00 17.02           C  
ATOM    618  C   MET A  75      35.266  41.575  58.908  1.00 15.95           C  
ATOM    619  O   MET A  75      35.179  41.321  57.714  1.00 15.81           O  
ATOM    620  CB  MET A  75      34.669  39.242  59.645  1.00 22.87           C  
ATOM    621  CG  MET A  75      34.990  38.025  60.535  1.00 25.28           C  
ATOM    622  SD  MET A  75      36.557  37.285  60.059  1.00 32.78           S  
ATOM    623  CE  MET A  75      36.104  36.667  58.386  1.00 25.96           C  
ATOM    624  N   HIS A  76      35.066  42.793  59.376  1.00 14.70           N  
ATOM    625  CA  HIS A  76      34.905  43.913  58.463  1.00 15.63           C  
ATOM    626  C   HIS A  76      36.326  44.245  58.020  1.00 18.31           C  
ATOM    627  O   HIS A  76      37.287  43.897  58.714  1.00 17.47           O  
ATOM    628  CB  HIS A  76      34.338  45.111  59.214  1.00 15.48           C  
ATOM    629  CG  HIS A  76      34.057  46.299  58.334  1.00 14.43           C  
ATOM    630  ND1 HIS A  76      35.034  47.201  57.968  1.00 13.83           N  
ATOM    631  CD2 HIS A  76      32.918  46.709  57.722  1.00 11.90           C  
ATOM    632  CE1 HIS A  76      34.514  48.110  57.168  1.00 10.52           C  
ATOM    633  NE2 HIS A  76      33.233  47.834  57.003  1.00 11.75           N  
ATOM    634  N   VAL A  77      36.493  44.930  56.891  1.00 22.14           N  
ATOM    635  CA  VAL A  77      37.876  45.258  56.504  1.00 27.02           C  
ATOM    636  C   VAL A  77      38.676  46.144  57.470  1.00 28.06           C  
ATOM    637  O   VAL A  77      39.851  45.773  57.629  1.00 29.39           O  
ATOM    638  CB  VAL A  77      38.043  45.896  55.131  1.00 27.41           C  
ATOM    639  CG1 VAL A  77      39.357  45.379  54.564  1.00 23.87           C  
ATOM    640  CG2 VAL A  77      36.823  45.639  54.214  1.00 27.59           C  
TER     641      VAL A  77                                                      
MASTER      197    0    0    2    5    0    0    6  702    1    0    6          
END                                                                             
