# Supplementary material for: Modeling of loops in proteins: a multi-method approach
Source: BMC Struct Biol. 2010 Feb 11;10:5. doi: 10.1186/1472-6807-10-5 (PMC2837870; doi:10.1186/1472-6807-10-5)
Supplement: Additional file 1 — Student t-test. Results from two sample paired t-test of Table 2. [file 1472-6807-10-5-S1.GZ › loop_test_data/1whi_47-56.pdb]

HEADER    RIBOSOMAL PROTEIN                       10-JAN-96   1WHI              
TITLE     RIBOSOMAL PROTEIN L14                                                 
COMPND    MOL_ID: 1;                                                            
COMPND   2 MOLECULE: RIBOSOMAL PROTEIN L14;                                     
COMPND   3 CHAIN: A;                                                            
COMPND   4 ENGINEERED: YES                                                      
SOURCE    MOL_ID: 1;                                                            
SOURCE   2 ORGANISM_SCIENTIFIC: BACILLUS STEAROTHERMOPHILUS;                    
SOURCE   3 CELL_LINE: BL21;                                                     
SOURCE   4 GENE: BACILLUS STEAROTHERMOPHILUS;                                   
SOURCE   5 EXPRESSION_SYSTEM: ESCHERICHIA COLI;                                 
SOURCE   6 EXPRESSION_SYSTEM_VECTOR_TYPE: BACTERIAL;                            
SOURCE   7 EXPRESSION_SYSTEM_PLASMID: PET13;                                    
SOURCE   8 EXPRESSION_SYSTEM_GENE: BACILLUS STEAROTHERMOPHILUS                  
SOURCE   9 (ACCESSION P04450);                                                  
SOURCE  10 OTHER_DETAILS: T7 EXPRESSION SYSTEM INDUCIBLE BY ISOPROPYL-          
SOURCE  11 BETA-D-THIOGALACTOPYRANOSIDE (IPTG)                                  
KEYWDS    RIBOSOMAL PROTEIN, RRNA-BINDING                                       
EXPDTA    X-RAY DIFFRACTION                                                     
AUTHOR    C.DAVIES,S.W.WHITE,V.RAMAKRISHNAN                                     
REVDAT   1   17-AUG-96 1WHI    0                                                
JRNL        AUTH   C.DAVIES,S.W.WHITE,V.RAMAKRISHNAN                            
JRNL        TITL   THE CRYSTAL STRUCTURE OF RIBOSOMAL PROTEIN L14               
JRNL        TITL 2 REVEALS AN IMPORTANT ORGANIZATIONAL COMPONENT OF             
JRNL        TITL 3 THE TRANSLATIONAL APPARATUS.                                 
JRNL        REF    STRUCTURE                     V.   4    55 1996              
JRNL        REFN   ASTM STRUE6  UK ISSN 0969-2126                               
REMARK   1                                                                      
REMARK   1 REFERENCE 1                                                          
REMARK   1  AUTH   C.DAVIES,S.E.GERCHMAN,J.H.KYCIA,K.MCGEE,                     
REMARK   1  AUTH 2 V.RAMAKRISHNAN,S.W.WHITE                                     
REMARK   1  TITL   CRYSTALLIZATION AND PRELIMINARY X-RAY DIFFRACTION            
REMARK   1  TITL 2 OF BACTERIAL RIBOSOMAL PROTEIN L14                           
REMARK   1  REF    ACTA CRYSTALLOGR.,SECT.D      V.  50   790 1994              
REMARK   1  REFN   ASTM ABCRE6  DK ISSN 0907-4449                               
REMARK   2                                                                      
REMARK   2 RESOLUTION. 1.50 ANGSTROMS.                                          
REMARK   3                                                                      
REMARK   3 REFINEMENT.                                                          
REMARK   3   PROGRAM     : X-PLOR 3.1                                           
REMARK   3   AUTHORS     : BRUNGER                                              
REMARK   3                                                                      
REMARK   3  DATA USED IN REFINEMENT.                                            
REMARK   3   RESOLUTION RANGE HIGH (ANGSTROMS) : 1.50                           
REMARK   3   RESOLUTION RANGE LOW  (ANGSTROMS) : 8.00                           
REMARK   3   DATA CUTOFF            (SIGMA(F)) : 0.000                          
REMARK   3   DATA CUTOFF HIGH         (ABS(F)) : NULL                           
REMARK   3   DATA CUTOFF LOW          (ABS(F)) : NULL                           
REMARK   3   COMPLETENESS (WORKING+TEST)   (%) : 94.0                           
REMARK   3   NUMBER OF REFLECTIONS             : 15877                          
REMARK   3                                                                      
REMARK   3  FIT TO DATA USED IN REFINEMENT.                                     
REMARK   3   CROSS-VALIDATION METHOD          : NULL                            
REMARK   3   FREE R VALUE TEST SET SELECTION  : NULL                            
REMARK   3   R VALUE            (WORKING SET) : 0.189                           
REMARK   3   FREE R VALUE                     : 0.255                           
REMARK   3   FREE R VALUE TEST SET SIZE   (%) : 10.000                          
REMARK   3   FREE R VALUE TEST SET COUNT      : NULL                            
REMARK   3   ESTIMATED ERROR OF FREE R VALUE  : NULL                            
REMARK   3                                                                      
REMARK   3  FIT IN THE HIGHEST RESOLUTION BIN.                                  
REMARK   3   TOTAL NUMBER OF BINS USED           : NULL                         
REMARK   3   BIN RESOLUTION RANGE HIGH       (A) : NULL                         
REMARK   3   BIN RESOLUTION RANGE LOW        (A) : NULL                         
REMARK   3   BIN COMPLETENESS (WORKING+TEST) (%) : NULL                         
REMARK   3   REFLECTIONS IN BIN    (WORKING SET) : NULL                         
REMARK   3   BIN R VALUE           (WORKING SET) : NULL                         
REMARK   3   BIN FREE R VALUE                    : NULL                         
REMARK   3   BIN FREE R VALUE TEST SET SIZE  (%) : NULL                         
REMARK   3   BIN FREE R VALUE TEST SET COUNT     : NULL                         
REMARK   3   ESTIMATED ERROR OF BIN FREE R VALUE : NULL                         
REMARK   3                                                                      
REMARK   3  NUMBER OF NON-HYDROGEN ATOMS USED IN REFINEMENT.                    
REMARK   3   PROTEIN ATOMS            : 1137                                    
REMARK   3   NUCLEIC ACID ATOMS       : 0                                       
REMARK   3   HETEROGEN ATOMS          : 0                                       
REMARK   3   SOLVENT ATOMS            : 103                                     
REMARK   3                                                                      
REMARK   3  B VALUES.                                                           
REMARK   3   FROM WILSON PLOT           (A**2) : NULL                           
REMARK   3   MEAN B VALUE      (OVERALL, A**2) : 13.20                          
REMARK   3   OVERALL ANISOTROPIC B VALUE.                                       
REMARK   3    B11 (A**2) : NULL                                                 
REMARK   3    B22 (A**2) : NULL                                                 
REMARK   3    B33 (A**2) : NULL                                                 
REMARK   3    B12 (A**2) : NULL                                                 
REMARK   3    B13 (A**2) : NULL                                                 
REMARK   3    B23 (A**2) : NULL                                                 
REMARK   3                                                                      
REMARK   3  ESTIMATED COORDINATE ERROR.                                         
REMARK   3   ESD FROM LUZZATI PLOT        (A) : NULL                            
REMARK   3   ESD FROM SIGMAA              (A) : NULL                            
REMARK   3   LOW RESOLUTION CUTOFF        (A) : NULL                            
REMARK   3                                                                      
REMARK   3  CROSS-VALIDATED ESTIMATED COORDINATE ERROR.                         
REMARK   3   ESD FROM C-V LUZZATI PLOT    (A) : NULL                            
REMARK   3   ESD FROM C-V SIGMAA          (A) : NULL                            
REMARK   3                                                                      
REMARK   3  RMS DEVIATIONS FROM IDEAL VALUES.                                   
REMARK   3   BOND LENGTHS                 (A) : 0.008                           
REMARK   3   BOND ANGLES            (DEGREES) : 1.03                            
REMARK   3   DIHEDRAL ANGLES        (DEGREES) : 27.26                           
REMARK   3   IMPROPER ANGLES        (DEGREES) : 1.95                            
REMARK   3                                                                      
REMARK   3  ISOTROPIC THERMAL MODEL : NULL                                      
REMARK   3                                                                      
REMARK   3  ISOTROPIC THERMAL FACTOR RESTRAINTS.    RMS    SIGMA                
REMARK   3   MAIN-CHAIN BOND              (A**2) : 1.000 ; NULL                 
REMARK   3   MAIN-CHAIN ANGLE             (A**2) : NULL  ; NULL                 
REMARK   3   SIDE-CHAIN BOND              (A**2) : 1.500 ; NULL                 
REMARK   3   SIDE-CHAIN ANGLE             (A**2) : NULL  ; NULL                 
REMARK   3                                                                      
REMARK   3  NCS MODEL : NULL                                                    
REMARK   3                                                                      
REMARK   3  NCS RESTRAINTS.                         RMS   SIGMA/WEIGHT          
REMARK   3   GROUP  1  POSITIONAL            (A) : NULL  ; NULL                 
REMARK   3   GROUP  1  B-FACTOR           (A**2) : NULL  ; NULL                 
REMARK   3                                                                      
REMARK   3  PARAMETER FILE  1  : NULL                                           
REMARK   3  TOPOLOGY FILE  1   : NULL                                           
REMARK   3                                                                      
REMARK   3  OTHER REFINEMENT REMARKS: NULL                                      
REMARK   4                                                                      
REMARK   4 1WHI COMPLIES WITH FORMAT V. 3.0, 1-DEC-2006                         
REMARK   4                                                                      
REMARK   4 THIS IS THE REMEDIATED VERSION OF THIS PDB ENTRY.                    
REMARK   4 REMEDIATED DATA FILE REVISION 3.100 (2007-03-17)                     
REMARK 200                                                                      
REMARK 200 EXPERIMENTAL DETAILS                                                 
REMARK 200  EXPERIMENT TYPE                : X-RAY DIFFRACTION                  
REMARK 200  DATE OF DATA COLLECTION        : 12-JUL-1994                        
REMARK 200  TEMPERATURE           (KELVIN) : 295.0                              
REMARK 200  PH                             : 7.00                               
REMARK 200  NUMBER OF CRYSTALS USED        : NULL                               
REMARK 200                                                                      
REMARK 200  SYNCHROTRON              (Y/N) : Y                                  
REMARK 200  RADIATION SOURCE               : NSLS                               
REMARK 200  BEAMLINE                       : X12C                               
REMARK 200  X-RAY GENERATOR MODEL          : NULL                               
REMARK 200  MONOCHROMATIC OR LAUE    (M/L) : M                                  
REMARK 200  WAVELENGTH OR RANGE        (A) : 1.0                                
REMARK 200  MONOCHROMATOR                  : NULL                               
REMARK 200  OPTICS                         : NULL                               
REMARK 200                                                                      
REMARK 200  DETECTOR TYPE                  : IMAGE PLATE AREA DETECTOR          
REMARK 200  DETECTOR MANUFACTURER          : MARRESEARCH                        
REMARK 200  INTENSITY-INTEGRATION SOFTWARE : MOSFLM                             
REMARK 200  DATA SCALING SOFTWARE          : NULL                               
REMARK 200                                                                      
REMARK 200  NUMBER OF UNIQUE REFLECTIONS   : 15965                              
REMARK 200  RESOLUTION RANGE HIGH      (A) : 1.500                              
REMARK 200  RESOLUTION RANGE LOW       (A) : 14.600                             
REMARK 200  REJECTION CRITERIA  (SIGMA(I)) : 0.000                              
REMARK 200                                                                      
REMARK 200 OVERALL.                                                             
REMARK 200  COMPLETENESS FOR RANGE     (%) : 94.5                               
REMARK 200  DATA REDUNDANCY                : 2.440                              
REMARK 200  R MERGE                    (I) : 0.04200                            
REMARK 200  R SYM                      (I) : NULL                               
REMARK 200  <I/SIGMA(I)> FOR THE DATA SET  : NULL                               
REMARK 200                                                                      
REMARK 200 IN THE HIGHEST RESOLUTION SHELL.                                     
REMARK 200  HIGHEST RESOLUTION SHELL, RANGE HIGH (A) : NULL                     
REMARK 200  HIGHEST RESOLUTION SHELL, RANGE LOW  (A) : NULL                     
REMARK 200  COMPLETENESS FOR SHELL     (%) : NULL                               
REMARK 200  DATA REDUNDANCY IN SHELL       : NULL                               
REMARK 200  R MERGE FOR SHELL          (I) : NULL                               
REMARK 200  R SYM FOR SHELL            (I) : NULL                               
REMARK 200  <I/SIGMA(I)> FOR SHELL         : NULL                               
REMARK 200                                                                      
REMARK 200 DIFFRACTION PROTOCOL: NULL                                           
REMARK 200 METHOD USED TO DETERMINE THE STRUCTURE: NULL                         
REMARK 200 SOFTWARE USED: X-PLOR 3.1                                            
REMARK 200 STARTING MODEL: NULL                                                 
REMARK 200                                                                      
REMARK 200 REMARK: NULL                                                         
REMARK 280                                                                      
REMARK 280 CRYSTAL                                                              
REMARK 280 SOLVENT CONTENT, VS   (%): 38.20                                     
REMARK 280 MATTHEWS COEFFICIENT, VM (ANGSTROMS**3/DA): 1.98                     
REMARK 280                                                                      
REMARK 280 CRYSTALLIZATION CONDITIONS: PH 7.0                                   
REMARK 290                                                                      
REMARK 290 CRYSTALLOGRAPHIC SYMMETRY                                            
REMARK 290 SYMMETRY OPERATORS FOR SPACE GROUP: C 1 2 1                          
REMARK 290                                                                      
REMARK 290      SYMOP   SYMMETRY                                                
REMARK 290     NNNMMM   OPERATOR                                                
REMARK 290       1555   X,Y,Z                                                   
REMARK 290       2555   -X,Y,-Z                                                 
REMARK 290       3555   1/2+X,1/2+Y,Z                                           
REMARK 290       4555   1/2-X,1/2+Y,-Z                                          
REMARK 290                                                                      
REMARK 290     WHERE NNN -> OPERATOR NUMBER                                     
REMARK 290           MMM -> TRANSLATION VECTOR                                  
REMARK 290                                                                      
REMARK 290 CRYSTALLOGRAPHIC SYMMETRY TRANSFORMATIONS                            
REMARK 290 THE FOLLOWING TRANSFORMATIONS OPERATE ON THE ATOM/HETATM             
REMARK 290 RECORDS IN THIS ENTRY TO PRODUCE CRYSTALLOGRAPHICALLY                
REMARK 290 RELATED MOLECULES.                                                   
REMARK 290   SMTRY1   1  1.000000  0.000000  0.000000        0.00000            
REMARK 290   SMTRY2   1  0.000000  1.000000  0.000000        0.00000            
REMARK 290   SMTRY3   1  0.000000  0.000000  1.000000        0.00000            
REMARK 290   SMTRY1   2 -1.000000  0.000000  0.000000        0.00000            
REMARK 290   SMTRY2   2  0.000000  1.000000  0.000000        0.00000            
REMARK 290   SMTRY3   2  0.000000  0.000000 -1.000000        0.00000            
REMARK 290   SMTRY1   3  1.000000  0.000000  0.000000       33.45000            
REMARK 290   SMTRY2   3  0.000000  1.000000  0.000000       16.35000            
REMARK 290   SMTRY3   3  0.000000  0.000000  1.000000        0.00000            
REMARK 290   SMTRY1   4 -1.000000  0.000000  0.000000       33.45000            
REMARK 290   SMTRY2   4  0.000000  1.000000  0.000000       16.35000            
REMARK 290   SMTRY3   4  0.000000  0.000000 -1.000000        0.00000            
REMARK 290                                                                      
REMARK 290 REMARK: NULL                                                         
REMARK 300                                                                      
REMARK 300 BIOMOLECULE: 1                                                       
REMARK 300 THIS ENTRY CONTAINS THE CRYSTALLOGRAPHIC ASYMMETRIC UNIT             
REMARK 300 WHICH CONSISTS OF 1 CHAIN(S). SEE REMARK 350 FOR                     
REMARK 300 INFORMATION ON GENERATING THE BIOLOGICAL MOLECULE(S).                
REMARK 350                                                                      
REMARK 350 GENERATING THE BIOMOLECULE                                           
REMARK 350 COORDINATES FOR A COMPLETE MULTIMER REPRESENTING THE KNOWN           
REMARK 350 BIOLOGICALLY SIGNIFICANT OLIGOMERIZATION STATE OF THE                
REMARK 350 MOLECULE CAN BE GENERATED BY APPLYING BIOMT TRANSFORMATIONS          
REMARK 350 GIVEN BELOW.  BOTH NON-CRYSTALLOGRAPHIC AND                          
REMARK 350 CRYSTALLOGRAPHIC OPERATIONS ARE GIVEN.                               
REMARK 350                                                                      
REMARK 350 BIOMOLECULE: 1                                                       
REMARK 350 APPLY THE FOLLOWING TO CHAINS: A                                     
REMARK 350   BIOMT1   1  1.000000  0.000000  0.000000        0.00000            
REMARK 350   BIOMT2   1  0.000000  1.000000  0.000000        0.00000            
REMARK 350   BIOMT3   1  0.000000  0.000000  1.000000        0.00000            
REMARK 350   BIOMT1   2 -1.000000  0.000000  0.000000       56.79790            
REMARK 350   BIOMT2   2  0.000000  1.000000  0.000000        0.00000            
REMARK 350   BIOMT3   2  0.000000  0.000000 -1.000000       48.35605            
REMARK 500                                                                      
REMARK 500 GEOMETRY AND STEREOCHEMISTRY                                         
REMARK 500 SUBTOPIC: COVALENT BOND LENGTHS                                      
REMARK 500                                                                      
REMARK 500 THE STEREOCHEMICAL PARAMETERS OF THE FOLLOWING RESIDUES              
REMARK 500 HAVE VALUES WHICH DEVIATE FROM EXPECTED VALUES BY MORE               
REMARK 500 THAN 6*RMSD (M=MODEL NUMBER; RES=RESIDUE NAME; C=CHAIN               
REMARK 500 IDENTIFIER; SSEQ=SEQUENCE NUMBER; I=INSERTION CODE).                 
REMARK 500                                                                      
REMARK 500 STANDARD TABLE:                                                      
REMARK 500 FORMAT: (10X,I3,1X,2(A3,1X,A1,I4,A1,1X,A4,3X),F6.3)                  
REMARK 500                                                                      
REMARK 500 EXPECTED VALUES: ENGH AND HUBER, 1991                                
REMARK 500                                                                      
REMARK 500  M RES CSSEQI ATM1   RES CSSEQI ATM2   DEVIATION                     
REMARK 500    MET A 112   SD    MET A 112   CE     0.060                        
REMARK 500                                                                      
REMARK 500 GEOMETRY AND STEREOCHEMISTRY                                         
REMARK 500 SUBTOPIC: COVALENT BOND ANGLES                                       
REMARK 500                                                                      
REMARK 500 THE STEREOCHEMICAL PARAMETERS OF THE FOLLOWING RESIDUES              
REMARK 500 HAVE VALUES WHICH DEVIATE FROM EXPECTED VALUES BY MORE               
REMARK 500 THAN 6*RMSD (M=MODEL NUMBER; RES=RESIDUE NAME; C=CHAIN               
REMARK 500 IDENTIFIER; SSEQ=SEQUENCE NUMBER; I=INSERTION CODE).                 
REMARK 500                                                                      
REMARK 500 STANDARD TABLE:                                                      
REMARK 500 FORMAT: (10X,I3,1X,A3,1X,A1,I4,A1,3(1X,A4,2X),12X,F5.1)              
REMARK 500                                                                      
REMARK 500 EXPECTED VALUES: ENGH AND HUBER, 1991                                
REMARK 500                                                                      
REMARK 500  M RES CSSEQI ATM1   ATM2   ATM3                                     
REMARK 500    VAL A  40   N   -  CA  -  C   ANGL. DEV. =-12.0 DEGREES           
REMARK 525                                                                      
REMARK 525 SOLVENT                                                              
REMARK 525 THE FOLLOWING SOLVENT MOLECULES LIE FARTHER THAN EXPECTED            
REMARK 525 FROM THE PROTEIN OR NUCLEIC ACID MOLECULE AND MAY BE                 
REMARK 525 ASSOCIATED WITH A SYMMETRY RELATED MOLECULE (M=MODEL                 
REMARK 525 NUMBER; RES=RESIDUE NAME; C=CHAIN IDENTIFIER; SSEQ=SEQUENCE          
REMARK 525 NUMBER; I=INSERTION CODE):                                           
REMARK 525                                                                      
REMARK 525  M RES CSSEQI                                                        
REMARK 525    HOH   250        DISTANCE =  5.12 ANGSTROMS                       
REMARK 525    HOH   288        DISTANCE =  5.01 ANGSTROMS                       
REMARK 525    HOH   290        DISTANCE =  7.07 ANGSTROMS                       
REMARK 525    HOH   293        DISTANCE =  5.86 ANGSTROMS                       
REMARK 800                                                                      
REMARK 800 SITE                                                                 
REMARK 800 SITE_IDENTIFIER: R1                                                  
REMARK 800 SITE_DESCRIPTION: THIS SITE, WHICH IS LOCATED NEAR THE N-            
REMARK 800                   TERMINUS AT THE BASE OF THE BETA BARREL, IS        
REMARK 800                   PROPOSED TO INTERACT WITH 23S RRNA. IT             
REMARK 800                   CONTAINS TYROSINE 32 WHICH FORMS A CROSS-LINK      
REMARK 800                   TO 23S RRNA.                                       
REMARK 800 SITE_IDENTIFIER: R2                                                  
REMARK 800 SITE_DESCRIPTION: A SECOND SITE IS PROPOSED TO INTERACT WITH         
REMARK 800                   23S RRNA. IT IS LOCATED BETWEEN THE BETA           
REMARK 800                   BARREL AND THE C TERMINAL HELICAL DOMAIN.          
DBREF  1WHI A    1   122  UNP    P04450   RL14_BACST       1    122             
SEQRES   1 A  122  MET ILE GLN GLN GLU SER ARG LEU LYS VAL ALA ASP ASN          
SEQRES   2 A  122  SER GLY ALA ARG GLU VAL LEU VAL ILE LYS VAL LEU GLY          
SEQRES   3 A  122  GLY SER GLY ARG ARG TYR ALA ASN ILE GLY ASP VAL VAL          
SEQRES   4 A  122  VAL ALA THR VAL LYS ASP ALA THR PRO GLY GLY VAL VAL          
SEQRES   5 A  122  LYS LYS GLY GLN VAL VAL LYS ALA VAL VAL VAL ARG THR          
SEQRES   6 A  122  LYS ARG GLY VAL ARG ARG PRO ASP GLY SER TYR ILE ARG          
SEQRES   7 A  122  PHE ASP GLU ASN ALA CYS VAL ILE ILE ARG ASP ASP LYS          
SEQRES   8 A  122  SER PRO ARG GLY THR ARG ILE PHE GLY PRO VAL ALA ARG          
SEQRES   9 A  122  GLU LEU ARG ASP LYS ASP PHE MET LYS ILE ILE SER LEU          
SEQRES  10 A  122  ALA PRO GLU VAL ILE                                          
FORMUL   2  HOH   *104(H2 O)                                                    
HELIX    1   1 ARG A  104  LYS A  109  5                                   6    
HELIX    2   2 MET A  112  LEU A  117  1                                   6    
SHEET    1   A 5 ARG A   7  LYS A   9  0                                        
SHEET    2   A 5 GLU A  18  VAL A  24 -1  N  VAL A  19   O  LEU A   8           
SHEET    3   A 5 VAL A  38  VAL A  43 -1  N  THR A  42   O  LEU A  20           
SHEET    4   A 5 VAL A  57  ARG A  64 -1  N  ALA A  60   O  VAL A  39           
SHEET    5   A 5 ALA A  83  ILE A  86 -1  N  VAL A  85   O  VAL A  61           
SITE     1  R1  9 TYR A  32  ARG A  31  MET A   1  ARG A  67                    
SITE     2  R1  9 ARG A  70  TYR A  76  ARG A  78  LYS A  66                    
SITE     3  R1  9 GLN A   3                                                     
SITE     1  R2  8 ASN A  13  PHE A  99  ARG A  94  THR A  96                    
SITE     2  R2  8 ARG A  97  LYS A 113  SER A 116  LEU A 117                    
CRYST1   66.900   32.700   49.400  90.00 101.80  90.00 C 1 2 1       4          
ORIGX1      1.000000  0.000000  0.000000        0.00000                         
ORIGX2      0.000000  1.000000  0.000000        0.00000                         
ORIGX3      0.000000  0.000000  1.000000        0.00000                         
SCALE1      0.014948  0.000000  0.003123        0.00000                         
SCALE2      0.000000  0.030581  0.000000        0.00000                         
SCALE3      0.000000  0.000000  0.020680        0.00000                         
ATOM      1  N   MET A   1      18.073  -9.983  31.303  1.00 23.70           N  
ATOM      2  CA  MET A   1      17.253  -8.761  31.074  1.00 22.14           C  
ATOM      3  C   MET A   1      16.540  -8.408  32.359  1.00 19.30           C  
ATOM      4  O   MET A   1      16.263  -9.293  33.162  1.00 20.07           O  
ATOM      5  CB  MET A   1      16.209  -9.013  29.988  1.00 24.23           C  
ATOM      6  CG  MET A   1      16.743  -8.918  28.578  1.00 28.07           C  
ATOM      7  SD  MET A   1      15.690  -9.824  27.488  1.00 32.13           S  
ATOM      8  CE  MET A   1      14.996  -8.460  26.479  1.00 32.19           C  
ATOM      9  N   ILE A   2      16.267  -7.125  32.561  1.00 15.79           N  
ATOM     10  CA  ILE A   2      15.546  -6.677  33.745  1.00 13.35           C  
ATOM     11  C   ILE A   2      14.098  -7.162  33.608  1.00 13.20           C  
ATOM     12  O   ILE A   2      13.427  -6.871  32.620  1.00 11.87           O  
ATOM     13  CB  ILE A   2      15.577  -5.128  33.878  1.00 12.46           C  
ATOM     14  CG1 ILE A   2      17.014  -4.648  34.076  1.00 10.56           C  
ATOM     15  CG2 ILE A   2      14.693  -4.678  35.038  1.00 10.32           C  
ATOM     16  CD1 ILE A   2      17.179  -3.166  33.960  1.00 10.59           C  
ATOM     17  N   GLN A   3      13.622  -7.897  34.601  1.00 12.86           N  
ATOM     18  CA  GLN A   3      12.266  -8.434  34.600  1.00 13.16           C  
ATOM     19  C   GLN A   3      11.785  -8.500  36.045  1.00 13.90           C  
ATOM     20  O   GLN A   3      12.463  -7.995  36.938  1.00 12.29           O  
ATOM     21  CB  GLN A   3      12.259  -9.831  33.960  1.00 14.75           C  
ATOM     22  CG  GLN A   3      13.314 -10.788  34.504  1.00 16.51           C  
ATOM     23  CD  GLN A   3      13.570 -11.975  33.587  1.00 18.67           C  
ATOM     24  OE1 GLN A   3      14.645 -12.096  32.981  1.00 19.96           O  
ATOM     25  NE2 GLN A   3      12.582 -12.843  33.467  1.00 16.99           N  
ATOM     26  N   GLN A   4      10.616  -9.095  36.281  1.00 14.69           N  
ATOM     27  CA  GLN A   4      10.096  -9.188  37.647  1.00 16.75           C  
ATOM     28  C   GLN A   4      11.128  -9.852  38.539  1.00 14.88           C  
ATOM     29  O   GLN A   4      11.794 -10.815  38.138  1.00 13.67           O  
ATOM     30  CB  GLN A   4       8.762  -9.946  37.718  1.00 20.48           C  
ATOM     31  CG  GLN A   4       8.877 -11.434  37.470  1.00 27.43           C  
ATOM     32  CD  GLN A   4       7.594 -12.202  37.772  1.00 30.91           C  
ATOM     33  OE1 GLN A   4       6.732 -11.744  38.534  1.00 31.56           O  
ATOM     34  NE2 GLN A   4       7.490 -13.404  37.213  1.00 33.07           N  
ATOM     35  N   GLU A   5      11.279  -9.272  39.726  1.00 14.45           N  
ATOM     36  CA  GLU A   5      12.212  -9.692  40.765  1.00 15.15           C  
ATOM     37  C   GLU A   5      13.672  -9.345  40.542  1.00 13.91           C  
ATOM     38  O   GLU A   5      14.535  -9.775  41.304  1.00 15.45           O  
ATOM     39  CB  GLU A   5      12.035 -11.168  41.131  1.00 18.30           C  
ATOM     40  CG  GLU A   5      10.809 -11.412  41.987  1.00 23.36           C  
ATOM     41  CD  GLU A   5      10.439 -12.870  42.052  1.00 27.73           C  
ATOM     42  OE1 GLU A   5       9.836 -13.360  41.082  1.00 31.74           O  
ATOM     43  OE2 GLU A   5      10.765 -13.527  43.057  1.00 31.10           O  
ATOM     44  N   SER A   6      13.956  -8.581  39.489  1.00 11.66           N  
ATOM     45  CA  SER A   6      15.314  -8.126  39.228  1.00 10.98           C  
ATOM     46  C   SER A   6      15.594  -7.038  40.271  1.00 10.44           C  
ATOM     47  O   SER A   6      14.685  -6.286  40.639  1.00  9.25           O  
ATOM     48  CB  SER A   6      15.426  -7.510  37.825  1.00 10.25           C  
ATOM     49  OG  SER A   6      15.429  -8.518  36.832  1.00 10.42           O  
ATOM     50  N   ARG A   7      16.838  -6.962  40.743  1.00  9.90           N  
ATOM     51  CA  ARG A   7      17.226  -5.945  41.724  1.00 12.79           C  
ATOM     52  C   ARG A   7      17.917  -4.829  40.968  1.00 11.48           C  
ATOM     53  O   ARG A   7      18.752  -5.088  40.108  1.00 12.73           O  
ATOM     54  CB  ARG A   7      18.172  -6.516  42.788  1.00 17.13           C  
ATOM     55  CG  ARG A   7      17.508  -7.520  43.700  1.00 23.57           C  
ATOM     56  CD  ARG A   7      18.510  -8.136  44.628  1.00 30.31           C  
ATOM     57  NE  ARG A   7      18.212  -9.548  44.856  1.00 36.35           N  
ATOM     58  CZ  ARG A   7      18.797 -10.289  45.793  1.00 39.38           C  
ATOM     59  NH1 ARG A   7      19.683  -9.737  46.623  1.00 40.08           N  
ATOM     60  NH2 ARG A   7      18.473 -11.573  45.927  1.00 40.34           N  
ATOM     61  N   LEU A   8      17.556  -3.593  41.274  1.00 10.31           N  
ATOM     62  CA  LEU A   8      18.141  -2.437  40.601  1.00  9.50           C  
ATOM     63  C   LEU A   8      18.762  -1.482  41.613  1.00  8.55           C  
ATOM     64  O   LEU A   8      18.208  -1.276  42.686  1.00 10.09           O  
ATOM     65  CB  LEU A   8      17.070  -1.666  39.825  1.00 10.36           C  
ATOM     66  CG  LEU A   8      16.125  -2.436  38.904  1.00 10.77           C  
ATOM     67  CD1 LEU A   8      15.075  -1.501  38.325  1.00 10.51           C  
ATOM     68  CD2 LEU A   8      16.940  -3.080  37.805  1.00 14.03           C  
ATOM     69  N   LYS A   9      19.926  -0.936  41.278  1.00  8.12           N  
ATOM     70  CA  LYS A   9      20.581   0.044  42.142  1.00  8.63           C  
ATOM     71  C   LYS A   9      19.804   1.331  41.918  1.00 10.21           C  
ATOM     72  O   LYS A   9      19.266   1.543  40.834  1.00 10.64           O  
ATOM     73  CB  LYS A   9      21.996   0.332  41.669  1.00  8.58           C  
ATOM     74  CG  LYS A   9      22.875  -0.862  41.498  1.00 13.68           C  
ATOM     75  CD  LYS A   9      23.092  -1.588  42.779  1.00 17.09           C  
ATOM     76  CE  LYS A   9      24.387  -2.374  42.690  1.00 22.00           C  
ATOM     77  NZ  LYS A   9      24.325  -3.630  43.488  1.00 27.15           N  
ATOM     78  N   VAL A  10      19.777   2.206  42.912  1.00 10.25           N  
ATOM     79  CA  VAL A  10      19.094   3.484  42.776  1.00 10.55           C  
ATOM     80  C   VAL A  10      20.156   4.579  42.575  1.00 11.44           C  
ATOM     81  O   VAL A  10      21.035   4.771  43.404  1.00 12.63           O  
ATOM     82  CB  VAL A  10      18.216   3.762  43.997  1.00 10.94           C  
ATOM     83  CG1 VAL A  10      17.544   5.123  43.861  1.00 11.83           C  
ATOM     84  CG2 VAL A  10      17.164   2.644  44.127  1.00 11.39           C  
ATOM     85  N   ALA A  11      20.091   5.268  41.445  1.00 11.44           N  
ATOM     86  CA  ALA A  11      21.060   6.304  41.119  1.00 11.11           C  
ATOM     87  C   ALA A  11      20.659   7.710  41.544  1.00 11.05           C  
ATOM     88  O   ALA A  11      20.924   8.660  40.821  1.00 13.16           O  
ATOM     89  CB  ALA A  11      21.333   6.280  39.617  1.00 10.53           C  
ATOM     90  N   ASP A  12      20.040   7.860  42.703  1.00 10.28           N  
ATOM     91  CA  ASP A  12      19.631   9.190  43.147  1.00 11.47           C  
ATOM     92  C   ASP A  12      19.815   9.305  44.642  1.00 12.26           C  
ATOM     93  O   ASP A  12      20.223   8.341  45.290  1.00 13.62           O  
ATOM     94  CB  ASP A  12      18.167   9.495  42.770  1.00 10.67           C  
ATOM     95  CG  ASP A  12      17.162   8.518  43.385  1.00 12.48           C  
ATOM     96  OD1 ASP A  12      17.306   8.096  44.544  1.00 12.75           O  
ATOM     97  OD2 ASP A  12      16.175   8.190  42.713  1.00 14.67           O  
ATOM     98  N   ASN A  13      19.457  10.451  45.203  1.00 12.10           N  
ATOM     99  CA  ASN A  13      19.600  10.633  46.646  1.00 13.23           C  
ATOM    100  C   ASN A  13      18.249  10.627  47.354  1.00 13.58           C  
ATOM    101  O   ASN A  13      18.077  11.295  48.367  1.00 14.63           O  
ATOM    102  CB  ASN A  13      20.370  11.924  46.959  1.00 12.33           C  
ATOM    103  CG  ASN A  13      19.678  13.170  46.438  1.00 13.93           C  
ATOM    104  OD1 ASN A  13      18.715  13.102  45.654  1.00 14.00           O  
ATOM    105  ND2 ASN A  13      20.174  14.327  46.858  1.00 14.47           N  
ATOM    106  N   SER A  14      17.285   9.893  46.798  1.00 13.52           N  
ATOM    107  CA  SER A  14      15.943   9.793  47.379  1.00 14.21           C  
ATOM    108  C   SER A  14      15.946   9.096  48.750  1.00 14.20           C  
ATOM    109  O   SER A  14      15.044   9.303  49.556  1.00 13.86           O  
ATOM    110  CB  SER A  14      15.024   8.984  46.455  1.00 13.24           C  
ATOM    111  OG  SER A  14      15.481   7.642  46.343  1.00 12.14           O  
ATOM    112  N   GLY A  15      16.934   8.237  48.978  1.00 14.48           N  
ATOM    113  CA  GLY A  15      16.998   7.484  50.220  1.00 14.36           C  
ATOM    114  C   GLY A  15      16.985   6.001  49.897  1.00 14.40           C  
ATOM    115  O   GLY A  15      17.579   5.204  50.615  1.00 14.82           O  
ATOM    116  N   ALA A  16      16.324   5.618  48.803  1.00 13.42           N  
ATOM    117  CA  ALA A  16      16.286   4.218  48.402  1.00 11.76           C  
ATOM    118  C   ALA A  16      17.663   3.818  47.900  1.00 11.89           C  
ATOM    119  O   ALA A  16      18.327   4.586  47.207  1.00 11.34           O  
ATOM    120  CB  ALA A  16      15.242   3.992  47.315  1.00 11.87           C  
ATOM    121  N   ARG A  17      18.081   2.609  48.256  1.00 12.71           N  
ATOM    122  CA  ARG A  17      19.387   2.093  47.875  1.00 13.97           C  
ATOM    123  C   ARG A  17      19.280   0.973  46.831  1.00 13.51           C  
ATOM    124  O   ARG A  17      20.113   0.865  45.925  1.00 12.99           O  
ATOM    125  CB  ARG A  17      20.131   1.635  49.137  1.00 18.31           C  
ATOM    126  CG  ARG A  17      20.124   2.722  50.232  1.00 22.32           C  
ATOM    127  CD  ARG A  17      21.235   2.558  51.272  1.00 28.91           C  
ATOM    128  NE  ARG A  17      20.920   1.564  52.291  1.00 32.28           N  
ATOM    129  CZ  ARG A  17      21.204   1.677  53.590  1.00 34.07           C  
ATOM    130  NH1 ARG A  17      21.799   2.760  54.078  1.00 34.85           N  
ATOM    131  NH2 ARG A  17      20.866   0.695  54.416  1.00 33.55           N  
ATOM    132  N   GLU A  18      18.211   0.190  46.910  1.00 12.47           N  
ATOM    133  CA  GLU A  18      18.003  -0.897  45.961  1.00 12.65           C  
ATOM    134  C   GLU A  18      16.523  -1.212  45.919  1.00 11.09           C  
ATOM    135  O   GLU A  18      15.833  -1.098  46.940  1.00  9.46           O  
ATOM    136  CB  GLU A  18      18.789  -2.119  46.418  1.00 15.49           C  
ATOM    137  CG  GLU A  18      18.699  -3.322  45.524  1.00 21.12           C  
ATOM    138  CD  GLU A  18      19.858  -4.262  45.777  1.00 25.71           C  
ATOM    139  OE1 GLU A  18      19.792  -5.087  46.716  1.00 26.34           O  
ATOM    140  OE2 GLU A  18      20.867  -4.126  45.057  1.00 31.06           O  
ATOM    141  N   VAL A  19      16.023  -1.534  44.729  1.00  9.75           N  
ATOM    142  CA  VAL A  19      14.606  -1.885  44.550  1.00  9.51           C  
ATOM    143  C   VAL A  19      14.484  -3.224  43.851  1.00  9.30           C  
ATOM    144  O   VAL A  19      15.432  -3.696  43.207  1.00 10.53           O  
ATOM    145  CB  VAL A  19      13.780  -0.795  43.783  1.00  8.63           C  
ATOM    146  CG1 VAL A  19      13.716   0.489  44.583  1.00 10.14           C  
ATOM    147  CG2 VAL A  19      14.349  -0.561  42.360  1.00 10.94           C  
ATOM    148  N   LEU A  20      13.321  -3.838  43.993  1.00  8.97           N  
ATOM    149  CA  LEU A  20      13.043  -5.140  43.417  1.00 11.53           C  
ATOM    150  C   LEU A  20      11.859  -4.951  42.475  1.00 10.33           C  
ATOM    151  O   LEU A  20      10.807  -4.501  42.904  1.00 10.33           O  
ATOM    152  CB  LEU A  20      12.680  -6.104  44.550  1.00 14.68           C  
ATOM    153  CG  LEU A  20      12.494  -7.590  44.258  1.00 20.19           C  
ATOM    154  CD1 LEU A  20      13.817  -8.210  43.824  1.00 21.43           C  
ATOM    155  CD2 LEU A  20      11.996  -8.282  45.531  1.00 22.02           C  
ATOM    156  N   VAL A  21      12.058  -5.251  41.195  1.00 10.06           N  
ATOM    157  CA  VAL A  21      11.017  -5.083  40.174  1.00 10.36           C  
ATOM    158  C   VAL A  21       9.783  -5.955  40.347  1.00 11.42           C  
ATOM    159  O   VAL A  21       9.889  -7.155  40.547  1.00 12.57           O  
ATOM    160  CB  VAL A  21      11.580  -5.329  38.754  1.00 10.43           C  
ATOM    161  CG1 VAL A  21      10.477  -5.201  37.699  1.00  9.93           C  
ATOM    162  CG2 VAL A  21      12.714  -4.340  38.467  1.00 10.53           C  
ATOM    163  N   ILE A  22       8.612  -5.337  40.281  1.00 12.10           N  
ATOM    164  CA  ILE A  22       7.354  -6.053  40.399  1.00 13.71           C  
ATOM    165  C   ILE A  22       6.790  -6.228  39.001  1.00 14.35           C  
ATOM    166  O   ILE A  22       6.452  -7.336  38.599  1.00 15.04           O  
ATOM    167  CB  ILE A  22       6.343  -5.283  41.247  1.00 13.95           C  
ATOM    168  CG1 ILE A  22       6.812  -5.234  42.701  1.00 15.20           C  
ATOM    169  CG2 ILE A  22       4.961  -5.927  41.141  1.00 16.26           C  
ATOM    170  CD1 ILE A  22       5.964  -4.378  43.562  1.00 15.80           C  
ATOM    171  N   LYS A  23       6.733  -5.134  38.245  1.00 13.54           N  
ATOM    172  CA  LYS A  23       6.213  -5.187  36.879  1.00 14.33           C  
ATOM    173  C   LYS A  23       6.754  -4.044  36.018  1.00 13.09           C  
ATOM    174  O   LYS A  23       7.210  -3.023  36.534  1.00 11.00           O  
ATOM    175  CB  LYS A  23       4.676  -5.148  36.871  1.00 16.65           C  
ATOM    176  CG  LYS A  23       4.089  -3.800  37.236  1.00 20.45           C  
ATOM    177  CD  LYS A  23       2.605  -3.761  36.940  1.00 25.18           C  
ATOM    178  CE  LYS A  23       1.776  -4.086  38.168  1.00 29.39           C  
ATOM    179  NZ  LYS A  23       0.344  -4.194  37.774  1.00 32.49           N  
ATOM    180  N   VAL A  24       6.749  -4.269  34.706  1.00 11.68           N  
ATOM    181  CA  VAL A  24       7.203  -3.288  33.735  1.00 11.96           C  
ATOM    182  C   VAL A  24       5.944  -2.636  33.190  1.00 11.94           C  
ATOM    183  O   VAL A  24       5.033  -3.320  32.727  1.00 13.23           O  
ATOM    184  CB  VAL A  24       8.007  -3.958  32.583  1.00 12.13           C  
ATOM    185  CG1 VAL A  24       8.442  -2.912  31.568  1.00 13.16           C  
ATOM    186  CG2 VAL A  24       9.244  -4.687  33.151  1.00 13.13           C  
ATOM    187  N   LEU A  25       5.870  -1.318  33.282  1.00 11.91           N  
ATOM    188  CA  LEU A  25       4.699  -0.600  32.805  1.00 12.24           C  
ATOM    189  C   LEU A  25       4.689  -0.472  31.284  1.00 12.85           C  
ATOM    190  O   LEU A  25       5.716  -0.640  30.641  1.00 12.86           O  
ATOM    191  CB  LEU A  25       4.628   0.776  33.467  1.00 13.74           C  
ATOM    192  CG  LEU A  25       4.490   0.760  34.994  1.00 11.96           C  
ATOM    193  CD1 LEU A  25       4.350   2.177  35.507  1.00 14.10           C  
ATOM    194  CD2 LEU A  25       3.274  -0.041  35.386  1.00 14.75           C  
ATOM    195  N   GLY A  26       3.515  -0.233  30.705  1.00 13.20           N  
ATOM    196  CA  GLY A  26       3.451  -0.070  29.264  1.00 14.07           C  
ATOM    197  C   GLY A  26       2.465  -0.952  28.520  1.00 15.32           C  
ATOM    198  O   GLY A  26       2.423  -0.942  27.286  1.00 16.26           O  
ATOM    199  N   GLY A  27       1.691  -1.740  29.254  1.00 14.75           N  
ATOM    200  CA  GLY A  27       0.713  -2.594  28.603  1.00 14.48           C  
ATOM    201  C   GLY A  27       0.894  -4.087  28.794  1.00 12.10           C  
ATOM    202  O   GLY A  27       2.003  -4.574  29.017  1.00 11.30           O  
ATOM    203  N   SER A  28      -0.218  -4.805  28.691  1.00 12.06           N  
ATOM    204  CA  SER A  28      -0.236  -6.249  28.851  1.00 12.18           C  
ATOM    205  C   SER A  28       0.788  -6.862  27.911  1.00 12.03           C  
ATOM    206  O   SER A  28       0.833  -6.534  26.731  1.00 13.35           O  
ATOM    207  CB  SER A  28      -1.627  -6.798  28.536  1.00 11.93           C  
ATOM    208  OG  SER A  28      -1.700  -8.182  28.847  1.00 12.53           O  
ATOM    209  N   GLY A  29       1.617  -7.747  28.441  1.00 12.68           N  
ATOM    210  CA  GLY A  29       2.633  -8.375  27.609  1.00 13.65           C  
ATOM    211  C   GLY A  29       4.054  -7.896  27.874  1.00 13.20           C  
ATOM    212  O   GLY A  29       5.017  -8.597  27.573  1.00 14.51           O  
ATOM    213  N   ARG A  30       4.200  -6.682  28.390  1.00 11.75           N  
ATOM    214  CA  ARG A  30       5.527  -6.160  28.683  1.00 11.37           C  
ATOM    215  C   ARG A  30       6.141  -6.972  29.824  1.00 11.77           C  
ATOM    216  O   ARG A  30       5.507  -7.211  30.864  1.00 11.27           O  
ATOM    217  CB  ARG A  30       5.450  -4.668  29.000  1.00 11.83           C  
ATOM    218  CG  ARG A  30       4.936  -3.890  27.790  1.00 15.84           C  
ATOM    219  CD  ARG A  30       5.841  -2.738  27.381  1.00 19.05           C  
ATOM    220  NE  ARG A  30       7.254  -3.113  27.313  1.00 17.05           N  
ATOM    221  CZ  ARG A  30       8.249  -2.288  27.629  1.00 17.02           C  
ATOM    222  NH1 ARG A  30       7.962  -1.065  28.033  1.00 18.05           N  
ATOM    223  NH2 ARG A  30       9.515  -2.676  27.567  1.00 14.51           N  
ATOM    224  N   ARG A  31       7.377  -7.409  29.606  1.00 12.01           N  
ATOM    225  CA  ARG A  31       8.076  -8.255  30.569  1.00 13.28           C  
ATOM    226  C   ARG A  31       9.506  -7.789  30.885  1.00 12.33           C  
ATOM    227  O   ARG A  31       9.999  -8.002  31.995  1.00 11.74           O  
ATOM    228  CB  ARG A  31       8.102  -9.701  30.034  1.00 15.97           C  
ATOM    229  CG  ARG A  31       7.810 -10.756  31.045  1.00 24.99           C  
ATOM    230  CD  ARG A  31       8.047 -12.177  30.487  1.00 29.93           C  
ATOM    231  NE  ARG A  31       6.958 -12.624  29.629  1.00 34.12           N  
ATOM    232  CZ  ARG A  31       7.061 -13.636  28.773  1.00 35.41           C  
ATOM    233  NH1 ARG A  31       8.185 -14.336  28.677  1.00 34.81           N  
ATOM    234  NH2 ARG A  31       6.001 -13.992  28.059  1.00 34.13           N  
ATOM    235  N   TYR A  32      10.149  -7.134  29.922  1.00 10.51           N  
ATOM    236  CA  TYR A  32      11.526  -6.713  30.091  1.00 11.23           C  
ATOM    237  C   TYR A  32      11.680  -5.221  29.992  1.00 11.95           C  
ATOM    238  O   TYR A  32      11.027  -4.574  29.182  1.00 13.75           O  
ATOM    239  CB  TYR A  32      12.412  -7.416  29.066  1.00 11.75           C  
ATOM    240  CG  TYR A  32      12.147  -8.900  28.997  1.00 12.46           C  
ATOM    241  CD1 TYR A  32      12.357  -9.714  30.110  1.00 13.67           C  
ATOM    242  CD2 TYR A  32      11.604  -9.480  27.854  1.00 13.55           C  
ATOM    243  CE1 TYR A  32      12.025 -11.066  30.093  1.00 15.12           C  
ATOM    244  CE2 TYR A  32      11.271 -10.830  27.826  1.00 15.79           C  
ATOM    245  CZ  TYR A  32      11.479 -11.615  28.950  1.00 15.06           C  
ATOM    246  OH  TYR A  32      11.120 -12.944  28.931  1.00 20.20           O  
ATOM    247  N   ALA A  33      12.532  -4.677  30.850  1.00 11.13           N  
ATOM    248  CA  ALA A  33      12.764  -3.247  30.882  1.00 10.95           C  
ATOM    249  C   ALA A  33      14.156  -2.894  30.420  1.00 10.48           C  
ATOM    250  O   ALA A  33      15.117  -3.623  30.654  1.00 12.41           O  
ATOM    251  CB  ALA A  33      12.540  -2.708  32.295  1.00 10.35           C  
ATOM    252  N   ASN A  34      14.248  -1.785  29.704  1.00 11.16           N  
ATOM    253  CA  ASN A  34      15.546  -1.289  29.270  1.00 10.89           C  
ATOM    254  C   ASN A  34      15.472   0.219  29.527  1.00 10.17           C  
ATOM    255  O   ASN A  34      14.472   0.712  30.068  1.00  9.27           O  
ATOM    256  CB  ASN A  34      15.815  -1.606  27.790  1.00 13.02           C  
ATOM    257  CG  ASN A  34      17.313  -1.751  27.489  1.00 15.11           C  
ATOM    258  OD1 ASN A  34      18.142  -1.146  28.148  1.00 15.07           O  
ATOM    259  ND2 ASN A  34      17.654  -2.559  26.496  1.00 16.25           N  
ATOM    260  N   ILE A  35      16.513   0.941  29.148  1.00 10.14           N  
ATOM    261  CA  ILE A  35      16.578   2.374  29.365  1.00 11.17           C  
ATOM    262  C   ILE A  35      15.334   3.111  28.908  1.00 10.98           C  
ATOM    263  O   ILE A  35      14.864   2.925  27.777  1.00 10.65           O  
ATOM    264  CB  ILE A  35      17.829   2.956  28.667  1.00 13.53           C  
ATOM    265  CG1 ILE A  35      19.090   2.392  29.343  1.00 14.32           C  
ATOM    266  CG2 ILE A  35      17.805   4.494  28.676  1.00 13.80           C  
ATOM    267  CD1 ILE A  35      20.361   2.622  28.554  1.00 16.45           C  
ATOM    268  N   GLY A  36      14.782   3.910  29.815  1.00 10.16           N  
ATOM    269  CA  GLY A  36      13.604   4.689  29.492  1.00  9.92           C  
ATOM    270  C   GLY A  36      12.296   4.097  29.953  1.00  9.00           C  
ATOM    271  O   GLY A  36      11.288   4.810  30.009  1.00 10.27           O  
ATOM    272  N   ASP A  37      12.296   2.797  30.238  1.00  8.66           N  
ATOM    273  CA  ASP A  37      11.095   2.136  30.717  1.00  8.51           C  
ATOM    274  C   ASP A  37      10.878   2.446  32.189  1.00  8.59           C  
ATOM    275  O   ASP A  37      11.822   2.748  32.930  1.00  8.63           O  
ATOM    276  CB  ASP A  37      11.164   0.630  30.525  1.00  7.98           C  
ATOM    277  CG  ASP A  37      11.026   0.226  29.087  1.00 10.46           C  
ATOM    278  OD1 ASP A  37      10.280   0.882  28.344  1.00 12.88           O  
ATOM    279  OD2 ASP A  37      11.661  -0.766  28.695  1.00 11.35           O  
ATOM    280  N   VAL A  38       9.617   2.391  32.590  1.00  9.02           N  
ATOM    281  CA  VAL A  38       9.222   2.657  33.964  1.00  9.58           C  
ATOM    282  C   VAL A  38       8.767   1.350  34.593  1.00  9.91           C  
ATOM    283  O   VAL A  38       8.034   0.565  33.982  1.00 10.55           O  
ATOM    284  CB  VAL A  38       8.073   3.704  34.021  1.00 10.71           C  
ATOM    285  CG1 VAL A  38       7.629   3.950  35.476  1.00 12.17           C  
ATOM    286  CG2 VAL A  38       8.534   5.017  33.427  1.00 10.87           C  
ATOM    287  N   VAL A  39       9.256   1.094  35.796  1.00  8.13           N  
ATOM    288  CA  VAL A  39       8.899  -0.107  36.527  1.00  8.21           C  
ATOM    289  C   VAL A  39       8.228   0.271  37.837  1.00  8.54           C  
ATOM    290  O   VAL A  39       8.381   1.382  38.348  1.00  8.45           O  
ATOM    291  CB  VAL A  39      10.145  -0.980  36.891  1.00  9.07           C  
ATOM    292  CG1 VAL A  39      10.800  -1.556  35.626  1.00  9.58           C  
ATOM    293  CG2 VAL A  39      11.161  -0.173  37.718  1.00  8.43           C  
ATOM    294  N   VAL A  40       7.454  -0.674  38.345  1.00  9.46           N  
ATOM    295  CA  VAL A  40       6.809  -0.552  39.647  1.00  9.88           C  
ATOM    296  C   VAL A  40       7.715  -1.471  40.456  1.00  9.29           C  
ATOM    297  O   VAL A  40       8.005  -2.586  40.019  1.00  8.82           O  
ATOM    298  CB  VAL A  40       5.376  -1.105  39.627  1.00  9.39           C  
ATOM    299  CG1 VAL A  40       4.815  -1.182  41.043  1.00 11.34           C  
ATOM    300  CG2 VAL A  40       4.521  -0.198  38.793  1.00 10.39           C  
ATOM    301  N   ALA A  41       8.176  -1.006  41.615  1.00  8.70           N  
ATOM    302  CA  ALA A  41       9.097  -1.812  42.418  1.00 10.06           C  
ATOM    303  C   ALA A  41       8.897  -1.607  43.909  1.00 10.61           C  
ATOM    304  O   ALA A  41       8.236  -0.658  44.339  1.00 11.81           O  
ATOM    305  CB  ALA A  41      10.555  -1.478  42.035  1.00  9.22           C  
ATOM    306  N   THR A  42       9.463  -2.516  44.688  1.00 11.43           N  
ATOM    307  CA  THR A  42       9.407  -2.401  46.142  1.00 12.71           C  
ATOM    308  C   THR A  42      10.814  -2.016  46.598  1.00 12.38           C  
ATOM    309  O   THR A  42      11.811  -2.514  46.051  1.00 11.05           O  
ATOM    310  CB  THR A  42       9.006  -3.734  46.824  1.00 15.05           C  
ATOM    311  OG1 THR A  42       9.867  -4.782  46.363  1.00 19.28           O  
ATOM    312  CG2 THR A  42       7.575  -4.088  46.501  1.00 15.46           C  
ATOM    313  N   VAL A  43      10.900  -1.102  47.562  1.00 11.09           N  
ATOM    314  CA  VAL A  43      12.186  -0.669  48.091  1.00 10.78           C  
ATOM    315  C   VAL A  43      12.738  -1.803  48.936  1.00 11.43           C  
ATOM    316  O   VAL A  43      12.099  -2.247  49.894  1.00 11.62           O  
ATOM    317  CB  VAL A  43      12.028   0.581  48.947  1.00 10.17           C  
ATOM    318  CG1 VAL A  43      13.386   1.032  49.444  1.00 11.42           C  
ATOM    319  CG2 VAL A  43      11.392   1.676  48.123  1.00 11.57           C  
ATOM    320  N   LYS A  44      13.896  -2.307  48.535  1.00 12.79           N  
ATOM    321  CA  LYS A  44      14.543  -3.419  49.220  1.00 15.82           C  
ATOM    322  C   LYS A  44      15.459  -2.947  50.348  1.00 15.81           C  
ATOM    323  O   LYS A  44      15.541  -3.570  51.414  1.00 16.93           O  
ATOM    324  CB  LYS A  44      15.321  -4.254  48.199  1.00 18.79           C  
ATOM    325  CG  LYS A  44      15.773  -5.593  48.723  1.00 24.88           C  
ATOM    326  CD  LYS A  44      16.934  -6.150  47.898  1.00 30.11           C  
ATOM    327  CE  LYS A  44      17.682  -7.261  48.658  1.00 32.96           C  
ATOM    328  NZ  LYS A  44      17.960  -6.886  50.095  1.00 35.95           N  
ATOM    329  N   ASP A  45      16.151  -1.845  50.103  1.00 15.27           N  
ATOM    330  CA  ASP A  45      17.067  -1.263  51.076  1.00 15.93           C  
ATOM    331  C   ASP A  45      16.946   0.244  50.950  1.00 14.62           C  
ATOM    332  O   ASP A  45      16.792   0.770  49.851  1.00 13.51           O  
ATOM    333  CB  ASP A  45      18.506  -1.694  50.775  1.00 18.29           C  
ATOM    334  CG  ASP A  45      19.460  -1.420  51.937  1.00 22.43           C  
ATOM    335  OD1 ASP A  45      19.004  -1.101  53.061  1.00 22.95           O  
ATOM    336  OD2 ASP A  45      20.676  -1.544  51.722  1.00 24.93           O  
ATOM    337  N   ALA A  46      17.033   0.933  52.080  1.00 14.41           N  
ATOM    338  CA  ALA A  46      16.914   2.378  52.124  1.00 14.50           C  
ATOM    339  C   ALA A  46      17.675   2.907  53.350  1.00 15.29           C  
ATOM    340  O   ALA A  46      17.938   2.155  54.290  1.00 15.23           O  
ATOM    341  CB  ALA A  46      15.445   2.745  52.208  1.00 14.20           C  
ATOM    342  N   THR A  47      18.058   4.181  53.338  1.00 16.13           N  
ATOM    343  CA  THR A  47      18.766   4.748  54.488  1.00 16.98           C  
ATOM    344  C   THR A  47      17.706   4.949  55.569  1.00 17.63           C  
ATOM    345  O   THR A  47      16.580   5.378  55.266  1.00 17.32           O  
ATOM    346  CB  THR A  47      19.472   6.064  54.129  1.00 18.61           C  
ATOM    347  OG1 THR A  47      18.491   7.063  53.793  1.00 22.45           O  
ATOM    348  CG2 THR A  47      20.387   5.873  52.925  1.00 19.53           C  
ATOM    349  N   PRO A  48      17.991   4.553  56.821  1.00 17.64           N  
ATOM    350  CA  PRO A  48      16.991   4.720  57.892  1.00 17.77           C  
ATOM    351  C   PRO A  48      16.594   6.164  58.155  1.00 18.05           C  
ATOM    352  O   PRO A  48      17.381   7.085  57.946  1.00 17.59           O  
ATOM    353  CB  PRO A  48      17.677   4.076  59.109  1.00 16.80           C  
ATOM    354  CG  PRO A  48      19.133   4.279  58.846  1.00 17.52           C  
ATOM    355  CD  PRO A  48      19.242   3.980  57.347  1.00 17.54           C  
ATOM    356  N   GLY A  49      15.349   6.339  58.584  1.00 18.57           N  
ATOM    357  CA  GLY A  49      14.828   7.653  58.905  1.00 20.85           C  
ATOM    358  C   GLY A  49      14.520   8.558  57.729  1.00 22.25           C  
ATOM    359  O   GLY A  49      14.198   9.729  57.936  1.00 24.39           O  
ATOM    360  N   GLY A  50      14.570   8.023  56.510  1.00 22.55           N  
ATOM    361  CA  GLY A  50      14.304   8.840  55.335  1.00 23.69           C  
ATOM    362  C   GLY A  50      12.861   8.897  54.837  1.00 24.55           C  
ATOM    363  O   GLY A  50      11.963   8.279  55.418  1.00 25.37           O  
ATOM    364  N   VAL A  51      12.655   9.640  53.745  1.00 24.03           N  
ATOM    365  CA  VAL A  51      11.339   9.818  53.120  1.00 25.06           C  
ATOM    366  C   VAL A  51      10.833   8.534  52.460  1.00 24.36           C  
ATOM    367  O   VAL A  51       9.620   8.279  52.404  1.00 24.47           O  
ATOM    368  CB  VAL A  51      11.359  10.965  52.071  1.00 25.69           C  
ATOM    369  CG1 VAL A  51      12.519  10.798  51.128  1.00 28.18           C  
ATOM    370  CG2 VAL A  51      10.070  10.982  51.263  1.00 27.95           C  
ATOM    371  N   VAL A  52      11.762   7.735  51.960  1.00 22.67           N  
ATOM    372  CA  VAL A  52      11.429   6.481  51.318  1.00 22.42           C  
ATOM    373  C   VAL A  52      11.798   5.383  52.310  1.00 22.49           C  
ATOM    374  O   VAL A  52      12.850   5.439  52.943  1.00 22.87           O  
ATOM    375  CB  VAL A  52      12.193   6.329  49.996  1.00 23.48           C  
ATOM    376  CG1 VAL A  52      11.967   4.951  49.419  1.00 24.67           C  
ATOM    377  CG2 VAL A  52      11.720   7.387  48.996  1.00 24.40           C  
ATOM    378  N   LYS A  53      10.937   4.384  52.437  1.00 23.19           N  
ATOM    379  CA  LYS A  53      11.156   3.304  53.386  1.00 23.47           C  
ATOM    380  C   LYS A  53      11.166   1.912  52.769  1.00 22.30           C  
ATOM    381  O   LYS A  53      10.578   1.688  51.701  1.00 19.65           O  
ATOM    382  CB  LYS A  53      10.043   3.345  54.420  1.00 27.39           C  
ATOM    383  CG  LYS A  53      10.514   3.187  55.835  1.00 33.93           C  
ATOM    384  CD  LYS A  53      10.592   4.527  56.529  1.00 37.35           C  
ATOM    385  CE  LYS A  53       9.987   4.415  57.909  1.00 39.35           C  
ATOM    386  NZ  LYS A  53      10.723   5.262  58.863  1.00 42.86           N  
ATOM    387  N   LYS A  54      11.789   0.965  53.469  1.00 20.32           N  
ATOM    388  CA  LYS A  54      11.833  -0.420  53.014  1.00 20.41           C  
ATOM    389  C   LYS A  54      10.415  -0.968  52.945  1.00 19.57           C  
ATOM    390  O   LYS A  54       9.574  -0.663  53.795  1.00 18.96           O  
ATOM    391  CB  LYS A  54      12.658  -1.297  53.959  1.00 22.41           C  
ATOM    392  CG  LYS A  54      14.168  -1.096  53.872  1.00 25.40           C  
ATOM    393  CD  LYS A  54      14.887  -1.769  55.057  1.00 29.60           C  
ATOM    394  CE  LYS A  54      16.415  -1.656  54.968  1.00 30.84           C  
ATOM    395  NZ  LYS A  54      17.113  -2.231  56.167  1.00 32.83           N  
ATOM    396  N   GLY A  55      10.149  -1.758  51.913  1.00 18.36           N  
ATOM    397  CA  GLY A  55       8.830  -2.342  51.755  1.00 17.22           C  
ATOM    398  C   GLY A  55       7.849  -1.492  50.974  1.00 15.43           C  
ATOM    399  O   GLY A  55       6.819  -2.006  50.535  1.00 17.24           O  
ATOM    400  N   GLN A  56       8.138  -0.200  50.820  1.00 15.02           N  
ATOM    401  CA  GLN A  56       7.248   0.684  50.074  1.00 14.88           C  
ATOM    402  C   GLN A  56       7.318   0.432  48.572  1.00 14.17           C  
ATOM    403  O   GLN A  56       8.353   0.018  48.047  1.00 13.59           O  
ATOM    404  CB  GLN A  56       7.550   2.150  50.344  1.00 16.36           C  
ATOM    405  CG  GLN A  56       7.066   2.634  51.685  1.00 19.97           C  
ATOM    406  CD  GLN A  56       7.203   4.129  51.842  1.00 23.02           C  
ATOM    407  OE1 GLN A  56       6.447   4.747  52.595  1.00 25.79           O  
ATOM    408  NE2 GLN A  56       8.165   4.727  51.138  1.00 21.59           N  
ATOM    409  N   VAL A  57       6.205   0.693  47.892  1.00 13.02           N  
ATOM    410  CA  VAL A  57       6.132   0.495  46.450  1.00 13.04           C  
ATOM    411  C   VAL A  57       6.325   1.850  45.793  1.00 12.65           C  
ATOM    412  O   VAL A  57       5.677   2.820  46.171  1.00 14.28           O  
ATOM    413  CB  VAL A  57       4.787  -0.126  46.025  1.00 12.44           C  
ATOM    414  CG1 VAL A  57       4.710  -0.245  44.496  1.00 13.20           C  
ATOM    415  CG2 VAL A  57       4.644  -1.504  46.629  1.00 14.10           C  
ATOM    416  N   VAL A  58       7.217   1.902  44.809  1.00 11.10           N  
ATOM    417  CA  VAL A  58       7.531   3.137  44.108  1.00 11.03           C  
ATOM    418  C   VAL A  58       7.555   2.870  42.605  1.00  9.99           C  
ATOM    419  O   VAL A  58       7.471   1.721  42.170  1.00 10.37           O  
ATOM    420  CB  VAL A  58       8.942   3.651  44.523  1.00 11.00           C  
ATOM    421  CG1 VAL A  58       8.993   3.935  46.027  1.00 10.74           C  
ATOM    422  CG2 VAL A  58       9.991   2.620  44.160  1.00 10.81           C  
ATOM    423  N   LYS A  59       7.604   3.945  41.828  1.00  9.05           N  
ATOM    424  CA  LYS A  59       7.730   3.879  40.369  1.00  9.14           C  
ATOM    425  C   LYS A  59       9.133   4.397  40.119  1.00  8.98           C  
ATOM    426  O   LYS A  59       9.568   5.342  40.788  1.00  9.69           O  
ATOM    427  CB  LYS A  59       6.749   4.823  39.679  1.00 11.41           C  
ATOM    428  CG  LYS A  59       5.343   4.291  39.537  1.00 16.90           C  
ATOM    429  CD  LYS A  59       4.515   5.198  38.629  1.00 21.38           C  
ATOM    430  CE  LYS A  59       3.178   4.536  38.326  1.00 28.59           C  
ATOM    431  NZ  LYS A  59       2.497   4.979  37.034  1.00 32.39           N  
ATOM    432  N   ALA A  60       9.837   3.819  39.153  1.00  7.90           N  
ATOM    433  CA  ALA A  60      11.199   4.249  38.858  1.00  7.57           C  
ATOM    434  C   ALA A  60      11.482   4.083  37.369  1.00  8.62           C  
ATOM    435  O   ALA A  60      10.963   3.145  36.740  1.00  9.43           O  
ATOM    436  CB  ALA A  60      12.193   3.407  39.660  1.00  7.68           C  
ATOM    437  N   VAL A  61      12.272   4.991  36.808  1.00  6.52           N  
ATOM    438  CA  VAL A  61      12.654   4.883  35.403  1.00  7.10           C  
ATOM    439  C   VAL A  61      14.072   4.287  35.329  1.00  7.68           C  
ATOM    440  O   VAL A  61      14.941   4.619  36.139  1.00  8.49           O  
ATOM    441  CB  VAL A  61      12.608   6.263  34.674  1.00  6.45           C  
ATOM    442  CG1 VAL A  61      13.492   7.288  35.352  1.00  6.97           C  
ATOM    443  CG2 VAL A  61      13.054   6.110  33.219  1.00  7.00           C  
ATOM    444  N   VAL A  62      14.278   3.342  34.416  1.00  7.10           N  
ATOM    445  CA  VAL A  62      15.584   2.709  34.237  1.00  6.94           C  
ATOM    446  C   VAL A  62      16.501   3.663  33.471  1.00  7.88           C  
ATOM    447  O   VAL A  62      16.157   4.121  32.379  1.00  7.56           O  
ATOM    448  CB  VAL A  62      15.430   1.367  33.486  1.00  6.84           C  
ATOM    449  CG1 VAL A  62      16.795   0.745  33.214  1.00  6.93           C  
ATOM    450  CG2 VAL A  62      14.512   0.426  34.286  1.00  6.82           C  
ATOM    451  N   VAL A  63      17.671   3.958  34.033  1.00  6.26           N  
ATOM    452  CA  VAL A  63      18.594   4.897  33.397  1.00  7.12           C  
ATOM    453  C   VAL A  63      19.912   4.300  32.920  1.00  6.90           C  
ATOM    454  O   VAL A  63      20.642   4.949  32.173  1.00  7.86           O  
ATOM    455  CB  VAL A  63      18.872   6.136  34.308  1.00  6.80           C  
ATOM    456  CG1 VAL A  63      17.565   6.773  34.704  1.00  7.33           C  
ATOM    457  CG2 VAL A  63      19.671   5.740  35.575  1.00  6.71           C  
ATOM    458  N   ARG A  64      20.225   3.089  33.374  1.00  6.95           N  
ATOM    459  CA  ARG A  64      21.438   2.383  32.979  1.00  7.34           C  
ATOM    460  C   ARG A  64      21.120   0.904  33.001  1.00  7.03           C  
ATOM    461  O   ARG A  64      20.458   0.442  33.916  1.00  6.90           O  
ATOM    462  CB  ARG A  64      22.590   2.615  33.969  1.00  8.26           C  
ATOM    463  CG  ARG A  64      23.198   3.991  33.918  1.00  9.43           C  
ATOM    464  CD  ARG A  64      24.482   4.069  34.721  1.00 10.09           C  
ATOM    465  NE  ARG A  64      24.284   4.010  36.165  1.00 11.21           N  
ATOM    466  CZ  ARG A  64      24.121   5.082  36.938  1.00  9.16           C  
ATOM    467  NH1 ARG A  64      24.093   6.298  36.403  1.00 10.54           N  
ATOM    468  NH2 ARG A  64      23.938   4.936  38.238  1.00 10.67           N  
ATOM    469  N   THR A  65      21.565   0.179  31.979  1.00  6.92           N  
ATOM    470  CA  THR A  65      21.362  -1.260  31.935  1.00  6.22           C  
ATOM    471  C   THR A  65      22.612  -1.954  31.418  1.00  7.71           C  
ATOM    472  O   THR A  65      23.382  -1.379  30.644  1.00  8.31           O  
ATOM    473  CB  THR A  65      20.184  -1.672  31.025  1.00  7.73           C  
ATOM    474  OG1 THR A  65      20.440  -1.278  29.670  1.00  6.97           O  
ATOM    475  CG2 THR A  65      18.889  -1.079  31.508  1.00  6.18           C  
ATOM    476  N   LYS A  66      22.816  -3.187  31.865  1.00  8.45           N  
ATOM    477  CA  LYS A  66      23.935  -3.991  31.399  1.00 10.13           C  
ATOM    478  C   LYS A  66      23.673  -4.474  29.964  1.00 11.54           C  
ATOM    479  O   LYS A  66      24.605  -4.720  29.208  1.00 11.96           O  
ATOM    480  CB  LYS A  66      24.146  -5.171  32.336  1.00 13.49           C  
ATOM    481  CG  LYS A  66      24.485  -4.722  33.751  1.00 16.54           C  
ATOM    482  CD  LYS A  66      24.725  -5.906  34.676  1.00 22.31           C  
ATOM    483  CE  LYS A  66      26.085  -6.513  34.424  1.00 26.40           C  
ATOM    484  NZ  LYS A  66      26.441  -7.523  35.478  1.00 30.48           N  
ATOM    485  N   ARG A  67      22.397  -4.635  29.617  1.00 12.19           N  
ATOM    486  CA  ARG A  67      21.982  -5.049  28.274  1.00 13.85           C  
ATOM    487  C   ARG A  67      22.318  -3.960  27.233  1.00 12.47           C  
ATOM    488  O   ARG A  67      22.779  -4.260  26.130  1.00 13.78           O  
ATOM    489  CB  ARG A  67      20.487  -5.332  28.265  1.00 14.79           C  
ATOM    490  CG  ARG A  67      19.992  -5.786  26.922  1.00 23.13           C  
ATOM    491  CD  ARG A  67      18.510  -6.063  26.945  1.00 29.94           C  
ATOM    492  NE  ARG A  67      17.931  -6.624  25.709  1.00 37.75           N  
ATOM    493  CZ  ARG A  67      18.579  -7.029  24.605  1.00 41.02           C  
ATOM    494  NH1 ARG A  67      19.901  -6.958  24.475  1.00 43.49           N  
ATOM    495  NH2 ARG A  67      17.877  -7.522  23.589  1.00 43.06           N  
ATOM    496  N   GLY A  68      22.073  -2.707  27.594  1.00 10.86           N  
ATOM    497  CA  GLY A  68      22.376  -1.599  26.710  1.00 10.93           C  
ATOM    498  C   GLY A  68      21.385  -1.384  25.582  1.00 11.59           C  
ATOM    499  O   GLY A  68      20.360  -2.074  25.495  1.00 10.92           O  
ATOM    500  N   VAL A  69      21.740  -0.478  24.675  1.00 11.20           N  
ATOM    501  CA  VAL A  69      20.883  -0.122  23.540  1.00 13.47           C  
ATOM    502  C   VAL A  69      21.687   0.034  22.254  1.00 12.76           C  
ATOM    503  O   VAL A  69      22.848   0.477  22.290  1.00 12.42           O  
ATOM    504  CB  VAL A  69      20.160   1.256  23.790  1.00 15.04           C  
ATOM    505  CG1 VAL A  69      19.056   1.100  24.837  1.00 19.06           C  
ATOM    506  CG2 VAL A  69      21.171   2.316  24.249  1.00 17.11           C  
ATOM    507  N   ARG A  70      21.066  -0.312  21.128  1.00 13.07           N  
ATOM    508  CA  ARG A  70      21.706  -0.161  19.829  1.00 13.52           C  
ATOM    509  C   ARG A  70      21.176   1.171  19.326  1.00 12.34           C  
ATOM    510  O   ARG A  70      19.976   1.411  19.366  1.00 13.66           O  
ATOM    511  CB  ARG A  70      21.289  -1.258  18.845  1.00 18.17           C  
ATOM    512  CG  ARG A  70      22.072  -1.135  17.541  1.00 24.83           C  
ATOM    513  CD  ARG A  70      21.463  -1.824  16.335  1.00 32.50           C  
ATOM    514  NE  ARG A  70      22.041  -1.175  15.152  1.00 39.74           N  
ATOM    515  CZ  ARG A  70      22.819  -1.786  14.256  1.00 41.99           C  
ATOM    516  NH1 ARG A  70      23.078  -3.090  14.353  1.00 44.37           N  
ATOM    517  NH2 ARG A  70      23.311  -1.101  13.225  1.00 42.86           N  
ATOM    518  N   ARG A  71      22.049   1.995  18.777  1.00 10.19           N  
ATOM    519  CA  ARG A  71      21.643   3.306  18.297  1.00  9.76           C  
ATOM    520  C   ARG A  71      21.552   3.413  16.766  1.00 10.11           C  
ATOM    521  O   ARG A  71      22.175   2.637  16.041  1.00  9.44           O  
ATOM    522  CB  ARG A  71      22.607   4.353  18.848  1.00 10.17           C  
ATOM    523  CG  ARG A  71      22.603   4.400  20.361  1.00 11.24           C  
ATOM    524  CD  ARG A  71      23.488   5.493  20.912  1.00 12.09           C  
ATOM    525  NE  ARG A  71      23.029   5.846  22.250  1.00 11.52           N  
ATOM    526  CZ  ARG A  71      23.611   6.736  23.042  1.00 11.74           C  
ATOM    527  NH1 ARG A  71      24.727   7.338  22.661  1.00 11.74           N  
ATOM    528  NH2 ARG A  71      23.095   6.980  24.239  1.00 11.58           N  
ATOM    529  N   PRO A  72      20.775   4.393  16.263  1.00 10.82           N  
ATOM    530  CA  PRO A  72      20.597   4.614  14.816  1.00 12.06           C  
ATOM    531  C   PRO A  72      21.913   4.843  14.058  1.00 12.66           C  
ATOM    532  O   PRO A  72      22.026   4.490  12.885  1.00 14.16           O  
ATOM    533  CB  PRO A  72      19.709   5.861  14.766  1.00 12.96           C  
ATOM    534  CG  PRO A  72      18.898   5.754  16.044  1.00 13.46           C  
ATOM    535  CD  PRO A  72      19.948   5.334  17.044  1.00 12.11           C  
ATOM    536  N   ASP A  73      22.898   5.440  14.727  1.00 12.13           N  
ATOM    537  CA  ASP A  73      24.198   5.725  14.115  1.00 11.91           C  
ATOM    538  C   ASP A  73      25.185   4.545  14.115  1.00 11.62           C  
ATOM    539  O   ASP A  73      26.360   4.712  13.782  1.00 13.86           O  
ATOM    540  CB  ASP A  73      24.824   6.969  14.765  1.00 11.36           C  
ATOM    541  CG  ASP A  73      25.042   6.813  16.268  1.00 12.14           C  
ATOM    542  OD1 ASP A  73      25.012   5.680  16.769  1.00 11.47           O  
ATOM    543  OD2 ASP A  73      25.252   7.828  16.953  1.00 14.03           O  
ATOM    544  N   GLY A  74      24.718   3.362  14.499  1.00 11.75           N  
ATOM    545  CA  GLY A  74      25.590   2.200  14.505  1.00 12.47           C  
ATOM    546  C   GLY A  74      26.333   1.940  15.808  1.00 12.74           C  
ATOM    547  O   GLY A  74      27.064   0.949  15.923  1.00 13.60           O  
ATOM    548  N   SER A  75      26.193   2.840  16.775  1.00 11.06           N  
ATOM    549  CA  SER A  75      26.851   2.645  18.051  1.00 10.05           C  
ATOM    550  C   SER A  75      25.956   1.815  18.949  1.00  9.51           C  
ATOM    551  O   SER A  75      24.754   1.673  18.695  1.00  9.15           O  
ATOM    552  CB  SER A  75      27.174   3.983  18.719  1.00 11.02           C  
ATOM    553  OG  SER A  75      25.998   4.683  19.075  1.00 11.37           O  
ATOM    554  N   TYR A  76      26.571   1.236  19.970  1.00  9.49           N  
ATOM    555  CA  TYR A  76      25.895   0.427  20.976  1.00 12.30           C  
ATOM    556  C   TYR A  76      26.485   0.907  22.294  1.00 12.58           C  
ATOM    557  O   TYR A  76      27.720   0.986  22.430  1.00 13.63           O  
ATOM    558  CB  TYR A  76      26.273  -1.040  20.868  1.00 16.05           C  
ATOM    559  CG  TYR A  76      25.853  -1.751  19.633  1.00 22.06           C  
ATOM    560  CD1 TYR A  76      26.616  -1.678  18.456  1.00 22.79           C  
ATOM    561  CD2 TYR A  76      24.726  -2.574  19.646  1.00 24.73           C  
ATOM    562  CE1 TYR A  76      26.272  -2.402  17.331  1.00 23.77           C  
ATOM    563  CE2 TYR A  76      24.371  -3.308  18.521  1.00 26.64           C  
ATOM    564  CZ  TYR A  76      25.151  -3.217  17.366  1.00 27.39           C  
ATOM    565  OH  TYR A  76      24.771  -3.958  16.260  1.00 29.87           O  
ATOM    566  N   ILE A  77      25.628   1.206  23.254  1.00 10.45           N  
ATOM    567  CA  ILE A  77      26.073   1.665  24.563  1.00 11.31           C  
ATOM    568  C   ILE A  77      25.501   0.757  25.658  1.00 10.23           C  
ATOM    569  O   ILE A  77      24.355   0.329  25.576  1.00  8.55           O  
ATOM    570  CB  ILE A  77      25.611   3.143  24.825  1.00 15.21           C  
ATOM    571  CG1 ILE A  77      26.612   4.150  24.249  1.00 19.10           C  
ATOM    572  CG2 ILE A  77      25.516   3.436  26.291  1.00 18.56           C  
ATOM    573  CD1 ILE A  77      26.551   4.320  22.751  1.00 23.08           C  
ATOM    574  N   ARG A  78      26.332   0.372  26.617  1.00 10.12           N  
ATOM    575  CA  ARG A  78      25.849  -0.418  27.752  1.00  9.91           C  
ATOM    576  C   ARG A  78      26.609   0.052  28.988  1.00  8.99           C  
ATOM    577  O   ARG A  78      27.547   0.842  28.886  1.00  7.83           O  
ATOM    578  CB  ARG A  78      25.997  -1.922  27.535  1.00 12.85           C  
ATOM    579  CG  ARG A  78      27.409  -2.425  27.500  1.00 19.08           C  
ATOM    580  CD  ARG A  78      27.434  -3.892  27.074  1.00 27.26           C  
ATOM    581  NE  ARG A  78      28.803  -4.355  26.857  1.00 35.11           N  
ATOM    582  CZ  ARG A  78      29.451  -5.201  27.656  1.00 39.48           C  
ATOM    583  NH1 ARG A  78      28.848  -5.703  28.731  1.00 41.87           N  
ATOM    584  NH2 ARG A  78      30.707  -5.554  27.378  1.00 41.24           N  
ATOM    585  N   PHE A  79      26.137  -0.373  30.149  1.00  6.61           N  
ATOM    586  CA  PHE A  79      26.734   0.030  31.408  1.00  7.27           C  
ATOM    587  C   PHE A  79      27.089  -1.177  32.248  1.00  7.32           C  
ATOM    588  O   PHE A  79      26.763  -2.304  31.898  1.00  8.15           O  
ATOM    589  CB  PHE A  79      25.772   0.957  32.154  1.00  7.57           C  
ATOM    590  CG  PHE A  79      25.408   2.201  31.380  1.00  7.98           C  
ATOM    591  CD1 PHE A  79      24.345   2.194  30.473  1.00  9.12           C  
ATOM    592  CD2 PHE A  79      26.134   3.377  31.544  1.00  9.01           C  
ATOM    593  CE1 PHE A  79      24.023   3.338  29.749  1.00 10.39           C  
ATOM    594  CE2 PHE A  79      25.812   4.522  30.821  1.00  9.72           C  
ATOM    595  CZ  PHE A  79      24.755   4.501  29.924  1.00 10.08           C  
ATOM    596  N   ASP A  80      27.816  -0.953  33.334  1.00  9.61           N  
ATOM    597  CA  ASP A  80      28.209  -2.080  34.173  1.00 10.06           C  
ATOM    598  C   ASP A  80      27.235  -2.407  35.290  1.00 10.58           C  
ATOM    599  O   ASP A  80      27.543  -3.237  36.139  1.00 12.77           O  
ATOM    600  CB  ASP A  80      29.630  -1.892  34.716  1.00 12.07           C  
ATOM    601  CG  ASP A  80      29.766  -0.715  35.694  1.00 15.38           C  
ATOM    602  OD1 ASP A  80      28.821   0.089  35.891  1.00 16.15           O  
ATOM    603  OD2 ASP A  80      30.869  -0.593  36.273  1.00 18.38           O  
ATOM    604  N   GLU A  81      26.055  -1.786  35.275  1.00  9.18           N  
ATOM    605  CA  GLU A  81      25.031  -2.037  36.295  1.00  9.59           C  
ATOM    606  C   GLU A  81      23.651  -1.675  35.765  1.00  8.91           C  
ATOM    607  O   GLU A  81      23.532  -0.962  34.770  1.00  8.33           O  
ATOM    608  CB  GLU A  81      25.292  -1.194  37.553  1.00  9.40           C  
ATOM    609  CG  GLU A  81      25.185   0.318  37.319  1.00 11.78           C  
ATOM    610  CD  GLU A  81      25.337   1.158  38.587  1.00 12.90           C  
ATOM    611  OE1 GLU A  81      25.966   0.689  39.557  1.00 14.03           O  
ATOM    612  OE2 GLU A  81      24.825   2.299  38.610  1.00 13.94           O  
ATOM    613  N   ASN A  82      22.627  -2.197  36.433  1.00  7.63           N  
ATOM    614  CA  ASN A  82      21.237  -1.892  36.119  1.00  7.52           C  
ATOM    615  C   ASN A  82      20.815  -0.924  37.218  1.00  9.41           C  
ATOM    616  O   ASN A  82      20.799  -1.297  38.400  1.00  8.36           O  
ATOM    617  CB  ASN A  82      20.359  -3.140  36.196  1.00  8.65           C  
ATOM    618  CG  ASN A  82      20.677  -4.139  35.116  1.00  8.50           C  
ATOM    619  OD1 ASN A  82      20.891  -3.770  33.962  1.00  8.35           O  
ATOM    620  ND2 ASN A  82      20.696  -5.404  35.469  1.00 10.32           N  
ATOM    621  N   ALA A  83      20.511   0.314  36.830  1.00  8.12           N  
ATOM    622  CA  ALA A  83      20.144   1.342  37.797  1.00  7.51           C  
ATOM    623  C   ALA A  83      18.873   2.079  37.398  1.00  6.87           C  
ATOM    624  O   ALA A  83      18.494   2.115  36.222  1.00  7.94           O  
ATOM    625  CB  ALA A  83      21.300   2.325  37.979  1.00  7.10           C  
ATOM    626  N   CYS A  84      18.212   2.667  38.387  1.00  7.14           N  
ATOM    627  CA  CYS A  84      16.985   3.411  38.136  1.00  7.06           C  
ATOM    628  C   CYS A  84      16.942   4.651  39.012  1.00  7.32           C  
ATOM    629  O   CYS A  84      17.786   4.825  39.900  1.00  7.65           O  
ATOM    630  CB  CYS A  84      15.763   2.542  38.428  1.00  7.54           C  
ATOM    631  SG  CYS A  84      15.587   2.099  40.177  1.00 10.03           S  
ATOM    632  N   VAL A  85      15.998   5.536  38.696  1.00  7.27           N  
ATOM    633  CA  VAL A  85      15.760   6.779  39.430  1.00  7.78           C  
ATOM    634  C   VAL A  85      14.293   6.757  39.849  1.00  8.93           C  
ATOM    635  O   VAL A  85      13.418   6.468  39.026  1.00  8.86           O  
ATOM    636  CB  VAL A  85      16.015   8.006  38.535  1.00  8.79           C  
ATOM    637  CG1 VAL A  85      15.537   9.269  39.217  1.00  9.33           C  
ATOM    638  CG2 VAL A  85      17.493   8.111  38.225  1.00  9.42           C  
ATOM    639  N   ILE A  86      14.010   7.023  41.124  1.00  8.15           N  
ATOM    640  CA  ILE A  86      12.635   7.008  41.607  1.00  8.75           C  
ATOM    641  C   ILE A  86      11.941   8.271  41.145  1.00  8.32           C  
ATOM    642  O   ILE A  86      12.458   9.374  41.297  1.00  9.22           O  
ATOM    643  CB  ILE A  86      12.585   6.839  43.136  1.00 11.68           C  
ATOM    644  CG1 ILE A  86      13.211   5.476  43.501  1.00 12.99           C  
ATOM    645  CG2 ILE A  86      11.156   6.988  43.636  1.00 10.03           C  
ATOM    646  CD1 ILE A  86      13.146   5.117  44.954  1.00 17.31           C  
ATOM    647  N   ILE A  87      10.765   8.109  40.557  1.00  9.07           N  
ATOM    648  CA  ILE A  87      10.048   9.255  40.003  1.00  9.62           C  
ATOM    649  C   ILE A  87       8.630   9.445  40.536  1.00 10.39           C  
ATOM    650  O   ILE A  87       8.039   8.548  41.130  1.00 11.23           O  
ATOM    651  CB  ILE A  87       9.942   9.142  38.452  1.00 10.07           C  
ATOM    652  CG1 ILE A  87       9.232   7.832  38.072  1.00 11.60           C  
ATOM    653  CG2 ILE A  87      11.315   9.233  37.809  1.00  9.90           C  
ATOM    654  CD1 ILE A  87       8.805   7.697  36.577  1.00 12.11           C  
ATOM    655  N   ARG A  88       8.110  10.642  40.340  1.00 11.89           N  
ATOM    656  CA  ARG A  88       6.745  10.956  40.707  1.00 14.44           C  
ATOM    657  C   ARG A  88       5.922  10.610  39.460  1.00 16.44           C  
ATOM    658  O   ARG A  88       6.486  10.302  38.407  1.00 15.26           O  
ATOM    659  CB  ARG A  88       6.607  12.447  40.975  1.00 15.28           C  
ATOM    660  CG  ARG A  88       7.450  12.963  42.071  1.00 17.87           C  
ATOM    661  CD  ARG A  88       7.234  14.428  42.192  1.00 21.65           C  
ATOM    662  NE  ARG A  88       8.163  15.000  43.148  1.00 27.15           N  
ATOM    663  CZ  ARG A  88       8.863  16.105  42.924  1.00 29.49           C  
ATOM    664  NH1 ARG A  88       8.696  16.771  41.789  1.00 30.69           N  
ATOM    665  NH2 ARG A  88       9.703  16.558  43.844  1.00 32.44           N  
ATOM    666  N   ASP A  89       4.604  10.752  39.548  1.00 17.70           N  
ATOM    667  CA  ASP A  89       3.740  10.450  38.412  1.00 20.46           C  
ATOM    668  C   ASP A  89       3.959  11.334  37.187  1.00 19.80           C  
ATOM    669  O   ASP A  89       3.712  10.903  36.063  1.00 21.27           O  
ATOM    670  CB  ASP A  89       2.269  10.484  38.830  1.00 24.35           C  
ATOM    671  CG  ASP A  89       1.924   9.371  39.805  1.00 29.15           C  
ATOM    672  OD1 ASP A  89       2.328   8.210  39.557  1.00 31.04           O  
ATOM    673  OD2 ASP A  89       1.280   9.659  40.842  1.00 33.17           O  
ATOM    674  N   ASP A  90       4.447  12.552  37.396  1.00 19.34           N  
ATOM    675  CA  ASP A  90       4.709  13.483  36.288  1.00 19.48           C  
ATOM    676  C   ASP A  90       6.104  13.309  35.669  1.00 18.82           C  
ATOM    677  O   ASP A  90       6.574  14.203  34.962  1.00 19.07           O  
ATOM    678  CB  ASP A  90       4.518  14.943  36.743  1.00 19.77           C  
ATOM    679  CG  ASP A  90       5.550  15.394  37.784  1.00 22.59           C  
ATOM    680  OD1 ASP A  90       6.320  14.564  38.309  1.00 23.17           O  
ATOM    681  OD2 ASP A  90       5.588  16.598  38.106  1.00 25.35           O  
ATOM    682  N   LYS A  91       6.778  12.202  36.012  1.00 17.30           N  
ATOM    683  CA  LYS A  91       8.131  11.856  35.536  1.00 15.97           C  
ATOM    684  C   LYS A  91       9.296  12.563  36.207  1.00 14.97           C  
ATOM    685  O   LYS A  91      10.445  12.233  35.942  1.00 14.74           O  
ATOM    686  CB  LYS A  91       8.260  11.985  34.011  1.00 16.81           C  
ATOM    687  CG  LYS A  91       7.377  11.013  33.244  1.00 18.85           C  
ATOM    688  CD  LYS A  91       7.678  11.034  31.753  1.00 20.06           C  
ATOM    689  CE  LYS A  91       6.786  10.039  31.044  1.00 23.49           C  
ATOM    690  NZ  LYS A  91       7.369   9.553  29.760  1.00 24.26           N  
ATOM    691  N   SER A  92       9.003  13.554  37.053  1.00 14.58           N  
ATOM    692  CA  SER A  92      10.033  14.276  37.799  1.00 14.79           C  
ATOM    693  C   SER A  92      10.628  13.375  38.866  1.00 13.31           C  
ATOM    694  O   SER A  92       9.936  12.559  39.473  1.00 12.99           O  
ATOM    695  CB  SER A  92       9.435  15.500  38.493  1.00 18.34           C  
ATOM    696  OG  SER A  92       8.886  16.381  37.540  1.00 27.50           O  
ATOM    697  N   PRO A  93      11.942  13.487  39.104  1.00 12.58           N  
ATOM    698  CA  PRO A  93      12.588  12.662  40.124  1.00 12.90           C  
ATOM    699  C   PRO A  93      12.172  13.085  41.531  1.00 13.97           C  
ATOM    700  O   PRO A  93      11.882  14.255  41.768  1.00 13.56           O  
ATOM    701  CB  PRO A  93      14.077  12.921  39.897  1.00 13.86           C  
ATOM    702  CG  PRO A  93      14.128  14.287  39.225  1.00 13.06           C  
ATOM    703  CD  PRO A  93      12.942  14.232  38.303  1.00 13.91           C  
ATOM    704  N   ARG A  94      12.093  12.122  42.438  1.00 14.84           N  
ATOM    705  CA  ARG A  94      11.762  12.415  43.824  1.00 17.93           C  
ATOM    706  C   ARG A  94      12.984  12.972  44.572  1.00 18.47           C  
ATOM    707  O   ARG A  94      12.837  13.759  45.510  1.00 20.83           O  
ATOM    708  CB  ARG A  94      11.155  11.187  44.515  1.00 19.10           C  
ATOM    709  CG  ARG A  94       9.722  10.914  44.016  1.00 23.71           C  
ATOM    710  CD  ARG A  94       9.007   9.829  44.793  1.00 27.36           C  
ATOM    711  NE  ARG A  94       8.879  10.175  46.203  1.00 33.87           N  
ATOM    712  CZ  ARG A  94       8.519   9.318  47.155  1.00 35.73           C  
ATOM    713  NH1 ARG A  94       8.228   8.055  46.851  1.00 37.04           N  
ATOM    714  NH2 ARG A  94       8.439   9.730  48.415  1.00 37.70           N  
ATOM    715  N   GLY A  95      14.180  12.571  44.145  1.00 17.77           N  
ATOM    716  CA  GLY A  95      15.406  13.047  44.760  1.00 17.89           C  
ATOM    717  C   GLY A  95      15.859  14.325  44.070  1.00 18.39           C  
ATOM    718  O   GLY A  95      15.243  14.756  43.100  1.00 18.87           O  
ATOM    719  N   THR A  96      16.959  14.908  44.531  1.00 16.63           N  
ATOM    720  CA  THR A  96      17.455  16.143  43.946  1.00 16.00           C  
ATOM    721  C   THR A  96      18.780  15.987  43.231  1.00 15.23           C  
ATOM    722  O   THR A  96      19.269  16.939  42.643  1.00 16.43           O  
ATOM    723  CB  THR A  96      17.613  17.244  45.011  1.00 16.17           C  
ATOM    724  OG1 THR A  96      18.386  16.739  46.111  1.00 15.87           O  
ATOM    725  CG2 THR A  96      16.260  17.696  45.502  1.00 15.67           C  
ATOM    726  N   ARG A  97      19.373  14.801  43.302  1.00 13.88           N  
ATOM    727  CA  ARG A  97      20.657  14.560  42.657  1.00 15.50           C  
ATOM    728  C   ARG A  97      20.613  13.210  41.978  1.00 14.14           C  
ATOM    729  O   ARG A  97      19.979  12.274  42.479  1.00 13.88           O  
ATOM    730  CB  ARG A  97      21.802  14.519  43.675  1.00 18.33           C  
ATOM    731  CG  ARG A  97      22.077  15.788  44.420  1.00 26.19           C  
ATOM    732  CD  ARG A  97      22.405  16.910  43.471  1.00 33.86           C  
ATOM    733  NE  ARG A  97      22.921  18.115  44.124  1.00 39.20           N  
ATOM    734  CZ  ARG A  97      22.233  19.253  44.228  1.00 41.89           C  
ATOM    735  NH1 ARG A  97      20.971  19.327  43.779  1.00 42.38           N  
ATOM    736  NH2 ARG A  97      22.790  20.309  44.825  1.00 43.16           N  
ATOM    737  N   ILE A  98      21.292  13.124  40.844  1.00 12.79           N  
ATOM    738  CA  ILE A  98      21.385  11.903  40.055  1.00 13.66           C  
ATOM    739  C   ILE A  98      22.875  11.555  40.064  1.00 13.90           C  
ATOM    740  O   ILE A  98      23.726  12.438  39.931  1.00 15.03           O  
ATOM    741  CB  ILE A  98      20.922  12.132  38.579  1.00 13.79           C  
ATOM    742  CG1 ILE A  98      19.494  12.693  38.523  1.00 15.41           C  
ATOM    743  CG2 ILE A  98      21.068  10.841  37.766  1.00 14.70           C  
ATOM    744  CD1 ILE A  98      18.408  11.791  39.023  1.00 14.74           C  
ATOM    745  N   PHE A  99      23.199  10.281  40.234  1.00 13.56           N  
ATOM    746  CA  PHE A  99      24.599   9.866  40.285  1.00 13.60           C  
ATOM    747  C   PHE A  99      24.961   9.014  39.093  1.00 14.03           C  
ATOM    748  O   PHE A  99      24.204   8.111  38.715  1.00 14.34           O  
ATOM    749  CB  PHE A  99      24.873   9.074  41.568  1.00 15.52           C  
ATOM    750  CG  PHE A  99      24.540   9.823  42.822  1.00 17.71           C  
ATOM    751  CD1 PHE A  99      25.155  11.049  43.097  1.00 18.67           C  
ATOM    752  CD2 PHE A  99      23.588   9.328  43.711  1.00 17.84           C  
ATOM    753  CE1 PHE A  99      24.833  11.768  44.230  1.00 17.98           C  
ATOM    754  CE2 PHE A  99      23.256  10.044  44.859  1.00 19.35           C  
ATOM    755  CZ  PHE A  99      23.876  11.268  45.116  1.00 18.84           C  
ATOM    756  N   GLY A 100      26.133   9.271  38.528  1.00 12.44           N  
ATOM    757  CA  GLY A 100      26.581   8.487  37.394  1.00 13.95           C  
ATOM    758  C   GLY A 100      25.986   8.918  36.069  1.00 13.89           C  
ATOM    759  O   GLY A 100      24.998   9.660  36.015  1.00 13.62           O  
ATOM    760  N   PRO A 101      26.595   8.475  34.968  1.00 14.62           N  
ATOM    761  CA  PRO A 101      26.119   8.824  33.627  1.00 14.05           C  
ATOM    762  C   PRO A 101      24.778   8.179  33.291  1.00 13.36           C  
ATOM    763  O   PRO A 101      24.458   7.097  33.785  1.00 13.13           O  
ATOM    764  CB  PRO A 101      27.235   8.292  32.733  1.00 14.09           C  
ATOM    765  CG  PRO A 101      27.708   7.076  33.486  1.00 14.77           C  
ATOM    766  CD  PRO A 101      27.780   7.600  34.899  1.00 13.94           C  
ATOM    767  N   VAL A 102      23.990   8.858  32.462  1.00 13.03           N  
ATOM    768  CA  VAL A 102      22.694   8.334  32.028  1.00 12.35           C  
ATOM    769  C   VAL A 102      22.660   8.368  30.497  1.00 10.99           C  
ATOM    770  O   VAL A 102      23.390   9.135  29.873  1.00 11.78           O  
ATOM    771  CB  VAL A 102      21.464   9.101  32.649  1.00 13.24           C  
ATOM    772  CG1 VAL A 102      21.498   9.022  34.188  1.00 12.28           C  
ATOM    773  CG2 VAL A 102      21.392  10.556  32.169  1.00 12.36           C  
ATOM    774  N   ALA A 103      21.866   7.484  29.907  1.00 10.01           N  
ATOM    775  CA  ALA A 103      21.743   7.395  28.458  1.00  9.87           C  
ATOM    776  C   ALA A 103      20.869   8.510  27.876  1.00  9.50           C  
ATOM    777  O   ALA A 103      19.821   8.833  28.433  1.00  9.50           O  
ATOM    778  CB  ALA A 103      21.180   6.033  28.070  1.00  9.50           C  
ATOM    779  N   ARG A 104      21.262   9.018  26.708  1.00  8.52           N  
ATOM    780  CA  ARG A 104      20.534  10.086  26.051  1.00  9.00           C  
ATOM    781  C   ARG A 104      19.131   9.652  25.607  1.00  8.95           C  
ATOM    782  O   ARG A 104      18.241  10.493  25.416  1.00 10.18           O  
ATOM    783  CB  ARG A 104      21.342  10.642  24.876  1.00  9.64           C  
ATOM    784  CG  ARG A 104      20.662  11.816  24.157  1.00 12.08           C  
ATOM    785  CD  ARG A 104      21.569  12.477  23.118  1.00 14.84           C  
ATOM    786  NE  ARG A 104      22.721  13.118  23.752  1.00 15.81           N  
ATOM    787  CZ  ARG A 104      23.929  12.572  23.839  1.00 17.93           C  
ATOM    788  NH1 ARG A 104      24.158  11.389  23.281  1.00 17.62           N  
ATOM    789  NH2 ARG A 104      24.921  13.224  24.454  1.00 19.19           N  
ATOM    790  N   GLU A 105      18.906   8.345  25.503  1.00  8.73           N  
ATOM    791  CA  GLU A 105      17.588   7.815  25.114  1.00  8.82           C  
ATOM    792  C   GLU A 105      16.474   8.340  26.022  1.00  9.11           C  
ATOM    793  O   GLU A 105      15.307   8.411  25.603  1.00  9.91           O  
ATOM    794  CB  GLU A 105      17.579   6.290  25.149  1.00  9.90           C  
ATOM    795  CG  GLU A 105      18.206   5.610  23.934  1.00 10.91           C  
ATOM    796  CD  GLU A 105      19.722   5.727  23.856  1.00 10.90           C  
ATOM    797  OE1 GLU A 105      20.375   6.166  24.832  1.00 10.98           O  
ATOM    798  OE2 GLU A 105      20.268   5.346  22.807  1.00 11.38           O  
ATOM    799  N   LEU A 106      16.820   8.697  27.263  1.00  7.74           N  
ATOM    800  CA  LEU A 106      15.838   9.221  28.206  1.00  8.49           C  
ATOM    801  C   LEU A 106      15.182  10.502  27.698  1.00  8.46           C  
ATOM    802  O   LEU A 106      14.032  10.794  28.036  1.00  9.63           O  
ATOM    803  CB  LEU A 106      16.480   9.459  29.578  1.00 10.17           C  
ATOM    804  CG  LEU A 106      17.003   8.206  30.295  1.00 10.46           C  
ATOM    805  CD1 LEU A 106      17.908   8.601  31.462  1.00 13.83           C  
ATOM    806  CD2 LEU A 106      15.853   7.348  30.773  1.00 12.08           C  
ATOM    807  N   ARG A 107      15.929  11.265  26.903  1.00  9.29           N  
ATOM    808  CA  ARG A 107      15.448  12.502  26.303  1.00 11.09           C  
ATOM    809  C   ARG A 107      14.202  12.257  25.427  1.00 11.27           C  
ATOM    810  O   ARG A 107      13.256  13.040  25.469  1.00 12.61           O  
ATOM    811  CB  ARG A 107      16.579  13.138  25.485  1.00 13.10           C  
ATOM    812  CG  ARG A 107      16.167  14.270  24.555  1.00 18.76           C  
ATOM    813  CD  ARG A 107      16.019  15.600  25.249  1.00 23.05           C  
ATOM    814  NE  ARG A 107      15.542  16.657  24.352  1.00 26.51           N  
ATOM    815  CZ  ARG A 107      14.347  16.659  23.759  1.00 27.77           C  
ATOM    816  NH1 ARG A 107      13.523  15.633  23.918  1.00 30.33           N  
ATOM    817  NH2 ARG A 107      13.979  17.674  22.992  1.00 29.63           N  
ATOM    818  N   ASP A 108      14.184  11.159  24.672  1.00 11.21           N  
ATOM    819  CA  ASP A 108      13.032  10.835  23.805  1.00 13.51           C  
ATOM    820  C   ASP A 108      11.738  10.509  24.548  1.00 14.92           C  
ATOM    821  O   ASP A 108      10.639  10.634  23.988  1.00 15.26           O  
ATOM    822  CB  ASP A 108      13.335   9.637  22.915  1.00 13.45           C  
ATOM    823  CG  ASP A 108      14.306   9.950  21.819  1.00 15.33           C  
ATOM    824  OD1 ASP A 108      14.483  11.118  21.457  1.00 18.78           O  
ATOM    825  OD2 ASP A 108      14.887   8.992  21.300  1.00 20.57           O  
ATOM    826  N   LYS A 109      11.878  10.021  25.779  1.00 14.82           N  
ATOM    827  CA  LYS A 109      10.730   9.636  26.593  1.00 15.86           C  
ATOM    828  C   LYS A 109      10.293  10.736  27.559  1.00 16.21           C  
ATOM    829  O   LYS A 109       9.568  10.471  28.526  1.00 16.54           O  
ATOM    830  CB  LYS A 109      11.039   8.347  27.358  1.00 18.10           C  
ATOM    831  CG  LYS A 109      11.347   7.153  26.482  1.00 21.46           C  
ATOM    832  CD  LYS A 109      10.175   6.834  25.576  1.00 26.23           C  
ATOM    833  CE  LYS A 109      10.306   5.441  24.985  1.00 29.74           C  
ATOM    834  NZ  LYS A 109      11.654   5.275  24.375  1.00 32.32           N  
ATOM    835  N   ASP A 110      10.800  11.946  27.336  1.00 15.13           N  
ATOM    836  CA  ASP A 110      10.434  13.110  28.134  1.00 16.45           C  
ATOM    837  C   ASP A 110      10.896  13.161  29.598  1.00 14.60           C  
ATOM    838  O   ASP A 110      10.241  13.788  30.440  1.00 14.86           O  
ATOM    839  CB  ASP A 110       8.920  13.330  28.050  1.00 20.12           C  
ATOM    840  CG  ASP A 110       8.517  14.742  28.409  1.00 24.10           C  
ATOM    841  OD1 ASP A 110       9.190  15.687  27.944  1.00 26.10           O  
ATOM    842  OD2 ASP A 110       7.520  14.905  29.147  1.00 27.80           O  
ATOM    843  N   PHE A 111      12.023  12.527  29.901  1.00 11.97           N  
ATOM    844  CA  PHE A 111      12.554  12.580  31.257  1.00 11.45           C  
ATOM    845  C   PHE A 111      13.548  13.736  31.288  1.00 11.45           C  
ATOM    846  O   PHE A 111      14.729  13.576  31.584  1.00  9.99           O  
ATOM    847  CB  PHE A 111      13.174  11.239  31.640  1.00 11.04           C  
ATOM    848  CG  PHE A 111      12.153  10.140  31.801  1.00 11.45           C  
ATOM    849  CD1 PHE A 111      11.425  10.017  32.981  1.00 10.45           C  
ATOM    850  CD2 PHE A 111      11.899   9.238  30.761  1.00 10.98           C  
ATOM    851  CE1 PHE A 111      10.463   9.016  33.122  1.00 11.46           C  
ATOM    852  CE2 PHE A 111      10.936   8.233  30.901  1.00 10.73           C  
ATOM    853  CZ  PHE A 111      10.227   8.127  32.076  1.00 10.99           C  
ATOM    854  N   MET A 112      13.027  14.927  31.012  1.00 12.71           N  
ATOM    855  CA  MET A 112      13.843  16.137  30.943  1.00 13.84           C  
ATOM    856  C   MET A 112      14.552  16.572  32.224  1.00 12.93           C  
ATOM    857  O   MET A 112      15.695  17.013  32.175  1.00 12.27           O  
ATOM    858  CB  MET A 112      13.027  17.304  30.369  1.00 15.80           C  
ATOM    859  CG  MET A 112      12.368  17.002  29.028  1.00 19.37           C  
ATOM    860  SD  MET A 112      13.508  16.383  27.747  1.00 20.61           S  
ATOM    861  CE  MET A 112      14.793  17.714  27.800  1.00 19.86           C  
ATOM    862  N   LYS A 113      13.889  16.440  33.367  1.00 13.45           N  
ATOM    863  CA  LYS A 113      14.507  16.845  34.637  1.00 13.96           C  
ATOM    864  C   LYS A 113      15.713  15.961  34.968  1.00 12.88           C  
ATOM    865  O   LYS A 113      16.769  16.450  35.370  1.00 13.05           O  
ATOM    866  CB  LYS A 113      13.478  16.821  35.779  1.00 15.92           C  
ATOM    867  CG  LYS A 113      13.971  17.437  37.096  1.00 18.59           C  
ATOM    868  CD  LYS A 113      14.412  18.887  36.899  1.00 20.75           C  
ATOM    869  CE  LYS A 113      14.668  19.601  38.212  1.00 21.62           C  
ATOM    870  NZ  LYS A 113      14.878  21.075  37.985  1.00 22.29           N  
ATOM    871  N   ILE A 114      15.563  14.658  34.749  1.00 12.80           N  
ATOM    872  CA  ILE A 114      16.652  13.724  35.006  1.00 12.15           C  
ATOM    873  C   ILE A 114      17.838  14.038  34.106  1.00 12.00           C  
ATOM    874  O   ILE A 114      18.968  14.057  34.576  1.00 13.10           O  
ATOM    875  CB  ILE A 114      16.203  12.263  34.829  1.00 12.34           C  
ATOM    876  CG1 ILE A 114      15.222  11.901  35.952  1.00 12.67           C  
ATOM    877  CG2 ILE A 114      17.405  11.321  34.837  1.00 13.45           C  
ATOM    878  CD1 ILE A 114      14.713  10.491  35.886  1.00 15.18           C  
ATOM    879  N   ILE A 115      17.576  14.285  32.820  1.00 12.13           N  
ATOM    880  CA  ILE A 115      18.623  14.626  31.861  1.00 13.31           C  
ATOM    881  C   ILE A 115      19.350  15.913  32.313  1.00 14.85           C  
ATOM    882  O   ILE A 115      20.577  16.025  32.188  1.00 15.35           O  
ATOM    883  CB  ILE A 115      18.028  14.852  30.440  1.00 14.25           C  
ATOM    884  CG1 ILE A 115      17.570  13.528  29.832  1.00 14.53           C  
ATOM    885  CG2 ILE A 115      19.039  15.546  29.539  1.00 14.05           C  
ATOM    886  CD1 ILE A 115      18.705  12.592  29.495  1.00 16.24           C  
ATOM    887  N   SER A 116      18.600  16.885  32.829  1.00 14.38           N  
ATOM    888  CA  SER A 116      19.235  18.123  33.274  1.00 16.32           C  
ATOM    889  C   SER A 116      20.078  17.927  34.546  1.00 15.83           C  
ATOM    890  O   SER A 116      21.142  18.524  34.678  1.00 17.17           O  
ATOM    891  CB  SER A 116      18.210  19.251  33.436  1.00 16.01           C  
ATOM    892  OG  SER A 116      17.426  19.084  34.593  1.00 21.87           O  
ATOM    893  N   LEU A 117      19.625  17.064  35.452  1.00 14.78           N  
ATOM    894  CA  LEU A 117      20.355  16.801  36.691  1.00 15.59           C  
ATOM    895  C   LEU A 117      21.538  15.845  36.560  1.00 16.08           C  
ATOM    896  O   LEU A 117      22.405  15.812  37.442  1.00 16.59           O  
ATOM    897  CB  LEU A 117      19.420  16.229  37.747  1.00 15.88           C  
ATOM    898  CG  LEU A 117      18.289  17.090  38.276  1.00 18.29           C  
ATOM    899  CD1 LEU A 117      17.437  16.218  39.197  1.00 18.35           C  
ATOM    900  CD2 LEU A 117      18.854  18.301  39.023  1.00 19.30           C  
ATOM    901  N   ALA A 118      21.534  15.012  35.521  1.00 15.92           N  
ATOM    902  CA  ALA A 118      22.605  14.042  35.310  1.00 15.79           C  
ATOM    903  C   ALA A 118      24.002  14.656  35.180  1.00 15.72           C  
ATOM    904  O   ALA A 118      24.203  15.669  34.510  1.00 14.82           O  
ATOM    905  CB  ALA A 118      22.297  13.189  34.099  1.00 17.13           C  
ATOM    906  N   PRO A 119      24.997  14.031  35.834  1.00 17.16           N  
ATOM    907  CA  PRO A 119      26.394  14.481  35.806  1.00 17.51           C  
ATOM    908  C   PRO A 119      26.910  14.497  34.360  1.00 17.74           C  
ATOM    909  O   PRO A 119      27.712  15.363  33.961  1.00 17.93           O  
ATOM    910  CB  PRO A 119      27.104  13.415  36.645  1.00 18.87           C  
ATOM    911  CG  PRO A 119      26.025  12.974  37.624  1.00 20.47           C  
ATOM    912  CD  PRO A 119      24.827  12.860  36.717  1.00 17.61           C  
ATOM    913  N   GLU A 120      26.494  13.486  33.599  1.00 16.48           N  
ATOM    914  CA  GLU A 120      26.839  13.384  32.199  1.00 16.77           C  
ATOM    915  C   GLU A 120      25.814  12.509  31.501  1.00 15.77           C  
ATOM    916  O   GLU A 120      25.224  11.616  32.119  1.00 15.08           O  
ATOM    917  CB  GLU A 120      28.254  12.831  31.977  1.00 18.22           C  
ATOM    918  CG  GLU A 120      28.676  12.973  30.493  1.00 20.80           C  
ATOM    919  CD  GLU A 120      30.143  12.651  30.200  1.00 23.90           C  
ATOM    920  OE1 GLU A 120      30.839  12.148  31.107  1.00 24.93           O  
ATOM    921  OE2 GLU A 120      30.600  12.926  29.055  1.00 24.24           O  
ATOM    922  N   VAL A 121      25.576  12.824  30.231  1.00 15.13           N  
ATOM    923  CA  VAL A 121      24.653  12.099  29.384  1.00 13.63           C  
ATOM    924  C   VAL A 121      25.516  11.522  28.270  1.00 13.27           C  
ATOM    925  O   VAL A 121      26.329  12.238  27.690  1.00 14.50           O  
ATOM    926  CB  VAL A 121      23.602  13.070  28.800  1.00 14.54           C  
ATOM    927  CG1 VAL A 121      22.623  12.336  27.901  1.00 13.01           C  
ATOM    928  CG2 VAL A 121      22.854  13.754  29.930  1.00 13.69           C  
ATOM    929  N   ILE A 122      25.385  10.228  28.011  1.00 13.73           N  
ATOM    930  CA  ILE A 122      26.175   9.554  26.966  1.00 15.33           C  
ATOM    931  C   ILE A 122      25.277   9.135  25.810  1.00 14.49           C  
ATOM    932  O   ILE A 122      25.785   9.114  24.682  1.00 14.52           O  
ATOM    933  CB  ILE A 122      26.903   8.290  27.526  1.00 17.34           C  
ATOM    934  CG1 ILE A 122      27.868   8.704  28.639  1.00 19.65           C  
ATOM    935  CG2 ILE A 122      27.665   7.546  26.408  1.00 19.00           C  
ATOM    936  CD1 ILE A 122      28.425   7.546  29.408  1.00 20.25           C  
ATOM    937  OXT ILE A 122      24.084   8.858  26.040  1.00 12.32           O  
TER     938      ILE A 122                                                      
MASTER      265    0    0    2    5    0    5    6 1041    1    0   10          
END                                                                             
