# Supplementary material for: Modeling of loops in proteins: a multi-method approach
Source: BMC Struct Biol. 2010 Feb 11;10:5. doi: 10.1186/1472-6807-10-5 (PMC2837870; doi:10.1186/1472-6807-10-5)
Supplement: Additional file 1 — Student t-test. Results from two sample paired t-test of Table 2. [file 1472-6807-10-5-S1.GZ › loop_test_data/1xif_82-85.pdb]

HEADER    ISOMERASE(INTRAMOLECULAR OXIDOREDUCTSE) 07-MAR-94   1XIF              
TITLE     MODES OF BINDING SUBSTRATES AND THEIR ANALOGUES TO THE                
TITLE    2 ENZYME D-XYLOSE ISOMERASE                                            
COMPND    MOL_ID: 1;                                                            
COMPND   2 MOLECULE: D-XYLOSE ISOMERASE;                                        
COMPND   3 CHAIN: A;                                                            
COMPND   4 EC: 5.3.1.5;                                                         
COMPND   5 ENGINEERED: YES                                                      
SOURCE    MOL_ID: 1;                                                            
SOURCE   2 ORGANISM_SCIENTIFIC: STREPTOMYCES RUBIGINOSUS                        
KEYWDS    ISOMERASE(INTRAMOLECULAR OXIDOREDUCTSE)                               
EXPDTA    X-RAY DIFFRACTION                                                     
AUTHOR    H.L.CARRELL,J.P.GLUSKER                                               
REVDAT   1   22-JUN-94 1XIF    0                                                
JRNL        AUTH   H.L.CARRELL,H.HOIER,J.P.GLUSKER                              
JRNL        TITL   MODES OF BINDING SUBSTRATES AND THEIR ANALOGUES TO           
JRNL        TITL 2 THE ENZYME D-XYLOSE ISOMERASE.                               
JRNL        REF    ACTA CRYSTALLOGR.,SECT.D      V.  50   113 1994              
JRNL        REFN   ASTM ABCRE6  DK ISSN 0907-4449                               
REMARK   1                                                                      
REMARK   1 REFERENCE 1                                                          
REMARK   1  AUTH   H.L.CARRELL,J.P.GLUSKER,V.BURGER,F.MANFRE,                   
REMARK   1  AUTH 2 D.TRITSCH J.-F.BIELLMANN                                     
REMARK   1  TITL   X-RAY ANALYSIS OF D-XYLOSE ISOMERASE AT 1.9                  
REMARK   1  TITL 2 ANGSTROMS: NATIVE ENZYME IN COMPLEX WITH SUBSTRATE           
REMARK   1  TITL 3 AND WITH A MECHANISM-DESIGNED INACTIVATOR                    
REMARK   1  REF    PROC.NATL.ACAD.SCI.USA        V.  86  4440 1989              
REMARK   1  REFN   ASTM PNASA6  US ISSN 0027-8424                               
REMARK   1 REFERENCE 2                                                          
REMARK   1  AUTH   K.HENRICK,D.M.BLOW,H.L.CARRELL,J.P.GLUSKER                   
REMARK   1  TITL   COMPARISON OF BACKBONE STRUCTURES OF GLUCOSE                 
REMARK   1  TITL 2 ISOMERASE FROM STREPTOMYCES AND ARTHROBACTER                 
REMARK   1  REF    PROTEIN ENG.                  V.   1   467 1987              
REMARK   1  REFN   ASTM PRENE9  UK ISSN 0269-2139                               
REMARK   1 REFERENCE 3                                                          
REMARK   1  AUTH   H.L.CARRELL,B.H.RUBIN,T.J.HURLEY,J.P.GLUSKER                 
REMARK   1  TITL   X-RAY CRYSTAL STRUCTURE OF D-XYLOSE ISOMERASE AT             
REMARK   1  TITL 2 4-ANGSTROMS RESOLUTION                                       
REMARK   1  REF    J.BIOL.CHEM.                  V. 259  3230 1984              
REMARK   1  REFN   ASTM JBCHA3  US ISSN 0021-9258                               
REMARK   2                                                                      
REMARK   2 RESOLUTION. 1.60 ANGSTROMS.                                          
REMARK   3                                                                      
REMARK   3 REFINEMENT.                                                          
REMARK   3   PROGRAM     : PROLSQ                                               
REMARK   3   AUTHORS     : KONNERT,HENDRICKSON                                  
REMARK   3                                                                      
REMARK   3  DATA USED IN REFINEMENT.                                            
REMARK   3   RESOLUTION RANGE HIGH (ANGSTROMS) : 1.60                           
REMARK   3   RESOLUTION RANGE LOW  (ANGSTROMS) : 10.00                          
REMARK   3   DATA CUTOFF            (SIGMA(F)) : NULL                           
REMARK   3   COMPLETENESS FOR RANGE        (%) : NULL                           
REMARK   3   NUMBER OF REFLECTIONS             : 49348                          
REMARK   3                                                                      
REMARK   3  FIT TO DATA USED IN REFINEMENT.                                     
REMARK   3   CROSS-VALIDATION METHOD          : NULL                            
REMARK   3   FREE R VALUE TEST SET SELECTION  : NULL                            
REMARK   3   R VALUE     (WORKING + TEST SET) : 0.152                           
REMARK   3   R VALUE            (WORKING SET) : NULL                            
REMARK   3   FREE R VALUE                     : NULL                            
REMARK   3   FREE R VALUE TEST SET SIZE   (%) : NULL                            
REMARK   3   FREE R VALUE TEST SET COUNT      : NULL                            
REMARK   3                                                                      
REMARK   3  FIT/AGREEMENT OF MODEL WITH ALL DATA.                               
REMARK   3   R VALUE   (WORKING + TEST SET, NO CUTOFF) : NULL                   
REMARK   3   R VALUE          (WORKING SET, NO CUTOFF) : NULL                   
REMARK   3   FREE R VALUE                  (NO CUTOFF) : NULL                   
REMARK   3   FREE R VALUE TEST SET SIZE (%, NO CUTOFF) : NULL                   
REMARK   3   FREE R VALUE TEST SET COUNT   (NO CUTOFF) : NULL                   
REMARK   3   TOTAL NUMBER OF REFLECTIONS   (NO CUTOFF) : NULL                   
REMARK   3                                                                      
REMARK   3  NUMBER OF NON-HYDROGEN ATOMS USED IN REFINEMENT.                    
REMARK   3   PROTEIN ATOMS            : 3053                                    
REMARK   3   NUCLEIC ACID ATOMS       : 0                                       
REMARK   3   HETEROGEN ATOMS          : 14                                      
REMARK   3   SOLVENT ATOMS            : 380                                     
REMARK   3                                                                      
REMARK   3  B VALUES.                                                           
REMARK   3   FROM WILSON PLOT           (A**2) : NULL                           
REMARK   3   MEAN B VALUE      (OVERALL, A**2) : NULL                           
REMARK   3   OVERALL ANISOTROPIC B VALUE.                                       
REMARK   3    B11 (A**2) : NULL                                                 
REMARK   3    B22 (A**2) : NULL                                                 
REMARK   3    B33 (A**2) : NULL                                                 
REMARK   3    B12 (A**2) : NULL                                                 
REMARK   3    B13 (A**2) : NULL                                                 
REMARK   3    B23 (A**2) : NULL                                                 
REMARK   3                                                                      
REMARK   3  ESTIMATED COORDINATE ERROR.                                         
REMARK   3   ESD FROM LUZZATI PLOT        (A) : NULL                            
REMARK   3   ESD FROM SIGMAA              (A) : NULL                            
REMARK   3   LOW RESOLUTION CUTOFF        (A) : NULL                            
REMARK   3                                                                      
REMARK   3  RMS DEVIATIONS FROM IDEAL VALUES.                                   
REMARK   3   DISTANCE RESTRAINTS.                    RMS    SIGMA               
REMARK   3    BOND LENGTH                     (A) : 0.018 ; NULL                
REMARK   3    ANGLE DISTANCE                  (A) : NULL  ; NULL                
REMARK   3    INTRAPLANAR 1-4 DISTANCE        (A) : NULL  ; NULL                
REMARK   3    H-BOND OR METAL COORDINATION    (A) : NULL  ; NULL                
REMARK   3                                                                      
REMARK   3   PLANE RESTRAINT                  (A) : NULL  ; NULL                
REMARK   3   CHIRAL-CENTER RESTRAINT       (A**3) : NULL  ; NULL                
REMARK   3                                                                      
REMARK   3   NON-BONDED CONTACT RESTRAINTS.                                     
REMARK   3    SINGLE TORSION                  (A) : NULL  ; NULL                
REMARK   3    MULTIPLE TORSION                (A) : NULL  ; NULL                
REMARK   3    H-BOND (X...Y)                  (A) : NULL  ; NULL                
REMARK   3    H-BOND (X-H...Y)                (A) : NULL  ; NULL                
REMARK   3                                                                      
REMARK   3   CONFORMATIONAL TORSION ANGLE RESTRAINTS.                           
REMARK   3    SPECIFIED                 (DEGREES) : NULL  ; NULL                
REMARK   3    PLANAR                    (DEGREES) : NULL  ; NULL                
REMARK   3    STAGGERED                 (DEGREES) : NULL  ; NULL                
REMARK   3    TRANSVERSE                (DEGREES) : NULL  ; NULL                
REMARK   3                                                                      
REMARK   3  ISOTROPIC THERMAL FACTOR RESTRAINTS.    RMS    SIGMA                
REMARK   3   MAIN-CHAIN BOND              (A**2) : NULL  ; NULL                 
REMARK   3   MAIN-CHAIN ANGLE             (A**2) : NULL  ; NULL                 
REMARK   3   SIDE-CHAIN BOND              (A**2) : NULL  ; NULL                 
REMARK   3   SIDE-CHAIN ANGLE             (A**2) : NULL  ; NULL                 
REMARK   3                                                                      
REMARK   3  OTHER REFINEMENT REMARKS: NULL                                      
REMARK   4                                                                      
REMARK   4 1XIF COMPLIES WITH FORMAT V. 3.0, 1-DEC-2006                         
REMARK   4                                                                      
REMARK   4 THIS IS THE REMEDIATED VERSION OF THIS PDB ENTRY.                    
REMARK   4 REMEDIATED DATA FILE REVISION 3.100 (2007-03-17)                     
REMARK 200                                                                      
REMARK 200 EXPERIMENTAL DETAILS                                                 
REMARK 200  EXPERIMENT TYPE                : X-RAY DIFFRACTION                  
REMARK 200  DATE OF DATA COLLECTION        : NULL                               
REMARK 200  TEMPERATURE           (KELVIN) : NULL                               
REMARK 200  PH                             : NULL                               
REMARK 200  NUMBER OF CRYSTALS USED        : NULL                               
REMARK 200                                                                      
REMARK 200  SYNCHROTRON              (Y/N) : NULL                               
REMARK 200  RADIATION SOURCE               : NULL                               
REMARK 200  BEAMLINE                       : NULL                               
REMARK 200  X-RAY GENERATOR MODEL          : NULL                               
REMARK 200  MONOCHROMATIC OR LAUE    (M/L) : NULL                               
REMARK 200  WAVELENGTH OR RANGE        (A) : NULL                               
REMARK 200  MONOCHROMATOR                  : NULL                               
REMARK 200  OPTICS                         : NULL                               
REMARK 200                                                                      
REMARK 200  DETECTOR TYPE                  : NULL                               
REMARK 200  DETECTOR MANUFACTURER          : NULL                               
REMARK 200  INTENSITY-INTEGRATION SOFTWARE : NULL                               
REMARK 200  DATA SCALING SOFTWARE          : NULL                               
REMARK 200                                                                      
REMARK 200  NUMBER OF UNIQUE REFLECTIONS   : NULL                               
REMARK 200  RESOLUTION RANGE HIGH      (A) : NULL                               
REMARK 200  RESOLUTION RANGE LOW       (A) : NULL                               
REMARK 200  REJECTION CRITERIA  (SIGMA(I)) : NULL                               
REMARK 200                                                                      
REMARK 200 OVERALL.                                                             
REMARK 200  COMPLETENESS FOR RANGE     (%) : NULL                               
REMARK 200  DATA REDUNDANCY                : NULL                               
REMARK 200  R MERGE                    (I) : NULL                               
REMARK 200  R SYM                      (I) : NULL                               
REMARK 200  <I/SIGMA(I)> FOR THE DATA SET  : NULL                               
REMARK 200                                                                      
REMARK 200 IN THE HIGHEST RESOLUTION SHELL.                                     
REMARK 200  HIGHEST RESOLUTION SHELL, RANGE HIGH (A) : NULL                     
REMARK 200  HIGHEST RESOLUTION SHELL, RANGE LOW  (A) : NULL                     
REMARK 200  COMPLETENESS FOR SHELL     (%) : NULL                               
REMARK 200  DATA REDUNDANCY IN SHELL       : NULL                               
REMARK 200  R MERGE FOR SHELL          (I) : NULL                               
REMARK 200  R SYM FOR SHELL            (I) : NULL                               
REMARK 200  <I/SIGMA(I)> FOR SHELL         : NULL                               
REMARK 200                                                                      
REMARK 200 DIFFRACTION PROTOCOL: NULL                                           
REMARK 200 METHOD USED TO DETERMINE THE STRUCTURE: NULL                         
REMARK 200 SOFTWARE USED: NULL                                                  
REMARK 200 STARTING MODEL: NULL                                                 
REMARK 200                                                                      
REMARK 200 REMARK: NULL                                                         
REMARK 280                                                                      
REMARK 280 CRYSTAL                                                              
REMARK 280 SOLVENT CONTENT, VS   (%): 55.78                                     
REMARK 280 MATTHEWS COEFFICIENT, VM (ANGSTROMS**3/DA): 2.78                     
REMARK 280                                                                      
REMARK 280 CRYSTALLIZATION CONDITIONS: NULL                                     
REMARK 290                                                                      
REMARK 290 CRYSTALLOGRAPHIC SYMMETRY                                            
REMARK 290 SYMMETRY OPERATORS FOR SPACE GROUP: I 2 2 2                          
REMARK 290                                                                      
REMARK 290      SYMOP   SYMMETRY                                                
REMARK 290     NNNMMM   OPERATOR                                                
REMARK 290       1555   X,Y,Z                                                   
REMARK 290       2555   -X,-Y,Z                                                 
REMARK 290       3555   -X,Y,-Z                                                 
REMARK 290       4555   X,-Y,-Z                                                 
REMARK 290       5555   1/2+X,1/2+Y,1/2+Z                                       
REMARK 290       6555   1/2-X,1/2-Y,1/2+Z                                       
REMARK 290       7555   1/2-X,1/2+Y,1/2-Z                                       
REMARK 290       8555   1/2+X,1/2-Y,1/2-Z                                       
REMARK 290                                                                      
REMARK 290     WHERE NNN -> OPERATOR NUMBER                                     
REMARK 290           MMM -> TRANSLATION VECTOR                                  
REMARK 290                                                                      
REMARK 290 CRYSTALLOGRAPHIC SYMMETRY TRANSFORMATIONS                            
REMARK 290 THE FOLLOWING TRANSFORMATIONS OPERATE ON THE ATOM/HETATM             
REMARK 290 RECORDS IN THIS ENTRY TO PRODUCE CRYSTALLOGRAPHICALLY                
REMARK 290 RELATED MOLECULES.                                                   
REMARK 290   SMTRY1   1  1.000000  0.000000  0.000000        0.00000            
REMARK 290   SMTRY2   1  0.000000  1.000000  0.000000        0.00000            
REMARK 290   SMTRY3   1  0.000000  0.000000  1.000000        0.00000            
REMARK 290   SMTRY1   2 -1.000000  0.000000  0.000000        0.00000            
REMARK 290   SMTRY2   2  0.000000 -1.000000  0.000000        0.00000            
REMARK 290   SMTRY3   2  0.000000  0.000000  1.000000        0.00000            
REMARK 290   SMTRY1   3 -1.000000  0.000000  0.000000        0.00000            
REMARK 290   SMTRY2   3  0.000000  1.000000  0.000000        0.00000            
REMARK 290   SMTRY3   3  0.000000  0.000000 -1.000000        0.00000            
REMARK 290   SMTRY1   4  1.000000  0.000000  0.000000        0.00000            
REMARK 290   SMTRY2   4  0.000000 -1.000000  0.000000        0.00000            
REMARK 290   SMTRY3   4  0.000000  0.000000 -1.000000        0.00000            
REMARK 290   SMTRY1   5  1.000000  0.000000  0.000000       46.93000            
REMARK 290   SMTRY2   5  0.000000  1.000000  0.000000       49.76500            
REMARK 290   SMTRY3   5  0.000000  0.000000  1.000000       51.54000            
REMARK 290   SMTRY1   6 -1.000000  0.000000  0.000000       46.93000            
REMARK 290   SMTRY2   6  0.000000 -1.000000  0.000000       49.76500            
REMARK 290   SMTRY3   6  0.000000  0.000000  1.000000       51.54000            
REMARK 290   SMTRY1   7 -1.000000  0.000000  0.000000       46.93000            
REMARK 290   SMTRY2   7  0.000000  1.000000  0.000000       49.76500            
REMARK 290   SMTRY3   7  0.000000  0.000000 -1.000000       51.54000            
REMARK 290   SMTRY1   8  1.000000  0.000000  0.000000       46.93000            
REMARK 290   SMTRY2   8  0.000000 -1.000000  0.000000       49.76500            
REMARK 290   SMTRY3   8  0.000000  0.000000 -1.000000       51.54000            
REMARK 290                                                                      
REMARK 290 REMARK: NULL                                                         
REMARK 300                                                                      
REMARK 300 BIOMOLECULE: 1                                                       
REMARK 300 THIS ENTRY CONTAINS THE CRYSTALLOGRAPHIC ASYMMETRIC UNIT             
REMARK 300 WHICH CONSISTS OF 1 CHAIN(S). SEE REMARK 350 FOR                     
REMARK 300 INFORMATION ON GENERATING THE BIOLOGICAL MOLECULE(S).                
REMARK 350                                                                      
REMARK 350 GENERATING THE BIOMOLECULE                                           
REMARK 350 COORDINATES FOR A COMPLETE MULTIMER REPRESENTING THE KNOWN           
REMARK 350 BIOLOGICALLY SIGNIFICANT OLIGOMERIZATION STATE OF THE                
REMARK 350 MOLECULE CAN BE GENERATED BY APPLYING BIOMT TRANSFORMATIONS          
REMARK 350 GIVEN BELOW.  BOTH NON-CRYSTALLOGRAPHIC AND                          
REMARK 350 CRYSTALLOGRAPHIC OPERATIONS ARE GIVEN.                               
REMARK 350                                                                      
REMARK 350 BIOMOLECULE: 1                                                       
REMARK 350 APPLY THE FOLLOWING TO CHAINS: A                                     
REMARK 350   BIOMT1   1  1.000000  0.000000  0.000000        0.00000            
REMARK 350   BIOMT2   1  0.000000  1.000000  0.000000        0.00000            
REMARK 350   BIOMT3   1  0.000000  0.000000  1.000000        0.00000            
REMARK 350   BIOMT1   2 -1.000000  0.000000  0.000000       93.86000            
REMARK 350   BIOMT2   2  0.000000 -1.000000  0.000000       99.53000            
REMARK 350   BIOMT3   2  0.000000  0.000000  1.000000        0.00000            
REMARK 350   BIOMT1   3 -1.000000  0.000000  0.000000       93.86000            
REMARK 350   BIOMT2   3  0.000000  1.000000  0.000000        0.00000            
REMARK 350   BIOMT3   3  0.000000  0.000000 -1.000000      103.08000            
REMARK 350   BIOMT1   4  1.000000  0.000000  0.000000        0.00000            
REMARK 350   BIOMT2   4  0.000000 -1.000000  0.000000       99.53000            
REMARK 350   BIOMT3   4  0.000000  0.000000 -1.000000      103.08000            
REMARK 375                                                                      
REMARK 375 SPECIAL POSITION                                                     
REMARK 375 THE FOLLOWING ATOMS ARE FOUND TO BE WITHIN 0.15 ANGSTROMS            
REMARK 375 OF A SYMMETRY RELATED ATOM AND ARE ASSUMED TO BE ON SPECIAL          
REMARK 375 POSITIONS.                                                           
REMARK 375                                                                      
REMARK 375 ATOM RES CSSEQI                                                      
REMARK 375      HOH   485   LIES ON A SPECIAL POSITION.                         
REMARK 375      HOH   660   LIES ON A SPECIAL POSITION.                         
REMARK 375      HOH   712   LIES ON A SPECIAL POSITION.                         
REMARK 375      HOH   776   LIES ON A SPECIAL POSITION.                         
REMARK 375      HOH   777   LIES ON A SPECIAL POSITION.                         
REMARK 500                                                                      
REMARK 500 GEOMETRY AND STEREOCHEMISTRY                                         
REMARK 500 SUBTOPIC: CLOSE CONTACTS                                             
REMARK 500                                                                      
REMARK 500 THE FOLLOWING ATOMS THAT ARE RELATED BY CRYSTALLOGRAPHIC             
REMARK 500 SYMMETRY ARE IN CLOSE CONTACT.  AN ATOM LOCATED WITHIN 0.15          
REMARK 500 ANGSTROMS OF A SYMMETRY RELATED ATOM IS ASSUMED TO BE ON A           
REMARK 500 SPECIAL POSITION AND IS, THEREFORE, LISTED IN REMARK 375             
REMARK 500 INSTEAD OF REMARK 500.  ATOMS WITH NON-BLANK ALTERNATE               
REMARK 500 LOCATION INDICATORS ARE NOT INCLUDED IN THE CALCULATIONS.            
REMARK 500                                                                      
REMARK 500 DISTANCE CUTOFF:                                                     
REMARK 500 2.2 ANGSTROMS FOR CONTACTS NOT INVOLVING HYDROGEN ATOMS              
REMARK 500 1.6 ANGSTROMS FOR CONTACTS INVOLVING HYDROGEN ATOMS                  
REMARK 500                                                                      
REMARK 500  ATM1  RES C  SSEQI   ATM2  RES C  SSEQI  SSYMOP   DISTANCE          
REMARK 500   CG   MET A   158     O    HOH     778     4566     2.02            
REMARK 500   O    HOH     629     O    HOH     715     3656     2.17            
REMARK 500   SD   MET A   158     O    HOH     778     4566     2.18            
REMARK 500                                                                      
REMARK 500 GEOMETRY AND STEREOCHEMISTRY                                         
REMARK 500 SUBTOPIC: COVALENT BOND LENGTHS                                      
REMARK 500                                                                      
REMARK 500 THE STEREOCHEMICAL PARAMETERS OF THE FOLLOWING RESIDUES              
REMARK 500 HAVE VALUES WHICH DEVIATE FROM EXPECTED VALUES BY MORE               
REMARK 500 THAN 6*RMSD (M=MODEL NUMBER; RES=RESIDUE NAME; C=CHAIN               
REMARK 500 IDENTIFIER; SSEQ=SEQUENCE NUMBER; I=INSERTION CODE).                 
REMARK 500                                                                      
REMARK 500 STANDARD TABLE:                                                      
REMARK 500 FORMAT: (10X,I3,1X,2(A3,1X,A1,I4,A1,1X,A4,3X),F6.3)                  
REMARK 500                                                                      
REMARK 500 EXPECTED VALUES: ENGH AND HUBER, 1991                                
REMARK 500                                                                      
REMARK 500  M RES CSSEQI ATM1   RES CSSEQI ATM2   DEVIATION                     
REMARK 500    VAL A  37   CB    VAL A  37   CG1    0.101                        
REMARK 500    VAL A  37   CB    VAL A  37   CG2    0.127                        
REMARK 500    SER A 277   CB    SER A 277   OG    -0.115                        
REMARK 500    LEU A 347   CG    LEU A 347   CD1    0.110                        
REMARK 500                                                                      
REMARK 500 GEOMETRY AND STEREOCHEMISTRY                                         
REMARK 500 SUBTOPIC: COVALENT BOND ANGLES                                       
REMARK 500                                                                      
REMARK 500 THE STEREOCHEMICAL PARAMETERS OF THE FOLLOWING RESIDUES              
REMARK 500 HAVE VALUES WHICH DEVIATE FROM EXPECTED VALUES BY MORE               
REMARK 500 THAN 6*RMSD (M=MODEL NUMBER; RES=RESIDUE NAME; C=CHAIN               
REMARK 500 IDENTIFIER; SSEQ=SEQUENCE NUMBER; I=INSERTION CODE).                 
REMARK 500                                                                      
REMARK 500 STANDARD TABLE:                                                      
REMARK 500 FORMAT: (10X,I3,1X,A3,1X,A1,I4,A1,3(1X,A4,2X),12X,F5.1)              
REMARK 500                                                                      
REMARK 500 EXPECTED VALUES: ENGH AND HUBER, 1991                                
REMARK 500                                                                      
REMARK 500  M RES CSSEQI ATM1   ATM2   ATM3                                     
REMARK 500    ARG A  42   CD  -  NE  -  CZ  ANGL. DEV. = 17.8 DEGREES           
REMARK 500    MET A 158   CA  -  CB  -  CG  ANGL. DEV. =-17.1 DEGREES           
REMARK 500    LYS A 253   CD  -  CE  -  NZ  ANGL. DEV. = 20.8 DEGREES           
REMARK 500    SER A 277   CA  -  CB  -  OG  ANGL. DEV. = 22.4 DEGREES           
REMARK 500                                                                      
REMARK 500 GEOMETRY AND STEREOCHEMISTRY                                         
REMARK 500 SUBTOPIC: NON-CIS, NON-TRANS                                         
REMARK 500                                                                      
REMARK 500 THE FOLLOWING PEPTIDE BONDS DEVIATE SIGNIFICANTLY FROM BOTH          
REMARK 500 CIS AND TRANS CONFORMATION.  CIS BONDS, IF ANY, ARE LISTED           
REMARK 500 ON CISPEP RECORDS.  TRANS IS DEFINED AS 180 +/- 30 AND               
REMARK 500 CIS IS DEFINED AS 0 +/- 30 DEGREES.                                  
REMARK 500                                 MODEL     OMEGA                      
REMARK 500 ASN A    2    TYR A    3                 -147.06                     
REMARK 525                                                                      
REMARK 525 SOLVENT                                                              
REMARK 525 THE FOLLOWING SOLVENT MOLECULES LIE FARTHER THAN EXPECTED            
REMARK 525 FROM THE PROTEIN OR NUCLEIC ACID MOLECULE AND MAY BE                 
REMARK 525 ASSOCIATED WITH A SYMMETRY RELATED MOLECULE (M=MODEL                 
REMARK 525 NUMBER; RES=RESIDUE NAME; C=CHAIN IDENTIFIER; SSEQ=SEQUENCE          
REMARK 525 NUMBER; I=INSERTION CODE):                                           
REMARK 525                                                                      
REMARK 525  M RES CSSEQI                                                        
REMARK 525    HOH   431        DISTANCE =  5.01 ANGSTROMS                       
REMARK 525    HOH   462        DISTANCE = 27.42 ANGSTROMS                       
REMARK 525    HOH   469        DISTANCE = 12.91 ANGSTROMS                       
REMARK 525    HOH   470        DISTANCE =  6.40 ANGSTROMS                       
REMARK 525    HOH   472        DISTANCE =  7.10 ANGSTROMS                       
REMARK 525    HOH   479        DISTANCE = 13.10 ANGSTROMS                       
REMARK 525    HOH   480        DISTANCE = 22.92 ANGSTROMS                       
REMARK 525    HOH   489        DISTANCE =  5.04 ANGSTROMS                       
REMARK 525    HOH   498        DISTANCE = 11.38 ANGSTROMS                       
REMARK 525    HOH   501        DISTANCE = 22.92 ANGSTROMS                       
REMARK 525    HOH   610        DISTANCE = 11.60 ANGSTROMS                       
REMARK 525    HOH   612        DISTANCE = 21.17 ANGSTROMS                       
REMARK 525    HOH   617        DISTANCE = 19.83 ANGSTROMS                       
REMARK 525    HOH   635        DISTANCE =  5.53 ANGSTROMS                       
REMARK 525    HOH   642        DISTANCE =  5.85 ANGSTROMS                       
REMARK 525    HOH   647        DISTANCE =  6.80 ANGSTROMS                       
REMARK 525    HOH   651        DISTANCE =  9.67 ANGSTROMS                       
REMARK 525    HOH   654        DISTANCE = 11.01 ANGSTROMS                       
REMARK 525    HOH   659        DISTANCE =  7.69 ANGSTROMS                       
REMARK 525    HOH   660        DISTANCE = 10.97 ANGSTROMS                       
REMARK 525    HOH   663        DISTANCE =  5.46 ANGSTROMS                       
REMARK 525    HOH   667        DISTANCE = 19.44 ANGSTROMS                       
REMARK 525    HOH   669        DISTANCE = 18.68 ANGSTROMS                       
REMARK 525    HOH   670        DISTANCE = 11.69 ANGSTROMS                       
REMARK 525    HOH   675        DISTANCE =  8.24 ANGSTROMS                       
REMARK 525    HOH   686        DISTANCE =  6.87 ANGSTROMS                       
REMARK 525    HOH   749        DISTANCE = 37.96 ANGSTROMS                       
REMARK 525    HOH   750        DISTANCE =  7.18 ANGSTROMS                       
REMARK 525    HOH   768        DISTANCE =  7.84 ANGSTROMS                       
REMARK 525    HOH   778        DISTANCE =  8.02 ANGSTROMS                       
REMARK 525    HOH   779        DISTANCE =  8.75 ANGSTROMS                       
DBREF  1XIF A    2   388  UNP    P24300   XYLA_STRRU       1    387             
SEQADV 1XIF GLN A   41  UNP  P24300    ARG    40 CONFLICT                       
SEQRES   1 A  388  MET ASN TYR GLN PRO THR PRO GLU ASP ARG PHE THR PHE          
SEQRES   2 A  388  GLY LEU TRP THR VAL GLY TRP GLN GLY ARG ASP PRO PHE          
SEQRES   3 A  388  GLY ASP ALA THR ARG ARG ALA LEU ASP PRO VAL GLU SER          
SEQRES   4 A  388  VAL GLN ARG LEU ALA GLU LEU GLY ALA HIS GLY VAL THR          
SEQRES   5 A  388  PHE HIS ASP ASP ASP LEU ILE PRO PHE GLY SER SER ASP          
SEQRES   6 A  388  SER GLU ARG GLU GLU HIS VAL LYS ARG PHE ARG GLN ALA          
SEQRES   7 A  388  LEU ASP ASP THR GLY MET LYS VAL PRO MET ALA THR THR          
SEQRES   8 A  388  ASN LEU PHE THR HIS PRO VAL PHE LYS ASP GLY GLY PHE          
SEQRES   9 A  388  THR ALA ASN ASP ARG ASP VAL ARG ARG TYR ALA LEU ARG          
SEQRES  10 A  388  LYS THR ILE ARG ASN ILE ASP LEU ALA VAL GLU LEU GLY          
SEQRES  11 A  388  ALA GLU THR TYR VAL ALA TRP GLY GLY ARG GLU GLY ALA          
SEQRES  12 A  388  GLU SER GLY GLY ALA LYS ASP VAL ARG ASP ALA LEU ASP          
SEQRES  13 A  388  ARG MET LYS GLU ALA PHE ASP LEU LEU GLY GLU TYR VAL          
SEQRES  14 A  388  THR SER GLN GLY TYR ASP ILE ARG PHE ALA ILE GLU PRO          
SEQRES  15 A  388  LYS PRO ASN GLU PRO ARG GLY ASP ILE LEU LEU PRO THR          
SEQRES  16 A  388  VAL GLY HIS ALA LEU ALA PHE ILE GLU ARG LEU GLU ARG          
SEQRES  17 A  388  PRO GLU LEU TYR GLY VAL ASN PRO GLU VAL GLY HIS GLU          
SEQRES  18 A  388  GLN MET ALA GLY LEU ASN PHE PRO HIS GLY ILE ALA GLN          
SEQRES  19 A  388  ALA LEU TRP ALA GLY LYS LEU PHE HIS ILE ASP LEU ASN          
SEQRES  20 A  388  GLY GLN ASN GLY ILE LYS TYR ASP GLN ASP LEU ARG PHE          
SEQRES  21 A  388  GLY ALA GLY ASP LEU ARG ALA ALA PHE TRP LEU VAL ASP          
SEQRES  22 A  388  LEU LEU GLU SER ALA GLY TYR SER GLY PRO ARG HIS PHE          
SEQRES  23 A  388  ASP PHE LYS PRO PRO ARG THR GLU ASP PHE ASP GLY VAL          
SEQRES  24 A  388  TRP ALA SER ALA ALA GLY CYS MET ARG ASN TYR LEU ILE          
SEQRES  25 A  388  LEU LYS GLU ARG ALA ALA ALA PHE ARG ALA ASP PRO GLU          
SEQRES  26 A  388  VAL GLN GLU ALA LEU ARG ALA SER ARG LEU ASP GLU LEU          
SEQRES  27 A  388  ALA ARG PRO THR ALA ALA ASP GLY LEU GLN ALA LEU LEU          
SEQRES  28 A  388  ASP ASP ARG SER ALA PHE GLU GLU PHE ASP VAL ASP ALA          
SEQRES  29 A  388  ALA ALA ALA ARG GLY MET ALA PHE GLU ARG LEU ASP GLN          
SEQRES  30 A  388  LEU ALA MET ASP HIS LEU LEU GLY ALA ARG GLY                  
FTNOTE   1 ASN 2 - TYR 3 OMEGA =212.94 PEPTIDE BOND DEVIATES                    
FTNOTE   1  SIGNIFICANTLY FROM TRANS CONFORMATION                               
FTNOTE   2 CIS PROLINE - PRO 187                                                
HET    GLC    389      12                                                       
HET     MN    390       1                                                       
HET     MN    391       1                                                       
HETNAM     GLC GLUCOSE                                                          
HETNAM      MN MANGANESE (II) ION                                               
FORMUL   2  GLC    C6 H12 O6                                                    
FORMUL   3   MN    2(MN 2+)                                                     
FORMUL   5  HOH   *380(H2 O)                                                    
HELIX    1   1 THR A    6  ASP A    9  5                                   4    
HELIX    2   2 LEU A   15  GLY A   19  1                                   5    
HELIX    3   3 ASP A   35  GLY A   47  1                                  13    
HELIX    4   4 ASP A   55  ILE A   59  1                                   5    
HELIX    5   5 SER A   64  GLY A   83  1                                  20    
HELIX    6   6 HIS A   96  LYS A  100  5                                   5    
HELIX    7   7 ASP A  108  LEU A  129  1                                  22    
HELIX    8   8 SER A  145  LYS A  149  5                                   5    
HELIX    9   9 ASP A  150  GLY A  173  1                                  24    
HELIX   10  10 THR A  195  GLU A  204  1                                  10    
HELIX   11  11 ARG A  208  GLU A  210  5                                   3    
HELIX   12  12 GLU A  217  MET A  223  1                                   7    
HELIX   13  13 ASN A  227  ALA A  238  1                                  12    
HELIX   14  14 ASP A  264  ALA A  278  1                                  15    
HELIX   15  15 ASP A  295  ASP A  323  1                                  29    
HELIX   16  16 ASP A  323  SER A  333  1                                  11    
HELIX   17  17 ARG A  334  ALA A  339  1                                   6    
HELIX   18  18 GLY A  346  ASP A  353  1                                   8    
HELIX   19  19 ARG A  354  PHE A  357  5                                   4    
HELIX   20  20 ASP A  361  ALA A  367  1                                   7    
HELIX   21  21 ALA A  371  GLY A  385  1                                  15    
SHEET    1   A 8 TYR A 212  VAL A 214  0                                        
SHEET    2   A 8 ARG A 177  ILE A 180  1  O  PHE A 178   N  GLY A 213           
SHEET    3   A 8 THR A 133  ALA A 136  1  N  TYR A 134   O  ARG A 177           
SHEET    4   A 8 MET A  88  THR A  90  1  O  ALA A  89   N  VAL A 135           
SHEET    5   A 8 GLY A  50  HIS A  54  1  O  PHE A  53   N  THR A  90           
SHEET    6   A 8 PHE A  11  GLY A  14  1  O  PHE A  11   N  GLY A  50           
SHEET    7   A 8 ARG A 284  PHE A 286  1  O  ARG A 284   N  THR A  12           
SHEET    8   A 8 ASP A 245  LEU A 246  1  N  LEU A 246   O  HIS A 285           
SHEET    1   B 2 GLY A 142  ALA A 143  0                                        
SHEET    2   B 2 ASP A 190  ILE A 191 -1  O  ASP A 190   N  ALA A 143           
CISPEP   1 GLU A  186    PRO A  187          0        17.85                     
CRYST1   93.860   99.530  103.080  90.00  90.00  90.00 I 2 2 2       8          
ORIGX1      1.000000  0.000000  0.000000        0.00000                         
ORIGX2      0.000000  1.000000  0.000000        0.00000                         
ORIGX3      0.000000  0.000000  1.000000        0.00000                         
SCALE1      0.010654  0.000000  0.000000        0.00000                         
SCALE2      0.000000  0.010047  0.000000        0.00000                         
SCALE3      0.000000  0.000000  0.009701        0.00000                         
ATOM      1  N   MET A   1      43.272  41.196  90.261  1.00 67.41           N  
ATOM      2  CA  MET A   1      42.769  41.922  89.092  1.00 66.75           C  
ATOM      3  C   MET A   1      42.907  40.921  87.942  1.00 64.34           C  
ATOM      4  O   MET A   1      43.874  41.044  87.178  1.00 64.37           O  
ATOM      5  CB  MET A   1      43.467  43.232  88.731  1.00 70.03           C  
ATOM      6  CG  MET A   1      44.893  43.293  89.256  1.00 73.81           C  
ATOM      7  SD  MET A   1      45.324  44.951  89.883  1.00 76.42           S  
ATOM      8  CE  MET A   1      45.969  45.633  88.340  1.00 76.79           C  
ATOM      9  N   ASN A   2      41.926  40.015  87.995  1.00 60.48           N  
ATOM     10  CA  ASN A   2      41.816  39.097  86.822  1.00 55.53           C  
ATOM     11  C   ASN A   2      40.393  39.106  86.243  1.00 50.18           C  
ATOM     12  O   ASN A   2      39.473  39.835  86.641  1.00 51.40           O  
ATOM     13  CB  ASN A   2      42.448  37.721  87.128  1.00 56.96           C  
ATOM     14  CG  ASN A   2      43.840  37.804  86.439  1.00 57.14           C  
ATOM     15  OD1 ASN A   2      44.009  38.387  85.354  1.00 56.14           O  
ATOM     16  ND2 ASN A   2      44.848  37.227  87.092  1.00 57.75           N  
ATOM     17  N   TYR A   3      40.313  38.412  85.125  1.00 39.66           N  
ATOM     18  CA  TYR A   3      39.446  38.695  83.999  1.00 29.90           C  
ATOM     19  C   TYR A   3      39.035  37.336  83.477  1.00 28.63           C  
ATOM     20  O   TYR A   3      39.515  36.927  82.413  1.00 28.30           O  
ATOM     21  CB  TYR A   3      40.249  39.448  82.988  1.00 21.76           C  
ATOM     22  CG  TYR A   3      40.701  40.827  83.391  1.00 17.64           C  
ATOM     23  CD1 TYR A   3      39.796  41.878  83.358  1.00 16.59           C  
ATOM     24  CD2 TYR A   3      42.005  41.059  83.835  1.00 17.12           C  
ATOM     25  CE1 TYR A   3      40.197  43.150  83.732  1.00 18.40           C  
ATOM     26  CE2 TYR A   3      42.405  42.329  84.220  1.00 17.79           C  
ATOM     27  CZ  TYR A   3      41.498  43.370  84.162  1.00 19.01           C  
ATOM     28  OH  TYR A   3      41.883  44.635  84.537  1.00 20.90           O  
ATOM     29  N   GLN A   4      38.245  36.661  84.280  1.00 26.45           N  
ATOM     30  CA  GLN A   4      37.854  35.273  83.992  1.00 25.84           C  
ATOM     31  C   GLN A   4      36.527  35.210  83.258  1.00 20.68           C  
ATOM     32  O   GLN A   4      35.492  35.724  83.709  1.00 17.94           O  
ATOM     33  CB  GLN A   4      37.848  34.542  85.352  1.00 34.14           C  
ATOM     34  CG  GLN A   4      38.417  33.152  85.361  1.00 45.76           C  
ATOM     35  CD  GLN A   4      37.656  31.919  84.935  1.00 52.89           C  
ATOM     36  OE1 GLN A   4      37.665  30.930  85.716  1.00 57.80           O  
ATOM     37  NE2 GLN A   4      37.013  31.765  83.757  1.00 54.87           N  
ATOM     38  N   PRO A   5      36.487  34.585  82.084  1.00 17.67           N  
ATOM     39  CA  PRO A   5      35.242  34.451  81.368  1.00 16.90           C  
ATOM     40  C   PRO A   5      34.343  33.421  82.030  1.00 18.70           C  
ATOM     41  O   PRO A   5      34.804  32.405  82.568  1.00 18.73           O  
ATOM     42  CB  PRO A   5      35.665  34.043  79.973  1.00 16.56           C  
ATOM     43  CG  PRO A   5      37.038  33.454  80.112  1.00 16.62           C  
ATOM     44  CD  PRO A   5      37.645  34.038  81.367  1.00 17.52           C  
ATOM     45  N   THR A   6      33.051  33.679  81.945  1.00 17.74           N  
ATOM     46  CA  THR A   6      32.049  32.649  82.165  1.00 20.22           C  
ATOM     47  C   THR A   6      31.123  32.551  80.988  1.00 19.73           C  
ATOM     48  O   THR A   6      31.014  33.547  80.258  1.00 17.39           O  
ATOM     49  CB  THR A   6      31.251  33.070  83.413  1.00 19.11           C  
ATOM     50  OG1 THR A   6      30.589  34.325  83.163  1.00 19.06           O  
ATOM     51  CG2 THR A   6      32.169  33.278  84.592  1.00 24.44           C  
ATOM     52  N   PRO A   7      30.402  31.432  80.882  1.00 21.24           N  
ATOM     53  CA  PRO A   7      29.379  31.261  79.827  1.00 20.64           C  
ATOM     54  C   PRO A   7      28.434  32.448  79.690  1.00 20.53           C  
ATOM     55  O   PRO A   7      27.961  32.743  78.571  1.00 19.61           O  
ATOM     56  CB  PRO A   7      28.701  29.924  80.152  1.00 21.80           C  
ATOM     57  CG  PRO A   7      29.718  29.164  80.962  1.00 21.81           C  
ATOM     58  CD  PRO A   7      30.575  30.210  81.670  1.00 21.36           C  
ATOM     59  N   GLU A   8      28.188  33.205  80.757  1.00 19.21           N  
ATOM     60  CA  GLU A   8      27.340  34.395  80.700  1.00 21.84           C  
ATOM     61  C   GLU A   8      27.908  35.536  79.841  1.00 21.01           C  
ATOM     62  O   GLU A   8      27.148  36.424  79.409  1.00 20.52           O  
ATOM     63  CB  GLU A   8      27.095  34.993  82.089  1.00 30.63           C  
ATOM     64  CG  GLU A   8      26.481  34.243  83.242  1.00 41.72           C  
ATOM     65  CD  GLU A   8      26.699  32.740  83.313  1.00 47.90           C  
ATOM     66  OE1 GLU A   8      27.919  32.390  83.422  1.00 49.69           O  
ATOM     67  OE2 GLU A   8      25.705  31.938  83.268  1.00 50.44           O  
ATOM     68  N   ASP A   9      29.223  35.585  79.624  1.00 18.76           N  
ATOM     69  CA  ASP A   9      29.798  36.553  78.697  1.00 16.13           C  
ATOM     70  C   ASP A   9      29.533  36.258  77.228  1.00 14.75           C  
ATOM     71  O   ASP A   9      29.871  37.089  76.371  1.00 15.42           O  
ATOM     72  CB  ASP A   9      31.321  36.594  78.924  1.00 17.02           C  
ATOM     73  CG  ASP A   9      31.681  37.102  80.329  1.00 19.91           C  
ATOM     74  OD1 ASP A   9      31.143  38.136  80.786  1.00 19.79           O  
ATOM     75  OD2 ASP A   9      32.531  36.490  81.021  1.00 17.25           O  
ATOM     76  N   ARG A  10      28.993  35.086  76.920  1.00 11.04           N  
ATOM     77  CA  ARG A  10      28.545  34.786  75.570  1.00 11.71           C  
ATOM     78  C   ARG A  10      29.687  34.704  74.574  1.00  8.82           C  
ATOM     79  O   ARG A  10      29.503  35.012  73.370  1.00  9.65           O  
ATOM     80  CB  ARG A  10      27.575  35.893  75.128  1.00 17.22           C  
ATOM     81  CG  ARG A  10      26.170  35.820  75.691  1.00 28.14           C  
ATOM     82  CD  ARG A  10      25.376  34.863  74.794  1.00 36.63           C  
ATOM     83  NE  ARG A  10      24.515  35.524  73.821  1.00 42.62           N  
ATOM     84  CZ  ARG A  10      23.700  35.072  72.884  1.00 45.23           C  
ATOM     85  NH1 ARG A  10      23.540  33.771  72.616  1.00 46.64           N  
ATOM     86  NH2 ARG A  10      22.955  35.893  72.111  1.00 44.99           N  
ATOM     87  N   PHE A  11      30.837  34.230  75.011  1.00  6.39           N  
ATOM     88  CA  PHE A  11      31.971  34.028  74.092  1.00  5.94           C  
ATOM     89  C   PHE A  11      31.855  32.738  73.269  1.00  3.86           C  
ATOM     90  O   PHE A  11      31.697  31.664  73.876  1.00  5.30           O  
ATOM     91  CB  PHE A  11      33.283  34.035  74.872  1.00  6.28           C  
ATOM     92  CG  PHE A  11      33.646  35.354  75.509  1.00  6.76           C  
ATOM     93  CD1 PHE A  11      33.654  36.511  74.745  1.00  6.35           C  
ATOM     94  CD2 PHE A  11      33.983  35.398  76.863  1.00  7.04           C  
ATOM     95  CE1 PHE A  11      34.017  37.717  75.327  1.00  7.54           C  
ATOM     96  CE2 PHE A  11      34.358  36.613  77.427  1.00  7.73           C  
ATOM     97  CZ  PHE A  11      34.384  37.776  76.681  1.00  8.00           C  
ATOM     98  N   THR A  12      31.963  32.793  71.949  1.00  2.50           N  
ATOM     99  CA  THR A  12      31.828  31.617  71.078  1.00  2.50           C  
ATOM    100  C   THR A  12      33.044  31.572  70.122  1.00  2.50           C  
ATOM    101  O   THR A  12      33.687  32.616  69.941  1.00  2.50           O  
ATOM    102  CB  THR A  12      30.498  31.590  70.310  1.00  2.50           C  
ATOM    103  OG1 THR A  12      30.509  32.747  69.502  1.00  4.02           O  
ATOM    104  CG2 THR A  12      29.361  31.706  71.340  1.00  2.50           C  
ATOM    105  N   PHE A  13      33.230  30.341  69.652  1.00  3.23           N  
ATOM    106  CA  PHE A  13      34.363  30.057  68.760  1.00  4.03           C  
ATOM    107  C   PHE A  13      33.995  29.148  67.608  1.00  4.34           C  
ATOM    108  O   PHE A  13      33.299  28.150  67.895  1.00  5.69           O  
ATOM    109  CB  PHE A  13      35.505  29.373  69.521  1.00  3.69           C  
ATOM    110  CG  PHE A  13      36.210  30.236  70.535  1.00  7.96           C  
ATOM    111  CD1 PHE A  13      35.692  30.353  71.814  1.00  6.90           C  
ATOM    112  CD2 PHE A  13      37.396  30.869  70.225  1.00  8.25           C  
ATOM    113  CE1 PHE A  13      36.348  31.111  72.776  1.00  8.33           C  
ATOM    114  CE2 PHE A  13      38.072  31.668  71.182  1.00  8.40           C  
ATOM    115  CZ  PHE A  13      37.532  31.777  72.463  1.00  7.93           C  
ATOM    116  N   GLY A  14      34.498  29.408  66.398  1.00  2.66           N  
ATOM    117  CA  GLY A  14      34.205  28.462  65.310  1.00  2.50           C  
ATOM    118  C   GLY A  14      35.034  27.190  65.551  1.00  2.65           C  
ATOM    119  O   GLY A  14      36.169  27.295  66.012  1.00  3.53           O  
ATOM    120  N   LEU A  15      34.490  26.021  65.173  1.00  3.60           N  
ATOM    121  CA  LEU A  15      35.350  24.814  65.143  1.00  4.48           C  
ATOM    122  C   LEU A  15      36.644  24.958  64.354  1.00  5.00           C  
ATOM    123  O   LEU A  15      37.678  24.370  64.667  1.00  6.19           O  
ATOM    124  CB  LEU A  15      34.502  23.640  64.570  1.00  5.14           C  
ATOM    125  CG  LEU A  15      33.432  23.101  65.529  1.00  7.29           C  
ATOM    126  CD1 LEU A  15      32.802  21.902  64.832  1.00  7.06           C  
ATOM    127  CD2 LEU A  15      33.952  22.701  66.894  1.00  7.36           C  
ATOM    128  N   TRP A  16      36.576  25.737  63.278  1.00  4.32           N  
ATOM    129  CA  TRP A  16      37.666  25.924  62.322  1.00  4.53           C  
ATOM    130  C   TRP A  16      38.740  26.837  62.880  1.00  4.62           C  
ATOM    131  O   TRP A  16      39.763  27.024  62.193  1.00  5.49           O  
ATOM    132  CB  TRP A  16      37.116  26.492  60.999  1.00  3.16           C  
ATOM    133  CG  TRP A  16      36.585  27.882  61.128  1.00  3.71           C  
ATOM    134  CD1 TRP A  16      37.291  29.058  60.951  1.00  3.71           C  
ATOM    135  CD2 TRP A  16      35.245  28.300  61.468  1.00  3.63           C  
ATOM    136  NE1 TRP A  16      36.488  30.172  61.135  1.00  4.07           N  
ATOM    137  CE2 TRP A  16      35.228  29.708  61.465  1.00  4.64           C  
ATOM    138  CE3 TRP A  16      34.074  27.557  61.740  1.00  2.50           C  
ATOM    139  CZ2 TRP A  16      34.058  30.438  61.730  1.00  2.98           C  
ATOM    140  CZ3 TRP A  16      32.946  28.326  62.024  1.00  2.55           C  
ATOM    141  CH2 TRP A  16      32.922  29.717  62.026  1.00  2.50           C  
ATOM    142  N   THR A  17      38.519  27.445  64.031  1.00  2.50           N  
ATOM    143  CA  THR A  17      39.433  28.446  64.585  1.00  3.07           C  
ATOM    144  C   THR A  17      40.514  27.699  65.386  1.00  5.27           C  
ATOM    145  O   THR A  17      41.618  27.574  64.838  1.00  6.18           O  
ATOM    146  CB  THR A  17      38.776  29.539  65.450  1.00  3.99           C  
ATOM    147  OG1 THR A  17      38.180  28.914  66.613  1.00  2.78           O  
ATOM    148  CG2 THR A  17      37.731  30.306  64.635  1.00  4.34           C  
ATOM    149  N   VAL A  18      40.213  27.216  66.589  1.00  4.00           N  
ATOM    150  CA  VAL A  18      41.145  26.338  67.300  1.00  3.63           C  
ATOM    151  C   VAL A  18      41.478  25.078  66.513  1.00  4.83           C  
ATOM    152  O   VAL A  18      42.558  24.520  66.787  1.00  6.62           O  
ATOM    153  CB  VAL A  18      40.553  25.995  68.688  1.00  3.21           C  
ATOM    154  CG1 VAL A  18      40.443  27.322  69.462  1.00  3.74           C  
ATOM    155  CG2 VAL A  18      39.222  25.269  68.644  1.00  2.50           C  
ATOM    156  N   GLY A  19      40.627  24.662  65.584  1.00  3.95           N  
ATOM    157  CA  GLY A  19      40.893  23.522  64.736  1.00  5.36           C  
ATOM    158  C   GLY A  19      41.780  23.780  63.521  1.00  6.96           C  
ATOM    159  O   GLY A  19      42.033  22.788  62.780  1.00  8.73           O  
ATOM    160  N   TRP A  20      42.225  25.015  63.317  1.00  6.43           N  
ATOM    161  CA  TRP A  20      43.049  25.281  62.115  1.00  7.18           C  
ATOM    162  C   TRP A  20      44.377  24.526  62.222  1.00  7.66           C  
ATOM    163  O   TRP A  20      45.132  24.783  63.190  1.00  8.05           O  
ATOM    164  CB  TRP A  20      43.290  26.777  61.961  1.00  5.18           C  
ATOM    165  CG  TRP A  20      44.078  27.138  60.725  1.00  7.90           C  
ATOM    166  CD1 TRP A  20      43.736  26.830  59.442  1.00  8.94           C  
ATOM    167  CD2 TRP A  20      45.310  27.869  60.647  1.00  7.52           C  
ATOM    168  NE1 TRP A  20      44.666  27.342  58.569  1.00  9.34           N  
ATOM    169  CE2 TRP A  20      45.638  27.983  59.272  1.00  8.38           C  
ATOM    170  CE3 TRP A  20      46.135  28.468  61.608  1.00  5.77           C  
ATOM    171  CZ2 TRP A  20      46.780  28.646  58.808  1.00  8.73           C  
ATOM    172  CZ3 TRP A  20      47.257  29.132  61.156  1.00  5.11           C  
ATOM    173  CH2 TRP A  20      47.578  29.194  59.783  1.00  7.59           C  
ATOM    174  N   GLN A  21      44.632  23.665  61.236  1.00  6.96           N  
ATOM    175  CA  GLN A  21      45.890  22.888  61.255  1.00  6.63           C  
ATOM    176  C   GLN A  21      47.122  23.658  60.807  1.00  6.08           C  
ATOM    177  O   GLN A  21      48.218  23.083  60.918  1.00  7.99           O  
ATOM    178  CB  GLN A  21      45.772  21.655  60.343  1.00  8.04           C  
ATOM    179  CG  GLN A  21      44.793  20.670  60.993  1.00 13.49           C  
ATOM    180  CD  GLN A  21      44.774  19.403  60.110  1.00 18.12           C  
ATOM    181  OE1 GLN A  21      43.811  19.223  59.385  1.00 19.90           O  
ATOM    182  NE2 GLN A  21      45.860  18.638  60.231  1.00 18.31           N  
ATOM    183  N   GLY A  22      46.988  24.870  60.321  1.00  3.70           N  
ATOM    184  CA  GLY A  22      48.130  25.694  59.995  1.00  5.46           C  
ATOM    185  C   GLY A  22      48.636  25.561  58.568  1.00  8.39           C  
ATOM    186  O   GLY A  22      49.748  26.075  58.311  1.00  7.97           O  
ATOM    187  N   ARG A  23      47.846  24.994  57.701  1.00  8.93           N  
ATOM    188  CA  ARG A  23      48.154  25.008  56.252  1.00 14.54           C  
ATOM    189  C   ARG A  23      47.978  26.412  55.728  1.00 13.92           C  
ATOM    190  O   ARG A  23      46.908  27.004  55.982  1.00 14.50           O  
ATOM    191  CB  ARG A  23      47.283  23.968  55.535  1.00 19.85           C  
ATOM    192  CG  ARG A  23      47.900  23.064  54.506  1.00 32.07           C  
ATOM    193  CD  ARG A  23      46.832  22.031  54.038  1.00 40.66           C  
ATOM    194  NE  ARG A  23      46.841  20.853  54.901  1.00 47.66           N  
ATOM    195  CZ  ARG A  23      46.068  20.378  55.863  1.00 50.19           C  
ATOM    196  NH1 ARG A  23      44.935  20.958  56.256  1.00 49.85           N  
ATOM    197  NH2 ARG A  23      46.426  19.234  56.476  1.00 50.51           N  
ATOM    198  N   ASP A  24      48.960  27.006  55.064  1.00 11.95           N  
ATOM    199  CA  ASP A  24      48.838  28.422  54.541  1.00 10.87           C  
ATOM    200  C   ASP A  24      49.223  28.265  53.050  1.00 13.25           C  
ATOM    201  O   ASP A  24      49.489  27.110  52.636  1.00 11.54           O  
ATOM    202  CB  ASP A  24      49.532  29.386  55.476  1.00  9.51           C  
ATOM    203  CG  ASP A  24      51.037  29.379  55.464  1.00  8.60           C  
ATOM    204  OD1 ASP A  24      51.631  28.828  54.523  1.00  9.33           O  
ATOM    205  OD2 ASP A  24      51.641  29.917  56.389  1.00  7.85           O  
ATOM    206  N   PRO A  25      49.159  29.313  52.232  1.00 16.84           N  
ATOM    207  CA  PRO A  25      49.443  29.190  50.791  1.00 17.17           C  
ATOM    208  C   PRO A  25      50.865  28.690  50.541  1.00 17.06           C  
ATOM    209  O   PRO A  25      51.130  28.171  49.448  1.00 17.60           O  
ATOM    210  CB  PRO A  25      49.163  30.563  50.217  1.00 19.09           C  
ATOM    211  CG  PRO A  25      49.256  31.554  51.388  1.00 19.91           C  
ATOM    212  CD  PRO A  25      49.110  30.738  52.677  1.00 18.42           C  
ATOM    213  N   PHE A  26      51.757  28.823  51.560  1.00 13.99           N  
ATOM    214  CA  PHE A  26      53.150  28.411  51.378  1.00 10.53           C  
ATOM    215  C   PHE A  26      53.630  27.277  52.270  1.00  9.54           C  
ATOM    216  O   PHE A  26      54.851  26.993  52.309  1.00  9.93           O  
ATOM    217  CB  PHE A  26      54.060  29.653  51.589  1.00  8.85           C  
ATOM    218  CG  PHE A  26      53.654  30.760  50.644  1.00 12.23           C  
ATOM    219  CD1 PHE A  26      54.188  30.786  49.365  1.00 14.87           C  
ATOM    220  CD2 PHE A  26      52.746  31.741  51.001  1.00 14.18           C  
ATOM    221  CE1 PHE A  26      53.853  31.786  48.476  1.00 16.21           C  
ATOM    222  CE2 PHE A  26      52.389  32.745  50.120  1.00 13.14           C  
ATOM    223  CZ  PHE A  26      52.952  32.759  48.854  1.00 15.22           C  
ATOM    224  N   GLY A  27      52.761  26.547  52.965  1.00  6.34           N  
ATOM    225  CA  GLY A  27      53.325  25.572  53.929  1.00  4.85           C  
ATOM    226  C   GLY A  27      52.317  24.541  54.329  1.00  7.19           C  
ATOM    227  O   GLY A  27      51.095  24.789  54.257  1.00  9.95           O  
ATOM    228  N   ASP A  28      52.841  23.406  54.735  1.00  6.88           N  
ATOM    229  CA  ASP A  28      52.016  22.298  55.239  1.00  8.23           C  
ATOM    230  C   ASP A  28      51.475  22.510  56.644  1.00  7.15           C  
ATOM    231  O   ASP A  28      51.937  23.413  57.344  1.00  6.22           O  
ATOM    232  CB  ASP A  28      52.890  21.036  55.116  1.00 13.12           C  
ATOM    233  CG  ASP A  28      53.026  20.680  53.625  1.00 20.22           C  
ATOM    234  OD1 ASP A  28      52.353  21.172  52.695  1.00 23.39           O  
ATOM    235  OD2 ASP A  28      53.887  19.833  53.332  1.00 23.56           O  
ATOM    236  N   ALA A  29      50.490  21.632  56.978  1.00  6.59           N  
ATOM    237  CA  ALA A  29      49.974  21.685  58.373  1.00  6.91           C  
ATOM    238  C   ALA A  29      51.076  21.507  59.392  1.00  8.19           C  
ATOM    239  O   ALA A  29      52.002  20.702  59.205  1.00  9.03           O  
ATOM    240  CB  ALA A  29      48.887  20.626  58.517  1.00  6.53           C  
ATOM    241  N   THR A  30      51.005  22.255  60.497  1.00  6.41           N  
ATOM    242  CA  THR A  30      51.938  22.108  61.638  1.00  5.47           C  
ATOM    243  C   THR A  30      51.294  21.427  62.853  1.00  7.14           C  
ATOM    244  O   THR A  30      52.038  21.157  63.817  1.00  7.35           O  
ATOM    245  CB  THR A  30      52.534  23.460  62.082  1.00  2.75           C  
ATOM    246  OG1 THR A  30      51.478  24.308  62.584  1.00  5.72           O  
ATOM    247  CG2 THR A  30      53.265  24.065  60.888  1.00  5.69           C  
ATOM    248  N   ARG A  31      49.994  21.196  62.778  1.00  7.28           N  
ATOM    249  CA  ARG A  31      49.248  20.583  63.879  1.00  6.57           C  
ATOM    250  C   ARG A  31      48.333  19.510  63.330  1.00  7.05           C  
ATOM    251  O   ARG A  31      47.792  19.620  62.206  1.00  8.52           O  
ATOM    252  CB  ARG A  31      48.416  21.622  64.634  1.00  5.08           C  
ATOM    253  CG  ARG A  31      49.271  22.578  65.506  1.00  4.17           C  
ATOM    254  CD  ARG A  31      48.370  23.494  66.309  1.00  5.81           C  
ATOM    255  NE  ARG A  31      47.556  24.428  65.522  1.00  5.78           N  
ATOM    256  CZ  ARG A  31      47.849  25.698  65.197  1.00  7.63           C  
ATOM    257  NH1 ARG A  31      49.035  26.280  65.511  1.00  3.00           N  
ATOM    258  NH2 ARG A  31      46.955  26.472  64.540  1.00  6.95           N  
ATOM    259  N   ARG A  32      48.141  18.508  64.181  1.00  7.99           N  
ATOM    260  CA  ARG A  32      47.185  17.448  63.806  1.00 11.66           C  
ATOM    261  C   ARG A  32      45.762  17.950  63.881  1.00 10.95           C  
ATOM    262  O   ARG A  32      45.516  18.940  64.591  1.00  8.69           O  
ATOM    263  CB  ARG A  32      47.383  16.268  64.749  1.00 18.96           C  
ATOM    264  CG  ARG A  32      46.939  16.607  66.173  1.00 31.26           C  
ATOM    265  CD  ARG A  32      46.373  15.383  66.874  1.00 40.61           C  
ATOM    266  NE  ARG A  32      45.961  15.600  68.268  1.00 45.01           N  
ATOM    267  CZ  ARG A  32      44.693  15.796  68.655  1.00 46.75           C  
ATOM    268  NH1 ARG A  32      43.670  15.820  67.797  1.00 46.54           N  
ATOM    269  NH2 ARG A  32      44.473  15.971  69.955  1.00 47.52           N  
ATOM    270  N   ALA A  33      44.846  17.269  63.236  1.00 10.61           N  
ATOM    271  CA  ALA A  33      43.418  17.618  63.248  1.00 12.32           C  
ATOM    272  C   ALA A  33      42.847  17.388  64.642  1.00 13.70           C  
ATOM    273  O   ALA A  33      43.264  16.465  65.374  1.00 14.51           O  
ATOM    274  CB  ALA A  33      42.691  16.783  62.219  1.00 13.46           C  
ATOM    275  N   LEU A  34      41.959  18.271  65.065  1.00 13.34           N  
ATOM    276  CA  LEU A  34      41.291  18.139  66.340  1.00 12.70           C  
ATOM    277  C   LEU A  34      39.932  17.474  66.148  1.00 13.04           C  
ATOM    278  O   LEU A  34      39.203  17.913  65.228  1.00 13.03           O  
ATOM    279  CB  LEU A  34      41.008  19.499  66.939  1.00 13.98           C  
ATOM    280  CG  LEU A  34      41.969  20.242  67.809  1.00 16.70           C  
ATOM    281  CD1 LEU A  34      41.299  21.516  68.311  1.00 17.45           C  
ATOM    282  CD2 LEU A  34      42.402  19.340  68.951  1.00 18.21           C  
ATOM    283  N   ASP A  35      39.560  16.531  66.983  1.00 12.09           N  
ATOM    284  CA  ASP A  35      38.154  16.110  67.035  1.00 13.96           C  
ATOM    285  C   ASP A  35      37.242  17.206  67.510  1.00 12.44           C  
ATOM    286  O   ASP A  35      37.531  17.711  68.593  1.00 11.96           O  
ATOM    287  CB  ASP A  35      38.143  14.925  68.002  1.00 18.36           C  
ATOM    288  CG  ASP A  35      36.822  14.191  68.093  1.00 23.00           C  
ATOM    289  OD1 ASP A  35      35.759  14.657  67.642  1.00 20.60           O  
ATOM    290  OD2 ASP A  35      36.865  13.074  68.653  1.00 27.80           O  
ATOM    291  N   PRO A  36      36.154  17.537  66.816  1.00 12.49           N  
ATOM    292  CA  PRO A  36      35.187  18.506  67.334  1.00 11.82           C  
ATOM    293  C   PRO A  36      34.786  18.276  68.781  1.00 12.57           C  
ATOM    294  O   PRO A  36      34.576  19.280  69.503  1.00 13.18           O  
ATOM    295  CB  PRO A  36      33.985  18.409  66.399  1.00 10.77           C  
ATOM    296  CG  PRO A  36      34.558  17.869  65.101  1.00 12.94           C  
ATOM    297  CD  PRO A  36      35.747  16.991  65.517  1.00 12.32           C  
ATOM    298  N   VAL A  37      34.734  16.979  69.153  1.00 12.53           N  
ATOM    299  CA  VAL A  37      34.255  16.774  70.615  1.00 12.19           C  
ATOM    300  C   VAL A  37      35.424  17.255  71.567  1.00 14.01           C  
ATOM    301  O   VAL A  37      35.056  17.836  72.648  1.00 11.93           O  
ATOM    302  CB  VAL A  37      33.600  15.520  70.994  1.00 11.89           C  
ATOM    303  CG1 VAL A  37      32.970  14.634  69.790  1.00 12.00           C  
ATOM    304  CG2 VAL A  37      34.297  14.497  72.082  1.00 15.31           C  
ATOM    305  N   GLU A  38      36.662  17.103  71.176  1.00 14.33           N  
ATOM    306  CA  GLU A  38      37.744  17.607  72.030  1.00 15.49           C  
ATOM    307  C   GLU A  38      37.727  19.125  72.131  1.00 11.86           C  
ATOM    308  O   GLU A  38      37.971  19.707  73.206  1.00 10.47           O  
ATOM    309  CB  GLU A  38      39.123  17.116  71.519  1.00 24.49           C  
ATOM    310  CG  GLU A  38      40.178  17.327  72.628  1.00 35.64           C  
ATOM    311  CD  GLU A  38      41.629  17.089  72.219  1.00 41.64           C  
ATOM    312  OE1 GLU A  38      41.752  16.201  71.302  1.00 43.49           O  
ATOM    313  OE2 GLU A  38      42.546  17.749  72.800  1.00 42.80           O  
ATOM    314  N   SER A  39      37.441  19.773  71.001  1.00  9.74           N  
ATOM    315  CA  SER A  39      37.420  21.248  71.029  1.00  8.89           C  
ATOM    316  C   SER A  39      36.278  21.735  71.900  1.00  7.96           C  
ATOM    317  O   SER A  39      36.494  22.727  72.580  1.00  8.28           O  
ATOM    318  CB  SER A  39      37.227  21.886  69.652  1.00 12.49           C  
ATOM    319  OG  SER A  39      38.305  21.454  68.817  1.00 19.08           O  
ATOM    320  N   VAL A  40      35.126  21.078  71.813  1.00  8.05           N  
ATOM    321  CA  VAL A  40      33.976  21.465  72.657  1.00  8.30           C  
ATOM    322  C   VAL A  40      34.375  21.395  74.127  1.00 10.23           C  
ATOM    323  O   VAL A  40      34.124  22.350  74.904  1.00  9.62           O  
ATOM    324  CB  VAL A  40      32.711  20.625  72.357  1.00  7.81           C  
ATOM    325  CG1 VAL A  40      31.561  20.945  73.293  1.00  6.91           C  
ATOM    326  CG2 VAL A  40      32.222  20.899  70.944  1.00  7.66           C  
ATOM    327  N   GLN A  41      35.005  20.295  74.524  1.00 11.18           N  
ATOM    328  CA  GLN A  41      35.377  20.087  75.929  1.00 14.04           C  
ATOM    329  C   GLN A  41      36.421  21.108  76.360  1.00 11.04           C  
ATOM    330  O   GLN A  41      36.315  21.712  77.465  1.00 10.15           O  
ATOM    331  CB  GLN A  41      35.890  18.662  76.174  1.00 20.96           C  
ATOM    332  CG  GLN A  41      34.753  17.677  75.851  1.00 34.14           C  
ATOM    333  CD  GLN A  41      34.960  16.193  76.067  1.00 40.23           C  
ATOM    334  OE1 GLN A  41      34.093  15.340  75.768  1.00 42.79           O  
ATOM    335  NE2 GLN A  41      36.130  15.849  76.617  1.00 43.45           N  
ATOM    336  N   ARG A  42      37.430  21.311  75.507  1.00  8.77           N  
ATOM    337  CA  ARG A  42      38.519  22.268  75.890  1.00  8.85           C  
ATOM    338  C   ARG A  42      38.001  23.699  75.973  1.00  7.36           C  
ATOM    339  O   ARG A  42      38.366  24.420  76.870  1.00  9.08           O  
ATOM    340  CB  ARG A  42      39.745  22.269  74.971  1.00 11.45           C  
ATOM    341  CG  ARG A  42      40.506  20.956  74.898  1.00 21.05           C  
ATOM    342  CD  ARG A  42      41.495  20.721  76.034  1.00 28.88           C  
ATOM    343  NE  ARG A  42      41.368  21.812  76.988  1.00 36.84           N  
ATOM    344  CZ  ARG A  42      42.043  22.806  77.522  1.00 40.45           C  
ATOM    345  NH1 ARG A  42      43.338  23.014  77.332  1.00 40.59           N  
ATOM    346  NH2 ARG A  42      41.428  23.696  78.344  1.00 40.54           N  
ATOM    347  N   LEU A  43      37.146  24.103  75.057  1.00  7.18           N  
ATOM    348  CA  LEU A  43      36.589  25.480  75.077  1.00  6.24           C  
ATOM    349  C   LEU A  43      35.683  25.649  76.280  1.00  5.60           C  
ATOM    350  O   LEU A  43      35.737  26.703  76.884  1.00  7.61           O  
ATOM    351  CB  LEU A  43      35.970  25.604  73.709  1.00  6.42           C  
ATOM    352  CG  LEU A  43      36.417  26.387  72.541  1.00  7.64           C  
ATOM    353  CD1 LEU A  43      37.774  27.102  72.649  1.00  9.62           C  
ATOM    354  CD2 LEU A  43      36.168  25.834  71.147  1.00  7.29           C  
ATOM    355  N   ALA A  44      34.927  24.628  76.655  1.00  7.41           N  
ATOM    356  CA  ALA A  44      34.054  24.718  77.842  1.00  6.37           C  
ATOM    357  C   ALA A  44      34.916  24.961  79.064  1.00  8.41           C  
ATOM    358  O   ALA A  44      34.581  25.795  79.932  1.00  8.25           O  
ATOM    359  CB  ALA A  44      33.229  23.443  77.945  1.00  6.16           C  
ATOM    360  N   GLU A  45      36.038  24.226  79.180  1.00  9.84           N  
ATOM    361  CA  GLU A  45      36.888  24.468  80.356  1.00 12.61           C  
ATOM    362  C   GLU A  45      37.452  25.881  80.432  1.00 12.93           C  
ATOM    363  O   GLU A  45      37.748  26.359  81.534  1.00 13.48           O  
ATOM    364  CB  GLU A  45      38.089  23.515  80.400  1.00 16.37           C  
ATOM    365  CG  GLU A  45      37.654  22.104  80.693  1.00 31.58           C  
ATOM    366  CD  GLU A  45      38.697  21.055  80.351  1.00 40.21           C  
ATOM    367  OE1 GLU A  45      39.751  21.343  79.739  1.00 43.87           O  
ATOM    368  OE2 GLU A  45      38.372  19.890  80.736  1.00 44.79           O  
ATOM    369  N   LEU A  46      37.645  26.528  79.296  1.00 13.59           N  
ATOM    370  CA  LEU A  46      38.202  27.897  79.273  1.00 11.34           C  
ATOM    371  C   LEU A  46      37.121  28.916  79.563  1.00 10.92           C  
ATOM    372  O   LEU A  46      37.501  30.079  79.723  1.00 12.84           O  
ATOM    373  CB  LEU A  46      38.846  28.184  77.909  1.00 11.90           C  
ATOM    374  CG  LEU A  46      40.060  27.373  77.474  1.00 12.30           C  
ATOM    375  CD1 LEU A  46      40.466  27.812  76.085  1.00 15.09           C  
ATOM    376  CD2 LEU A  46      41.205  27.585  78.435  1.00 13.99           C  
ATOM    377  N   GLY A  47      35.846  28.544  79.623  1.00  7.20           N  
ATOM    378  CA  GLY A  47      34.824  29.544  79.950  1.00  6.72           C  
ATOM    379  C   GLY A  47      34.024  29.980  78.728  1.00  7.43           C  
ATOM    380  O   GLY A  47      33.288  30.980  78.841  1.00  9.66           O  
ATOM    381  N   ALA A  48      34.185  29.313  77.594  1.00  5.57           N  
ATOM    382  CA  ALA A  48      33.354  29.713  76.458  1.00  5.43           C  
ATOM    383  C   ALA A  48      31.890  29.359  76.681  1.00  7.07           C  
ATOM    384  O   ALA A  48      31.525  28.430  77.433  1.00  7.14           O  
ATOM    385  CB  ALA A  48      33.872  28.983  75.221  1.00  5.19           C  
ATOM    386  N   HIS A  49      31.001  29.995  75.954  1.00  6.26           N  
ATOM    387  CA  HIS A  49      29.553  29.744  75.942  1.00  6.15           C  
ATOM    388  C   HIS A  49      29.135  28.790  74.859  1.00  6.56           C  
ATOM    389  O   HIS A  49      28.138  28.094  75.057  1.00  7.08           O  
ATOM    390  CB  HIS A  49      28.906  31.131  75.812  1.00 10.96           C  
ATOM    391  CG  HIS A  49      27.460  31.105  75.473  1.00 15.03           C  
ATOM    392  ND1 HIS A  49      26.476  30.900  76.404  1.00 17.31           N  
ATOM    393  CD2 HIS A  49      26.854  31.248  74.269  1.00 16.98           C  
ATOM    394  CE1 HIS A  49      25.304  30.937  75.779  1.00 19.60           C  
ATOM    395  NE2 HIS A  49      25.500  31.135  74.484  1.00 19.13           N  
ATOM    396  N   GLY A  50      29.822  28.740  73.705  1.00  5.72           N  
ATOM    397  CA  GLY A  50      29.350  27.850  72.648  1.00  3.44           C  
ATOM    398  C   GLY A  50      30.292  27.822  71.445  1.00  6.11           C  
ATOM    399  O   GLY A  50      31.350  28.515  71.531  1.00  4.88           O  
ATOM    400  N   VAL A  51      29.925  27.063  70.473  1.00  4.35           N  
ATOM    401  CA  VAL A  51      30.781  26.885  69.297  1.00  6.16           C  
ATOM    402  C   VAL A  51      29.912  27.112  68.067  1.00  6.27           C  
ATOM    403  O   VAL A  51      28.667  27.051  68.139  1.00  7.16           O  
ATOM    404  CB  VAL A  51      31.452  25.493  69.241  1.00  6.95           C  
ATOM    405  CG1 VAL A  51      32.598  25.384  70.239  1.00 11.70           C  
ATOM    406  CG2 VAL A  51      30.434  24.378  69.472  1.00  9.26           C  
ATOM    407  N   THR A  52      30.549  27.292  66.916  1.00  3.52           N  
ATOM    408  CA  THR A  52      29.865  27.396  65.625  1.00  2.98           C  
ATOM    409  C   THR A  52      30.567  26.482  64.632  1.00  2.50           C  
ATOM    410  O   THR A  52      31.692  26.006  64.912  1.00  2.60           O  
ATOM    411  CB  THR A  52      29.874  28.872  65.163  1.00  5.17           C  
ATOM    412  OG1 THR A  52      31.267  29.202  64.866  1.00  4.98           O  
ATOM    413  CG2 THR A  52      29.321  29.844  66.208  1.00  3.78           C  
ATOM    414  N   PHE A  53      29.897  26.253  63.504  1.00  2.50           N  
ATOM    415  CA  PHE A  53      30.462  25.251  62.588  1.00  3.61           C  
ATOM    416  C   PHE A  53      30.052  25.543  61.146  1.00  4.24           C  
ATOM    417  O   PHE A  53      28.939  26.039  60.872  1.00  4.52           O  
ATOM    418  CB  PHE A  53      30.086  23.819  63.050  1.00  3.13           C  
ATOM    419  CG  PHE A  53      28.614  23.456  62.793  1.00  7.48           C  
ATOM    420  CD1 PHE A  53      27.654  23.816  63.749  1.00  8.95           C  
ATOM    421  CD2 PHE A  53      28.191  22.838  61.641  1.00  7.12           C  
ATOM    422  CE1 PHE A  53      26.316  23.535  63.519  1.00 10.06           C  
ATOM    423  CE2 PHE A  53      26.850  22.573  61.428  1.00  7.98           C  
ATOM    424  CZ  PHE A  53      25.885  22.918  62.352  1.00  7.76           C  
ATOM    425  N   HIS A  54      30.926  25.243  60.175  1.00  4.38           N  
ATOM    426  CA  HIS A  54      30.522  24.901  58.838  1.00  3.60           C  
ATOM    427  C   HIS A  54      30.047  23.438  58.818  1.00  4.70           C  
ATOM    428  O   HIS A  54      30.617  22.576  59.517  1.00  3.70           O  
ATOM    429  CB  HIS A  54      31.652  24.981  57.786  1.00  3.68           C  
ATOM    430  CG  HIS A  54      32.384  26.296  57.771  1.00  5.50           C  
ATOM    431  ND1 HIS A  54      33.400  26.595  58.635  1.00  3.46           N  
ATOM    432  CD2 HIS A  54      32.222  27.384  56.949  1.00  3.57           C  
ATOM    433  CE1 HIS A  54      33.831  27.830  58.393  1.00  4.74           C  
ATOM    434  NE2 HIS A  54      33.126  28.333  57.392  1.00  3.84           N  
ATOM    435  N   ASP A  55      29.096  23.178  57.926  1.00  4.03           N  
ATOM    436  CA  ASP A  55      28.708  21.787  57.650  1.00  4.62           C  
ATOM    437  C   ASP A  55      29.949  20.891  57.613  1.00  5.14           C  
ATOM    438  O   ASP A  55      29.990  19.872  58.299  1.00  6.64           O  
ATOM    439  CB  ASP A  55      27.879  21.698  56.375  1.00  6.12           C  
ATOM    440  CG  ASP A  55      28.398  22.296  55.090  1.00  8.93           C  
ATOM    441  OD1 ASP A  55      29.429  23.003  55.091  1.00  7.56           O  
ATOM    442  OD2 ASP A  55      27.716  22.033  54.039  1.00  7.33           O  
ATOM    443  N   ASP A  56      30.939  21.254  56.813  1.00  4.92           N  
ATOM    444  CA  ASP A  56      32.046  20.323  56.533  1.00  5.61           C  
ATOM    445  C   ASP A  56      33.041  20.300  57.677  1.00  7.53           C  
ATOM    446  O   ASP A  56      33.929  19.428  57.613  1.00  7.69           O  
ATOM    447  CB  ASP A  56      32.700  20.685  55.192  1.00  7.95           C  
ATOM    448  CG  ASP A  56      31.772  20.532  53.990  1.00  8.93           C  
ATOM    449  OD1 ASP A  56      30.686  19.975  54.019  1.00 11.51           O  
ATOM    450  OD2 ASP A  56      32.128  21.035  52.900  1.00 11.58           O  
ATOM    451  N   ASP A  57      32.931  21.179  58.681  1.00  5.11           N  
ATOM    452  CA  ASP A  57      33.765  21.018  59.847  1.00  6.17           C  
ATOM    453  C   ASP A  57      33.323  19.832  60.712  1.00  8.81           C  
ATOM    454  O   ASP A  57      34.130  19.212  61.438  1.00  9.50           O  
ATOM    455  CB  ASP A  57      33.697  22.263  60.738  1.00  4.48           C  
ATOM    456  CG  ASP A  57      34.203  23.551  60.124  1.00  5.47           C  
ATOM    457  OD1 ASP A  57      35.106  23.459  59.257  1.00  8.34           O  
ATOM    458  OD2 ASP A  57      33.686  24.634  60.424  1.00  7.12           O  
ATOM    459  N   LEU A  58      32.014  19.638  60.682  1.00  9.89           N  
ATOM    460  CA  LEU A  58      31.359  18.699  61.606  1.00 12.60           C  
ATOM    461  C   LEU A  58      31.218  17.331  60.925  1.00 14.71           C  
ATOM    462  O   LEU A  58      31.528  16.290  61.539  1.00 15.74           O  
ATOM    463  CB  LEU A  58      30.028  19.282  62.079  1.00 12.90           C  
ATOM    464  CG  LEU A  58      29.192  18.492  63.090  1.00 15.28           C  
ATOM    465  CD1 LEU A  58      29.994  18.423  64.395  1.00 17.31           C  
ATOM    466  CD2 LEU A  58      27.818  19.114  63.300  1.00 12.67           C  
ATOM    467  N   ILE A  59      30.786  17.295  59.670  1.00 13.04           N  
ATOM    468  CA  ILE A  59      30.552  16.109  58.889  1.00 13.94           C  
ATOM    469  C   ILE A  59      31.456  16.152  57.673  1.00 14.74           C  
ATOM    470  O   ILE A  59      31.172  16.966  56.785  1.00 14.97           O  
ATOM    471  CB  ILE A  59      29.064  16.075  58.490  1.00 14.14           C  
ATOM    472  CG1 ILE A  59      28.192  16.092  59.754  1.00 14.72           C  
ATOM    473  CG2 ILE A  59      28.741  14.861  57.608  1.00 14.14           C  
ATOM    474  CD1 ILE A  59      27.041  17.067  59.665  1.00 15.52           C  
ATOM    475  N   PRO A  60      32.471  15.313  57.625  1.00 17.17           N  
ATOM    476  CA  PRO A  60      33.359  15.206  56.472  1.00 18.26           C  
ATOM    477  C   PRO A  60      32.617  15.207  55.158  1.00 16.81           C  
ATOM    478  O   PRO A  60      31.633  14.473  55.057  1.00 17.74           O  
ATOM    479  CB  PRO A  60      34.083  13.878  56.672  1.00 19.94           C  
ATOM    480  CG  PRO A  60      34.116  13.741  58.201  1.00 19.82           C  
ATOM    481  CD  PRO A  60      32.759  14.289  58.654  1.00 18.79           C  
ATOM    482  N   PHE A  61      33.058  15.999  54.218  1.00 16.47           N  
ATOM    483  CA  PHE A  61      32.487  16.094  52.889  1.00 17.35           C  
ATOM    484  C   PHE A  61      32.402  14.673  52.347  1.00 20.75           C  
ATOM    485  O   PHE A  61      33.362  13.903  52.445  1.00 21.09           O  
ATOM    486  CB  PHE A  61      33.324  16.988  51.978  1.00 16.12           C  
ATOM    487  CG  PHE A  61      32.683  17.136  50.629  1.00 15.23           C  
ATOM    488  CD1 PHE A  61      32.970  16.245  49.614  1.00 15.16           C  
ATOM    489  CD2 PHE A  61      31.818  18.195  50.404  1.00 16.03           C  
ATOM    490  CE1 PHE A  61      32.371  16.403  48.379  1.00 16.42           C  
ATOM    491  CE2 PHE A  61      31.226  18.360  49.154  1.00 17.56           C  
ATOM    492  CZ  PHE A  61      31.490  17.443  48.150  1.00 16.82           C  
ATOM    493  N   GLY A  62      31.245  14.394  51.797  1.00 23.13           N  
ATOM    494  CA  GLY A  62      30.916  13.138  51.153  1.00 27.60           C  
ATOM    495  C   GLY A  62      30.490  12.014  52.073  1.00 30.06           C  
ATOM    496  O   GLY A  62      30.207  10.917  51.547  1.00 32.00           O  
ATOM    497  N   SER A  63      30.444  12.259  53.368  1.00 29.93           N  
ATOM    498  CA  SER A  63      29.883  11.337  54.343  1.00 28.40           C  
ATOM    499  C   SER A  63      28.540  10.744  53.927  1.00 28.77           C  
ATOM    500  O   SER A  63      27.644  11.449  53.425  1.00 27.17           O  
ATOM    501  CB  SER A  63      29.699  12.070  55.687  1.00 25.68           C  
ATOM    502  OG  SER A  63      30.942  12.201  56.329  1.00 22.41           O  
ATOM    503  N   SER A  64      28.382   9.441  54.165  1.00 30.05           N  
ATOM    504  CA  SER A  64      27.062   8.809  54.031  1.00 32.38           C  
ATOM    505  C   SER A  64      26.098   9.243  55.125  1.00 33.50           C  
ATOM    506  O   SER A  64      26.569   9.698  56.191  1.00 33.22           O  
ATOM    507  CB  SER A  64      27.180   7.276  54.082  1.00 33.32           C  
ATOM    508  OG  SER A  64      27.515   6.905  55.426  1.00 35.02           O  
ATOM    509  N   ASP A  65      24.807   9.033  54.872  1.00 34.45           N  
ATOM    510  CA  ASP A  65      23.779   9.461  55.869  1.00 35.84           C  
ATOM    511  C   ASP A  65      24.032   8.710  57.180  1.00 34.02           C  
ATOM    512  O   ASP A  65      23.723   9.338  58.219  1.00 31.46           O  
ATOM    513  CB  ASP A  65      22.371   9.396  55.256  1.00 41.89           C  
ATOM    514  CG  ASP A  65      22.163  10.629  54.365  1.00 46.93           C  
ATOM    515  OD1 ASP A  65      23.143  11.196  53.819  1.00 50.48           O  
ATOM    516  OD2 ASP A  65      21.018  11.093  54.168  1.00 50.63           O  
ATOM    517  N   SER A  66      24.680   7.562  57.192  1.00 32.31           N  
ATOM    518  CA  SER A  66      24.934   6.837  58.458  1.00 33.07           C  
ATOM    519  C   SER A  66      26.103   7.464  59.205  1.00 30.68           C  
ATOM    520  O   SER A  66      26.063   7.644  60.434  1.00 31.20           O  
ATOM    521  CB  SER A  66      25.128   5.348  58.170  1.00 36.34           C  
ATOM    522  OG  SER A  66      26.389   4.808  58.501  1.00 40.99           O  
ATOM    523  N   GLU A  67      27.149   7.828  58.467  1.00 28.40           N  
ATOM    524  CA  GLU A  67      28.271   8.520  59.102  1.00 26.87           C  
ATOM    525  C   GLU A  67      27.789   9.878  59.589  1.00 23.82           C  
ATOM    526  O   GLU A  67      28.194  10.243  60.681  1.00 23.65           O  
ATOM    527  CB  GLU A  67      29.446   8.648  58.156  1.00 31.40           C  
ATOM    528  CG  GLU A  67      29.922   7.308  57.606  1.00 38.67           C  
ATOM    529  CD  GLU A  67      30.930   7.559  56.485  1.00 42.99           C  
ATOM    530  OE1 GLU A  67      30.547   8.133  55.446  1.00 44.29           O  
ATOM    531  OE2 GLU A  67      32.102   7.188  56.711  1.00 46.78           O  
ATOM    532  N   ARG A  68      26.996  10.573  58.821  1.00 22.09           N  
ATOM    533  CA  ARG A  68      26.435  11.878  59.187  1.00 21.54           C  
ATOM    534  C   ARG A  68      25.795  11.743  60.558  1.00 23.50           C  
ATOM    535  O   ARG A  68      26.163  12.512  61.475  1.00 22.48           O  
ATOM    536  CB  ARG A  68      25.467  12.364  58.136  1.00 22.68           C  
ATOM    537  CG  ARG A  68      25.299  13.821  57.860  1.00 26.57           C  
ATOM    538  CD  ARG A  68      24.243  14.268  56.887  1.00 27.51           C  
ATOM    539  NE  ARG A  68      24.202  15.745  56.699  1.00 29.95           N  
ATOM    540  CZ  ARG A  68      23.260  16.490  57.286  1.00 31.66           C  
ATOM    541  NH1 ARG A  68      22.351  15.895  58.064  1.00 35.92           N  
ATOM    542  NH2 ARG A  68      23.094  17.803  57.155  1.00 30.03           N  
ATOM    543  N   GLU A  69      24.918  10.776  60.735  1.00 23.48           N  
ATOM    544  CA  GLU A  69      24.120  10.713  61.973  1.00 26.40           C  
ATOM    545  C   GLU A  69      25.003  10.484  63.195  1.00 23.61           C  
ATOM    546  O   GLU A  69      24.766  10.973  64.300  1.00 21.65           O  
ATOM    547  CB  GLU A  69      23.037   9.633  61.852  1.00 34.91           C  
ATOM    548  CG  GLU A  69      22.502   9.161  63.189  1.00 47.68           C  
ATOM    549  CD  GLU A  69      21.091   8.615  63.252  1.00 54.46           C  
ATOM    550  OE1 GLU A  69      20.362   8.560  62.226  1.00 57.63           O  
ATOM    551  OE2 GLU A  69      20.713   8.232  64.399  1.00 57.70           O  
ATOM    552  N   GLU A  70      26.051   9.713  63.027  1.00 22.26           N  
ATOM    553  CA  GLU A  70      27.073   9.385  63.975  1.00 24.25           C  
ATOM    554  C   GLU A  70      27.914  10.599  64.429  1.00 21.46           C  
ATOM    555  O   GLU A  70      28.166  10.719  65.628  1.00 19.53           O  
ATOM    556  CB  GLU A  70      28.099   8.398  63.412  1.00 34.50           C  
ATOM    557  CG  GLU A  70      28.091   6.954  63.879  1.00 47.89           C  
ATOM    558  CD  GLU A  70      28.526   5.905  62.848  1.00 54.96           C  
ATOM    559  OE1 GLU A  70      29.637   6.072  62.266  1.00 57.20           O  
ATOM    560  OE2 GLU A  70      27.777   4.897  62.605  1.00 58.09           O  
ATOM    561  N   HIS A  71      28.332  11.384  63.435  1.00 18.14           N  
ATOM    562  CA  HIS A  71      29.071  12.624  63.697  1.00 16.16           C  
ATOM    563  C   HIS A  71      28.230  13.565  64.542  1.00 14.11           C  
ATOM    564  O   HIS A  71      28.706  14.191  65.484  1.00 13.38           O  
ATOM    565  CB  HIS A  71      29.517  13.337  62.387  1.00 18.04           C  
ATOM    566  CG  HIS A  71      30.659  12.599  61.735  1.00 23.95           C  
ATOM    567  ND1 HIS A  71      31.916  12.571  62.294  1.00 25.06           N  
ATOM    568  CD2 HIS A  71      30.722  11.829  60.613  1.00 25.76           C  
ATOM    569  CE1 HIS A  71      32.716  11.827  61.552  1.00 26.56           C  
ATOM    570  NE2 HIS A  71      32.023  11.373  60.530  1.00 27.04           N  
ATOM    571  N   VAL A  72      26.958  13.658  64.191  1.00 13.35           N  
ATOM    572  CA  VAL A  72      26.045  14.574  64.883  1.00 14.51           C  
ATOM    573  C   VAL A  72      25.791  14.028  66.289  1.00 15.75           C  
ATOM    574  O   VAL A  72      25.900  14.838  67.224  1.00 16.01           O  
ATOM    575  CB  VAL A  72      24.750  14.820  64.110  1.00 15.47           C  
ATOM    576  CG1 VAL A  72      23.833  15.726  64.938  1.00 13.83           C  
ATOM    577  CG2 VAL A  72      25.046  15.422  62.733  1.00 16.07           C  
ATOM    578  N   LYS A  73      25.505  12.744  66.417  1.00 14.32           N  
ATOM    579  CA  LYS A  73      25.289  12.189  67.778  1.00 15.81           C  
ATOM    580  C   LYS A  73      26.442  12.400  68.723  1.00 13.72           C  
ATOM    581  O   LYS A  73      26.240  12.839  69.883  1.00 12.80           O  
ATOM    582  CB  LYS A  73      24.934  10.697  67.635  1.00 23.33           C  
ATOM    583  CG  LYS A  73      24.934   9.864  68.917  1.00 32.83           C  
ATOM    584  CD  LYS A  73      24.268   8.497  68.574  1.00 42.33           C  
ATOM    585  CE  LYS A  73      25.186   7.558  67.776  1.00 49.66           C  
ATOM    586  NZ  LYS A  73      26.295   7.037  68.675  1.00 54.78           N  
ATOM    587  N   ARG A  74      27.670  12.117  68.296  1.00 12.65           N  
ATOM    588  CA  ARG A  74      28.822  12.387  69.169  1.00 13.63           C  
ATOM    589  C   ARG A  74      28.932  13.863  69.555  1.00 11.43           C  
ATOM    590  O   ARG A  74      29.280  14.199  70.696  1.00 11.38           O  
ATOM    591  CB  ARG A  74      30.120  11.995  68.498  1.00 18.77           C  
ATOM    592  CG  ARG A  74      30.396  10.525  68.219  1.00 27.53           C  
ATOM    593  CD  ARG A  74      31.723  10.513  67.448  1.00 32.51           C  
ATOM    594  NE  ARG A  74      32.856  10.840  68.309  1.00 36.48           N  
ATOM    595  CZ  ARG A  74      33.794  11.780  68.263  1.00 37.02           C  
ATOM    596  NH1 ARG A  74      33.888  12.742  67.359  1.00 36.18           N  
ATOM    597  NH2 ARG A  74      34.695  11.700  69.224  1.00 35.27           N  
ATOM    598  N   PHE A  75      28.619  14.706  68.586  1.00  9.54           N  
ATOM    599  CA  PHE A  75      28.738  16.168  68.824  1.00  9.24           C  
ATOM    600  C   PHE A  75      27.742  16.597  69.893  1.00  9.32           C  
ATOM    601  O   PHE A  75      28.056  17.274  70.884  1.00  8.60           O  
ATOM    602  CB  PHE A  75      28.565  16.907  67.491  1.00  9.54           C  
ATOM    603  CG  PHE A  75      28.797  18.403  67.594  1.00  9.74           C  
ATOM    604  CD1 PHE A  75      30.045  18.914  67.922  1.00 10.98           C  
ATOM    605  CD2 PHE A  75      27.749  19.275  67.298  1.00 11.13           C  
ATOM    606  CE1 PHE A  75      30.258  20.285  68.013  1.00 10.95           C  
ATOM    607  CE2 PHE A  75      27.960  20.641  67.367  1.00 13.09           C  
ATOM    608  CZ  PHE A  75      29.211  21.155  67.742  1.00 10.78           C  
ATOM    609  N   ARG A  76      26.515  16.203  69.682  1.00  9.19           N  
ATOM    610  CA  ARG A  76      25.385  16.451  70.566  1.00 10.34           C  
ATOM    611  C   ARG A  76      25.639  15.929  71.952  1.00  9.99           C  
ATOM    612  O   ARG A  76      25.300  16.651  72.899  1.00  9.75           O  
ATOM    613  CB  ARG A  76      24.203  15.754  69.929  1.00 16.92           C  
ATOM    614  CG  ARG A  76      22.825  15.989  70.472  1.00 25.01           C  
ATOM    615  CD  ARG A  76      22.089  16.672  69.271  1.00 29.11           C  
ATOM    616  NE  ARG A  76      21.556  17.852  69.948  1.00 30.29           N  
ATOM    617  CZ  ARG A  76      20.391  18.429  69.663  1.00 31.22           C  
ATOM    618  NH1 ARG A  76      19.647  17.962  68.672  1.00 28.87           N  
ATOM    619  NH2 ARG A  76      20.149  19.465  70.485  1.00 33.77           N  
ATOM    620  N   GLN A  77      26.226  14.756  72.100  1.00  9.78           N  
ATOM    621  CA  GLN A  77      26.625  14.279  73.438  1.00 12.20           C  
ATOM    622  C   GLN A  77      27.613  15.235  74.095  1.00 11.61           C  
ATOM    623  O   GLN A  77      27.518  15.557  75.314  1.00 11.62           O  
ATOM    624  CB  GLN A  77      27.192  12.851  73.394  1.00 16.40           C  
ATOM    625  CG  GLN A  77      27.443  12.258  74.802  1.00 23.99           C  
ATOM    626  CD  GLN A  77      26.173  12.244  75.634  1.00 28.73           C  
ATOM    627  OE1 GLN A  77      25.160  11.725  75.144  1.00 32.65           O  
ATOM    628  NE2 GLN A  77      26.159  12.791  76.846  1.00 28.03           N  
ATOM    629  N   ALA A  78      28.595  15.726  73.316  1.00 10.65           N  
ATOM    630  CA  ALA A  78      29.574  16.667  73.936  1.00  9.92           C  
ATOM    631  C   ALA A  78      28.943  17.973  74.384  1.00  9.22           C  
ATOM    632  O   ALA A  78      29.314  18.588  75.385  1.00  9.90           O  
ATOM    633  CB  ALA A  78      30.697  16.937  72.938  1.00 11.11           C  
ATOM    634  N   LEU A  79      27.975  18.469  73.615  1.00  8.94           N  
ATOM    635  CA  LEU A  79      27.230  19.668  74.030  1.00 10.10           C  
ATOM    636  C   LEU A  79      26.444  19.418  75.322  1.00  9.51           C  
ATOM    637  O   LEU A  79      26.409  20.295  76.194  1.00  9.54           O  
ATOM    638  CB  LEU A  79      26.307  20.088  72.875  1.00 10.00           C  
ATOM    639  CG  LEU A  79      26.931  20.471  71.518  1.00 10.40           C  
ATOM    640  CD1 LEU A  79      25.794  20.699  70.557  1.00  9.72           C  
ATOM    641  CD2 LEU A  79      27.856  21.699  71.651  1.00  8.01           C  
ATOM    642  N   ASP A  80      25.831  18.219  75.372  1.00  8.18           N  
ATOM    643  CA  ASP A  80      25.050  17.867  76.565  1.00  8.92           C  
ATOM    644  C   ASP A  80      25.935  17.761  77.788  1.00  9.93           C  
ATOM    645  O   ASP A  80      25.531  18.167  78.894  1.00 12.13           O  
ATOM    646  CB  ASP A  80      24.279  16.558  76.369  1.00  7.77           C  
ATOM    647  CG  ASP A  80      23.123  16.742  75.391  1.00 13.02           C  
ATOM    648  OD1 ASP A  80      22.749  17.902  75.073  1.00 13.52           O  
ATOM    649  OD2 ASP A  80      22.562  15.728  74.892  1.00 15.94           O  
ATOM    650  N   ASP A  81      27.134  17.253  77.581  1.00  9.85           N  
ATOM    651  CA  ASP A  81      28.073  16.984  78.675  1.00 11.95           C  
ATOM    652  C   ASP A  81      28.645  18.297  79.209  1.00 11.42           C  
ATOM    653  O   ASP A  81      29.057  18.363  80.389  1.00 12.14           O  
ATOM    654  CB  ASP A  81      29.182  16.026  78.253  1.00 18.15           C  
ATOM    655  CG  ASP A  81      28.700  14.590  78.047  1.00 24.38           C  
ATOM    656  OD1 ASP A  81      27.595  14.185  78.463  1.00 26.13           O  
ATOM    657  OD2 ASP A  81      29.495  13.851  77.413  1.00 27.62           O  
ATOM    658  N   THR A  82      28.668  19.330  78.388  1.00  8.49           N  
ATOM    659  CA  THR A  82      29.381  20.549  78.756  1.00  8.99           C  
ATOM    660  C   THR A  82      28.449  21.732  78.982  1.00  9.79           C  
ATOM    661  O   THR A  82      28.922  22.702  79.549  1.00 11.15           O  
ATOM    662  CB  THR A  82      30.412  20.961  77.668  1.00  8.90           C  
ATOM    663  OG1 THR A  82      29.680  21.141  76.429  1.00  7.67           O  
ATOM    664  CG2 THR A  82      31.503  19.920  77.488  1.00 11.51           C  
ATOM    665  N   GLY A  83      27.198  21.600  78.515  1.00  9.42           N  
ATOM    666  CA  GLY A  83      26.368  22.827  78.528  1.00 10.05           C  
ATOM    667  C   GLY A  83      26.693  23.850  77.445  1.00 11.42           C  
ATOM    668  O   GLY A  83      26.196  24.992  77.516  1.00 12.89           O  
ATOM    669  N   MET A  84      27.511  23.530  76.457  1.00 10.25           N  
ATOM    670  CA  MET A  84      27.855  24.427  75.352  1.00  9.58           C  
ATOM    671  C   MET A  84      26.688  24.568  74.392  1.00  7.96           C  
ATOM    672  O   MET A  84      25.958  23.608  74.179  1.00  8.30           O  
ATOM    673  CB  MET A  84      29.079  23.932  74.563  1.00  7.38           C  
ATOM    674  CG  MET A  84      30.325  24.018  75.473  1.00 10.93           C  
ATOM    675  SD  MET A  84      31.123  25.645  75.358  1.00 15.01           S  
ATOM    676  CE  MET A  84      31.800  25.370  73.680  1.00 15.40           C  
ATOM    677  N   LYS A  85      26.547  25.782  73.854  1.00  7.73           N  
ATOM    678  CA  LYS A  85      25.494  25.996  72.860  1.00  7.12           C  
ATOM    679  C   LYS A  85      26.046  26.114  71.458  1.00  7.31           C  
ATOM    680  O   LYS A  85      27.270  26.281  71.340  1.00  5.07           O  
ATOM    681  CB  LYS A  85      24.781  27.309  73.234  1.00  9.57           C  
ATOM    682  CG  LYS A  85      24.198  27.347  74.644  1.00 16.40           C  
ATOM    683  CD  LYS A  85      23.176  26.222  74.862  1.00 23.49           C  
ATOM    684  CE  LYS A  85      22.638  26.188  76.298  1.00 29.62           C  
ATOM    685  NZ  LYS A  85      22.580  24.762  76.814  1.00 32.75           N  
ATOM    686  N   VAL A  86      25.160  26.107  70.466  1.00  5.54           N  
ATOM    687  CA  VAL A  86      25.508  26.363  69.068  1.00  7.29           C  
ATOM    688  C   VAL A  86      24.629  27.484  68.500  1.00  7.88           C  
ATOM    689  O   VAL A  86      23.553  27.226  67.933  1.00  9.32           O  
ATOM    690  CB  VAL A  86      25.340  25.106  68.181  1.00  7.51           C  
ATOM    691  CG1 VAL A  86      25.803  25.372  66.760  1.00  7.77           C  
ATOM    692  CG2 VAL A  86      26.115  23.946  68.770  1.00  6.93           C  
ATOM    693  N   PRO A  87      25.096  28.733  68.632  1.00  7.03           N  
ATOM    694  CA  PRO A  87      24.218  29.853  68.299  1.00  6.88           C  
ATOM    695  C   PRO A  87      24.200  30.195  66.827  1.00  5.42           C  
ATOM    696  O   PRO A  87      23.313  30.958  66.427  1.00  5.95           O  
ATOM    697  CB  PRO A  87      24.737  31.039  69.153  1.00  6.72           C  
ATOM    698  CG  PRO A  87      25.712  30.461  70.102  1.00  7.96           C  
ATOM    699  CD  PRO A  87      26.193  29.145  69.540  1.00  6.58           C  
ATOM    700  N   MET A  88      25.190  29.704  66.081  1.00  4.72           N  
ATOM    701  CA  MET A  88      25.394  30.124  64.697  1.00  3.16           C  
ATOM    702  C   MET A  88      25.895  28.912  63.917  1.00  3.37           C  
ATOM    703  O   MET A  88      26.725  28.142  64.473  1.00  4.93           O  
ATOM    704  CB  MET A  88      26.381  31.285  64.587  1.00  3.14           C  
ATOM    705  CG  MET A  88      26.512  31.811  63.135  1.00  3.29           C  
ATOM    706  SD  MET A  88      27.859  30.924  62.265  1.00  5.28           S  
ATOM    707  CE  MET A  88      29.249  31.862  62.863  1.00  4.30           C  
ATOM    708  N   ALA A  89      25.451  28.797  62.683  1.00  3.23           N  
ATOM    709  CA  ALA A  89      26.070  27.826  61.763  1.00  3.34           C  
ATOM    710  C   ALA A  89      26.183  28.438  60.364  1.00  2.50           C  
ATOM    711  O   ALA A  89      25.587  29.501  60.124  1.00  4.34           O  
ATOM    712  CB  ALA A  89      25.250  26.550  61.706  1.00  3.96           C  
ATOM    713  N   THR A  90      26.944  27.749  59.528  1.00  3.18           N  
ATOM    714  CA  THR A  90      27.228  28.296  58.181  1.00  2.51           C  
ATOM    715  C   THR A  90      27.565  27.142  57.256  1.00  2.52           C  
ATOM    716  O   THR A  90      27.671  25.958  57.668  1.00  3.30           O  
ATOM    717  CB  THR A  90      28.347  29.349  58.321  1.00  3.36           C  
ATOM    718  OG1 THR A  90      28.652  29.989  57.071  1.00  6.65           O  
ATOM    719  CG2 THR A  90      29.630  28.699  58.853  1.00  4.64           C  
ATOM    720  N   THR A  91      27.784  27.410  55.977  1.00  2.50           N  
ATOM    721  CA  THR A  91      28.043  26.422  54.956  1.00  2.51           C  
ATOM    722  C   THR A  91      29.477  26.605  54.451  1.00  3.53           C  
ATOM    723  O   THR A  91      29.911  27.771  54.289  1.00  5.54           O  
ATOM    724  CB  THR A  91      27.087  26.537  53.726  1.00  3.91           C  
ATOM    725  OG1 THR A  91      25.790  27.042  54.181  1.00  6.75           O  
ATOM    726  CG2 THR A  91      26.891  25.252  52.919  1.00  2.50           C  
ATOM    727  N   ASN A  92      30.172  25.505  54.169  1.00  2.50           N  
ATOM    728  CA  ASN A  92      31.416  25.631  53.379  1.00  2.50           C  
ATOM    729  C   ASN A  92      31.034  25.636  51.883  1.00  2.50           C  
ATOM    730  O   ASN A  92      30.764  24.565  51.303  1.00  3.53           O  
ATOM    731  CB  ASN A  92      32.373  24.496  53.787  1.00  2.50           C  
ATOM    732  CG  ASN A  92      33.725  24.725  53.126  1.00  6.92           C  
ATOM    733  OD1 ASN A  92      33.766  25.115  51.938  1.00  8.05           O  
ATOM    734  ND2 ASN A  92      34.812  24.522  53.831  1.00  5.11           N  
ATOM    735  N   LEU A  93      31.039  26.848  51.276  1.00  2.56           N  
ATOM    736  CA  LEU A  93      30.911  26.908  49.799  1.00  2.91           C  
ATOM    737  C   LEU A  93      32.203  27.433  49.174  1.00  4.12           C  
ATOM    738  O   LEU A  93      32.189  28.269  48.264  1.00  4.64           O  
ATOM    739  CB  LEU A  93      29.704  27.789  49.491  1.00  3.01           C  
ATOM    740  CG  LEU A  93      28.323  27.366  50.011  1.00  4.00           C  
ATOM    741  CD1 LEU A  93      27.243  28.344  49.571  1.00  5.40           C  
ATOM    742  CD2 LEU A  93      27.961  26.000  49.481  1.00  4.85           C  
ATOM    743  N   PHE A  94      33.352  26.980  49.713  1.00  4.37           N  
ATOM    744  CA  PHE A  94      34.633  27.584  49.283  1.00  5.35           C  
ATOM    745  C   PHE A  94      35.735  26.532  49.139  1.00  6.84           C  
ATOM    746  O   PHE A  94      36.628  26.774  48.300  1.00  5.95           O  
ATOM    747  CB  PHE A  94      35.084  28.742  50.204  1.00  5.33           C  
ATOM    748  CG  PHE A  94      35.057  28.489  51.690  1.00  5.12           C  
ATOM    749  CD1 PHE A  94      36.160  27.920  52.290  1.00  5.53           C  
ATOM    750  CD2 PHE A  94      33.957  28.804  52.465  1.00  5.49           C  
ATOM    751  CE1 PHE A  94      36.203  27.667  53.663  1.00  7.59           C  
ATOM    752  CE2 PHE A  94      33.970  28.549  53.827  1.00  4.97           C  
ATOM    753  CZ  PHE A  94      35.069  27.956  54.426  1.00  5.07           C  
ATOM    754  N   THR A  95      35.785  25.440  49.858  1.00  6.40           N  
ATOM    755  CA  THR A  95      36.958  24.551  49.816  1.00  5.37           C  
ATOM    756  C   THR A  95      37.003  23.628  48.601  1.00  4.76           C  
ATOM    757  O   THR A  95      38.077  23.467  47.992  1.00  4.57           O  
ATOM    758  CB  THR A  95      37.027  23.695  51.102  1.00  5.72           C  
ATOM    759  OG1 THR A  95      37.219  24.631  52.206  1.00  7.24           O  
ATOM    760  CG2 THR A  95      38.106  22.612  51.021  1.00  5.13           C  
ATOM    761  N   HIS A  96      35.901  22.946  48.350  1.00  6.73           N  
ATOM    762  CA  HIS A  96      35.857  21.941  47.280  1.00  6.46           C  
ATOM    763  C   HIS A  96      36.123  22.592  45.947  1.00  5.78           C  
ATOM    764  O   HIS A  96      35.582  23.684  45.708  1.00  5.61           O  
ATOM    765  CB  HIS A  96      34.480  21.267  47.294  1.00  9.50           C  
ATOM    766  CG  HIS A  96      34.555  19.986  46.489  1.00  9.34           C  
ATOM    767  ND1 HIS A  96      34.602  19.982  45.116  1.00 10.64           N  
ATOM    768  CD2 HIS A  96      34.634  18.700  46.902  1.00 10.28           C  
ATOM    769  CE1 HIS A  96      34.671  18.715  44.691  1.00 11.10           C  
ATOM    770  NE2 HIS A  96      34.710  17.922  45.754  1.00  8.94           N  
ATOM    771  N   PRO A  97      36.889  21.955  45.062  1.00  6.02           N  
ATOM    772  CA  PRO A  97      37.140  22.516  43.731  1.00  5.51           C  
ATOM    773  C   PRO A  97      35.904  22.909  42.949  1.00  5.06           C  
ATOM    774  O   PRO A  97      36.000  23.824  42.102  1.00  7.16           O  
ATOM    775  CB  PRO A  97      37.927  21.428  42.987  1.00  5.21           C  
ATOM    776  CG  PRO A  97      38.600  20.694  44.116  1.00  8.46           C  
ATOM    777  CD  PRO A  97      37.646  20.717  45.318  1.00  5.76           C  
ATOM    778  N   VAL A  98      34.749  22.284  43.167  1.00  4.59           N  
ATOM    779  CA  VAL A  98      33.526  22.590  42.390  1.00  4.66           C  
ATOM    780  C   VAL A  98      33.187  24.069  42.574  1.00  5.17           C  
ATOM    781  O   VAL A  98      32.574  24.703  41.706  1.00  5.70           O  
ATOM    782  CB  VAL A  98      32.365  21.634  42.757  1.00  5.13           C  
ATOM    783  CG1 VAL A  98      31.767  21.907  44.140  1.00  5.76           C  
ATOM    784  CG2 VAL A  98      31.262  21.707  41.694  1.00  5.97           C  
ATOM    785  N   PHE A  99      33.596  24.643  43.749  1.00  4.75           N  
ATOM    786  CA  PHE A  99      33.274  26.028  44.092  1.00  4.20           C  
ATOM    787  C   PHE A  99      34.346  27.009  43.612  1.00  4.92           C  
ATOM    788  O   PHE A  99      34.341  28.173  44.087  1.00  4.33           O  
ATOM    789  CB  PHE A  99      32.997  26.235  45.616  1.00  2.50           C  
ATOM    790  CG  PHE A  99      31.801  25.400  46.059  1.00  4.26           C  
ATOM    791  CD1 PHE A  99      30.556  25.535  45.446  1.00  3.53           C  
ATOM    792  CD2 PHE A  99      32.002  24.529  47.130  1.00  5.30           C  
ATOM    793  CE1 PHE A  99      29.499  24.735  45.906  1.00  7.48           C  
ATOM    794  CE2 PHE A  99      30.931  23.729  47.556  1.00  7.36           C  
ATOM    795  CZ  PHE A  99      29.691  23.841  46.969  1.00  6.25           C  
ATOM    796  N   LYS A 100      35.213  26.621  42.671  1.00  4.45           N  
ATOM    797  CA  LYS A 100      36.350  27.493  42.319  1.00  4.52           C  
ATOM    798  C   LYS A 100      35.896  28.819  41.698  1.00  5.10           C  
ATOM    799  O   LYS A 100      36.679  29.777  41.809  1.00  5.65           O  
ATOM    800  CB  LYS A 100      37.330  26.734  41.413  1.00  4.04           C  
ATOM    801  CG  LYS A 100      36.692  26.364  40.051  1.00  4.21           C  
ATOM    802  CD  LYS A 100      37.649  25.387  39.379  1.00  7.55           C  
ATOM    803  CE  LYS A 100      37.341  25.128  37.914  1.00  7.84           C  
ATOM    804  NZ  LYS A 100      36.102  24.307  37.846  1.00 11.62           N  
ATOM    805  N   ASP A 101      34.699  28.916  41.106  1.00  2.50           N  
ATOM    806  CA  ASP A 101      34.180  30.177  40.584  1.00  2.99           C  
ATOM    807  C   ASP A 101      32.994  30.702  41.394  1.00  3.27           C  
ATOM    808  O   ASP A 101      32.258  31.603  40.929  1.00  4.20           O  
ATOM    809  CB  ASP A 101      33.768  30.068  39.080  1.00  5.38           C  
ATOM    810  CG  ASP A 101      33.466  31.449  38.453  1.00  9.59           C  
ATOM    811  OD1 ASP A 101      34.232  32.421  38.762  1.00  9.03           O  
ATOM    812  OD2 ASP A 101      32.431  31.478  37.730  1.00  9.74           O  
ATOM    813  N   GLY A 102      32.779  30.144  42.590  1.00  2.50           N  
ATOM    814  CA  GLY A 102      31.680  30.669  43.436  1.00  2.50           C  
ATOM    815  C   GLY A 102      30.706  29.513  43.718  1.00  4.45           C  
ATOM    816  O   GLY A 102      30.777  28.388  43.158  1.00  5.09           O  
ATOM    817  N   GLY A 103      29.762  29.863  44.603  1.00  4.14           N  
ATOM    818  CA  GLY A 103      28.650  28.935  44.941  1.00  5.01           C  
ATOM    819  C   GLY A 103      27.376  29.522  44.309  1.00  5.79           C  
ATOM    820  O   GLY A 103      26.931  29.087  43.238  1.00  6.77           O  
ATOM    821  N   PHE A 104      26.847  30.553  44.962  1.00  4.51           N  
ATOM    822  CA  PHE A 104      25.595  31.163  44.503  1.00  3.11           C  
ATOM    823  C   PHE A 104      25.787  31.972  43.219  1.00  4.95           C  
ATOM    824  O   PHE A 104      24.759  32.203  42.554  1.00  4.92           O  
ATOM    825  CB  PHE A 104      25.016  32.101  45.552  1.00  6.47           C  
ATOM    826  CG  PHE A 104      24.635  31.475  46.873  1.00  7.50           C  
ATOM    827  CD1 PHE A 104      24.425  30.101  47.013  1.00  7.69           C  
ATOM    828  CD2 PHE A 104      24.476  32.354  47.956  1.00 10.07           C  
ATOM    829  CE1 PHE A 104      24.061  29.610  48.247  1.00 10.98           C  
ATOM    830  CE2 PHE A 104      24.106  31.832  49.190  1.00 11.52           C  
ATOM    831  CZ  PHE A 104      23.881  30.461  49.340  1.00 12.24           C  
ATOM    832  N   THR A 105      27.026  32.410  42.950  1.00  4.91           N  
ATOM    833  CA  THR A 105      27.234  33.182  41.693  1.00  3.38           C  
ATOM    834  C   THR A 105      28.250  32.524  40.746  1.00  3.27           C  
ATOM    835  O   THR A 105      28.792  33.237  39.886  1.00  3.01           O  
ATOM    836  CB  THR A 105      27.646  34.645  41.962  1.00  2.50           C  
ATOM    837  OG1 THR A 105      28.994  34.650  42.470  1.00  3.64           O  
ATOM    838  CG2 THR A 105      26.728  35.379  42.948  1.00  2.50           C  
ATOM    839  N   ALA A 106      28.441  31.215  40.839  1.00  2.50           N  
ATOM    840  CA  ALA A 106      29.246  30.487  39.875  1.00  2.55           C  
ATOM    841  C   ALA A 106      28.644  30.732  38.490  1.00  4.34           C  
ATOM    842  O   ALA A 106      27.409  30.773  38.366  1.00  3.97           O  
ATOM    843  CB  ALA A 106      29.185  29.006  40.130  1.00  2.50           C  
ATOM    844  N   ASN A 107      29.495  30.816  37.461  1.00  4.17           N  
ATOM    845  CA  ASN A 107      28.915  30.922  36.115  1.00  4.45           C  
ATOM    846  C   ASN A 107      28.096  29.669  35.752  1.00  6.17           C  
ATOM    847  O   ASN A 107      27.096  29.857  35.057  1.00  4.59           O  
ATOM    848  CB  ASN A 107      30.025  31.222  35.100  1.00  3.07           C  
ATOM    849  CG  ASN A 107      30.529  32.644  35.155  1.00  3.71           C  
ATOM    850  OD1 ASN A 107      30.070  33.513  35.914  1.00  3.17           O  
ATOM    851  ND2 ASN A 107      31.471  33.008  34.290  1.00  2.50           N  
ATOM    852  N   ASP A 108      28.533  28.485  36.164  1.00  4.31           N  
ATOM    853  CA  ASP A 108      27.790  27.263  35.838  1.00  5.03           C  
ATOM    854  C   ASP A 108      26.510  27.187  36.653  1.00  5.65           C  
ATOM    855  O   ASP A 108      26.575  27.190  37.879  1.00  4.84           O  
ATOM    856  CB  ASP A 108      28.645  26.025  36.117  1.00  5.40           C  
ATOM    857  CG  ASP A 108      29.748  25.914  35.066  1.00  9.98           C  
ATOM    858  OD1 ASP A 108      29.413  25.955  33.877  1.00 10.66           O  
ATOM    859  OD2 ASP A 108      30.939  25.844  35.474  1.00 11.59           O  
ATOM    860  N   ARG A 109      25.396  27.081  35.942  1.00  6.17           N  
ATOM    861  CA  ARG A 109      24.100  27.015  36.635  1.00  6.18           C  
ATOM    862  C   ARG A 109      24.017  25.807  37.549  1.00  6.47           C  
ATOM    863  O   ARG A 109      23.415  25.850  38.626  1.00  6.17           O  
ATOM    864  CB  ARG A 109      22.961  26.994  35.564  1.00  5.60           C  
ATOM    865  CG  ARG A 109      21.573  26.982  36.203  1.00  5.84           C  
ATOM    866  CD  ARG A 109      20.535  27.191  35.112  1.00 10.65           C  
ATOM    867  NE  ARG A 109      19.171  26.914  35.571  1.00 12.58           N  
ATOM    868  CZ  ARG A 109      18.534  25.766  35.665  1.00 12.13           C  
ATOM    869  NH1 ARG A 109      19.124  24.650  35.283  1.00 11.61           N  
ATOM    870  NH2 ARG A 109      17.308  25.731  36.168  1.00 10.91           N  
ATOM    871  N   ASP A 110      24.570  24.659  37.112  1.00  6.89           N  
ATOM    872  CA  ASP A 110      24.382  23.421  37.895  1.00  8.07           C  
ATOM    873  C   ASP A 110      25.075  23.564  39.255  1.00  7.56           C  
ATOM    874  O   ASP A 110      24.576  23.017  40.250  1.00  6.56           O  
ATOM    875  CB  ASP A 110      24.786  22.174  37.080  1.00 12.90           C  
ATOM    876  CG  ASP A 110      26.187  22.132  36.527  1.00 18.42           C  
ATOM    877  OD1 ASP A 110      26.927  23.136  36.673  1.00 17.71           O  
ATOM    878  OD2 ASP A 110      26.617  21.120  35.929  1.00 21.28           O  
ATOM    879  N   VAL A 111      26.164  24.284  39.240  1.00  6.11           N  
ATOM    880  CA  VAL A 111      26.938  24.495  40.498  1.00  5.89           C  
ATOM    881  C   VAL A 111      26.100  25.338  41.440  1.00  5.36           C  
ATOM    882  O   VAL A 111      26.075  25.099  42.670  1.00  6.22           O  
ATOM    883  CB  VAL A 111      28.316  25.124  40.234  1.00  4.61           C  
ATOM    884  CG1 VAL A 111      29.000  25.622  41.536  1.00  4.39           C  
ATOM    885  CG2 VAL A 111      29.249  24.160  39.497  1.00  4.99           C  
ATOM    886  N   ARG A 112      25.491  26.377  40.855  1.00  6.16           N  
ATOM    887  CA  ARG A 112      24.646  27.283  41.681  1.00  6.66           C  
ATOM    888  C   ARG A 112      23.486  26.478  42.307  1.00  7.12           C  
ATOM    889  O   ARG A 112      23.176  26.725  43.511  1.00  6.49           O  
ATOM    890  CB  ARG A 112      24.127  28.496  40.908  1.00  6.09           C  
ATOM    891  CG  ARG A 112      25.172  29.366  40.194  1.00  2.90           C  
ATOM    892  CD  ARG A 112      24.560  30.675  39.731  1.00  2.72           C  
ATOM    893  NE  ARG A 112      23.500  30.542  38.714  1.00  5.17           N  
ATOM    894  CZ  ARG A 112      23.716  30.502  37.391  1.00  7.91           C  
ATOM    895  NH1 ARG A 112      24.972  30.503  36.942  1.00  4.61           N  
ATOM    896  NH2 ARG A 112      22.665  30.483  36.547  1.00  5.99           N  
ATOM    897  N   ARG A 113      22.878  25.544  41.583  1.00  5.34           N  
ATOM    898  CA  ARG A 113      21.795  24.739  42.170  1.00  5.86           C  
ATOM    899  C   ARG A 113      22.300  23.844  43.301  1.00  4.84           C  
ATOM    900  O   ARG A 113      21.676  23.742  44.383  1.00  4.78           O  
ATOM    901  CB  ARG A 113      21.059  23.881  41.070  1.00  4.40           C  
ATOM    902  CG  ARG A 113      20.266  24.868  40.217  1.00  6.74           C  
ATOM    903  CD  ARG A 113      19.710  24.165  38.975  1.00  8.62           C  
ATOM    904  NE  ARG A 113      18.592  23.303  39.328  1.00 10.18           N  
ATOM    905  CZ  ARG A 113      17.309  23.613  39.448  1.00  7.10           C  
ATOM    906  NH1 ARG A 113      16.883  24.843  39.316  1.00  5.70           N  
ATOM    907  NH2 ARG A 113      16.442  22.606  39.673  1.00  8.94           N  
ATOM    908  N   TYR A 114      23.468  23.227  43.065  1.00  5.56           N  
ATOM    909  CA  TYR A 114      24.124  22.396  44.061  1.00  5.14           C  
ATOM    910  C   TYR A 114      24.462  23.226  45.305  1.00  6.34           C  
ATOM    911  O   TYR A 114      24.239  22.714  46.430  1.00  6.66           O  
ATOM    912  CB  TYR A 114      25.378  21.729  43.472  1.00  5.25           C  
ATOM    913  CG  TYR A 114      26.163  20.913  44.477  1.00  8.54           C  
ATOM    914  CD1 TYR A 114      25.700  19.688  44.963  1.00  8.97           C  
ATOM    915  CD2 TYR A 114      27.389  21.398  44.978  1.00  8.89           C  
ATOM    916  CE1 TYR A 114      26.449  18.965  45.888  1.00 11.91           C  
ATOM    917  CE2 TYR A 114      28.132  20.689  45.909  1.00  9.18           C  
ATOM    918  CZ  TYR A 114      27.649  19.474  46.358  1.00 11.57           C  
ATOM    919  OH  TYR A 114      28.435  18.795  47.274  1.00 13.93           O  
ATOM    920  N   ALA A 115      24.999  24.445  45.107  1.00  4.48           N  
ATOM    921  CA  ALA A 115      25.317  25.326  46.273  1.00  4.48           C  
ATOM    922  C   ALA A 115      24.081  25.522  47.145  1.00  6.36           C  
ATOM    923  O   ALA A 115      24.139  25.510  48.387  1.00  5.56           O  
ATOM    924  CB  ALA A 115      25.848  26.668  45.832  1.00  2.89           C  
ATOM    925  N   LEU A 116      22.939  25.769  46.551  1.00  4.89           N  
ATOM    926  CA  LEU A 116      21.692  25.997  47.300  1.00  6.65           C  
ATOM    927  C   LEU A 116      21.257  24.736  48.053  1.00  7.15           C  
ATOM    928  O   LEU A 116      20.847  24.873  49.216  1.00  6.02           O  
ATOM    929  CB  LEU A 116      20.600  26.482  46.333  1.00  7.07           C  
ATOM    930  CG  LEU A 116      20.650  27.964  46.006  1.00  9.77           C  
ATOM    931  CD1 LEU A 116      19.829  28.331  44.798  1.00 10.24           C  
ATOM    932  CD2 LEU A 116      20.154  28.725  47.249  1.00 11.21           C  
ATOM    933  N   ARG A 117      21.330  23.573  47.353  1.00  5.40           N  
ATOM    934  CA  ARG A 117      20.919  22.322  48.036  1.00  5.62           C  
ATOM    935  C   ARG A 117      21.823  22.031  49.228  1.00  7.30           C  
ATOM    936  O   ARG A 117      21.346  21.567  50.295  1.00  8.15           O  
ATOM    937  CB  ARG A 117      20.885  21.170  47.025  1.00  5.13           C  
ATOM    938  CG  ARG A 117      19.764  21.246  45.989  1.00  6.98           C  
ATOM    939  CD  ARG A 117      18.378  21.166  46.668  1.00 10.28           C  
ATOM    940  NE  ARG A 117      18.281  19.842  47.276  1.00 12.74           N  
ATOM    941  CZ  ARG A 117      18.099  18.652  46.677  1.00 12.89           C  
ATOM    942  NH1 ARG A 117      17.858  18.421  45.376  1.00 11.90           N  
ATOM    943  NH2 ARG A 117      18.194  17.587  47.493  1.00 12.98           N  
ATOM    944  N   LYS A 118      23.130  22.291  49.047  1.00  5.15           N  
ATOM    945  CA  LYS A 118      24.080  22.010  50.148  1.00  5.00           C  
ATOM    946  C   LYS A 118      23.787  22.901  51.347  1.00  6.02           C  
ATOM    947  O   LYS A 118      23.876  22.500  52.534  1.00  5.49           O  
ATOM    948  CB  LYS A 118      25.528  22.185  49.667  1.00  4.46           C  
ATOM    949  CG  LYS A 118      26.631  21.819  50.666  1.00  3.84           C  
ATOM    950  CD  LYS A 118      27.986  21.889  49.990  1.00  4.55           C  
ATOM    951  CE  LYS A 118      29.130  21.199  50.717  1.00  3.32           C  
ATOM    952  NZ  LYS A 118      29.512  21.978  51.944  1.00  4.05           N  
ATOM    953  N   THR A 119      23.445  24.158  51.068  1.00  5.72           N  
ATOM    954  CA  THR A 119      23.095  25.140  52.090  1.00  4.99           C  
ATOM    955  C   THR A 119      21.821  24.733  52.827  1.00  7.70           C  
ATOM    956  O   THR A 119      21.787  24.744  54.054  1.00  7.55           O  
ATOM    957  CB  THR A 119      22.907  26.533  51.473  1.00  5.35           C  
ATOM    958  OG1 THR A 119      24.123  26.894  50.786  1.00  4.78           O  
ATOM    959  CG2 THR A 119      22.642  27.604  52.515  1.00  4.68           C  
ATOM    960  N   ILE A 120      20.778  24.381  52.059  1.00  6.79           N  
ATOM    961  CA  ILE A 120      19.498  24.036  52.706  1.00  6.16           C  
ATOM    962  C   ILE A 120      19.635  22.850  53.637  1.00  6.53           C  
ATOM    963  O   ILE A 120      19.068  22.851  54.744  1.00  8.56           O  
ATOM    964  CB  ILE A 120      18.472  23.792  51.566  1.00  7.39           C  
ATOM    965  CG1 ILE A 120      18.112  25.169  50.956  1.00  7.32           C  
ATOM    966  CG2 ILE A 120      17.261  23.010  52.062  1.00  6.67           C  
ATOM    967  CD1 ILE A 120      17.351  24.999  49.644  1.00  8.46           C  
ATOM    968  N   ARG A 121      20.384  21.837  53.238  1.00  6.35           N  
ATOM    969  CA  ARG A 121      20.602  20.673  54.099  1.00  8.73           C  
ATOM    970  C   ARG A 121      21.153  21.072  55.464  1.00  8.85           C  
ATOM    971  O   ARG A 121      20.771  20.571  56.541  1.00  8.10           O  
ATOM    972  CB  ARG A 121      21.557  19.754  53.367  1.00 13.43           C  
ATOM    973  CG  ARG A 121      21.753  18.417  54.063  1.00 23.00           C  
ATOM    974  CD  ARG A 121      22.370  17.434  53.066  1.00 31.75           C  
ATOM    975  NE  ARG A 121      22.014  16.054  53.425  1.00 39.84           N  
ATOM    976  CZ  ARG A 121      22.899  15.056  53.496  1.00 43.40           C  
ATOM    977  NH1 ARG A 121      24.182  15.272  53.228  1.00 44.61           N  
ATOM    978  NH2 ARG A 121      22.457  13.853  53.855  1.00 45.48           N  
ATOM    979  N   ASN A 122      22.107  22.038  55.458  1.00  7.04           N  
ATOM    980  CA  ASN A 122      22.737  22.502  56.683  1.00  7.67           C  
ATOM    981  C   ASN A 122      21.847  23.463  57.468  1.00  8.36           C  
ATOM    982  O   ASN A 122      22.028  23.506  58.712  1.00  9.84           O  
ATOM    983  CB  ASN A 122      24.129  23.126  56.386  1.00  6.08           C  
ATOM    984  CG  ASN A 122      24.977  23.060  57.645  1.00  8.65           C  
ATOM    985  OD1 ASN A 122      25.123  21.975  58.231  1.00  8.35           O  
ATOM    986  ND2 ASN A 122      25.568  24.139  58.188  1.00  9.12           N  
ATOM    987  N   ILE A 123      20.947  24.216  56.886  1.00  7.53           N  
ATOM    988  CA  ILE A 123      19.957  25.021  57.618  1.00  7.23           C  
ATOM    989  C   ILE A 123      19.125  24.064  58.485  1.00  7.87           C  
ATOM    990  O   ILE A 123      18.965  24.372  59.685  1.00  7.00           O  
ATOM    991  CB  ILE A 123      19.095  25.892  56.673  1.00  9.38           C  
ATOM    992  CG1 ILE A 123      19.960  26.941  55.921  1.00  5.44           C  
ATOM    993  CG2 ILE A 123      17.945  26.564  57.451  1.00  5.93           C  
ATOM    994  CD1 ILE A 123      19.186  27.706  54.820  1.00  4.96           C  
ATOM    995  N   ASP A 124      18.667  22.927  57.935  1.00  7.95           N  
ATOM    996  CA  ASP A 124      17.922  21.967  58.754  1.00  8.82           C  
ATOM    997  C   ASP A 124      18.716  21.530  59.984  1.00 10.24           C  
ATOM    998  O   ASP A 124      18.162  21.501  61.100  1.00 10.92           O  
ATOM    999  CB  ASP A 124      17.523  20.736  57.916  1.00  9.02           C  
ATOM   1000  CG  ASP A 124      16.494  21.104  56.887  1.00 10.86           C  
ATOM   1001  OD1 ASP A 124      15.776  22.118  56.915  1.00 11.75           O  
ATOM   1002  OD2 ASP A 124      16.384  20.288  55.953  1.00 15.58           O  
ATOM   1003  N   LEU A 125      19.984  21.180  59.757  1.00  9.20           N  
ATOM   1004  CA  LEU A 125      20.818  20.743  60.897  1.00  8.01           C  
ATOM   1005  C   LEU A 125      20.999  21.850  61.905  1.00  9.55           C  
ATOM   1006  O   LEU A 125      20.898  21.622  63.125  1.00 10.13           O  
ATOM   1007  CB  LEU A 125      22.187  20.238  60.439  1.00  9.28           C  
ATOM   1008  CG  LEU A 125      23.149  19.766  61.536  1.00  9.45           C  
ATOM   1009  CD1 LEU A 125      22.566  18.645  62.376  1.00 10.49           C  
ATOM   1010  CD2 LEU A 125      24.455  19.347  60.860  1.00 11.68           C  
ATOM   1011  N   ALA A 126      21.295  23.043  61.406  1.00  5.94           N  
ATOM   1012  CA  ALA A 126      21.488  24.193  62.287  1.00  7.89           C  
ATOM   1013  C   ALA A 126      20.280  24.383  63.205  1.00  8.19           C  
ATOM   1014  O   ALA A 126      20.474  24.555  64.426  1.00  8.78           O  
ATOM   1015  CB  ALA A 126      21.752  25.457  61.465  1.00  8.43           C  
ATOM   1016  N   VAL A 127      19.097  24.434  62.641  1.00  8.04           N  
ATOM   1017  CA  VAL A 127      17.832  24.508  63.392  1.00  9.90           C  
ATOM   1018  C   VAL A 127      17.760  23.384  64.435  1.00 11.05           C  
ATOM   1019  O   VAL A 127      17.429  23.661  65.610  1.00 11.84           O  
ATOM   1020  CB  VAL A 127      16.644  24.529  62.412  1.00 10.86           C  
ATOM   1021  CG1 VAL A 127      15.307  24.340  63.116  1.00 13.12           C  
ATOM   1022  CG2 VAL A 127      16.674  25.865  61.667  1.00 11.22           C  
ATOM   1023  N   GLU A 128      18.062  22.161  64.032  1.00 11.75           N  
ATOM   1024  CA  GLU A 128      18.058  21.046  64.987  1.00 13.70           C  
ATOM   1025  C   GLU A 128      18.934  21.289  66.193  1.00 14.63           C  
ATOM   1026  O   GLU A 128      18.553  20.924  67.299  1.00 14.85           O  
ATOM   1027  CB  GLU A 128      18.543  19.785  64.275  1.00 17.50           C  
ATOM   1028  CG  GLU A 128      18.298  18.430  64.905  1.00 29.69           C  
ATOM   1029  CD  GLU A 128      18.604  17.280  63.932  1.00 36.98           C  
ATOM   1030  OE1 GLU A 128      18.220  17.365  62.728  1.00 39.61           O  
ATOM   1031  OE2 GLU A 128      19.238  16.281  64.367  1.00 42.05           O  
ATOM   1032  N   LEU A 129      20.107  21.871  65.965  1.00 12.35           N  
ATOM   1033  CA  LEU A 129      21.055  22.128  67.059  1.00 12.30           C  
ATOM   1034  C   LEU A 129      20.815  23.437  67.781  1.00 11.70           C  
ATOM   1035  O   LEU A 129      21.587  23.695  68.723  1.00 14.56           O  
ATOM   1036  CB  LEU A 129      22.484  22.122  66.496  1.00 11.47           C  
ATOM   1037  CG  LEU A 129      22.959  20.786  65.936  1.00 14.10           C  
ATOM   1038  CD1 LEU A 129      24.325  20.959  65.295  1.00 14.24           C  
ATOM   1039  CD2 LEU A 129      23.022  19.727  67.021  1.00 14.46           C  
ATOM   1040  N   GLY A 130      19.801  24.203  67.382  1.00 11.75           N  
ATOM   1041  CA  GLY A 130      19.410  25.390  68.128  1.00 12.20           C  
ATOM   1042  C   GLY A 130      20.030  26.694  67.676  1.00 11.37           C  
ATOM   1043  O   GLY A 130      19.951  27.695  68.422  1.00 12.07           O  
ATOM   1044  N   ALA A 131      20.611  26.713  66.480  1.00  8.96           N  
ATOM   1045  CA  ALA A 131      21.275  27.957  66.059  1.00  8.15           C  
ATOM   1046  C   ALA A 131      20.200  29.008  65.790  1.00  8.53           C  
ATOM   1047  O   ALA A 131      19.174  28.662  65.236  1.00  8.30           O  
ATOM   1048  CB  ALA A 131      22.139  27.650  64.841  1.00  6.14           C  
ATOM   1049  N   GLU A 132      20.491  30.249  66.140  1.00  8.39           N  
ATOM   1050  CA  GLU A 132      19.588  31.333  65.763  1.00  9.93           C  
ATOM   1051  C   GLU A 132      19.936  32.139  64.551  1.00  8.20           C  
ATOM   1052  O   GLU A 132      19.132  32.928  64.008  1.00  7.82           O  
ATOM   1053  CB  GLU A 132      19.768  32.303  66.941  1.00 22.57           C  
ATOM   1054  CG  GLU A 132      18.805  32.381  68.088  1.00 38.92           C  
ATOM   1055  CD  GLU A 132      19.136  31.836  69.474  1.00 45.54           C  
ATOM   1056  OE1 GLU A 132      18.953  30.592  69.627  1.00 52.19           O  
ATOM   1057  OE2 GLU A 132      19.529  32.591  70.398  1.00 47.09           O  
ATOM   1058  N   THR A 133      21.206  32.054  64.155  1.00  7.45           N  
ATOM   1059  CA  THR A 133      21.787  32.818  63.053  1.00  6.95           C  
ATOM   1060  C   THR A 133      22.470  31.870  62.090  1.00  6.60           C  
ATOM   1061  O   THR A 133      23.190  30.950  62.529  1.00  5.75           O  
ATOM   1062  CB  THR A 133      22.809  33.870  63.561  1.00  8.25           C  
ATOM   1063  OG1 THR A 133      22.061  34.634  64.531  1.00 12.91           O  
ATOM   1064  CG2 THR A 133      23.324  34.819  62.503  1.00  8.43           C  
ATOM   1065  N   TYR A 134      22.218  32.146  60.814  1.00  5.23           N  
ATOM   1066  CA  TYR A 134      22.885  31.326  59.766  1.00  4.62           C  
ATOM   1067  C   TYR A 134      23.781  32.274  58.974  1.00  6.40           C  
ATOM   1068  O   TYR A 134      23.239  33.209  58.330  1.00  7.23           O  
ATOM   1069  CB  TYR A 134      21.806  30.623  58.957  1.00  2.50           C  
ATOM   1070  CG  TYR A 134      22.472  29.450  58.245  1.00  3.77           C  
ATOM   1071  CD1 TYR A 134      23.050  29.676  56.984  1.00  4.36           C  
ATOM   1072  CD2 TYR A 134      22.575  28.215  58.857  1.00  2.88           C  
ATOM   1073  CE1 TYR A 134      23.722  28.648  56.339  1.00  3.75           C  
ATOM   1074  CE2 TYR A 134      23.208  27.175  58.194  1.00  5.35           C  
ATOM   1075  CZ  TYR A 134      23.775  27.407  56.937  1.00  6.41           C  
ATOM   1076  OH  TYR A 134      24.432  26.379  56.300  1.00  6.73           O  
ATOM   1077  N   VAL A 135      25.106  32.082  59.013  1.00  5.30           N  
ATOM   1078  CA  VAL A 135      26.010  33.038  58.331  1.00  4.76           C  
ATOM   1079  C   VAL A 135      26.281  32.607  56.886  1.00  4.84           C  
ATOM   1080  O   VAL A 135      26.428  31.410  56.635  1.00  5.27           O  
ATOM   1081  CB  VAL A 135      27.319  33.175  59.126  1.00  4.59           C  
ATOM   1082  CG1 VAL A 135      28.464  33.791  58.331  1.00  2.61           C  
ATOM   1083  CG2 VAL A 135      27.039  34.006  60.389  1.00  4.02           C  
ATOM   1084  N   ALA A 136      26.375  33.589  55.983  1.00  3.73           N  
ATOM   1085  CA  ALA A 136      26.802  33.330  54.586  1.00  2.81           C  
ATOM   1086  C   ALA A 136      28.067  34.159  54.344  1.00  3.46           C  
ATOM   1087  O   ALA A 136      28.033  35.401  54.464  1.00  2.50           O  
ATOM   1088  CB  ALA A 136      25.619  33.630  53.667  1.00  2.81           C  
ATOM   1089  N   TRP A 137      29.201  33.501  54.052  1.00  3.27           N  
ATOM   1090  CA  TRP A 137      30.427  34.185  53.622  1.00  2.50           C  
ATOM   1091  C   TRP A 137      30.702  33.774  52.156  1.00  3.11           C  
ATOM   1092  O   TRP A 137      31.074  32.591  51.994  1.00  5.28           O  
ATOM   1093  CB  TRP A 137      31.580  33.767  54.503  1.00  2.96           C  
ATOM   1094  CG  TRP A 137      32.883  34.311  53.983  1.00  3.18           C  
ATOM   1095  CD1 TRP A 137      33.211  35.646  53.834  1.00  5.96           C  
ATOM   1096  CD2 TRP A 137      34.042  33.574  53.559  1.00  2.83           C  
ATOM   1097  NE1 TRP A 137      34.499  35.774  53.346  1.00  5.37           N  
ATOM   1098  CE2 TRP A 137      35.032  34.525  53.179  1.00  4.31           C  
ATOM   1099  CE3 TRP A 137      34.344  32.217  53.476  1.00  2.62           C  
ATOM   1100  CZ2 TRP A 137      36.285  34.159  52.700  1.00  2.50           C  
ATOM   1101  CZ3 TRP A 137      35.599  31.851  52.965  1.00  2.50           C  
ATOM   1102  CH2 TRP A 137      36.563  32.817  52.634  1.00  2.50           C  
ATOM   1103  N   GLY A 138      30.526  34.672  51.187  1.00  3.89           N  
ATOM   1104  CA  GLY A 138      30.698  34.191  49.778  1.00  4.25           C  
ATOM   1105  C   GLY A 138      32.179  34.464  49.402  1.00  4.09           C  
ATOM   1106  O   GLY A 138      32.434  35.341  48.574  1.00  3.36           O  
ATOM   1107  N   GLY A 139      33.065  33.648  49.993  1.00  3.86           N  
ATOM   1108  CA  GLY A 139      34.516  33.896  49.751  1.00  3.06           C  
ATOM   1109  C   GLY A 139      34.920  33.564  48.297  1.00  5.18           C  
ATOM   1110  O   GLY A 139      35.963  34.086  47.875  1.00  5.53           O  
ATOM   1111  N   ARG A 140      34.164  32.737  47.593  1.00  2.80           N  
ATOM   1112  CA  ARG A 140      34.487  32.426  46.179  1.00  2.92           C  
ATOM   1113  C   ARG A 140      33.659  33.257  45.217  1.00  2.50           C  
ATOM   1114  O   ARG A 140      33.873  33.115  44.003  1.00  3.04           O  
ATOM   1115  CB  ARG A 140      34.316  30.922  45.857  1.00  3.21           C  
ATOM   1116  CG  ARG A 140      35.298  29.996  46.558  1.00  3.06           C  
ATOM   1117  CD  ARG A 140      36.694  29.983  45.943  1.00  2.50           C  
ATOM   1118  NE  ARG A 140      37.514  29.153  46.861  1.00  3.54           N  
ATOM   1119  CZ  ARG A 140      38.842  29.277  46.988  1.00  3.74           C  
ATOM   1120  NH1 ARG A 140      39.541  30.130  46.232  1.00  2.60           N  
ATOM   1121  NH2 ARG A 140      39.486  28.514  47.850  1.00  2.61           N  
ATOM   1122  N   GLU A 141      32.799  34.167  45.663  1.00  2.50           N  
ATOM   1123  CA  GLU A 141      31.936  34.984  44.792  1.00  2.50           C  
ATOM   1124  C   GLU A 141      32.739  36.215  44.374  1.00  3.11           C  
ATOM   1125  O   GLU A 141      33.021  37.157  45.117  1.00  3.53           O  
ATOM   1126  CB  GLU A 141      30.647  35.364  45.513  1.00  3.55           C  
ATOM   1127  CG  GLU A 141      29.948  34.330  46.370  1.00  4.13           C  
ATOM   1128  CD  GLU A 141      29.604  33.044  45.652  1.00  7.10           C  
ATOM   1129  OE1 GLU A 141      29.311  32.965  44.444  1.00  3.59           O  
ATOM   1130  OE2 GLU A 141      29.776  32.034  46.368  1.00  8.29           O  
ATOM   1131  N   GLY A 142      33.218  36.232  43.102  1.00  2.85           N  
ATOM   1132  CA  GLY A 142      34.053  37.419  42.670  1.00  2.50           C  
ATOM   1133  C   GLY A 142      34.816  37.017  41.380  1.00  5.94           C  
ATOM   1134  O   GLY A 142      34.370  36.154  40.584  1.00  3.31           O  
ATOM   1135  N   ALA A 143      35.994  37.661  41.265  1.00  5.24           N  
ATOM   1136  CA  ALA A 143      36.722  37.490  39.992  1.00  2.50           C  
ATOM   1137  C   ALA A 143      38.171  37.906  40.158  1.00  2.50           C  
ATOM   1138  O   ALA A 143      38.494  38.730  41.030  1.00  2.50           O  
ATOM   1139  CB  ALA A 143      36.039  38.354  38.918  1.00  2.50           C  
ATOM   1140  N   GLU A 144      39.033  37.365  39.274  1.00  2.50           N  
ATOM   1141  CA  GLU A 144      40.383  37.910  39.145  1.00  2.50           C  
ATOM   1142  C   GLU A 144      40.504  38.811  37.923  1.00  4.60           C  
ATOM   1143  O   GLU A 144      41.497  39.580  37.823  1.00  5.66           O  
ATOM   1144  CB  GLU A 144      41.423  36.771  39.035  1.00  2.50           C  
ATOM   1145  CG  GLU A 144      41.737  36.024  40.360  1.00  3.27           C  
ATOM   1146  CD  GLU A 144      40.537  35.169  40.783  1.00  7.94           C  
ATOM   1147  OE1 GLU A 144      40.119  34.230  40.035  1.00  3.92           O  
ATOM   1148  OE2 GLU A 144      39.936  35.426  41.851  1.00  5.56           O  
ATOM   1149  N   SER A 145      39.531  38.750  37.012  1.00  3.44           N  
ATOM   1150  CA  SER A 145      39.642  39.551  35.785  1.00  3.11           C  
ATOM   1151  C   SER A 145      38.301  40.154  35.411  1.00  3.60           C  
ATOM   1152  O   SER A 145      37.288  39.595  35.868  1.00  3.32           O  
ATOM   1153  CB  SER A 145      40.218  38.682  34.639  1.00  2.50           C  
ATOM   1154  OG  SER A 145      39.536  37.435  34.539  1.00  4.44           O  
ATOM   1155  N   GLY A 146      38.278  41.209  34.607  1.00  4.01           N  
ATOM   1156  CA  GLY A 146      37.048  41.973  34.446  1.00  4.78           C  
ATOM   1157  C   GLY A 146      35.980  41.272  33.600  1.00  7.75           C  
ATOM   1158  O   GLY A 146      34.765  41.440  33.878  1.00  9.27           O  
ATOM   1159  N   GLY A 147      36.365  40.474  32.600  1.00  4.63           N  
ATOM   1160  CA  GLY A 147      35.352  39.866  31.726  1.00  2.78           C  
ATOM   1161  C   GLY A 147      34.763  38.601  32.293  1.00  3.53           C  
ATOM   1162  O   GLY A 147      33.741  38.124  31.747  1.00  7.19           O  
ATOM   1163  N   ALA A 148      35.312  38.013  33.358  1.00  2.92           N  
ATOM   1164  CA  ALA A 148      34.894  36.716  33.860  1.00  3.47           C  
ATOM   1165  C   ALA A 148      33.528  36.755  34.538  1.00  5.31           C  
ATOM   1166  O   ALA A 148      32.908  35.683  34.678  1.00  5.15           O  
ATOM   1167  CB  ALA A 148      35.922  36.265  34.888  1.00  2.50           C  
ATOM   1168  N   LYS A 149      33.145  37.957  35.010  1.00  5.34           N  
ATOM   1169  CA  LYS A 149      31.948  38.071  35.881  1.00  5.78           C  
ATOM   1170  C   LYS A 149      31.191  39.324  35.478  1.00  6.72           C  
ATOM   1171  O   LYS A 149      31.806  40.415  35.624  1.00  8.27           O  
ATOM   1172  CB  LYS A 149      32.326  38.096  37.350  1.00  7.62           C  
ATOM   1173  CG  LYS A 149      31.331  37.659  38.396  1.00  7.08           C  
ATOM   1174  CD  LYS A 149      30.785  36.259  38.238  1.00  6.39           C  
ATOM   1175  CE  LYS A 149      31.837  35.156  38.254  1.00  2.50           C  
ATOM   1176  NZ  LYS A 149      31.172  33.841  38.414  1.00  2.50           N  
ATOM   1177  N   ASP A 150      29.974  39.202  34.972  1.00  4.65           N  
ATOM   1178  CA  ASP A 150      29.129  40.381  34.809  1.00  4.75           C  
ATOM   1179  C   ASP A 150      28.557  40.683  36.194  1.00  5.05           C  
ATOM   1180  O   ASP A 150      27.776  39.752  36.618  1.00  3.54           O  
ATOM   1181  CB  ASP A 150      28.041  40.087  33.783  1.00  7.33           C  
ATOM   1182  CG  ASP A 150      27.223  41.358  33.599  1.00 13.21           C  
ATOM   1183  OD1 ASP A 150      26.531  41.814  34.538  1.00 11.03           O  
ATOM   1184  OD2 ASP A 150      27.278  41.960  32.500  1.00 16.24           O  
ATOM   1185  N   VAL A 151      28.900  41.792  36.837  1.00  3.81           N  
ATOM   1186  CA  VAL A 151      28.469  41.888  38.260  1.00  2.89           C  
ATOM   1187  C   VAL A 151      26.969  42.156  38.391  1.00  4.66           C  
ATOM   1188  O   VAL A 151      26.423  41.701  39.424  1.00  4.06           O  
ATOM   1189  CB  VAL A 151      29.346  42.916  39.013  1.00  3.60           C  
ATOM   1190  CG1 VAL A 151      28.842  43.206  40.410  1.00  3.33           C  
ATOM   1191  CG2 VAL A 151      30.775  42.359  39.085  1.00  2.50           C  
ATOM   1192  N   ARG A 152      26.310  42.839  37.448  1.00  3.91           N  
ATOM   1193  CA  ARG A 152      24.838  42.931  37.532  1.00  3.20           C  
ATOM   1194  C   ARG A 152      24.216  41.544  37.466  1.00  3.30           C  
ATOM   1195  O   ARG A 152      23.301  41.319  38.302  1.00  4.91           O  
ATOM   1196  CB  ARG A 152      24.278  43.871  36.450  1.00  5.30           C  
ATOM   1197  CG  ARG A 152      24.846  45.282  36.761  1.00 10.84           C  
ATOM   1198  CD  ARG A 152      24.272  46.278  35.766  1.00 17.56           C  
ATOM   1199  NE  ARG A 152      24.828  45.988  34.456  1.00 23.68           N  
ATOM   1200  CZ  ARG A 152      24.231  46.309  33.314  1.00 28.36           C  
ATOM   1201  NH1 ARG A 152      23.072  46.955  33.303  1.00 28.33           N  
ATOM   1202  NH2 ARG A 152      24.870  45.967  32.204  1.00 29.02           N  
ATOM   1203  N   ASP A 153      24.653  40.673  36.533  1.00  2.50           N  
ATOM   1204  CA  ASP A 153      24.043  39.354  36.517  1.00  2.50           C  
ATOM   1205  C   ASP A 153      24.353  38.600  37.792  1.00  2.50           C  
ATOM   1206  O   ASP A 153      23.519  37.865  38.325  1.00  4.07           O  
ATOM   1207  CB  ASP A 153      24.598  38.526  35.349  1.00  4.81           C  
ATOM   1208  CG  ASP A 153      24.066  39.037  34.017  1.00 10.05           C  
ATOM   1209  OD1 ASP A 153      22.953  39.593  34.039  1.00 10.34           O  
ATOM   1210  OD2 ASP A 153      24.802  38.886  33.025  1.00  8.82           O  
ATOM   1211  N   ALA A 154      25.581  38.757  38.276  1.00  3.37           N  
ATOM   1212  CA  ALA A 154      25.958  38.044  39.509  1.00  2.50           C  
ATOM   1213  C   ALA A 154      25.129  38.502  40.729  1.00  4.07           C  
ATOM   1214  O   ALA A 154      24.718  37.611  41.531  1.00  3.98           O  
ATOM   1215  CB  ALA A 154      27.445  38.210  39.835  1.00  2.50           C  
ATOM   1216  N   LEU A 155      24.846  39.768  40.901  1.00  3.54           N  
ATOM   1217  CA  LEU A 155      23.929  40.247  41.955  1.00  3.64           C  
ATOM   1218  C   LEU A 155      22.482  39.750  41.745  1.00  3.32           C  
ATOM   1219  O   LEU A 155      21.877  39.439  42.784  1.00  2.79           O  
ATOM   1220  CB  LEU A 155      24.007  41.752  42.024  1.00  3.51           C  
ATOM   1221  CG  LEU A 155      25.361  42.293  42.479  1.00  5.62           C  
ATOM   1222  CD1 LEU A 155      25.371  43.812  42.362  1.00  6.50           C  
ATOM   1223  CD2 LEU A 155      25.664  41.865  43.921  1.00  5.67           C  
ATOM   1224  N   ASP A 156      22.056  39.656  40.485  1.00  2.56           N  
ATOM   1225  CA  ASP A 156      20.775  38.974  40.282  1.00  3.12           C  
ATOM   1226  C   ASP A 156      20.831  37.553  40.848  1.00  3.50           C  
ATOM   1227  O   ASP A 156      19.863  37.133  41.493  1.00  3.60           O  
ATOM   1228  CB  ASP A 156      20.383  38.911  38.805  1.00  4.93           C  
ATOM   1229  CG  ASP A 156      19.930  40.224  38.209  1.00  8.14           C  
ATOM   1230  OD1 ASP A 156      19.588  41.125  38.996  1.00  6.60           O  
ATOM   1231  OD2 ASP A 156      19.909  40.319  36.962  1.00  8.00           O  
ATOM   1232  N   ARG A 157      21.896  36.820  40.534  1.00  3.36           N  
ATOM   1233  CA  ARG A 157      21.998  35.429  41.012  1.00  2.60           C  
ATOM   1234  C   ARG A 157      22.118  35.390  42.531  1.00  5.32           C  
ATOM   1235  O   ARG A 157      21.606  34.451  43.179  1.00  4.30           O  
ATOM   1236  CB  ARG A 157      23.151  34.645  40.362  1.00  3.21           C  
ATOM   1237  CG  ARG A 157      23.038  34.596  38.832  1.00  3.46           C  
ATOM   1238  CD  ARG A 157      21.909  33.643  38.341  1.00  4.99           C  
ATOM   1239  NE  ARG A 157      20.589  34.268  38.409  1.00  4.53           N  
ATOM   1240  CZ  ARG A 157      20.157  35.176  37.532  1.00  6.36           C  
ATOM   1241  NH1 ARG A 157      20.898  35.601  36.519  1.00  6.36           N  
ATOM   1242  NH2 ARG A 157      18.952  35.737  37.657  1.00  6.71           N  
ATOM   1243  N   MET A 158      22.799  36.387  43.100  1.00  3.26           N  
ATOM   1244  CA  MET A 158      22.955  36.367  44.542  1.00  4.77           C  
ATOM   1245  C   MET A 158      21.632  36.691  45.215  1.00  3.55           C  
ATOM   1246  O   MET A 158      21.285  36.031  46.196  1.00  3.86           O  
ATOM   1247  CB  MET A 158      24.098  37.343  44.853  1.00  6.23           C  
ATOM   1248  CG  MET A 158      24.222  37.017  46.350  1.00 10.53           C  
ATOM   1249  SD  MET A 158      25.843  36.181  46.725  1.00 13.78           S  
ATOM   1250  CE  MET A 158      27.310  37.172  46.209  1.00 10.74           C  
ATOM   1251  N   LYS A 159      20.909  37.646  44.652  1.00  4.31           N  
ATOM   1252  CA  LYS A 159      19.561  37.954  45.195  1.00  4.73           C  
ATOM   1253  C   LYS A 159      18.664  36.714  45.109  1.00  6.28           C  
ATOM   1254  O   LYS A 159      17.939  36.334  46.062  1.00  4.43           O  
ATOM   1255  CB  LYS A 159      18.972  39.172  44.498  1.00  4.21           C  
ATOM   1256  CG  LYS A 159      17.457  39.335  44.753  1.00  5.16           C  
ATOM   1257  CD  LYS A 159      16.955  40.650  44.170  1.00  7.26           C  
ATOM   1258  CE  LYS A 159      15.440  40.719  44.049  1.00 10.85           C  
ATOM   1259  NZ  LYS A 159      14.747  40.546  45.375  1.00  7.56           N  
ATOM   1260  N   GLU A 160      18.677  36.074  43.941  1.00  4.69           N  
ATOM   1261  CA  GLU A 160      17.839  34.882  43.740  1.00  5.78           C  
ATOM   1262  C   GLU A 160      18.108  33.809  44.796  1.00  6.25           C  
ATOM   1263  O   GLU A 160      17.201  33.209  45.393  1.00  4.90           O  
ATOM   1264  CB  GLU A 160      18.057  34.360  42.299  1.00  5.85           C  
ATOM   1265  CG  GLU A 160      17.185  33.224  41.936  1.00  8.08           C  
ATOM   1266  CD  GLU A 160      17.498  32.578  40.597  1.00  9.25           C  
ATOM   1267  OE1 GLU A 160      18.501  32.973  39.964  1.00  7.19           O  
ATOM   1268  OE2 GLU A 160      16.677  31.672  40.264  1.00  9.44           O  
ATOM   1269  N   ALA A 161      19.377  33.551  45.105  1.00  4.47           N  
ATOM   1270  CA  ALA A 161      19.795  32.542  46.080  1.00  3.82           C  
ATOM   1271  C   ALA A 161      19.285  32.934  47.464  1.00  4.64           C  
ATOM   1272  O   ALA A 161      18.659  32.085  48.145  1.00  6.12           O  
ATOM   1273  CB  ALA A 161      21.317  32.411  46.062  1.00  2.50           C  
ATOM   1274  N   PHE A 162      19.541  34.190  47.850  1.00  4.08           N  
ATOM   1275  CA  PHE A 162      19.090  34.583  49.199  1.00  3.57           C  
ATOM   1276  C   PHE A 162      17.546  34.605  49.259  1.00  5.72           C  
ATOM   1277  O   PHE A 162      17.036  34.283  50.367  1.00  5.71           O  
ATOM   1278  CB  PHE A 162      19.680  35.903  49.640  1.00  4.44           C  
ATOM   1279  CG  PHE A 162      21.104  35.727  50.111  1.00  6.74           C  
ATOM   1280  CD1 PHE A 162      21.338  35.066  51.309  1.00  9.27           C  
ATOM   1281  CD2 PHE A 162      22.161  36.219  49.365  1.00  7.65           C  
ATOM   1282  CE1 PHE A 162      22.660  34.952  51.765  1.00 11.85           C  
ATOM   1283  CE2 PHE A 162      23.475  36.073  49.806  1.00  7.67           C  
ATOM   1284  CZ  PHE A 162      23.721  35.440  51.016  1.00  8.67           C  
ATOM   1285  N   ASP A 163      16.867  35.012  48.205  1.00  4.35           N  
ATOM   1286  CA  ASP A 163      15.386  34.972  48.262  1.00  5.41           C  
ATOM   1287  C   ASP A 163      14.869  33.540  48.412  1.00  8.22           C  
ATOM   1288  O   ASP A 163      13.913  33.283  49.183  1.00 11.04           O  
ATOM   1289  CB  ASP A 163      14.799  35.674  47.041  1.00  5.67           C  
ATOM   1290  CG  ASP A 163      14.857  37.176  47.079  1.00  5.40           C  
ATOM   1291  OD1 ASP A 163      14.980  37.809  48.157  1.00  6.08           O  
ATOM   1292  OD2 ASP A 163      14.746  37.819  46.019  1.00  5.15           O  
ATOM   1293  N   LEU A 164      15.438  32.579  47.688  1.00  6.81           N  
ATOM   1294  CA  LEU A 164      15.057  31.163  47.806  1.00  7.61           C  
ATOM   1295  C   LEU A 164      15.318  30.683  49.238  1.00  7.60           C  
ATOM   1296  O   LEU A 164      14.486  29.941  49.774  1.00  7.86           O  
ATOM   1297  CB  LEU A 164      15.787  30.292  46.792  1.00  9.48           C  
ATOM   1298  CG  LEU A 164      15.332  30.432  45.327  1.00 13.43           C  
ATOM   1299  CD1 LEU A 164      16.307  29.787  44.364  1.00 13.98           C  
ATOM   1300  CD2 LEU A 164      13.959  29.814  45.176  1.00 14.30           C  
ATOM   1301  N   LEU A 165      16.434  31.067  49.840  1.00  5.53           N  
ATOM   1302  CA  LEU A 165      16.692  30.641  51.220  1.00  6.55           C  
ATOM   1303  C   LEU A 165      15.667  31.211  52.204  1.00  6.96           C  
ATOM   1304  O   LEU A 165      15.258  30.506  53.141  1.00  7.36           O  
ATOM   1305  CB  LEU A 165      18.137  31.024  51.706  1.00  3.84           C  
ATOM   1306  CG  LEU A 165      19.254  30.306  50.920  1.00  7.79           C  
ATOM   1307  CD1 LEU A 165      20.627  30.860  51.378  1.00  5.93           C  
ATOM   1308  CD2 LEU A 165      19.205  28.786  51.026  1.00  7.03           C  
ATOM   1309  N   GLY A 166      15.236  32.446  52.037  1.00  7.75           N  
ATOM   1310  CA  GLY A 166      14.218  33.116  52.860  1.00  9.13           C  
ATOM   1311  C   GLY A 166      12.850  32.429  52.590  1.00 11.24           C  
ATOM   1312  O   GLY A 166      12.082  32.236  53.553  1.00 11.64           O  
ATOM   1313  N   GLU A 167      12.570  32.069  51.330  1.00  9.68           N  
ATOM   1314  CA  GLU A 167      11.335  31.291  51.099  1.00 12.40           C  
ATOM   1315  C   GLU A 167      11.351  29.975  51.840  1.00  9.62           C  
ATOM   1316  O   GLU A 167      10.368  29.493  52.441  1.00 10.36           O  
ATOM   1317  CB  GLU A 167      11.174  31.145  49.583  1.00 16.74           C  
ATOM   1318  CG  GLU A 167      10.095  30.167  49.235  1.00 27.54           C  
ATOM   1319  CD  GLU A 167       9.844  30.180  47.738  1.00 34.80           C  
ATOM   1320  OE1 GLU A 167      10.656  30.691  46.943  1.00 36.88           O  
ATOM   1321  OE2 GLU A 167       8.755  29.642  47.362  1.00 40.63           O  
ATOM   1322  N   TYR A 168      12.476  29.284  51.829  1.00  8.41           N  
ATOM   1323  CA  TYR A 168      12.602  27.972  52.487  1.00  8.65           C  
ATOM   1324  C   TYR A 168      12.302  28.077  53.980  1.00  9.28           C  
ATOM   1325  O   TYR A 168      11.507  27.379  54.624  1.00  8.71           O  
ATOM   1326  CB  TYR A 168      14.010  27.374  52.214  1.00  9.76           C  
ATOM   1327  CG  TYR A 168      14.156  26.019  52.894  1.00 10.35           C  
ATOM   1328  CD1 TYR A 168      13.451  24.929  52.401  1.00 10.77           C  
ATOM   1329  CD2 TYR A 168      14.926  25.830  54.041  1.00 10.05           C  
ATOM   1330  CE1 TYR A 168      13.535  23.704  53.020  1.00 10.33           C  
ATOM   1331  CE2 TYR A 168      15.005  24.592  54.661  1.00  9.52           C  
ATOM   1332  CZ  TYR A 168      14.294  23.523  54.135  1.00  9.28           C  
ATOM   1333  OH  TYR A 168      14.343  22.296  54.740  1.00 11.29           O  
ATOM   1334  N   VAL A 169      13.014  29.014  54.646  1.00  8.92           N  
ATOM   1335  CA  VAL A 169      12.894  29.182  56.095  1.00 11.16           C  
ATOM   1336  C   VAL A 169      11.481  29.525  56.537  1.00 12.19           C  
ATOM   1337  O   VAL A 169      10.924  29.036  57.546  1.00 10.71           O  
ATOM   1338  CB  VAL A 169      14.012  30.251  56.333  1.00 13.41           C  
ATOM   1339  CG1 VAL A 169      13.611  31.312  57.323  1.00 15.06           C  
ATOM   1340  CG2 VAL A 169      15.364  29.579  56.672  1.00 10.48           C  
ATOM   1341  N   THR A 170      10.859  30.416  55.757  1.00 12.67           N  
ATOM   1342  CA  THR A 170       9.492  30.866  56.126  1.00 16.80           C  
ATOM   1343  C   THR A 170       8.522  29.696  55.846  1.00 18.67           C  
ATOM   1344  O   THR A 170       7.631  29.429  56.681  1.00 20.29           O  
ATOM   1345  CB  THR A 170       9.151  32.190  55.451  1.00 18.94           C  
ATOM   1346  OG1 THR A 170       9.098  31.981  54.046  1.00 23.42           O  
ATOM   1347  CG2 THR A 170      10.195  33.283  55.686  1.00 16.88           C  
ATOM   1348  N   SER A 171       8.758  28.945  54.794  1.00 17.22           N  
ATOM   1349  CA  SER A 171       7.882  27.796  54.473  1.00 18.46           C  
ATOM   1350  C   SER A 171       7.997  26.716  55.540  1.00 18.18           C  
ATOM   1351  O   SER A 171       7.024  26.019  55.907  1.00 17.86           O  
ATOM   1352  CB  SER A 171       8.220  27.340  53.057  1.00 19.58           C  
ATOM   1353  OG  SER A 171       9.209  26.316  53.059  1.00 23.13           O  
ATOM   1354  N   GLN A 172       9.198  26.556  56.096  1.00 16.64           N  
ATOM   1355  CA  GLN A 172       9.402  25.565  57.164  1.00 15.86           C  
ATOM   1356  C   GLN A 172       8.955  26.126  58.509  1.00 15.81           C  
ATOM   1357  O   GLN A 172       8.947  25.369  59.491  1.00 16.08           O  
ATOM   1358  CB  GLN A 172      10.854  25.095  57.275  1.00 16.08           C  
ATOM   1359  CG  GLN A 172      11.409  24.370  56.061  1.00 18.43           C  
ATOM   1360  CD  GLN A 172      10.570  23.127  55.793  1.00 24.93           C  
ATOM   1361  OE1 GLN A 172      10.733  22.131  56.501  1.00 27.94           O  
ATOM   1362  NE2 GLN A 172       9.692  23.190  54.789  1.00 28.11           N  
ATOM   1363  N   GLY A 173       8.639  27.402  58.583  1.00 14.53           N  
ATOM   1364  CA  GLY A 173       8.403  28.025  59.875  1.00 16.62           C  
ATOM   1365  C   GLY A 173       9.598  28.059  60.846  1.00 18.42           C  
ATOM   1366  O   GLY A 173       9.438  28.083  62.075  1.00 19.19           O  
ATOM   1367  N   TYR A 174      10.812  28.076  60.337  1.00 15.97           N  
ATOM   1368  CA  TYR A 174      11.997  28.192  61.208  1.00 15.53           C  
ATOM   1369  C   TYR A 174      12.212  29.596  61.764  1.00 17.80           C  
ATOM   1370  O   TYR A 174      11.932  30.588  61.080  1.00 18.11           O  
ATOM   1371  CB  TYR A 174      13.206  27.753  60.403  1.00 12.79           C  
ATOM   1372  CG  TYR A 174      13.329  26.315  59.967  1.00 11.83           C  
ATOM   1373  CD1 TYR A 174      12.723  25.246  60.601  1.00 11.95           C  
ATOM   1374  CD2 TYR A 174      14.154  26.029  58.880  1.00 12.77           C  
ATOM   1375  CE1 TYR A 174      12.928  23.954  60.136  1.00 15.17           C  
ATOM   1376  CE2 TYR A 174      14.369  24.738  58.409  1.00 14.58           C  
ATOM   1377  CZ  TYR A 174      13.737  23.690  59.053  1.00 14.71           C  
ATOM   1378  OH  TYR A 174      13.928  22.392  58.628  1.00 15.55           O  
ATOM   1379  N   ASP A 175      12.704  29.654  62.978  1.00 20.19           N  
ATOM   1380  CA  ASP A 175      13.158  30.841  63.649  1.00 25.89           C  
ATOM   1381  C   ASP A 175      14.661  31.012  63.491  1.00 23.62           C  
ATOM   1382  O   ASP A 175      15.433  30.689  64.426  1.00 28.18           O  
ATOM   1383  CB  ASP A 175      12.819  30.770  65.165  1.00 35.88           C  
ATOM   1384  CG  ASP A 175      11.788  31.891  65.371  1.00 45.14           C  
ATOM   1385  OD1 ASP A 175      12.336  33.005  65.591  1.00 48.66           O  
ATOM   1386  OD2 ASP A 175      10.594  31.531  65.221  1.00 48.50           O  
ATOM   1387  N   ILE A 176      15.033  31.470  62.324  1.00 17.31           N  
ATOM   1388  CA  ILE A 176      16.490  31.549  62.064  1.00 15.07           C  
ATOM   1389  C   ILE A 176      16.564  32.781  61.169  1.00 14.03           C  
ATOM   1390  O   ILE A 176      15.621  32.962  60.385  1.00 14.30           O  
ATOM   1391  CB  ILE A 176      17.108  30.264  61.514  1.00 14.15           C  
ATOM   1392  CG1 ILE A 176      18.660  30.352  61.614  1.00 13.35           C  
ATOM   1393  CG2 ILE A 176      16.631  30.020  60.092  1.00 11.85           C  
ATOM   1394  CD1 ILE A 176      19.340  28.983  61.489  1.00 14.82           C  
ATOM   1395  N   ARG A 177      17.618  33.540  61.364  1.00 11.03           N  
ATOM   1396  CA  ARG A 177      17.852  34.700  60.494  1.00  9.54           C  
ATOM   1397  C   ARG A 177      19.188  34.554  59.781  1.00  7.39           C  
ATOM   1398  O   ARG A 177      20.021  33.764  60.258  1.00  7.34           O  
ATOM   1399  CB  ARG A 177      17.824  35.998  61.297  1.00 13.88           C  
ATOM   1400  CG  ARG A 177      16.408  36.307  61.797  1.00 21.74           C  
ATOM   1401  CD  ARG A 177      16.439  37.603  62.585  1.00 27.87           C  
ATOM   1402  NE  ARG A 177      17.481  37.601  63.614  1.00 32.45           N  
ATOM   1403  CZ  ARG A 177      17.734  38.702  64.345  1.00 35.57           C  
ATOM   1404  NH1 ARG A 177      16.969  39.773  64.100  1.00 36.47           N  
ATOM   1405  NH2 ARG A 177      18.688  38.775  65.268  1.00 33.56           N  
ATOM   1406  N   PHE A 178      19.355  35.276  58.683  1.00  5.06           N  
ATOM   1407  CA  PHE A 178      20.603  35.146  57.910  1.00  4.79           C  
ATOM   1408  C   PHE A 178      21.519  36.308  58.213  1.00  5.51           C  
ATOM   1409  O   PHE A 178      21.010  37.421  58.447  1.00  6.69           O  
ATOM   1410  CB  PHE A 178      20.266  35.101  56.416  1.00  5.31           C  
ATOM   1411  CG  PHE A 178      19.550  33.831  56.047  1.00  7.20           C  
ATOM   1412  CD1 PHE A 178      20.253  32.648  55.911  1.00  9.03           C  
ATOM   1413  CD2 PHE A 178      18.177  33.843  55.866  1.00  7.65           C  
ATOM   1414  CE1 PHE A 178      19.596  31.473  55.580  1.00 10.18           C  
ATOM   1415  CE2 PHE A 178      17.500  32.666  55.512  1.00  7.87           C  
ATOM   1416  CZ  PHE A 178      18.214  31.493  55.397  1.00  7.88           C  
ATOM   1417  N   ALA A 179      22.841  36.074  58.162  1.00  4.61           N  
ATOM   1418  CA  ALA A 179      23.779  37.220  58.332  1.00  4.54           C  
ATOM   1419  C   ALA A 179      24.820  37.110  57.230  1.00  5.15           C  
ATOM   1420  O   ALA A 179      25.453  36.054  57.134  1.00  8.30           O  
ATOM   1421  CB  ALA A 179      24.390  37.240  59.731  1.00  2.50           C  
ATOM   1422  N   ILE A 180      25.003  38.140  56.414  1.00  3.23           N  
ATOM   1423  CA  ILE A 180      26.004  38.096  55.343  1.00  2.50           C  
ATOM   1424  C   ILE A 180      27.301  38.625  55.923  1.00  2.85           C  
ATOM   1425  O   ILE A 180      27.285  39.706  56.527  1.00  3.12           O  
ATOM   1426  CB  ILE A 180      25.513  38.998  54.204  1.00  3.37           C  
ATOM   1427  CG1 ILE A 180      24.244  38.356  53.580  1.00  5.72           C  
ATOM   1428  CG2 ILE A 180      26.614  39.193  53.179  1.00  4.37           C  
ATOM   1429  CD1 ILE A 180      23.566  39.316  52.605  1.00  9.96           C  
ATOM   1430  N   GLU A 181      28.383  37.906  55.649  1.00  2.50           N  
ATOM   1431  CA  GLU A 181      29.701  38.341  56.123  1.00  2.50           C  
ATOM   1432  C   GLU A 181      30.526  38.878  54.962  1.00  2.74           C  
ATOM   1433  O   GLU A 181      30.865  38.056  54.086  1.00  3.28           O  
ATOM   1434  CB  GLU A 181      30.383  37.114  56.761  1.00  2.50           C  
ATOM   1435  CG  GLU A 181      31.795  37.456  57.247  1.00  3.60           C  
ATOM   1436  CD  GLU A 181      32.509  36.348  58.004  1.00  5.18           C  
ATOM   1437  OE1 GLU A 181      31.860  35.331  58.309  1.00  5.76           O  
ATOM   1438  OE2 GLU A 181      33.724  36.632  58.202  1.00  4.12           O  
ATOM   1439  N   PRO A 182      30.860  40.171  54.959  1.00  2.50           N  
ATOM   1440  CA  PRO A 182      31.638  40.771  53.895  1.00  2.50           C  
ATOM   1441  C   PRO A 182      33.113  40.458  54.032  1.00  2.50           C  
ATOM   1442  O   PRO A 182      33.648  40.324  55.153  1.00  2.50           O  
ATOM   1443  CB  PRO A 182      31.427  42.283  54.040  1.00  2.50           C  
ATOM   1444  CG  PRO A 182      30.275  42.467  55.028  1.00  2.50           C  
ATOM   1445  CD  PRO A 182      30.370  41.208  55.897  1.00  2.50           C  
ATOM   1446  N   LYS A 183      33.827  40.460  52.912  1.00  2.50           N  
ATOM   1447  CA  LYS A 183      35.296  40.446  52.893  1.00  2.50           C  
ATOM   1448  C   LYS A 183      35.677  41.074  51.563  1.00  2.50           C  
ATOM   1449  O   LYS A 183      34.944  40.761  50.593  1.00  2.97           O  
ATOM   1450  CB  LYS A 183      35.784  38.993  53.081  1.00  2.50           C  
ATOM   1451  CG  LYS A 183      37.328  38.953  53.151  1.00  2.50           C  
ATOM   1452  CD  LYS A 183      37.905  37.535  53.247  1.00  2.50           C  
ATOM   1453  CE  LYS A 183      39.430  37.577  53.488  1.00  2.50           C  
ATOM   1454  NZ  LYS A 183      39.944  36.165  53.422  1.00  2.50           N  
ATOM   1455  N   PRO A 184      36.735  41.873  51.448  1.00  2.50           N  
ATOM   1456  CA  PRO A 184      36.896  42.648  50.201  1.00  2.50           C  
ATOM   1457  C   PRO A 184      37.632  41.863  49.133  1.00  2.50           C  
ATOM   1458  O   PRO A 184      37.383  42.116  47.933  1.00  2.50           O  
ATOM   1459  CB  PRO A 184      37.605  43.953  50.637  1.00  2.50           C  
ATOM   1460  CG  PRO A 184      38.245  43.583  51.947  1.00  2.50           C  
ATOM   1461  CD  PRO A 184      37.432  42.470  52.598  1.00  2.50           C  
ATOM   1462  N   ASN A 185      38.508  40.958  49.534  1.00  2.50           N  
ATOM   1463  CA  ASN A 185      39.338  40.169  48.604  1.00  2.50           C  
ATOM   1464  C   ASN A 185      39.835  38.955  49.391  1.00  2.50           C  
ATOM   1465  O   ASN A 185      39.742  38.994  50.629  1.00  2.50           O  
ATOM   1466  CB  ASN A 185      40.482  40.996  47.987  1.00  2.50           C  
ATOM   1467  CG  ASN A 185      41.477  41.467  49.008  1.00  2.50           C  
ATOM   1468  OD1 ASN A 185      41.542  42.664  49.376  1.00  4.09           O  
ATOM   1469  ND2 ASN A 185      42.296  40.524  49.476  1.00  2.50           N  
ATOM   1470  N   GLU A 186      40.381  37.992  48.687  1.00  2.50           N  
ATOM   1471  CA  GLU A 186      41.092  36.825  49.191  1.00  2.50           C  
ATOM   1472  C   GLU A 186      40.039  35.807  49.646  1.00  2.50           C  
ATOM   1473  O   GLU A 186      39.405  35.964  50.696  1.00  2.50           O  
ATOM   1474  CB  GLU A 186      42.087  37.106  50.348  1.00  2.50           C  
ATOM   1475  CG  GLU A 186      43.032  35.921  50.634  1.00  2.50           C  
ATOM   1476  CD  GLU A 186      43.536  35.994  52.064  1.00 10.50           C  
ATOM   1477  OE1 GLU A 186      42.793  36.189  53.043  1.00 10.01           O  
ATOM   1478  OE2 GLU A 186      44.733  35.840  52.297  1.00  9.79           O  
ATOM   1479  N   PRO A 187      39.832  34.702  48.939  1.00  2.50           N  
ATOM   1480  CA  PRO A 187      40.755  34.174  47.965  1.00  3.05           C  
ATOM   1481  C   PRO A 187      40.523  34.675  46.555  1.00  4.22           C  
ATOM   1482  O   PRO A 187      41.399  34.379  45.702  1.00  7.76           O  
ATOM   1483  CB  PRO A 187      40.515  32.656  48.020  1.00  4.28           C  
ATOM   1484  CG  PRO A 187      39.076  32.518  48.457  1.00  2.50           C  
ATOM   1485  CD  PRO A 187      38.881  33.689  49.447  1.00  2.50           C  
ATOM   1486  N   ARG A 188      39.417  35.310  46.270  1.00  3.11           N  
ATOM   1487  CA  ARG A 188      39.213  35.898  44.916  1.00  2.50           C  
ATOM   1488  C   ARG A 188      39.913  37.241  44.864  1.00  2.50           C  
ATOM   1489  O   ARG A 188      40.111  37.950  45.894  1.00  2.50           O  
ATOM   1490  CB  ARG A 188      37.746  36.065  44.577  1.00  2.50           C  
ATOM   1491  CG  ARG A 188      36.853  34.843  44.641  1.00  2.50           C  
ATOM   1492  CD  ARG A 188      37.320  33.636  43.860  1.00  3.07           C  
ATOM   1493  NE  ARG A 188      37.660  33.884  42.464  1.00  3.77           N  
ATOM   1494  CZ  ARG A 188      36.776  33.695  41.487  1.00  2.50           C  
ATOM   1495  NH1 ARG A 188      35.487  33.379  41.626  1.00  2.50           N  
ATOM   1496  NH2 ARG A 188      37.228  33.808  40.223  1.00  2.61           N  
ATOM   1497  N   GLY A 189      40.277  37.658  43.674  1.00  2.50           N  
ATOM   1498  CA  GLY A 189      40.978  38.940  43.466  1.00  2.50           C  
ATOM   1499  C   GLY A 189      40.162  40.123  43.975  1.00  2.50           C  
ATOM   1500  O   GLY A 189      40.711  41.056  44.592  1.00  2.50           O  
ATOM   1501  N   ASP A 190      38.855  40.062  43.724  1.00  2.50           N  
ATOM   1502  CA  ASP A 190      37.881  40.956  44.346  1.00  2.50           C  
ATOM   1503  C   ASP A 190      36.640  40.086  44.657  1.00  3.56           C  
ATOM   1504  O   ASP A 190      36.246  39.271  43.813  1.00  4.24           O  
ATOM   1505  CB  ASP A 190      37.401  42.152  43.534  1.00  3.00           C  
ATOM   1506  CG  ASP A 190      38.515  43.135  43.257  1.00  5.18           C  
ATOM   1507  OD1 ASP A 190      38.870  43.831  44.233  1.00  3.44           O  
ATOM   1508  OD2 ASP A 190      39.025  43.187  42.095  1.00  3.80           O  
ATOM   1509  N   ILE A 191      36.092  40.325  45.856  1.00  2.50           N  
ATOM   1510  CA  ILE A 191      34.910  39.558  46.316  1.00  2.50           C  
ATOM   1511  C   ILE A 191      33.683  40.481  46.171  1.00  2.50           C  
ATOM   1512  O   ILE A 191      33.769  41.700  46.456  1.00  2.50           O  
ATOM   1513  CB  ILE A 191      35.132  38.993  47.730  1.00  2.50           C  
ATOM   1514  CG1 ILE A 191      36.226  37.915  47.701  1.00  2.50           C  
ATOM   1515  CG2 ILE A 191      33.854  38.393  48.312  1.00  2.50           C  
ATOM   1516  CD1 ILE A 191      36.667  37.517  49.125  1.00  2.50           C  
ATOM   1517  N   LEU A 192      32.547  39.889  45.705  1.00  2.50           N  
ATOM   1518  CA  LEU A 192      31.318  40.715  45.679  1.00  2.50           C  
ATOM   1519  C   LEU A 192      30.804  41.072  47.087  1.00  3.45           C  
ATOM   1520  O   LEU A 192      31.031  40.246  47.994  1.00  3.91           O  
ATOM   1521  CB  LEU A 192      30.291  39.912  44.903  1.00  3.30           C  
ATOM   1522  CG  LEU A 192      30.659  39.523  43.471  1.00  6.51           C  
ATOM   1523  CD1 LEU A 192      29.470  38.845  42.838  1.00  8.02           C  
ATOM   1524  CD2 LEU A 192      31.047  40.735  42.645  1.00  8.78           C  
ATOM   1525  N   LEU A 193      30.101  42.188  47.217  1.00  2.50           N  
ATOM   1526  CA  LEU A 193      29.697  42.739  48.534  1.00  2.50           C  
ATOM   1527  C   LEU A 193      30.878  42.825  49.453  1.00  2.50           C  
ATOM   1528  O   LEU A 193      30.985  42.150  50.522  1.00  2.50           O  
ATOM   1529  CB  LEU A 193      28.616  41.875  49.194  1.00  3.03           C  
ATOM   1530  CG  LEU A 193      27.406  41.494  48.330  1.00  6.15           C  
ATOM   1531  CD1 LEU A 193      26.389  40.606  49.082  1.00  8.19           C  
ATOM   1532  CD2 LEU A 193      26.751  42.761  47.758  1.00  3.65           C  
ATOM   1533  N   PRO A 194      31.852  43.653  49.105  1.00  2.50           N  
ATOM   1534  CA  PRO A 194      33.158  43.619  49.792  1.00  2.50           C  
ATOM   1535  C   PRO A 194      33.221  44.213  51.150  1.00  2.50           C  
ATOM   1536  O   PRO A 194      34.262  44.049  51.824  1.00  2.50           O  
ATOM   1537  CB  PRO A 194      34.058  44.435  48.824  1.00  2.58           C  
ATOM   1538  CG  PRO A 194      33.098  45.377  48.106  1.00  2.50           C  
ATOM   1539  CD  PRO A 194      31.877  44.489  47.879  1.00  2.50           C  
ATOM   1540  N   THR A 195      32.239  45.056  51.539  1.00  2.50           N  
ATOM   1541  CA  THR A 195      32.278  45.718  52.852  1.00  2.50           C  
ATOM   1542  C   THR A 195      30.894  45.618  53.518  1.00  2.68           C  
ATOM   1543  O   THR A 195      29.937  45.309  52.821  1.00  2.50           O  
ATOM   1544  CB  THR A 195      32.680  47.195  52.800  1.00  2.50           C  
ATOM   1545  OG1 THR A 195      31.565  48.012  52.358  1.00  2.50           O  
ATOM   1546  CG2 THR A 195      33.881  47.380  51.863  1.00  2.50           C  
ATOM   1547  N   VAL A 196      30.859  45.992  54.812  1.00  2.50           N  
ATOM   1548  CA  VAL A 196      29.559  46.134  55.488  1.00  2.50           C  
ATOM   1549  C   VAL A 196      28.619  47.001  54.722  1.00  2.50           C  
ATOM   1550  O   VAL A 196      27.421  46.704  54.687  1.00  3.16           O  
ATOM   1551  CB  VAL A 196      29.784  46.843  56.858  1.00  4.00           C  
ATOM   1552  CG1 VAL A 196      28.531  47.313  57.563  1.00  5.13           C  
ATOM   1553  CG2 VAL A 196      30.428  45.762  57.684  1.00  6.57           C  
ATOM   1554  N   GLY A 197      29.089  48.137  54.169  1.00  2.50           N  
ATOM   1555  CA  GLY A 197      28.108  49.023  53.487  1.00  2.50           C  
ATOM   1556  C   GLY A 197      27.488  48.295  52.276  1.00  2.50           C  
ATOM   1557  O   GLY A 197      26.251  48.377  52.086  1.00  2.99           O  
ATOM   1558  N   HIS A 198      28.302  47.645  51.433  1.00  2.55           N  
ATOM   1559  CA  HIS A 198      27.797  46.938  50.255  1.00  2.50           C  
ATOM   1560  C   HIS A 198      26.799  45.846  50.635  1.00  3.01           C  
ATOM   1561  O   HIS A 198      25.784  45.741  49.947  1.00  2.82           O  
ATOM   1562  CB  HIS A 198      28.924  46.305  49.390  1.00  2.50           C  
ATOM   1563  CG  HIS A 198      29.903  47.374  48.936  1.00  2.50           C  
ATOM   1564  ND1 HIS A 198      30.820  48.021  49.734  1.00  2.50           N  
ATOM   1565  CD2 HIS A 198      30.051  47.843  47.669  1.00  2.50           C  
ATOM   1566  CE1 HIS A 198      31.492  48.888  48.992  1.00  2.50           C  
ATOM   1567  NE2 HIS A 198      31.024  48.791  47.722  1.00  2.50           N  
ATOM   1568  N   ALA A 199      27.037  45.088  51.691  1.00  2.50           N  
ATOM   1569  CA  ALA A 199      26.098  44.068  52.179  1.00  3.11           C  
ATOM   1570  C   ALA A 199      24.806  44.720  52.695  1.00  3.06           C  
ATOM   1571  O   ALA A 199      23.745  44.183  52.332  1.00  2.74           O  
ATOM   1572  CB  ALA A 199      26.780  43.186  53.228  1.00  2.50           C  
ATOM   1573  N   LEU A 200      24.888  45.810  53.445  1.00  3.61           N  
ATOM   1574  CA  LEU A 200      23.668  46.462  53.943  1.00  2.90           C  
ATOM   1575  C   LEU A 200      22.786  46.910  52.791  1.00  5.27           C  
ATOM   1576  O   LEU A 200      21.539  46.825  52.819  1.00  4.81           O  
ATOM   1577  CB  LEU A 200      24.020  47.644  54.900  1.00  2.65           C  
ATOM   1578  CG  LEU A 200      24.633  47.299  56.264  1.00  2.50           C  
ATOM   1579  CD1 LEU A 200      25.020  48.571  56.918  1.00  2.50           C  
ATOM   1580  CD2 LEU A 200      23.597  46.621  57.148  1.00  3.50           C  
ATOM   1581  N   ALA A 201      23.471  47.423  51.751  1.00  4.32           N  
ATOM   1582  CA  ALA A 201      22.740  47.992  50.598  1.00  3.56           C  
ATOM   1583  C   ALA A 201      22.033  46.875  49.865  1.00  4.29           C  
ATOM   1584  O   ALA A 201      20.886  47.030  49.433  1.00  4.42           O  
ATOM   1585  CB  ALA A 201      23.700  48.748  49.688  1.00  4.90           C  
ATOM   1586  N   PHE A 202      22.761  45.773  49.708  1.00  2.69           N  
ATOM   1587  CA  PHE A 202      22.190  44.630  48.975  1.00  2.50           C  
ATOM   1588  C   PHE A 202      20.951  44.047  49.637  1.00  4.42           C  
ATOM   1589  O   PHE A 202      19.954  43.619  48.980  1.00  4.74           O  
ATOM   1590  CB  PHE A 202      23.288  43.588  48.866  1.00  3.06           C  
ATOM   1591  CG  PHE A 202      22.832  42.229  48.351  1.00  4.05           C  
ATOM   1592  CD1 PHE A 202      22.671  42.026  46.996  1.00  4.71           C  
ATOM   1593  CD2 PHE A 202      22.644  41.179  49.249  1.00  6.40           C  
ATOM   1594  CE1 PHE A 202      22.286  40.773  46.523  1.00  4.99           C  
ATOM   1595  CE2 PHE A 202      22.234  39.920  48.759  1.00  6.14           C  
ATOM   1596  CZ  PHE A 202      22.056  39.716  47.416  1.00  5.76           C  
ATOM   1597  N   ILE A 203      21.047  43.985  50.967  1.00  4.33           N  
ATOM   1598  CA  ILE A 203      19.928  43.438  51.764  1.00  4.88           C  
ATOM   1599  C   ILE A 203      18.611  44.173  51.494  1.00  6.50           C  
ATOM   1600  O   ILE A 203      17.557  43.497  51.501  1.00  6.48           O  
ATOM   1601  CB  ILE A 203      20.259  43.463  53.261  1.00  5.79           C  
ATOM   1602  CG1 ILE A 203      21.359  42.400  53.514  1.00  5.74           C  
ATOM   1603  CG2 ILE A 203      19.020  43.198  54.119  1.00  6.61           C  
ATOM   1604  CD1 ILE A 203      22.055  42.656  54.896  1.00  7.92           C  
ATOM   1605  N   GLU A 204      18.680  45.478  51.294  1.00  5.73           N  
ATOM   1606  CA  GLU A 204      17.464  46.281  51.079  1.00  8.47           C  
ATOM   1607  C   GLU A 204      16.755  45.912  49.760  1.00  9.00           C  
ATOM   1608  O   GLU A 204      15.584  46.321  49.597  1.00 11.16           O  
ATOM   1609  CB  GLU A 204      17.838  47.751  51.133  1.00  8.98           C  
ATOM   1610  CG  GLU A 204      18.317  48.259  52.511  1.00 13.06           C  
ATOM   1611  CD  GLU A 204      17.338  48.022  53.630  1.00 17.46           C  
ATOM   1612  OE1 GLU A 204      16.116  48.142  53.366  1.00 20.00           O  
ATOM   1613  OE2 GLU A 204      17.698  47.688  54.778  1.00 20.15           O  
ATOM   1614  N   ARG A 205      17.389  45.165  48.868  1.00  7.94           N  
ATOM   1615  CA  ARG A 205      16.778  44.716  47.636  1.00  7.88           C  
ATOM   1616  C   ARG A 205      16.229  43.296  47.679  1.00  8.36           C  
ATOM   1617  O   ARG A 205      15.712  42.790  46.676  1.00  9.37           O  
ATOM   1618  CB  ARG A 205      17.842  44.811  46.515  1.00 10.62           C  
ATOM   1619  CG  ARG A 205      18.220  46.284  46.262  1.00 17.19           C  
ATOM   1620  CD  ARG A 205      17.245  46.798  45.188  1.00 25.38           C  
ATOM   1621  NE  ARG A 205      17.298  48.241  45.015  1.00 32.31           N  
ATOM   1622  CZ  ARG A 205      17.062  49.229  45.868  1.00 35.62           C  
ATOM   1623  NH1 ARG A 205      16.674  48.998  47.112  1.00 36.01           N  
ATOM   1624  NH2 ARG A 205      17.216  50.495  45.468  1.00 34.86           N  
ATOM   1625  N   LEU A 206      16.361  42.619  48.821  1.00  7.07           N  
ATOM   1626  CA  LEU A 206      15.836  41.240  48.914  1.00  6.67           C  
ATOM   1627  C   LEU A 206      14.323  41.258  49.130  1.00  6.97           C  
ATOM   1628  O   LEU A 206      13.821  42.320  49.551  1.00  7.91           O  
ATOM   1629  CB  LEU A 206      16.609  40.514  50.021  1.00  5.03           C  
ATOM   1630  CG  LEU A 206      18.121  40.350  49.845  1.00  4.97           C  
ATOM   1631  CD1 LEU A 206      18.755  39.667  51.036  1.00  2.76           C  
ATOM   1632  CD2 LEU A 206      18.396  39.476  48.619  1.00  3.68           C  
ATOM   1633  N   GLU A 207      13.687  40.135  48.844  1.00  8.63           N  
ATOM   1634  CA  GLU A 207      12.220  40.114  48.977  1.00 12.47           C  
ATOM   1635  C   GLU A 207      11.818  40.283  50.450  1.00 13.85           C  
ATOM   1636  O   GLU A 207      10.794  40.971  50.667  1.00 15.49           O  
ATOM   1637  CB  GLU A 207      11.586  38.861  48.342  1.00 18.62           C  
ATOM   1638  CG  GLU A 207      11.865  38.819  46.838  1.00 32.78           C  
ATOM   1639  CD  GLU A 207      11.293  39.953  46.008  1.00 39.53           C  
ATOM   1640  OE1 GLU A 207      10.072  40.188  46.207  1.00 42.35           O  
ATOM   1641  OE2 GLU A 207      11.984  40.606  45.176  1.00 40.88           O  
ATOM   1642  N   ARG A 208      12.517  39.722  51.417  1.00 10.27           N  
ATOM   1643  CA  ARG A 208      12.138  39.859  52.823  1.00 11.72           C  
ATOM   1644  C   ARG A 208      13.326  40.406  53.614  1.00  8.55           C  
ATOM   1645  O   ARG A 208      13.965  39.606  54.308  1.00  7.53           O  
ATOM   1646  CB  ARG A 208      11.766  38.519  53.411  1.00 15.67           C  
ATOM   1647  CG  ARG A 208      10.522  37.868  52.821  1.00 22.11           C  
ATOM   1648  CD  ARG A 208      10.694  36.381  53.209  1.00 30.05           C  
ATOM   1649  NE  ARG A 208       9.382  35.768  53.050  1.00 36.69           N  
ATOM   1650  CZ  ARG A 208       8.991  35.120  51.958  1.00 39.46           C  
ATOM   1651  NH1 ARG A 208       9.817  34.889  50.941  1.00 38.54           N  
ATOM   1652  NH2 ARG A 208       7.724  34.685  51.934  1.00 42.55           N  
ATOM   1653  N   PRO A 209      13.620  41.675  53.511  1.00  8.44           N  
ATOM   1654  CA  PRO A 209      14.840  42.234  54.111  1.00  8.24           C  
ATOM   1655  C   PRO A 209      14.946  41.971  55.596  1.00  8.75           C  
ATOM   1656  O   PRO A 209      16.033  41.941  56.171  1.00  7.50           O  
ATOM   1657  CB  PRO A 209      14.784  43.737  53.862  1.00  7.61           C  
ATOM   1658  CG  PRO A 209      13.846  43.862  52.700  1.00 10.18           C  
ATOM   1659  CD  PRO A 209      12.835  42.718  52.845  1.00  9.38           C  
ATOM   1660  N   GLU A 210      13.796  41.770  56.261  1.00 10.24           N  
ATOM   1661  CA  GLU A 210      13.833  41.683  57.755  1.00 11.51           C  
ATOM   1662  C   GLU A 210      14.521  40.382  58.160  1.00  8.29           C  
ATOM   1663  O   GLU A 210      14.943  40.262  59.300  1.00  9.11           O  
ATOM   1664  CB  GLU A 210      12.442  41.831  58.341  1.00 16.03           C  
ATOM   1665  CG  GLU A 210      11.431  40.743  58.027  1.00 24.28           C  
ATOM   1666  CD  GLU A 210      10.793  40.664  56.666  1.00 29.62           C  
ATOM   1667  OE1 GLU A 210      10.994  41.596  55.853  1.00 27.12           O  
ATOM   1668  OE2 GLU A 210      10.069  39.653  56.401  1.00 34.73           O  
ATOM   1669  N   LEU A 211      14.640  39.411  57.251  1.00  6.94           N  
ATOM   1670  CA  LEU A 211      15.340  38.167  57.598  1.00  6.86           C  
ATOM   1671  C   LEU A 211      16.868  38.277  57.533  1.00  6.79           C  
ATOM   1672  O   LEU A 211      17.495  37.239  57.877  1.00  7.51           O  
ATOM   1673  CB  LEU A 211      14.896  37.021  56.663  1.00  9.50           C  
ATOM   1674  CG  LEU A 211      13.494  36.468  56.793  1.00 16.37           C  
ATOM   1675  CD1 LEU A 211      13.227  35.353  55.758  1.00 14.35           C  
ATOM   1676  CD2 LEU A 211      13.266  35.962  58.209  1.00 19.59           C  
ATOM   1677  N   TYR A 212      17.383  39.399  57.064  1.00  3.68           N  
ATOM   1678  CA  TYR A 212      18.843  39.397  56.783  1.00  4.04           C  
ATOM   1679  C   TYR A 212      19.552  40.497  57.456  1.00  3.48           C  
ATOM   1680  O   TYR A 212      19.032  41.634  57.406  1.00  4.31           O  
ATOM   1681  CB  TYR A 212      19.109  39.570  55.260  1.00  4.57           C  
ATOM   1682  CG  TYR A 212      18.397  38.492  54.428  1.00  7.14           C  
ATOM   1683  CD1 TYR A 212      17.079  38.763  54.081  1.00  8.63           C  
ATOM   1684  CD2 TYR A 212      18.955  37.299  54.025  1.00  6.15           C  
ATOM   1685  CE1 TYR A 212      16.280  37.893  53.337  1.00  8.96           C  
ATOM   1686  CE2 TYR A 212      18.178  36.421  53.255  1.00  9.28           C  
ATOM   1687  CZ  TYR A 212      16.872  36.721  52.935  1.00 11.33           C  
ATOM   1688  OH  TYR A 212      16.072  35.845  52.179  1.00 12.97           O  
ATOM   1689  N   GLY A 213      20.737  40.227  58.011  1.00  3.45           N  
ATOM   1690  CA  GLY A 213      21.582  41.317  58.582  1.00  2.50           C  
ATOM   1691  C   GLY A 213      23.031  40.989  58.174  1.00  2.50           C  
ATOM   1692  O   GLY A 213      23.244  40.247  57.210  1.00  2.50           O  
ATOM   1693  N   VAL A 214      23.936  41.570  58.964  1.00  2.50           N  
ATOM   1694  CA  VAL A 214      25.359  41.398  58.603  1.00  3.47           C  
ATOM   1695  C   VAL A 214      26.076  40.664  59.736  1.00  4.58           C  
ATOM   1696  O   VAL A 214      25.652  40.794  60.903  1.00  4.66           O  
ATOM   1697  CB  VAL A 214      26.059  42.729  58.270  1.00  5.04           C  
ATOM   1698  CG1 VAL A 214      25.567  43.218  56.906  1.00  5.31           C  
ATOM   1699  CG2 VAL A 214      25.844  43.820  59.341  1.00  2.83           C  
ATOM   1700  N   ASN A 215      27.140  39.973  59.403  1.00  2.50           N  
ATOM   1701  CA  ASN A 215      28.141  39.446  60.324  1.00  2.50           C  
ATOM   1702  C   ASN A 215      29.488  40.066  59.989  1.00  2.50           C  
ATOM   1703  O   ASN A 215      30.344  39.435  59.313  1.00  3.03           O  
ATOM   1704  CB  ASN A 215      28.157  37.907  60.155  1.00  2.50           C  
ATOM   1705  CG  ASN A 215      29.140  37.279  61.126  1.00  4.05           C  
ATOM   1706  OD1 ASN A 215      29.170  37.689  62.308  1.00  6.16           O  
ATOM   1707  ND2 ASN A 215      30.068  36.402  60.731  1.00  4.62           N  
ATOM   1708  N   PRO A 216      29.763  41.291  60.376  1.00  2.50           N  
ATOM   1709  CA  PRO A 216      31.011  41.941  60.049  1.00  2.50           C  
ATOM   1710  C   PRO A 216      32.185  41.301  60.796  1.00  3.81           C  
ATOM   1711  O   PRO A 216      31.984  40.822  61.919  1.00  3.49           O  
ATOM   1712  CB  PRO A 216      30.830  43.382  60.492  1.00  2.50           C  
ATOM   1713  CG  PRO A 216      29.356  43.550  60.736  1.00  2.92           C  
ATOM   1714  CD  PRO A 216      28.938  42.155  61.251  1.00  2.50           C  
ATOM   1715  N   GLU A 217      33.368  41.384  60.211  1.00  2.50           N  
ATOM   1716  CA  GLU A 217      34.572  40.875  60.867  1.00  2.50           C  
ATOM   1717  C   GLU A 217      35.599  41.952  61.004  1.00  2.50           C  
ATOM   1718  O   GLU A 217      35.858  42.653  60.012  1.00  2.50           O  
ATOM   1719  CB  GLU A 217      35.216  39.754  60.038  1.00  2.50           C  
ATOM   1720  CG  GLU A 217      36.428  39.196  60.795  1.00  2.50           C  
ATOM   1721  CD  GLU A 217      37.120  38.093  60.035  1.00  3.31           C  
ATOM   1722  OE1 GLU A 217      36.529  37.075  59.741  1.00  2.50           O  
ATOM   1723  OE2 GLU A 217      38.326  38.203  59.762  1.00  3.98           O  
ATOM   1724  N   VAL A 218      36.203  42.102  62.161  1.00  2.50           N  
ATOM   1725  CA  VAL A 218      37.178  43.168  62.409  1.00  2.50           C  
ATOM   1726  C   VAL A 218      38.198  43.236  61.258  1.00  2.50           C  
ATOM   1727  O   VAL A 218      38.408  44.332  60.686  1.00  2.50           O  
ATOM   1728  CB  VAL A 218      37.904  42.942  63.745  1.00  2.50           C  
ATOM   1729  CG1 VAL A 218      39.029  43.976  63.961  1.00 -2.50           C  
ATOM   1730  CG2 VAL A 218      36.960  42.991  64.969  1.00  2.50           C  
ATOM   1731  N   GLY A 219      38.859  42.107  61.043  1.00  2.50           N  
ATOM   1732  CA  GLY A 219      40.025  42.082  60.111  1.00  2.50           C  
ATOM   1733  C   GLY A 219      39.532  42.328  58.661  1.00  2.50           C  
ATOM   1734  O   GLY A 219      40.309  43.018  57.972  1.00  2.50           O  
ATOM   1735  N   HIS A 220      38.328  41.935  58.302  1.00  2.50           N  
ATOM   1736  CA  HIS A 220      37.922  42.158  56.884  1.00  2.50           C  
ATOM   1737  C   HIS A 220      37.698  43.609  56.546  1.00  2.50           C  
ATOM   1738  O   HIS A 220      38.173  44.076  55.471  1.00  2.50           O  
ATOM   1739  CB  HIS A 220      36.677  41.332  56.613  1.00 -2.50           C  
ATOM   1740  CG  HIS A 220      36.971  39.862  56.696  1.00  2.50           C  
ATOM   1741  ND1 HIS A 220      35.966  38.911  56.495  1.00  3.03           N  
ATOM   1742  CD2 HIS A 220      38.110  39.168  56.921  1.00  2.50           C  
ATOM   1743  CE1 HIS A 220      36.476  37.687  56.627  1.00  4.12           C  
ATOM   1744  NE2 HIS A 220      37.792  37.828  56.886  1.00  3.14           N  
ATOM   1745  N   GLU A 221      37.058  44.407  57.419  1.00  2.50           N  
ATOM   1746  CA  GLU A 221      36.890  45.813  57.070  1.00  2.50           C  
ATOM   1747  C   GLU A 221      38.259  46.462  57.075  1.00  2.50           C  
ATOM   1748  O   GLU A 221      38.477  47.442  56.318  1.00  2.50           O  
ATOM   1749  CB  GLU A 221      35.969  46.661  57.988  1.00  2.50           C  
ATOM   1750  CG  GLU A 221      34.552  46.028  58.060  1.00  2.50           C  
ATOM   1751  CD  GLU A 221      33.784  45.971  56.768  1.00  2.50           C  
ATOM   1752  OE1 GLU A 221      33.512  47.060  56.218  1.00  4.71           O  
ATOM   1753  OE2 GLU A 221      33.426  44.912  56.288  1.00  5.13           O  
ATOM   1754  N   GLN A 222      39.161  46.018  57.993  1.00  2.50           N  
ATOM   1755  CA  GLN A 222      40.502  46.615  58.000  1.00  2.50           C  
ATOM   1756  C   GLN A 222      41.339  46.253  56.775  1.00  2.50           C  
ATOM   1757  O   GLN A 222      42.285  47.035  56.499  1.00  2.50           O  
ATOM   1758  CB  GLN A 222      41.161  46.191  59.342  1.00  2.50           C  
ATOM   1759  CG  GLN A 222      40.435  46.968  60.493  1.00  2.50           C  
ATOM   1760  CD  GLN A 222      40.936  46.568  61.875  1.00  4.44           C  
ATOM   1761  OE1 GLN A 222      41.713  45.603  62.049  1.00  3.70           O  
ATOM   1762  NE2 GLN A 222      40.473  47.238  62.964  1.00  3.84           N  
ATOM   1763  N   MET A 223      41.020  45.168  56.054  1.00  2.50           N  
ATOM   1764  CA  MET A 223      41.676  44.850  54.787  1.00  2.50           C  
ATOM   1765  C   MET A 223      41.328  45.882  53.716  1.00  3.27           C  
ATOM   1766  O   MET A 223      42.022  45.905  52.678  1.00  5.22           O  
ATOM   1767  CB  MET A 223      41.275  43.467  54.283  1.00  2.50           C  
ATOM   1768  CG  MET A 223      41.940  42.401  55.169  1.00  2.50           C  
ATOM   1769  SD  MET A 223      41.179  40.795  54.716  1.00  3.77           S  
ATOM   1770  CE  MET A 223      41.905  40.505  53.083  1.00  3.97           C  
ATOM   1771  N   ALA A 224      40.307  46.707  53.919  1.00  2.50           N  
ATOM   1772  CA  ALA A 224      40.021  47.857  53.019  1.00  2.50           C  
ATOM   1773  C   ALA A 224      40.448  49.176  53.678  1.00  2.68           C  
ATOM   1774  O   ALA A 224      40.086  50.244  53.152  1.00  5.87           O  
ATOM   1775  CB  ALA A 224      38.562  47.821  52.569  1.00  2.50           C  
ATOM   1776  N   GLY A 225      41.159  49.138  54.791  1.00  2.50           N  
ATOM   1777  CA  GLY A 225      41.604  50.391  55.464  1.00  2.50           C  
ATOM   1778  C   GLY A 225      40.438  51.129  56.120  1.00  2.50           C  
ATOM   1779  O   GLY A 225      40.594  52.328  56.394  1.00  2.50           O  
ATOM   1780  N   LEU A 226      39.285  50.461  56.370  1.00 -2.50           N  
ATOM   1781  CA  LEU A 226      38.125  51.173  56.929  1.00  2.50           C  
ATOM   1782  C   LEU A 226      38.091  51.146  58.458  1.00  2.50           C  
ATOM   1783  O   LEU A 226      38.823  50.331  59.060  1.00  3.43           O  
ATOM   1784  CB  LEU A 226      36.817  50.574  56.368  1.00  2.50           C  
ATOM   1785  CG  LEU A 226      36.688  50.649  54.835  1.00  2.50           C  
ATOM   1786  CD1 LEU A 226      35.419  49.919  54.412  1.00  2.71           C  
ATOM   1787  CD2 LEU A 226      36.649  52.082  54.374  1.00  2.50           C  
ATOM   1788  N   ASN A 227      37.302  52.047  59.065  1.00  2.50           N  
ATOM   1789  CA  ASN A 227      37.216  52.180  60.547  1.00  2.50           C  
ATOM   1790  C   ASN A 227      36.155  51.180  60.975  1.00  2.50           C  
ATOM   1791  O   ASN A 227      34.927  51.289  60.602  1.00  2.50           O  
ATOM   1792  CB  ASN A 227      36.898  53.616  60.883  1.00  2.50           C  
ATOM   1793  CG  ASN A 227      36.756  53.836  62.375  1.00  2.87           C  
ATOM   1794  OD1 ASN A 227      36.070  53.048  63.038  1.00  4.04           O  
ATOM   1795  ND2 ASN A 227      37.389  54.889  62.895  1.00  3.18           N  
ATOM   1796  N   PHE A 228      36.584  50.090  61.628  1.00  2.50           N  
ATOM   1797  CA  PHE A 228      35.599  49.034  61.996  1.00  2.50           C  
ATOM   1798  C   PHE A 228      34.501  49.510  62.953  1.00  2.50           C  
ATOM   1799  O   PHE A 228      33.323  49.267  62.651  1.00  2.95           O  
ATOM   1800  CB  PHE A 228      36.352  47.768  62.464  1.00  2.50           C  
ATOM   1801  CG  PHE A 228      35.434  46.575  62.633  1.00  2.50           C  
ATOM   1802  CD1 PHE A 228      34.842  45.901  61.586  1.00  2.50           C  
ATOM   1803  CD2 PHE A 228      35.182  46.177  63.933  1.00  2.50           C  
ATOM   1804  CE1 PHE A 228      34.017  44.796  61.794  1.00  3.67           C  
ATOM   1805  CE2 PHE A 228      34.352  45.091  64.166  1.00  2.50           C  
ATOM   1806  CZ  PHE A 228      33.777  44.417  63.122  1.00  2.50           C  
ATOM   1807  N   PRO A 229      34.830  50.228  64.033  1.00  2.95           N  
ATOM   1808  CA  PRO A 229      33.772  50.763  64.897  1.00  2.50           C  
ATOM   1809  C   PRO A 229      32.773  51.610  64.128  1.00  2.92           C  
ATOM   1810  O   PRO A 229      31.576  51.531  64.433  1.00  3.35           O  
ATOM   1811  CB  PRO A 229      34.512  51.560  65.958  1.00  2.50           C  
ATOM   1812  CG  PRO A 229      35.827  50.815  66.070  1.00  3.48           C  
ATOM   1813  CD  PRO A 229      36.156  50.344  64.640  1.00  2.50           C  
ATOM   1814  N   HIS A 230      33.267  52.432  63.176  1.00  2.50           N  
ATOM   1815  CA  HIS A 230      32.309  53.217  62.368  1.00  2.50           C  
ATOM   1816  C   HIS A 230      31.368  52.329  61.554  1.00  2.50           C  
ATOM   1817  O   HIS A 230      30.166  52.651  61.487  1.00  2.50           O  
ATOM   1818  CB  HIS A 230      32.994  54.163  61.379  1.00  2.50           C  
ATOM   1819  CG  HIS A 230      33.663  55.328  62.075  1.00  5.27           C  
ATOM   1820  ND1 HIS A 230      34.097  56.389  61.312  1.00  4.80           N  
ATOM   1821  CD2 HIS A 230      33.906  55.657  63.372  1.00  4.74           C  
ATOM   1822  CE1 HIS A 230      34.552  57.350  62.106  1.00  4.41           C  
ATOM   1823  NE2 HIS A 230      34.464  56.924  63.371  1.00  6.45           N  
ATOM   1824  N   GLY A 231      31.913  51.270  60.955  1.00  2.50           N  
ATOM   1825  CA  GLY A 231      31.039  50.333  60.168  1.00  2.50           C  
ATOM   1826  C   GLY A 231      30.016  49.648  61.062  1.00  2.68           C  
ATOM   1827  O   GLY A 231      28.867  49.466  60.667  1.00  3.49           O  
ATOM   1828  N   ILE A 232      30.428  49.258  62.267  1.00  3.85           N  
ATOM   1829  CA  ILE A 232      29.494  48.602  63.209  1.00  3.51           C  
ATOM   1830  C   ILE A 232      28.402  49.585  63.619  1.00  5.57           C  
ATOM   1831  O   ILE A 232      27.244  49.190  63.762  1.00  5.83           O  
ATOM   1832  CB  ILE A 232      30.307  48.077  64.426  1.00  2.50           C  
ATOM   1833  CG1 ILE A 232      31.240  46.906  64.045  1.00  2.81           C  
ATOM   1834  CG2 ILE A 232      29.423  47.623  65.608  1.00  4.38           C  
ATOM   1835  CD1 ILE A 232      30.588  45.765  63.258  1.00  4.51           C  
ATOM   1836  N   ALA A 233      28.772  50.847  63.890  1.00  3.22           N  
ATOM   1837  CA  ALA A 233      27.799  51.900  64.221  1.00  2.69           C  
ATOM   1838  C   ALA A 233      26.750  52.015  63.122  1.00  2.80           C  
ATOM   1839  O   ALA A 233      25.543  52.114  63.424  1.00  3.47           O  
ATOM   1840  CB  ALA A 233      28.469  53.255  64.445  1.00  2.50           C  
ATOM   1841  N   GLN A 234      27.192  51.970  61.847  1.00  2.50           N  
ATOM   1842  CA  GLN A 234      26.189  52.034  60.769  1.00  2.50           C  
ATOM   1843  C   GLN A 234      25.319  50.807  60.762  1.00  3.47           C  
ATOM   1844  O   GLN A 234      24.097  50.945  60.465  1.00  5.54           O  
ATOM   1845  CB  GLN A 234      26.864  52.266  59.385  1.00  2.50           C  
ATOM   1846  CG  GLN A 234      25.802  52.431  58.333  1.00  2.50           C  
ATOM   1847  CD  GLN A 234      26.213  52.980  56.991  1.00  4.23           C  
ATOM   1848  OE1 GLN A 234      25.415  53.022  56.029  1.00  8.65           O  
ATOM   1849  NE2 GLN A 234      27.437  53.420  56.880  1.00  2.50           N  
ATOM   1850  N   ALA A 235      25.857  49.609  60.991  1.00  2.50           N  
ATOM   1851  CA  ALA A 235      25.061  48.402  61.045  1.00  2.50           C  
ATOM   1852  C   ALA A 235      24.071  48.478  62.212  1.00  2.50           C  
ATOM   1853  O   ALA A 235      22.919  48.121  62.046  1.00  4.27           O  
ATOM   1854  CB  ALA A 235      25.909  47.147  61.194  1.00  2.50           C  
ATOM   1855  N   LEU A 236      24.534  48.975  63.361  1.00  2.50           N  
ATOM   1856  CA  LEU A 236      23.616  49.162  64.511  1.00  2.50           C  
ATOM   1857  C   LEU A 236      22.512  50.170  64.179  1.00  4.15           C  
ATOM   1858  O   LEU A 236      21.323  49.929  64.500  1.00  6.15           O  
ATOM   1859  CB  LEU A 236      24.312  49.640  65.802  1.00  2.53           C  
ATOM   1860  CG  LEU A 236      25.212  48.571  66.475  1.00  6.16           C  
ATOM   1861  CD1 LEU A 236      26.231  49.160  67.448  1.00  4.39           C  
ATOM   1862  CD2 LEU A 236      24.319  47.533  67.151  1.00  5.29           C  
ATOM   1863  N   TRP A 237      22.879  51.280  63.583  1.00  3.01           N  
ATOM   1864  CA  TRP A 237      21.907  52.297  63.136  1.00  4.89           C  
ATOM   1865  C   TRP A 237      20.884  51.680  62.208  1.00  6.43           C  
ATOM   1866  O   TRP A 237      19.702  52.068  62.326  1.00  8.55           O  
ATOM   1867  CB  TRP A 237      22.645  53.463  62.497  1.00  4.10           C  
ATOM   1868  CG  TRP A 237      21.831  54.653  62.130  1.00  4.16           C  
ATOM   1869  CD1 TRP A 237      21.408  55.649  62.962  1.00  4.82           C  
ATOM   1870  CD2 TRP A 237      21.447  55.068  60.824  1.00  5.46           C  
ATOM   1871  NE1 TRP A 237      20.709  56.597  62.259  1.00  5.06           N  
ATOM   1872  CE2 TRP A 237      20.735  56.271  60.946  1.00  4.49           C  
ATOM   1873  CE3 TRP A 237      21.609  54.485  59.552  1.00  5.83           C  
ATOM   1874  CZ2 TRP A 237      20.181  56.927  59.855  1.00  7.01           C  
ATOM   1875  CZ3 TRP A 237      21.070  55.162  58.487  1.00  7.41           C  
ATOM   1876  CH2 TRP A 237      20.369  56.368  58.633  1.00  5.82           C  
ATOM   1877  N   ALA A 238      21.237  50.752  61.334  1.00  5.68           N  
ATOM   1878  CA  ALA A 238      20.276  50.162  60.418  1.00  5.03           C  
ATOM   1879  C   ALA A 238      19.446  49.060  61.065  1.00  6.82           C  
ATOM   1880  O   ALA A 238      18.544  48.514  60.440  1.00  7.84           O  
ATOM   1881  CB  ALA A 238      21.072  49.604  59.247  1.00  2.54           C  
ATOM   1882  N   GLY A 239      19.770  48.691  62.302  1.00  6.68           N  
ATOM   1883  CA  GLY A 239      19.168  47.554  62.990  1.00  5.90           C  
ATOM   1884  C   GLY A 239      19.604  46.209  62.425  1.00  6.30           C  
ATOM   1885  O   GLY A 239      18.816  45.228  62.469  1.00  6.31           O  
ATOM   1886  N   LYS A 240      20.817  46.120  61.870  1.00  2.51           N  
ATOM   1887  CA  LYS A 240      21.196  44.865  61.202  1.00  4.32           C  
ATOM   1888  C   LYS A 240      22.404  44.178  61.801  1.00  3.16           C  
ATOM   1889  O   LYS A 240      22.941  43.273  61.150  1.00  4.62           O  
ATOM   1890  CB  LYS A 240      21.458  45.187  59.725  1.00  4.03           C  
ATOM   1891  CG  LYS A 240      20.292  45.837  58.976  1.00  6.12           C  
ATOM   1892  CD  LYS A 240      19.375  44.702  58.595  1.00  9.43           C  
ATOM   1893  CE  LYS A 240      18.236  45.058  57.676  1.00 10.76           C  
ATOM   1894  NZ  LYS A 240      17.267  43.891  57.723  1.00 10.13           N  
ATOM   1895  N   LEU A 241      22.862  44.534  63.001  1.00  3.64           N  
ATOM   1896  CA  LEU A 241      23.995  43.776  63.566  1.00  3.73           C  
ATOM   1897  C   LEU A 241      23.472  42.475  64.178  1.00  5.99           C  
ATOM   1898  O   LEU A 241      23.127  42.492  65.372  1.00  7.86           O  
ATOM   1899  CB  LEU A 241      24.822  44.668  64.529  1.00  2.50           C  
ATOM   1900  CG  LEU A 241      26.111  43.952  64.962  1.00  4.10           C  
ATOM   1901  CD1 LEU A 241      27.115  43.835  63.823  1.00  4.15           C  
ATOM   1902  CD2 LEU A 241      26.705  44.730  66.136  1.00  5.06           C  
ATOM   1903  N   PHE A 242      23.415  41.408  63.362  1.00  4.69           N  
ATOM   1904  CA  PHE A 242      22.875  40.129  63.872  1.00  5.64           C  
ATOM   1905  C   PHE A 242      23.958  39.311  64.600  1.00  6.63           C  
ATOM   1906  O   PHE A 242      23.607  38.446  65.427  1.00  7.99           O  
ATOM   1907  CB  PHE A 242      22.235  39.379  62.733  1.00  4.83           C  
ATOM   1908  CG  PHE A 242      20.918  39.878  62.183  1.00  5.44           C  
ATOM   1909  CD1 PHE A 242      20.398  41.114  62.588  1.00  5.02           C  
ATOM   1910  CD2 PHE A 242      20.248  39.083  61.256  1.00  5.21           C  
ATOM   1911  CE1 PHE A 242      19.178  41.563  62.039  1.00  4.81           C  
ATOM   1912  CE2 PHE A 242      19.039  39.523  60.731  1.00  6.26           C  
ATOM   1913  CZ  PHE A 242      18.537  40.767  61.120  1.00  4.65           C  
ATOM   1914  N   HIS A 243      25.219  39.540  64.238  1.00  2.61           N  
ATOM   1915  CA  HIS A 243      26.272  38.639  64.734  1.00  2.72           C  
ATOM   1916  C   HIS A 243      27.574  39.404  64.465  1.00  2.50           C  
ATOM   1917  O   HIS A 243      27.469  40.436  63.773  1.00  3.36           O  
ATOM   1918  CB  HIS A 243      26.204  37.289  64.063  1.00  2.50           C  
ATOM   1919  CG  HIS A 243      26.976  36.156  64.643  1.00  4.85           C  
ATOM   1920  ND1 HIS A 243      28.330  35.959  64.348  1.00  5.65           N  
ATOM   1921  CD2 HIS A 243      26.638  35.193  65.528  1.00  6.09           C  
ATOM   1922  CE1 HIS A 243      28.769  34.890  64.988  1.00  5.19           C  
ATOM   1923  NE2 HIS A 243      27.764  34.401  65.718  1.00  6.12           N  
ATOM   1924  N   ILE A 244      28.667  38.975  65.036  1.00  2.55           N  
ATOM   1925  CA  ILE A 244      29.914  39.722  64.804  1.00  2.50           C  
ATOM   1926  C   ILE A 244      31.058  38.735  64.903  1.00  4.00           C  
ATOM   1927  O   ILE A 244      31.010  37.768  65.660  1.00  4.30           O  
ATOM   1928  CB  ILE A 244      30.058  40.900  65.801  1.00  3.90           C  
ATOM   1929  CG1 ILE A 244      31.172  41.835  65.335  1.00  4.26           C  
ATOM   1930  CG2 ILE A 244      30.387  40.405  67.207  1.00  5.14           C  
ATOM   1931  CD1 ILE A 244      31.229  43.191  66.020  1.00  3.24           C  
ATOM   1932  N   ASP A 245      32.119  38.985  64.146  1.00  2.50           N  
ATOM   1933  CA  ASP A 245      33.345  38.200  64.200  1.00  3.18           C  
ATOM   1934  C   ASP A 245      34.502  39.029  64.753  1.00  2.50           C  
ATOM   1935  O   ASP A 245      34.842  40.032  64.147  1.00  4.15           O  
ATOM   1936  CB  ASP A 245      33.797  37.724  62.805  1.00  2.50           C  
ATOM   1937  CG  ASP A 245      33.157  36.451  62.398  1.00  5.78           C  
ATOM   1938  OD1 ASP A 245      32.228  35.853  62.966  1.00  4.55           O  
ATOM   1939  OD2 ASP A 245      33.552  35.868  61.368  1.00  4.51           O  
ATOM   1940  N   LEU A 246      35.052  38.534  65.841  1.00  2.50           N  
ATOM   1941  CA  LEU A 246      36.087  39.330  66.546  1.00  2.50           C  
ATOM   1942  C   LEU A 246      37.479  38.761  66.334  1.00  2.50           C  
ATOM   1943  O   LEU A 246      37.605  37.531  66.481  1.00  4.08           O  
ATOM   1944  CB  LEU A 246      35.745  39.403  68.030  1.00  2.50           C  
ATOM   1945  CG  LEU A 246      34.376  39.974  68.403  1.00  4.46           C  
ATOM   1946  CD1 LEU A 246      34.116  39.712  69.869  1.00  6.65           C  
ATOM   1947  CD2 LEU A 246      34.367  41.461  68.076  1.00  5.18           C  
ATOM   1948  N   ASN A 247      38.423  39.635  65.981  1.00  2.50           N  
ATOM   1949  CA  ASN A 247      39.797  39.121  65.774  1.00  2.50           C  
ATOM   1950  C   ASN A 247      40.689  40.358  65.626  1.00  2.50           C  
ATOM   1951  O   ASN A 247      40.209  41.460  65.972  1.00  2.50           O  
ATOM   1952  CB  ASN A 247      39.922  38.153  64.604  1.00 -2.50           C  
ATOM   1953  CG  ASN A 247      39.634  38.814  63.276  1.00  2.50           C  
ATOM   1954  OD1 ASN A 247      39.449  40.012  63.130  1.00  2.50           O  
ATOM   1955  ND2 ASN A 247      39.537  37.950  62.242  1.00  2.50           N  
ATOM   1956  N   GLY A 248      41.919  40.205  65.153  1.00  2.50           N  
ATOM   1957  CA  GLY A 248      42.785  41.347  64.913  1.00 -2.50           C  
ATOM   1958  C   GLY A 248      43.529  41.182  63.569  1.00  2.50           C  
ATOM   1959  O   GLY A 248      43.635  40.084  63.015  1.00  2.50           O  
ATOM   1960  N   GLN A 249      43.998  42.337  63.131  1.00  2.50           N  
ATOM   1961  CA  GLN A 249      44.508  42.462  61.732  1.00  2.50           C  
ATOM   1962  C   GLN A 249      45.528  43.602  61.783  1.00  2.50           C  
ATOM   1963  O   GLN A 249      45.146  44.644  62.367  1.00  3.85           O  
ATOM   1964  CB  GLN A 249      43.363  42.706  60.792  1.00  2.50           C  
ATOM   1965  CG  GLN A 249      43.739  43.067  59.361  1.00  2.50           C  
ATOM   1966  CD  GLN A 249      44.279  41.906  58.555  1.00  2.50           C  
ATOM   1967  OE1 GLN A 249      44.151  40.719  58.859  1.00  2.50           O  
ATOM   1968  NE2 GLN A 249      44.974  42.241  57.453  1.00  2.50           N  
ATOM   1969  N   ASN A 250      46.716  43.429  61.231  1.00  2.50           N  
ATOM   1970  CA  ASN A 250      47.644  44.568  61.073  1.00  5.22           C  
ATOM   1971  C   ASN A 250      47.567  45.190  59.689  1.00  8.08           C  
ATOM   1972  O   ASN A 250      48.436  44.938  58.831  1.00 11.95           O  
ATOM   1973  CB  ASN A 250      49.060  44.082  61.351  1.00  5.87           C  
ATOM   1974  CG  ASN A 250      49.280  43.861  62.827  1.00  8.22           C  
ATOM   1975  OD1 ASN A 250      49.286  44.824  63.651  1.00 12.57           O  
ATOM   1976  ND2 ASN A 250      49.493  42.607  63.201  1.00 13.71           N  
ATOM   1977  N   GLY A 251      46.543  45.983  59.454  1.00  8.52           N  
ATOM   1978  CA  GLY A 251      46.466  46.837  58.263  1.00  8.40           C  
ATOM   1979  C   GLY A 251      46.071  46.036  57.042  1.00  8.50           C  
ATOM   1980  O   GLY A 251      45.423  45.000  57.048  1.00  8.17           O  
ATOM   1981  N   ILE A 252      46.448  46.619  55.907  1.00  7.91           N  
ATOM   1982  CA  ILE A 252      45.966  46.190  54.591  1.00  4.80           C  
ATOM   1983  C   ILE A 252      46.945  45.146  54.083  1.00  4.61           C  
ATOM   1984  O   ILE A 252      48.021  45.439  53.589  1.00  5.64           O  
ATOM   1985  CB  ILE A 252      45.803  47.390  53.659  1.00  4.90           C  
ATOM   1986  CG1 ILE A 252      44.835  48.440  54.233  1.00  5.91           C  
ATOM   1987  CG2 ILE A 252      45.289  46.921  52.289  1.00  4.85           C  
ATOM   1988  CD1 ILE A 252      44.764  49.733  53.410  1.00  7.81           C  
ATOM   1989  N   LYS A 253      46.548  43.888  54.165  1.00  2.79           N  
ATOM   1990  CA  LYS A 253      47.356  42.744  53.723  1.00  2.50           C  
ATOM   1991  C   LYS A 253      46.511  41.514  53.719  1.00  2.88           C  
ATOM   1992  O   LYS A 253      45.283  41.730  53.916  1.00  3.75           O  
ATOM   1993  CB  LYS A 253      48.565  42.604  54.651  1.00  6.86           C  
ATOM   1994  CG  LYS A 253      48.351  42.475  56.135  1.00  9.26           C  
ATOM   1995  CD  LYS A 253      49.634  42.234  56.935  1.00  9.17           C  
ATOM   1996  CE  LYS A 253      50.643  43.332  56.977  1.00 10.13           C  
ATOM   1997  NZ 1LYS A 253      51.502  43.184  58.135  0.50 10.57           N  
ATOM   1998  NZ 2LYS A 253      50.577  44.732  57.431  0.50 11.68           N  
ATOM   1999  N   TYR A 254      47.083  40.347  53.522  1.00  2.50           N  
ATOM   2000  CA  TYR A 254      46.295  39.092  53.641  1.00  2.50           C  
ATOM   2001  C   TYR A 254      45.487  39.054  54.951  1.00  2.50           C  
ATOM   2002  O   TYR A 254      45.868  39.733  55.913  1.00  2.50           O  
ATOM   2003  CB  TYR A 254      47.247  37.882  53.493  1.00  2.50           C  
ATOM   2004  CG  TYR A 254      48.155  37.693  54.699  1.00  2.50           C  
ATOM   2005  CD1 TYR A 254      49.297  38.452  54.931  1.00  2.50           C  
ATOM   2006  CD2 TYR A 254      47.779  36.719  55.646  1.00  2.50           C  
ATOM   2007  CE1 TYR A 254      50.050  38.256  56.084  1.00  2.57           C  
ATOM   2008  CE2 TYR A 254      48.513  36.520  56.810  1.00  3.62           C  
ATOM   2009  CZ  TYR A 254      49.647  37.289  57.007  1.00  3.57           C  
ATOM   2010  OH  TYR A 254      50.437  37.167  58.139  1.00  5.28           O  
ATOM   2011  N   ASP A 255      44.444  38.202  54.972  1.00  2.50           N  
ATOM   2012  CA  ASP A 255      43.605  38.061  56.193  1.00  2.50           C  
ATOM   2013  C   ASP A 255      44.345  37.327  57.303  1.00  2.50           C  
ATOM   2014  O   ASP A 255      44.536  36.100  57.159  1.00  2.50           O  
ATOM   2015  CB  ASP A 255      42.373  37.366  55.677  1.00  2.50           C  
ATOM   2016  CG  ASP A 255      41.299  37.184  56.725  1.00  3.69           C  
ATOM   2017  OD1 ASP A 255      41.046  38.076  57.552  1.00  2.50           O  
ATOM   2018  OD2 ASP A 255      40.631  36.099  56.751  1.00  3.10           O  
ATOM   2019  N   GLN A 256      44.798  38.044  58.351  1.00  2.50           N  
ATOM   2020  CA  GLN A 256      45.621  37.464  59.400  1.00  2.50           C  
ATOM   2021  C   GLN A 256      44.813  36.672  60.430  1.00  3.07           C  
ATOM   2022  O   GLN A 256      45.361  35.639  60.903  1.00  2.71           O  
ATOM   2023  CB  GLN A 256      46.412  38.568  60.165  1.00  2.50           C  
ATOM   2024  CG  GLN A 256      47.316  39.304  59.146  1.00  2.50           C  
ATOM   2025  CD  GLN A 256      48.289  40.131  59.986  1.00  5.05           C  
ATOM   2026  OE1 GLN A 256      47.954  41.194  60.541  1.00  5.75           O  
ATOM   2027  NE2 GLN A 256      49.505  39.596  60.149  1.00  6.92           N  
ATOM   2028  N   ASP A 257      43.600  37.111  60.790  1.00  2.50           N  
ATOM   2029  CA  ASP A 257      42.832  36.420  61.838  1.00  2.50           C  
ATOM   2030  C   ASP A 257      43.619  36.258  63.129  1.00  3.15           C  
ATOM   2031  O   ASP A 257      43.651  35.142  63.704  1.00  2.94           O  
ATOM   2032  CB  ASP A 257      42.381  35.053  61.280  1.00  2.50           C  
ATOM   2033  CG  ASP A 257      41.270  35.158  60.259  1.00  4.54           C  
ATOM   2034  OD1 ASP A 257      40.763  36.289  60.058  1.00  2.57           O  
ATOM   2035  OD2 ASP A 257      40.888  34.136  59.671  1.00  5.36           O  
ATOM   2036  N   LEU A 258      44.306  37.287  63.616  1.00  2.50           N  
ATOM   2037  CA  LEU A 258      44.990  37.211  64.878  1.00  2.50           C  
ATOM   2038  C   LEU A 258      43.968  37.155  66.015  1.00  3.34           C  
ATOM   2039  O   LEU A 258      42.780  37.495  65.833  1.00  3.15           O  
ATOM   2040  CB  LEU A 258      45.837  38.483  65.077  1.00  2.78           C  
ATOM   2041  CG  LEU A 258      46.874  38.752  63.966  1.00  4.77           C  
ATOM   2042  CD1 LEU A 258      47.583  40.102  64.097  1.00  5.94           C  
ATOM   2043  CD2 LEU A 258      47.875  37.602  63.945  1.00  6.19           C  
ATOM   2044  N   ARG A 259      44.474  36.759  67.180  1.00  2.50           N  
ATOM   2045  CA  ARG A 259      43.510  36.745  68.319  1.00  3.43           C  
ATOM   2046  C   ARG A 259      43.007  38.160  68.568  1.00  3.12           C  
ATOM   2047  O   ARG A 259      43.666  39.194  68.320  1.00  2.50           O  
ATOM   2048  CB  ARG A 259      44.214  36.142  69.519  1.00  4.44           C  
ATOM   2049  CG  ARG A 259      45.087  37.062  70.382  1.00  4.38           C  
ATOM   2050  CD  ARG A 259      45.823  36.189  71.447  1.00  2.93           C  
ATOM   2051  NE  ARG A 259      46.614  37.129  72.223  1.00  4.41           N  
ATOM   2052  CZ  ARG A 259      47.702  37.775  71.852  1.00  2.50           C  
ATOM   2053  NH1 ARG A 259      48.379  37.532  70.730  1.00  2.50           N  
ATOM   2054  NH2 ARG A 259      48.263  38.742  72.628  1.00  3.64           N  
ATOM   2055  N   PHE A 260      41.806  38.278  69.123  1.00  2.50           N  
ATOM   2056  CA  PHE A 260      41.186  39.560  69.421  1.00  2.50           C  
ATOM   2057  C   PHE A 260      42.044  40.361  70.434  1.00  3.76           C  
ATOM   2058  O   PHE A 260      42.500  39.791  71.432  1.00  3.54           O  
ATOM   2059  CB  PHE A 260      39.720  39.330  69.894  1.00  2.50           C  
ATOM   2060  CG  PHE A 260      39.079  40.679  70.175  1.00  2.50           C  
ATOM   2061  CD1 PHE A 260      38.799  41.575  69.148  1.00  3.17           C  
ATOM   2062  CD2 PHE A 260      38.783  41.061  71.488  1.00  4.75           C  
ATOM   2063  CE1 PHE A 260      38.254  42.816  69.412  1.00  2.50           C  
ATOM   2064  CE2 PHE A 260      38.218  42.298  71.727  1.00  4.85           C  
ATOM   2065  CZ  PHE A 260      37.945  43.221  70.718  1.00  4.22           C  
ATOM   2066  N   GLY A 261      42.247  41.617  70.099  1.00  2.50           N  
ATOM   2067  CA  GLY A 261      43.097  42.531  70.893  1.00  2.50           C  
ATOM   2068  C   GLY A 261      44.446  42.751  70.194  1.00  2.65           C  
ATOM   2069  O   GLY A 261      44.945  43.835  70.357  1.00  3.87           O  
ATOM   2070  N   ALA A 262      44.941  41.734  69.500  1.00  2.50           N  
ATOM   2071  CA  ALA A 262      46.108  41.970  68.611  1.00  4.25           C  
ATOM   2072  C   ALA A 262      45.627  42.805  67.425  1.00  3.29           C  
ATOM   2073  O   ALA A 262      44.432  43.060  67.180  1.00  4.49           O  
ATOM   2074  CB  ALA A 262      46.718  40.649  68.197  1.00  3.95           C  
ATOM   2075  N   GLY A 263      46.609  43.254  66.649  1.00  2.50           N  
ATOM   2076  CA  GLY A 263      46.260  44.166  65.519  1.00  2.50           C  
ATOM   2077  C   GLY A 263      46.156  45.592  66.072  1.00  2.50           C  
ATOM   2078  O   GLY A 263      46.962  46.162  66.806  1.00  2.64           O  
ATOM   2079  N   ASP A 264      45.029  46.208  65.661  1.00  2.50           N  
ATOM   2080  CA  ASP A 264      44.727  47.590  66.042  1.00  2.50           C  
ATOM   2081  C   ASP A 264      44.066  47.618  67.407  1.00  2.50           C  
ATOM   2082  O   ASP A 264      42.858  47.470  67.534  1.00  2.50           O  
ATOM   2083  CB  ASP A 264      43.838  48.196  64.940  1.00  2.50           C  
ATOM   2084  CG  ASP A 264      43.672  49.686  65.152  1.00  2.56           C  
ATOM   2085  OD1 ASP A 264      43.864  50.253  66.298  1.00  3.39           O  
ATOM   2086  OD2 ASP A 264      43.334  50.342  64.138  1.00  6.16           O  
ATOM   2087  N   LEU A 265      44.870  47.784  68.423  1.00  2.50           N  
ATOM   2088  CA  LEU A 265      44.349  47.786  69.802  1.00  3.43           C  
ATOM   2089  C   LEU A 265      43.433  48.974  70.104  1.00  4.19           C  
ATOM   2090  O   LEU A 265      42.399  48.719  70.775  1.00  5.07           O  
ATOM   2091  CB  LEU A 265      45.514  47.808  70.796  1.00  3.10           C  
ATOM   2092  CG  LEU A 265      45.182  47.825  72.297  1.00  2.50           C  
ATOM   2093  CD1 LEU A 265      44.310  46.649  72.676  1.00  2.50           C  
ATOM   2094  CD2 LEU A 265      46.524  47.790  72.979  1.00  2.50           C  
ATOM   2095  N   ARG A 266      43.704  50.190  69.653  1.00  2.51           N  
ATOM   2096  CA  ARG A 266      42.726  51.261  69.954  1.00  3.38           C  
ATOM   2097  C   ARG A 266      41.378  50.969  69.255  1.00  2.75           C  
ATOM   2098  O   ARG A 266      40.309  51.266  69.840  1.00  3.28           O  
ATOM   2099  CB  ARG A 266      43.244  52.638  69.561  1.00  3.75           C  
ATOM   2100  CG  ARG A 266      44.395  52.960  70.513  1.00  8.46           C  
ATOM   2101  CD  ARG A 266      43.876  54.071  71.454  1.00 12.38           C  
ATOM   2102  NE  ARG A 266      44.038  55.347  70.842  1.00 11.15           N  
ATOM   2103  CZ  ARG A 266      43.608  56.572  71.116  1.00  8.24           C  
ATOM   2104  NH1 ARG A 266      42.797  56.843  72.112  1.00  7.58           N  
ATOM   2105  NH2 ARG A 266      44.031  57.524  70.291  1.00  6.53           N  
ATOM   2106  N   ALA A 267      41.363  50.394  68.063  1.00  2.50           N  
ATOM   2107  CA  ALA A 267      40.098  50.099  67.396  1.00  2.50           C  
ATOM   2108  C   ALA A 267      39.315  49.083  68.222  1.00  2.50           C  
ATOM   2109  O   ALA A 267      38.061  49.114  68.273  1.00  2.50           O  
ATOM   2110  CB  ALA A 267      40.359  49.554  65.986  1.00  2.50           C  
ATOM   2111  N   ALA A 268      40.031  48.120  68.821  1.00  2.50           N  
ATOM   2112  CA  ALA A 268      39.383  47.087  69.644  1.00  2.50           C  
ATOM   2113  C   ALA A 268      38.713  47.787  70.837  1.00  2.50           C  
ATOM   2114  O   ALA A 268      37.591  47.362  71.195  1.00  4.13           O  
ATOM   2115  CB  ALA A 268      40.380  46.008  70.050  1.00  2.50           C  
ATOM   2116  N   PHE A 269      39.353  48.782  71.413  1.00  3.35           N  
ATOM   2117  CA  PHE A 269      38.814  49.536  72.568  1.00  2.50           C  
ATOM   2118  C   PHE A 269      37.529  50.234  72.151  1.00  2.73           C  
ATOM   2119  O   PHE A 269      36.461  50.115  72.797  1.00  2.50           O  
ATOM   2120  CB  PHE A 269      39.863  50.519  73.094  1.00  2.50           C  
ATOM   2121  CG  PHE A 269      39.309  51.509  74.095  1.00  4.79           C  
ATOM   2122  CD1 PHE A 269      39.215  51.164  75.454  1.00  5.47           C  
ATOM   2123  CD2 PHE A 269      38.904  52.774  73.729  1.00  5.07           C  
ATOM   2124  CE1 PHE A 269      38.680  52.036  76.382  1.00  3.97           C  
ATOM   2125  CE2 PHE A 269      38.403  53.675  74.643  1.00  7.05           C  
ATOM   2126  CZ  PHE A 269      38.283  53.317  75.998  1.00  3.90           C  
ATOM   2127  N   TRP A 270      37.604  50.938  70.995  1.00  2.50           N  
ATOM   2128  CA  TRP A 270      36.399  51.707  70.602  1.00  2.50           C  
ATOM   2129  C   TRP A 270      35.303  50.740  70.167  1.00  3.58           C  
ATOM   2130  O   TRP A 270      34.115  51.084  70.265  1.00  3.59           O  
ATOM   2131  CB  TRP A 270      36.742  52.702  69.498  1.00  2.50           C  
ATOM   2132  CG  TRP A 270      37.617  53.830  70.010  1.00  2.75           C  
ATOM   2133  CD1 TRP A 270      38.866  54.163  69.567  1.00  4.41           C  
ATOM   2134  CD2 TRP A 270      37.268  54.823  70.993  1.00  4.54           C  
ATOM   2135  NE1 TRP A 270      39.346  55.277  70.258  1.00  5.52           N  
ATOM   2136  CE2 TRP A 270      38.361  55.695  71.116  1.00  4.79           C  
ATOM   2137  CE3 TRP A 270      36.108  55.038  71.766  1.00  4.63           C  
ATOM   2138  CZ2 TRP A 270      38.409  56.789  72.003  1.00  3.44           C  
ATOM   2139  CZ3 TRP A 270      36.138  56.117  72.621  1.00  4.24           C  
ATOM   2140  CH2 TRP A 270      37.256  56.966  72.753  1.00  2.65           C  
ATOM   2141  N   LEU A 271      35.655  49.556  69.670  1.00  2.50           N  
ATOM   2142  CA  LEU A 271      34.623  48.569  69.316  1.00  2.50           C  
ATOM   2143  C   LEU A 271      33.896  48.086  70.562  1.00  2.82           C  
ATOM   2144  O   LEU A 271      32.672  48.035  70.589  1.00  3.47           O  
ATOM   2145  CB  LEU A 271      35.291  47.387  68.601  1.00  2.50           C  
ATOM   2146  CG  LEU A 271      34.317  46.233  68.335  1.00  2.50           C  
ATOM   2147  CD1 LEU A 271      33.230  46.622  67.332  1.00  2.50           C  
ATOM   2148  CD2 LEU A 271      35.147  45.057  67.856  1.00  2.79           C  
ATOM   2149  N   VAL A 272      34.676  47.696  71.566  1.00  3.22           N  
ATOM   2150  CA  VAL A 272      34.023  47.200  72.817  1.00  3.36           C  
ATOM   2151  C   VAL A 272      33.158  48.293  73.473  1.00  3.06           C  
ATOM   2152  O   VAL A 272      32.016  47.978  73.898  1.00  4.17           O  
ATOM   2153  CB  VAL A 272      35.085  46.589  73.762  1.00  2.50           C  
ATOM   2154  CG1 VAL A 272      34.428  46.206  75.089  1.00  2.50           C  
ATOM   2155  CG2 VAL A 272      35.748  45.385  73.107  1.00  2.50           C  
ATOM   2156  N   ASP A 273      33.670  49.519  73.481  1.00  2.50           N  
ATOM   2157  CA  ASP A 273      32.912  50.662  73.991  1.00  2.50           C  
ATOM   2158  C   ASP A 273      31.559  50.730  73.310  1.00  3.55           C  
ATOM   2159  O   ASP A 273      30.499  50.879  73.952  1.00  4.39           O  
ATOM   2160  CB  ASP A 273      33.776  51.894  73.762  1.00  2.50           C  
ATOM   2161  CG  ASP A 273      33.015  53.131  74.148  1.00  8.28           C  
ATOM   2162  OD1 ASP A 273      32.678  53.260  75.343  1.00 10.87           O  
ATOM   2163  OD2 ASP A 273      32.760  54.033  73.335  1.00  9.20           O  
ATOM   2164  N   LEU A 274      31.581  50.628  71.962  1.00  2.51           N  
ATOM   2165  CA  LEU A 274      30.322  50.686  71.207  1.00  2.99           C  
ATOM   2166  C   LEU A 274      29.419  49.509  71.468  1.00  3.48           C  
ATOM   2167  O   LEU A 274      28.189  49.711  71.650  1.00  5.06           O  
ATOM   2168  CB  LEU A 274      30.685  50.820  69.698  1.00  3.72           C  
ATOM   2169  CG  LEU A 274      29.505  50.832  68.724  1.00  5.64           C  
ATOM   2170  CD1 LEU A 274      28.563  51.996  68.918  1.00  7.32           C  
ATOM   2171  CD2 LEU A 274      30.103  50.839  67.312  1.00  5.28           C  
ATOM   2172  N   LEU A 275      29.919  48.282  71.406  1.00  2.50           N  
ATOM   2173  CA  LEU A 275      29.025  47.112  71.573  1.00  4.26           C  
ATOM   2174  C   LEU A 275      28.358  47.184  72.959  1.00  6.69           C  
ATOM   2175  O   LEU A 275      27.176  46.862  73.067  1.00  7.30           O  
ATOM   2176  CB  LEU A 275      29.751  45.803  71.384  1.00  3.56           C  
ATOM   2177  CG  LEU A 275      30.363  45.500  70.035  1.00  5.05           C  
ATOM   2178  CD1 LEU A 275      31.117  44.179  70.121  1.00  4.07           C  
ATOM   2179  CD2 LEU A 275      29.273  45.340  68.984  1.00  4.54           C  
ATOM   2180  N   GLU A 276      29.150  47.585  73.950  1.00  7.15           N  
ATOM   2181  CA  GLU A 276      28.629  47.589  75.321  1.00  8.31           C  
ATOM   2182  C   GLU A 276      27.686  48.767  75.478  1.00  9.30           C  
ATOM   2183  O   GLU A 276      26.589  48.568  76.079  1.00 12.69           O  
ATOM   2184  CB  GLU A 276      29.804  47.632  76.330  1.00  6.19           C  
ATOM   2185  CG  GLU A 276      30.657  46.365  76.193  1.00  7.17           C  
ATOM   2186  CD  GLU A 276      29.935  45.075  76.484  1.00 11.62           C  
ATOM   2187  OE1 GLU A 276      29.002  45.046  77.325  1.00 14.64           O  
ATOM   2188  OE2 GLU A 276      30.271  44.044  75.851  1.00 11.16           O  
ATOM   2189  N   SER A 277      28.018  49.904  74.878  1.00  7.51           N  
ATOM   2190  CA  SER A 277      27.091  51.038  75.166  1.00 10.89           C  
ATOM   2191  C   SER A 277      25.820  50.872  74.321  1.00 10.95           C  
ATOM   2192  O   SER A 277      24.742  51.294  74.797  1.00 11.99           O  
ATOM   2193  CB  SER A 277      27.808  52.371  75.021  1.00 15.90           C  
ATOM   2194  OG 1SER A 277      28.007  52.538  73.745  0.50 18.14           O  
ATOM   2195  OG 2SER A 277      29.053  52.839  75.431  0.50 18.00           O  
ATOM   2196  N   ALA A 278      25.811  50.264  73.152  1.00 10.21           N  
ATOM   2197  CA  ALA A 278      24.633  50.065  72.352  1.00 10.98           C  
ATOM   2198  C   ALA A 278      23.822  48.887  72.872  1.00 13.86           C  
ATOM   2199  O   ALA A 278      22.722  48.617  72.347  1.00 17.85           O  
ATOM   2200  CB  ALA A 278      25.024  49.747  70.894  1.00  7.44           C  
ATOM   2201  N   GLY A 279      24.384  48.144  73.814  1.00 14.75           N  
ATOM   2202  CA  GLY A 279      23.777  46.941  74.351  1.00 16.24           C  
ATOM   2203  C   GLY A 279      23.607  45.815  73.340  1.00 17.27           C  
ATOM   2204  O   GLY A 279      22.546  45.126  73.276  1.00 19.11           O  
ATOM   2205  N   TYR A 280      24.644  45.577  72.531  1.00 13.96           N  
ATOM   2206  CA  TYR A 280      24.579  44.419  71.618  1.00 11.65           C  
ATOM   2207  C   TYR A 280      24.370  43.147  72.427  1.00 11.46           C  
ATOM   2208  O   TYR A 280      25.113  42.985  73.430  1.00 12.54           O  
ATOM   2209  CB  TYR A 280      25.851  44.370  70.776  1.00  8.51           C  
ATOM   2210  CG  TYR A 280      26.090  43.061  70.053  1.00  8.10           C  
ATOM   2211  CD1 TYR A 280      25.276  42.661  68.991  1.00  6.93           C  
ATOM   2212  CD2 TYR A 280      27.122  42.208  70.468  1.00  7.62           C  
ATOM   2213  CE1 TYR A 280      25.505  41.479  68.336  1.00  6.11           C  
ATOM   2214  CE2 TYR A 280      27.320  40.988  69.817  1.00  5.00           C  
ATOM   2215  CZ  TYR A 280      26.543  40.656  68.736  1.00  4.36           C  
ATOM   2216  OH  TYR A 280      26.738  39.455  68.111  1.00  5.89           O  
ATOM   2217  N   SER A 281      23.462  42.258  72.064  1.00 12.19           N  
ATOM   2218  CA  SER A 281      23.277  41.109  72.985  1.00 14.29           C  
ATOM   2219  C   SER A 281      23.529  39.790  72.293  1.00 14.14           C  
ATOM   2220  O   SER A 281      23.188  38.758  72.916  1.00 14.09           O  
ATOM   2221  CB  SER A 281      21.860  41.204  73.584  1.00 19.43           C  
ATOM   2222  OG  SER A 281      20.913  41.071  72.523  1.00 23.31           O  
ATOM   2223  N   GLY A 282      24.102  39.829  71.075  1.00 11.78           N  
ATOM   2224  CA  GLY A 282      24.397  38.551  70.407  1.00 10.28           C  
ATOM   2225  C   GLY A 282      25.707  37.976  70.957  1.00  9.01           C  
ATOM   2226  O   GLY A 282      26.369  38.547  71.855  1.00  8.97           O  
ATOM   2227  N   PRO A 283      26.072  36.834  70.369  1.00  7.79           N  
ATOM   2228  CA  PRO A 283      27.350  36.195  70.689  1.00  6.49           C  
ATOM   2229  C   PRO A 283      28.550  37.086  70.446  1.00  5.80           C  
ATOM   2230  O   PRO A 283      28.554  37.878  69.487  1.00  6.81           O  
ATOM   2231  CB  PRO A 283      27.380  34.955  69.786  1.00  6.38           C  
ATOM   2232  CG  PRO A 283      25.960  34.780  69.321  1.00  7.70           C  
ATOM   2233  CD  PRO A 283      25.422  36.204  69.211  1.00  8.00           C  
ATOM   2234  N   ARG A 284      29.561  36.948  71.273  1.00  4.54           N  
ATOM   2235  CA  ARG A 284      30.877  37.540  71.037  1.00  4.61           C  
ATOM   2236  C   ARG A 284      31.728  36.442  70.405  1.00  5.80           C  
ATOM   2237  O   ARG A 284      32.347  35.667  71.165  1.00  5.00           O  
ATOM   2238  CB  ARG A 284      31.528  38.076  72.308  1.00  4.94           C  
ATOM   2239  CG  ARG A 284      31.085  39.471  72.666  1.00 11.33           C  
ATOM   2240  CD  ARG A 284      29.675  39.517  73.218  1.00 17.44           C  
ATOM   2241  NE  ARG A 284      29.379  40.890  73.672  1.00 25.41           N  
ATOM   2242  CZ  ARG A 284      28.147  41.388  73.858  1.00 31.15           C  
ATOM   2243  NH1 ARG A 284      27.047  40.641  73.629  1.00 28.32           N  
ATOM   2244  NH2 ARG A 284      28.126  42.669  74.292  1.00 31.34           N  
ATOM   2245  N   HIS A 285      31.675  36.379  69.075  1.00  3.98           N  
ATOM   2246  CA  HIS A 285      32.251  35.230  68.376  1.00  3.20           C  
ATOM   2247  C   HIS A 285      33.694  35.531  67.915  1.00  3.47           C  
ATOM   2248  O   HIS A 285      33.864  36.606  67.332  1.00  6.00           O  
ATOM   2249  CB  HIS A 285      31.298  34.922  67.241  1.00  2.76           C  
ATOM   2250  CG  HIS A 285      31.769  33.813  66.383  1.00  3.96           C  
ATOM   2251  ND1 HIS A 285      31.776  32.471  66.668  1.00  6.24           N  
ATOM   2252  CD2 HIS A 285      32.239  33.963  65.121  1.00  2.50           C  
ATOM   2253  CE1 HIS A 285      32.223  31.789  65.599  1.00  3.00           C  
ATOM   2254  NE2 HIS A 285      32.485  32.676  64.651  1.00  8.51           N  
ATOM   2255  N   PHE A 286      34.611  34.620  68.148  1.00  2.50           N  
ATOM   2256  CA  PHE A 286      35.994  34.806  67.691  1.00  2.50           C  
ATOM   2257  C   PHE A 286      36.227  33.996  66.431  1.00  2.86           C  
ATOM   2258  O   PHE A 286      35.989  32.758  66.430  1.00  4.80           O  
ATOM   2259  CB  PHE A 286      36.958  34.393  68.829  1.00  2.50           C  
ATOM   2260  CG  PHE A 286      36.742  35.267  70.036  1.00  2.95           C  
ATOM   2261  CD1 PHE A 286      37.168  36.603  70.024  1.00  2.94           C  
ATOM   2262  CD2 PHE A 286      36.128  34.773  71.185  1.00  3.08           C  
ATOM   2263  CE1 PHE A 286      36.949  37.475  71.078  1.00  3.59           C  
ATOM   2264  CE2 PHE A 286      35.946  35.642  72.261  1.00  2.50           C  
ATOM   2265  CZ  PHE A 286      36.328  36.979  72.236  1.00  3.38           C  
ATOM   2266  N   ASP A 287      36.606  34.682  65.351  1.00  2.50           N  
ATOM   2267  CA  ASP A 287      37.009  33.979  64.124  1.00  2.50           C  
ATOM   2268  C   ASP A 287      38.511  34.276  63.996  1.00  4.05           C  
ATOM   2269  O   ASP A 287      38.846  35.354  63.475  1.00  4.58           O  
ATOM   2270  CB  ASP A 287      36.155  34.422  62.952  1.00  3.87           C  
ATOM   2271  CG  ASP A 287      36.708  33.734  61.737  1.00  6.23           C  
ATOM   2272  OD1 ASP A 287      37.337  32.678  61.821  1.00  5.53           O  
ATOM   2273  OD2 ASP A 287      36.483  34.244  60.628  1.00  7.55           O  
ATOM   2274  N   PHE A 288      39.325  33.387  64.559  1.00  3.93           N  
ATOM   2275  CA  PHE A 288      40.784  33.689  64.618  1.00  3.51           C  
ATOM   2276  C   PHE A 288      41.536  32.406  64.270  1.00  2.50           C  
ATOM   2277  O   PHE A 288      40.930  31.346  64.370  1.00  2.50           O  
ATOM   2278  CB  PHE A 288      41.205  34.280  65.994  1.00  4.53           C  
ATOM   2279  CG  PHE A 288      41.507  33.245  67.048  1.00  6.00           C  
ATOM   2280  CD1 PHE A 288      40.481  32.420  67.508  1.00  6.26           C  
ATOM   2281  CD2 PHE A 288      42.785  33.004  67.507  1.00  6.81           C  
ATOM   2282  CE1 PHE A 288      40.723  31.399  68.412  1.00  6.90           C  
ATOM   2283  CE2 PHE A 288      43.031  31.991  68.417  1.00  6.99           C  
ATOM   2284  CZ  PHE A 288      42.008  31.178  68.877  1.00  6.17           C  
ATOM   2285  N   LYS A 289      42.800  32.533  63.942  1.00  2.50           N  
ATOM   2286  CA  LYS A 289      43.673  31.394  63.711  1.00  4.99           C  
ATOM   2287  C   LYS A 289      44.834  31.457  64.660  1.00  6.74           C  
ATOM   2288  O   LYS A 289      45.623  32.452  64.594  1.00  7.26           O  
ATOM   2289  CB  LYS A 289      44.276  31.450  62.317  1.00  6.90           C  
ATOM   2290  CG  LYS A 289      43.309  30.968  61.252  1.00 10.07           C  
ATOM   2291  CD  LYS A 289      43.827  31.367  59.878  1.00 13.61           C  
ATOM   2292  CE  LYS A 289      42.994  30.640  58.820  1.00 16.55           C  
ATOM   2293  NZ  LYS A 289      43.417  31.080  57.463  1.00 22.18           N  
ATOM   2294  N   PRO A 290      44.985  30.471  65.533  1.00  6.39           N  
ATOM   2295  CA  PRO A 290      46.266  30.428  66.284  1.00  6.09           C  
ATOM   2296  C   PRO A 290      47.405  30.283  65.294  1.00  4.40           C  
ATOM   2297  O   PRO A 290      47.354  29.351  64.429  1.00  4.09           O  
ATOM   2298  CB  PRO A 290      46.116  29.281  67.250  1.00  6.13           C  
ATOM   2299  CG  PRO A 290      44.693  28.775  67.091  1.00  7.60           C  
ATOM   2300  CD  PRO A 290      44.167  29.261  65.717  1.00  6.91           C  
ATOM   2301  N   PRO A 291      48.403  31.149  65.387  1.00  3.88           N  
ATOM   2302  CA  PRO A 291      49.493  31.118  64.402  1.00  4.27           C  
ATOM   2303  C   PRO A 291      50.084  29.741  64.249  1.00  4.70           C  
ATOM   2304  O   PRO A 291      50.089  28.961  65.247  1.00  3.76           O  
ATOM   2305  CB  PRO A 291      50.483  32.160  64.930  1.00  2.63           C  
ATOM   2306  CG  PRO A 291      49.564  33.147  65.616  1.00  2.70           C  
ATOM   2307  CD  PRO A 291      48.505  32.283  66.329  1.00  3.43           C  
ATOM   2308  N   ARG A 292      50.583  29.392  63.044  1.00  3.90           N  
ATOM   2309  CA  ARG A 292      51.046  28.009  62.838  1.00  4.37           C  
ATOM   2310  C   ARG A 292      52.372  27.715  63.549  1.00  3.57           C  
ATOM   2311  O   ARG A 292      52.766  26.538  63.564  1.00  5.13           O  
ATOM   2312  CB  ARG A 292      51.122  27.669  61.342  1.00  5.19           C  
ATOM   2313  CG  ARG A 292      52.205  28.388  60.551  1.00  7.17           C  
ATOM   2314  CD  ARG A 292      51.927  28.152  59.042  1.00  4.62           C  
ATOM   2315  NE  ARG A 292      52.418  26.937  58.445  1.00  5.90           N  
ATOM   2316  CZ  ARG A 292      53.658  26.520  58.158  1.00  6.37           C  
ATOM   2317  NH1 ARG A 292      54.723  27.285  58.510  1.00  3.56           N  
ATOM   2318  NH2 ARG A 292      53.858  25.332  57.529  1.00  4.50           N  
ATOM   2319  N   THR A 293      52.973  28.726  64.163  1.00  4.10           N  
ATOM   2320  CA  THR A 293      54.162  28.565  65.024  1.00  2.89           C  
ATOM   2321  C   THR A 293      53.820  27.769  66.304  1.00  4.46           C  
ATOM   2322  O   THR A 293      54.778  27.367  66.979  1.00  5.41           O  
ATOM   2323  CB  THR A 293      54.746  29.924  65.406  1.00  2.74           C  
ATOM   2324  OG1 THR A 293      53.712  30.756  66.001  1.00  2.50           O  
ATOM   2325  CG2 THR A 293      55.280  30.673  64.173  1.00  2.50           C  
ATOM   2326  N   GLU A 294      52.533  27.677  66.627  1.00  2.77           N  
ATOM   2327  CA  GLU A 294      52.129  27.237  67.973  1.00  5.04           C  
ATOM   2328  C   GLU A 294      51.839  25.741  68.022  1.00  5.69           C  
ATOM   2329  O   GLU A 294      51.321  25.214  67.034  1.00  4.40           O  
ATOM   2330  CB  GLU A 294      50.887  28.030  68.455  1.00  3.60           C  
ATOM   2331  CG  GLU A 294      51.079  29.549  68.479  1.00  2.50           C  
ATOM   2332  CD  GLU A 294      52.269  29.907  69.297  1.00  6.16           C  
ATOM   2333  OE1 GLU A 294      52.219  29.744  70.526  1.00  5.56           O  
ATOM   2334  OE2 GLU A 294      53.289  30.344  68.721  1.00  2.87           O  
ATOM   2335  N   ASP A 295      52.085  25.091  69.169  1.00  6.04           N  
ATOM   2336  CA  ASP A 295      51.531  23.724  69.374  1.00  6.11           C  
ATOM   2337  C   ASP A 295      50.175  23.811  70.038  1.00  7.37           C  
ATOM   2338  O   ASP A 295      49.674  24.944  70.187  1.00  6.56           O  
ATOM   2339  CB  ASP A 295      52.551  22.937  70.208  1.00  6.78           C  
ATOM   2340  CG  ASP A 295      52.803  23.559  71.528  1.00  9.34           C  
ATOM   2341  OD1 ASP A 295      52.098  24.444  72.101  1.00  9.01           O  
ATOM   2342  OD2 ASP A 295      53.837  23.225  72.169  1.00 12.95           O  
ATOM   2343  N   PHE A 296      49.575  22.705  70.477  1.00  6.93           N  
ATOM   2344  CA  PHE A 296      48.229  22.823  71.092  1.00  8.47           C  
ATOM   2345  C   PHE A 296      48.244  23.643  72.368  1.00  8.72           C  
ATOM   2346  O   PHE A 296      47.193  24.305  72.572  1.00  8.55           O  
ATOM   2347  CB  PHE A 296      47.596  21.449  71.314  1.00 11.68           C  
ATOM   2348  CG  PHE A 296      47.091  20.915  69.990  1.00 18.11           C  
ATOM   2349  CD1 PHE A 296      46.138  21.591  69.247  1.00 20.96           C  
ATOM   2350  CD2 PHE A 296      47.592  19.724  69.494  1.00 21.67           C  
ATOM   2351  CE1 PHE A 296      45.696  21.069  68.028  1.00 21.67           C  
ATOM   2352  CE2 PHE A 296      47.154  19.201  68.281  1.00 21.89           C  
ATOM   2353  CZ  PHE A 296      46.204  19.884  67.550  1.00 18.81           C  
ATOM   2354  N   ASP A 297      49.274  23.681  73.158  1.00  8.54           N  
ATOM   2355  CA  ASP A 297      49.302  24.604  74.296  1.00 11.86           C  
ATOM   2356  C   ASP A 297      49.126  26.065  73.872  1.00 10.41           C  
ATOM   2357  O   ASP A 297      48.390  26.821  74.542  1.00  9.63           O  
ATOM   2358  CB  ASP A 297      50.597  24.429  75.133  1.00 18.90           C  
ATOM   2359  CG  ASP A 297      50.546  23.074  75.848  1.00 29.64           C  
ATOM   2360  OD1 ASP A 297      49.449  22.530  76.166  1.00 33.17           O  
ATOM   2361  OD2 ASP A 297      51.633  22.499  76.082  1.00 34.26           O  
ATOM   2362  N   GLY A 298      49.776  26.460  72.786  1.00  8.75           N  
ATOM   2363  CA  GLY A 298      49.693  27.815  72.217  1.00  5.67           C  
ATOM   2364  C   GLY A 298      48.285  28.057  71.658  1.00  6.18           C  
ATOM   2365  O   GLY A 298      47.805  29.197  71.732  1.00  5.74           O  
ATOM   2366  N   VAL A 299      47.642  27.026  71.109  1.00  5.02           N  
ATOM   2367  CA  VAL A 299      46.250  27.146  70.636  1.00  5.21           C  
ATOM   2368  C   VAL A 299      45.330  27.619  71.781  1.00  5.79           C  
ATOM   2369  O   VAL A 299      44.558  28.593  71.592  1.00  4.57           O  
ATOM   2370  CB  VAL A 299      45.753  25.833  69.992  1.00  3.71           C  
ATOM   2371  CG1 VAL A 299      44.247  25.809  69.800  1.00  4.19           C  
ATOM   2372  CG2 VAL A 299      46.472  25.572  68.648  1.00  4.54           C  
ATOM   2373  N   TRP A 300      45.414  26.869  72.892  1.00  3.85           N  
ATOM   2374  CA  TRP A 300      44.450  27.211  73.973  1.00  3.85           C  
ATOM   2375  C   TRP A 300      44.838  28.509  74.627  1.00  3.15           C  
ATOM   2376  O   TRP A 300      43.950  29.255  75.138  1.00  3.60           O  
ATOM   2377  CB  TRP A 300      44.365  26.041  74.987  1.00  3.81           C  
ATOM   2378  CG  TRP A 300      43.999  24.802  74.223  1.00  4.47           C  
ATOM   2379  CD1 TRP A 300      44.768  23.664  74.170  1.00  7.95           C  
ATOM   2380  CD2 TRP A 300      42.854  24.537  73.419  1.00  6.54           C  
ATOM   2381  NE1 TRP A 300      44.141  22.711  73.393  1.00  8.86           N  
ATOM   2382  CE2 TRP A 300      42.972  23.225  72.896  1.00  8.12           C  
ATOM   2383  CE3 TRP A 300      41.724  25.293  73.100  1.00  6.88           C  
ATOM   2384  CZ2 TRP A 300      42.030  22.645  72.053  1.00  8.39           C  
ATOM   2385  CZ3 TRP A 300      40.784  24.721  72.249  1.00  9.10           C  
ATOM   2386  CH2 TRP A 300      40.935  23.425  71.762  1.00  9.86           C  
ATOM   2387  N   ALA A 301      46.126  28.863  74.685  1.00  2.50           N  
ATOM   2388  CA  ALA A 301      46.546  30.158  75.196  1.00  3.15           C  
ATOM   2389  C   ALA A 301      46.026  31.332  74.352  1.00  4.65           C  
ATOM   2390  O   ALA A 301      45.629  32.370  74.884  1.00  3.97           O  
ATOM   2391  CB  ALA A 301      48.067  30.268  75.243  1.00  2.73           C  
ATOM   2392  N   SER A 302      46.094  31.152  73.035  1.00  4.64           N  
ATOM   2393  CA  SER A 302      45.563  32.138  72.094  1.00  5.32           C  
ATOM   2394  C   SER A 302      44.049  32.310  72.249  1.00  3.99           C  
ATOM   2395  O   SER A 302      43.575  33.483  72.326  1.00  4.47           O  
ATOM   2396  CB  SER A 302      45.969  31.686  70.673  1.00  4.78           C  
ATOM   2397  OG  SER A 302      45.975  32.835  69.814  1.00  9.21           O  
ATOM   2398  N   ALA A 303      43.280  31.207  72.279  1.00  2.63           N  
ATOM   2399  CA  ALA A 303      41.839  31.300  72.508  1.00  2.50           C  
ATOM   2400  C   ALA A 303      41.544  31.960  73.829  1.00  2.79           C  
ATOM   2401  O   ALA A 303      40.672  32.839  73.980  1.00  3.57           O  
ATOM   2402  CB  ALA A 303      41.216  29.915  72.497  1.00  2.50           C  
ATOM   2403  N   ALA A 304      42.238  31.602  74.930  1.00  3.02           N  
ATOM   2404  CA  ALA A 304      41.997  32.287  76.195  1.00  4.27           C  
ATOM   2405  C   ALA A 304      42.344  33.765  76.086  1.00  4.26           C  
ATOM   2406  O   ALA A 304      41.598  34.557  76.710  1.00  6.54           O  
ATOM   2407  CB  ALA A 304      42.805  31.681  77.336  1.00  2.86           C  
ATOM   2408  N   GLY A 305      43.389  34.198  75.385  1.00  4.03           N  
ATOM   2409  CA  GLY A 305      43.713  35.657  75.321  1.00  2.50           C  
ATOM   2410  C   GLY A 305      42.584  36.364  74.536  1.00  2.50           C  
ATOM   2411  O   GLY A 305      42.394  37.547  74.863  1.00  2.85           O  
ATOM   2412  N   CYS A 306      41.878  35.761  73.586  1.00  2.50           N  
ATOM   2413  CA  CYS A 306      40.731  36.435  72.952  1.00  3.08           C  
ATOM   2414  C   CYS A 306      39.749  36.987  73.992  1.00  3.21           C  
ATOM   2415  O   CYS A 306      39.297  38.126  73.959  1.00  3.31           O  
ATOM   2416  CB  CYS A 306      39.917  35.506  72.056  1.00  2.96           C  
ATOM   2417  SG  CYS A 306      40.774  35.077  70.502  1.00  4.80           S  
ATOM   2418  N   MET A 307      39.420  36.064  74.906  1.00  4.80           N  
ATOM   2419  CA  MET A 307      38.384  36.396  75.922  1.00  2.87           C  
ATOM   2420  C   MET A 307      38.897  37.367  76.921  1.00  4.13           C  
ATOM   2421  O   MET A 307      38.202  38.338  77.275  1.00  4.79           O  
ATOM   2422  CB  MET A 307      37.920  35.105  76.612  1.00  2.96           C  
ATOM   2423  CG  MET A 307      37.193  34.211  75.613  1.00  3.42           C  
ATOM   2424  SD  MET A 307      36.409  32.724  76.338  1.00  7.43           S  
ATOM   2425  CE  MET A 307      37.816  31.636  76.502  1.00  3.75           C  
ATOM   2426  N   ARG A 308      40.142  37.111  77.346  1.00  4.31           N  
ATOM   2427  CA  ARG A 308      40.795  38.023  78.316  1.00  5.01           C  
ATOM   2428  C   ARG A 308      40.789  39.426  77.761  1.00  4.03           C  
ATOM   2429  O   ARG A 308      40.466  40.391  78.499  1.00  5.58           O  
ATOM   2430  CB  ARG A 308      42.196  37.512  78.662  1.00  4.06           C  
ATOM   2431  CG  ARG A 308      42.995  38.434  79.604  1.00  3.78           C  
ATOM   2432  CD  ARG A 308      44.274  37.701  79.967  1.00  5.04           C  
ATOM   2433  NE  ARG A 308      45.023  38.568  80.871  1.00  9.07           N  
ATOM   2434  CZ  ARG A 308      44.854  38.530  82.199  1.00 12.76           C  
ATOM   2435  NH1 ARG A 308      43.969  37.674  82.723  1.00 14.46           N  
ATOM   2436  NH2 ARG A 308      45.590  39.313  82.976  1.00 13.65           N  
ATOM   2437  N   ASN A 309      41.227  39.605  76.523  1.00  2.81           N  
ATOM   2438  CA  ASN A 309      41.379  40.989  76.005  1.00  2.50           C  
ATOM   2439  C   ASN A 309      40.001  41.652  75.894  1.00  2.50           C  
ATOM   2440  O   ASN A 309      39.933  42.869  76.218  1.00  2.50           O  
ATOM   2441  CB  ASN A 309      42.113  40.915  74.656  1.00  3.94           C  
ATOM   2442  CG  ASN A 309      43.581  40.584  74.852  1.00  6.51           C  
ATOM   2443  OD1 ASN A 309      44.126  40.873  75.907  1.00  6.27           O  
ATOM   2444  ND2 ASN A 309      44.223  39.998  73.859  1.00  2.97           N  
ATOM   2445  N   TYR A 310      38.993  40.896  75.491  1.00  2.50           N  
ATOM   2446  CA  TYR A 310      37.639  41.488  75.503  1.00  2.50           C  
ATOM   2447  C   TYR A 310      37.293  42.010  76.895  1.00  2.50           C  
ATOM   2448  O   TYR A 310      36.806  43.156  77.071  1.00  3.07           O  
ATOM   2449  CB  TYR A 310      36.592  40.470  74.985  1.00  3.48           C  
ATOM   2450  CG  TYR A 310      35.264  41.188  74.763  1.00  7.32           C  
ATOM   2451  CD1 TYR A 310      34.405  41.588  75.802  1.00  7.38           C  
ATOM   2452  CD2 TYR A 310      34.889  41.505  73.453  1.00  9.63           C  
ATOM   2453  CE1 TYR A 310      33.201  42.238  75.497  1.00  6.71           C  
ATOM   2454  CE2 TYR A 310      33.715  42.166  73.136  1.00  9.79           C  
ATOM   2455  CZ  TYR A 310      32.877  42.520  74.183  1.00 10.08           C  
ATOM   2456  OH  TYR A 310      31.711  43.208  73.893  1.00  9.80           O  
ATOM   2457  N   LEU A 311      37.542  41.186  77.924  1.00  3.76           N  
ATOM   2458  CA  LEU A 311      37.132  41.623  79.308  1.00  2.50           C  
ATOM   2459  C   LEU A 311      37.930  42.780  79.795  1.00  4.22           C  
ATOM   2460  O   LEU A 311      37.384  43.656  80.499  1.00  4.02           O  
ATOM   2461  CB  LEU A 311      37.245  40.406  80.256  1.00  2.50           C  
ATOM   2462  CG  LEU A 311      36.276  39.269  79.973  1.00  5.03           C  
ATOM   2463  CD1 LEU A 311      36.591  38.059  80.844  1.00  7.00           C  
ATOM   2464  CD2 LEU A 311      34.821  39.703  80.179  1.00  5.64           C  
ATOM   2465  N   ILE A 312      39.255  42.815  79.515  1.00  3.29           N  
ATOM   2466  CA  ILE A 312      40.038  43.973  79.960  1.00  4.00           C  
ATOM   2467  C   ILE A 312      39.475  45.212  79.258  1.00  4.04           C  
ATOM   2468  O   ILE A 312      39.297  46.245  79.916  1.00  4.21           O  
ATOM   2469  CB  ILE A 312      41.554  43.833  79.691  1.00  3.66           C  
ATOM   2470  CG1 ILE A 312      42.137  42.620  80.462  1.00  6.89           C  
ATOM   2471  CG2 ILE A 312      42.304  45.105  80.054  1.00  3.40           C  
ATOM   2472  CD1 ILE A 312      43.532  42.187  79.974  1.00  8.09           C  
ATOM   2473  N   LEU A 313      39.238  45.143  77.948  1.00  2.50           N  
ATOM   2474  CA  LEU A 313      38.766  46.354  77.237  1.00  2.77           C  
ATOM   2475  C   LEU A 313      37.387  46.818  77.703  1.00  2.50           C  
ATOM   2476  O   LEU A 313      37.137  48.021  77.836  1.00  2.87           O  
ATOM   2477  CB  LEU A 313      38.823  45.977  75.768  1.00  2.50           C  
ATOM   2478  CG  LEU A 313      39.890  46.347  74.783  1.00  4.11           C  
ATOM   2479  CD1 LEU A 313      41.122  47.093  75.311  1.00  3.96           C  
ATOM   2480  CD2 LEU A 313      40.138  45.348  73.688  1.00  2.50           C  
ATOM   2481  N   LYS A 314      36.552  45.855  78.032  1.00  3.18           N  
ATOM   2482  CA  LYS A 314      35.233  46.164  78.622  1.00  4.31           C  
ATOM   2483  C   LYS A 314      35.351  46.973  79.923  1.00  6.22           C  
ATOM   2484  O   LYS A 314      34.634  47.974  80.112  1.00  4.91           O  
ATOM   2485  CB  LYS A 314      34.459  44.848  78.814  1.00  5.14           C  
ATOM   2486  CG  LYS A 314      33.101  45.130  79.458  1.00  6.48           C  
ATOM   2487  CD  LYS A 314      32.363  43.771  79.593  1.00 10.64           C  
ATOM   2488  CE  LYS A 314      31.113  44.034  80.425  1.00 17.03           C  
ATOM   2489  NZ  LYS A 314      30.360  42.801  80.714  1.00 24.61           N  
ATOM   2490  N   GLU A 315      36.242  46.486  80.761  1.00  4.97           N  
ATOM   2491  CA  GLU A 315      36.475  47.234  82.012  1.00  7.25           C  
ATOM   2492  C   GLU A 315      36.978  48.627  81.719  1.00  6.60           C  
ATOM   2493  O   GLU A 315      36.516  49.602  82.363  1.00  5.78           O  
ATOM   2494  CB  GLU A 315      37.456  46.433  82.876  1.00 11.31           C  
ATOM   2495  CG  GLU A 315      37.918  47.247  84.098  1.00 18.74           C  
ATOM   2496  CD  GLU A 315      39.215  46.675  84.639  1.00 23.93           C  
ATOM   2497  OE1 GLU A 315      40.279  46.875  84.035  1.00 24.92           O  
ATOM   2498  OE2 GLU A 315      39.125  45.993  85.678  1.00 28.17           O  
ATOM   2499  N   ARG A 316      37.973  48.828  80.845  1.00  5.16           N  
ATOM   2500  CA  ARG A 316      38.566  50.156  80.576  1.00  4.23           C  
ATOM   2501  C   ARG A 316      37.543  51.067  79.880  1.00  4.73           C  
ATOM   2502  O   ARG A 316      37.520  52.258  80.219  1.00  5.13           O  
ATOM   2503  CB  ARG A 316      39.846  50.072  79.743  1.00  4.14           C  
ATOM   2504  CG  ARG A 316      40.869  49.056  80.265  1.00  5.90           C  
ATOM   2505  CD  ARG A 316      41.306  49.587  81.639  1.00  9.45           C  
ATOM   2506  NE  ARG A 316      42.028  48.574  82.425  1.00 12.42           N  
ATOM   2507  CZ  ARG A 316      43.343  48.385  82.305  1.00 13.31           C  
ATOM   2508  NH1 ARG A 316      44.050  49.114  81.461  1.00 12.05           N  
ATOM   2509  NH2 ARG A 316      43.916  47.433  83.041  1.00 13.87           N  
ATOM   2510  N   ALA A 317      36.705  50.531  78.997  1.00  4.25           N  
ATOM   2511  CA  ALA A 317      35.708  51.389  78.302  1.00  6.03           C  
ATOM   2512  C   ALA A 317      34.647  51.849  79.310  1.00  6.38           C  
ATOM   2513  O   ALA A 317      34.200  53.008  79.271  1.00  7.29           O  
ATOM   2514  CB  ALA A 317      35.027  50.697  77.147  1.00  2.50           C  
ATOM   2515  N   ALA A 318      34.263  50.932  80.190  1.00  5.93           N  
ATOM   2516  CA  ALA A 318      33.269  51.287  81.229  1.00  6.15           C  
ATOM   2517  C   ALA A 318      33.804  52.336  82.191  1.00  7.20           C  
ATOM   2518  O   ALA A 318      33.092  53.316  82.537  1.00  9.08           O  
ATOM   2519  CB  ALA A 318      32.842  49.992  81.919  1.00  6.08           C  
ATOM   2520  N   ALA A 319      35.068  52.204  82.610  1.00  5.22           N  
ATOM   2521  CA  ALA A 319      35.688  53.204  83.469  1.00  3.83           C  
ATOM   2522  C   ALA A 319      35.740  54.541  82.749  1.00  5.41           C  
ATOM   2523  O   ALA A 319      35.498  55.590  83.342  1.00  7.35           O  
ATOM   2524  CB  ALA A 319      37.061  52.680  83.837  1.00  2.50           C  
ATOM   2525  N   PHE A 320      36.094  54.561  81.462  1.00  5.86           N  
ATOM   2526  CA  PHE A 320      36.107  55.755  80.606  1.00  5.81           C  
ATOM   2527  C   PHE A 320      34.755  56.491  80.631  1.00  7.13           C  
ATOM   2528  O   PHE A 320      34.734  57.718  80.943  1.00  7.84           O  
ATOM   2529  CB  PHE A 320      36.518  55.334  79.164  1.00  3.75           C  
ATOM   2530  CG  PHE A 320      36.487  56.480  78.177  1.00  4.71           C  
ATOM   2531  CD1 PHE A 320      37.379  57.528  78.263  1.00  4.81           C  
ATOM   2532  CD2 PHE A 320      35.486  56.473  77.204  1.00  6.08           C  
ATOM   2533  CE1 PHE A 320      37.306  58.594  77.361  1.00  6.72           C  
ATOM   2534  CE2 PHE A 320      35.423  57.563  76.338  1.00  6.27           C  
ATOM   2535  CZ  PHE A 320      36.308  58.584  76.372  1.00  4.52           C  
ATOM   2536  N   ARG A 321      33.681  55.733  80.351  1.00  5.02           N  
ATOM   2537  CA  ARG A 321      32.376  56.410  80.258  1.00  7.28           C  
ATOM   2538  C   ARG A 321      31.834  56.866  81.618  1.00  9.61           C  
ATOM   2539  O   ARG A 321      31.066  57.845  81.690  1.00 10.68           O  
ATOM   2540  CB  ARG A 321      31.377  55.481  79.565  1.00  7.29           C  
ATOM   2541  CG  ARG A 321      31.678  55.175  78.107  1.00  6.83           C  
ATOM   2542  CD  ARG A 321      31.446  56.384  77.227  1.00  9.05           C  
ATOM   2543  NE  ARG A 321      31.848  56.065  75.824  1.00  8.19           N  
ATOM   2544  CZ  ARG A 321      31.814  56.998  74.863  1.00  9.00           C  
ATOM   2545  NH1 ARG A 321      31.330  58.221  75.127  1.00  9.16           N  
ATOM   2546  NH2 ARG A 321      32.306  56.696  73.658  1.00  7.02           N  
ATOM   2547  N   ALA A 322      32.281  56.173  82.667  1.00  8.72           N  
ATOM   2548  CA  ALA A 322      31.804  56.498  84.013  1.00  9.17           C  
ATOM   2549  C   ALA A 322      32.567  57.641  84.646  1.00  9.75           C  
ATOM   2550  O   ALA A 322      32.113  58.180  85.691  1.00 11.68           O  
ATOM   2551  CB  ALA A 322      31.872  55.216  84.840  1.00  7.87           C  
ATOM   2552  N   ASP A 323      33.671  58.053  84.061  1.00  7.33           N  
ATOM   2553  CA  ASP A 323      34.538  59.066  84.736  1.00  7.37           C  
ATOM   2554  C   ASP A 323      33.917  60.431  84.609  1.00  7.89           C  
ATOM   2555  O   ASP A 323      33.717  60.900  83.483  1.00  7.45           O  
ATOM   2556  CB  ASP A 323      35.904  58.961  84.081  1.00  7.01           C  
ATOM   2557  CG  ASP A 323      36.961  59.908  84.606  1.00  9.40           C  
ATOM   2558  OD1 ASP A 323      36.696  60.867  85.379  1.00  9.88           O  
ATOM   2559  OD2 ASP A 323      38.161  59.774  84.267  1.00  9.10           O  
ATOM   2560  N   PRO A 324      33.630  61.165  85.701  1.00  9.53           N  
ATOM   2561  CA  PRO A 324      33.059  62.486  85.633  1.00  8.79           C  
ATOM   2562  C   PRO A 324      33.868  63.433  84.772  1.00  7.98           C  
ATOM   2563  O   PRO A 324      33.355  64.359  84.126  1.00  8.76           O  
ATOM   2564  CB  PRO A 324      33.024  63.049  87.080  1.00 10.81           C  
ATOM   2565  CG  PRO A 324      33.199  61.804  87.904  1.00 13.32           C  
ATOM   2566  CD  PRO A 324      33.969  60.761  87.066  1.00 10.87           C  
ATOM   2567  N   GLU A 325      35.193  63.244  84.802  1.00  7.55           N  
ATOM   2568  CA  GLU A 325      36.068  64.150  84.058  1.00  8.63           C  
ATOM   2569  C   GLU A 325      35.895  63.927  82.540  1.00  7.71           C  
ATOM   2570  O   GLU A 325      35.996  64.889  81.754  1.00  7.34           O  
ATOM   2571  CB  GLU A 325      37.506  63.931  84.448  1.00 13.44           C  
ATOM   2572  CG  GLU A 325      38.442  65.080  84.115  1.00 27.81           C  
ATOM   2573  CD  GLU A 325      39.828  64.830  84.719  1.00 35.19           C  
ATOM   2574  OE1 GLU A 325      39.907  64.263  85.837  1.00 37.75           O  
ATOM   2575  OE2 GLU A 325      40.848  65.174  84.080  1.00 41.26           O  
ATOM   2576  N   VAL A 326      35.635  62.667  82.200  1.00  8.11           N  
ATOM   2577  CA  VAL A 326      35.324  62.325  80.797  1.00  5.91           C  
ATOM   2578  C   VAL A 326      33.965  62.916  80.447  1.00  7.56           C  
ATOM   2579  O   VAL A 326      33.758  63.464  79.327  1.00  7.10           O  
ATOM   2580  CB  VAL A 326      35.419  60.806  80.564  1.00  4.26           C  
ATOM   2581  CG1 VAL A 326      34.821  60.416  79.198  1.00  2.69           C  
ATOM   2582  CG2 VAL A 326      36.862  60.321  80.658  1.00  2.86           C  
ATOM   2583  N   GLN A 327      32.978  62.738  81.328  1.00  6.46           N  
ATOM   2584  CA  GLN A 327      31.644  63.293  81.045  1.00  6.91           C  
ATOM   2585  C   GLN A 327      31.712  64.784  80.806  1.00  7.35           C  
ATOM   2586  O   GLN A 327      31.026  65.316  79.907  1.00  9.88           O  
ATOM   2587  CB  GLN A 327      30.680  62.924  82.186  1.00  8.32           C  
ATOM   2588  CG  GLN A 327      30.432  61.408  82.127  1.00 13.58           C  
ATOM   2589  CD  GLN A 327      29.720  60.874  83.348  1.00 20.78           C  
ATOM   2590  OE1 GLN A 327      29.276  61.646  84.206  1.00 23.16           O  
ATOM   2591  NE2 GLN A 327      29.650  59.542  83.403  1.00 21.16           N  
ATOM   2592  N   GLU A 328      32.491  65.496  81.569  1.00  7.32           N  
ATOM   2593  CA  GLU A 328      32.714  66.950  81.366  1.00 10.30           C  
ATOM   2594  C   GLU A 328      33.419  67.226  80.039  1.00  9.22           C  
ATOM   2595  O   GLU A 328      33.001  68.169  79.325  1.00  6.90           O  
ATOM   2596  CB  GLU A 328      33.504  67.529  82.524  1.00 17.79           C  
ATOM   2597  CG  GLU A 328      34.100  68.915  82.482  1.00 34.28           C  
ATOM   2598  CD  GLU A 328      35.092  69.001  83.658  1.00 43.34           C  
ATOM   2599  OE1 GLU A 328      34.669  68.719  84.803  1.00 48.34           O  
ATOM   2600  OE2 GLU A 328      36.290  69.288  83.458  1.00 47.26           O  
ATOM   2601  N   ALA A 329      34.408  66.376  79.722  1.00  6.28           N  
ATOM   2602  CA  ALA A 329      35.114  66.566  78.426  1.00  7.47           C  
ATOM   2603  C   ALA A 329      34.179  66.363  77.236  1.00  5.90           C  
ATOM   2604  O   ALA A 329      34.319  67.054  76.208  1.00  6.57           O  
ATOM   2605  CB  ALA A 329      36.316  65.617  78.391  1.00  5.34           C  
ATOM   2606  N   LEU A 330      33.255  65.411  77.331  1.00  6.18           N  
ATOM   2607  CA  LEU A 330      32.305  65.112  76.255  1.00  3.64           C  
ATOM   2608  C   LEU A 330      31.391  66.308  76.025  1.00  6.16           C  
ATOM   2609  O   LEU A 330      31.033  66.729  74.907  1.00  7.00           O  
ATOM   2610  CB  LEU A 330      31.541  63.848  76.617  1.00  3.59           C  
ATOM   2611  CG  LEU A 330      32.297  62.530  76.538  1.00  3.49           C  
ATOM   2612  CD1 LEU A 330      31.530  61.392  77.211  1.00  5.09           C  
ATOM   2613  CD2 LEU A 330      32.534  62.151  75.068  1.00  3.53           C  
ATOM   2614  N   ARG A 331      30.998  66.939  77.156  1.00  5.25           N  
ATOM   2615  CA  ARG A 331      30.236  68.187  77.030  1.00  5.36           C  
ATOM   2616  C   ARG A 331      31.073  69.288  76.413  1.00  4.64           C  
ATOM   2617  O   ARG A 331      30.607  70.099  75.595  1.00  6.18           O  
ATOM   2618  CB  ARG A 331      29.710  68.630  78.419  1.00  7.36           C  
ATOM   2619  CG  ARG A 331      28.570  67.699  78.857  1.00  9.92           C  
ATOM   2620  CD  ARG A 331      27.996  68.238  80.227  1.00 14.69           C  
ATOM   2621  NE  ARG A 331      27.078  67.118  80.567  1.00 21.68           N  
ATOM   2622  CZ  ARG A 331      27.320  66.175  81.497  1.00 23.32           C  
ATOM   2623  NH1 ARG A 331      28.414  66.277  82.264  1.00 21.17           N  
ATOM   2624  NH2 ARG A 331      26.398  65.199  81.549  1.00 22.09           N  
ATOM   2625  N   ALA A 332      32.332  69.337  76.782  1.00  3.90           N  
ATOM   2626  CA  ALA A 332      33.205  70.397  76.258  1.00  5.92           C  
ATOM   2627  C   ALA A 332      33.327  70.271  74.735  1.00  5.53           C  
ATOM   2628  O   ALA A 332      33.547  71.320  74.086  1.00  4.69           O  
ATOM   2629  CB  ALA A 332      34.570  70.319  76.914  1.00  6.26           C  
ATOM   2630  N   SER A 333      33.264  69.063  74.265  1.00  5.15           N  
ATOM   2631  CA  SER A 333      33.428  68.761  72.841  1.00  5.12           C  
ATOM   2632  C   SER A 333      32.076  68.735  72.143  1.00  6.35           C  
ATOM   2633  O   SER A 333      32.000  68.444  70.950  1.00  5.43           O  
ATOM   2634  CB  SER A 333      34.158  67.417  72.640  1.00  4.69           C  
ATOM   2635  OG  SER A 333      35.517  67.541  73.067  1.00  4.28           O  
ATOM   2636  N   ARG A 334      31.012  69.057  72.872  1.00  5.57           N  
ATOM   2637  CA  ARG A 334      29.657  69.145  72.334  1.00  2.88           C  
ATOM   2638  C   ARG A 334      29.105  67.832  71.773  1.00  3.20           C  
ATOM   2639  O   ARG A 334      28.204  67.887  70.927  1.00  4.42           O  
ATOM   2640  CB  ARG A 334      29.527  70.277  71.283  1.00  4.26           C  
ATOM   2641  CG  ARG A 334      29.461  71.661  71.943  1.00  4.80           C  
ATOM   2642  CD  ARG A 334      30.881  72.208  72.174  1.00  6.57           C  
ATOM   2643  NE  ARG A 334      31.385  72.835  70.950  1.00  5.43           N  
ATOM   2644  CZ  ARG A 334      32.678  73.055  70.718  1.00  5.51           C  
ATOM   2645  NH1 ARG A 334      33.626  72.686  71.592  1.00  4.62           N  
ATOM   2646  NH2 ARG A 334      32.972  73.688  69.583  1.00  4.86           N  
ATOM   2647  N   LEU A 335      29.519  66.696  72.347  1.00  3.81           N  
ATOM   2648  CA  LEU A 335      28.814  65.434  72.033  1.00  3.84           C  
ATOM   2649  C   LEU A 335      27.317  65.462  72.390  1.00  4.91           C  
ATOM   2650  O   LEU A 335      26.493  64.796  71.757  1.00  5.15           O  
ATOM   2651  CB  LEU A 335      29.514  64.238  72.700  1.00  4.76           C  
ATOM   2652  CG  LEU A 335      30.693  63.601  71.983  1.00  6.48           C  
ATOM   2653  CD1 LEU A 335      30.331  63.121  70.571  1.00  7.29           C  
ATOM   2654  CD2 LEU A 335      31.850  64.600  71.919  1.00  5.42           C  
ATOM   2655  N   ASP A 336      26.968  66.228  73.429  1.00  4.74           N  
ATOM   2656  CA  ASP A 336      25.561  66.394  73.785  1.00  5.04           C  
ATOM   2657  C   ASP A 336      24.795  67.086  72.663  1.00  5.43           C  
ATOM   2658  O   ASP A 336      23.656  66.687  72.404  1.00  6.53           O  
ATOM   2659  CB  ASP A 336      25.400  67.186  75.093  1.00  7.61           C  
ATOM   2660  CG  ASP A 336      26.055  68.545  75.132  1.00 11.41           C  
ATOM   2661  OD1 ASP A 336      27.194  68.760  74.648  1.00 11.29           O  
ATOM   2662  OD2 ASP A 336      25.467  69.538  75.630  1.00 13.07           O  
ATOM   2663  N   GLU A 337      25.403  68.097  72.067  1.00  4.90           N  
ATOM   2664  CA  GLU A 337      24.768  68.821  70.952  1.00  6.39           C  
ATOM   2665  C   GLU A 337      24.633  67.977  69.683  1.00  5.54           C  
ATOM   2666  O   GLU A 337      23.644  68.131  68.950  1.00  6.47           O  
ATOM   2667  CB  GLU A 337      25.493  70.102  70.537  1.00  5.80           C  
ATOM   2668  CG  GLU A 337      25.276  71.201  71.560  1.00 11.45           C  
ATOM   2669  CD  GLU A 337      25.607  72.581  71.052  1.00 12.75           C  
ATOM   2670  OE1 GLU A 337      25.451  72.928  69.868  1.00 11.60           O  
ATOM   2671  OE2 GLU A 337      26.044  73.347  71.926  1.00 16.56           O  
ATOM   2672  N   LEU A 338      25.587  67.088  69.474  1.00  5.29           N  
ATOM   2673  CA  LEU A 338      25.438  66.168  68.314  1.00  4.83           C  
ATOM   2674  C   LEU A 338      24.163  65.337  68.419  1.00  7.02           C  
ATOM   2675  O   LEU A 338      23.547  65.023  67.400  1.00  5.67           O  
ATOM   2676  CB  LEU A 338      26.672  65.293  68.185  1.00  5.74           C  
ATOM   2677  CG  LEU A 338      26.725  64.315  67.025  1.00  5.72           C  
ATOM   2678  CD1 LEU A 338      26.879  64.996  65.658  1.00  3.02           C  
ATOM   2679  CD2 LEU A 338      27.855  63.315  67.279  1.00  2.50           C  
ATOM   2680  N   ALA A 339      23.740  64.981  69.636  1.00  4.82           N  
ATOM   2681  CA  ALA A 339      22.564  64.130  69.859  1.00  5.74           C  
ATOM   2682  C   ALA A 339      21.259  64.906  69.782  1.00  6.20           C  
ATOM   2683  O   ALA A 339      20.181  64.274  69.829  1.00  8.24           O  
ATOM   2684  CB  ALA A 339      22.690  63.475  71.219  1.00  3.85           C  
ATOM   2685  N   ARG A 340      21.321  66.225  69.674  1.00  5.13           N  
ATOM   2686  CA  ARG A 340      20.072  66.980  69.554  1.00  6.67           C  
ATOM   2687  C   ARG A 340      19.701  67.208  68.118  1.00  6.74           C  
ATOM   2688  O   ARG A 340      20.652  67.484  67.358  1.00  7.75           O  
ATOM   2689  CB  ARG A 340      20.294  68.355  70.191  1.00  7.82           C  
ATOM   2690  CG  ARG A 340      20.409  68.378  71.683  1.00 15.59           C  
ATOM   2691  CD  ARG A 340      20.264  69.836  72.211  1.00 21.05           C  
ATOM   2692  NE  ARG A 340      21.165  69.779  73.357  1.00 28.54           N  
ATOM   2693  CZ  ARG A 340      22.156  70.589  73.675  1.00 30.60           C  
ATOM   2694  NH1 ARG A 340      22.383  71.675  72.939  1.00 31.43           N  
ATOM   2695  NH2 ARG A 340      22.928  70.325  74.734  1.00 26.57           N  
ATOM   2696  N   PRO A 341      18.422  67.219  67.766  1.00  6.23           N  
ATOM   2697  CA  PRO A 341      17.991  67.502  66.396  1.00  6.18           C  
ATOM   2698  C   PRO A 341      18.512  68.830  65.895  1.00  6.30           C  
ATOM   2699  O   PRO A 341      18.543  69.819  66.653  1.00  7.04           O  
ATOM   2700  CB  PRO A 341      16.476  67.530  66.427  1.00  5.84           C  
ATOM   2701  CG  PRO A 341      16.171  66.667  67.619  1.00  9.02           C  
ATOM   2702  CD  PRO A 341      17.299  66.941  68.655  1.00  6.87           C  
ATOM   2703  N   THR A 342      18.908  68.876  64.629  1.00  6.09           N  
ATOM   2704  CA  THR A 342      19.332  70.122  64.004  1.00  5.39           C  
ATOM   2705  C   THR A 342      18.151  71.071  63.869  1.00  6.65           C  
ATOM   2706  O   THR A 342      18.373  72.272  64.054  1.00  6.46           O  
ATOM   2707  CB  THR A 342      19.908  69.849  62.573  1.00  6.30           C  
ATOM   2708  OG1 THR A 342      21.021  68.946  62.806  1.00  4.11           O  
ATOM   2709  CG2 THR A 342      20.310  71.113  61.841  1.00  5.65           C  
ATOM   2710  N   ALA A 343      17.002  70.453  63.488  1.00  8.77           N  
ATOM   2711  CA  ALA A 343      15.911  71.415  63.169  1.00 11.20           C  
ATOM   2712  C   ALA A 343      14.567  70.781  63.472  1.00 12.38           C  
ATOM   2713  O   ALA A 343      13.746  70.527  62.586  1.00 12.81           O  
ATOM   2714  CB  ALA A 343      16.078  71.896  61.732  1.00 10.10           C  
ATOM   2715  N   ALA A 344      14.389  70.569  64.791  1.00 12.94           N  
ATOM   2716  CA  ALA A 344      13.099  69.992  65.208  1.00 14.43           C  
ATOM   2717  C   ALA A 344      11.977  71.018  64.994  1.00 15.76           C  
ATOM   2718  O   ALA A 344      10.824  70.547  64.881  1.00 17.58           O  
ATOM   2719  CB  ALA A 344      13.171  69.531  66.642  1.00 14.61           C  
ATOM   2720  N   ASP A 345      12.358  72.275  64.917  1.00 15.14           N  
ATOM   2721  CA  ASP A 345      11.442  73.379  64.604  1.00 16.90           C  
ATOM   2722  C   ASP A 345      10.903  73.294  63.173  1.00 18.00           C  
ATOM   2723  O   ASP A 345       9.910  73.993  62.884  1.00 20.02           O  
ATOM   2724  CB  ASP A 345      12.108  74.718  64.857  1.00 16.47           C  
ATOM   2725  CG  ASP A 345      13.465  74.982  64.270  1.00 17.89           C  
ATOM   2726  OD1 ASP A 345      14.168  74.058  63.838  1.00 15.18           O  
ATOM   2727  OD2 ASP A 345      13.904  76.157  64.234  1.00 19.51           O  
ATOM   2728  N   GLY A 346      11.491  72.471  62.313  1.00 16.91           N  
ATOM   2729  CA  GLY A 346      10.979  72.256  60.955  1.00 13.74           C  
ATOM   2730  C   GLY A 346      11.639  73.199  59.944  1.00 13.51           C  
ATOM   2731  O   GLY A 346      12.280  74.193  60.252  1.00 11.83           O  
ATOM   2732  N   LEU A 347      11.403  72.828  58.681  1.00 13.53           N  
ATOM   2733  CA  LEU A 347      11.983  73.517  57.527  1.00 13.43           C  
ATOM   2734  C   LEU A 347      11.661  75.001  57.478  1.00 13.13           C  
ATOM   2735  O   LEU A 347      12.540  75.835  57.286  1.00 13.01           O  
ATOM   2736  CB  LEU A 347      11.425  72.873  56.263  1.00 13.02           C  
ATOM   2737  CG  LEU A 347      12.262  72.680  54.947  1.00 14.83           C  
ATOM   2738  CD1 LEU A 347      11.297  72.773  53.636  1.00 13.98           C  
ATOM   2739  CD2 LEU A 347      13.594  73.558  54.809  1.00 11.69           C  
ATOM   2740  N   GLN A 348      10.354  75.303  57.615  1.00 13.03           N  
ATOM   2741  CA  GLN A 348       9.951  76.722  57.433  1.00 12.87           C  
ATOM   2742  C   GLN A 348      10.571  77.591  58.484  1.00 10.55           C  
ATOM   2743  O   GLN A 348      11.057  78.701  58.223  1.00 10.84           O  
ATOM   2744  CB  GLN A 348       8.419  76.922  57.423  1.00 19.13           C  
ATOM   2745  CG  GLN A 348       8.066  78.399  57.130  1.00 25.78           C  
ATOM   2746  CD  GLN A 348       8.575  78.808  55.747  1.00 30.75           C  
ATOM   2747  OE1 GLN A 348       9.262  79.835  55.645  1.00 33.65           O  
ATOM   2748  NE2 GLN A 348       8.248  77.997  54.737  1.00 31.89           N  
ATOM   2749  N   ALA A 349      10.570  77.091  59.720  1.00 11.06           N  
ATOM   2750  CA  ALA A 349      11.230  77.819  60.812  1.00 12.04           C  
ATOM   2751  C   ALA A 349      12.723  78.009  60.579  1.00 12.05           C  
ATOM   2752  O   ALA A 349      13.223  79.114  60.838  1.00 13.25           O  
ATOM   2753  CB  ALA A 349      11.085  77.122  62.158  1.00 11.16           C  
ATOM   2754  N   LEU A 350      13.384  76.945  60.144  1.00 12.18           N  
ATOM   2755  CA  LEU A 350      14.797  77.076  59.725  1.00 12.41           C  
ATOM   2756  C   LEU A 350      15.022  78.151  58.652  1.00 11.22           C  
ATOM   2757  O   LEU A 350      15.963  78.994  58.804  1.00 11.81           O  
ATOM   2758  CB  LEU A 350      15.306  75.689  59.257  1.00 13.27           C  
ATOM   2759  CG  LEU A 350      16.736  75.666  58.679  1.00 13.72           C  
ATOM   2760  CD1 LEU A 350      17.801  76.042  59.708  1.00 12.82           C  
ATOM   2761  CD2 LEU A 350      17.020  74.290  58.086  1.00 12.68           C  
ATOM   2762  N   LEU A 351      14.171  78.151  57.632  1.00 11.08           N  
ATOM   2763  CA  LEU A 351      14.286  79.170  56.574  1.00 11.18           C  
ATOM   2764  C   LEU A 351      14.082  80.598  57.087  1.00 13.48           C  
ATOM   2765  O   LEU A 351      14.709  81.552  56.591  1.00 13.52           O  
ATOM   2766  CB  LEU A 351      13.301  78.846  55.453  1.00 10.79           C  
ATOM   2767  CG  LEU A 351      13.560  77.574  54.642  1.00 11.70           C  
ATOM   2768  CD1 LEU A 351      12.399  77.325  53.729  1.00 13.33           C  
ATOM   2769  CD2 LEU A 351      14.872  77.754  53.895  1.00 11.92           C  
ATOM   2770  N   ASP A 352      13.223  80.732  58.089  1.00 15.48           N  
ATOM   2771  CA  ASP A 352      12.910  82.078  58.601  1.00 17.85           C  
ATOM   2772  C   ASP A 352      13.883  82.541  59.683  1.00 18.77           C  
ATOM   2773  O   ASP A 352      13.893  83.720  60.090  1.00 20.29           O  
ATOM   2774  CB  ASP A 352      11.469  82.068  59.106  1.00 23.29           C  
ATOM   2775  CG  ASP A 352      10.447  82.011  57.993  1.00 27.32           C  
ATOM   2776  OD1 ASP A 352      10.722  82.452  56.852  1.00 30.09           O  
ATOM   2777  OD2 ASP A 352       9.324  81.508  58.236  1.00 30.14           O  
ATOM   2778  N   ASP A 353      14.721  81.627  60.153  1.00 15.93           N  
ATOM   2779  CA  ASP A 353      15.656  81.913  61.239  1.00 15.02           C  
ATOM   2780  C   ASP A 353      16.907  82.658  60.768  1.00 14.24           C  
ATOM   2781  O   ASP A 353      17.837  82.076  60.197  1.00 13.67           O  
ATOM   2782  CB  ASP A 353      15.985  80.576  61.908  1.00 14.13           C  
ATOM   2783  CG  ASP A 353      16.813  80.753  63.151  1.00 15.53           C  
ATOM   2784  OD1 ASP A 353      17.135  81.913  63.557  1.00 17.05           O  
ATOM   2785  OD2 ASP A 353      17.138  79.705  63.737  1.00 15.70           O  
ATOM   2786  N   ARG A 354      16.913  83.942  61.050  1.00 14.88           N  
ATOM   2787  CA  ARG A 354      18.048  84.799  60.657  1.00 16.98           C  
ATOM   2788  C   ARG A 354      19.311  84.420  61.407  1.00 14.98           C  
ATOM   2789  O   ARG A 354      20.387  84.701  60.864  1.00 14.40           O  
ATOM   2790  CB  ARG A 354      17.745  86.298  60.834  1.00 21.19           C  
ATOM   2791  CG  ARG A 354      16.788  86.755  59.701  1.00 26.93           C  
ATOM   2792  CD  ARG A 354      16.314  88.187  60.036  1.00 31.88           C  
ATOM   2793  NE  ARG A 354      17.471  89.106  59.966  1.00 35.74           N  
ATOM   2794  CZ  ARG A 354      17.960  89.531  58.789  1.00 37.82           C  
ATOM   2795  NH1 ARG A 354      17.439  89.195  57.601  1.00 37.63           N  
ATOM   2796  NH2 ARG A 354      19.025  90.327  58.883  1.00 38.64           N  
ATOM   2797  N   SER A 355      19.212  83.788  62.561  1.00 15.86           N  
ATOM   2798  CA  SER A 355      20.424  83.432  63.326  1.00 17.09           C  
ATOM   2799  C   SER A 355      21.136  82.217  62.712  1.00 16.12           C  
ATOM   2800  O   SER A 355      22.291  81.956  63.077  1.00 15.66           O  
ATOM   2801  CB  SER A 355      20.139  83.139  64.802  1.00 18.61           C  
ATOM   2802  OG  SER A 355      19.532  81.863  64.930  1.00 21.21           O  
ATOM   2803  N   ALA A 356      20.444  81.544  61.813  1.00 15.76           N  
ATOM   2804  CA  ALA A 356      21.020  80.423  61.073  1.00 16.66           C  
ATOM   2805  C   ALA A 356      21.780  80.865  59.831  1.00 17.36           C  
ATOM   2806  O   ALA A 356      22.413  79.981  59.217  1.00 19.16           O  
ATOM   2807  CB  ALA A 356      19.918  79.424  60.657  1.00 11.51           C  
ATOM   2808  N   PHE A 357      21.698  82.119  59.419  1.00 16.21           N  
ATOM   2809  CA  PHE A 357      22.396  82.506  58.172  1.00 16.51           C  
ATOM   2810  C   PHE A 357      22.746  83.996  58.145  1.00 17.00           C  
ATOM   2811  O   PHE A 357      23.892  84.445  58.289  1.00 15.96           O  
ATOM   2812  CB  PHE A 357      21.556  82.061  56.948  1.00 14.62           C  
ATOM   2813  CG  PHE A 357      22.405  82.055  55.711  1.00 16.38           C  
ATOM   2814  CD1 PHE A 357      23.391  81.111  55.480  1.00 17.16           C  
ATOM   2815  CD2 PHE A 357      22.228  83.073  54.788  1.00 19.25           C  
ATOM   2816  CE1 PHE A 357      24.152  81.148  54.324  1.00 20.14           C  
ATOM   2817  CE2 PHE A 357      22.992  83.130  53.626  1.00 21.97           C  
ATOM   2818  CZ  PHE A 357      23.958  82.156  53.387  1.00 21.82           C  
ATOM   2819  N   GLU A 358      21.686  84.770  57.933  1.00 18.89           N  
ATOM   2820  CA  GLU A 358      21.814  86.208  57.723  1.00 21.31           C  
ATOM   2821  C   GLU A 358      22.638  86.743  58.885  1.00 22.10           C  
ATOM   2822  O   GLU A 358      23.542  87.526  58.610  1.00 23.81           O  
ATOM   2823  CB  GLU A 358      20.433  86.828  57.586  1.00 23.00           C  
ATOM   2824  CG  GLU A 358      19.659  86.434  56.347  1.00 26.18           C  
ATOM   2825  CD  GLU A 358      18.778  85.222  56.538  1.00 30.71           C  
ATOM   2826  OE1 GLU A 358      19.082  84.386  57.419  1.00 30.16           O  
ATOM   2827  OE2 GLU A 358      17.750  85.049  55.838  1.00 34.87           O  
ATOM   2828  N   GLU A 359      22.377  86.335  60.117  1.00 22.45           N  
ATOM   2829  CA  GLU A 359      23.057  86.946  61.274  1.00 24.92           C  
ATOM   2830  C   GLU A 359      23.934  85.957  62.024  1.00 23.64           C  
ATOM   2831  O   GLU A 359      24.265  86.177  63.194  1.00 24.83           O  
ATOM   2832  CB  GLU A 359      22.003  87.572  62.209  1.00 26.85           C  
ATOM   2833  CG  GLU A 359      20.898  88.233  61.383  1.00 34.13           C  
ATOM   2834  CD  GLU A 359      20.132  89.322  62.075  1.00 38.76           C  
ATOM   2835  OE1 GLU A 359      20.372  89.407  63.301  1.00 42.96           O  
ATOM   2836  OE2 GLU A 359      19.361  90.055  61.422  1.00 40.21           O  
ATOM   2837  N   PHE A 360      24.285  84.866  61.334  1.00 20.69           N  
ATOM   2838  CA  PHE A 360      25.141  83.854  61.954  1.00 17.27           C  
ATOM   2839  C   PHE A 360      26.569  84.350  61.976  1.00 17.80           C  
ATOM   2840  O   PHE A 360      27.035  84.729  60.891  1.00 17.85           O  
ATOM   2841  CB  PHE A 360      25.072  82.531  61.192  1.00 16.15           C  
ATOM   2842  CG  PHE A 360      25.919  81.456  61.824  1.00 15.44           C  
ATOM   2843  CD1 PHE A 360      25.701  81.092  63.151  1.00 15.19           C  
ATOM   2844  CD2 PHE A 360      26.926  80.833  61.106  1.00 15.36           C  
ATOM   2845  CE1 PHE A 360      26.458  80.110  63.777  1.00 14.80           C  
ATOM   2846  CE2 PHE A 360      27.687  79.841  61.707  1.00 15.68           C  
ATOM   2847  CZ  PHE A 360      27.450  79.475  63.026  1.00 14.56           C  
ATOM   2848  N   ASP A 361      27.225  84.376  63.120  1.00 17.01           N  
ATOM   2849  CA  ASP A 361      28.608  84.862  63.198  1.00 17.00           C  
ATOM   2850  C   ASP A 361      29.546  83.696  62.906  1.00 15.17           C  
ATOM   2851  O   ASP A 361      29.788  82.950  63.868  1.00 12.89           O  
ATOM   2852  CB  ASP A 361      28.774  85.492  64.573  1.00 20.77           C  
ATOM   2853  CG  ASP A 361      30.115  86.136  64.764  1.00 24.85           C  
ATOM   2854  OD1 ASP A 361      30.971  86.054  63.861  1.00 25.36           O  
ATOM   2855  OD2 ASP A 361      30.259  86.745  65.858  1.00 29.20           O  
ATOM   2856  N   VAL A 362      29.989  83.563  61.652  1.00 14.49           N  
ATOM   2857  CA  VAL A 362      30.779  82.394  61.254  1.00 14.82           C  
ATOM   2858  C   VAL A 362      32.186  82.469  61.869  1.00 13.57           C  
ATOM   2859  O   VAL A 362      32.635  81.358  62.182  1.00 12.60           O  
ATOM   2860  CB  VAL A 362      30.943  82.106  59.736  1.00 16.92           C  
ATOM   2861  CG1 VAL A 362      29.574  81.977  59.101  1.00 19.12           C  
ATOM   2862  CG2 VAL A 362      31.799  83.156  59.017  1.00 19.00           C  
ATOM   2863  N   ASP A 363      32.796  83.608  62.031  1.00 12.83           N  
ATOM   2864  CA  ASP A 363      34.143  83.662  62.642  1.00 15.00           C  
ATOM   2865  C   ASP A 363      34.142  83.261  64.117  1.00 13.07           C  
ATOM   2866  O   ASP A 363      35.071  82.591  64.595  1.00 10.83           O  
ATOM   2867  CB  ASP A 363      34.747  85.066  62.423  1.00 21.70           C  
ATOM   2868  CG  ASP A 363      34.889  85.312  60.917  1.00 27.94           C  
ATOM   2869  OD1 ASP A 363      35.265  84.427  60.112  1.00 28.63           O  
ATOM   2870  OD2 ASP A 363      34.564  86.467  60.555  1.00 34.05           O  
ATOM   2871  N   ALA A 364      33.092  83.663  64.834  1.00 10.87           N  
ATOM   2872  CA  ALA A 364      33.040  83.304  66.251  1.00 11.23           C  
ATOM   2873  C   ALA A 364      32.883  81.806  66.368  1.00 10.93           C  
ATOM   2874  O   ALA A 364      33.537  81.224  67.224  1.00 11.47           O  
ATOM   2875  CB  ALA A 364      31.878  83.970  66.957  1.00 13.81           C  
ATOM   2876  N   ALA A 365      31.989  81.232  65.540  1.00 11.09           N  
ATOM   2877  CA  ALA A 365      31.800  79.762  65.551  1.00 11.05           C  
ATOM   2878  C   ALA A 365      33.091  79.048  65.140  1.00 10.39           C  
ATOM   2879  O   ALA A 365      33.432  78.081  65.833  1.00 11.37           O  
ATOM   2880  CB  ALA A 365      30.639  79.353  64.673  1.00 10.89           C  
ATOM   2881  N   ALA A 366      33.753  79.514  64.093  1.00  9.53           N  
ATOM   2882  CA  ALA A 366      35.006  78.912  63.625  1.00  8.68           C  
ATOM   2883  C   ALA A 366      36.073  78.894  64.706  1.00  9.08           C  
ATOM   2884  O   ALA A 366      36.938  78.005  64.770  1.00  7.93           O  
ATOM   2885  CB  ALA A 366      35.520  79.706  62.434  1.00  7.75           C  
ATOM   2886  N   ALA A 367      36.061  79.931  65.562  1.00  8.44           N  
ATOM   2887  CA  ALA A 367      37.141  80.102  66.538  1.00  8.29           C  
ATOM   2888  C   ALA A 367      37.024  79.121  67.716  1.00 10.07           C  
ATOM   2889  O   ALA A 367      38.009  78.996  68.466  1.00 10.08           O  
ATOM   2890  CB  ALA A 367      37.195  81.512  67.171  1.00  6.42           C  
ATOM   2891  N   ARG A 368      35.846  78.465  67.864  1.00 10.07           N  
ATOM   2892  CA  ARG A 368      35.683  77.634  69.052  1.00  9.52           C  
ATOM   2893  C   ARG A 368      36.487  76.352  68.864  1.00  9.18           C  
ATOM   2894  O   ARG A 368      36.204  75.651  67.884  1.00 11.60           O  
ATOM   2895  CB  ARG A 368      34.254  77.183  69.326  1.00 12.49           C  
ATOM   2896  CG  ARG A 368      33.162  78.200  69.509  1.00 18.66           C  
ATOM   2897  CD  ARG A 368      31.804  77.472  69.434  1.00 22.83           C  
ATOM   2898  NE  ARG A 368      30.712  78.391  69.159  1.00 26.55           N  
ATOM   2899  CZ  ARG A 368      29.693  78.190  68.317  1.00 28.31           C  
ATOM   2900  NH1 ARG A 368      29.521  77.099  67.587  1.00 25.57           N  
ATOM   2901  NH2 ARG A 368      28.813  79.192  68.197  1.00 29.50           N  
ATOM   2902  N   GLY A 369      37.394  76.032  69.773  1.00  6.52           N  
ATOM   2903  CA  GLY A 369      38.075  74.745  69.624  1.00  4.83           C  
ATOM   2904  C   GLY A 369      37.186  73.552  69.898  1.00  4.56           C  
ATOM   2905  O   GLY A 369      36.254  73.664  70.739  1.00  6.60           O  
ATOM   2906  N   MET A 370      37.412  72.372  69.335  1.00  2.50           N  
ATOM   2907  CA  MET A 370      36.548  71.199  69.599  1.00  3.13           C  
ATOM   2908  C   MET A 370      37.000  70.439  70.861  1.00  4.82           C  
ATOM   2909  O   MET A 370      36.200  69.578  71.301  1.00  4.57           O  
ATOM   2910  CB  MET A 370      36.526  70.230  68.433  1.00  2.50           C  
ATOM   2911  CG  MET A 370      36.052  70.850  67.105  1.00  3.97           C  
ATOM   2912  SD  MET A 370      34.487  71.760  67.296  1.00  5.06           S  
ATOM   2913  CE  MET A 370      33.377  70.473  67.812  1.00  2.50           C  
ATOM   2914  N   ALA A 371      38.182  70.678  71.359  1.00  3.98           N  
ATOM   2915  CA  ALA A 371      38.786  70.017  72.526  1.00  3.57           C  
ATOM   2916  C   ALA A 371      38.841  68.501  72.397  1.00  3.62           C  
ATOM   2917  O   ALA A 371      38.778  67.715  73.371  1.00  3.72           O  
ATOM   2918  CB  ALA A 371      37.991  70.398  73.778  1.00  4.54           C  
ATOM   2919  N   PHE A 372      39.008  67.994  71.170  1.00  2.50           N  
ATOM   2920  CA  PHE A 372      39.064  66.557  70.881  1.00  3.03           C  
ATOM   2921  C   PHE A 372      40.379  65.937  71.383  1.00  2.64           C  
ATOM   2922  O   PHE A 372      40.353  64.736  71.702  1.00  3.75           O  
ATOM   2923  CB  PHE A 372      38.882  66.312  69.378  1.00  2.50           C  
ATOM   2924  CG  PHE A 372      37.533  66.621  68.810  1.00  3.16           C  
ATOM   2925  CD1 PHE A 372      36.360  66.499  69.548  1.00  3.67           C  
ATOM   2926  CD2 PHE A 372      37.426  66.982  67.462  1.00  2.74           C  
ATOM   2927  CE1 PHE A 372      35.118  66.725  69.006  1.00  3.83           C  
ATOM   2928  CE2 PHE A 372      36.192  67.200  66.889  1.00  3.39           C  
ATOM   2929  CZ  PHE A 372      35.016  67.055  67.645  1.00  3.03           C  
ATOM   2930  N   GLU A 373      41.481  66.665  71.384  1.00  2.68           N  
ATOM   2931  CA  GLU A 373      42.738  65.990  71.755  1.00  2.50           C  
ATOM   2932  C   GLU A 373      42.756  65.732  73.258  1.00  3.47           C  
ATOM   2933  O   GLU A 373      43.258  64.698  73.746  1.00  3.45           O  
ATOM   2934  CB  GLU A 373      43.946  66.859  71.350  1.00  2.50           C  
ATOM   2935  CG  GLU A 373      44.132  66.808  69.782  1.00  2.50           C  
ATOM   2936  CD  GLU A 373      44.596  65.427  69.370  1.00  6.47           C  
ATOM   2937  OE1 GLU A 373      45.768  65.064  69.486  1.00  6.17           O  
ATOM   2938  OE2 GLU A 373      43.747  64.630  68.865  1.00  6.82           O  
ATOM   2939  N   ARG A 374      42.184  66.672  74.017  1.00  2.50           N  
ATOM   2940  CA  ARG A 374      42.127  66.413  75.472  1.00  3.71           C  
ATOM   2941  C   ARG A 374      41.247  65.208  75.755  1.00  4.27           C  
ATOM   2942  O   ARG A 374      41.619  64.304  76.530  1.00  4.05           O  
ATOM   2943  CB  ARG A 374      41.609  67.655  76.182  1.00  8.68           C  
ATOM   2944  CG  ARG A 374      41.323  67.371  77.647  1.00 17.10           C  
ATOM   2945  CD  ARG A 374      41.544  68.590  78.564  1.00 27.22           C  
ATOM   2946  NE  ARG A 374      41.440  68.091  79.958  1.00 35.67           N  
ATOM   2947  CZ  ARG A 374      40.295  67.780  80.575  1.00 38.09           C  
ATOM   2948  NH1 ARG A 374      39.078  67.937  80.048  1.00 38.42           N  
ATOM   2949  NH2 ARG A 374      40.376  67.298  81.819  1.00 39.05           N  
ATOM   2950  N   LEU A 375      40.081  65.134  75.103  1.00  2.92           N  
ATOM   2951  CA  LEU A 375      39.205  63.966  75.214  1.00  2.97           C  
ATOM   2952  C   LEU A 375      39.958  62.703  74.822  1.00  4.06           C  
ATOM   2953  O   LEU A 375      39.889  61.654  75.498  1.00  4.50           O  
ATOM   2954  CB  LEU A 375      37.951  64.202  74.358  1.00  3.27           C  
ATOM   2955  CG  LEU A 375      36.950  63.058  74.270  1.00  3.91           C  
ATOM   2956  CD1 LEU A 375      36.409  62.751  75.670  1.00  5.69           C  
ATOM   2957  CD2 LEU A 375      35.833  63.441  73.318  1.00  6.36           C  
ATOM   2958  N   ASP A 376      40.696  62.744  73.685  1.00  2.50           N  
ATOM   2959  CA  ASP A 376      41.326  61.488  73.224  1.00  2.50           C  
ATOM   2960  C   ASP A 376      42.446  61.050  74.182  1.00  2.59           C  
ATOM   2961  O   ASP A 376      42.723  59.844  74.332  1.00  3.48           O  
ATOM   2962  CB  ASP A 376      41.821  61.674  71.783  1.00  2.50           C  
ATOM   2963  CG  ASP A 376      42.248  60.320  71.265  1.00  2.50           C  
ATOM   2964  OD1 ASP A 376      41.366  59.405  71.267  1.00  2.94           O  
ATOM   2965  OD2 ASP A 376      43.433  60.106  70.928  1.00  3.83           O  
ATOM   2966  N   GLN A 377      43.119  62.017  74.837  1.00  2.62           N  
ATOM   2967  CA  GLN A 377      44.162  61.623  75.802  1.00  2.50           C  
ATOM   2968  C   GLN A 377      43.530  61.020  77.055  1.00  2.52           C  
ATOM   2969  O   GLN A 377      44.156  60.116  77.639  1.00  3.41           O  
ATOM   2970  CB  GLN A 377      45.085  62.799  76.164  1.00  2.50           C  
ATOM   2971  CG  GLN A 377      46.309  62.285  76.955  1.00  3.85           C  
ATOM   2972  CD  GLN A 377      47.173  61.280  76.222  1.00  7.01           C  
ATOM   2973  OE1 GLN A 377      47.405  61.357  74.979  1.00  7.63           O  
ATOM   2974  NE2 GLN A 377      47.645  60.251  76.963  1.00  4.61           N  
ATOM   2975  N   LEU A 378      42.369  61.519  77.469  1.00  2.50           N  
ATOM   2976  CA  LEU A 378      41.664  60.814  78.565  1.00  2.50           C  
ATOM   2977  C   LEU A 378      41.316  59.389  78.227  1.00  4.84           C  
ATOM   2978  O   LEU A 378      41.392  58.500  79.114  1.00  4.45           O  
ATOM   2979  CB  LEU A 378      40.373  61.560  78.926  1.00  3.34           C  
ATOM   2980  CG  LEU A 378      40.591  62.908  79.633  1.00  6.53           C  
ATOM   2981  CD1 LEU A 378      39.259  63.638  79.706  1.00  6.07           C  
ATOM   2982  CD2 LEU A 378      41.178  62.699  81.009  1.00 10.10           C  
ATOM   2983  N   ALA A 379      40.874  59.158  76.935  1.00  2.95           N  
ATOM   2984  CA  ALA A 379      40.630  57.805  76.452  1.00  2.50           C  
ATOM   2985  C   ALA A 379      41.917  56.973  76.459  1.00  2.71           C  
ATOM   2986  O   ALA A 379      41.880  55.772  76.828  1.00  3.52           O  
ATOM   2987  CB  ALA A 379      39.951  57.911  75.073  1.00  2.50           C  
ATOM   2988  N   MET A 380      43.052  57.566  76.057  1.00  2.50           N  
ATOM   2989  CA  MET A 380      44.319  56.828  76.115  1.00  3.97           C  
ATOM   2990  C   MET A 380      44.690  56.440  77.540  1.00  2.68           C  
ATOM   2991  O   MET A 380      45.032  55.268  77.814  1.00  5.01           O  
ATOM   2992  CB  MET A 380      45.425  57.676  75.495  1.00  3.92           C  
ATOM   2993  CG  MET A 380      46.773  56.935  75.444  1.00  8.40           C  
ATOM   2994  SD  MET A 380      46.703  55.783  74.003  1.00 12.88           S  
ATOM   2995  CE  MET A 380      46.791  57.065  72.744  1.00  8.72           C  
ATOM   2996  N   ASP A 381      44.584  57.437  78.438  1.00  3.22           N  
ATOM   2997  CA  ASP A 381      44.930  57.195  79.831  1.00  2.50           C  
ATOM   2998  C   ASP A 381      44.064  56.092  80.422  1.00  3.45           C  
ATOM   2999  O   ASP A 381      44.591  55.207  81.114  1.00  3.39           O  
ATOM   3000  CB  ASP A 381      44.722  58.442  80.698  1.00  4.09           C  
ATOM   3001  CG  ASP A 381      45.748  59.520  80.460  1.00  8.77           C  
ATOM   3002  OD1 ASP A 381      46.766  59.329  79.778  1.00  7.58           O  
ATOM   3003  OD2 ASP A 381      45.562  60.648  80.931  1.00 11.18           O  
ATOM   3004  N   HIS A 382      42.767  56.103  80.093  1.00  4.36           N  
ATOM   3005  CA  HIS A 382      41.882  55.007  80.562  1.00  4.54           C  
ATOM   3006  C   HIS A 382      42.269  53.652  79.985  1.00  6.34           C  
ATOM   3007  O   HIS A 382      42.347  52.679  80.761  1.00  7.08           O  
ATOM   3008  CB  HIS A 382      40.390  55.286  80.244  1.00  4.61           C  
ATOM   3009  CG  HIS A 382      39.767  56.093  81.365  1.00  7.73           C  
ATOM   3010  ND1 HIS A 382      39.473  55.508  82.590  1.00  8.91           N  
ATOM   3011  CD2 HIS A 382      39.468  57.412  81.472  1.00  9.32           C  
ATOM   3012  CE1 HIS A 382      38.958  56.451  83.370  1.00 10.05           C  
ATOM   3013  NE2 HIS A 382      38.957  57.622  82.739  1.00  9.25           N  
ATOM   3014  N   LEU A 383      42.511  53.603  78.672  1.00  5.13           N  
ATOM   3015  CA  LEU A 383      42.951  52.322  78.070  1.00  4.25           C  
ATOM   3016  C   LEU A 383      44.199  51.740  78.747  1.00  5.93           C  
ATOM   3017  O   LEU A 383      44.272  50.526  79.001  1.00  6.78           O  
ATOM   3018  CB  LEU A 383      43.176  52.525  76.572  1.00  2.86           C  
ATOM   3019  CG  LEU A 383      43.699  51.305  75.816  1.00  3.07           C  
ATOM   3020  CD1 LEU A 383      42.800  50.091  75.952  1.00  4.64           C  
ATOM   3021  CD2 LEU A 383      43.868  51.689  74.344  1.00  4.68           C  
ATOM   3022  N   LEU A 384      45.175  52.600  79.005  1.00  6.84           N  
ATOM   3023  CA  LEU A 384      46.465  52.154  79.562  1.00  8.14           C  
ATOM   3024  C   LEU A 384      46.471  52.004  81.088  1.00 10.22           C  
ATOM   3025  O   LEU A 384      47.459  51.522  81.598  1.00 10.08           O  
ATOM   3026  CB  LEU A 384      47.533  53.147  79.104  1.00  4.49           C  
ATOM   3027  CG  LEU A 384      47.765  53.163  77.585  1.00  6.86           C  
ATOM   3028  CD1 LEU A 384      48.819  54.265  77.334  1.00  7.95           C  
ATOM   3029  CD2 LEU A 384      48.190  51.829  77.067  1.00  8.83           C  
ATOM   3030  N   GLY A 385      45.386  52.358  81.735  1.00 13.29           N  
ATOM   3031  CA  GLY A 385      45.223  52.286  83.184  1.00 15.83           C  
ATOM   3032  C   GLY A 385      46.188  53.288  83.820  1.00 18.67           C  
ATOM   3033  O   GLY A 385      46.797  52.958  84.842  1.00 21.41           O  
ATOM   3034  N   ALA A 386      46.328  54.453  83.218  1.00 20.54           N  
ATOM   3035  CA  ALA A 386      47.293  55.476  83.597  1.00 24.27           C  
ATOM   3036  C   ALA A 386      46.584  56.754  84.016  1.00 28.94           C  
ATOM   3037  O   ALA A 386      47.128  57.860  83.917  1.00 31.17           O  
ATOM   3038  CB  ALA A 386      48.233  55.805  82.449  1.00 22.72           C  
ATOM   3039  N   ARG A 387      45.367  56.604  84.512  1.00 33.11           N  
ATOM   3040  CA  ARG A 387      44.705  57.812  85.007  1.00 37.87           C  
ATOM   3041  C   ARG A 387      45.334  58.508  86.219  1.00 43.39           C  
ATOM   3042  O   ARG A 387      45.177  58.230  87.405  1.00 44.86           O  
ATOM   3043  CB  ARG A 387      43.222  57.503  85.312  1.00 35.83           C  
ATOM   3044  CG  ARG A 387      42.418  57.554  84.008  1.00 30.89           C  
ATOM   3045  CD  ARG A 387      42.562  58.962  83.385  1.00 28.71           C  
ATOM   3046  NE  ARG A 387      41.529  59.764  84.023  1.00 28.25           N  
ATOM   3047  CZ  ARG A 387      41.424  61.025  84.382  1.00 28.71           C  
ATOM   3048  NH1 ARG A 387      42.344  61.953  84.135  1.00 27.33           N  
ATOM   3049  NH2 ARG A 387      40.274  61.292  85.039  1.00 26.13           N  
ATOM   3050  N   GLY A 388      46.039  59.575  85.822  1.00 47.36           N  
ATOM   3051  CA  GLY A 388      46.506  60.666  86.683  1.00 49.73           C  
ATOM   3052  C   GLY A 388      46.047  62.030  86.154  1.00 52.29           C  
ATOM   3053  O   GLY A 388      45.317  62.753  86.888  1.00 53.82           O  
TER    3054      GLY A 388                                                      
MASTER      357    2    3   21   10    0    0    6 3447    1   12   30          
END                                                                             
