# Supplementary material for: Modeling of loops in proteins: a multi-method approach
Source: BMC Struct Biol. 2010 Feb 11;10:5. doi: 10.1186/1472-6807-10-5 (PMC2837870; doi:10.1186/1472-6807-10-5)
Supplement: Additional file 1 — Student t-test. Results from two sample paired t-test of Table 2. [file 1472-6807-10-5-S1.GZ › loop_test_data/1xnb_116-124.pdb]

HEADER    GLYCOSIDASE                             01-JUN-94   1XNB              
TITLE     HIGH-RESOLUTION STRUCTURES OF XYLANASES FROM B. CIRCULANS             
TITLE    2 AND T. HARZIANUM IDENTIFY A NEW FOLDING PATTERN AND                  
TITLE    3 IMPLICATIONS FOR THE ATOMIC BASIS OF THE CATALYSIS                   
COMPND    MOL_ID: 1;                                                            
COMPND   2 MOLECULE: XYLANASE;                                                  
COMPND   3 CHAIN: A;                                                            
COMPND   4 EC: 3.2.1.8;                                                         
COMPND   5 ENGINEERED: YES                                                      
SOURCE    MOL_ID: 1;                                                            
SOURCE   2 ORGANISM_SCIENTIFIC: BACILLUS CIRCULANS                              
KEYWDS    GLYCOSIDASE                                                           
EXPDTA    X-RAY DIFFRACTION                                                     
AUTHOR    R.L.CAMPBELL                                                          
REVDAT   1   20-DEC-94 1XNB    0                                                
JRNL        AUTH   R.L.CAMPBELL,D.R.ROSE,W.W.WAKARCHUK,R.J.TO,W.SUNG,           
JRNL        AUTH 2 M.YAGUCHI                                                    
JRNL        TITL   HIGH-RESOLUTION STRUCTURES OF XYLANASES FROM B.              
JRNL        TITL 2 CIRCULANS AND T. HARZIANUM IDENTIFY A NEW FOLDING            
JRNL        TITL 3 PATTERN AND IMPLICATIONS FOR THE ATOMIC BASIS OF             
JRNL        TITL 4 THE CATALYSIS                                                
JRNL        REF    TO BE PUBLISHED                                              
JRNL        REFN                                                                
REMARK   1                                                                      
REMARK   2                                                                      
REMARK   2 RESOLUTION. 1.49 ANGSTROMS.                                          
REMARK   3                                                                      
REMARK   3 REFINEMENT.                                                          
REMARK   3   PROGRAM     : X-PLOR                                               
REMARK   3   AUTHORS     : BRUNGER                                              
REMARK   3                                                                      
REMARK   3  DATA USED IN REFINEMENT.                                            
REMARK   3   RESOLUTION RANGE HIGH (ANGSTROMS) : 1.49                           
REMARK   3   RESOLUTION RANGE LOW  (ANGSTROMS) : 8.00                           
REMARK   3   DATA CUTOFF            (SIGMA(F)) : 2.000                          
REMARK   3   DATA CUTOFF HIGH         (ABS(F)) : NULL                           
REMARK   3   DATA CUTOFF LOW          (ABS(F)) : NULL                           
REMARK   3   COMPLETENESS (WORKING+TEST)   (%) : NULL                           
REMARK   3   NUMBER OF REFLECTIONS             : 27189                          
REMARK   3                                                                      
REMARK   3  FIT TO DATA USED IN REFINEMENT.                                     
REMARK   3   CROSS-VALIDATION METHOD          : NULL                            
REMARK   3   FREE R VALUE TEST SET SELECTION  : NULL                            
REMARK   3   R VALUE            (WORKING SET) : 0.165                           
REMARK   3   FREE R VALUE                     : NULL                            
REMARK   3   FREE R VALUE TEST SET SIZE   (%) : NULL                            
REMARK   3   FREE R VALUE TEST SET COUNT      : NULL                            
REMARK   3   ESTIMATED ERROR OF FREE R VALUE  : NULL                            
REMARK   3                                                                      
REMARK   3  FIT IN THE HIGHEST RESOLUTION BIN.                                  
REMARK   3   TOTAL NUMBER OF BINS USED           : NULL                         
REMARK   3   BIN RESOLUTION RANGE HIGH       (A) : NULL                         
REMARK   3   BIN RESOLUTION RANGE LOW        (A) : NULL                         
REMARK   3   BIN COMPLETENESS (WORKING+TEST) (%) : NULL                         
REMARK   3   REFLECTIONS IN BIN    (WORKING SET) : NULL                         
REMARK   3   BIN R VALUE           (WORKING SET) : NULL                         
REMARK   3   BIN FREE R VALUE                    : NULL                         
REMARK   3   BIN FREE R VALUE TEST SET SIZE  (%) : NULL                         
REMARK   3   BIN FREE R VALUE TEST SET COUNT     : NULL                         
REMARK   3   ESTIMATED ERROR OF BIN FREE R VALUE : NULL                         
REMARK   3                                                                      
REMARK   3  NUMBER OF NON-HYDROGEN ATOMS USED IN REFINEMENT.                    
REMARK   3   PROTEIN ATOMS            : 1448                                    
REMARK   3   NUCLEIC ACID ATOMS       : 0                                       
REMARK   3   HETEROGEN ATOMS          : 5                                       
REMARK   3   SOLVENT ATOMS            : 154                                     
REMARK   3                                                                      
REMARK   3  B VALUES.                                                           
REMARK   3   FROM WILSON PLOT           (A**2) : NULL                           
REMARK   3   MEAN B VALUE      (OVERALL, A**2) : NULL                           
REMARK   3   OVERALL ANISOTROPIC B VALUE.                                       
REMARK   3    B11 (A**2) : NULL                                                 
REMARK   3    B22 (A**2) : NULL                                                 
REMARK   3    B33 (A**2) : NULL                                                 
REMARK   3    B12 (A**2) : NULL                                                 
REMARK   3    B13 (A**2) : NULL                                                 
REMARK   3    B23 (A**2) : NULL                                                 
REMARK   3                                                                      
REMARK   3  ESTIMATED COORDINATE ERROR.                                         
REMARK   3   ESD FROM LUZZATI PLOT        (A) : NULL                            
REMARK   3   ESD FROM SIGMAA              (A) : NULL                            
REMARK   3   LOW RESOLUTION CUTOFF        (A) : NULL                            
REMARK   3                                                                      
REMARK   3  CROSS-VALIDATED ESTIMATED COORDINATE ERROR.                         
REMARK   3   ESD FROM C-V LUZZATI PLOT    (A) : NULL                            
REMARK   3   ESD FROM C-V SIGMAA          (A) : NULL                            
REMARK   3                                                                      
REMARK   3  RMS DEVIATIONS FROM IDEAL VALUES.                                   
REMARK   3   BOND LENGTHS                 (A) : 0.010                           
REMARK   3   BOND ANGLES            (DEGREES) : 1.61                            
REMARK   3   DIHEDRAL ANGLES        (DEGREES) : 26.89                           
REMARK   3   IMPROPER ANGLES        (DEGREES) : 1.19                            
REMARK   3                                                                      
REMARK   3  ISOTROPIC THERMAL MODEL : NULL                                      
REMARK   3                                                                      
REMARK   3  ISOTROPIC THERMAL FACTOR RESTRAINTS.    RMS    SIGMA                
REMARK   3   MAIN-CHAIN BOND              (A**2) : NULL  ; NULL                 
REMARK   3   MAIN-CHAIN ANGLE             (A**2) : NULL  ; NULL                 
REMARK   3   SIDE-CHAIN BOND              (A**2) : NULL  ; NULL                 
REMARK   3   SIDE-CHAIN ANGLE             (A**2) : NULL  ; NULL                 
REMARK   3                                                                      
REMARK   3  NCS MODEL : NULL                                                    
REMARK   3                                                                      
REMARK   3  NCS RESTRAINTS.                         RMS   SIGMA/WEIGHT          
REMARK   3   GROUP  1  POSITIONAL            (A) : NULL  ; NULL                 
REMARK   3   GROUP  1  B-FACTOR           (A**2) : NULL  ; NULL                 
REMARK   3                                                                      
REMARK   3  PARAMETER FILE  1  : NULL                                           
REMARK   3  TOPOLOGY FILE  1   : NULL                                           
REMARK   3                                                                      
REMARK   3  OTHER REFINEMENT REMARKS: NULL                                      
REMARK   4                                                                      
REMARK   4 1XNB COMPLIES WITH FORMAT V. 3.0, 1-DEC-2006                         
REMARK   4                                                                      
REMARK   4 THIS IS THE REMEDIATED VERSION OF THIS PDB ENTRY.                    
REMARK   4 REMEDIATED DATA FILE REVISION 3.100 (2007-03-17)                     
REMARK 200                                                                      
REMARK 200 EXPERIMENTAL DETAILS                                                 
REMARK 200  EXPERIMENT TYPE                : X-RAY DIFFRACTION                  
REMARK 200  DATE OF DATA COLLECTION        : NULL                               
REMARK 200  TEMPERATURE           (KELVIN) : NULL                               
REMARK 200  PH                             : NULL                               
REMARK 200  NUMBER OF CRYSTALS USED        : NULL                               
REMARK 200                                                                      
REMARK 200  SYNCHROTRON              (Y/N) : NULL                               
REMARK 200  RADIATION SOURCE               : NULL                               
REMARK 200  BEAMLINE                       : NULL                               
REMARK 200  X-RAY GENERATOR MODEL          : NULL                               
REMARK 200  MONOCHROMATIC OR LAUE    (M/L) : NULL                               
REMARK 200  WAVELENGTH OR RANGE        (A) : NULL                               
REMARK 200  MONOCHROMATOR                  : NULL                               
REMARK 200  OPTICS                         : NULL                               
REMARK 200                                                                      
REMARK 200  DETECTOR TYPE                  : NULL                               
REMARK 200  DETECTOR MANUFACTURER          : NULL                               
REMARK 200  INTENSITY-INTEGRATION SOFTWARE : NULL                               
REMARK 200  DATA SCALING SOFTWARE          : NULL                               
REMARK 200                                                                      
REMARK 200  NUMBER OF UNIQUE REFLECTIONS   : NULL                               
REMARK 200  RESOLUTION RANGE HIGH      (A) : NULL                               
REMARK 200  RESOLUTION RANGE LOW       (A) : NULL                               
REMARK 200  REJECTION CRITERIA  (SIGMA(I)) : NULL                               
REMARK 200                                                                      
REMARK 200 OVERALL.                                                             
REMARK 200  COMPLETENESS FOR RANGE     (%) : NULL                               
REMARK 200  DATA REDUNDANCY                : NULL                               
REMARK 200  R MERGE                    (I) : NULL                               
REMARK 200  R SYM                      (I) : NULL                               
REMARK 200  <I/SIGMA(I)> FOR THE DATA SET  : NULL                               
REMARK 200                                                                      
REMARK 200 IN THE HIGHEST RESOLUTION SHELL.                                     
REMARK 200  HIGHEST RESOLUTION SHELL, RANGE HIGH (A) : NULL                     
REMARK 200  HIGHEST RESOLUTION SHELL, RANGE LOW  (A) : NULL                     
REMARK 200  COMPLETENESS FOR SHELL     (%) : NULL                               
REMARK 200  DATA REDUNDANCY IN SHELL       : NULL                               
REMARK 200  R MERGE FOR SHELL          (I) : NULL                               
REMARK 200  R SYM FOR SHELL            (I) : NULL                               
REMARK 200  <I/SIGMA(I)> FOR SHELL         : NULL                               
REMARK 200                                                                      
REMARK 200 DIFFRACTION PROTOCOL: NULL                                           
REMARK 200 METHOD USED TO DETERMINE THE STRUCTURE: NULL                         
REMARK 200 SOFTWARE USED: X-PLOR                                                
REMARK 200 STARTING MODEL: NULL                                                 
REMARK 200                                                                      
REMARK 200 REMARK: NULL                                                         
REMARK 280                                                                      
REMARK 280 CRYSTAL                                                              
REMARK 280 SOLVENT CONTENT, VS   (%): 44.83                                     
REMARK 280 MATTHEWS COEFFICIENT, VM (ANGSTROMS**3/DA): 2.23                     
REMARK 280                                                                      
REMARK 280 CRYSTALLIZATION CONDITIONS: NULL                                     
REMARK 290                                                                      
REMARK 290 CRYSTALLOGRAPHIC SYMMETRY                                            
REMARK 290 SYMMETRY OPERATORS FOR SPACE GROUP: P 21 21 21                       
REMARK 290                                                                      
REMARK 290      SYMOP   SYMMETRY                                                
REMARK 290     NNNMMM   OPERATOR                                                
REMARK 290       1555   X,Y,Z                                                   
REMARK 290       2555   1/2-X,-Y,1/2+Z                                          
REMARK 290       3555   -X,1/2+Y,1/2-Z                                          
REMARK 290       4555   1/2+X,1/2-Y,-Z                                          
REMARK 290                                                                      
REMARK 290     WHERE NNN -> OPERATOR NUMBER                                     
REMARK 290           MMM -> TRANSLATION VECTOR                                  
REMARK 290                                                                      
REMARK 290 CRYSTALLOGRAPHIC SYMMETRY TRANSFORMATIONS                            
REMARK 290 THE FOLLOWING TRANSFORMATIONS OPERATE ON THE ATOM/HETATM             
REMARK 290 RECORDS IN THIS ENTRY TO PRODUCE CRYSTALLOGRAPHICALLY                
REMARK 290 RELATED MOLECULES.                                                   
REMARK 290   SMTRY1   1  1.000000  0.000000  0.000000        0.00000            
REMARK 290   SMTRY2   1  0.000000  1.000000  0.000000        0.00000            
REMARK 290   SMTRY3   1  0.000000  0.000000  1.000000        0.00000            
REMARK 290   SMTRY1   2 -1.000000  0.000000  0.000000       22.00000            
REMARK 290   SMTRY2   2  0.000000 -1.000000  0.000000        0.00000            
REMARK 290   SMTRY3   2  0.000000  0.000000  1.000000       39.19500            
REMARK 290   SMTRY1   3 -1.000000  0.000000  0.000000        0.00000            
REMARK 290   SMTRY2   3  0.000000  1.000000  0.000000       26.39000            
REMARK 290   SMTRY3   3  0.000000  0.000000 -1.000000       39.19500            
REMARK 290   SMTRY1   4  1.000000  0.000000  0.000000       22.00000            
REMARK 290   SMTRY2   4  0.000000 -1.000000  0.000000       26.39000            
REMARK 290   SMTRY3   4  0.000000  0.000000 -1.000000        0.00000            
REMARK 290                                                                      
REMARK 290 REMARK: NULL                                                         
REMARK 300                                                                      
REMARK 300 BIOMOLECULE: 1                                                       
REMARK 300 THIS ENTRY CONTAINS THE CRYSTALLOGRAPHIC ASYMMETRIC UNIT             
REMARK 300 WHICH CONSISTS OF 1 CHAIN(S). SEE REMARK 350 FOR                     
REMARK 300 INFORMATION ON GENERATING THE BIOLOGICAL MOLECULE(S).                
REMARK 350                                                                      
REMARK 350 GENERATING THE BIOMOLECULE                                           
REMARK 350 COORDINATES FOR A COMPLETE MULTIMER REPRESENTING THE KNOWN           
REMARK 350 BIOLOGICALLY SIGNIFICANT OLIGOMERIZATION STATE OF THE                
REMARK 350 MOLECULE CAN BE GENERATED BY APPLYING BIOMT TRANSFORMATIONS          
REMARK 350 GIVEN BELOW.  BOTH NON-CRYSTALLOGRAPHIC AND                          
REMARK 350 CRYSTALLOGRAPHIC OPERATIONS ARE GIVEN.                               
REMARK 350                                                                      
REMARK 350 BIOMOLECULE: 1                                                       
REMARK 350 APPLY THE FOLLOWING TO CHAINS: A                                     
REMARK 350   BIOMT1   1  1.000000  0.000000  0.000000        0.00000            
REMARK 350   BIOMT2   1  0.000000  1.000000  0.000000        0.00000            
REMARK 350   BIOMT3   1  0.000000  0.000000  1.000000        0.00000            
REMARK 500                                                                      
REMARK 500 GEOMETRY AND STEREOCHEMISTRY                                         
REMARK 500 SUBTOPIC: COVALENT BOND LENGTHS                                      
REMARK 500                                                                      
REMARK 500 THE STEREOCHEMICAL PARAMETERS OF THE FOLLOWING RESIDUES              
REMARK 500 HAVE VALUES WHICH DEVIATE FROM EXPECTED VALUES BY MORE               
REMARK 500 THAN 6*RMSD (M=MODEL NUMBER; RES=RESIDUE NAME; C=CHAIN               
REMARK 500 IDENTIFIER; SSEQ=SEQUENCE NUMBER; I=INSERTION CODE).                 
REMARK 500                                                                      
REMARK 500 STANDARD TABLE:                                                      
REMARK 500 FORMAT: (10X,I3,1X,2(A3,1X,A1,I4,A1,1X,A4,3X),F6.3)                  
REMARK 500                                                                      
REMARK 500 EXPECTED VALUES: ENGH AND HUBER, 1991                                
REMARK 500                                                                      
REMARK 500  M RES CSSEQI ATM1   RES CSSEQI ATM2   DEVIATION                     
REMARK 500    MET A 158   SD    MET A 158   CE    -0.085                        
REMARK 500    MET A 169   SD    MET A 169   CE    -0.239                        
REMARK 500                                                                      
REMARK 500 GEOMETRY AND STEREOCHEMISTRY                                         
REMARK 500 SUBTOPIC: COVALENT BOND ANGLES                                       
REMARK 500                                                                      
REMARK 500 THE STEREOCHEMICAL PARAMETERS OF THE FOLLOWING RESIDUES              
REMARK 500 HAVE VALUES WHICH DEVIATE FROM EXPECTED VALUES BY MORE               
REMARK 500 THAN 6*RMSD (M=MODEL NUMBER; RES=RESIDUE NAME; C=CHAIN               
REMARK 500 IDENTIFIER; SSEQ=SEQUENCE NUMBER; I=INSERTION CODE).                 
REMARK 500                                                                      
REMARK 500 STANDARD TABLE:                                                      
REMARK 500 FORMAT: (10X,I3,1X,A3,1X,A1,I4,A1,3(1X,A4,2X),12X,F5.1)              
REMARK 500                                                                      
REMARK 500 EXPECTED VALUES: ENGH AND HUBER, 1991                                
REMARK 500                                                                      
REMARK 500  M RES CSSEQI ATM1   ATM2   ATM3                                     
REMARK 500    ASN A  29   N   -  CA  -  C   ANGL. DEV. =-10.9 DEGREES           
REMARK 500    GLY A  34   N   -  CA  -  C   ANGL. DEV. =-14.9 DEGREES           
REMARK 500    LEU A  66   N   -  CA  -  C   ANGL. DEV. =-14.4 DEGREES           
REMARK 500    LEU A  68   N   -  CA  -  C   ANGL. DEV. =-11.3 DEGREES           
REMARK 500    VAL A  81   N   -  CA  -  C   ANGL. DEV. =-10.8 DEGREES           
REMARK 500    SER A 130   N   -  CA  -  C   ANGL. DEV. =-13.1 DEGREES           
REMARK 500    MET A 169   N   -  CA  -  C   ANGL. DEV. =-11.5 DEGREES           
REMARK 500    ASN A 181   N   -  CA  -  C   ANGL. DEV. = -9.9 DEGREES           
REMARK 525                                                                      
REMARK 525 SOLVENT                                                              
REMARK 525 THE FOLLOWING SOLVENT MOLECULES LIE FARTHER THAN EXPECTED            
REMARK 525 FROM THE PROTEIN OR NUCLEIC ACID MOLECULE AND MAY BE                 
REMARK 525 ASSOCIATED WITH A SYMMETRY RELATED MOLECULE (M=MODEL                 
REMARK 525 NUMBER; RES=RESIDUE NAME; C=CHAIN IDENTIFIER; SSEQ=SEQUENCE          
REMARK 525 NUMBER; I=INSERTION CODE):                                           
REMARK 525                                                                      
REMARK 525  M RES CSSEQI                                                        
REMARK 525    HOH   518        DISTANCE =  5.97 ANGSTROMS                       
DBREF  1XNB A    1   185  UNP    P09850   XYNA_BACCI      29    213             
SEQRES   1 A  185  ALA SER THR ASP TYR TRP GLN ASN TRP THR ASP GLY GLY          
SEQRES   2 A  185  GLY ILE VAL ASN ALA VAL ASN GLY SER GLY GLY ASN TYR          
SEQRES   3 A  185  SER VAL ASN TRP SER ASN THR GLY ASN PHE VAL VAL GLY          
SEQRES   4 A  185  LYS GLY TRP THR THR GLY SER PRO PHE ARG THR ILE ASN          
SEQRES   5 A  185  TYR ASN ALA GLY VAL TRP ALA PRO ASN GLY ASN GLY TYR          
SEQRES   6 A  185  LEU THR LEU TYR GLY TRP THR ARG SER PRO LEU ILE GLU          
SEQRES   7 A  185  TYR TYR VAL VAL ASP SER TRP GLY THR TYR ARG PRO THR          
SEQRES   8 A  185  GLY THR TYR LYS GLY THR VAL LYS SER ASP GLY GLY THR          
SEQRES   9 A  185  TYR ASP ILE TYR THR THR THR ARG TYR ASN ALA PRO SER          
SEQRES  10 A  185  ILE ASP GLY ASP ARG THR THR PHE THR GLN TYR TRP SER          
SEQRES  11 A  185  VAL ARG GLN SER LYS ARG PRO THR GLY SER ASN ALA THR          
SEQRES  12 A  185  ILE THR PHE THR ASN HIS VAL ASN ALA TRP LYS SER HIS          
SEQRES  13 A  185  GLY MET ASN LEU GLY SER ASN TRP ALA TYR GLN VAL MET          
SEQRES  14 A  185  ALA THR GLU GLY TYR GLN SER SER GLY SER SER ASN VAL          
SEQRES  15 A  185  THR VAL TRP                                                  
FTNOTE   1 CIS PROLINE - PRO 75                                                 
HET    SO4    191       5                                                       
HETNAM     SO4 SULFATE ION                                                      
FORMUL   2  SO4    O4 S 2-                                                      
FORMUL   3  HOH   *154(H2 O)                                                    
HELIX    1   A THR A  147  LYS A  154  1                                   8    
SHEET    1   A 5 ILE A  15  GLY A  21  0                                        
SHEET    2   A 5 ASN A  25  SER A  31 -1  O  ASN A  25   N  GLY A  21           
SHEET    3   A 5 GLY A 178  VAL A 184 -1  N  GLY A 178   O  TRP A  30           
SHEET    4   A 5 ARG A  49  PRO A  60 -1  N  ASN A  54   O  THR A 183           
SHEET    5   A 5 ASN A 141  PHE A 146 -1  N  ALA A 142   O  TYR A  53           
SHEET    1   B 5 SER A   2  THR A  10  0                                        
SHEET    2   B 5 ASN A  35  VAL A  38 -1  N  VAL A  37   O  TRP A   9           
SHEET    3   B 5 ALA A 170  TYR A 174 -1  N  THR A 171   O  VAL A  38           
SHEET    4   B 5 ASN A  63  LEU A  66 -1  O  ASN A  63   N  TYR A 174           
SHEET    5   B 5 SER A  84  GLY A  86 -1  N  SER A  84   O  LEU A  66           
SHEET    1   C 6 GLY A  96  SER A 100  0                                        
SHEET    2   C 6 GLY A 103  TYR A 113 -1  N  GLY A 103   O  SER A 100           
SHEET    3   C 6 PHE A 125  VAL A 131 -1  N  PHE A 125   O  ARG A 112           
SHEET    4   C 6 ILE A  77  VAL A  81  1  N  GLU A  78   O  THR A 126           
SHEET    5   C 6 LEU A  68  ARG A  73 -1  N  LEU A  68   O  VAL A  81           
SHEET    6   C 6 ASN A 163  VAL A 168 -1  N  ASN A 163   O  ARG A  73           
TURN     1   A SER A  22  ASN A  25                                             
TURN     2   B SER A 100  GLY A 103                                             
TURN     3   C SER A 117  GLY A 120                                             
TURN     4   D LYS A 154  GLY A 157                                             
CISPEP   1 SER A   74    PRO A   75          0        -0.13                     
SITE     1 AS1  2 GLU A  78  GLU A 172                                          
SITE     1 AS2  4 TYR A   5  TYR A  69  TYR A  80  TYR A 166                    
CRYST1   44.000   52.780   78.390  90.00  90.00  90.00 P 21 21 21    4          
ORIGX1      1.000000  0.000000  0.000000        0.00000                         
ORIGX2      0.000000  1.000000  0.000000        0.00000                         
ORIGX3      0.000000  0.000000  1.000000        0.00000                         
SCALE1      0.022727  0.000000  0.000000        0.00000                         
SCALE2      0.000000  0.018947  0.000000        0.00000                         
SCALE3      0.000000  0.000000  0.012757        0.00000                         
ATOM      1  N   ALA A   1      33.557  42.394  20.301  1.00 18.33           N  
ATOM      2  CA  ALA A   1      33.605  43.008  21.659  1.00 19.31           C  
ATOM      3  C   ALA A   1      34.895  42.635  22.373  1.00 20.06           C  
ATOM      4  O   ALA A   1      35.547  41.645  22.028  1.00 20.69           O  
ATOM      5  CB  ALA A   1      32.412  42.539  22.485  1.00 19.54           C  
ATOM      6  N   SER A   2      35.283  43.452  23.344  1.00 19.88           N  
ATOM      7  CA  SER A   2      36.471  43.168  24.125  1.00 20.42           C  
ATOM      8  C   SER A   2      36.081  42.194  25.222  1.00 19.98           C  
ATOM      9  O   SER A   2      34.997  42.296  25.815  1.00 20.11           O  
ATOM     10  CB  SER A   2      37.028  44.434  24.773  1.00 22.28           C  
ATOM     11  OG  SER A   2      37.620  45.277  23.807  1.00 25.95           O  
ATOM     12  N   THR A   3      36.941  41.214  25.441  1.00 18.87           N  
ATOM     13  CA  THR A   3      36.725  40.233  26.477  1.00 17.86           C  
ATOM     14  C   THR A   3      37.320  40.879  27.715  1.00 17.15           C  
ATOM     15  O   THR A   3      38.242  41.689  27.608  1.00 18.90           O  
ATOM     16  CB  THR A   3      37.464  38.933  26.141  1.00 17.97           C  
ATOM     17  OG1 THR A   3      38.843  39.223  25.876  1.00 17.35           O  
ATOM     18  CG2 THR A   3      36.841  38.275  24.921  1.00 17.23           C  
ATOM     19  N   ASP A   4      36.757  40.599  28.876  1.00 15.85           N  
ATOM     20  CA  ASP A   4      37.264  41.188  30.109  1.00 15.18           C  
ATOM     21  C   ASP A   4      37.506  40.141  31.167  1.00 14.74           C  
ATOM     22  O   ASP A   4      37.689  40.464  32.336  1.00 16.12           O  
ATOM     23  CB  ASP A   4      36.290  42.247  30.643  1.00 16.17           C  
ATOM     24  CG  ASP A   4      34.884  41.704  30.873  1.00 18.31           C  
ATOM     25  OD1 ASP A   4      34.728  40.515  31.191  1.00 16.31           O  
ATOM     26  OD2 ASP A   4      33.921  42.489  30.745  1.00 21.64           O  
ATOM     27  N   TYR A   5      37.467  38.875  30.774  1.00 13.01           N  
ATOM     28  CA  TYR A   5      37.669  37.814  31.729  1.00 12.13           C  
ATOM     29  C   TYR A   5      38.605  36.747  31.175  1.00 12.00           C  
ATOM     30  O   TYR A   5      38.528  36.382  29.997  1.00 11.49           O  
ATOM     31  CB  TYR A   5      36.316  37.203  32.134  1.00 12.28           C  
ATOM     32  CG  TYR A   5      36.424  36.245  33.286  1.00 13.76           C  
ATOM     33  CD1 TYR A   5      36.570  36.705  34.592  1.00 15.67           C  
ATOM     34  CD2 TYR A   5      36.440  34.878  33.069  1.00 14.20           C  
ATOM     35  CE1 TYR A   5      36.738  35.815  35.647  1.00 17.33           C  
ATOM     36  CE2 TYR A   5      36.606  33.995  34.107  1.00 16.65           C  
ATOM     37  CZ  TYR A   5      36.760  34.461  35.392  1.00 16.54           C  
ATOM     38  OH  TYR A   5      36.973  33.557  36.409  1.00 21.10           O  
ATOM     39  N   TRP A   6      39.533  36.311  32.017  1.00 11.99           N  
ATOM     40  CA  TRP A   6      40.501  35.270  31.677  1.00 12.62           C  
ATOM     41  C   TRP A   6      40.298  34.123  32.665  1.00 12.35           C  
ATOM     42  O   TRP A   6      40.391  34.303  33.884  1.00 12.81           O  
ATOM     43  CB  TRP A   6      41.925  35.834  31.756  1.00 12.93           C  
ATOM     44  CG  TRP A   6      43.044  34.817  31.782  1.00 12.84           C  
ATOM     45  CD1 TRP A   6      43.961  34.656  32.780  1.00 13.87           C  
ATOM     46  CD2 TRP A   6      43.419  33.896  30.743  1.00 12.57           C  
ATOM     47  NE1 TRP A   6      44.884  33.705  32.427  1.00 14.55           N  
ATOM     48  CE2 TRP A   6      44.579  33.223  31.182  1.00 13.64           C  
ATOM     49  CE3 TRP A   6      42.892  33.577  29.490  1.00 12.99           C  
ATOM     50  CZ2 TRP A   6      45.221  32.252  30.409  1.00 13.34           C  
ATOM     51  CZ3 TRP A   6      43.532  32.605  28.723  1.00 13.06           C  
ATOM     52  CH2 TRP A   6      44.682  31.959  29.186  1.00 12.53           C  
ATOM     53  N   GLN A   7      39.923  32.969  32.124  1.00 12.18           N  
ATOM     54  CA  GLN A   7      39.664  31.763  32.895  1.00 13.01           C  
ATOM     55  C   GLN A   7      40.846  30.820  32.737  1.00 12.95           C  
ATOM     56  O   GLN A   7      41.210  30.448  31.620  1.00 11.41           O  
ATOM     57  CB  GLN A   7      38.386  31.095  32.366  1.00 14.28           C  
ATOM     58  CG  GLN A   7      38.101  29.699  32.902  1.00 16.44           C  
ATOM     59  CD  GLN A   7      37.854  29.678  34.399  1.00 17.76           C  
ATOM     60  OE1 GLN A   7      37.695  30.724  35.039  1.00 19.75           O  
ATOM     61  NE2 GLN A   7      37.811  28.481  34.967  1.00 19.97           N  
ATOM     62  N   ASN A   8      41.469  30.449  33.847  1.00 13.03           N  
ATOM     63  CA  ASN A   8      42.614  29.549  33.788  1.00 14.31           C  
ATOM     64  C   ASN A   8      42.596  28.701  35.045  1.00 14.87           C  
ATOM     65  O   ASN A   8      43.217  29.048  36.051  1.00 15.95           O  
ATOM     66  CB  ASN A   8      43.917  30.363  33.704  1.00 15.68           C  
ATOM     67  CG  ASN A   8      45.169  29.485  33.669  1.00 17.89           C  
ATOM     68  OD1 ASN A   8      46.285  29.971  33.882  1.00 21.37           O  
ATOM     69  ND2 ASN A   8      44.998  28.211  33.381  1.00 17.58           N  
ATOM     70  N   TRP A   9      41.869  27.595  34.985  1.00 13.77           N  
ATOM     71  CA  TRP A   9      41.747  26.710  36.124  1.00 14.45           C  
ATOM     72  C   TRP A   9      42.248  25.313  35.802  1.00 14.19           C  
ATOM     73  O   TRP A   9      41.991  24.788  34.721  1.00 12.93           O  
ATOM     74  CB  TRP A   9      40.277  26.624  36.571  1.00 16.92           C  
ATOM     75  CG  TRP A   9      40.043  25.627  37.684  1.00 18.88           C  
ATOM     76  CD1 TRP A   9      40.153  25.857  39.028  1.00 20.77           C  
ATOM     77  CD2 TRP A   9      39.691  24.237  37.543  1.00 19.76           C  
ATOM     78  NE1 TRP A   9      39.897  24.699  39.727  1.00 21.88           N  
ATOM     79  CE2 TRP A   9      39.610  23.693  38.841  1.00 20.89           C  
ATOM     80  CE3 TRP A   9      39.438  23.405  36.447  1.00 19.77           C  
ATOM     81  CZ2 TRP A   9      39.287  22.356  39.071  1.00 20.74           C  
ATOM     82  CZ3 TRP A   9      39.120  22.084  36.677  1.00 19.64           C  
ATOM     83  CH2 TRP A   9      39.046  21.571  37.980  1.00 19.85           C  
ATOM     84  N   THR A  10      42.967  24.719  36.748  1.00 14.15           N  
ATOM     85  CA  THR A  10      43.458  23.359  36.604  1.00 15.42           C  
ATOM     86  C   THR A  10      43.353  22.692  37.964  1.00 15.37           C  
ATOM     87  O   THR A  10      43.438  23.366  38.990  1.00 16.44           O  
ATOM     88  CB  THR A  10      44.936  23.303  36.151  1.00 16.87           C  
ATOM     89  OG1 THR A  10      45.398  21.947  36.204  1.00 17.95           O  
ATOM     90  CG2 THR A  10      45.825  24.160  37.057  1.00 18.37           C  
ATOM     91  N   ASP A  11      43.119  21.385  37.977  1.00 14.99           N  
ATOM     92  CA  ASP A  11      43.068  20.669  39.247  1.00 16.29           C  
ATOM     93  C   ASP A  11      44.492  20.308  39.694  1.00 17.51           C  
ATOM     94  O   ASP A  11      44.676  19.590  40.677  1.00 18.85           O  
ATOM     95  CB  ASP A  11      42.159  19.432  39.188  1.00 16.65           C  
ATOM     96  CG  ASP A  11      42.610  18.385  38.167  1.00 16.24           C  
ATOM     97  OD1 ASP A  11      43.732  18.458  37.614  1.00 16.25           O  
ATOM     98  OD2 ASP A  11      41.806  17.469  37.920  1.00 18.06           O  
ATOM     99  N   GLY A  12      45.488  20.773  38.938  1.00 17.14           N  
ATOM    100  CA  GLY A  12      46.880  20.537  39.289  1.00 17.85           C  
ATOM    101  C   GLY A  12      47.602  19.398  38.598  1.00 17.39           C  
ATOM    102  O   GLY A  12      48.833  19.288  38.695  1.00 18.33           O  
ATOM    103  N   GLY A  13      46.860  18.550  37.897  1.00 15.94           N  
ATOM    104  CA  GLY A  13      47.483  17.434  37.219  1.00 14.87           C  
ATOM    105  C   GLY A  13      48.154  17.758  35.898  1.00 15.19           C  
ATOM    106  O   GLY A  13      47.624  18.514  35.076  1.00 15.71           O  
ATOM    107  N   GLY A  14      49.333  17.180  35.699  1.00 13.67           N  
ATOM    108  CA  GLY A  14      50.066  17.359  34.463  1.00 12.80           C  
ATOM    109  C   GLY A  14      50.478  18.776  34.138  1.00 13.15           C  
ATOM    110  O   GLY A  14      50.580  19.636  35.024  1.00 14.89           O  
ATOM    111  N   ILE A  15      50.689  19.019  32.850  1.00 12.35           N  
ATOM    112  CA  ILE A  15      51.137  20.311  32.366  1.00 12.96           C  
ATOM    113  C   ILE A  15      50.043  21.031  31.599  1.00 11.08           C  
ATOM    114  O   ILE A  15      49.431  20.451  30.709  1.00 11.04           O  
ATOM    115  CB  ILE A  15      52.358  20.140  31.389  1.00 14.70           C  
ATOM    116  CG1 ILE A  15      53.480  19.345  32.069  1.00 16.58           C  
ATOM    117  CG2 ILE A  15      52.834  21.489  30.850  1.00 15.10           C  
ATOM    118  CD1 ILE A  15      53.917  19.894  33.413  1.00 18.49           C  
ATOM    119  N   VAL A  16      49.783  22.277  31.982  1.00 11.34           N  
ATOM    120  CA  VAL A  16      48.815  23.124  31.290  1.00 11.20           C  
ATOM    121  C   VAL A  16      49.526  24.459  31.083  1.00 12.26           C  
ATOM    122  O   VAL A  16      49.734  25.215  32.031  1.00 14.88           O  
ATOM    123  CB  VAL A  16      47.513  23.335  32.107  1.00 12.10           C  
ATOM    124  CG1 VAL A  16      46.551  24.268  31.345  1.00 14.00           C  
ATOM    125  CG2 VAL A  16      46.845  21.994  32.372  1.00 12.25           C  
ATOM    126  N   ASN A  17      50.011  24.691  29.871  1.00 11.04           N  
ATOM    127  CA  ASN A  17      50.698  25.940  29.564  1.00 11.00           C  
ATOM    128  C   ASN A  17      49.682  26.830  28.860  1.00 11.44           C  
ATOM    129  O   ASN A  17      49.469  26.709  27.650  1.00 12.32           O  
ATOM    130  CB  ASN A  17      51.916  25.674  28.666  1.00 12.42           C  
ATOM    131  CG  ASN A  17      52.563  26.956  28.149  1.00 14.36           C  
ATOM    132  OD1 ASN A  17      52.829  27.083  26.947  1.00 17.55           O  
ATOM    133  ND2 ASN A  17      52.821  27.900  29.039  1.00 14.17           N  
ATOM    134  N   ALA A  18      49.047  27.705  29.631  1.00 11.62           N  
ATOM    135  CA  ALA A  18      48.026  28.608  29.107  1.00 12.71           C  
ATOM    136  C   ALA A  18      48.611  29.994  28.918  1.00 13.84           C  
ATOM    137  O   ALA A  18      49.213  30.550  29.837  1.00 15.19           O  
ATOM    138  CB  ALA A  18      46.831  28.664  30.057  1.00 12.97           C  
ATOM    139  N   VAL A  19      48.435  30.552  27.729  1.00 13.17           N  
ATOM    140  CA  VAL A  19      48.945  31.876  27.417  1.00 14.12           C  
ATOM    141  C   VAL A  19      47.802  32.861  27.209  1.00 13.80           C  
ATOM    142  O   VAL A  19      46.903  32.625  26.401  1.00 12.62           O  
ATOM    143  CB  VAL A  19      49.801  31.866  26.136  1.00 14.88           C  
ATOM    144  CG1 VAL A  19      50.305  33.269  25.836  1.00 15.63           C  
ATOM    145  CG2 VAL A  19      50.962  30.884  26.282  1.00 16.37           C  
ATOM    146  N   ASN A  20      47.842  33.954  27.956  1.00 13.51           N  
ATOM    147  CA  ASN A  20      46.846  35.012  27.872  1.00 14.14           C  
ATOM    148  C   ASN A  20      47.403  35.973  26.812  1.00 14.74           C  
ATOM    149  O   ASN A  20      48.284  36.780  27.105  1.00 15.02           O  
ATOM    150  CB  ASN A  20      46.739  35.681  29.250  1.00 14.65           C  
ATOM    151  CG  ASN A  20      45.691  36.784  29.310  1.00 16.65           C  
ATOM    152  OD1 ASN A  20      45.199  37.254  28.295  1.00 16.50           O  
ATOM    153  ND2 ASN A  20      45.359  37.206  30.522  1.00 18.70           N  
ATOM    154  N   GLY A  21      46.948  35.823  25.570  1.00 13.55           N  
ATOM    155  CA  GLY A  21      47.443  36.653  24.482  1.00 14.08           C  
ATOM    156  C   GLY A  21      46.809  38.023  24.354  1.00 14.37           C  
ATOM    157  O   GLY A  21      46.047  38.440  25.222  1.00 13.97           O  
ATOM    158  N   SER A  22      47.130  38.741  23.274  1.00 13.91           N  
ATOM    159  CA  SER A  22      46.565  40.073  23.065  1.00 14.93           C  
ATOM    160  C   SER A  22      45.087  39.984  22.699  1.00 13.94           C  
ATOM    161  O   SER A  22      44.642  39.009  22.075  1.00 13.16           O  
ATOM    162  CB  SER A  22      47.326  40.856  21.976  1.00 16.96           C  
ATOM    163  OG  SER A  22      47.227  40.225  20.718  1.00 22.65           O  
ATOM    164  N   GLY A  23      44.337  41.009  23.094  1.00 13.47           N  
ATOM    165  CA  GLY A  23      42.921  41.053  22.799  1.00 12.04           C  
ATOM    166  C   GLY A  23      42.200  39.820  23.310  1.00 11.45           C  
ATOM    167  O   GLY A  23      42.354  39.425  24.458  1.00 11.61           O  
ATOM    168  N   GLY A  24      41.418  39.202  22.432  1.00 10.66           N  
ATOM    169  CA  GLY A  24      40.677  38.015  22.812  1.00 10.10           C  
ATOM    170  C   GLY A  24      41.371  36.714  22.462  1.00 10.48           C  
ATOM    171  O   GLY A  24      40.740  35.656  22.468  1.00  9.94           O  
ATOM    172  N   ASN A  25      42.670  36.765  22.191  1.00  9.74           N  
ATOM    173  CA  ASN A  25      43.403  35.561  21.831  1.00  8.61           C  
ATOM    174  C   ASN A  25      44.046  34.846  23.017  1.00  9.28           C  
ATOM    175  O   ASN A  25      44.513  35.472  23.965  1.00 10.02           O  
ATOM    176  CB  ASN A  25      44.505  35.902  20.807  1.00  9.73           C  
ATOM    177  CG  ASN A  25      45.343  34.701  20.433  1.00 10.64           C  
ATOM    178  OD1 ASN A  25      46.487  34.552  20.889  1.00 12.77           O  
ATOM    179  ND2 ASN A  25      44.787  33.828  19.602  1.00 10.25           N  
ATOM    180  N   TYR A  26      44.035  33.523  22.977  1.00  8.45           N  
ATOM    181  CA  TYR A  26      44.701  32.733  24.005  1.00  8.16           C  
ATOM    182  C   TYR A  26      45.129  31.422  23.378  1.00  8.88           C  
ATOM    183  O   TYR A  26      44.651  31.050  22.291  1.00  8.49           O  
ATOM    184  CB  TYR A  26      43.797  32.483  25.229  1.00  8.48           C  
ATOM    185  CG  TYR A  26      42.670  31.488  25.011  1.00  7.99           C  
ATOM    186  CD1 TYR A  26      42.859  30.128  25.235  1.00  8.33           C  
ATOM    187  CD2 TYR A  26      41.408  31.918  24.605  1.00  8.99           C  
ATOM    188  CE1 TYR A  26      41.828  29.221  25.059  1.00  9.33           C  
ATOM    189  CE2 TYR A  26      40.378  31.024  24.433  1.00  8.67           C  
ATOM    190  CZ  TYR A  26      40.587  29.679  24.653  1.00  8.78           C  
ATOM    191  OH  TYR A  26      39.559  28.777  24.435  1.00  9.17           O  
ATOM    192  N   SER A  27      46.087  30.751  24.010  1.00  9.06           N  
ATOM    193  CA  SER A  27      46.525  29.451  23.525  1.00  9.61           C  
ATOM    194  C   SER A  27      46.803  28.553  24.707  1.00  9.94           C  
ATOM    195  O   SER A  27      46.991  29.022  25.828  1.00 10.81           O  
ATOM    196  CB  SER A  27      47.752  29.568  22.608  1.00 10.92           C  
ATOM    197  OG  SER A  27      48.830  30.184  23.271  1.00 14.68           O  
ATOM    198  N   VAL A  28      46.732  27.255  24.475  1.00  9.22           N  
ATOM    199  CA  VAL A  28      46.996  26.283  25.523  1.00 10.15           C  
ATOM    200  C   VAL A  28      47.730  25.098  24.932  1.00 10.76           C  
ATOM    201  O   VAL A  28      47.414  24.660  23.819  1.00 11.05           O  
ATOM    202  CB  VAL A  28      45.689  25.680  26.135  1.00 11.46           C  
ATOM    203  CG1 VAL A  28      46.008  24.958  27.453  1.00 12.23           C  
ATOM    204  CG2 VAL A  28      44.631  26.726  26.338  1.00 13.51           C  
ATOM    205  N   ASN A  29      48.743  24.621  25.652  1.00 10.45           N  
ATOM    206  CA  ASN A  29      49.477  23.412  25.280  1.00 11.78           C  
ATOM    207  C   ASN A  29      49.310  22.595  26.541  1.00 10.44           C  
ATOM    208  O   ASN A  29      49.616  23.079  27.630  1.00 11.82           O  
ATOM    209  CB  ASN A  29      50.970  23.680  25.064  1.00 15.32           C  
ATOM    210  CG  ASN A  29      51.218  24.715  24.008  1.00 19.15           C  
ATOM    211  OD1 ASN A  29      50.878  24.521  22.838  1.00 23.12           O  
ATOM    212  ND2 ASN A  29      51.788  25.837  24.407  1.00 21.05           N  
ATOM    213  N   TRP A  30      48.790  21.385  26.428  1.00  8.92           N  
ATOM    214  CA  TRP A  30      48.593  20.572  27.616  1.00  7.45           C  
ATOM    215  C   TRP A  30      49.115  19.164  27.434  1.00  7.19           C  
ATOM    216  O   TRP A  30      49.138  18.634  26.315  1.00  8.11           O  
ATOM    217  CB  TRP A  30      47.121  20.596  28.068  1.00  7.83           C  
ATOM    218  CG  TRP A  30      46.125  19.855  27.214  1.00  7.67           C  
ATOM    219  CD1 TRP A  30      45.630  18.606  27.451  1.00  7.10           C  
ATOM    220  CD2 TRP A  30      45.388  20.371  26.089  1.00  7.62           C  
ATOM    221  NE1 TRP A  30      44.621  18.319  26.562  1.00  7.87           N  
ATOM    222  CE2 TRP A  30      44.455  19.384  25.715  1.00  6.76           C  
ATOM    223  CE3 TRP A  30      45.419  21.578  25.374  1.00  8.59           C  
ATOM    224  CZ2 TRP A  30      43.555  19.561  24.650  1.00  8.70           C  
ATOM    225  CZ3 TRP A  30      44.522  21.754  24.321  1.00  7.69           C  
ATOM    226  CH2 TRP A  30      43.608  20.750  23.975  1.00  7.65           C  
ATOM    227  N   SER A  31      49.531  18.556  28.536  1.00  8.43           N  
ATOM    228  CA  SER A  31      50.090  17.225  28.479  1.00  9.10           C  
ATOM    229  C   SER A  31      49.790  16.430  29.744  1.00  8.44           C  
ATOM    230  O   SER A  31      50.038  16.912  30.852  1.00  9.41           O  
ATOM    231  CB  SER A  31      51.609  17.351  28.297  1.00 10.68           C  
ATOM    232  OG  SER A  31      52.198  16.087  28.091  1.00 16.71           O  
ATOM    233  N   ASN A  32      49.228  15.233  29.567  1.00  9.08           N  
ATOM    234  CA  ASN A  32      48.921  14.294  30.660  1.00  9.01           C  
ATOM    235  C   ASN A  32      48.297  14.985  31.852  1.00  9.98           C  
ATOM    236  O   ASN A  32      48.775  14.900  32.985  1.00 10.34           O  
ATOM    237  CB  ASN A  32      50.209  13.597  31.087  1.00 11.25           C  
ATOM    238  CG  ASN A  32      50.852  12.850  29.947  1.00 13.09           C  
ATOM    239  OD1 ASN A  32      50.297  11.871  29.446  1.00 14.87           O  
ATOM    240  ND2 ASN A  32      52.022  13.306  29.528  1.00 13.95           N  
ATOM    241  N   THR A  33      47.177  15.632  31.591  1.00  9.98           N  
ATOM    242  CA  THR A  33      46.506  16.412  32.611  1.00  9.83           C  
ATOM    243  C   THR A  33      45.467  15.683  33.445  1.00  9.01           C  
ATOM    244  O   THR A  33      45.193  14.497  33.255  1.00  9.49           O  
ATOM    245  CB  THR A  33      45.740  17.588  31.939  1.00 10.23           C  
ATOM    246  OG1 THR A  33      44.697  17.050  31.109  1.00 10.47           O  
ATOM    247  CG2 THR A  33      46.678  18.442  31.104  1.00 10.13           C  
ATOM    248  N   GLY A  34      44.926  16.440  34.394  1.00  9.69           N  
ATOM    249  CA  GLY A  34      43.796  15.997  35.182  1.00  9.63           C  
ATOM    250  C   GLY A  34      42.704  16.743  34.407  1.00  9.84           C  
ATOM    251  O   GLY A  34      42.654  16.657  33.169  1.00  9.61           O  
ATOM    252  N   ASN A  35      41.907  17.560  35.089  1.00  9.19           N  
ATOM    253  CA  ASN A  35      40.855  18.353  34.442  1.00  9.43           C  
ATOM    254  C   ASN A  35      41.280  19.821  34.493  1.00  9.05           C  
ATOM    255  O   ASN A  35      41.870  20.272  35.470  1.00 10.02           O  
ATOM    256  CB  ASN A  35      39.524  18.166  35.195  1.00 10.39           C  
ATOM    257  CG  ASN A  35      38.340  18.888  34.540  1.00 13.36           C  
ATOM    258  OD1 ASN A  35      37.472  19.400  35.248  1.00 15.83           O  
ATOM    259  ND2 ASN A  35      38.274  18.897  33.210  1.00 13.29           N  
ATOM    260  N   PHE A  36      41.052  20.548  33.407  1.00  8.65           N  
ATOM    261  CA  PHE A  36      41.378  21.971  33.361  1.00  7.87           C  
ATOM    262  C   PHE A  36      40.414  22.654  32.411  1.00  7.39           C  
ATOM    263  O   PHE A  36      39.847  22.009  31.519  1.00  8.53           O  
ATOM    264  CB  PHE A  36      42.812  22.217  32.860  1.00  9.60           C  
ATOM    265  CG  PHE A  36      43.003  21.909  31.403  1.00  9.72           C  
ATOM    266  CD1 PHE A  36      43.323  20.628  30.993  1.00  9.71           C  
ATOM    267  CD2 PHE A  36      42.810  22.895  30.437  1.00 10.11           C  
ATOM    268  CE1 PHE A  36      43.447  20.328  29.643  1.00 11.13           C  
ATOM    269  CE2 PHE A  36      42.933  22.599  29.093  1.00 10.46           C  
ATOM    270  CZ  PHE A  36      43.250  21.315  28.696  1.00 10.05           C  
ATOM    271  N   VAL A  37      40.255  23.956  32.598  1.00  8.14           N  
ATOM    272  CA  VAL A  37      39.395  24.776  31.749  1.00  8.64           C  
ATOM    273  C   VAL A  37      40.100  26.109  31.575  1.00  8.55           C  
ATOM    274  O   VAL A  37      40.427  26.785  32.564  1.00  9.65           O  
ATOM    275  CB  VAL A  37      38.003  25.050  32.371  1.00  8.95           C  
ATOM    276  CG1 VAL A  37      37.157  25.880  31.387  1.00 10.41           C  
ATOM    277  CG2 VAL A  37      37.304  23.746  32.717  1.00 10.67           C  
ATOM    278  N   VAL A  38      40.353  26.475  30.324  1.00  7.70           N  
ATOM    279  CA  VAL A  38      41.022  27.728  30.005  1.00  8.07           C  
ATOM    280  C   VAL A  38      40.219  28.449  28.935  1.00  8.08           C  
ATOM    281  O   VAL A  38      39.744  27.822  28.003  1.00  9.18           O  
ATOM    282  CB  VAL A  38      42.443  27.453  29.442  1.00  9.27           C  
ATOM    283  CG1 VAL A  38      43.091  28.747  28.964  1.00 11.20           C  
ATOM    284  CG2 VAL A  38      43.300  26.774  30.495  1.00 10.34           C  
ATOM    285  N   GLY A  39      40.076  29.758  29.052  1.00  8.60           N  
ATOM    286  CA  GLY A  39      39.337  30.478  28.030  1.00  8.74           C  
ATOM    287  C   GLY A  39      39.208  31.961  28.294  1.00  8.93           C  
ATOM    288  O   GLY A  39      39.595  32.449  29.359  1.00  9.79           O  
ATOM    289  N   LYS A  40      38.705  32.679  27.298  1.00  8.26           N  
ATOM    290  CA  LYS A  40      38.492  34.112  27.424  1.00  7.70           C  
ATOM    291  C   LYS A  40      37.033  34.436  27.175  1.00  7.77           C  
ATOM    292  O   LYS A  40      36.356  33.754  26.406  1.00  7.96           O  
ATOM    293  CB  LYS A  40      39.375  34.903  26.453  1.00  8.97           C  
ATOM    294  CG  LYS A  40      40.795  35.083  26.950  1.00 11.20           C  
ATOM    295  CD  LYS A  40      41.540  36.076  26.090  1.00 11.09           C  
ATOM    296  CE  LYS A  40      42.896  36.364  26.703  1.00 11.98           C  
ATOM    297  NZ  LYS A  40      43.677  37.307  25.852  1.00 10.87           N  
ATOM    298  N   GLY A  41      36.557  35.479  27.835  1.00  8.05           N  
ATOM    299  CA  GLY A  41      35.180  35.858  27.663  1.00  8.34           C  
ATOM    300  C   GLY A  41      34.806  37.050  28.502  1.00  8.45           C  
ATOM    301  O   GLY A  41      35.552  38.037  28.575  1.00  8.58           O  
ATOM    302  N   TRP A  42      33.669  36.917  29.177  1.00  8.59           N  
ATOM    303  CA  TRP A  42      33.101  37.988  29.979  1.00  9.19           C  
ATOM    304  C   TRP A  42      32.855  37.619  31.434  1.00  9.37           C  
ATOM    305  O   TRP A  42      32.483  36.492  31.751  1.00  9.69           O  
ATOM    306  CB  TRP A  42      31.794  38.450  29.314  1.00  9.98           C  
ATOM    307  CG  TRP A  42      32.055  38.910  27.912  1.00 11.09           C  
ATOM    308  CD1 TRP A  42      32.372  40.175  27.518  1.00 12.42           C  
ATOM    309  CD2 TRP A  42      32.149  38.085  26.737  1.00 11.70           C  
ATOM    310  NE1 TRP A  42      32.673  40.189  26.179  1.00 13.57           N  
ATOM    311  CE2 TRP A  42      32.543  38.922  25.674  1.00 12.67           C  
ATOM    312  CE3 TRP A  42      31.950  36.720  26.485  1.00 11.73           C  
ATOM    313  CZ2 TRP A  42      32.743  38.442  24.381  1.00 11.97           C  
ATOM    314  CZ3 TRP A  42      32.152  36.243  25.196  1.00 12.62           C  
ATOM    315  CH2 TRP A  42      32.544  37.104  24.163  1.00 11.83           C  
ATOM    316  N   THR A  43      33.092  38.588  32.314  1.00 10.42           N  
ATOM    317  CA  THR A  43      32.924  38.414  33.749  1.00 11.50           C  
ATOM    318  C   THR A  43      31.472  38.102  34.110  1.00 11.37           C  
ATOM    319  O   THR A  43      31.208  37.324  35.028  1.00 11.60           O  
ATOM    320  CB  THR A  43      33.385  39.688  34.487  1.00 14.38           C  
ATOM    321  OG1 THR A  43      34.734  39.990  34.103  1.00 17.01           O  
ATOM    322  CG2 THR A  43      33.330  39.493  36.000  1.00 15.67           C  
ATOM    323  N   THR A  44      30.536  38.724  33.411  1.00 11.32           N  
ATOM    324  CA  THR A  44      29.131  38.466  33.670  1.00 12.06           C  
ATOM    325  C   THR A  44      28.466  37.977  32.393  1.00 10.68           C  
ATOM    326  O   THR A  44      28.422  38.684  31.383  1.00 11.17           O  
ATOM    327  CB  THR A  44      28.417  39.715  34.202  1.00 14.38           C  
ATOM    328  OG1 THR A  44      29.078  40.152  35.396  1.00 16.45           O  
ATOM    329  CG2 THR A  44      26.959  39.399  34.522  1.00 15.47           C  
ATOM    330  N   GLY A  45      28.030  36.729  32.428  1.00  8.66           N  
ATOM    331  CA  GLY A  45      27.373  36.154  31.277  1.00  9.19           C  
ATOM    332  C   GLY A  45      26.019  36.783  31.023  1.00  9.05           C  
ATOM    333  O   GLY A  45      25.418  37.407  31.902  1.00 10.24           O  
ATOM    334  N   SER A  46      25.524  36.585  29.812  1.00  9.07           N  
ATOM    335  CA  SER A  46      24.232  37.110  29.410  1.00  9.81           C  
ATOM    336  C   SER A  46      23.552  36.108  28.489  1.00  9.25           C  
ATOM    337  O   SER A  46      24.215  35.473  27.668  1.00  9.61           O  
ATOM    338  CB  SER A  46      24.425  38.423  28.643  1.00 10.40           C  
ATOM    339  OG  SER A  46      23.214  38.816  28.008  1.00 11.59           O  
ATOM    340  N   PRO A  47      22.230  35.914  28.653  1.00  9.61           N  
ATOM    341  CA  PRO A  47      21.496  34.983  27.796  1.00  9.41           C  
ATOM    342  C   PRO A  47      21.262  35.604  26.404  1.00  9.36           C  
ATOM    343  O   PRO A  47      20.758  34.928  25.501  1.00 10.32           O  
ATOM    344  CB  PRO A  47      20.185  34.774  28.566  1.00 10.25           C  
ATOM    345  CG  PRO A  47      19.976  36.090  29.226  1.00  9.90           C  
ATOM    346  CD  PRO A  47      21.362  36.458  29.717  1.00  9.37           C  
ATOM    347  N   PHE A  48      21.655  36.873  26.227  1.00  7.81           N  
ATOM    348  CA  PHE A  48      21.467  37.572  24.952  1.00  8.92           C  
ATOM    349  C   PHE A  48      22.751  37.762  24.151  1.00  9.45           C  
ATOM    350  O   PHE A  48      22.716  38.288  23.041  1.00  9.42           O  
ATOM    351  CB  PHE A  48      20.839  38.950  25.181  1.00 10.44           C  
ATOM    352  CG  PHE A  48      19.594  38.903  26.003  1.00 12.63           C  
ATOM    353  CD1 PHE A  48      18.519  38.135  25.589  1.00 14.40           C  
ATOM    354  CD2 PHE A  48      19.529  39.556  27.223  1.00 14.99           C  
ATOM    355  CE1 PHE A  48      17.393  38.013  26.392  1.00 16.04           C  
ATOM    356  CE2 PHE A  48      18.409  39.438  28.027  1.00 14.35           C  
ATOM    357  CZ  PHE A  48      17.347  38.667  27.612  1.00 14.83           C  
ATOM    358  N   ARG A  49      23.877  37.327  24.705  1.00  8.78           N  
ATOM    359  CA  ARG A  49      25.156  37.506  24.026  1.00  8.91           C  
ATOM    360  C   ARG A  49      25.354  36.622  22.806  1.00  7.43           C  
ATOM    361  O   ARG A  49      24.891  35.482  22.772  1.00  8.09           O  
ATOM    362  CB  ARG A  49      26.307  37.268  25.002  1.00  9.69           C  
ATOM    363  CG  ARG A  49      27.648  37.729  24.434  1.00 11.01           C  
ATOM    364  CD  ARG A  49      28.792  37.462  25.374  1.00 12.01           C  
ATOM    365  NE  ARG A  49      28.532  37.950  26.720  1.00 17.85           N  
ATOM    366  CZ  ARG A  49      28.657  39.215  27.102  1.00 17.63           C  
ATOM    367  NH1 ARG A  49      29.040  40.145  26.237  1.00 20.11           N  
ATOM    368  NH2 ARG A  49      28.430  39.538  28.368  1.00 19.26           N  
ATOM    369  N   THR A  50      25.981  37.185  21.776  1.00  7.62           N  
ATOM    370  CA  THR A  50      26.318  36.431  20.574  1.00  8.77           C  
ATOM    371  C   THR A  50      27.842  36.359  20.632  1.00  9.25           C  
ATOM    372  O   THR A  50      28.522  37.390  20.668  1.00 10.70           O  
ATOM    373  CB  THR A  50      25.857  37.148  19.298  1.00  9.53           C  
ATOM    374  OG1 THR A  50      24.436  37.299  19.338  1.00 10.49           O  
ATOM    375  CG2 THR A  50      26.233  36.350  18.073  1.00 10.41           C  
ATOM    376  N   ILE A  51      28.354  35.141  20.765  1.00  8.49           N  
ATOM    377  CA  ILE A  51      29.787  34.913  20.877  1.00  9.59           C  
ATOM    378  C   ILE A  51      30.419  34.581  19.532  1.00  9.65           C  
ATOM    379  O   ILE A  51      29.895  33.772  18.760  1.00  9.59           O  
ATOM    380  CB  ILE A  51      30.087  33.776  21.893  1.00  9.93           C  
ATOM    381  CG1 ILE A  51      29.532  34.125  23.284  1.00 11.66           C  
ATOM    382  CG2 ILE A  51      31.578  33.547  22.000  1.00 11.65           C  
ATOM    383  CD1 ILE A  51      28.071  33.699  23.502  1.00 11.63           C  
ATOM    384  N   ASN A  52      31.536  35.236  19.240  1.00  9.67           N  
ATOM    385  CA  ASN A  52      32.261  34.993  17.992  1.00  9.37           C  
ATOM    386  C   ASN A  52      33.613  34.425  18.357  1.00  8.75           C  
ATOM    387  O   ASN A  52      34.211  34.817  19.366  1.00  8.30           O  
ATOM    388  CB  ASN A  52      32.509  36.295  17.230  1.00 12.19           C  
ATOM    389  CG  ASN A  52      31.238  36.992  16.846  1.00 17.10           C  
ATOM    390  OD1 ASN A  52      30.584  36.605  15.878  1.00 20.50           O  
ATOM    391  ND2 ASN A  52      30.858  38.008  17.617  1.00 19.32           N  
ATOM    392  N   TYR A  53      34.092  33.487  17.558  1.00  8.34           N  
ATOM    393  CA  TYR A  53      35.413  32.930  17.815  1.00  8.40           C  
ATOM    394  C   TYR A  53      35.992  32.331  16.550  1.00  8.05           C  
ATOM    395  O   TYR A  53      35.290  32.116  15.562  1.00  8.15           O  
ATOM    396  CB  TYR A  53      35.395  31.876  18.948  1.00  8.59           C  
ATOM    397  CG  TYR A  53      34.823  30.533  18.534  1.00  8.34           C  
ATOM    398  CD1 TYR A  53      33.450  30.282  18.597  1.00  8.01           C  
ATOM    399  CD2 TYR A  53      35.651  29.526  18.041  1.00  8.07           C  
ATOM    400  CE1 TYR A  53      32.920  29.063  18.168  1.00  7.34           C  
ATOM    401  CE2 TYR A  53      35.132  28.310  17.614  1.00  6.68           C  
ATOM    402  CZ  TYR A  53      33.763  28.085  17.678  1.00  6.74           C  
ATOM    403  OH  TYR A  53      33.261  26.884  17.236  1.00  8.10           O  
ATOM    404  N   ASN A  54      37.303  32.147  16.566  1.00  7.44           N  
ATOM    405  CA  ASN A  54      38.007  31.531  15.461  1.00  8.22           C  
ATOM    406  C   ASN A  54      39.102  30.714  16.126  1.00  8.01           C  
ATOM    407  O   ASN A  54      39.986  31.271  16.783  1.00  7.77           O  
ATOM    408  CB  ASN A  54      38.625  32.584  14.523  1.00  8.61           C  
ATOM    409  CG  ASN A  54      39.280  31.958  13.285  1.00  9.55           C  
ATOM    410  OD1 ASN A  54      39.020  32.383  12.154  1.00 11.70           O  
ATOM    411  ND2 ASN A  54      40.133  30.974  13.488  1.00  8.66           N  
ATOM    412  N   ALA A  55      39.008  29.396  16.021  1.00  6.83           N  
ATOM    413  CA  ALA A  55      40.024  28.527  16.603  1.00  8.30           C  
ATOM    414  C   ALA A  55      41.071  28.252  15.520  1.00  9.02           C  
ATOM    415  O   ALA A  55      40.858  27.412  14.638  1.00  9.19           O  
ATOM    416  CB  ALA A  55      39.402  27.216  17.110  1.00  9.31           C  
ATOM    417  N   GLY A  56      42.168  29.002  15.567  1.00  9.63           N  
ATOM    418  CA  GLY A  56      43.237  28.828  14.596  1.00  9.86           C  
ATOM    419  C   GLY A  56      43.899  27.462  14.701  1.00 11.26           C  
ATOM    420  O   GLY A  56      44.457  26.948  13.722  1.00 11.89           O  
ATOM    421  N   VAL A  57      43.922  26.907  15.910  1.00  9.71           N  
ATOM    422  CA  VAL A  57      44.472  25.578  16.144  1.00  9.80           C  
ATOM    423  C   VAL A  57      43.522  24.838  17.084  1.00  9.35           C  
ATOM    424  O   VAL A  57      43.115  25.388  18.121  1.00  8.50           O  
ATOM    425  CB  VAL A  57      45.874  25.623  16.826  1.00 10.76           C  
ATOM    426  CG1 VAL A  57      46.365  24.211  17.128  1.00 11.09           C  
ATOM    427  CG2 VAL A  57      46.870  26.331  15.935  1.00 11.74           C  
ATOM    428  N   TRP A  58      43.101  23.643  16.680  1.00  9.02           N  
ATOM    429  CA  TRP A  58      42.259  22.794  17.519  1.00  9.01           C  
ATOM    430  C   TRP A  58      42.848  21.414  17.281  1.00 10.04           C  
ATOM    431  O   TRP A  58      42.517  20.742  16.314  1.00 10.47           O  
ATOM    432  CB  TRP A  58      40.765  22.848  17.144  1.00  8.77           C  
ATOM    433  CG  TRP A  58      39.942  21.908  18.000  1.00  8.67           C  
ATOM    434  CD1 TRP A  58      39.169  20.866  17.568  1.00  9.11           C  
ATOM    435  CD2 TRP A  58      39.900  21.863  19.440  1.00  8.61           C  
ATOM    436  NE1 TRP A  58      38.661  20.174  18.637  1.00  9.67           N  
ATOM    437  CE2 TRP A  58      39.092  20.761  19.799  1.00  8.83           C  
ATOM    438  CE3 TRP A  58      40.476  22.640  20.456  1.00  8.42           C  
ATOM    439  CZ2 TRP A  58      38.843  20.416  21.131  1.00  9.49           C  
ATOM    440  CZ3 TRP A  58      40.230  22.299  21.779  1.00  8.88           C  
ATOM    441  CH2 TRP A  58      39.420  21.194  22.104  1.00 10.02           C  
ATOM    442  N   ALA A  59      43.731  21.004  18.182  1.00  9.25           N  
ATOM    443  CA  ALA A  59      44.452  19.746  18.043  1.00 10.20           C  
ATOM    444  C   ALA A  59      44.503  18.887  19.303  1.00 11.28           C  
ATOM    445  O   ALA A  59      45.569  18.701  19.912  1.00 11.63           O  
ATOM    446  CB  ALA A  59      45.867  20.041  17.551  1.00 10.71           C  
ATOM    447  N   PRO A  60      43.342  18.415  19.766  1.00 11.35           N  
ATOM    448  CA  PRO A  60      43.350  17.578  20.962  1.00 11.57           C  
ATOM    449  C   PRO A  60      43.825  16.166  20.602  1.00 12.90           C  
ATOM    450  O   PRO A  60      43.473  15.642  19.550  1.00 13.73           O  
ATOM    451  CB  PRO A  60      41.874  17.580  21.386  1.00 12.09           C  
ATOM    452  CG  PRO A  60      41.147  17.676  20.069  1.00 11.86           C  
ATOM    453  CD  PRO A  60      41.961  18.706  19.315  1.00 11.77           C  
ATOM    454  N   ASN A  61      44.659  15.587  21.455  1.00 13.50           N  
ATOM    455  CA  ASN A  61      45.155  14.223  21.293  1.00 15.98           C  
ATOM    456  C   ASN A  61      44.509  13.442  22.424  1.00 17.18           C  
ATOM    457  O   ASN A  61      45.200  12.952  23.332  1.00 21.05           O  
ATOM    458  CB  ASN A  61      46.669  14.163  21.509  1.00 17.46           C  
ATOM    459  CG  ASN A  61      47.435  14.118  20.234  1.00 19.92           C  
ATOM    460  OD1 ASN A  61      46.872  14.231  19.150  1.00 22.68           O  
ATOM    461  ND2 ASN A  61      48.738  13.943  20.344  1.00 22.14           N  
ATOM    462  N   GLY A  62      43.185  13.430  22.444  1.00 14.50           N  
ATOM    463  CA  GLY A  62      42.470  12.729  23.488  1.00 12.29           C  
ATOM    464  C   GLY A  62      41.208  13.494  23.813  1.00 10.98           C  
ATOM    465  O   GLY A  62      40.700  14.226  22.963  1.00 10.80           O  
ATOM    466  N   ASN A  63      40.756  13.387  25.058  1.00  9.68           N  
ATOM    467  CA  ASN A  63      39.525  14.036  25.517  1.00  9.82           C  
ATOM    468  C   ASN A  63      39.685  15.535  25.774  1.00  9.39           C  
ATOM    469  O   ASN A  63      40.372  15.944  26.708  1.00  9.70           O  
ATOM    470  CB  ASN A  63      39.039  13.326  26.787  1.00 10.96           C  
ATOM    471  CG  ASN A  63      37.629  13.742  27.216  1.00 12.54           C  
ATOM    472  OD1 ASN A  63      37.068  13.161  28.150  1.00 16.87           O  
ATOM    473  ND2 ASN A  63      37.050  14.729  26.544  1.00 13.41           N  
ATOM    474  N   GLY A  64      39.068  16.343  24.915  1.00  8.72           N  
ATOM    475  CA  GLY A  64      39.109  17.791  25.048  1.00  8.20           C  
ATOM    476  C   GLY A  64      37.899  18.382  24.333  1.00  7.81           C  
ATOM    477  O   GLY A  64      37.445  17.806  23.341  1.00  7.90           O  
ATOM    478  N   TYR A  65      37.373  19.497  24.844  1.00  7.17           N  
ATOM    479  CA  TYR A  65      36.205  20.174  24.253  1.00  5.91           C  
ATOM    480  C   TYR A  65      36.523  21.624  23.867  1.00  6.24           C  
ATOM    481  O   TYR A  65      37.244  22.327  24.588  1.00  6.93           O  
ATOM    482  CB  TYR A  65      35.033  20.287  25.251  1.00  6.59           C  
ATOM    483  CG  TYR A  65      34.630  19.034  25.993  1.00  7.77           C  
ATOM    484  CD1 TYR A  65      34.611  17.793  25.367  1.00  8.33           C  
ATOM    485  CD2 TYR A  65      34.233  19.104  27.327  1.00  9.10           C  
ATOM    486  CE1 TYR A  65      34.212  16.661  26.048  1.00  9.70           C  
ATOM    487  CE2 TYR A  65      33.828  17.980  28.016  1.00 10.03           C  
ATOM    488  CZ  TYR A  65      33.821  16.757  27.374  1.00 11.03           C  
ATOM    489  OH  TYR A  65      33.435  15.614  28.059  1.00 12.58           O  
ATOM    490  N   LEU A  66      35.974  22.059  22.741  1.00  5.22           N  
ATOM    491  CA  LEU A  66      36.082  23.442  22.281  1.00  5.69           C  
ATOM    492  C   LEU A  66      34.619  23.826  22.519  1.00  6.27           C  
ATOM    493  O   LEU A  66      33.721  23.436  21.739  1.00  5.65           O  
ATOM    494  CB  LEU A  66      36.450  23.498  20.802  1.00  6.82           C  
ATOM    495  CG  LEU A  66      36.469  24.910  20.226  1.00  8.11           C  
ATOM    496  CD1 LEU A  66      37.502  25.761  20.998  1.00  9.96           C  
ATOM    497  CD2 LEU A  66      36.794  24.839  18.735  1.00  9.93           C  
ATOM    498  N   THR A  67      34.389  24.664  23.528  1.00  5.80           N  
ATOM    499  CA  THR A  67      33.022  24.911  23.960  1.00  6.29           C  
ATOM    500  C   THR A  67      32.758  26.237  24.648  1.00  5.63           C  
ATOM    501  O   THR A  67      33.648  26.795  25.283  1.00  6.05           O  
ATOM    502  CB  THR A  67      32.688  23.773  25.012  1.00  5.96           C  
ATOM    503  OG1 THR A  67      31.347  23.888  25.500  1.00  6.10           O  
ATOM    504  CG2 THR A  67      33.640  23.825  26.230  1.00  6.00           C  
ATOM    505  N   LEU A  68      31.549  26.766  24.480  1.00  5.40           N  
ATOM    506  CA  LEU A  68      31.142  27.951  25.227  1.00  5.49           C  
ATOM    507  C   LEU A  68      30.956  27.334  26.622  1.00  6.25           C  
ATOM    508  O   LEU A  68      30.435  26.207  26.764  1.00  6.00           O  
ATOM    509  CB  LEU A  68      29.810  28.497  24.724  1.00  6.82           C  
ATOM    510  CG  LEU A  68      29.326  29.737  25.471  1.00  8.11           C  
ATOM    511  CD1 LEU A  68      30.233  30.920  25.181  1.00 10.67           C  
ATOM    512  CD2 LEU A  68      27.877  30.037  25.090  1.00 10.31           C  
ATOM    513  N   TYR A  69      31.344  28.067  27.651  1.00  5.93           N  
ATOM    514  CA  TYR A  69      31.316  27.528  28.996  1.00  6.40           C  
ATOM    515  C   TYR A  69      30.968  28.609  29.991  1.00  6.50           C  
ATOM    516  O   TYR A  69      31.463  29.723  29.903  1.00  6.16           O  
ATOM    517  CB  TYR A  69      32.722  26.973  29.290  1.00  8.09           C  
ATOM    518  CG  TYR A  69      32.925  26.449  30.684  1.00  7.98           C  
ATOM    519  CD1 TYR A  69      32.446  25.194  31.045  1.00  8.47           C  
ATOM    520  CD2 TYR A  69      33.589  27.209  31.647  1.00  8.47           C  
ATOM    521  CE1 TYR A  69      32.611  24.716  32.318  1.00  9.84           C  
ATOM    522  CE2 TYR A  69      33.759  26.734  32.925  1.00  8.84           C  
ATOM    523  CZ  TYR A  69      33.262  25.490  33.253  1.00  8.62           C  
ATOM    524  OH  TYR A  69      33.399  25.033  34.541  1.00 10.16           O  
ATOM    525  N   GLY A  70      30.115  28.286  30.950  1.00  5.96           N  
ATOM    526  CA  GLY A  70      29.780  29.295  31.932  1.00  7.20           C  
ATOM    527  C   GLY A  70      29.007  28.735  33.101  1.00  6.73           C  
ATOM    528  O   GLY A  70      28.713  27.540  33.162  1.00  6.23           O  
ATOM    529  N   TRP A  71      28.695  29.612  34.046  1.00  7.44           N  
ATOM    530  CA  TRP A  71      27.946  29.213  35.224  1.00  7.19           C  
ATOM    531  C   TRP A  71      26.887  30.215  35.607  1.00  7.55           C  
ATOM    532  O   TRP A  71      26.966  31.393  35.258  1.00  7.51           O  
ATOM    533  CB  TRP A  71      28.860  29.165  36.458  1.00  8.22           C  
ATOM    534  CG  TRP A  71      29.883  28.093  36.504  1.00  9.29           C  
ATOM    535  CD1 TRP A  71      31.112  28.105  35.900  1.00  8.48           C  
ATOM    536  CD2 TRP A  71      29.807  26.869  37.245  1.00  9.15           C  
ATOM    537  NE1 TRP A  71      31.800  26.959  36.221  1.00  9.59           N  
ATOM    538  CE2 TRP A  71      31.027  26.184  37.046  1.00 10.03           C  
ATOM    539  CE3 TRP A  71      28.826  26.282  38.055  1.00  9.98           C  
ATOM    540  CZ2 TRP A  71      31.292  24.938  37.626  1.00 10.01           C  
ATOM    541  CZ3 TRP A  71      29.084  25.051  38.628  1.00 11.32           C  
ATOM    542  CH2 TRP A  71      30.307  24.389  38.411  1.00 10.98           C  
ATOM    543  N   THR A  72      25.896  29.720  36.335  1.00  8.76           N  
ATOM    544  CA  THR A  72      24.911  30.589  36.964  1.00  9.59           C  
ATOM    545  C   THR A  72      24.847  30.061  38.392  1.00 10.75           C  
ATOM    546  O   THR A  72      25.267  28.926  38.672  1.00  9.98           O  
ATOM    547  CB  THR A  72      23.468  30.521  36.394  1.00  9.73           C  
ATOM    548  OG1 THR A  72      22.934  29.201  36.542  1.00 10.64           O  
ATOM    549  CG2 THR A  72      23.412  30.979  34.957  1.00  9.39           C  
ATOM    550  N   ARG A  73      24.365  30.903  39.294  1.00 13.02           N  
ATOM    551  CA  ARG A  73      24.154  30.540  40.692  1.00 14.84           C  
ATOM    552  C   ARG A  73      22.654  30.748  40.903  1.00 15.51           C  
ATOM    553  O   ARG A  73      22.011  31.468  40.131  1.00 15.15           O  
ATOM    554  CB  ARG A  73      24.941  31.459  41.631  1.00 16.15           C  
ATOM    555  CG  ARG A  73      26.441  31.250  41.595  1.00 17.84           C  
ATOM    556  CD  ARG A  73      27.113  32.059  42.692  1.00 19.57           C  
ATOM    557  NE  ARG A  73      28.549  31.799  42.791  1.00 21.53           N  
ATOM    558  CZ  ARG A  73      29.475  32.466  42.110  1.00 22.76           C  
ATOM    559  NH1 ARG A  73      29.119  33.426  41.271  1.00 24.75           N  
ATOM    560  NH2 ARG A  73      30.760  32.195  42.288  1.00 24.48           N  
ATOM    561  N   SER A  74      22.104  30.100  41.928  1.00 17.17           N  
ATOM    562  CA  SER A  74      20.682  30.197  42.262  1.00 18.87           C  
ATOM    563  C   SER A  74      19.739  29.827  41.108  1.00 18.14           C  
ATOM    564  O   SER A  74      18.977  30.664  40.613  1.00 18.61           O  
ATOM    565  CB  SER A  74      20.361  31.602  42.787  1.00 20.01           C  
ATOM    566  OG  SER A  74      21.195  31.911  43.896  1.00 24.58           O  
ATOM    567  N   PRO A  75      19.773  28.561  40.670  1.00 18.19           N  
ATOM    568  CA  PRO A  75      20.634  27.494  41.193  1.00 17.70           C  
ATOM    569  C   PRO A  75      21.984  27.409  40.485  1.00 16.38           C  
ATOM    570  O   PRO A  75      22.218  28.062  39.463  1.00 15.18           O  
ATOM    571  CB  PRO A  75      19.807  26.240  40.942  1.00 18.39           C  
ATOM    572  CG  PRO A  75      19.145  26.555  39.648  1.00 19.26           C  
ATOM    573  CD  PRO A  75      18.727  28.004  39.791  1.00 19.15           C  
ATOM    574  N   LEU A  76      22.867  26.616  41.069  1.00 14.90           N  
ATOM    575  CA  LEU A  76      24.204  26.398  40.548  1.00 14.14           C  
ATOM    576  C   LEU A  76      24.113  25.506  39.311  1.00 13.02           C  
ATOM    577  O   LEU A  76      23.705  24.347  39.404  1.00 12.38           O  
ATOM    578  CB  LEU A  76      25.044  25.718  41.628  1.00 16.41           C  
ATOM    579  CG  LEU A  76      26.557  25.742  41.508  1.00 18.60           C  
ATOM    580  CD1 LEU A  76      27.053  27.180  41.498  1.00 18.69           C  
ATOM    581  CD2 LEU A  76      27.145  24.982  42.689  1.00 19.84           C  
ATOM    582  N   ILE A  77      24.501  26.044  38.156  1.00 11.27           N  
ATOM    583  CA  ILE A  77      24.449  25.287  36.907  1.00 10.49           C  
ATOM    584  C   ILE A  77      25.695  25.576  36.071  1.00  8.65           C  
ATOM    585  O   ILE A  77      26.112  26.730  35.959  1.00  9.15           O  
ATOM    586  CB  ILE A  77      23.194  25.675  36.064  1.00 11.63           C  
ATOM    587  CG1 ILE A  77      21.917  25.224  36.785  1.00 12.93           C  
ATOM    588  CG2 ILE A  77      23.258  25.040  34.673  1.00 11.10           C  
ATOM    589  CD1 ILE A  77      20.656  25.780  36.222  1.00 14.77           C  
ATOM    590  N   GLU A  78      26.327  24.519  35.570  1.00  7.61           N  
ATOM    591  CA  GLU A  78      27.506  24.631  34.705  1.00  7.45           C  
ATOM    592  C   GLU A  78      26.954  24.323  33.311  1.00  8.18           C  
ATOM    593  O   GLU A  78      26.373  23.249  33.107  1.00  9.31           O  
ATOM    594  CB  GLU A  78      28.536  23.577  35.110  1.00  8.03           C  
ATOM    595  CG  GLU A  78      29.867  23.622  34.344  1.00  9.53           C  
ATOM    596  CD  GLU A  78      30.828  22.537  34.806  1.00 10.97           C  
ATOM    597  OE1 GLU A  78      30.382  21.402  35.040  1.00 11.08           O  
ATOM    598  OE2 GLU A  78      32.047  22.805  34.944  1.00 11.56           O  
ATOM    599  N   TYR A  79      27.104  25.236  32.357  1.00  7.33           N  
ATOM    600  CA  TYR A  79      26.545  24.983  31.034  1.00  6.26           C  
ATOM    601  C   TYR A  79      27.596  24.969  29.929  1.00  7.21           C  
ATOM    602  O   TYR A  79      28.647  25.617  30.036  1.00  6.06           O  
ATOM    603  CB  TYR A  79      25.404  25.962  30.721  1.00  6.64           C  
ATOM    604  CG  TYR A  79      25.826  27.416  30.620  1.00  6.94           C  
ATOM    605  CD1 TYR A  79      26.456  27.898  29.470  1.00  6.26           C  
ATOM    606  CD2 TYR A  79      25.605  28.300  31.670  1.00  6.86           C  
ATOM    607  CE1 TYR A  79      26.855  29.211  29.369  1.00  6.79           C  
ATOM    608  CE2 TYR A  79      26.005  29.635  31.574  1.00  7.49           C  
ATOM    609  CZ  TYR A  79      26.631  30.077  30.420  1.00  7.04           C  
ATOM    610  OH  TYR A  79      27.054  31.379  30.296  1.00  9.24           O  
ATOM    611  N   TYR A  80      27.231  24.313  28.830  1.00  6.42           N  
ATOM    612  CA  TYR A  80      28.108  24.127  27.688  1.00  6.02           C  
ATOM    613  C   TYR A  80      27.405  24.202  26.345  1.00  6.46           C  
ATOM    614  O   TYR A  80      26.265  23.757  26.221  1.00  6.59           O  
ATOM    615  CB  TYR A  80      28.661  22.694  27.720  1.00  5.77           C  
ATOM    616  CG  TYR A  80      29.614  22.347  28.824  1.00  5.56           C  
ATOM    617  CD1 TYR A  80      29.156  21.865  30.048  1.00  7.46           C  
ATOM    618  CD2 TYR A  80      30.974  22.405  28.606  1.00  7.66           C  
ATOM    619  CE1 TYR A  80      30.040  21.447  31.024  1.00  7.54           C  
ATOM    620  CE2 TYR A  80      31.859  21.993  29.563  1.00  8.82           C  
ATOM    621  CZ  TYR A  80      31.391  21.513  30.768  1.00  9.70           C  
ATOM    622  OH  TYR A  80      32.300  21.079  31.710  1.00 10.09           O  
ATOM    623  N   VAL A  81      28.094  24.759  25.351  1.00  5.79           N  
ATOM    624  CA  VAL A  81      27.628  24.707  23.956  1.00  4.77           C  
ATOM    625  C   VAL A  81      28.899  24.199  23.258  1.00  5.69           C  
ATOM    626  O   VAL A  81      29.839  24.961  22.985  1.00  6.10           O  
ATOM    627  CB  VAL A  81      27.165  26.041  23.365  1.00  6.78           C  
ATOM    628  CG1 VAL A  81      26.782  25.809  21.904  1.00  7.13           C  
ATOM    629  CG2 VAL A  81      25.941  26.562  24.123  1.00  7.37           C  
ATOM    630  N   VAL A  82      28.942  22.893  23.044  1.00  5.00           N  
ATOM    631  CA  VAL A  82      30.111  22.237  22.470  1.00  5.75           C  
ATOM    632  C   VAL A  82      30.110  22.221  20.955  1.00  6.48           C  
ATOM    633  O   VAL A  82      29.254  21.581  20.354  1.00  6.64           O  
ATOM    634  CB  VAL A  82      30.224  20.779  23.001  1.00  6.05           C  
ATOM    635  CG1 VAL A  82      31.487  20.120  22.472  1.00  7.58           C  
ATOM    636  CG2 VAL A  82      30.228  20.753  24.529  1.00  6.48           C  
ATOM    637  N   ASP A  83      31.116  22.858  20.345  1.00  6.07           N  
ATOM    638  CA  ASP A  83      31.231  22.909  18.879  1.00  6.07           C  
ATOM    639  C   ASP A  83      32.157  21.839  18.315  1.00  6.70           C  
ATOM    640  O   ASP A  83      31.987  21.397  17.185  1.00  7.58           O  
ATOM    641  CB  ASP A  83      31.669  24.294  18.404  1.00  5.50           C  
ATOM    642  CG  ASP A  83      30.494  25.196  18.056  1.00  6.22           C  
ATOM    643  OD1 ASP A  83      29.336  24.724  18.051  1.00  7.68           O  
ATOM    644  OD2 ASP A  83      30.732  26.377  17.769  1.00  7.45           O  
ATOM    645  N   SER A  84      33.181  21.471  19.073  1.00  6.66           N  
ATOM    646  CA  SER A  84      34.077  20.416  18.647  1.00  6.79           C  
ATOM    647  C   SER A  84      34.647  19.705  19.864  1.00  6.79           C  
ATOM    648  O   SER A  84      34.518  20.175  21.000  1.00  6.96           O  
ATOM    649  CB  SER A  84      35.192  20.934  17.752  1.00  6.85           C  
ATOM    650  OG  SER A  84      35.903  19.821  17.247  1.00  7.31           O  
ATOM    651  N   TRP A  85      35.235  18.545  19.621  1.00  7.13           N  
ATOM    652  CA  TRP A  85      35.782  17.731  20.693  1.00  7.48           C  
ATOM    653  C   TRP A  85      36.910  16.877  20.137  1.00  8.52           C  
ATOM    654  O   TRP A  85      37.236  16.961  18.939  1.00  8.86           O  
ATOM    655  CB  TRP A  85      34.668  16.851  21.299  1.00  7.68           C  
ATOM    656  CG  TRP A  85      33.951  15.980  20.295  1.00  8.75           C  
ATOM    657  CD1 TRP A  85      34.296  14.712  19.922  1.00  9.79           C  
ATOM    658  CD2 TRP A  85      32.794  16.329  19.508  1.00  8.63           C  
ATOM    659  NE1 TRP A  85      33.439  14.256  18.944  1.00  9.96           N  
ATOM    660  CE2 TRP A  85      32.510  15.228  18.674  1.00  8.34           C  
ATOM    661  CE3 TRP A  85      31.975  17.465  19.428  1.00  8.91           C  
ATOM    662  CZ2 TRP A  85      31.443  15.228  17.771  1.00  8.03           C  
ATOM    663  CZ3 TRP A  85      30.916  17.456  18.524  1.00  9.49           C  
ATOM    664  CH2 TRP A  85      30.666  16.344  17.715  1.00  8.81           C  
ATOM    665  N   GLY A  86      37.522  16.089  21.011  1.00  8.48           N  
ATOM    666  CA  GLY A  86      38.608  15.223  20.604  1.00  8.50           C  
ATOM    667  C   GLY A  86      38.136  13.817  20.322  1.00  9.43           C  
ATOM    668  O   GLY A  86      37.387  13.563  19.371  1.00 10.88           O  
ATOM    669  N   THR A  87      38.521  12.900  21.187  1.00  9.32           N  
ATOM    670  CA  THR A  87      38.171  11.500  21.009  1.00 10.30           C  
ATOM    671  C   THR A  87      36.841  11.101  21.622  1.00 10.95           C  
ATOM    672  O   THR A  87      36.334  10.012  21.341  1.00 13.08           O  
ATOM    673  CB  THR A  87      39.259  10.595  21.621  1.00 10.08           C  
ATOM    674  OG1 THR A  87      39.501  11.003  22.977  1.00 11.54           O  
ATOM    675  CG2 THR A  87      40.557  10.691  20.816  1.00 11.32           C  
ATOM    676  N   TYR A  88      36.279  11.965  22.459  1.00 10.91           N  
ATOM    677  CA  TYR A  88      35.029  11.650  23.156  1.00 11.50           C  
ATOM    678  C   TYR A  88      33.969  12.725  22.975  1.00 10.14           C  
ATOM    679  O   TYR A  88      34.219  13.898  23.259  1.00  9.74           O  
ATOM    680  CB  TYR A  88      35.326  11.459  24.659  1.00 12.56           C  
ATOM    681  CG  TYR A  88      34.103  11.367  25.550  1.00 15.51           C  
ATOM    682  CD1 TYR A  88      33.263  10.262  25.493  1.00 17.62           C  
ATOM    683  CD2 TYR A  88      33.752  12.415  26.391  1.00 16.05           C  
ATOM    684  CE1 TYR A  88      32.098  10.215  26.241  1.00 18.53           C  
ATOM    685  CE2 TYR A  88      32.599  12.376  27.142  1.00 17.78           C  
ATOM    686  CZ  TYR A  88      31.769  11.279  27.060  1.00 19.28           C  
ATOM    687  OH  TYR A  88      30.580  11.273  27.764  1.00 21.63           O  
ATOM    688  N   ARG A  89      32.805  12.335  22.462  1.00 10.29           N  
ATOM    689  CA  ARG A  89      31.707  13.287  22.286  1.00  9.73           C  
ATOM    690  C   ARG A  89      30.882  13.221  23.567  1.00  9.24           C  
ATOM    691  O   ARG A  89      30.377  12.155  23.934  1.00  9.63           O  
ATOM    692  CB  ARG A  89      30.844  12.923  21.070  1.00  9.70           C  
ATOM    693  CG  ARG A  89      29.736  13.916  20.810  1.00  9.04           C  
ATOM    694  CD  ARG A  89      28.869  13.539  19.615  1.00  8.61           C  
ATOM    695  NE  ARG A  89      27.825  14.549  19.426  1.00  8.06           N  
ATOM    696  CZ  ARG A  89      26.568  14.415  19.846  1.00  7.30           C  
ATOM    697  NH1 ARG A  89      26.175  13.301  20.455  1.00  8.21           N  
ATOM    698  NH2 ARG A  89      25.735  15.441  19.751  1.00  8.63           N  
ATOM    699  N   PRO A  90      30.765  14.348  24.284  1.00  8.98           N  
ATOM    700  CA  PRO A  90      29.987  14.331  25.526  1.00  9.86           C  
ATOM    701  C   PRO A  90      28.492  14.125  25.302  1.00 10.87           C  
ATOM    702  O   PRO A  90      27.902  14.723  24.397  1.00 12.34           O  
ATOM    703  CB  PRO A  90      30.299  15.695  26.147  1.00 10.53           C  
ATOM    704  CG  PRO A  90      30.532  16.576  24.962  1.00 10.66           C  
ATOM    705  CD  PRO A  90      31.295  15.696  23.993  1.00 10.00           C  
ATOM    706  N   THR A  91      27.890  13.245  26.093  1.00 10.88           N  
ATOM    707  CA  THR A  91      26.455  12.991  25.983  1.00 12.78           C  
ATOM    708  C   THR A  91      25.877  12.865  27.392  1.00 13.02           C  
ATOM    709  O   THR A  91      26.618  12.865  28.375  1.00 15.00           O  
ATOM    710  CB  THR A  91      26.138  11.715  25.165  1.00 13.53           C  
ATOM    711  OG1 THR A  91      26.636  10.558  25.854  1.00 15.95           O  
ATOM    712  CG2 THR A  91      26.765  11.790  23.762  1.00 13.67           C  
ATOM    713  N   GLY A  92      24.557  12.797  27.495  1.00 12.40           N  
ATOM    714  CA  GLY A  92      23.909  12.671  28.793  1.00 12.19           C  
ATOM    715  C   GLY A  92      22.483  12.243  28.544  1.00 12.47           C  
ATOM    716  O   GLY A  92      22.234  11.458  27.626  1.00 12.93           O  
ATOM    717  N   THR A  93      21.551  12.749  29.348  1.00 11.12           N  
ATOM    718  CA  THR A  93      20.134  12.435  29.182  1.00 11.89           C  
ATOM    719  C   THR A  93      19.604  13.307  28.041  1.00 10.26           C  
ATOM    720  O   THR A  93      19.596  14.535  28.138  1.00 10.20           O  
ATOM    721  CB  THR A  93      19.373  12.731  30.486  1.00 12.72           C  
ATOM    722  OG1 THR A  93      19.927  11.922  31.532  1.00 14.34           O  
ATOM    723  CG2 THR A  93      17.887  12.428  30.339  1.00 13.42           C  
ATOM    724  N   TYR A  94      19.193  12.665  26.954  1.00 10.72           N  
ATOM    725  CA  TYR A  94      18.694  13.365  25.779  1.00 10.66           C  
ATOM    726  C   TYR A  94      17.373  14.098  26.027  1.00 10.63           C  
ATOM    727  O   TYR A  94      16.398  13.502  26.516  1.00 11.05           O  
ATOM    728  CB  TYR A  94      18.528  12.376  24.624  1.00 12.05           C  
ATOM    729  CG  TYR A  94      18.005  13.006  23.354  1.00 11.42           C  
ATOM    730  CD1 TYR A  94      18.845  13.720  22.512  1.00 12.30           C  
ATOM    731  CD2 TYR A  94      16.668  12.879  22.991  1.00 13.31           C  
ATOM    732  CE1 TYR A  94      18.374  14.283  21.347  1.00 12.81           C  
ATOM    733  CE2 TYR A  94      16.187  13.443  21.830  1.00 12.97           C  
ATOM    734  CZ  TYR A  94      17.044  14.143  21.011  1.00 12.96           C  
ATOM    735  OH  TYR A  94      16.566  14.715  19.856  1.00 14.70           O  
ATOM    736  N   LYS A  95      17.331  15.367  25.630  1.00  9.21           N  
ATOM    737  CA  LYS A  95      16.153  16.207  25.799  1.00 10.28           C  
ATOM    738  C   LYS A  95      15.519  16.634  24.483  1.00 10.67           C  
ATOM    739  O   LYS A  95      14.305  16.824  24.414  1.00 11.94           O  
ATOM    740  CB  LYS A  95      16.523  17.459  26.591  1.00 11.53           C  
ATOM    741  CG  LYS A  95      16.986  17.187  28.015  1.00 14.81           C  
ATOM    742  CD  LYS A  95      15.832  16.664  28.852  1.00 18.34           C  
ATOM    743  CE  LYS A  95      16.276  16.286  30.243  1.00 21.49           C  
ATOM    744  NZ  LYS A  95      15.151  15.604  30.936  1.00 25.81           N  
ATOM    745  N   GLY A  96      16.328  16.796  23.442  1.00  9.63           N  
ATOM    746  CA  GLY A  96      15.806  17.235  22.157  1.00  9.52           C  
ATOM    747  C   GLY A  96      16.940  17.838  21.352  1.00  9.31           C  
ATOM    748  O   GLY A  96      18.098  17.576  21.665  1.00  8.60           O  
ATOM    749  N   THR A  97      16.625  18.626  20.329  1.00  9.12           N  
ATOM    750  CA  THR A  97      17.656  19.255  19.497  1.00  9.34           C  
ATOM    751  C   THR A  97      17.336  20.716  19.253  1.00 10.18           C  
ATOM    752  O   THR A  97      16.202  21.168  19.477  1.00 11.43           O  
ATOM    753  CB  THR A  97      17.783  18.595  18.109  1.00  9.69           C  
ATOM    754  OG1 THR A  97      16.549  18.745  17.381  1.00 11.71           O  
ATOM    755  CG2 THR A  97      18.140  17.133  18.231  1.00  9.44           C  
ATOM    756  N   VAL A  98      18.350  21.464  18.834  1.00  9.67           N  
ATOM    757  CA  VAL A  98      18.182  22.869  18.498  1.00  9.58           C  
ATOM    758  C   VAL A  98      19.112  23.162  17.330  1.00  9.79           C  
ATOM    759  O   VAL A  98      20.251  22.681  17.297  1.00  9.42           O  
ATOM    760  CB  VAL A  98      18.484  23.825  19.695  1.00  9.89           C  
ATOM    761  CG1 VAL A  98      19.904  23.620  20.231  1.00 10.73           C  
ATOM    762  CG2 VAL A  98      18.297  25.280  19.261  1.00 11.43           C  
ATOM    763  N   LYS A  99      18.589  23.851  16.321  1.00  9.58           N  
ATOM    764  CA  LYS A  99      19.387  24.225  15.161  1.00 10.51           C  
ATOM    765  C   LYS A  99      19.801  25.669  15.390  1.00  9.66           C  
ATOM    766  O   LYS A  99      18.965  26.525  15.721  1.00 10.46           O  
ATOM    767  CB  LYS A  99      18.569  24.116  13.870  1.00 13.55           C  
ATOM    768  CG  LYS A  99      17.755  22.834  13.748  1.00 19.51           C  
ATOM    769  CD  LYS A  99      16.390  23.004  14.463  1.00 24.42           C  
ATOM    770  CE  LYS A  99      15.608  21.693  14.633  1.00 26.58           C  
ATOM    771  NZ  LYS A  99      16.312  20.718  15.519  1.00 26.87           N  
ATOM    772  N   SER A 100      21.097  25.942  15.280  1.00  8.51           N  
ATOM    773  CA  SER A 100      21.574  27.296  15.493  1.00  8.87           C  
ATOM    774  C   SER A 100      22.899  27.482  14.768  1.00  8.93           C  
ATOM    775  O   SER A 100      23.720  26.558  14.726  1.00  9.88           O  
ATOM    776  CB  SER A 100      21.774  27.544  17.004  1.00  9.71           C  
ATOM    777  OG  SER A 100      22.051  28.906  17.288  1.00 10.29           O  
ATOM    778  N   ASP A 101      23.095  28.666  14.196  1.00  8.29           N  
ATOM    779  CA  ASP A 101      24.349  28.998  13.530  1.00  9.37           C  
ATOM    780  C   ASP A 101      24.859  27.954  12.541  1.00 10.29           C  
ATOM    781  O   ASP A 101      26.048  27.644  12.522  1.00 11.25           O  
ATOM    782  CB  ASP A 101      25.425  29.286  14.587  1.00  8.66           C  
ATOM    783  CG  ASP A 101      24.956  30.279  15.620  1.00  9.02           C  
ATOM    784  OD1 ASP A 101      24.893  31.485  15.302  1.00 11.65           O  
ATOM    785  OD2 ASP A 101      24.614  29.852  16.745  1.00  8.07           O  
ATOM    786  N   GLY A 102      23.945  27.401  11.743  1.00 10.67           N  
ATOM    787  CA  GLY A 102      24.321  26.432  10.736  1.00 11.43           C  
ATOM    788  C   GLY A 102      24.519  25.009  11.199  1.00 12.16           C  
ATOM    789  O   GLY A 102      24.855  24.154  10.381  1.00 15.33           O  
ATOM    790  N   GLY A 103      24.333  24.738  12.487  1.00 10.79           N  
ATOM    791  CA  GLY A 103      24.515  23.385  12.969  1.00 10.20           C  
ATOM    792  C   GLY A 103      23.326  22.881  13.762  1.00  9.28           C  
ATOM    793  O   GLY A 103      22.434  23.662  14.107  1.00 10.35           O  
ATOM    794  N   THR A 104      23.268  21.566  13.961  1.00  8.90           N  
ATOM    795  CA  THR A 104      22.205  20.951  14.761  1.00  8.76           C  
ATOM    796  C   THR A 104      22.883  20.426  16.019  1.00  8.48           C  
ATOM    797  O   THR A 104      23.913  19.737  15.938  1.00  8.48           O  
ATOM    798  CB  THR A 104      21.534  19.803  14.025  1.00 10.19           C  
ATOM    799  OG1 THR A 104      20.980  20.317  12.806  1.00 13.49           O  
ATOM    800  CG2 THR A 104      20.421  19.188  14.883  1.00 10.05           C  
ATOM    801  N   TYR A 105      22.309  20.756  17.167  1.00  6.76           N  
ATOM    802  CA  TYR A 105      22.874  20.370  18.445  1.00  7.17           C  
ATOM    803  C   TYR A 105      21.913  19.492  19.225  1.00  7.84           C  
ATOM    804  O   TYR A 105      20.708  19.732  19.212  1.00  8.58           O  
ATOM    805  CB  TYR A 105      23.133  21.627  19.296  1.00  6.94           C  
ATOM    806  CG  TYR A 105      24.167  22.597  18.752  1.00  6.96           C  
ATOM    807  CD1 TYR A 105      23.855  23.458  17.707  1.00  7.57           C  
ATOM    808  CD2 TYR A 105      25.450  22.665  19.305  1.00  6.14           C  
ATOM    809  CE1 TYR A 105      24.781  24.360  17.226  1.00  8.29           C  
ATOM    810  CE2 TYR A 105      26.384  23.566  18.830  1.00  7.36           C  
ATOM    811  CZ  TYR A 105      26.044  24.412  17.793  1.00  7.95           C  
ATOM    812  OH  TYR A 105      26.948  25.354  17.321  1.00  8.58           O  
ATOM    813  N   ASP A 106      22.444  18.464  19.870  1.00  7.03           N  
ATOM    814  CA  ASP A 106      21.632  17.620  20.746  1.00  7.26           C  
ATOM    815  C   ASP A 106      21.657  18.314  22.102  1.00  6.47           C  
ATOM    816  O   ASP A 106      22.684  18.902  22.491  1.00  8.76           O  
ATOM    817  CB  ASP A 106      22.248  16.237  20.896  1.00  7.40           C  
ATOM    818  CG  ASP A 106      22.144  15.433  19.636  1.00  8.23           C  
ATOM    819  OD1 ASP A 106      21.059  15.475  19.022  1.00  8.43           O  
ATOM    820  OD2 ASP A 106      23.136  14.782  19.258  1.00  8.95           O  
ATOM    821  N   ILE A 107      20.549  18.251  22.826  1.00  6.53           N  
ATOM    822  CA  ILE A 107      20.455  18.862  24.149  1.00  7.02           C  
ATOM    823  C   ILE A 107      20.482  17.755  25.198  1.00  6.78           C  
ATOM    824  O   ILE A 107      19.710  16.796  25.118  1.00  7.02           O  
ATOM    825  CB  ILE A 107      19.154  19.682  24.286  1.00  7.71           C  
ATOM    826  CG1 ILE A 107      19.132  20.800  23.235  1.00  7.43           C  
ATOM    827  CG2 ILE A 107      19.030  20.241  25.707  1.00  6.90           C  
ATOM    828  CD1 ILE A 107      17.766  21.511  23.109  1.00  8.89           C  
ATOM    829  N   TYR A 108      21.375  17.884  26.170  1.00  6.86           N  
ATOM    830  CA  TYR A 108      21.508  16.883  27.230  1.00  7.04           C  
ATOM    831  C   TYR A 108      21.607  17.504  28.604  1.00  7.03           C  
ATOM    832  O   TYR A 108      22.017  18.662  28.746  1.00  6.26           O  
ATOM    833  CB  TYR A 108      22.812  16.085  27.086  1.00  7.69           C  
ATOM    834  CG  TYR A 108      23.010  15.349  25.788  1.00  8.59           C  
ATOM    835  CD1 TYR A 108      22.261  14.218  25.487  1.00  8.94           C  
ATOM    836  CD2 TYR A 108      23.982  15.759  24.879  1.00  8.12           C  
ATOM    837  CE1 TYR A 108      22.475  13.514  24.316  1.00  9.47           C  
ATOM    838  CE2 TYR A 108      24.202  15.066  23.710  1.00  8.64           C  
ATOM    839  CZ  TYR A 108      23.446  13.943  23.430  1.00 10.10           C  
ATOM    840  OH  TYR A 108      23.661  13.250  22.264  1.00  9.89           O  
ATOM    841  N   THR A 109      21.256  16.714  29.615  1.00  7.86           N  
ATOM    842  CA  THR A 109      21.464  17.139  30.997  1.00  8.51           C  
ATOM    843  C   THR A 109      22.241  16.027  31.670  1.00  8.81           C  
ATOM    844  O   THR A 109      22.132  14.843  31.296  1.00  9.00           O  
ATOM    845  CB  THR A 109      20.165  17.372  31.816  1.00  9.85           C  
ATOM    846  OG1 THR A 109      19.414  16.152  31.890  1.00 11.90           O  
ATOM    847  CG2 THR A 109      19.332  18.482  31.216  1.00 12.26           C  
ATOM    848  N   THR A 110      23.098  16.420  32.599  1.00  8.83           N  
ATOM    849  CA  THR A 110      23.872  15.481  33.399  1.00 10.03           C  
ATOM    850  C   THR A 110      23.956  16.096  34.794  1.00  9.97           C  
ATOM    851  O   THR A 110      23.591  17.256  35.004  1.00 10.75           O  
ATOM    852  CB  THR A 110      25.327  15.261  32.879  1.00 10.86           C  
ATOM    853  OG1 THR A 110      26.010  16.514  32.793  1.00 10.92           O  
ATOM    854  CG2 THR A 110      25.343  14.551  31.512  1.00 10.74           C  
ATOM    855  N   THR A 111      24.447  15.315  35.743  1.00 10.88           N  
ATOM    856  CA  THR A 111      24.609  15.775  37.109  1.00 11.05           C  
ATOM    857  C   THR A 111      25.998  15.365  37.562  1.00 11.49           C  
ATOM    858  O   THR A 111      26.474  14.287  37.214  1.00 12.19           O  
ATOM    859  CB  THR A 111      23.568  15.115  38.018  1.00 12.75           C  
ATOM    860  OG1 THR A 111      22.262  15.391  37.500  1.00 14.52           O  
ATOM    861  CG2 THR A 111      23.676  15.645  39.456  1.00 13.67           C  
ATOM    862  N   ARG A 112      26.671  16.268  38.262  1.00 10.99           N  
ATOM    863  CA  ARG A 112      27.998  16.011  38.821  1.00 12.03           C  
ATOM    864  C   ARG A 112      27.821  15.839  40.329  1.00 11.52           C  
ATOM    865  O   ARG A 112      27.089  16.599  40.970  1.00 11.79           O  
ATOM    866  CB  ARG A 112      28.931  17.190  38.548  1.00 14.43           C  
ATOM    867  CG  ARG A 112      29.282  17.340  37.094  1.00 16.00           C  
ATOM    868  CD  ARG A 112      30.386  16.391  36.694  1.00 19.98           C  
ATOM    869  NE  ARG A 112      31.687  16.993  36.964  1.00 23.53           N  
ATOM    870  CZ  ARG A 112      32.728  16.353  37.490  1.00 25.69           C  
ATOM    871  NH1 ARG A 112      32.640  15.065  37.816  1.00 26.95           N  
ATOM    872  NH2 ARG A 112      33.852  17.021  37.726  1.00 27.37           N  
ATOM    873  N   TYR A 113      28.468  14.823  40.881  1.00 11.46           N  
ATOM    874  CA  TYR A 113      28.369  14.521  42.306  1.00 12.13           C  
ATOM    875  C   TYR A 113      29.697  14.725  43.024  1.00 13.04           C  
ATOM    876  O   TYR A 113      30.714  14.134  42.632  1.00 13.85           O  
ATOM    877  CB  TYR A 113      27.901  13.072  42.495  1.00 12.63           C  
ATOM    878  CG  TYR A 113      26.568  12.790  41.828  1.00 13.18           C  
ATOM    879  CD1 TYR A 113      25.373  13.018  42.509  1.00 14.16           C  
ATOM    880  CD2 TYR A 113      26.508  12.336  40.517  1.00 13.55           C  
ATOM    881  CE1 TYR A 113      24.158  12.803  41.905  1.00 14.40           C  
ATOM    882  CE2 TYR A 113      25.287  12.115  39.899  1.00 13.89           C  
ATOM    883  CZ  TYR A 113      24.118  12.352  40.605  1.00 14.68           C  
ATOM    884  OH  TYR A 113      22.893  12.122  40.024  1.00 15.55           O  
ATOM    885  N   ASN A 114      29.668  15.545  44.075  1.00 12.95           N  
ATOM    886  CA  ASN A 114      30.849  15.844  44.894  1.00 13.07           C  
ATOM    887  C   ASN A 114      32.015  16.271  44.002  1.00 13.00           C  
ATOM    888  O   ASN A 114      33.131  15.742  44.100  1.00 13.38           O  
ATOM    889  CB  ASN A 114      31.239  14.610  45.719  1.00 14.70           C  
ATOM    890  CG  ASN A 114      32.215  14.943  46.839  1.00 15.89           C  
ATOM    891  OD1 ASN A 114      32.055  15.948  47.533  1.00 17.77           O  
ATOM    892  ND2 ASN A 114      33.204  14.086  47.039  1.00 17.35           N  
ATOM    893  N   ALA A 115      31.748  17.255  43.153  1.00 11.69           N  
ATOM    894  CA  ALA A 115      32.735  17.749  42.204  1.00 11.68           C  
ATOM    895  C   ALA A 115      33.032  19.210  42.472  1.00 11.60           C  
ATOM    896  O   ALA A 115      32.203  19.926  43.021  1.00 11.34           O  
ATOM    897  CB  ALA A 115      32.186  17.585  40.779  1.00 12.56           C  
ATOM    898  N   PRO A 116      34.221  19.680  42.065  1.00 12.27           N  
ATOM    899  CA  PRO A 116      34.581  21.085  42.282  1.00 13.00           C  
ATOM    900  C   PRO A 116      33.648  22.000  41.490  1.00 13.57           C  
ATOM    901  O   PRO A 116      33.305  21.710  40.337  1.00 13.91           O  
ATOM    902  CB  PRO A 116      36.007  21.169  41.724  1.00 13.75           C  
ATOM    903  CG  PRO A 116      36.513  19.756  41.785  1.00 15.47           C  
ATOM    904  CD  PRO A 116      35.309  18.942  41.401  1.00 13.17           C  
ATOM    905  N   SER A 117      33.212  23.089  42.109  1.00 13.88           N  
ATOM    906  CA  SER A 117      32.343  24.018  41.419  1.00 14.44           C  
ATOM    907  C   SER A 117      33.024  25.369  41.394  1.00 14.67           C  
ATOM    908  O   SER A 117      34.125  25.536  41.932  1.00 14.53           O  
ATOM    909  CB  SER A 117      30.999  24.141  42.131  1.00 15.38           C  
ATOM    910  OG  SER A 117      31.139  24.934  43.295  1.00 17.58           O  
ATOM    911  N   ILE A 118      32.322  26.349  40.842  1.00 14.22           N  
ATOM    912  CA  ILE A 118      32.835  27.699  40.728  1.00 16.04           C  
ATOM    913  C   ILE A 118      33.196  28.312  42.081  1.00 17.41           C  
ATOM    914  O   ILE A 118      34.165  29.049  42.173  1.00 18.47           O  
ATOM    915  CB  ILE A 118      31.828  28.599  39.968  1.00 15.36           C  
ATOM    916  CG1 ILE A 118      32.417  29.988  39.751  1.00 16.08           C  
ATOM    917  CG2 ILE A 118      30.496  28.666  40.702  1.00 14.47           C  
ATOM    918  CD1 ILE A 118      31.554  30.880  38.886  1.00 16.70           C  
ATOM    919  N   ASP A 119      32.453  27.951  43.125  1.00 19.80           N  
ATOM    920  CA  ASP A 119      32.665  28.478  44.480  1.00 22.05           C  
ATOM    921  C   ASP A 119      33.808  27.826  45.245  1.00 22.75           C  
ATOM    922  O   ASP A 119      34.069  28.199  46.397  1.00 24.19           O  
ATOM    923  CB  ASP A 119      31.398  28.285  45.324  1.00 24.51           C  
ATOM    924  CG  ASP A 119      30.259  29.194  44.905  1.00 26.62           C  
ATOM    925  OD1 ASP A 119      30.530  30.349  44.528  1.00 27.28           O  
ATOM    926  OD2 ASP A 119      29.088  28.748  44.981  1.00 29.67           O  
ATOM    927  N   GLY A 120      34.481  26.857  44.632  1.00 21.47           N  
ATOM    928  CA  GLY A 120      35.541  26.155  45.333  1.00 21.00           C  
ATOM    929  C   GLY A 120      34.885  25.008  46.091  1.00 20.33           C  
ATOM    930  O   GLY A 120      33.652  24.869  46.081  1.00 21.73           O  
ATOM    931  N   ASP A 121      35.684  24.198  46.769  1.00 18.93           N  
ATOM    932  CA  ASP A 121      35.169  23.050  47.511  1.00 17.86           C  
ATOM    933  C   ASP A 121      34.452  22.074  46.569  1.00 17.28           C  
ATOM    934  O   ASP A 121      34.741  22.070  45.368  1.00 20.06           O  
ATOM    935  CB  ASP A 121      34.302  23.503  48.697  1.00 16.46           C  
ATOM    936  CG  ASP A 121      35.132  24.185  49.775  1.00 16.11           C  
ATOM    937  OD1 ASP A 121      36.292  23.763  49.956  1.00 16.31           O  
ATOM    938  OD2 ASP A 121      34.646  25.148  50.405  1.00 16.02           O  
ATOM    939  N   ARG A 122      33.561  21.236  47.087  1.00 14.83           N  
ATOM    940  CA  ARG A 122      32.882  20.255  46.247  1.00 13.59           C  
ATOM    941  C   ARG A 122      31.396  20.221  46.524  1.00 12.41           C  
ATOM    942  O   ARG A 122      30.976  20.405  47.660  1.00 12.78           O  
ATOM    943  CB  ARG A 122      33.446  18.860  46.507  1.00 14.66           C  
ATOM    944  CG  ARG A 122      34.890  18.684  46.090  1.00 20.36           C  
ATOM    945  CD  ARG A 122      35.349  17.282  46.391  1.00 24.86           C  
ATOM    946  NE  ARG A 122      36.676  17.015  45.851  1.00 29.36           N  
ATOM    947  CZ  ARG A 122      37.044  15.857  45.308  1.00 32.11           C  
ATOM    948  NH1 ARG A 122      36.180  14.850  45.222  1.00 33.62           N  
ATOM    949  NH2 ARG A 122      38.292  15.689  44.887  1.00 33.46           N  
ATOM    950  N   THR A 123      30.600  19.955  45.493  1.00 11.55           N  
ATOM    951  CA  THR A 123      29.160  19.877  45.681  1.00 11.24           C  
ATOM    952  C   THR A 123      28.522  19.112  44.526  1.00 11.36           C  
ATOM    953  O   THR A 123      29.221  18.583  43.656  1.00 11.87           O  
ATOM    954  CB  THR A 123      28.537  21.284  45.839  1.00 11.75           C  
ATOM    955  OG1 THR A 123      27.239  21.163  46.437  1.00 13.15           O  
ATOM    956  CG2 THR A 123      28.436  22.008  44.492  1.00 11.87           C  
ATOM    957  N   THR A 124      27.201  18.988  44.572  1.00 10.37           N  
ATOM    958  CA  THR A 124      26.456  18.292  43.532  1.00 11.56           C  
ATOM    959  C   THR A 124      25.701  19.357  42.721  1.00 11.72           C  
ATOM    960  O   THR A 124      25.029  20.226  43.286  1.00 12.47           O  
ATOM    961  CB  THR A 124      25.470  17.292  44.164  1.00 11.78           C  
ATOM    962  OG1 THR A 124      26.210  16.228  44.796  1.00 13.61           O  
ATOM    963  CG2 THR A 124      24.529  16.727  43.104  1.00 12.80           C  
ATOM    964  N   PHE A 125      25.836  19.318  41.400  1.00  9.98           N  
ATOM    965  CA  PHE A 125      25.169  20.312  40.564  1.00  9.84           C  
ATOM    966  C   PHE A 125      24.813  19.750  39.202  1.00  9.32           C  
ATOM    967  O   PHE A 125      25.357  18.727  38.777  1.00  9.74           O  
ATOM    968  CB  PHE A 125      26.041  21.579  40.413  1.00 10.29           C  
ATOM    969  CG  PHE A 125      27.425  21.313  39.877  1.00 10.47           C  
ATOM    970  CD1 PHE A 125      27.668  21.289  38.506  1.00 10.34           C  
ATOM    971  CD2 PHE A 125      28.485  21.065  40.745  1.00 10.42           C  
ATOM    972  CE1 PHE A 125      28.937  21.019  38.014  1.00 10.75           C  
ATOM    973  CE2 PHE A 125      29.754  20.795  40.258  1.00 10.28           C  
ATOM    974  CZ  PHE A 125      29.975  20.772  38.883  1.00 10.45           C  
ATOM    975  N   THR A 126      23.878  20.417  38.536  1.00  9.94           N  
ATOM    976  CA  THR A 126      23.427  20.017  37.212  1.00 10.22           C  
ATOM    977  C   THR A 126      24.225  20.726  36.126  1.00  9.14           C  
ATOM    978  O   THR A 126      24.719  21.846  36.325  1.00  9.57           O  
ATOM    979  CB  THR A 126      21.953  20.385  37.015  1.00 13.30           C  
ATOM    980  OG1 THR A 126      21.197  19.903  38.132  1.00 16.04           O  
ATOM    981  CG2 THR A 126      21.404  19.742  35.746  1.00 15.05           C  
ATOM    982  N   GLN A 127      24.385  20.035  35.003  1.00  8.81           N  
ATOM    983  CA  GLN A 127      25.079  20.570  33.832  1.00  8.30           C  
ATOM    984  C   GLN A 127      24.086  20.550  32.667  1.00  8.16           C  
ATOM    985  O   GLN A 127      23.337  19.574  32.500  1.00  9.32           O  
ATOM    986  CB  GLN A 127      26.269  19.690  33.449  1.00  8.54           C  
ATOM    987  CG  GLN A 127      27.314  19.489  34.538  1.00  9.02           C  
ATOM    988  CD  GLN A 127      28.409  18.539  34.090  1.00 10.06           C  
ATOM    989  OE1 GLN A 127      28.165  17.359  33.850  1.00 11.84           O  
ATOM    990  NE2 GLN A 127      29.604  19.058  33.920  1.00 10.08           N  
ATOM    991  N   TYR A 128      24.050  21.638  31.910  1.00  7.31           N  
ATOM    992  CA  TYR A 128      23.190  21.731  30.722  1.00  6.89           C  
ATOM    993  C   TYR A 128      24.143  21.705  29.537  1.00  6.84           C  
ATOM    994  O   TYR A 128      25.162  22.412  29.549  1.00  7.00           O  
ATOM    995  CB  TYR A 128      22.439  23.054  30.673  1.00  7.03           C  
ATOM    996  CG  TYR A 128      21.344  23.233  31.685  1.00  7.37           C  
ATOM    997  CD1 TYR A 128      20.889  22.172  32.460  1.00  8.14           C  
ATOM    998  CD2 TYR A 128      20.762  24.478  31.860  1.00  8.11           C  
ATOM    999  CE1 TYR A 128      19.872  22.360  33.388  1.00  9.59           C  
ATOM   1000  CE2 TYR A 128      19.753  24.677  32.780  1.00  8.85           C  
ATOM   1001  CZ  TYR A 128      19.314  23.618  33.539  1.00  8.74           C  
ATOM   1002  OH  TYR A 128      18.304  23.827  34.460  1.00 10.45           O  
ATOM   1003  N   TRP A 129      23.786  20.939  28.510  1.00  6.33           N  
ATOM   1004  CA  TRP A 129      24.629  20.830  27.316  1.00  5.80           C  
ATOM   1005  C   TRP A 129      23.889  20.959  26.002  1.00  7.10           C  
ATOM   1006  O   TRP A 129      22.758  20.486  25.880  1.00  7.11           O  
ATOM   1007  CB  TRP A 129      25.264  19.434  27.197  1.00  6.15           C  
ATOM   1008  CG  TRP A 129      26.022  18.916  28.364  1.00  7.19           C  
ATOM   1009  CD1 TRP A 129      25.501  18.423  29.525  1.00  7.69           C  
ATOM   1010  CD2 TRP A 129      27.448  18.784  28.475  1.00  7.77           C  
ATOM   1011  NE1 TRP A 129      26.509  17.991  30.349  1.00  8.78           N  
ATOM   1012  CE2 TRP A 129      27.716  18.201  29.728  1.00  7.99           C  
ATOM   1013  CE3 TRP A 129      28.522  19.099  27.630  1.00  7.43           C  
ATOM   1014  CZ2 TRP A 129      29.021  17.922  30.162  1.00  8.28           C  
ATOM   1015  CZ3 TRP A 129      29.810  18.818  28.061  1.00  8.36           C  
ATOM   1016  CH2 TRP A 129      30.047  18.237  29.313  1.00  9.01           C  
ATOM   1017  N   SER A 130      24.533  21.634  25.050  1.00  6.37           N  
ATOM   1018  CA  SER A 130      24.102  21.648  23.654  1.00  5.65           C  
ATOM   1019  C   SER A 130      25.390  21.110  23.025  1.00  5.76           C  
ATOM   1020  O   SER A 130      26.453  21.717  23.210  1.00  6.51           O  
ATOM   1021  CB  SER A 130      23.798  23.039  23.104  1.00  7.12           C  
ATOM   1022  OG  SER A 130      22.459  23.411  23.408  1.00  6.86           O  
ATOM   1023  N   VAL A 131      25.319  19.949  22.380  1.00  5.13           N  
ATOM   1024  CA  VAL A 131      26.498  19.332  21.758  1.00  6.17           C  
ATOM   1025  C   VAL A 131      26.247  19.160  20.261  1.00  6.11           C  
ATOM   1026  O   VAL A 131      25.290  18.499  19.857  1.00  6.96           O  
ATOM   1027  CB  VAL A 131      26.804  17.958  22.398  1.00  6.21           C  
ATOM   1028  CG1 VAL A 131      28.108  17.387  21.823  1.00  7.21           C  
ATOM   1029  CG2 VAL A 131      26.920  18.093  23.922  1.00  8.46           C  
ATOM   1030  N   ARG A 132      27.080  19.773  19.424  1.00  6.43           N  
ATOM   1031  CA  ARG A 132      26.879  19.677  17.982  1.00  5.69           C  
ATOM   1032  C   ARG A 132      26.869  18.202  17.550  1.00  6.19           C  
ATOM   1033  O   ARG A 132      27.604  17.381  18.100  1.00  6.18           O  
ATOM   1034  CB  ARG A 132      27.973  20.451  17.249  1.00  6.42           C  
ATOM   1035  CG  ARG A 132      27.494  21.097  15.954  1.00  7.29           C  
ATOM   1036  CD  ARG A 132      28.582  22.053  15.451  1.00  7.89           C  
ATOM   1037  NE  ARG A 132      28.239  22.752  14.215  1.00 10.10           N  
ATOM   1038  CZ  ARG A 132      28.396  22.240  12.999  1.00 10.26           C  
ATOM   1039  NH1 ARG A 132      28.875  21.010  12.846  1.00  9.86           N  
ATOM   1040  NH2 ARG A 132      28.120  22.983  11.934  1.00 11.85           N  
ATOM   1041  N   GLN A 133      26.021  17.855  16.581  1.00  7.10           N  
ATOM   1042  CA  GLN A 133      25.941  16.461  16.143  1.00  7.59           C  
ATOM   1043  C   GLN A 133      27.190  15.996  15.411  1.00  7.01           C  
ATOM   1044  O   GLN A 133      27.544  14.820  15.480  1.00  8.26           O  
ATOM   1045  CB  GLN A 133      24.676  16.216  15.318  1.00  8.18           C  
ATOM   1046  CG  GLN A 133      23.410  16.324  16.168  1.00  7.94           C  
ATOM   1047  CD  GLN A 133      22.137  15.987  15.411  1.00  8.89           C  
ATOM   1048  OE1 GLN A 133      21.094  15.707  16.024  1.00 12.31           O  
ATOM   1049  NE2 GLN A 133      22.206  16.004  14.096  1.00  7.45           N  
ATOM   1050  N   SER A 134      27.828  16.924  14.702  1.00  7.17           N  
ATOM   1051  CA  SER A 134      29.085  16.668  13.987  1.00  8.01           C  
ATOM   1052  C   SER A 134      30.020  17.819  14.387  1.00  8.06           C  
ATOM   1053  O   SER A 134      29.554  18.908  14.741  1.00  7.85           O  
ATOM   1054  CB  SER A 134      28.855  16.648  12.467  1.00 10.34           C  
ATOM   1055  OG  SER A 134      28.346  17.886  12.001  1.00 11.70           O  
ATOM   1056  N   LYS A 135      31.328  17.583  14.356  1.00  7.33           N  
ATOM   1057  CA  LYS A 135      32.278  18.630  14.724  1.00  7.86           C  
ATOM   1058  C   LYS A 135      32.211  19.821  13.784  1.00  8.51           C  
ATOM   1059  O   LYS A 135      32.131  19.662  12.554  1.00 10.36           O  
ATOM   1060  CB  LYS A 135      33.721  18.096  14.740  1.00  7.67           C  
ATOM   1061  CG  LYS A 135      33.955  17.003  15.752  1.00  9.33           C  
ATOM   1062  CD  LYS A 135      35.391  16.523  15.757  1.00  9.91           C  
ATOM   1063  CE  LYS A 135      35.552  15.335  16.689  1.00 11.58           C  
ATOM   1064  NZ  LYS A 135      36.997  14.948  16.847  1.00 13.64           N  
ATOM   1065  N   ARG A 136      32.232  21.020  14.354  1.00  8.88           N  
ATOM   1066  CA  ARG A 136      32.231  22.226  13.551  1.00  9.10           C  
ATOM   1067  C   ARG A 136      33.661  22.411  13.034  1.00  9.52           C  
ATOM   1068  O   ARG A 136      34.619  22.261  13.789  1.00 10.25           O  
ATOM   1069  CB  ARG A 136      31.839  23.432  14.398  1.00  9.03           C  
ATOM   1070  CG  ARG A 136      31.492  24.672  13.597  1.00  8.94           C  
ATOM   1071  CD  ARG A 136      30.966  25.746  14.517  1.00  8.64           C  
ATOM   1072  NE  ARG A 136      30.394  26.881  13.803  1.00  8.31           N  
ATOM   1073  CZ  ARG A 136      29.640  27.822  14.367  1.00  7.52           C  
ATOM   1074  NH1 ARG A 136      29.360  27.773  15.664  1.00  8.19           N  
ATOM   1075  NH2 ARG A 136      29.142  28.809  13.635  1.00  8.39           N  
ATOM   1076  N   PRO A 137      33.826  22.672  11.729  1.00 10.49           N  
ATOM   1077  CA  PRO A 137      35.185  22.867  11.198  1.00 10.93           C  
ATOM   1078  C   PRO A 137      35.824  24.050  11.926  1.00 10.44           C  
ATOM   1079  O   PRO A 137      35.125  24.978  12.334  1.00 12.33           O  
ATOM   1080  CB  PRO A 137      34.922  23.241   9.741  1.00 12.26           C  
ATOM   1081  CG  PRO A 137      33.681  22.493   9.427  1.00 12.17           C  
ATOM   1082  CD  PRO A 137      32.827  22.722  10.649  1.00 11.02           C  
ATOM   1083  N   THR A 138      37.130  24.009  12.138  1.00 10.62           N  
ATOM   1084  CA  THR A 138      37.800  25.106  12.816  1.00 10.83           C  
ATOM   1085  C   THR A 138      38.657  25.903  11.836  1.00 10.80           C  
ATOM   1086  O   THR A 138      38.820  25.499  10.684  1.00 12.68           O  
ATOM   1087  CB  THR A 138      38.651  24.604  13.993  1.00 11.52           C  
ATOM   1088  OG1 THR A 138      39.583  23.612  13.534  1.00 13.05           O  
ATOM   1089  CG2 THR A 138      37.741  24.005  15.082  1.00 11.86           C  
ATOM   1090  N   GLY A 139      39.136  27.061  12.273  1.00 10.60           N  
ATOM   1091  CA  GLY A 139      39.959  27.894  11.414  1.00 11.30           C  
ATOM   1092  C   GLY A 139      39.159  29.010  10.764  1.00 11.97           C  
ATOM   1093  O   GLY A 139      39.726  29.906  10.143  1.00 14.29           O  
ATOM   1094  N   SER A 140      37.842  28.967  10.934  1.00 10.88           N  
ATOM   1095  CA  SER A 140      36.949  29.970  10.380  1.00 11.58           C  
ATOM   1096  C   SER A 140      36.306  30.811  11.470  1.00  9.96           C  
ATOM   1097  O   SER A 140      36.390  30.478  12.657  1.00 10.78           O  
ATOM   1098  CB  SER A 140      35.835  29.288   9.591  1.00 13.34           C  
ATOM   1099  OG  SER A 140      36.340  28.697   8.411  1.00 17.69           O  
ATOM   1100  N   ASN A 141      35.703  31.923  11.063  1.00  9.89           N  
ATOM   1101  CA  ASN A 141      34.993  32.807  11.984  1.00 10.49           C  
ATOM   1102  C   ASN A 141      33.640  32.158  12.284  1.00 10.43           C  
ATOM   1103  O   ASN A 141      32.776  32.065  11.407  1.00 11.55           O  
ATOM   1104  CB  ASN A 141      34.786  34.184  11.350  1.00 10.96           C  
ATOM   1105  CG  ASN A 141      36.082  34.948  11.183  1.00 13.42           C  
ATOM   1106  OD1 ASN A 141      37.064  34.693  11.888  1.00 12.05           O  
ATOM   1107  ND2 ASN A 141      36.086  35.904  10.271  1.00 15.36           N  
ATOM   1108  N   ALA A 142      33.466  31.725  13.527  1.00  9.76           N  
ATOM   1109  CA  ALA A 142      32.256  31.037  13.953  1.00 10.13           C  
ATOM   1110  C   ALA A 142      31.455  31.885  14.913  1.00 10.62           C  
ATOM   1111  O   ALA A 142      31.999  32.725  15.636  1.00 11.70           O  
ATOM   1112  CB  ALA A 142      32.617  29.704  14.601  1.00 10.00           C  
ATOM   1113  N   THR A 143      30.155  31.642  14.923  1.00  9.74           N  
ATOM   1114  CA  THR A 143      29.242  32.363  15.781  1.00  9.25           C  
ATOM   1115  C   THR A 143      28.389  31.403  16.597  1.00  9.11           C  
ATOM   1116  O   THR A 143      28.016  30.326  16.125  1.00  9.03           O  
ATOM   1117  CB  THR A 143      28.283  33.225  14.939  1.00 11.00           C  
ATOM   1118  OG1 THR A 143      29.053  34.082  14.078  1.00 14.18           O  
ATOM   1119  CG2 THR A 143      27.385  34.067  15.818  1.00 12.83           C  
ATOM   1120  N   ILE A 144      28.194  31.746  17.863  1.00  7.13           N  
ATOM   1121  CA  ILE A 144      27.304  30.986  18.727  1.00  7.74           C  
ATOM   1122  C   ILE A 144      26.265  32.001  19.216  1.00  7.23           C  
ATOM   1123  O   ILE A 144      26.593  32.933  19.956  1.00  8.19           O  
ATOM   1124  CB  ILE A 144      28.027  30.342  19.926  1.00  7.04           C  
ATOM   1125  CG1 ILE A 144      28.979  29.244  19.435  1.00  8.21           C  
ATOM   1126  CG2 ILE A 144      26.985  29.787  20.923  1.00  8.51           C  
ATOM   1127  CD1 ILE A 144      29.806  28.602  20.538  1.00  8.35           C  
ATOM   1128  N   THR A 145      25.035  31.864  18.720  1.00  7.20           N  
ATOM   1129  CA  THR A 145      23.924  32.744  19.100  1.00  7.68           C  
ATOM   1130  C   THR A 145      23.329  32.081  20.343  1.00  7.81           C  
ATOM   1131  O   THR A 145      22.438  31.222  20.265  1.00  7.88           O  
ATOM   1132  CB  THR A 145      22.919  32.843  17.945  1.00  7.89           C  
ATOM   1133  OG1 THR A 145      23.606  33.321  16.778  1.00  9.53           O  
ATOM   1134  CG2 THR A 145      21.803  33.823  18.287  1.00  9.07           C  
ATOM   1135  N   PHE A 146      23.865  32.471  21.493  1.00  7.74           N  
ATOM   1136  CA  PHE A 146      23.491  31.852  22.752  1.00  7.32           C  
ATOM   1137  C   PHE A 146      22.024  31.901  23.105  1.00  7.58           C  
ATOM   1138  O   PHE A 146      21.505  30.950  23.693  1.00  7.49           O  
ATOM   1139  CB  PHE A 146      24.377  32.379  23.887  1.00  7.94           C  
ATOM   1140  CG  PHE A 146      24.242  31.621  25.177  1.00  7.49           C  
ATOM   1141  CD1 PHE A 146      24.328  30.232  25.206  1.00  8.17           C  
ATOM   1142  CD2 PHE A 146      24.058  32.305  26.370  1.00  9.15           C  
ATOM   1143  CE1 PHE A 146      24.237  29.542  26.412  1.00 10.29           C  
ATOM   1144  CE2 PHE A 146      23.965  31.619  27.577  1.00 10.09           C  
ATOM   1145  CZ  PHE A 146      24.056  30.240  27.594  1.00  9.32           C  
ATOM   1146  N   THR A 147      21.338  32.952  22.666  1.00  7.22           N  
ATOM   1147  CA  THR A 147      19.918  33.072  22.955  1.00  8.76           C  
ATOM   1148  C   THR A 147      19.114  31.877  22.401  1.00  8.56           C  
ATOM   1149  O   THR A 147      18.151  31.435  23.034  1.00  8.95           O  
ATOM   1150  CB  THR A 147      19.354  34.393  22.407  1.00  9.29           C  
ATOM   1151  OG1 THR A 147      17.967  34.498  22.753  1.00 17.29           O  
ATOM   1152  CG2 THR A 147      19.457  34.420  20.925  1.00 10.80           C  
ATOM   1153  N   ASN A 148      19.524  31.330  21.253  1.00  7.98           N  
ATOM   1154  CA  ASN A 148      18.827  30.180  20.665  1.00  8.94           C  
ATOM   1155  C   ASN A 148      18.911  28.965  21.582  1.00  8.77           C  
ATOM   1156  O   ASN A 148      17.961  28.193  21.694  1.00  9.24           O  
ATOM   1157  CB  ASN A 148      19.411  29.788  19.306  1.00 10.27           C  
ATOM   1158  CG  ASN A 148      19.114  30.794  18.212  1.00 12.90           C  
ATOM   1159  OD1 ASN A 148      19.841  30.864  17.205  1.00 15.60           O  
ATOM   1160  ND2 ASN A 148      18.061  31.573  18.384  1.00 11.65           N  
ATOM   1161  N   HIS A 149      20.056  28.802  22.243  1.00  7.86           N  
ATOM   1162  CA  HIS A 149      20.266  27.685  23.156  1.00  7.11           C  
ATOM   1163  C   HIS A 149      19.484  27.876  24.442  1.00  7.00           C  
ATOM   1164  O   HIS A 149      18.794  26.963  24.882  1.00  7.91           O  
ATOM   1165  CB  HIS A 149      21.761  27.498  23.433  1.00  6.40           C  
ATOM   1166  CG  HIS A 149      22.528  27.086  22.215  1.00  6.30           C  
ATOM   1167  ND1 HIS A 149      22.660  25.767  21.836  1.00  7.14           N  
ATOM   1168  CD2 HIS A 149      23.154  27.817  21.263  1.00  7.01           C  
ATOM   1169  CE1 HIS A 149      23.334  25.705  20.701  1.00  7.65           C  
ATOM   1170  NE2 HIS A 149      23.645  26.935  20.333  1.00  7.59           N  
ATOM   1171  N   VAL A 150      19.544  29.080  25.005  1.00  6.86           N  
ATOM   1172  CA  VAL A 150      18.811  29.389  26.227  1.00  7.61           C  
ATOM   1173  C   VAL A 150      17.311  29.135  26.017  1.00  8.52           C  
ATOM   1174  O   VAL A 150      16.653  28.493  26.846  1.00  8.81           O  
ATOM   1175  CB  VAL A 150      19.036  30.850  26.637  1.00  7.83           C  
ATOM   1176  CG1 VAL A 150      18.107  31.227  27.797  1.00  8.84           C  
ATOM   1177  CG2 VAL A 150      20.506  31.049  27.034  1.00  8.37           C  
ATOM   1178  N   ASN A 151      16.793  29.571  24.876  1.00  9.29           N  
ATOM   1179  CA  ASN A 151      15.377  29.387  24.586  1.00 11.24           C  
ATOM   1180  C   ASN A 151      14.995  27.929  24.381  1.00 10.59           C  
ATOM   1181  O   ASN A 151      13.959  27.479  24.883  1.00 10.88           O  
ATOM   1182  CB  ASN A 151      14.959  30.261  23.408  1.00 13.92           C  
ATOM   1183  CG  ASN A 151      14.940  31.732  23.777  1.00 17.37           C  
ATOM   1184  OD1 ASN A 151      14.704  32.075  24.939  1.00 22.68           O  
ATOM   1185  ND2 ASN A 151      15.207  32.605  22.812  1.00 19.98           N  
ATOM   1186  N   ALA A 152      15.828  27.182  23.664  1.00  9.29           N  
ATOM   1187  CA  ALA A 152      15.562  25.759  23.458  1.00  8.80           C  
ATOM   1188  C   ALA A 152      15.632  25.020  24.793  1.00  9.40           C  
ATOM   1189  O   ALA A 152      14.815  24.133  25.072  1.00  9.19           O  
ATOM   1190  CB  ALA A 152      16.558  25.166  22.472  1.00 10.43           C  
ATOM   1191  N   TRP A 153      16.595  25.387  25.631  1.00  8.90           N  
ATOM   1192  CA  TRP A 153      16.726  24.743  26.929  1.00  9.07           C  
ATOM   1193  C   TRP A 153      15.482  25.006  27.779  1.00  9.85           C  
ATOM   1194  O   TRP A 153      14.947  24.095  28.407  1.00 10.33           O  
ATOM   1195  CB  TRP A 153      17.971  25.244  27.669  1.00  8.30           C  
ATOM   1196  CG  TRP A 153      19.288  24.848  27.032  1.00  8.37           C  
ATOM   1197  CD1 TRP A 153      19.484  23.956  26.007  1.00  8.49           C  
ATOM   1198  CD2 TRP A 153      20.589  25.339  27.394  1.00  8.13           C  
ATOM   1199  NE1 TRP A 153      20.832  23.863  25.715  1.00  8.81           N  
ATOM   1200  CE2 TRP A 153      21.527  24.700  26.550  1.00  7.94           C  
ATOM   1201  CE3 TRP A 153      21.051  26.258  28.349  1.00  8.37           C  
ATOM   1202  CZ2 TRP A 153      22.904  24.953  26.632  1.00  8.15           C  
ATOM   1203  CZ3 TRP A 153      22.415  26.510  28.427  1.00  8.80           C  
ATOM   1204  CH2 TRP A 153      23.323  25.858  27.575  1.00  9.37           C  
ATOM   1205  N   LYS A 154      15.012  26.248  27.755  1.00 10.78           N  
ATOM   1206  CA  LYS A 154      13.832  26.648  28.519  1.00 12.47           C  
ATOM   1207  C   LYS A 154      12.617  25.810  28.103  1.00 12.90           C  
ATOM   1208  O   LYS A 154      11.833  25.386  28.952  1.00 12.34           O  
ATOM   1209  CB  LYS A 154      13.566  28.131  28.271  1.00 14.87           C  
ATOM   1210  CG  LYS A 154      12.615  28.802  29.224  1.00 20.58           C  
ATOM   1211  CD  LYS A 154      12.621  30.311  28.967  1.00 23.50           C  
ATOM   1212  CE  LYS A 154      14.057  30.851  28.943  1.00 25.16           C  
ATOM   1213  NZ  LYS A 154      14.163  32.323  28.736  1.00 28.61           N  
ATOM   1214  N   SER A 155      12.504  25.515  26.812  1.00 13.20           N  
ATOM   1215  CA  SER A 155      11.382  24.731  26.301  1.00 14.59           C  
ATOM   1216  C   SER A 155      11.379  23.294  26.820  1.00 15.91           C  
ATOM   1217  O   SER A 155      10.355  22.610  26.755  1.00 15.72           O  
ATOM   1218  CB  SER A 155      11.364  24.748  24.772  1.00 16.58           C  
ATOM   1219  OG  SER A 155      12.302  23.830  24.229  1.00 19.14           O  
ATOM   1220  N   HIS A 156      12.526  22.823  27.308  1.00 14.66           N  
ATOM   1221  CA  HIS A 156      12.622  21.473  27.856  1.00 14.83           C  
ATOM   1222  C   HIS A 156      12.757  21.496  29.377  1.00 14.85           C  
ATOM   1223  O   HIS A 156      13.253  20.542  29.981  1.00 15.82           O  
ATOM   1224  CB  HIS A 156      13.793  20.711  27.229  1.00 16.07           C  
ATOM   1225  CG  HIS A 156      13.633  20.467  25.766  1.00 17.79           C  
ATOM   1226  ND1 HIS A 156      14.196  21.278  24.806  1.00 18.42           N  
ATOM   1227  CD2 HIS A 156      12.951  19.511  25.094  1.00 17.63           C  
ATOM   1228  CE1 HIS A 156      13.874  20.832  23.606  1.00 17.71           C  
ATOM   1229  NE2 HIS A 156      13.119  19.760  23.755  1.00 19.86           N  
ATOM   1230  N   GLY A 157      12.320  22.593  29.989  1.00 13.46           N  
ATOM   1231  CA  GLY A 157      12.389  22.725  31.435  1.00 13.69           C  
ATOM   1232  C   GLY A 157      13.783  22.914  32.030  1.00 14.02           C  
ATOM   1233  O   GLY A 157      13.978  22.708  33.221  1.00 15.43           O  
ATOM   1234  N   MET A 158      14.744  23.327  31.211  1.00 11.64           N  
ATOM   1235  CA  MET A 158      16.116  23.550  31.662  1.00 11.75           C  
ATOM   1236  C   MET A 158      16.298  25.048  31.846  1.00 11.56           C  
ATOM   1237  O   MET A 158      16.701  25.759  30.924  1.00 11.60           O  
ATOM   1238  CB  MET A 158      17.102  23.010  30.618  1.00 10.25           C  
ATOM   1239  CG  MET A 158      17.037  21.502  30.454  1.00 11.19           C  
ATOM   1240  SD  MET A 158      17.774  20.925  28.937  1.00 11.75           S  
ATOM   1241  CE  MET A 158      16.756  21.615  27.755  1.00 19.79           C  
ATOM   1242  N   ASN A 159      15.965  25.521  33.038  1.00 12.11           N  
ATOM   1243  CA  ASN A 159      16.052  26.936  33.350  1.00 12.75           C  
ATOM   1244  C   ASN A 159      17.348  27.288  34.046  1.00 12.47           C  
ATOM   1245  O   ASN A 159      17.790  26.592  34.961  1.00 12.34           O  
ATOM   1246  CB  ASN A 159      14.849  27.348  34.199  1.00 16.25           C  
ATOM   1247  CG  ASN A 159      13.536  27.094  33.482  1.00 17.84           C  
ATOM   1248  OD1 ASN A 159      12.776  26.195  33.848  1.00 22.73           O  
ATOM   1249  ND2 ASN A 159      13.308  27.822  32.403  1.00 20.24           N  
ATOM   1250  N   LEU A 160      17.965  28.367  33.589  1.00 12.09           N  
ATOM   1251  CA  LEU A 160      19.223  28.816  34.160  1.00 13.53           C  
ATOM   1252  C   LEU A 160      18.995  29.587  35.463  1.00 14.50           C  
ATOM   1253  O   LEU A 160      17.872  30.016  35.747  1.00 15.22           O  
ATOM   1254  CB  LEU A 160      19.981  29.661  33.128  1.00 13.61           C  
ATOM   1255  CG  LEU A 160      20.579  28.818  32.001  1.00 13.13           C  
ATOM   1256  CD1 LEU A 160      21.009  29.713  30.873  1.00 15.00           C  
ATOM   1257  CD2 LEU A 160      21.751  28.001  32.514  1.00 13.37           C  
ATOM   1258  N   GLY A 161      20.047  29.735  36.264  1.00 14.43           N  
ATOM   1259  CA  GLY A 161      19.932  30.459  37.518  1.00 15.47           C  
ATOM   1260  C   GLY A 161      19.770  31.950  37.292  1.00 15.86           C  
ATOM   1261  O   GLY A 161      19.989  32.454  36.178  1.00 16.04           O  
ATOM   1262  N   SER A 162      19.430  32.678  38.352  1.00 17.10           N  
ATOM   1263  CA  SER A 162      19.238  34.119  38.228  1.00 17.62           C  
ATOM   1264  C   SER A 162      20.505  34.953  38.424  1.00 17.17           C  
ATOM   1265  O   SER A 162      20.527  36.133  38.085  1.00 18.06           O  
ATOM   1266  CB  SER A 162      18.153  34.593  39.193  1.00 18.72           C  
ATOM   1267  OG  SER A 162      18.485  34.230  40.516  1.00 21.37           O  
ATOM   1268  N   ASN A 163      21.550  34.362  38.992  1.00 16.33           N  
ATOM   1269  CA  ASN A 163      22.786  35.101  39.206  1.00 16.25           C  
ATOM   1270  C   ASN A 163      23.823  34.595  38.212  1.00 15.22           C  
ATOM   1271  O   ASN A 163      24.290  33.470  38.317  1.00 15.66           O  
ATOM   1272  CB  ASN A 163      23.273  34.918  40.647  1.00 19.97           C  
ATOM   1273  CG  ASN A 163      24.538  35.717  40.951  1.00 24.24           C  
ATOM   1274  OD1 ASN A 163      25.436  35.239  41.650  1.00 28.26           O  
ATOM   1275  ND2 ASN A 163      24.613  36.936  40.432  1.00 26.49           N  
ATOM   1276  N   TRP A 164      24.151  35.416  37.224  1.00 13.32           N  
ATOM   1277  CA  TRP A 164      25.115  35.031  36.198  1.00 13.06           C  
ATOM   1278  C   TRP A 164      26.578  35.225  36.564  1.00 12.44           C  
ATOM   1279  O   TRP A 164      26.986  36.305  37.007  1.00 13.27           O  
ATOM   1280  CB  TRP A 164      24.820  35.788  34.902  1.00 13.23           C  
ATOM   1281  CG  TRP A 164      23.542  35.367  34.252  1.00 14.26           C  
ATOM   1282  CD1 TRP A 164      22.272  35.655  34.666  1.00 15.20           C  
ATOM   1283  CD2 TRP A 164      23.410  34.516  33.109  1.00 14.07           C  
ATOM   1284  NE1 TRP A 164      21.360  35.020  33.856  1.00 16.07           N  
ATOM   1285  CE2 TRP A 164      22.032  34.315  32.893  1.00 14.47           C  
ATOM   1286  CE3 TRP A 164      24.324  33.900  32.249  1.00 13.72           C  
ATOM   1287  CZ2 TRP A 164      21.550  33.521  31.859  1.00 14.45           C  
ATOM   1288  CZ3 TRP A 164      23.844  33.119  31.230  1.00 14.34           C  
ATOM   1289  CH2 TRP A 164      22.470  32.933  31.039  1.00 14.08           C  
ATOM   1290  N   ALA A 165      27.367  34.179  36.357  1.00 11.12           N  
ATOM   1291  CA  ALA A 165      28.801  34.235  36.609  1.00 10.38           C  
ATOM   1292  C   ALA A 165      29.492  34.404  35.244  1.00  9.93           C  
ATOM   1293  O   ALA A 165      28.852  34.831  34.273  1.00  9.99           O  
ATOM   1294  CB  ALA A 165      29.276  32.978  37.321  1.00 12.34           C  
ATOM   1295  N   TYR A 166      30.763  34.033  35.141  1.00  8.85           N  
ATOM   1296  CA  TYR A 166      31.481  34.218  33.881  1.00  8.56           C  
ATOM   1297  C   TYR A 166      30.948  33.377  32.721  1.00  8.63           C  
ATOM   1298  O   TYR A 166      30.253  32.367  32.926  1.00  8.87           O  
ATOM   1299  CB  TYR A 166      32.992  34.007  34.070  1.00  9.10           C  
ATOM   1300  CG  TYR A 166      33.387  32.615  34.498  1.00 10.11           C  
ATOM   1301  CD1 TYR A 166      33.430  31.576  33.584  1.00 10.26           C  
ATOM   1302  CD2 TYR A 166      33.734  32.342  35.820  1.00  9.71           C  
ATOM   1303  CE1 TYR A 166      33.808  30.299  33.959  1.00 12.33           C  
ATOM   1304  CE2 TYR A 166      34.116  31.065  36.213  1.00 11.71           C  
ATOM   1305  CZ  TYR A 166      34.152  30.049  35.277  1.00 11.30           C  
ATOM   1306  OH  TYR A 166      34.539  28.782  35.634  1.00 12.64           O  
ATOM   1307  N   GLN A 167      31.324  33.780  31.508  1.00  8.14           N  
ATOM   1308  CA  GLN A 167      30.890  33.137  30.271  1.00  7.90           C  
ATOM   1309  C   GLN A 167      32.083  33.241  29.323  1.00  7.36           C  
ATOM   1310  O   GLN A 167      32.468  34.349  28.950  1.00  7.43           O  
ATOM   1311  CB  GLN A 167      29.697  33.927  29.735  1.00  8.32           C  
ATOM   1312  CG  GLN A 167      29.069  33.412  28.460  1.00  8.70           C  
ATOM   1313  CD  GLN A 167      27.824  34.214  28.121  1.00  9.15           C  
ATOM   1314  OE1 GLN A 167      27.886  35.428  27.964  1.00  9.97           O  
ATOM   1315  NE2 GLN A 167      26.684  33.547  28.068  1.00 11.15           N  
ATOM   1316  N   VAL A 168      32.673  32.107  28.955  1.00  6.54           N  
ATOM   1317  CA  VAL A 168      33.864  32.123  28.103  1.00  6.76           C  
ATOM   1318  C   VAL A 168      33.852  31.090  26.985  1.00  6.78           C  
ATOM   1319  O   VAL A 168      33.082  30.132  27.029  1.00  7.22           O  
ATOM   1320  CB  VAL A 168      35.150  31.859  28.969  1.00  8.06           C  
ATOM   1321  CG1 VAL A 168      35.294  32.909  30.057  1.00  7.95           C  
ATOM   1322  CG2 VAL A 168      35.102  30.477  29.599  1.00  8.87           C  
ATOM   1323  N   MET A 169      34.670  31.315  25.957  1.00  6.34           N  
ATOM   1324  CA  MET A 169      34.824  30.336  24.875  1.00  6.77           C  
ATOM   1325  C   MET A 169      36.069  29.610  25.363  1.00  7.21           C  
ATOM   1326  O   MET A 169      37.182  30.167  25.357  1.00  7.47           O  
ATOM   1327  CB  MET A 169      35.090  30.981  23.516  1.00  7.22           C  
ATOM   1328  CG  MET A 169      35.051  29.954  22.400  1.00  9.99           C  
ATOM   1329  SD  MET A 169      33.377  29.235  22.265  1.00 10.40           S  
ATOM   1330  CE  MET A 169      32.534  30.500  21.951  1.00 17.73           C  
ATOM   1331  N   ALA A 170      35.881  28.363  25.746  1.00  6.85           N  
ATOM   1332  CA  ALA A 170      36.931  27.587  26.368  1.00  6.85           C  
ATOM   1333  C   ALA A 170      37.447  26.340  25.708  1.00  7.22           C  
ATOM   1334  O   ALA A 170      36.827  25.750  24.823  1.00  6.63           O  
ATOM   1335  CB  ALA A 170      36.451  27.205  27.782  1.00  8.78           C  
ATOM   1336  N   THR A 171      38.602  25.933  26.221  1.00  7.03           N  
ATOM   1337  CA  THR A 171      39.232  24.675  25.890  1.00  6.45           C  
ATOM   1338  C   THR A 171      39.208  23.919  27.238  1.00  7.07           C  
ATOM   1339  O   THR A 171      39.734  24.415  28.242  1.00  7.59           O  
ATOM   1340  CB  THR A 171      40.704  24.847  25.485  1.00  7.65           C  
ATOM   1341  OG1 THR A 171      40.775  25.563  24.252  1.00  8.13           O  
ATOM   1342  CG2 THR A 171      41.366  23.472  25.313  1.00  8.24           C  
ATOM   1343  N   GLU A 172      38.518  22.782  27.292  1.00  7.36           N  
ATOM   1344  CA  GLU A 172      38.475  21.975  28.515  1.00  7.49           C  
ATOM   1345  C   GLU A 172      39.090  20.622  28.188  1.00  8.63           C  
ATOM   1346  O   GLU A 172      38.842  20.076  27.116  1.00  9.50           O  
ATOM   1347  CB  GLU A 172      37.034  21.761  29.023  1.00  8.55           C  
ATOM   1348  CG  GLU A 172      37.001  20.711  30.134  1.00 10.54           C  
ATOM   1349  CD  GLU A 172      35.715  20.663  30.940  1.00 13.00           C  
ATOM   1350  OE1 GLU A 172      34.777  21.421  30.635  1.00 12.74           O  
ATOM   1351  OE2 GLU A 172      35.662  19.860  31.898  1.00 14.39           O  
ATOM   1352  N   GLY A 173      39.913  20.090  29.081  1.00  8.12           N  
ATOM   1353  CA  GLY A 173      40.504  18.793  28.818  1.00  8.57           C  
ATOM   1354  C   GLY A 173      40.391  17.902  30.027  1.00  8.68           C  
ATOM   1355  O   GLY A 173      40.192  18.391  31.142  1.00  9.23           O  
ATOM   1356  N   TYR A 174      40.453  16.597  29.798  1.00  9.42           N  
ATOM   1357  CA  TYR A 174      40.395  15.627  30.875  1.00 10.23           C  
ATOM   1358  C   TYR A 174      41.316  14.468  30.547  1.00  9.94           C  
ATOM   1359  O   TYR A 174      41.098  13.752  29.570  1.00 10.06           O  
ATOM   1360  CB  TYR A 174      38.977  15.098  31.086  1.00 12.94           C  
ATOM   1361  CG  TYR A 174      38.920  14.146  32.251  1.00 16.64           C  
ATOM   1362  CD1 TYR A 174      39.248  14.574  33.537  1.00 18.33           C  
ATOM   1363  CD2 TYR A 174      38.598  12.807  32.065  1.00 18.29           C  
ATOM   1364  CE1 TYR A 174      39.264  13.690  34.608  1.00 20.67           C  
ATOM   1365  CE2 TYR A 174      38.607  11.919  33.129  1.00 19.79           C  
ATOM   1366  CZ  TYR A 174      38.941  12.366  34.396  1.00 20.67           C  
ATOM   1367  OH  TYR A 174      38.937  11.483  35.458  1.00 24.51           O  
ATOM   1368  N   GLN A 175      42.369  14.317  31.352  1.00  9.85           N  
ATOM   1369  CA  GLN A 175      43.367  13.253  31.193  1.00 10.64           C  
ATOM   1370  C   GLN A 175      43.789  13.073  29.736  1.00 10.14           C  
ATOM   1371  O   GLN A 175      43.715  11.978  29.170  1.00 11.13           O  
ATOM   1372  CB  GLN A 175      42.847  11.945  31.791  1.00 13.22           C  
ATOM   1373  CG  GLN A 175      42.565  12.074  33.282  1.00 16.06           C  
ATOM   1374  CD  GLN A 175      42.400  10.741  33.992  1.00 19.75           C  
ATOM   1375  OE1 GLN A 175      42.498  10.675  35.224  1.00 21.12           O  
ATOM   1376  NE2 GLN A 175      42.137   9.680  33.234  1.00 20.28           N  
ATOM   1377  N   SER A 176      44.298  14.150  29.153  1.00 10.09           N  
ATOM   1378  CA  SER A 176      44.690  14.125  27.758  1.00  8.85           C  
ATOM   1379  C   SER A 176      45.846  15.097  27.495  1.00  8.86           C  
ATOM   1380  O   SER A 176      46.438  15.657  28.435  1.00  9.01           O  
ATOM   1381  CB  SER A 176      43.470  14.500  26.898  1.00 10.01           C  
ATOM   1382  OG  SER A 176      43.045  15.840  27.137  1.00 10.48           O  
ATOM   1383  N   SER A 177      46.173  15.261  26.220  1.00  9.15           N  
ATOM   1384  CA  SER A 177      47.229  16.165  25.777  1.00  8.73           C  
ATOM   1385  C   SER A 177      46.725  16.827  24.512  1.00  9.80           C  
ATOM   1386  O   SER A 177      45.783  16.328  23.887  1.00  9.58           O  
ATOM   1387  CB  SER A 177      48.498  15.382  25.453  1.00  9.68           C  
ATOM   1388  OG  SER A 177      48.928  14.630  26.577  1.00 11.63           O  
ATOM   1389  N   GLY A 178      47.305  17.966  24.152  1.00  9.52           N  
ATOM   1390  CA  GLY A 178      46.879  18.632  22.933  1.00  9.40           C  
ATOM   1391  C   GLY A 178      47.288  20.084  22.872  1.00  9.32           C  
ATOM   1392  O   GLY A 178      48.056  20.550  23.713  1.00  9.25           O  
ATOM   1393  N   SER A 179      46.745  20.794  21.889  1.00  9.31           N  
ATOM   1394  CA  SER A 179      47.027  22.212  21.692  1.00  9.56           C  
ATOM   1395  C   SER A 179      45.809  22.905  21.107  1.00  8.38           C  
ATOM   1396  O   SER A 179      45.016  22.286  20.402  1.00  9.76           O  
ATOM   1397  CB  SER A 179      48.184  22.405  20.698  1.00 11.69           C  
ATOM   1398  OG  SER A 179      49.419  22.025  21.268  1.00 19.66           O  
ATOM   1399  N   SER A 180      45.639  24.170  21.449  1.00  9.09           N  
ATOM   1400  CA  SER A 180      44.568  24.983  20.905  1.00  8.30           C  
ATOM   1401  C   SER A 180      45.026  26.433  20.894  1.00  8.95           C  
ATOM   1402  O   SER A 180      45.913  26.837  21.663  1.00  9.91           O  
ATOM   1403  CB  SER A 180      43.268  24.865  21.709  1.00 10.00           C  
ATOM   1404  OG  SER A 180      43.366  25.532  22.957  1.00 12.48           O  
ATOM   1405  N   ASN A 181      44.463  27.196  19.975  1.00  8.69           N  
ATOM   1406  CA  ASN A 181      44.752  28.616  19.849  1.00  8.35           C  
ATOM   1407  C   ASN A 181      43.407  29.155  19.381  1.00  8.49           C  
ATOM   1408  O   ASN A 181      42.903  28.759  18.323  1.00  8.43           O  
ATOM   1409  CB  ASN A 181      45.850  28.869  18.808  1.00  9.25           C  
ATOM   1410  CG  ASN A 181      46.321  30.300  18.818  1.00 10.25           C  
ATOM   1411  OD1 ASN A 181      45.524  31.220  18.666  1.00 11.81           O  
ATOM   1412  ND2 ASN A 181      47.616  30.502  19.025  1.00 12.56           N  
ATOM   1413  N   VAL A 182      42.810  30.011  20.201  1.00  7.48           N  
ATOM   1414  CA  VAL A 182      41.481  30.538  19.933  1.00  7.14           C  
ATOM   1415  C   VAL A 182      41.416  32.045  20.159  1.00  7.92           C  
ATOM   1416  O   VAL A 182      42.006  32.569  21.111  1.00  7.72           O  
ATOM   1417  CB  VAL A 182      40.450  29.884  20.889  1.00  8.14           C  
ATOM   1418  CG1 VAL A 182      39.017  30.277  20.503  1.00  9.79           C  
ATOM   1419  CG2 VAL A 182      40.608  28.358  20.909  1.00  7.87           C  
ATOM   1420  N   THR A 183      40.652  32.723  19.310  1.00  6.92           N  
ATOM   1421  CA  THR A 183      40.451  34.165  19.411  1.00  7.18           C  
ATOM   1422  C   THR A 183      38.952  34.369  19.600  1.00  7.50           C  
ATOM   1423  O   THR A 183      38.156  33.823  18.833  1.00  7.52           O  
ATOM   1424  CB  THR A 183      40.967  34.870  18.140  1.00  8.18           C  
ATOM   1425  OG1 THR A 183      42.359  34.559  17.992  1.00  9.68           O  
ATOM   1426  CG2 THR A 183      40.794  36.393  18.243  1.00  8.45           C  
ATOM   1427  N   VAL A 184      38.583  35.118  20.634  1.00  7.37           N  
ATOM   1428  CA  VAL A 184      37.184  35.353  21.007  1.00  7.85           C  
ATOM   1429  C   VAL A 184      36.822  36.830  20.944  1.00  8.56           C  
ATOM   1430  O   VAL A 184      37.633  37.673  21.335  1.00  8.70           O  
ATOM   1431  CB  VAL A 184      36.976  34.891  22.468  1.00  8.79           C  
ATOM   1432  CG1 VAL A 184      35.500  34.935  22.847  1.00  9.37           C  
ATOM   1433  CG2 VAL A 184      37.537  33.500  22.654  1.00  9.24           C  
ATOM   1434  N   TRP A 185      35.622  37.144  20.449  1.00  8.57           N  
ATOM   1435  CA  TRP A 185      35.144  38.526  20.390  1.00  9.45           C  
ATOM   1436  C   TRP A 185      33.609  38.578  20.361  1.00  9.76           C  
ATOM   1437  O   TRP A 185      32.968  37.506  20.384  1.00  9.60           O  
ATOM   1438  CB  TRP A 185      35.753  39.303  19.203  1.00  9.69           C  
ATOM   1439  CG  TRP A 185      35.301  38.877  17.826  1.00 10.63           C  
ATOM   1440  CD1 TRP A 185      34.357  39.489  17.041  1.00 11.78           C  
ATOM   1441  CD2 TRP A 185      35.817  37.787  17.047  1.00 11.09           C  
ATOM   1442  NE1 TRP A 185      34.263  38.854  15.825  1.00 12.12           N  
ATOM   1443  CE2 TRP A 185      35.149  37.807  15.801  1.00 11.27           C  
ATOM   1444  CE3 TRP A 185      36.778  36.799  17.280  1.00 10.48           C  
ATOM   1445  CZ2 TRP A 185      35.415  36.874  14.793  1.00 11.89           C  
ATOM   1446  CZ3 TRP A 185      37.041  35.875  16.272  1.00 11.85           C  
ATOM   1447  CH2 TRP A 185      36.361  35.922  15.046  1.00 11.64           C  
ATOM   1448  OXT TRP A 185      33.063  39.695  20.358  1.00 12.68           O  
TER    1449      TRP A 185                                                      
MASTER      247    1    1    1   16    4    2    6 1607    1    5   15          
END                                                                             
