# Supplementary material for: Modeling of loops in proteins: a multi-method approach
Source: BMC Struct Biol. 2010 Feb 11;10:5. doi: 10.1186/1472-6807-10-5 (PMC2837870; doi:10.1186/1472-6807-10-5)
Supplement: Additional file 1 — Student t-test. Results from two sample paired t-test of Table 2. [file 1472-6807-10-5-S1.GZ › loop_test_data/1zba_16-40.pdb]

ATOM   3147  N   GLY 3   1      60.217  51.860  91.921  1.00 12.52           N
ATOM   3148  CA  GLY 3   1      60.519  51.304  93.256  1.00 21.52           C
ATOM   3149  C   GLY 3   1      61.095  49.927  93.055  1.00 23.88           C
ATOM   3150  O   GLY 3   1      61.442  49.578  91.939  1.00 24.67           O
ATOM   3151  N   ILE 3   2      61.277  49.175  94.131  1.00 25.36           N
ATOM   3152  CA  ILE 3   2      61.795  47.828  94.018  1.00 11.19           C
ATOM   3153  C   ILE 3   2      60.864  46.869  94.765  1.00 11.83           C
ATOM   3154  O   ILE 3   2      59.889  47.290  95.379  1.00 28.84           O
ATOM   3155  CB  ILE 3   2      63.285  47.700  94.483  1.00 22.43           C
ATOM   3156  CG1 ILE 3   2      63.444  47.974  95.974  1.00 11.02           C
ATOM   3157  CG2 ILE 3   2      64.172  48.620  93.658  1.00  9.59           C
ATOM   3158  CD1 ILE 3   2      64.896  47.931  96.430  1.00 14.36           C
ATOM   3159  N   PHE 3   3      61.114  45.578  94.625  1.00 22.63           N
ATOM   3160  CA  PHE 3   3      60.287  44.552  95.241  1.00 17.25           C
ATOM   3161  C   PHE 3   3      60.509  44.494  96.750  1.00 14.87           C
ATOM   3162  O   PHE 3   3      61.642  44.312  97.204  1.00 25.78           O
ATOM   3163  CB  PHE 3   3      60.649  43.220  94.583  1.00 13.15           C
ATOM   3164  CG  PHE 3   3      59.751  42.094  94.945  1.00 29.37           C
ATOM   3165  CD1 PHE 3   3      60.183  41.110  95.831  1.00 40.91           C
ATOM   3166  CD2 PHE 3   3      58.496  41.971  94.355  1.00 28.31           C
ATOM   3167  CE1 PHE 3   3      59.376  40.005  96.132  1.00 41.48           C
ATOM   3168  CE2 PHE 3   3      57.673  40.870  94.641  1.00 31.31           C
ATOM   3169  CZ  PHE 3   3      58.121  39.882  95.538  1.00 38.93           C
ATOM   3170  N   PRO 3   4      59.434  44.692  97.547  1.00 20.19           N
ATOM   3171  CA  PRO 3   4      59.461  44.669  99.019  1.00 11.69           C
ATOM   3172  C   PRO 3   4      59.628  43.222  99.443  1.00 17.56           C
ATOM   3173  O   PRO 3   4      59.138  42.326  98.786  1.00 30.29           O
ATOM   3174  CB  PRO 3   4      58.056  45.141  99.422  1.00 11.90           C
ATOM   3175  CG  PRO 3   4      57.447  45.665  98.189  1.00 17.04           C
ATOM   3176  CD  PRO 3   4      58.062  44.873  97.059  1.00 15.24           C
ATOM   3177  N   VAL 3   5      60.257  42.994 100.580  1.00 30.37           N
ATOM   3178  CA  VAL 3   5      60.485  41.634 101.012  1.00 17.81           C
ATOM   3179  C   VAL 3   5      60.568  41.621 102.538  1.00 27.98           C
ATOM   3180  O   VAL 3   5      61.017  42.583 103.160  1.00 28.74           O
ATOM   3181  CB  VAL 3   5      61.779  41.119 100.321  1.00 22.71           C
ATOM   3182  CG1 VAL 3   5      62.829  40.726 101.308  1.00 20.25           C
ATOM   3183  CG2 VAL 3   5      61.457  40.020  99.352  1.00 17.56           C
ATOM   3184  N   ALA 3   6      60.042  40.566 103.138  1.00 32.20           N
ATOM   3185  CA  ALA 3   6      60.073  40.422 104.588  1.00 35.04           C
ATOM   3186  C   ALA 3   6      61.081  39.331 104.955  1.00 26.52           C
ATOM   3187  O   ALA 3   6      60.864  38.152 104.657  1.00 36.36           O
ATOM   3188  CB  ALA 3   6      58.673  40.052 105.116  1.00 25.89           C
ATOM   3189  N   CYS 3   7      62.211  39.729 105.532  1.00 31.82           N
ATOM   3190  CA  CYS 3   7      63.239  38.772 105.947  1.00 35.40           C
ATOM   3191  C   CYS 3   7      62.730  38.143 107.272  1.00 26.42           C
ATOM   3192  O   CYS 3   7      62.733  38.771 108.330  1.00 27.24           O
ATOM   3193  CB  CYS 3   7      64.584  39.500 106.099  1.00 42.76           C
ATOM   3194  SG  CYS 3   7      64.851  40.898 104.881  1.00 56.08           S
ATOM   3195  N   ALA 3   8      62.247  36.908 107.172  1.00 20.43           N
ATOM   3196  CA  ALA 3   8      61.631  36.176 108.283  1.00 19.51           C
ATOM   3197  C   ALA 3   8      62.494  35.587 109.380  1.00 20.58           C
ATOM   3198  O   ALA 3   8      63.386  34.781 109.121  1.00 32.16           O
ATOM   3199  CB  ALA 3   8      60.711  35.082 107.712  1.00  7.23           C
ATOM   3200  N   ASP 3   9      62.117  35.880 110.620  1.00 18.98           N
ATOM   3201  CA  ASP 3   9      62.848  35.369 111.775  1.00 10.70           C
ATOM   3202  C   ASP 3   9      62.592  33.908 112.030  1.00 19.08           C
ATOM   3203  O   ASP 3   9      61.448  33.456 112.033  1.00 26.33           O
ATOM   3204  CB  ASP 3   9      62.488  36.139 113.039  1.00 11.67           C
ATOM   3205  CG  ASP 3   9      63.130  37.520 113.094  1.00 19.82           C
ATOM   3206  OD1 ASP 3   9      64.001  37.857 112.253  1.00 35.14           O
ATOM   3207  OD2 ASP 3   9      62.741  38.285 113.994  1.00 29.53           O
ATOM   3208  N   GLY 3  10      63.667  33.182 112.301  1.00 11.78           N
ATOM   3209  CA  GLY 3  10      63.538  31.765 112.575  1.00 16.29           C
ATOM   3210  C   GLY 3  10      63.875  30.929 111.366  1.00 10.43           C
ATOM   3211  O   GLY 3  10      63.889  29.706 111.471  1.00 23.73           O
ATOM   3212  N   TYR 3  11      64.122  31.588 110.228  1.00 16.17           N
ATOM   3213  CA  TYR 3  11      64.476  30.929 108.962  1.00 10.40           C
ATOM   3214  C   TYR 3  11      65.881  31.373 108.528  1.00  9.41           C
ATOM   3215  O   TYR 3  11      66.324  32.478 108.856  1.00 24.66           O
ATOM   3216  CB  TYR 3  11      63.506  31.344 107.823  1.00 15.87           C
ATOM   3217  CG  TYR 3  11      62.041  30.965 107.968  1.00 14.05           C
ATOM   3218  CD1 TYR 3  11      61.468  30.000 107.136  1.00 15.20           C
ATOM   3219  CD2 TYR 3  11      61.211  31.608 108.891  1.00 11.46           C
ATOM   3220  CE1 TYR 3  11      60.102  29.686 107.215  1.00 17.28           C
ATOM   3221  CE2 TYR 3  11      59.846  31.296 108.975  1.00 11.89           C
ATOM   3222  CZ  TYR 3  11      59.305  30.340 108.131  1.00 12.95           C
ATOM   3223  OH  TYR 3  11      57.960  30.062 108.169  1.00 22.01           O
ATOM   3224  N   GLY 3  12      66.560  30.523 107.761  1.00 13.07           N
ATOM   3225  CA  GLY 3  12      67.867  30.873 107.231  1.00  9.79           C
ATOM   3226  C   GLY 3  12      69.069  30.133 107.760  1.00 19.37           C
ATOM   3227  O   GLY 3  12      70.141  30.159 107.151  1.00 22.27           O
ATOM   3228  N   GLY 3  13      68.922  29.527 108.925  1.00 13.01           N
ATOM   3229  CA  GLY 3  13      70.034  28.810 109.516  1.00  8.02           C
ATOM   3230  C   GLY 3  13      70.413  27.524 108.810  1.00 12.14           C
ATOM   3231  O   GLY 3  13      69.578  26.878 108.171  1.00 31.77           O
ATOM   3232  N   LEU 3  14      71.692  27.163 108.919  1.00 17.00           N
ATOM   3233  CA  LEU 3  14      72.201  25.944 108.326  1.00 16.42           C
ATOM   3234  C   LEU 3  14      71.715  24.776 109.147  1.00 16.51           C
ATOM   3235  O   LEU 3  14      71.749  24.831 110.368  1.00 24.48           O
ATOM   3236  CB  LEU 3  14      73.729  25.939 108.340  1.00 11.29           C
ATOM   3237  CG  LEU 3  14      74.407  24.579 108.092  1.00 21.85           C
ATOM   3238  CD1 LEU 3  14      74.280  24.159 106.640  1.00 21.57           C
ATOM   3239  CD2 LEU 3  14      75.860  24.654 108.467  1.00 18.43           C
ATOM   3240  N   VAL 3  15      71.146  23.781 108.477  1.00 16.09           N
ATOM   3241  CA  VAL 3  15      70.723  22.546 109.133  1.00 17.96           C
ATOM   3242  C   VAL 3  15      71.514  21.498 108.352  1.00 19.24           C
ATOM   3243  O   VAL 3  15      71.458  21.461 107.132  1.00 22.43           O
ATOM   3244  CB  VAL 3  15      69.215  22.303 109.034  1.00 13.79           C
ATOM   3245  CG1 VAL 3  15      68.860  20.996 109.728  1.00 11.06           C
ATOM   3246  CG2 VAL 3  15      68.463  23.441 109.683  1.00  6.78           C
ATOM   3247  N   THR 3  16      72.295  20.687 109.053  1.00 24.70           N
ATOM   3248  CA  THR 3  16      73.160  19.685 108.422  1.00 18.80           C
ATOM   3249  C   THR 3  16      72.508  18.667 107.500  1.00 15.34           C
ATOM   3250  O   THR 3  16      73.199  17.976 106.755  1.00 22.38           O
ATOM   3251  CB  THR 3  16      74.027  18.953 109.467  1.00 26.35           C
ATOM   3252  OG1 THR 3  16      73.181  18.290 110.413  1.00 22.77           O
ATOM   3253  CG2 THR 3  16      74.917  19.952 110.210  1.00 18.60           C
ATOM   3254  N   THR 3  17      71.188  18.570 107.557  1.00 16.64           N
ATOM   3255  CA  THR 3  17      70.461  17.653 106.685  1.00 18.20           C
ATOM   3256  C   THR 3  17      69.506  18.426 105.774  1.00 21.89           C
ATOM   3257  O   THR 3  17      68.583  17.837 105.231  1.00 22.70           O
ATOM   3258  CB  THR 3  17      69.596  16.665 107.487  1.00 12.44           C
ATOM   3259  OG1 THR 3  17      68.752  17.402 108.380  1.00 19.43           O
ATOM   3260  CG2 THR 3  17      70.468  15.679 108.269  1.00 10.61           C
ATOM   3261  N   ASP 3  18      69.735  19.723 105.576  1.00 15.55           N
ATOM   3262  CA  ASP 3  18      68.802  20.505 104.773  1.00 20.90           C
ATOM   3263  C   ASP 3  18      68.679  20.083 103.327  1.00 22.84           C
ATOM   3264  O   ASP 3  18      69.601  19.496 102.759  1.00 25.13           O
ATOM   3265  CB  ASP 3  18      69.029  22.016 104.927  1.00 19.56           C
ATOM   3266  CG  ASP 3  18      70.277  22.536 104.228  1.00 30.90           C
ATOM   3267  OD1 ASP 3  18      71.044  21.753 103.626  1.00 27.37           O
ATOM   3268  OD2 ASP 3  18      70.478  23.775 104.296  1.00 29.98           O
ATOM   3269  N   PRO 3  19      67.516  20.333 102.720  1.00 24.99           N
ATOM   3270  CA  PRO 3  19      67.264  19.953 101.333  1.00 27.94           C
ATOM   3271  C   PRO 3  19      67.654  20.937 100.216  1.00 20.92           C
ATOM   3272  O   PRO 3  19      67.139  20.849  99.107  1.00 37.98           O
ATOM   3273  CB  PRO 3  19      65.772  19.632 101.350  1.00 25.47           C
ATOM   3274  CG  PRO 3  19      65.238  20.678 102.307  1.00 20.90           C
ATOM   3275  CD  PRO 3  19      66.277  20.764 103.406  1.00 19.79           C
ATOM   3276  N   LYS 3  20      68.596  21.834 100.505  1.00 20.62           N
ATOM   3277  CA  LYS 3  20      69.058  22.829  99.532  1.00 14.65           C
ATOM   3278  C   LYS 3  20      70.447  22.476  99.036  1.00 15.08           C
ATOM   3279  O   LYS 3  20      71.045  21.525  99.506  1.00 28.59           O
ATOM   3280  CB  LYS 3  20      69.212  24.201 100.186  1.00 16.73           C
ATOM   3281  CG  LYS 3  20      67.981  24.863 100.667  1.00 30.54           C
ATOM   3282  CD  LYS 3  20      68.341  26.289 101.029  1.00 37.35           C
ATOM   3283  CE  LYS 3  20      69.380  26.313 102.101  1.00 16.22           C
ATOM   3284  NZ  LYS 3  20      68.697  26.344 103.410  1.00 41.57           N
ATOM   3285  N   THR 3  21      70.962  23.268  98.099  1.00 15.65           N
ATOM   3286  CA  THR 3  21      72.308  23.074  97.587  1.00 14.37           C
ATOM   3287  C   THR 3  21      73.086  24.383  97.673  1.00 18.49           C
ATOM   3288  O   THR 3  21      72.516  25.469  97.689  1.00 16.94           O
ATOM   3289  CB  THR 3  21      72.326  22.554  96.136  1.00  9.80           C
ATOM   3290  OG1 THR 3  21      71.638  23.468  95.281  1.00 26.89           O
ATOM   3291  CG2 THR 3  21      71.680  21.193  96.052  1.00  5.75           C
ATOM   3292  N   ALA 3  22      74.401  24.261  97.772  1.00 17.22           N
ATOM   3293  CA  ALA 3  22      75.284  25.411  97.857  1.00 16.11           C
ATOM   3294  C   ALA 3  22      75.459  26.064  96.486  1.00 19.28           C
ATOM   3295  O   ALA 3  22      75.024  25.533  95.473  1.00 25.29           O
ATOM   3296  CB  ALA 3  22      76.646  24.963  98.402  1.00 12.03           C
ATOM   3297  N   ASP 3  23      76.078  27.238  96.473  1.00 19.60           N
ATOM   3298  CA  ASP 3  23      76.358  27.970  95.243  1.00 22.03           C
ATOM   3299  C   ASP 3  23      77.719  27.511  94.765  1.00 19.64           C
ATOM   3300  O   ASP 3  23      78.639  27.338  95.565  1.00 17.81           O
ATOM   3301  CB  ASP 3  23      76.374  29.476  95.499  1.00  9.98           C
ATOM   3302  CG  ASP 3  23      74.992  30.025  95.822  1.00 20.09           C
ATOM   3303  OD1 ASP 3  23      74.933  31.140  96.345  1.00 20.58           O
ATOM   3304  OD2 ASP 3  23      73.971  29.353  95.567  1.00 25.31           O
ATOM   3305  N   PRO 3  24      77.866  27.319  93.451  1.00 25.12           N
ATOM   3306  CA  PRO 3  24      79.113  26.861  92.830  1.00 19.21           C
ATOM   3307  C   PRO 3  24      80.101  27.989  92.622  1.00 24.07           C
ATOM   3308  O   PRO 3  24      79.707  29.148  92.568  1.00 19.95           O
ATOM   3309  CB  PRO 3  24      78.619  26.284  91.515  1.00 17.81           C
ATOM   3310  CG  PRO 3  24      77.535  27.275  91.133  1.00 23.50           C
ATOM   3311  CD  PRO 3  24      76.817  27.564  92.440  1.00 10.28           C
ATOM   3312  N   VAL 3  25      81.379  27.649  92.471  1.00 19.72           N
ATOM   3313  CA  VAL 3  25      82.422  28.659  92.280  1.00 17.55           C
ATOM   3314  C   VAL 3  25      83.485  28.282  91.258  1.00 16.17           C
ATOM   3315  O   VAL 3  25      84.273  29.126  90.849  1.00 30.13           O
ATOM   3316  CB  VAL 3  25      83.166  28.949  93.618  1.00 20.23           C
ATOM   3317  CG1 VAL 3  25      82.208  29.482  94.651  1.00 23.78           C
ATOM   3318  CG2 VAL 3  25      83.822  27.676  94.152  1.00  9.27           C
ATOM   3319  N   TYR 3  26      83.489  27.032  90.823  1.00 17.32           N
ATOM   3320  CA  TYR 3  26      84.508  26.537  89.894  1.00 15.49           C
ATOM   3321  C   TYR 3  26      83.816  25.653  88.845  1.00 16.68           C
ATOM   3322  O   TYR 3  26      83.674  24.447  89.039  1.00 20.25           O
ATOM   3323  CB  TYR 3  26      85.500  25.718  90.728  1.00 13.38           C
ATOM   3324  CG  TYR 3  26      86.871  25.493  90.152  1.00 13.63           C
ATOM   3325  CD1 TYR 3  26      87.771  26.550  89.984  1.00  9.86           C
ATOM   3326  CD2 TYR 3  26      87.302  24.201  89.831  1.00 17.11           C
ATOM   3327  CE1 TYR 3  26      89.080  26.313  89.502  1.00  7.05           C
ATOM   3328  CE2 TYR 3  26      88.599  23.953  89.357  1.00  7.25           C
ATOM   3329  CZ  TYR 3  26      89.477  25.004  89.195  1.00 16.06           C
ATOM   3330  OH  TYR 3  26      90.744  24.735  88.724  1.00 19.23           O
ATOM   3331  N   GLY 3  27      83.445  26.245  87.712  1.00 14.62           N
ATOM   3332  CA  GLY 3  27      82.719  25.505  86.692  1.00 12.66           C
ATOM   3333  C   GLY 3  27      83.417  24.807  85.542  1.00 16.96           C
ATOM   3334  O   GLY 3  27      84.620  24.875  85.371  1.00 23.30           O
ATOM   3335  N   LYS 3  28      82.618  24.068  84.784  1.00 23.30           N
ATOM   3336  CA  LYS 3  28      83.071  23.334  83.611  1.00 15.33           C
ATOM   3337  C   LYS 3  28      84.074  22.207  83.786  1.00 20.00           C
ATOM   3338  O   LYS 3  28      85.021  22.102  83.005  1.00 25.99           O
ATOM   3339  CB  LYS 3  28      83.573  24.313  82.555  1.00 16.81           C
ATOM   3340  CG  LYS 3  28      82.530  25.326  82.169  1.00 15.55           C
ATOM   3341  CD  LYS 3  28      83.090  26.304  81.187  1.00 18.13           C
ATOM   3342  CE  LYS 3  28      81.993  27.168  80.642  1.00 25.30           C
ATOM   3343  NZ  LYS 3  28      82.510  28.098  79.601  1.00 47.84           N
ATOM   3344  N   VAL 3  29      83.899  21.379  84.812  1.00 14.46           N
ATOM   3345  CA  VAL 3  29      84.812  20.251  84.973  1.00 15.17           C
ATOM   3346  C   VAL 3  29      84.113  18.958  84.564  1.00 18.83           C
ATOM   3347  O   VAL 3  29      82.979  18.679  84.960  1.00 20.86           O
ATOM   3348  CB  VAL 3  29      85.536  20.158  86.380  1.00 19.40           C
ATOM   3349  CG1 VAL 3  29      85.405  21.430  87.163  1.00 11.44           C
ATOM   3350  CG2 VAL 3  29      85.090  18.980  87.151  1.00 14.99           C
ATOM   3351  N   TYR 3  30      84.765  18.262  83.641  1.00 16.05           N
ATOM   3352  CA  TYR 3  30      84.296  17.007  83.086  1.00 17.38           C
ATOM   3353  C   TYR 3  30      85.112  15.887  83.686  1.00 17.02           C
ATOM   3354  O   TYR 3  30      86.338  15.912  83.648  1.00 22.60           O
ATOM   3355  CB  TYR 3  30      84.456  17.038  81.564  1.00  9.43           C
ATOM   3356  CG  TYR 3  30      83.524  18.021  80.914  1.00 25.02           C
ATOM   3357  CD1 TYR 3  30      82.307  17.602  80.376  1.00 24.15           C
ATOM   3358  CD2 TYR 3  30      83.828  19.381  80.887  1.00 10.52           C
ATOM   3359  CE1 TYR 3  30      81.419  18.512  79.833  1.00 20.20           C
ATOM   3360  CE2 TYR 3  30      82.946  20.300  80.348  1.00 27.31           C
ATOM   3361  CZ  TYR 3  30      81.744  19.860  79.821  1.00 32.33           C
ATOM   3362  OH  TYR 3  30      80.866  20.765  79.269  1.00 47.05           O
ATOM   3363  N   ASN 3  31      84.418  14.891  84.216  1.00 17.69           N
ATOM   3364  CA  ASN 3  31      85.059  13.764  84.876  1.00 12.19           C
ATOM   3365  C   ASN 3  31      85.508  12.649  83.953  1.00 16.26           C
ATOM   3366  O   ASN 3  31      84.965  12.470  82.862  1.00 25.08           O
ATOM   3367  CB  ASN 3  31      84.077  13.148  85.878  1.00 13.37           C
ATOM   3368  CG  ASN 3  31      83.562  14.147  86.876  1.00 15.80           C
ATOM   3369  OD1 ASN 3  31      84.298  15.007  87.341  1.00 31.42           O
ATOM   3370  ND2 ASN 3  31      82.283  14.037  87.218  1.00 23.48           N
ATOM   3371  N   PRO 3  32      86.533  11.896  84.370  1.00 23.96           N
ATOM   3372  CA  PRO 3  32      87.032  10.773  83.577  1.00 13.38           C
ATOM   3373  C   PRO 3  32      85.824   9.820  83.504  1.00 21.53           C
ATOM   3374  O   PRO 3  32      85.029   9.755  84.446  1.00 16.51           O
ATOM   3375  CB  PRO 3  32      88.106  10.182  84.491  1.00 13.91           C
ATOM   3376  CG  PRO 3  32      88.645  11.387  85.164  1.00 15.87           C
ATOM   3377  CD  PRO 3  32      87.409  12.159  85.522  1.00  6.55           C
ATOM   3378  N   PRO 3  33      85.651   9.097  82.404  1.00 16.57           N
ATOM   3379  CA  PRO 3  33      84.481   8.217  82.386  1.00 20.04           C
ATOM   3380  C   PRO 3  33      84.582   7.014  83.321  1.00 15.13           C
ATOM   3381  O   PRO 3  33      85.652   6.437  83.500  1.00 29.96           O
ATOM   3382  CB  PRO 3  33      84.388   7.793  80.921  1.00  8.60           C
ATOM   3383  CG  PRO 3  33      85.840   7.779  80.490  1.00 18.58           C
ATOM   3384  CD  PRO 3  33      86.407   9.023  81.139  1.00 14.70           C
ATOM   3385  N   LYS 3  34      83.464   6.688  83.958  1.00 18.18           N
ATOM   3386  CA  LYS 3  34      83.382   5.551  84.861  1.00 13.00           C
ATOM   3387  C   LYS 3  34      82.220   4.653  84.444  1.00 17.35           C
ATOM   3388  O   LYS 3  34      81.649   3.919  85.248  1.00 24.11           O
ATOM   3389  CB  LYS 3  34      83.255   6.006  86.320  1.00 13.76           C
ATOM   3390  CG  LYS 3  34      82.093   6.898  86.652  1.00 14.10           C
ATOM   3391  CD  LYS 3  34      82.208   7.403  88.081  1.00  5.85           C
ATOM   3392  CE  LYS 3  34      80.895   7.972  88.570  1.00 13.46           C
ATOM   3393  NZ  LYS 3  34      80.553   9.244  87.891  1.00 16.58           N
ATOM   3394  N   THR 3  35      81.920   4.692  83.150  1.00 22.46           N
ATOM   3395  CA  THR 3  35      80.856   3.902  82.540  1.00 12.20           C
ATOM   3396  C   THR 3  35      81.007   2.410  82.868  1.00 22.87           C
ATOM   3397  O   THR 3  35      82.070   1.819  82.648  1.00 25.65           O
ATOM   3398  CB  THR 3  35      80.930   4.024  80.997  1.00 17.64           C
ATOM   3399  OG1 THR 3  35      80.971   5.397  80.611  1.00 20.23           O
ATOM   3400  CG2 THR 3  35      79.735   3.361  80.351  1.00 11.80           C
ATOM   3401  N   ASN 3  36      79.934   1.802  83.357  1.00 19.28           N
ATOM   3402  CA  ASN 3  36      79.952   0.376  83.677  1.00 22.75           C
ATOM   3403  C   ASN 3  36      80.977  -0.120  84.705  1.00 27.87           C
ATOM   3404  O   ASN 3  36      81.466  -1.246  84.583  1.00 24.09           O
ATOM   3405  CB  ASN 3  36      80.118  -0.462  82.402  1.00 31.44           C
ATOM   3406  CG  ASN 3  36      78.893  -0.430  81.510  1.00 40.70           C
ATOM   3407  OD1 ASN 3  36      79.009  -0.598  80.298  1.00 55.93           O
ATOM   3408  ND2 ASN 3  36      77.717  -0.219  82.098  1.00 46.30           N
ATOM   3409  N   TYR 3  37      81.323   0.707  85.686  1.00 22.52           N
ATOM   3410  CA  TYR 3  37      82.267   0.279  86.708  1.00 21.18           C
ATOM   3411  C   TYR 3  37      81.532  -0.832  87.474  1.00 17.61           C
ATOM   3412  O   TYR 3  37      80.366  -0.679  87.827  1.00 21.51           O
ATOM   3413  CB  TYR 3  37      82.630   1.449  87.631  1.00 12.87           C
ATOM   3414  CG  TYR 3  37      83.824   1.133  88.495  1.00 22.60           C
ATOM   3415  CD1 TYR 3  37      85.118   1.376  88.036  1.00 13.74           C
ATOM   3416  CD2 TYR 3  37      83.670   0.537  89.746  1.00 15.33           C
ATOM   3417  CE1 TYR 3  37      86.231   1.034  88.793  1.00 24.73           C
ATOM   3418  CE2 TYR 3  37      84.776   0.188  90.511  1.00 19.23           C
ATOM   3419  CZ  TYR 3  37      86.057   0.440  90.027  1.00 23.40           C
ATOM   3420  OH  TYR 3  37      87.175   0.094  90.763  1.00 21.88           O
ATOM   3421  N   PRO 3  38      82.200  -1.971  87.722  1.00 17.96           N
ATOM   3422  CA  PRO 3  38      81.570  -3.092  88.428  1.00 14.53           C
ATOM   3423  C   PRO 3  38      81.306  -2.978  89.937  1.00 20.85           C
ATOM   3424  O   PRO 3  38      81.878  -2.129  90.617  1.00 22.10           O
ATOM   3425  CB  PRO 3  38      82.506  -4.266  88.103  1.00 15.73           C
ATOM   3426  CG  PRO 3  38      83.847  -3.611  88.017  1.00 16.01           C
ATOM   3427  CD  PRO 3  38      83.563  -2.322  87.266  1.00 11.46           C
ATOM   3428  N   GLY 3  39      80.376  -3.804  90.415  1.00 16.98           N
ATOM   3429  CA  GLY 3  39      80.045  -3.865  91.832  1.00 13.13           C
ATOM   3430  C   GLY 3  39      79.233  -2.763  92.467  1.00 16.01           C
ATOM   3431  O   GLY 3  39      79.216  -2.632  93.685  1.00 25.10           O
ATOM   3432  N   ARG 3  40      78.514  -1.998  91.668  1.00 18.51           N
ATOM   3433  CA  ARG 3  40      77.720  -0.911  92.216  1.00 13.76           C
ATOM   3434  C   ARG 3  40      76.486  -1.368  93.002  1.00 18.95           C
ATOM   3435  O   ARG 3  40      75.908  -2.423  92.722  1.00 20.99           O
ATOM   3436  CB  ARG 3  40      77.318   0.036  91.079  1.00 11.42           C
ATOM   3437  CG  ARG 3  40      76.184   0.994  91.390  1.00 10.53           C
ATOM   3438  CD  ARG 3  40      76.664   2.409  91.417  1.00 14.27           C
ATOM   3439  NE  ARG 3  40      75.869   3.295  90.561  1.00 29.21           N
ATOM   3440  CZ  ARG 3  40      75.158   4.323  91.016  1.00 23.15           C
ATOM   3441  NH1 ARG 3  40      75.124   4.588  92.321  1.00 61.75           N
ATOM   3442  NH2 ARG 3  40      74.551   5.132  90.167  1.00 27.67           N
ATOM   3443  N   PHE 3  41      76.167  -0.620  94.059  1.00 16.83           N
ATOM   3444  CA  PHE 3  41      74.975  -0.872  94.868  1.00 14.63           C
ATOM   3445  C   PHE 3  41      74.323   0.472  95.177  1.00 18.14           C
ATOM   3446  O   PHE 3  41      75.011   1.473  95.405  1.00 30.92           O
ATOM   3447  CB  PHE 3  41      75.242  -1.715  96.131  1.00 20.87           C
ATOM   3448  CG  PHE 3  41      76.185  -1.096  97.122  1.00 22.24           C
ATOM   3449  CD1 PHE 3  41      75.693  -0.494  98.276  1.00 13.95           C
ATOM   3450  CD2 PHE 3  41      77.570  -1.178  96.944  1.00 16.72           C
ATOM   3451  CE1 PHE 3  41      76.564   0.019  99.252  1.00 14.76           C
ATOM   3452  CE2 PHE 3  41      78.462  -0.669  97.915  1.00 11.63           C
ATOM   3453  CZ  PHE 3  41      77.958  -0.069  99.072  1.00 10.77           C
ATOM   3454  N   THR 3  42      73.000   0.516  95.032  1.00 12.70           N
ATOM   3455  CA  THR 3  42      72.248   1.748  95.245  1.00 17.69           C
ATOM   3456  C   THR 3  42      71.364   1.775  96.489  1.00 22.06           C
ATOM   3457  O   THR 3  42      70.907   2.843  96.895  1.00 20.58           O
ATOM   3458  CB  THR 3  42      71.407   2.095  94.013  1.00 11.12           C
ATOM   3459  OG1 THR 3  42      70.450   1.057  93.785  1.00 24.15           O
ATOM   3460  CG2 THR 3  42      72.293   2.219  92.782  1.00  4.65           C
ATOM   3461  N   ASN 3  43      71.110   0.604  97.074  1.00 10.75           N
ATOM   3462  CA  ASN 3  43      70.322   0.513  98.299  1.00 17.67           C
ATOM   3463  C   ASN 3  43      70.978  -0.515  99.221  1.00 19.21           C
ATOM   3464  O   ASN 3  43      71.259  -1.644  98.814  1.00 19.42           O
ATOM   3465  CB  ASN 3  43      68.872   0.111  98.013  1.00  4.18           C
ATOM   3466  CG  ASN 3  43      67.933   0.423  99.185  1.00 20.22           C
ATOM   3467  OD1 ASN 3  43      67.151   1.363  99.117  1.00 21.27           O
ATOM   3468  ND2 ASN 3  43      68.018  -0.360 100.262  1.00 12.06           N
ATOM   3469  N   LEU 3  44      71.209  -0.110 100.465  1.00 21.69           N
ATOM   3470  CA  LEU 3  44      71.830  -0.965 101.464  1.00 13.47           C
ATOM   3471  C   LEU 3  44      71.111  -2.304 101.621  1.00 18.36           C
ATOM   3472  O   LEU 3  44      71.748  -3.329 101.829  1.00 21.70           O
ATOM   3473  CB  LEU 3  44      71.867  -0.233 102.801  1.00 17.69           C
ATOM   3474  CG  LEU 3  44      73.093   0.595 103.202  1.00 19.50           C
ATOM   3475  CD1 LEU 3  44      73.940   0.971 102.050  1.00 15.38           C
ATOM   3476  CD2 LEU 3  44      72.648   1.809 103.944  1.00 13.72           C
ATOM   3477  N   LEU 3  45      69.791  -2.304 101.468  1.00 14.51           N
ATOM   3478  CA  LEU 3  45      69.023  -3.538 101.616  1.00 17.23           C
ATOM   3479  C   LEU 3  45      69.150  -4.554 100.476  1.00 17.36           C
ATOM   3480  O   LEU 3  45      68.793  -5.719 100.651  1.00 22.99           O
ATOM   3481  CB  LEU 3  45      67.558  -3.236 101.963  1.00 10.80           C
ATOM   3482  CG  LEU 3  45      67.434  -2.552 103.341  1.00 17.56           C
ATOM   3483  CD1 LEU 3  45      66.007  -2.320 103.714  1.00 14.94           C
ATOM   3484  CD2 LEU 3  45      68.093  -3.406 104.403  1.00 17.53           C
ATOM   3485  N   ASP 3  46      69.696  -4.146  99.329  1.00 19.54           N
ATOM   3486  CA  ASP 3  46      69.889  -5.099  98.230  1.00 13.21           C
ATOM   3487  C   ASP 3  46      71.024  -6.019  98.643  1.00 20.00           C
ATOM   3488  O   ASP 3  46      70.902  -7.244  98.551  1.00 24.56           O
ATOM   3489  CB  ASP 3  46      70.247  -4.411  96.908  1.00 14.09           C
ATOM   3490  CG  ASP 3  46      69.083  -3.659  96.305  1.00 25.79           C
ATOM   3491  OD1 ASP 3  46      69.336  -2.647  95.625  1.00 25.65           O
ATOM   3492  OD2 ASP 3  46      67.920  -4.064  96.521  1.00 23.58           O
ATOM   3493  N   VAL 3  47      72.131  -5.429  99.100  1.00 18.69           N
ATOM   3494  CA  VAL 3  47      73.258  -6.239  99.562  1.00 33.24           C
ATOM   3495  C   VAL 3  47      72.913  -7.020 100.860  1.00 20.25           C
ATOM   3496  O   VAL 3  47      73.319  -8.176 101.005  1.00 23.12           O
ATOM   3497  CB  VAL 3  47      74.651  -5.444  99.591  1.00 27.01           C
ATOM   3498  CG1 VAL 3  47      74.464  -3.984  99.320  1.00 14.32           C
ATOM   3499  CG2 VAL 3  47      75.438  -5.688 100.873  1.00 12.04           C
ATOM   3500  N   ALA 3  48      72.056  -6.450 101.716  1.00 25.71           N
ATOM   3501  CA  ALA 3  48      71.634  -7.108 102.964  1.00 12.53           C
ATOM   3502  C   ALA 3  48      70.756  -8.319 102.665  1.00 18.30           C
ATOM   3503  O   ALA 3  48      70.612  -9.227 103.485  1.00 29.08           O
ATOM   3504  CB  ALA 3  48      70.882  -6.129 103.876  1.00 14.23           C
ATOM   3505  N   GLU 3  49      70.164  -8.333 101.481  1.00 26.84           N
ATOM   3506  CA  GLU 3  49      69.318  -9.447 101.080  1.00 19.21           C
ATOM   3507  C   GLU 3  49      70.152 -10.512 100.400  1.00 15.56           C
ATOM   3508  O   GLU 3  49      69.991 -11.691 100.655  1.00 23.36           O
ATOM   3509  CB  GLU 3  49      68.311  -8.982 100.055  1.00 15.06           C
ATOM   3510  CG  GLU 3  49      66.904  -8.953 100.508  1.00 42.82           C
ATOM   3511  CD  GLU 3  49      65.979  -8.662  99.353  1.00 44.72           C
ATOM   3512  OE1 GLU 3  49      65.931  -9.498  98.404  1.00 34.26           O
ATOM   3513  OE2 GLU 3  49      65.319  -7.600  99.409  1.00 33.08           O
ATOM   3514  N   ALA 3  50      71.055 -10.071  99.531  1.00 20.84           N
ATOM   3515  CA  ALA 3  50      71.877 -10.979  98.746  1.00 15.30           C
ATOM   3516  C   ALA 3  50      73.047 -11.610  99.457  1.00 24.97           C
ATOM   3517  O   ALA 3  50      73.455 -12.700  99.097  1.00 25.89           O
ATOM   3518  CB  ALA 3  50      72.374 -10.261  97.494  1.00 13.86           C
ATOM   3519  N   CYS 3  51      73.573 -10.947 100.475  1.00 18.87           N
ATOM   3520  CA  CYS 3  51      74.752 -11.461 101.158  1.00 15.33           C
ATOM   3521  C   CYS 3  51      74.561 -11.742 102.631  1.00 17.22           C
ATOM   3522  O   CYS 3  51      74.808 -10.875 103.459  1.00 22.95           O
ATOM   3523  CB  CYS 3  51      75.885 -10.453 101.009  1.00 12.93           C
ATOM   3524  SG  CYS 3  51      76.071  -9.850  99.343  1.00 19.44           S
ATOM   3525  N   PRO 3  52      74.131 -12.954 102.986  1.00 19.78           N
ATOM   3526  CA  PRO 3  52      73.948 -13.224 104.415  1.00 18.32           C
ATOM   3527  C   PRO 3  52      75.287 -13.328 105.154  1.00 22.29           C
ATOM   3528  O   PRO 3  52      76.282 -13.775 104.594  1.00 24.55           O
ATOM   3529  CB  PRO 3  52      73.141 -14.531 104.435  1.00 13.97           C
ATOM   3530  CG  PRO 3  52      73.482 -15.182 103.148  1.00 10.68           C
ATOM   3531  CD  PRO 3  52      73.640 -14.066 102.151  1.00 11.22           C
ATOM   3532  N   THR 3  53      75.336 -12.768 106.357  1.00 24.06           N
ATOM   3533  CA  THR 3  53      76.549 -12.820 107.167  1.00 13.09           C
ATOM   3534  C   THR 3  53      76.272 -13.644 108.430  1.00 25.25           C
ATOM   3535  O   THR 3  53      75.114 -13.883 108.778  1.00 21.65           O
ATOM   3536  CB  THR 3  53      77.105 -11.412 107.453  1.00 22.61           C
ATOM   3537  OG1 THR 3  53      76.115 -10.622 108.116  1.00 16.29           O
ATOM   3538  CG2 THR 3  53      77.479 -10.731 106.145  1.00  7.18           C
ATOM   3539  N   PHE 3  54      77.324 -14.080 109.113  1.00 20.09           N
ATOM   3540  CA  PHE 3  54      77.168 -14.964 110.270  1.00 15.27           C
ATOM   3541  C   PHE 3  54      76.800 -14.472 111.643  1.00 24.70           C
ATOM   3542  O   PHE 3  54      77.177 -13.379 112.060  1.00 20.96           O
ATOM   3543  CB  PHE 3  54      78.393 -15.856 110.390  1.00 15.81           C
ATOM   3544  CG  PHE 3  54      78.657 -16.647 109.165  1.00 18.22           C
ATOM   3545  CD1 PHE 3  54      77.943 -17.817 108.917  1.00 16.36           C
ATOM   3546  CD2 PHE 3  54      79.571 -16.194 108.215  1.00 17.72           C
ATOM   3547  CE1 PHE 3  54      78.131 -18.533 107.725  1.00 16.47           C
ATOM   3548  CE2 PHE 3  54      79.771 -16.901 107.012  1.00 14.86           C
ATOM   3549  CZ  PHE 3  54      79.050 -18.069 106.768  1.00 12.67           C
ATOM   3550  N   LEU 3  55      76.051 -15.317 112.349  1.00 19.94           N
ATOM   3551  CA  LEU 3  55      75.663 -15.019 113.720  1.00 25.78           C
ATOM   3552  C   LEU 3  55      76.827 -15.440 114.617  1.00 30.37           C
ATOM   3553  O   LEU 3  55      77.729 -16.169 114.190  1.00 20.02           O
ATOM   3554  CB  LEU 3  55      74.400 -15.782 114.116  1.00 23.22           C
ATOM   3555  CG  LEU 3  55      73.082 -15.057 113.870  1.00 15.56           C
ATOM   3556  CD1 LEU 3  55      72.800 -14.960 112.392  1.00 14.80           C
ATOM   3557  CD2 LEU 3  55      71.985 -15.798 114.571  1.00 16.72           C
ATOM   3558  N   ARG 3  56      76.808 -14.988 115.861  1.00 32.55           N
ATOM   3559  CA  ARG 3  56      77.879 -15.315 116.790  1.00 20.87           C
ATOM   3560  C   ARG 3  56      77.348 -16.138 117.949  1.00 22.27           C
ATOM   3561  O   ARG 3  56      76.434 -15.714 118.662  1.00 32.98           O
ATOM   3562  CB  ARG 3  56      78.519 -14.035 117.312  1.00 22.18           C
ATOM   3563  CG  ARG 3  56      79.609 -14.264 118.299  1.00 19.82           C
ATOM   3564  CD  ARG 3  56      79.951 -12.975 119.019  1.00 30.79           C
ATOM   3565  NE  ARG 3  56      81.060 -13.166 119.947  1.00 40.65           N
ATOM   3566  CZ  ARG 3  56      80.999 -13.902 121.054  1.00 28.83           C
ATOM   3567  NH1 ARG 3  56      79.871 -14.522 121.401  1.00 33.87           N
ATOM   3568  NH2 ARG 3  56      82.092 -14.062 121.783  1.00 38.15           N
ATOM   3569  N   PHE 3  57      77.941 -17.309 118.140  1.00 23.36           N
ATOM   3570  CA  PHE 3  57      77.528 -18.208 119.211  1.00 22.77           C
ATOM   3571  C   PHE 3  57      78.649 -18.519 120.194  1.00 20.13           C
ATOM   3572  O   PHE 3  57      79.818 -18.246 119.929  1.00 22.70           O
ATOM   3573  CB  PHE 3  57      77.026 -19.523 118.620  1.00 14.21           C
ATOM   3574  CG  PHE 3  57      75.863 -19.359 117.722  1.00 26.43           C
ATOM   3575  CD1 PHE 3  57      74.584 -19.237 118.245  1.00 22.22           C
ATOM   3576  CD2 PHE 3  57      76.046 -19.269 116.351  1.00 21.79           C
ATOM   3577  CE1 PHE 3  57      73.498 -19.022 117.423  1.00 22.14           C
ATOM   3578  CE2 PHE 3  57      74.964 -19.052 115.514  1.00 19.04           C
ATOM   3579  CZ  PHE 3  57      73.684 -18.927 116.057  1.00 24.16           C
ATOM   3580  N   ASP 3  58      78.260 -19.105 121.324  1.00 37.80           N
ATOM   3581  CA  ASP 3  58      79.167 -19.538 122.379  1.00 29.21           C
ATOM   3582  C   ASP 3  58      80.427 -18.723 122.569  1.00 32.22           C
ATOM   3583  O   ASP 3  58      80.337 -17.538 122.899  1.00 35.42           O
ATOM   3584  CB  ASP 3  58      79.478 -21.027 122.204  1.00 27.19           C
ATOM   3585  CG  ASP 3  58      78.217 -21.876 122.224  1.00 72.13           C
ATOM   3586  OD1 ASP 3  58      77.963 -22.602 121.238  1.00 61.70           O
ATOM   3587  OD2 ASP 3  58      77.458 -21.779 123.212  1.00 76.43           O
ATOM   3588  N   ASP 3  59      81.597 -19.325 122.339  1.00 39.85           N
ATOM   3589  CA  ASP 3  59      82.861 -18.592 122.531  1.00 63.40           C
ATOM   3590  C   ASP 3  59      83.383 -17.785 121.325  1.00 52.58           C
ATOM   3591  O   ASP 3  59      84.574 -17.464 121.250  1.00 70.62           O
ATOM   3592  CB  ASP 3  59      83.967 -19.503 123.138  1.00 55.17           C
ATOM   3593  CG  ASP 3  59      84.369 -20.670 122.233  1.00 74.18           C
ATOM   3594  OD1 ASP 3  59      85.552 -21.081 122.298  1.00 93.17           O
ATOM   3595  OD2 ASP 3  59      83.516 -21.201 121.486  1.00 78.47           O
ATOM   3596  N   GLY 3  60      82.474 -17.414 120.422  1.00 36.33           N
ATOM   3597  CA  GLY 3  60      82.846 -16.658 119.240  1.00 20.59           C
ATOM   3598  C   GLY 3  60      83.028 -17.555 118.031  1.00 24.26           C
ATOM   3599  O   GLY 3  60      84.114 -17.639 117.460  1.00 30.08           O
ATOM   3600  N   LYS 3  61      81.968 -18.265 117.672  1.00 26.82           N
ATOM   3601  CA  LYS 3  61      81.995 -19.151 116.520  1.00 27.89           C
ATOM   3602  C   LYS 3  61      80.747 -18.847 115.708  1.00 28.56           C
ATOM   3603  O   LYS 3  61      79.710 -18.478 116.266  1.00 23.86           O
ATOM   3604  CB  LYS 3  61      81.975 -20.618 116.959  1.00 25.66           C
ATOM   3605  CG  LYS 3  61      83.077 -21.030 117.916  1.00 24.24           C
ATOM   3606  CD  LYS 3  61      84.475 -20.830 117.356  1.00 35.00           C
ATOM   3607  CE  LYS 3  61      85.514 -21.129 118.434  1.00 23.99           C
ATOM   3608  NZ  LYS 3  61      86.900 -20.747 118.056  1.00 72.58           N
ATOM   3609  N   PRO 3  62      80.840 -18.950 114.370  1.00 25.44           N
ATOM   3610  CA  PRO 3  62      79.705 -18.684 113.476  1.00 25.09           C
ATOM   3611  C   PRO 3  62      78.795 -19.908 113.374  1.00 26.58           C
ATOM   3612  O   PRO 3  62      77.935 -19.987 112.508  1.00 23.58           O
ATOM   3613  CB  PRO 3  62      80.399 -18.419 112.147  1.00 20.04           C
ATOM   3614  CG  PRO 3  62      81.546 -19.383 112.193  1.00 21.20           C
ATOM   3615  CD  PRO 3  62      82.076 -19.173 113.593  1.00 21.65           C
ATOM   3616  N   TYR 3  63      78.996 -20.865 114.273  1.00 28.43           N
ATOM   3617  CA  TYR 3  63      78.218 -22.087 114.252  1.00 24.00           C
ATOM   3618  C   TYR 3  63      77.830 -22.583 115.627  1.00 24.61           C
ATOM   3619  O   TYR 3  63      78.358 -22.152 116.650  1.00 31.62           O
ATOM   3620  CB  TYR 3  63      78.996 -23.189 113.537  1.00 17.44           C
ATOM   3621  CG  TYR 3  63      80.376 -23.427 114.113  1.00 21.07           C
ATOM   3622  CD1 TYR 3  63      80.550 -24.155 115.292  1.00 21.21           C
ATOM   3623  CD2 TYR 3  63      81.515 -22.952 113.463  1.00 19.61           C
ATOM   3624  CE1 TYR 3  63      81.828 -24.412 115.802  1.00 16.76           C
ATOM   3625  CE2 TYR 3  63      82.798 -23.203 113.964  1.00 20.74           C
ATOM   3626  CZ  TYR 3  63      82.949 -23.935 115.130  1.00 25.19           C
ATOM   3627  OH  TYR 3  63      84.218 -24.214 115.604  1.00 27.97           O
ATOM   3628  N   VAL 3  64      76.959 -23.576 115.604  1.00 23.55           N
ATOM   3629  CA  VAL 3  64      76.421 -24.220 116.779  1.00 21.70           C
ATOM   3630  C   VAL 3  64      76.870 -25.697 116.654  1.00 17.73           C
ATOM   3631  O   VAL 3  64      76.963 -26.231 115.542  1.00 34.77           O
ATOM   3632  CB  VAL 3  64      74.884 -23.990 116.759  1.00 22.63           C
ATOM   3633  CG1 VAL 3  64      74.118 -25.274 116.744  1.00 29.72           C
ATOM   3634  CG2 VAL 3  64      74.477 -23.095 117.883  1.00 21.94           C
ATOM   3635  N   VAL 3  65      77.234 -26.324 117.769  1.00 22.49           N
ATOM   3636  CA  VAL 3  65      77.719 -27.710 117.743  1.00 20.13           C
ATOM   3637  C   VAL 3  65      76.696 -28.714 118.249  1.00 22.93           C
ATOM   3638  O   VAL 3  65      76.037 -28.462 119.262  1.00 37.01           O
ATOM   3639  CB  VAL 3  65      78.989 -27.867 118.605  1.00 22.00           C
ATOM   3640  CG1 VAL 3  65      79.643 -29.205 118.334  1.00 24.84           C
ATOM   3641  CG2 VAL 3  65      79.956 -26.758 118.315  1.00 22.17           C
ATOM   3642  N   THR 3  66      76.591 -29.869 117.590  1.00 26.97           N
ATOM   3643  CA  THR 3  66      75.607 -30.857 118.026  1.00 38.03           C
ATOM   3644  C   THR 3  66      75.975 -31.406 119.398  1.00 30.20           C
ATOM   3645  O   THR 3  66      77.113 -31.818 119.627  1.00 50.28           O
ATOM   3646  CB  THR 3  66      75.393 -32.006 117.014  1.00 40.88           C
ATOM   3647  OG1 THR 3  66      76.500 -32.893 117.064  1.00 53.33           O
ATOM   3648  CG2 THR 3  66      75.220 -31.468 115.594  1.00 32.00           C
ATOM   3649  N   ARG 3  67      75.006 -31.358 120.311  1.00 51.77           N
ATOM   3650  CA  ARG 3  67      75.187 -31.804 121.694  1.00 48.78           C
ATOM   3651  C   ARG 3  67      75.305 -33.314 121.810  1.00 65.47           C
ATOM   3652  O   ARG 3  67      74.522 -34.045 121.212  1.00 45.24           O
ATOM   3653  CB  ARG 3  67      74.010 -31.342 122.568  1.00 43.76           C
ATOM   3654  CG  ARG 3  67      73.467 -29.955 122.264  1.00 44.81           C
ATOM   3655  CD  ARG 3  67      74.404 -28.843 122.706  1.00 67.49           C
ATOM   3656  NE  ARG 3  67      74.105 -28.440 124.074  1.00 84.88           N
ATOM   3657  CZ  ARG 3  67      74.821 -28.794 125.135  1.00 94.48           C
ATOM   3658  NH1 ARG 3  67      75.902 -29.555 124.992  1.00112.67           N
ATOM   3659  NH2 ARG 3  67      74.439 -28.413 126.346  1.00 94.47           N
ATOM   3660  N   ALA 3  68      76.277 -33.778 122.589  1.00 75.47           N
ATOM   3661  CA  ALA 3  68      76.466 -35.211 122.800  1.00 71.42           C
ATOM   3662  C   ALA 3  68      75.543 -35.728 123.917  1.00 71.06           C
ATOM   3663  O   ALA 3  68      75.189 -36.903 123.935  1.00 63.70           O
ATOM   3664  CB  ALA 3  68      77.926 -35.505 123.129  1.00 83.71           C
ATOM   3665  N   ASP 3  69      75.143 -34.835 124.826  1.00 53.59           N
ATOM   3666  CA  ASP 3  69      74.259 -35.165 125.949  1.00 47.60           C
ATOM   3667  C   ASP 3  69      72.754 -35.153 125.620  1.00 51.67           C
ATOM   3668  O   ASP 3  69      72.363 -35.151 124.450  1.00 68.81           O
ATOM   3669  CB  ASP 3  69      74.554 -34.254 127.154  1.00 48.38           C
ATOM   3670  CG  ASP 3  69      74.533 -32.779 126.799  1.00 59.86           C
ATOM   3671  OD1 ASP 3  69      75.520 -32.288 126.219  1.00 89.41           O
ATOM   3672  OD2 ASP 3  69      73.535 -32.106 127.110  1.00 71.34           O
ATOM   3673  N   ASP 3  70      71.915 -35.150 126.657  1.00 53.80           N
ATOM   3674  CA  ASP 3  70      70.465 -35.172 126.458  1.00 69.04           C
ATOM   3675  C   ASP 3  70      69.759 -33.812 126.506  1.00 63.88           C
ATOM   3676  O   ASP 3  70      68.550 -33.726 126.752  1.00 73.61           O
ATOM   3677  CB  ASP 3  70      69.788 -36.211 127.378  1.00 86.94           C
ATOM   3678  CG  ASP 3  70      70.001 -35.937 128.867  1.00111.34           C
ATOM   3679  OD1 ASP 3  70      70.342 -34.795 129.259  1.00107.13           O
ATOM   3680  OD2 ASP 3  70      69.803 -36.884 129.657  1.00122.11           O
ATOM   3681  N   THR 3  71      70.537 -32.753 126.305  1.00 47.15           N
ATOM   3682  CA  THR 3  71      70.010 -31.392 126.254  1.00 48.78           C
ATOM   3683  C   THR 3  71      69.777 -31.110 124.762  1.00 46.79           C
ATOM   3684  O   THR 3  71      70.673 -31.319 123.943  1.00 42.20           O
ATOM   3685  CB  THR 3  71      71.010 -30.391 126.859  1.00 44.23           C
ATOM   3686  OG1 THR 3  71      70.919 -30.449 128.288  1.00 67.00           O
ATOM   3687  CG2 THR 3  71      70.741 -28.971 126.372  1.00 34.53           C
ATOM   3688  N   ARG 3  72      68.580 -30.648 124.408  1.00 34.94           N
ATOM   3689  CA  ARG 3  72      68.259 -30.413 123.000  1.00 27.10           C
ATOM   3690  C   ARG 3  72      68.247 -28.986 122.455  1.00 19.16           C
ATOM   3691  O   ARG 3  72      68.134 -28.787 121.245  1.00 29.72           O
ATOM   3692  CB  ARG 3  72      66.968 -31.142 122.657  1.00 28.26           C
ATOM   3693  CG  ARG 3  72      67.107 -32.626 122.897  1.00 18.58           C
ATOM   3694  CD  ARG 3  72      65.780 -33.244 123.227  1.00 25.86           C
ATOM   3695  NE  ARG 3  72      65.105 -33.685 122.021  1.00 30.95           N
ATOM   3696  CZ  ARG 3  72      63.791 -33.817 121.927  1.00 46.37           C
ATOM   3697  NH1 ARG 3  72      63.026 -33.527 122.977  1.00 38.53           N
ATOM   3698  NH2 ARG 3  72      63.256 -34.291 120.808  1.00 38.83           N
ATOM   3699  N   LEU 3  73      68.364 -27.998 123.336  1.00 28.48           N
ATOM   3700  CA  LEU 3  73      68.400 -26.612 122.905  1.00 20.64           C
ATOM   3701  C   LEU 3  73      69.830 -26.307 122.462  1.00 26.34           C
ATOM   3702  O   LEU 3  73      70.762 -26.410 123.250  1.00 33.45           O
ATOM   3703  CB  LEU 3  73      67.999 -25.674 124.046  1.00 18.54           C
ATOM   3704  CG  LEU 3  73      68.001 -24.193 123.677  1.00 27.02           C
ATOM   3705  CD1 LEU 3  73      66.847 -23.898 122.747  1.00 21.26           C
ATOM   3706  CD2 LEU 3  73      67.873 -23.376 124.918  1.00 26.34           C
ATOM   3707  N   LEU 3  74      69.994 -25.976 121.186  1.00 28.12           N
ATOM   3708  CA  LEU 3  74      71.303 -25.660 120.622  1.00 19.33           C
ATOM   3709  C   LEU 3  74      71.640 -24.185 120.797  1.00 21.29           C
ATOM   3710  O   LEU 3  74      72.796 -23.825 121.023  1.00 38.28           O
ATOM   3711  CB  LEU 3  74      71.330 -26.015 119.133  1.00 21.98           C
ATOM   3712  CG  LEU 3  74      71.991 -27.320 118.712  1.00 21.89           C
ATOM   3713  CD1 LEU 3  74      71.717 -28.401 119.717  1.00 40.33           C
ATOM   3714  CD2 LEU 3  74      71.480 -27.705 117.338  1.00 20.46           C
ATOM   3715  N   ALA 3  75      70.624 -23.335 120.685  1.00 24.73           N
ATOM   3716  CA  ALA 3  75      70.806 -21.897 120.825  1.00 17.78           C
ATOM   3717  C   ALA 3  75      69.479 -21.205 121.063  1.00 17.25           C
ATOM   3718  O   ALA 3  75      68.411 -21.709 120.710  1.00 30.62           O
ATOM   3719  CB  ALA 3  75      71.468 -21.315 119.575  1.00 17.28           C
ATOM   3720  N   LYS 3  76      69.567 -20.036 121.672  1.00 23.28           N
ATOM   3721  CA  LYS 3  76      68.412 -19.216 121.972  1.00 25.98           C
ATOM   3722  C   LYS 3  76      68.913 -17.778 121.901  1.00 23.02           C
ATOM   3723  O   LYS 3  76      69.987 -17.463 122.411  1.00 29.93           O
ATOM   3724  CB  LYS 3  76      67.904 -19.545 123.377  1.00 17.45           C
ATOM   3725  CG  LYS 3  76      67.308 -18.371 124.129  1.00 35.88           C
ATOM   3726  CD  LYS 3  76      67.333 -18.635 125.625  1.00 70.79           C
ATOM   3727  CE  LYS 3  76      67.209 -17.336 126.412  1.00 94.21           C
ATOM   3728  NZ  LYS 3  76      68.275 -17.249 127.458  1.00111.85           N
ATOM   3729  N   PHE 3  77      68.193 -16.934 121.178  1.00 24.89           N
ATOM   3730  CA  PHE 3  77      68.582 -15.543 121.085  1.00 12.49           C
ATOM   3731  C   PHE 3  77      67.402 -14.601 120.882  1.00 20.09           C
ATOM   3732  O   PHE 3  77      66.311 -15.010 120.462  1.00 24.27           O
ATOM   3733  CB  PHE 3  77      69.686 -15.331 120.032  1.00 17.57           C
ATOM   3734  CG  PHE 3  77      69.316 -15.775 118.650  1.00 28.71           C
ATOM   3735  CD1 PHE 3  77      68.712 -14.892 117.762  1.00 27.55           C
ATOM   3736  CD2 PHE 3  77      69.582 -17.073 118.228  1.00 26.08           C
ATOM   3737  CE1 PHE 3  77      68.377 -15.296 116.468  1.00 24.89           C
ATOM   3738  CE2 PHE 3  77      69.251 -17.486 116.932  1.00 24.54           C
ATOM   3739  CZ  PHE 3  77      68.649 -16.596 116.054  1.00 22.29           C
ATOM   3740  N   ASP 3  78      67.624 -13.351 121.276  1.00 16.09           N
ATOM   3741  CA  ASP 3  78      66.630 -12.299 121.183  1.00 18.48           C
ATOM   3742  C   ASP 3  78      66.426 -11.907 119.742  1.00 22.98           C
ATOM   3743  O   ASP 3  78      67.386 -11.785 118.986  1.00 23.25           O
ATOM   3744  CB  ASP 3  78      67.108 -11.034 121.909  1.00 19.78           C
ATOM   3745  CG  ASP 3  78      67.257 -11.221 123.401  1.00 24.53           C
ATOM   3746  OD1 ASP 3  78      66.821 -12.259 123.923  1.00 25.84           O
ATOM   3747  OD2 ASP 3  78      67.805 -10.306 124.059  1.00 30.16           O
ATOM   3748  N   VAL 3  79      65.168 -11.738 119.358  1.00 14.82           N
ATOM   3749  CA  VAL 3  79      64.877 -11.276 118.014  1.00 19.53           C
ATOM   3750  C   VAL 3  79      65.100  -9.773 118.180  1.00 18.19           C
ATOM   3751  O   VAL 3  79      64.190  -9.041 118.553  1.00 20.88           O
ATOM   3752  CB  VAL 3  79      63.419 -11.565 117.610  1.00 18.55           C
ATOM   3753  CG1 VAL 3  79      63.114 -10.914 116.276  1.00 16.04           C
ATOM   3754  CG2 VAL 3  79      63.192 -13.066 117.518  1.00 16.22           C
ATOM   3755  N   SER 3  80      66.351  -9.352 118.038  1.00 14.63           N
ATOM   3756  CA  SER 3  80      66.726  -7.946 118.179  1.00 12.88           C
ATOM   3757  C   SER 3  80      67.955  -7.654 117.336  1.00 18.31           C
ATOM   3758  O   SER 3  80      68.915  -8.433 117.345  1.00 26.81           O
ATOM   3759  CB  SER 3  80      67.063  -7.627 119.642  1.00 11.85           C
ATOM   3760  OG  SER 3  80      67.668  -6.349 119.754  1.00 22.50           O
ATOM   3761  N   LEU 3  81      67.939  -6.537 116.611  1.00 20.02           N
ATOM   3762  CA  LEU 3  81      69.097  -6.184 115.801  1.00 18.76           C
ATOM   3763  C   LEU 3  81      70.271  -5.835 116.728  1.00 28.02           C
ATOM   3764  O   LEU 3  81      71.416  -5.739 116.277  1.00 22.86           O
ATOM   3765  CB  LEU 3  81      68.793  -5.009 114.866  1.00 26.15           C
ATOM   3766  CG  LEU 3  81      68.149  -5.253 113.497  1.00 22.41           C
ATOM   3767  CD1 LEU 3  81      68.615  -6.566 112.928  1.00 19.87           C
ATOM   3768  CD2 LEU 3  81      66.659  -5.218 113.585  1.00 24.41           C
ATOM   3769  N   ALA 3  82      69.976  -5.653 118.020  1.00 22.63           N
ATOM   3770  CA  ALA 3  82      70.991  -5.337 119.026  1.00 17.45           C
ATOM   3771  C   ALA 3  82      71.405  -6.565 119.846  1.00 22.10           C
ATOM   3772  O   ALA 3  82      72.101  -6.444 120.852  1.00 26.10           O
ATOM   3773  CB  ALA 3  82      70.496  -4.242 119.956  1.00  6.58           C
ATOM   3774  N   ALA 3  83      70.972  -7.746 119.422  1.00 23.92           N
ATOM   3775  CA  ALA 3  83      71.311  -8.975 120.130  1.00 17.15           C
ATOM   3776  C   ALA 3  83      72.781  -9.310 119.997  1.00 21.05           C
ATOM   3777  O   ALA 3  83      73.389  -9.076 118.963  1.00 26.29           O
ATOM   3778  CB  ALA 3  83      70.483 -10.132 119.599  1.00 12.84           C
ATOM   3779  N   LYS 3  84      73.332  -9.912 121.039  1.00 23.89           N
ATOM   3780  CA  LYS 3  84      74.732 -10.300 121.041  1.00 22.81           C
ATOM   3781  C   LYS 3  84      75.043 -11.198 119.847  1.00 23.64           C
ATOM   3782  O   LYS 3  84      76.031 -11.003 119.155  1.00 23.84           O
ATOM   3783  CB  LYS 3  84      75.032 -11.041 122.334  1.00 23.10           C
ATOM   3784  CG  LYS 3  84      76.460 -11.511 122.510  1.00 25.82           C
ATOM   3785  CD  LYS 3  84      76.491 -12.456 123.700  1.00 47.05           C
ATOM   3786  CE  LYS 3  84      77.869 -13.018 123.939  1.00 64.81           C
ATOM   3787  NZ  LYS 3  84      78.790 -11.953 124.386  1.00 58.42           N
ATOM   3788  N   HIS 3  85      74.150 -12.137 119.571  1.00 16.97           N
ATOM   3789  CA  HIS 3  85      74.322 -13.088 118.474  1.00 16.34           C
ATOM   3790  C   HIS 3  85      74.297 -12.483 117.077  1.00 17.82           C
ATOM   3791  O   HIS 3  85      74.791 -13.083 116.123  1.00 24.22           O
ATOM   3792  CB  HIS 3  85      73.254 -14.162 118.579  1.00  6.52           C
ATOM   3793  CG  HIS 3  85      73.171 -14.767 119.941  1.00 27.05           C
ATOM   3794  ND1 HIS 3  85      73.579 -16.053 120.211  1.00 29.25           N
ATOM   3795  CD2 HIS 3  85      72.780 -14.240 121.124  1.00 12.02           C
ATOM   3796  CE1 HIS 3  85      73.447 -16.289 121.501  1.00 20.21           C
ATOM   3797  NE2 HIS 3  85      72.964 -15.206 122.077  1.00 23.33           N
ATOM   3798  N   MET 3  86      73.684 -11.311 116.958  1.00 19.26           N
ATOM   3799  CA  MET 3  86      73.596 -10.608 115.682  1.00 20.68           C
ATOM   3800  C   MET 3  86      74.660  -9.534 115.567  1.00 15.70           C
ATOM   3801  O   MET 3  86      74.818  -8.931 114.508  1.00 23.49           O
ATOM   3802  CB  MET 3  86      72.248  -9.898 115.575  1.00 16.31           C
ATOM   3803  CG  MET 3  86      71.043 -10.817 115.590  1.00 27.16           C
ATOM   3804  SD  MET 3  86      70.863 -11.633 114.026  1.00 31.30           S
ATOM   3805  CE  MET 3  86      70.362 -10.276 113.080  1.00 21.23           C
ATOM   3806  N   SER 3  87      75.387  -9.301 116.654  1.00 28.15           N
ATOM   3807  CA  SER 3  87      76.371  -8.229 116.706  1.00 16.35           C
ATOM   3808  C   SER 3  87      77.451  -8.162 115.652  1.00 18.51           C
ATOM   3809  O   SER 3  87      78.059  -7.113 115.478  1.00 19.61           O
ATOM   3810  CB  SER 3  87      76.992  -8.112 118.102  1.00 16.71           C
ATOM   3811  OG  SER 3  87      77.809  -9.226 118.414  1.00 22.40           O
ATOM   3812  N   ASN 3  88      77.687  -9.251 114.931  1.00 15.66           N
ATOM   3813  CA  ASN 3  88      78.719  -9.218 113.895  1.00 19.39           C
ATOM   3814  C   ASN 3  88      78.168  -9.276 112.478  1.00 29.20           C
ATOM   3815  O   ASN 3  88      78.930  -9.331 111.513  1.00 23.14           O
ATOM   3816  CB  ASN 3  88      79.729 -10.340 114.108  1.00 20.97           C
ATOM   3817  CG  ASN 3  88      80.607 -10.106 115.328  1.00 25.59           C
ATOM   3818  OD1 ASN 3  88      80.732  -8.984 115.829  1.00 25.00           O
ATOM   3819  ND2 ASN 3  88      81.231 -11.171 115.806  1.00 18.27           N
ATOM   3820  N   THR 3  89      76.845  -9.241 112.358  1.00 25.15           N
ATOM   3821  CA  THR 3  89      76.207  -9.297 111.055  1.00 17.51           C
ATOM   3822  C   THR 3  89      76.185  -7.944 110.375  1.00 21.26           C
ATOM   3823  O   THR 3  89      76.159  -6.896 111.023  1.00 22.01           O
ATOM   3824  CB  THR 3  89      74.746  -9.762 111.146  1.00 18.00           C
ATOM   3825  OG1 THR 3  89      73.984  -8.801 111.889  1.00 20.06           O
ATOM   3826  CG2 THR 3  89      74.648 -11.113 111.805  1.00  9.95           C
ATOM   3827  N   TYR 3  90      76.128  -7.993 109.055  1.00 24.04           N
ATOM   3828  CA  TYR 3  90      76.055  -6.799 108.243  1.00 19.11           C
ATOM   3829  C   TYR 3  90      74.689  -6.143 108.490  1.00 24.24           C
ATOM   3830  O   TYR 3  90      74.547  -4.913 108.491  1.00 17.83           O
ATOM   3831  CB  TYR 3  90      76.162  -7.207 106.785  1.00 17.97           C
ATOM   3832  CG  TYR 3  90      76.063  -6.055 105.836  1.00 23.58           C
ATOM   3833  CD1 TYR 3  90      74.948  -5.902 105.023  1.00 18.73           C
ATOM   3834  CD2 TYR 3  90      77.109  -5.146 105.713  1.00 19.74           C
ATOM   3835  CE1 TYR 3  90      74.871  -4.874 104.112  1.00 11.87           C
ATOM   3836  CE2 TYR 3  90      77.049  -4.115 104.804  1.00 17.99           C
ATOM   3837  CZ  TYR 3  90      75.929  -3.990 104.002  1.00 29.34           C
ATOM   3838  OH  TYR 3  90      75.883  -2.982 103.078  1.00 18.54           O
ATOM   3839  N   LEU 3  91      73.689  -6.985 108.723  1.00 13.49           N
ATOM   3840  CA  LEU 3  91      72.334  -6.522 108.971  1.00 19.82           C
ATOM   3841  C   LEU 3  91      72.306  -5.584 110.182  1.00 20.87           C
ATOM   3842  O   LEU 3  91      71.754  -4.487 110.099  1.00 25.95           O
ATOM   3843  CB  LEU 3  91      71.403  -7.721 109.158  1.00 10.93           C
ATOM   3844  CG  LEU 3  91      69.915  -7.420 108.996  1.00 25.30           C
ATOM   3845  CD1 LEU 3  91      69.645  -6.843 107.627  1.00 14.39           C
ATOM   3846  CD2 LEU 3  91      69.119  -8.687 109.197  1.00 17.48           C
ATOM   3847  N   SER 3  92      72.955  -5.982 111.279  1.00 20.40           N
ATOM   3848  CA  SER 3  92      73.009  -5.136 112.475  1.00 18.83           C
ATOM   3849  C   SER 3  92      73.908  -3.919 112.252  1.00 18.53           C
ATOM   3850  O   SER 3  92      73.720  -2.874 112.871  1.00 20.18           O
ATOM   3851  CB  SER 3  92      73.502  -5.932 113.685  1.00 12.72           C
ATOM   3852  OG  SER 3  92      72.556  -6.915 114.073  1.00 22.74           O
ATOM   3853  N   GLY 3  93      74.873  -4.058 111.347  1.00 16.36           N
ATOM   3854  CA  GLY 3  93      75.775  -2.962 111.046  1.00  9.52           C
ATOM   3855  C   GLY 3  93      75.022  -1.811 110.413  1.00 20.77           C
ATOM   3856  O   GLY 3  93      75.302  -0.645 110.698  1.00 20.70           O
ATOM   3857  N   ILE 3  94      74.075  -2.138 109.539  1.00 15.20           N
ATOM   3858  CA  ILE 3  94      73.260  -1.121 108.888  1.00 22.21           C
ATOM   3859  C   ILE 3  94      72.177  -0.628 109.847  1.00 17.74           C
ATOM   3860  O   ILE 3  94      71.913   0.572 109.937  1.00 23.19           O
ATOM   3861  CB  ILE 3  94      72.471  -1.683 107.696  1.00 23.72           C
ATOM   3862  CG1 ILE 3  94      73.371  -2.327 106.677  1.00 26.45           C
ATOM   3863  CG2 ILE 3  94      71.709  -0.583 106.995  1.00 55.45           C
ATOM   3864  CD1 ILE 3  94      72.520  -3.079 105.662  1.00 42.98           C
ATOM   3865  N   ALA 3  95      71.525  -1.573 110.523  1.00 18.72           N
ATOM   3866  CA  ALA 3  95      70.416  -1.264 111.424  1.00 14.38           C
ATOM   3867  C   ALA 3  95      70.700  -0.245 112.524  1.00 19.02           C
ATOM   3868  O   ALA 3  95      69.803   0.485 112.939  1.00 20.00           O
ATOM   3869  CB  ALA 3  95      69.842  -2.550 112.019  1.00 10.32           C
ATOM   3870  N   GLN 3  96      71.950  -0.166 112.968  1.00 20.54           N
ATOM   3871  CA  GLN 3  96      72.313   0.772 114.027  1.00 16.41           C
ATOM   3872  C   GLN 3  96      72.129   2.229 113.591  1.00 22.42           C
ATOM   3873  O   GLN 3  96      72.075   3.129 114.423  1.00 20.02           O
ATOM   3874  CB  GLN 3  96      73.768   0.549 114.466  1.00 10.84           C
ATOM   3875  CG  GLN 3  96      74.806   1.056 113.480  1.00 12.11           C
ATOM   3876  CD  GLN 3  96      76.201   0.659 113.867  1.00 20.76           C
ATOM   3877  OE1 GLN 3  96      76.619   0.855 115.011  1.00 25.94           O
ATOM   3878  NE2 GLN 3  96      76.930   0.066 112.926  1.00 15.35           N
ATOM   3879  N   TYR 3  97      72.046   2.461 112.285  1.00 18.81           N
ATOM   3880  CA  TYR 3  97      71.881   3.818 111.779  1.00 19.19           C
ATOM   3881  C   TYR 3  97      70.449   4.207 111.497  1.00 22.79           C
ATOM   3882  O   TYR 3  97      70.182   5.194 110.819  1.00 20.42           O
ATOM   3883  CB  TYR 3  97      72.751   4.013 110.549  1.00 11.13           C
ATOM   3884  CG  TYR 3  97      74.195   3.905 110.909  1.00 23.94           C
ATOM   3885  CD1 TYR 3  97      74.768   4.822 111.786  1.00 19.03           C
ATOM   3886  CD2 TYR 3  97      74.983   2.853 110.434  1.00 17.38           C
ATOM   3887  CE1 TYR 3  97      76.091   4.699 112.192  1.00 19.35           C
ATOM   3888  CE2 TYR 3  97      76.313   2.718 110.833  1.00 12.60           C
ATOM   3889  CZ  TYR 3  97      76.855   3.648 111.713  1.00 22.78           C
ATOM   3890  OH  TYR 3  97      78.156   3.539 112.137  1.00 21.24           O
ATOM   3891  N   TYR 3  98      69.525   3.419 112.021  1.00 20.09           N
ATOM   3892  CA  TYR 3  98      68.114   3.682 111.837  1.00 18.47           C
ATOM   3893  C   TYR 3  98      67.427   3.427 113.151  1.00 13.70           C
ATOM   3894  O   TYR 3  98      67.830   2.573 113.931  1.00 29.31           O
ATOM   3895  CB  TYR 3  98      67.528   2.808 110.725  1.00 12.07           C
ATOM   3896  CG  TYR 3  98      68.143   3.108 109.383  1.00 15.55           C
ATOM   3897  CD1 TYR 3  98      67.659   4.151 108.588  1.00 15.86           C
ATOM   3898  CD2 TYR 3  98      69.260   2.400 108.938  1.00 16.61           C
ATOM   3899  CE1 TYR 3  98      68.282   4.484 107.387  1.00 11.06           C
ATOM   3900  CE2 TYR 3  98      69.890   2.724 107.742  1.00 12.23           C
ATOM   3901  CZ  TYR 3  98      69.402   3.763 106.974  1.00 16.79           C
ATOM   3902  OH  TYR 3  98      70.048   4.091 105.802  1.00 18.54           O
ATOM   3903  N   THR 3  99      66.368   4.173 113.372  1.00 24.17           N
ATOM   3904  CA  THR 3  99      65.608   4.101 114.595  1.00 10.23           C
ATOM   3905  C   THR 3  99      64.537   3.017 114.611  1.00 18.48           C
ATOM   3906  O   THR 3  99      64.234   2.455 115.644  1.00 18.96           O
ATOM   3907  CB  THR 3  99      65.020   5.485 114.807  1.00 20.47           C
ATOM   3908  OG1 THR 3  99      65.757   6.155 115.820  1.00 28.54           O
ATOM   3909  CG2 THR 3  99      63.561   5.464 115.099  1.00  4.87           C
ATOM   3910  N   GLN 3 100      63.964   2.713 113.456  1.00 25.26           N
ATOM   3911  CA  GLN 3 100      62.903   1.718 113.411  1.00 14.99           C
ATOM   3912  C   GLN 3 100      63.003   0.775 112.240  1.00 20.90           C
ATOM   3913  O   GLN 3 100      63.585   1.101 111.202  1.00 26.11           O
ATOM   3914  CB  GLN 3 100      61.545   2.417 113.377  1.00 15.06           C
ATOM   3915  CG  GLN 3 100      61.231   3.199 114.644  1.00 17.98           C
ATOM   3916  CD  GLN 3 100      60.096   4.176 114.472  1.00 18.99           C
ATOM   3917  OE1 GLN 3 100      59.176   3.934 113.700  1.00 23.67           O
ATOM   3918  NE2 GLN 3 100      60.157   5.290 115.188  1.00 18.32           N
ATOM   3919  N   TYR 3 101      62.431  -0.407 112.421  1.00 12.99           N
ATOM   3920  CA  TYR 3 101      62.433  -1.406 111.375  1.00 19.54           C
ATOM   3921  C   TYR 3 101      61.093  -2.115 111.373  1.00 16.73           C
ATOM   3922  O   TYR 3 101      60.278  -1.954 112.279  1.00 18.53           O
ATOM   3923  CB  TYR 3 101      63.558  -2.422 111.583  1.00  8.53           C
ATOM   3924  CG  TYR 3 101      63.171  -3.583 112.465  1.00 21.04           C
ATOM   3925  CD1 TYR 3 101      63.268  -3.497 113.849  1.00 11.37           C
ATOM   3926  CD2 TYR 3 101      62.675  -4.767 111.910  1.00 17.89           C
ATOM   3927  CE1 TYR 3 101      62.881  -4.556 114.662  1.00 15.05           C
ATOM   3928  CE2 TYR 3 101      62.278  -5.832 112.710  1.00  9.06           C
ATOM   3929  CZ  TYR 3 101      62.388  -5.718 114.085  1.00 25.31           C
ATOM   3930  OH  TYR 3 101      62.017  -6.770 114.883  1.00 20.94           O
ATOM   3931  N   SER 3 102      60.903  -2.939 110.357  1.00 19.95           N
ATOM   3932  CA  SER 3 102      59.690  -3.713 110.199  1.00 13.63           C
ATOM   3933  C   SER 3 102      60.000  -4.762 109.152  1.00 16.77           C
ATOM   3934  O   SER 3 102      60.948  -4.597 108.371  1.00 20.16           O
ATOM   3935  CB  SER 3 102      58.580  -2.807 109.695  1.00  8.95           C
ATOM   3936  OG  SER 3 102      57.410  -3.544 109.472  1.00 41.98           O
ATOM   3937  N   GLY 3 103      59.262  -5.868 109.158  1.00 12.16           N
ATOM   3938  CA  GLY 3 103      59.517  -6.869 108.138  1.00  9.21           C
ATOM   3939  C   GLY 3 103      60.218  -8.144 108.538  1.00 20.71           C
ATOM   3940  O   GLY 3 103      60.555  -8.358 109.692  1.00 25.75           O
ATOM   3941  N   THR 3 104      60.500  -8.948 107.522  1.00 17.78           N
ATOM   3942  CA  THR 3 104      61.096 -10.263 107.653  1.00 16.06           C
ATOM   3943  C   THR 3 104      62.610 -10.329 107.722  1.00 20.70           C
ATOM   3944  O   THR 3 104      63.310  -9.658 106.967  1.00 17.90           O
ATOM   3945  CB  THR 3 104      60.623 -11.141 106.469  1.00 15.82           C
ATOM   3946  OG1 THR 3 104      59.195 -11.115 106.423  1.00 20.15           O
ATOM   3947  CG2 THR 3 104      61.090 -12.585 106.612  1.00 15.17           C
ATOM   3948  N   ILE 3 105      63.100 -11.152 108.645  1.00 19.40           N
ATOM   3949  CA  ILE 3 105      64.531 -11.404 108.809  1.00 18.64           C
ATOM   3950  C   ILE 3 105      64.702 -12.894 108.533  1.00 20.78           C
ATOM   3951  O   ILE 3 105      63.976 -13.722 109.090  1.00 19.30           O
ATOM   3952  CB  ILE 3 105      65.013 -11.112 110.239  1.00 22.10           C
ATOM   3953  CG1 ILE 3 105      64.877  -9.626 110.539  1.00 15.29           C
ATOM   3954  CG2 ILE 3 105      66.475 -11.504 110.403  1.00 11.93           C
ATOM   3955  CD1 ILE 3 105      65.224  -9.293 111.971  1.00 17.80           C
ATOM   3956  N   ASN 3 106      65.626 -13.234 107.643  1.00 16.30           N
ATOM   3957  CA  ASN 3 106      65.854 -14.626 107.293  1.00 15.53           C
ATOM   3958  C   ASN 3 106      67.092 -15.223 107.930  1.00 15.38           C
ATOM   3959  O   ASN 3 106      68.158 -14.601 107.962  1.00 25.13           O
ATOM   3960  CB  ASN 3 106      65.935 -14.799 105.771  1.00 13.68           C
ATOM   3961  CG  ASN 3 106      64.595 -14.632 105.093  1.00 17.39           C
ATOM   3962  OD1 ASN 3 106      63.549 -14.704 105.737  1.00 24.38           O
ATOM   3963  ND2 ASN 3 106      64.617 -14.406 103.781  1.00 14.55           N
ATOM   3964  N   LEU 3 107      66.919 -16.450 108.415  1.00 17.43           N
ATOM   3965  CA  LEU 3 107      67.964 -17.251 109.048  1.00 17.60           C
ATOM   3966  C   LEU 3 107      68.322 -18.394 108.095  1.00 17.58           C
ATOM   3967  O   LEU 3 107      67.449 -18.976 107.444  1.00 21.95           O
ATOM   3968  CB  LEU 3 107      67.425 -17.849 110.342  1.00 20.06           C
ATOM   3969  CG  LEU 3 107      67.802 -17.258 111.692  1.00 23.55           C
ATOM   3970  CD1 LEU 3 107      68.156 -15.824 111.592  1.00 17.11           C
ATOM   3971  CD2 LEU 3 107      66.673 -17.479 112.639  1.00 14.16           C
ATOM   3972  N   HIS 3 108      69.609 -18.695 107.998  1.00 15.98           N
ATOM   3973  CA  HIS 3 108      70.091 -19.771 107.134  1.00 17.02           C
ATOM   3974  C   HIS 3 108      70.905 -20.737 107.979  1.00 23.82           C
ATOM   3975  O   HIS 3 108      71.772 -20.313 108.741  1.00 22.68           O
ATOM   3976  CB  HIS 3 108      71.008 -19.212 106.058  1.00 12.97           C
ATOM   3977  CG  HIS 3 108      70.356 -18.187 105.185  1.00 22.35           C
ATOM   3978  ND1 HIS 3 108      70.348 -16.847 105.494  1.00 39.17           N
ATOM   3979  CD2 HIS 3 108      69.737 -18.300 103.988  1.00 13.97           C
ATOM   3980  CE1 HIS 3 108      69.751 -16.181 104.525  1.00  9.48           C
ATOM   3981  NE2 HIS 3 108      69.370 -17.039 103.600  1.00 22.58           N
ATOM   3982  N   PHE 3 109      70.651 -22.028 107.808  1.00 18.68           N
ATOM   3983  CA  PHE 3 109      71.362 -23.057 108.553  1.00 15.73           C
ATOM   3984  C   PHE 3 109      72.068 -23.987 107.579  1.00 17.29           C
ATOM   3985  O   PHE 3 109      71.424 -24.653 106.776  1.00 30.06           O
ATOM   3986  CB  PHE 3 109      70.374 -23.858 109.393  1.00 16.02           C
ATOM   3987  CG  PHE 3 109      69.528 -23.015 110.297  1.00 23.63           C
ATOM   3988  CD1 PHE 3 109      69.911 -22.772 111.603  1.00 20.03           C
ATOM   3989  CD2 PHE 3 109      68.334 -22.475 109.841  1.00 20.51           C
ATOM   3990  CE1 PHE 3 109      69.110 -21.999 112.448  1.00 17.09           C
ATOM   3991  CE2 PHE 3 109      67.526 -21.702 110.674  1.00 19.24           C
ATOM   3992  CZ  PHE 3 109      67.914 -21.464 111.977  1.00 18.10           C
ATOM   3993  N   MET 3 110      73.394 -23.998 107.616  1.00 21.54           N
ATOM   3994  CA  MET 3 110      74.162 -24.865 106.724  1.00 13.00           C
ATOM   3995  C   MET 3 110      74.895 -25.954 107.516  1.00 19.15           C
ATOM   3996  O   MET 3 110      75.750 -25.655 108.353  1.00 25.43           O
ATOM   3997  CB  MET 3 110      75.151 -24.039 105.909  1.00 14.41           C
ATOM   3998  CG  MET 3 110      75.638 -24.729 104.662  1.00 15.41           C
ATOM   3999  SD  MET 3 110      76.220 -23.588 103.506  1.00 34.21           S
ATOM   4000  CE  MET 3 110      77.674 -23.881 103.634  1.00  7.30           C
ATOM   4001  N   PHE 3 111      74.493 -27.206 107.296  1.00 22.94           N
ATOM   4002  CA  PHE 3 111      75.098 -28.348 107.978  1.00 14.54           C
ATOM   4003  C   PHE 3 111      76.485 -28.606 107.413  1.00 18.23           C
ATOM   4004  O   PHE 3 111      76.659 -28.708 106.209  1.00 23.31           O
ATOM   4005  CB  PHE 3 111      74.229 -29.587 107.828  1.00 15.56           C
ATOM   4006  CG  PHE 3 111      74.711 -30.762 108.627  1.00 23.30           C
ATOM   4007  CD1 PHE 3 111      74.843 -30.670 110.007  1.00 21.20           C
ATOM   4008  CD2 PHE 3 111      75.030 -31.960 107.999  1.00 14.11           C
ATOM   4009  CE1 PHE 3 111      75.289 -31.755 110.756  1.00 17.19           C
ATOM   4010  CE2 PHE 3 111      75.476 -33.058 108.734  1.00 19.86           C
ATOM   4011  CZ  PHE 3 111      75.607 -32.953 110.120  1.00 15.81           C
ATOM   4012  N   THR 3 112      77.433 -28.853 108.302  1.00 32.34           N
ATOM   4013  CA  THR 3 112      78.836 -29.024 107.945  1.00 12.78           C
ATOM   4014  C   THR 3 112      79.428 -30.439 108.131  1.00 19.87           C
ATOM   4015  O   THR 3 112      80.564 -30.711 107.729  1.00 24.24           O
ATOM   4016  CB  THR 3 112      79.606 -27.948 108.763  1.00 18.10           C
ATOM   4017  OG1 THR 3 112      79.837 -26.804 107.941  1.00 29.78           O
ATOM   4018  CG2 THR 3 112      80.878 -28.435 109.350  1.00 30.54           C
ATOM   4019  N   GLY 3 113      78.619 -31.357 108.652  1.00 20.28           N
ATOM   4020  CA  GLY 3 113      79.088 -32.710 108.904  1.00  6.82           C
ATOM   4021  C   GLY 3 113      79.468 -33.561 107.712  1.00 18.83           C
ATOM   4022  O   GLY 3 113      79.187 -33.222 106.569  1.00 29.91           O
ATOM   4023  N   SER 3 114      80.148 -34.666 108.001  1.00 22.67           N
ATOM   4024  CA  SER 3 114      80.584 -35.620 106.987  1.00 23.57           C
ATOM   4025  C   SER 3 114      79.367 -36.334 106.411  1.00 27.43           C
ATOM   4026  O   SER 3 114      78.272 -36.259 106.971  1.00 25.52           O
ATOM   4027  CB  SER 3 114      81.528 -36.660 107.609  1.00 14.09           C
ATOM   4028  OG  SER 3 114      80.976 -37.223 108.788  1.00 31.53           O
ATOM   4029  N   THR 3 115      79.573 -37.066 105.323  1.00 27.72           N
ATOM   4030  CA  THR 3 115      78.485 -37.787 104.676  1.00 26.24           C
ATOM   4031  C   THR 3 115      77.793 -38.776 105.610  1.00 23.40           C
ATOM   4032  O   THR 3 115      76.596 -39.000 105.489  1.00 33.17           O
ATOM   4033  CB  THR 3 115      78.984 -38.568 103.452  1.00 17.60           C
ATOM   4034  OG1 THR 3 115      79.835 -37.730 102.671  1.00 60.41           O
ATOM   4035  CG2 THR 3 115      77.818 -38.999 102.595  1.00 39.08           C
ATOM   4036  N   ASP 3 116      78.549 -39.349 106.544  1.00 29.31           N
ATOM   4037  CA  ASP 3 116      78.011 -40.340 107.479  1.00 24.19           C
ATOM   4038  C   ASP 3 116      77.462 -39.766 108.792  1.00 22.91           C
ATOM   4039  O   ASP 3 116      77.193 -40.511 109.742  1.00 28.48           O
ATOM   4040  CB  ASP 3 116      79.043 -41.470 107.733  1.00 15.28           C
ATOM   4041  CG  ASP 3 116      80.341 -40.973 108.361  1.00 30.94           C
ATOM   4042  OD1 ASP 3 116      80.908 -41.718 109.189  1.00 65.33           O
ATOM   4043  OD2 ASP 3 116      80.802 -39.857 108.033  1.00 31.15           O
ATOM   4044  N   SER 3 117      77.298 -38.441 108.829  1.00 22.31           N
ATOM   4045  CA  SER 3 117      76.752 -37.731 109.985  1.00 26.98           C
ATOM   4046  C   SER 3 117      75.363 -37.242 109.599  1.00 26.16           C
ATOM   4047  O   SER 3 117      75.191 -36.578 108.576  1.00 26.70           O
ATOM   4048  CB  SER 3 117      77.629 -36.531 110.359  1.00 13.94           C
ATOM   4049  OG  SER 3 117      78.875 -36.956 110.890  1.00 65.47           O
ATOM   4050  N   LYS 3 118      74.366 -37.602 110.397  1.00 22.35           N
ATOM   4051  CA  LYS 3 118      72.988 -37.205 110.122  1.00 20.08           C
ATOM   4052  C   LYS 3 118      72.320 -36.558 111.326  1.00 21.37           C
ATOM   4053  O   LYS 3 118      72.699 -36.814 112.469  1.00 32.64           O
ATOM   4054  CB  LYS 3 118      72.186 -38.418 109.620  1.00 11.72           C
ATOM   4055  CG  LYS 3 118      72.680 -38.880 108.266  1.00 21.27           C
ATOM   4056  CD  LYS 3 118      71.930 -40.038 107.707  1.00 25.26           C
ATOM   4057  CE  LYS 3 118      71.937 -39.941 106.200  1.00 36.79           C
ATOM   4058  NZ  LYS 3 118      71.645 -41.238 105.550  1.00 37.69           N
ATOM   4059  N   ALA 3 119      71.360 -35.674 111.067  1.00 19.57           N
ATOM   4060  CA  ALA 3 119      70.651 -34.998 112.149  1.00 22.64           C
ATOM   4061  C   ALA 3 119      69.306 -34.426 111.728  1.00 18.67           C
ATOM   4062  O   ALA 3 119      69.015 -34.292 110.538  1.00 21.64           O
ATOM   4063  CB  ALA 3 119      71.520 -33.895 112.730  1.00  9.71           C
ATOM   4064  N   ARG 3 120      68.487 -34.099 112.721  1.00 20.76           N
ATOM   4065  CA  ARG 3 120      67.181 -33.509 112.485  1.00 14.60           C
ATOM   4066  C   ARG 3 120      67.037 -32.303 113.419  1.00 24.05           C
ATOM   4067  O   ARG 3 120      67.203 -32.419 114.630  1.00 23.90           O
ATOM   4068  CB  ARG 3 120      66.088 -34.549 112.718  1.00 15.16           C
ATOM   4069  CG  ARG 3 120      64.701 -34.030 112.458  1.00 22.73           C
ATOM   4070  CD  ARG 3 120      63.732 -35.132 112.026  1.00 15.08           C
ATOM   4071  NE  ARG 3 120      62.601 -34.504 111.352  1.00 30.45           N
ATOM   4072  CZ  ARG 3 120      62.373 -34.578 110.049  1.00 21.89           C
ATOM   4073  NH1 ARG 3 120      63.176 -35.293 109.274  1.00 40.48           N
ATOM   4074  NH2 ARG 3 120      61.439 -33.815 109.499  1.00 53.42           N
ATOM   4075  N   TYR 3 121      66.803 -31.133 112.836  1.00 21.97           N
ATOM   4076  CA  TYR 3 121      66.677 -29.906 113.609  1.00 10.53           C
ATOM   4077  C   TYR 3 121      65.297 -29.287 113.591  1.00 19.37           C
ATOM   4078  O   TYR 3 121      64.429 -29.679 112.816  1.00 24.22           O
ATOM   4079  CB  TYR 3 121      67.667 -28.867 113.108  1.00 14.56           C
ATOM   4080  CG  TYR 3 121      69.087 -29.340 113.077  1.00 19.84           C
ATOM   4081  CD1 TYR 3 121      69.876 -29.330 114.229  1.00 20.64           C
ATOM   4082  CD2 TYR 3 121      69.666 -29.776 111.885  1.00 19.59           C
ATOM   4083  CE1 TYR 3 121      71.209 -29.747 114.191  1.00 25.86           C
ATOM   4084  CE2 TYR 3 121      71.003 -30.197 111.837  1.00 22.96           C
ATOM   4085  CZ  TYR 3 121      71.764 -30.181 112.989  1.00 28.20           C
ATOM   4086  OH  TYR 3 121      73.068 -30.623 112.944  1.00 30.28           O
ATOM   4087  N   MET 3 122      65.146 -28.240 114.397  1.00 18.62           N
ATOM   4088  CA  MET 3 122      63.889 -27.515 114.516  1.00 21.66           C
ATOM   4089  C   MET 3 122      64.188 -26.092 114.914  1.00 17.67           C
ATOM   4090  O   MET 3 122      65.067 -25.852 115.733  1.00 25.55           O
ATOM   4091  CB  MET 3 122      63.006 -28.140 115.598  1.00 10.74           C
ATOM   4092  CG  MET 3 122      61.772 -27.317 115.956  1.00 11.24           C
ATOM   4093  SD  MET 3 122      60.743 -28.149 117.163  1.00 28.24           S
ATOM   4094  CE  MET 3 122      59.870 -26.858 117.790  1.00 16.26           C
ATOM   4095  N   VAL 3 123      63.507 -25.144 114.284  1.00 22.27           N
ATOM   4096  CA  VAL 3 123      63.687 -23.746 114.634  1.00 18.95           C
ATOM   4097  C   VAL 3 123      62.305 -23.198 114.946  1.00 15.90           C
ATOM   4098  O   VAL 3 123      61.335 -23.537 114.276  1.00 21.74           O
ATOM   4099  CB  VAL 3 123      64.368 -22.958 113.522  1.00 18.09           C
ATOM   4100  CG1 VAL 3 123      63.634 -23.145 112.216  1.00 20.66           C
ATOM   4101  CG2 VAL 3 123      64.427 -21.506 113.903  1.00 13.77           C
ATOM   4102  N   ALA 3 124      62.200 -22.411 116.012  1.00 18.74           N
ATOM   4103  CA  ALA 3 124      60.911 -21.856 116.413  1.00 18.28           C
ATOM   4104  C   ALA 3 124      60.990 -20.392 116.774  1.00 13.77           C
ATOM   4105  O   ALA 3 124      62.004 -19.928 117.301  1.00 21.90           O
ATOM   4106  CB  ALA 3 124      60.350 -22.627 117.596  1.00  5.63           C
ATOM   4107  N   TYR 3 125      59.931 -19.657 116.445  1.00 15.55           N
ATOM   4108  CA  TYR 3 125      59.852 -18.245 116.789  1.00 18.18           C
ATOM   4109  C   TYR 3 125      58.954 -18.156 118.023  1.00 20.00           C
ATOM   4110  O   TYR 3 125      57.773 -18.511 117.957  1.00 18.00           O
ATOM   4111  CB  TYR 3 125      59.241 -17.418 115.655  1.00 11.82           C
ATOM   4112  CG  TYR 3 125      58.879 -16.019 116.102  1.00 23.38           C
ATOM   4113  CD1 TYR 3 125      59.841 -15.179 116.647  1.00 17.20           C
ATOM   4114  CD2 TYR 3 125      57.561 -15.565 116.059  1.00 13.82           C
ATOM   4115  CE1 TYR 3 125      59.504 -13.926 117.146  1.00 23.98           C
ATOM   4116  CE2 TYR 3 125      57.211 -14.315 116.553  1.00 18.47           C
ATOM   4117  CZ  TYR 3 125      58.193 -13.502 117.099  1.00 25.23           C
ATOM   4118  OH  TYR 3 125      57.872 -12.268 117.625  1.00 26.49           O
ATOM   4119  N   ILE 3 126      59.526 -17.770 119.159  1.00 23.01           N
ATOM   4120  CA  ILE 3 126      58.746 -17.648 120.385  1.00 24.27           C
ATOM   4121  C   ILE 3 126      58.319 -16.193 120.542  1.00 17.81           C
ATOM   4122  O   ILE 3 126      59.143 -15.320 120.833  1.00 21.38           O
ATOM   4123  CB  ILE 3 126      59.537 -18.115 121.642  1.00 21.59           C
ATOM   4124  CG1 ILE 3 126      59.758 -19.631 121.607  1.00 21.40           C
ATOM   4125  CG2 ILE 3 126      58.706 -17.838 122.909  1.00 17.27           C
ATOM   4126  CD1 ILE 3 126      60.797 -20.079 120.700  1.00 26.07           C
ATOM   4127  N   PRO 3 127      57.030 -15.901 120.316  1.00 24.73           N
ATOM   4128  CA  PRO 3 127      56.671 -14.492 120.469  1.00 29.49           C
ATOM   4129  C   PRO 3 127      56.656 -14.073 121.910  1.00 29.03           C
ATOM   4130  O   PRO 3 127      56.753 -14.884 122.817  1.00 28.44           O
ATOM   4131  CB  PRO 3 127      55.284 -14.412 119.839  1.00 20.44           C
ATOM   4132  CG  PRO 3 127      54.710 -15.769 120.122  1.00 21.84           C
ATOM   4133  CD  PRO 3 127      55.875 -16.703 119.876  1.00 23.61           C
ATOM   4134  N   PRO 3 128      56.637 -12.780 122.084  1.00 27.34           N
ATOM   4135  CA  PRO 3 128      56.616 -12.208 123.434  1.00 25.91           C
ATOM   4136  C   PRO 3 128      55.338 -12.566 124.184  1.00 31.64           C
ATOM   4137  O   PRO 3 128      54.300 -12.836 123.581  1.00 44.41           O
ATOM   4138  CB  PRO 3 128      56.672 -10.700 123.176  1.00 21.02           C
ATOM   4139  CG  PRO 3 128      56.063 -10.523 121.829  1.00 22.71           C
ATOM   4140  CD  PRO 3 128      56.470 -11.733 121.047  1.00 23.14           C
ATOM   4141  N   GLY 3 129      55.404 -12.609 125.515  1.00 28.92           N
ATOM   4142  CA  GLY 3 129      54.226 -12.944 126.301  1.00 31.78           C
ATOM   4143  C   GLY 3 129      54.426 -14.081 127.291  1.00 28.62           C
ATOM   4144  O   GLY 3 129      53.550 -14.406 128.097  1.00 42.16           O
ATOM   4145  N   VAL 3 130      55.598 -14.687 127.223  1.00 45.34           N
ATOM   4146  CA  VAL 3 130      55.953 -15.797 128.082  1.00 27.11           C
ATOM   4147  C   VAL 3 130      57.223 -15.295 128.783  1.00 36.86           C
ATOM   4148  O   VAL 3 130      57.969 -14.490 128.215  1.00 39.68           O
ATOM   4149  CB  VAL 3 130      56.158 -17.055 127.195  1.00 30.70           C
ATOM   4150  CG1 VAL 3 130      57.619 -17.309 126.892  1.00 31.92           C
ATOM   4151  CG2 VAL 3 130      55.456 -18.234 127.786  1.00 39.37           C
ATOM   4152  N   GLU 3 131      57.457 -15.717 130.020  1.00 40.86           N
ATOM   4153  CA  GLU 3 131      58.617 -15.221 130.755  1.00 42.62           C
ATOM   4154  C   GLU 3 131      59.990 -15.677 130.299  1.00 46.70           C
ATOM   4155  O   GLU 3 131      60.919 -14.875 130.268  1.00 43.83           O
ATOM   4156  CB  GLU 3 131      58.417 -15.415 132.253  1.00 55.36           C
ATOM   4157  CG  GLU 3 131      57.372 -14.443 132.800  1.00102.71           C
ATOM   4158  CD  GLU 3 131      56.965 -14.713 134.235  1.00126.56           C
ATOM   4159  OE1 GLU 3 131      56.218 -13.881 134.794  1.00138.63           O
ATOM   4160  OE2 GLU 3 131      57.375 -15.751 134.800  1.00130.08           O
ATOM   4161  N   THR 3 132      60.125 -16.956 129.962  1.00 44.35           N
ATOM   4162  CA  THR 3 132      61.396 -17.492 129.473  1.00 47.18           C
ATOM   4163  C   THR 3 132      61.113 -18.445 128.325  1.00 36.50           C
ATOM   4164  O   THR 3 132      60.083 -19.121 128.312  1.00 46.16           O
ATOM   4165  CB  THR 3 132      62.175 -18.260 130.567  1.00 40.46           C
ATOM   4166  OG1 THR 3 132      61.347 -19.291 131.114  1.00 53.52           O
ATOM   4167  CG2 THR 3 132      62.625 -17.319 131.673  1.00 65.44           C
ATOM   4168  N   PRO 3 133      62.027 -18.527 127.351  1.00 45.07           N
ATOM   4169  CA  PRO 3 133      61.838 -19.415 126.203  1.00 45.19           C
ATOM   4170  C   PRO 3 133      61.904 -20.874 126.651  1.00 31.49           C
ATOM   4171  O   PRO 3 133      62.620 -21.211 127.597  1.00 46.84           O
ATOM   4172  CB  PRO 3 133      63.021 -19.066 125.298  1.00 39.90           C
ATOM   4173  CG  PRO 3 133      63.451 -17.714 125.766  1.00 53.04           C
ATOM   4174  CD  PRO 3 133      63.314 -17.824 127.245  1.00 42.38           C
ATOM   4175  N   PRO 3 134      61.155 -21.753 125.971  1.00 28.53           N
ATOM   4176  CA  PRO 3 134      61.126 -23.183 126.294  1.00 28.85           C
ATOM   4177  C   PRO 3 134      62.417 -23.869 125.874  1.00 21.28           C
ATOM   4178  O   PRO 3 134      62.972 -23.534 124.834  1.00 33.70           O
ATOM   4179  CB  PRO 3 134      59.927 -23.681 125.478  1.00 26.37           C
ATOM   4180  CG  PRO 3 134      59.941 -22.788 124.269  1.00 24.04           C
ATOM   4181  CD  PRO 3 134      60.245 -21.429 124.853  1.00 20.50           C
ATOM   4182  N   ASP 3 135      62.919 -24.804 126.678  1.00 30.52           N
ATOM   4183  CA  ASP 3 135      64.155 -25.498 126.298  1.00 41.02           C
ATOM   4184  C   ASP 3 135      63.852 -26.891 125.785  1.00 17.09           C
ATOM   4185  O   ASP 3 135      64.740 -27.736 125.652  1.00 42.39           O
ATOM   4186  CB  ASP 3 135      65.182 -25.549 127.446  1.00 52.51           C
ATOM   4187  CG  ASP 3 135      64.557 -25.422 128.813  1.00 66.39           C
ATOM   4188  OD1 ASP 3 135      63.564 -26.131 129.104  1.00 83.34           O
ATOM   4189  OD2 ASP 3 135      65.076 -24.596 129.596  1.00 75.47           O
ATOM   4190  N   THR 3 136      62.618 -27.057 125.336  1.00 31.72           N
ATOM   4191  CA  THR 3 136      62.136 -28.336 124.869  1.00 26.53           C
ATOM   4192  C   THR 3 136      61.371 -28.213 123.560  1.00 23.04           C
ATOM   4193  O   THR 3 136      60.551 -27.308 123.399  1.00 32.00           O
ATOM   4194  CB  THR 3 136      61.273 -28.921 126.007  1.00 20.29           C
ATOM   4195  OG1 THR 3 136      62.000 -29.952 126.665  1.00 42.61           O
ATOM   4196  CG2 THR 3 136      59.941 -29.428 125.557  1.00 20.93           C
ATOM   4197  N   PRO 3 137      61.669 -29.088 122.582  1.00 27.69           N
ATOM   4198  CA  PRO 3 137      60.985 -29.061 121.284  1.00 22.52           C
ATOM   4199  C   PRO 3 137      59.473 -29.271 121.473  1.00 22.35           C
ATOM   4200  O   PRO 3 137      58.646 -28.680 120.767  1.00 27.90           O
ATOM   4201  CB  PRO 3 137      61.618 -30.246 120.547  1.00 17.20           C
ATOM   4202  CG  PRO 3 137      62.994 -30.277 121.086  1.00 21.14           C
ATOM   4203  CD  PRO 3 137      62.753 -30.084 122.573  1.00 29.49           C
ATOM   4204  N   GLU 3 138      59.125 -30.083 122.466  1.00 23.59           N
ATOM   4205  CA  GLU 3 138      57.730 -30.384 122.763  1.00 18.62           C
ATOM   4206  C   GLU 3 138      56.909 -29.159 123.150  1.00 13.87           C
ATOM   4207  O   GLU 3 138      55.757 -29.024 122.719  1.00 34.28           O
ATOM   4208  CB  GLU 3 138      57.628 -31.452 123.852  1.00  9.43           C
ATOM   4209  CG  GLU 3 138      58.045 -32.869 123.416  1.00 17.55           C
ATOM   4210  CD  GLU 3 138      59.546 -33.134 123.481  1.00 26.52           C
ATOM   4211  OE1 GLU 3 138      60.318 -32.274 123.965  1.00 29.78           O
ATOM   4212  OE2 GLU 3 138      59.951 -34.237 123.062  1.00 36.22           O
ATOM   4213  N   GLU 3 139      57.504 -28.265 123.940  1.00 21.35           N
ATOM   4214  CA  GLU 3 139      56.829 -27.039 124.368  1.00 22.13           C
ATOM   4215  C   GLU 3 139      56.814 -26.005 123.247  1.00 27.89           C
ATOM   4216  O   GLU 3 139      55.842 -25.269 123.087  1.00 27.79           O
ATOM   4217  CB  GLU 3 139      57.538 -26.413 125.568  1.00 31.62           C
ATOM   4218  CG  GLU 3 139      57.608 -27.275 126.797  1.00 38.97           C
ATOM   4219  CD  GLU 3 139      58.537 -26.699 127.846  1.00 39.57           C
ATOM   4220  OE1 GLU 3 139      59.711 -27.114 127.885  1.00 60.29           O
ATOM   4221  OE2 GLU 3 139      58.104 -25.818 128.612  1.00 59.99           O
ATOM   4222  N   ALA 3 140      57.913 -25.940 122.497  1.00 18.94           N
ATOM   4223  CA  ALA 3 140      58.053 -24.995 121.397  1.00 13.72           C
ATOM   4224  C   ALA 3 140      57.236 -25.372 120.166  1.00 23.96           C
ATOM   4225  O   ALA 3 140      57.007 -24.528 119.302  1.00 26.81           O
ATOM   4226  CB  ALA 3 140      59.511 -24.846 121.021  1.00 11.65           C
ATOM   4227  N   ALA 3 141      56.751 -26.613 120.117  1.00 19.09           N
ATOM   4228  CA  ALA 3 141      55.970 -27.092 118.978  1.00 23.88           C
ATOM   4229  C   ALA 3 141      54.719 -26.265 118.740  1.00 19.59           C
ATOM   4230  O   ALA 3 141      54.282 -26.092 117.606  1.00 21.05           O
ATOM   4231  CB  ALA 3 141      55.600 -28.552 119.167  1.00  5.56           C
ATOM   4232  N   HIS 3 142      54.160 -25.732 119.812  1.00 17.42           N
ATOM   4233  CA  HIS 3 142      52.951 -24.929 119.717  1.00 14.61           C
ATOM   4234  C   HIS 3 142      53.133 -23.554 119.074  1.00 16.49           C
ATOM   4235  O   HIS 3 142      52.160 -22.855 118.788  1.00 26.36           O
ATOM   4236  CB  HIS 3 142      52.323 -24.842 121.092  1.00 12.27           C
ATOM   4237  CG  HIS 3 142      52.097 -26.189 121.689  1.00 22.39           C
ATOM   4238  ND1 HIS 3 142      51.121 -27.048 121.230  1.00 25.46           N
ATOM   4239  CD2 HIS 3 142      52.786 -26.869 122.633  1.00 16.71           C
ATOM   4240  CE1 HIS 3 142      51.226 -28.206 121.860  1.00 15.39           C
ATOM   4241  NE2 HIS 3 142      52.228 -28.121 122.715  1.00 23.00           N
ATOM   4242  N   CYS 3 143      54.388 -23.184 118.836  1.00 16.81           N
ATOM   4243  CA  CYS 3 143      54.704 -21.932 118.186  1.00 13.76           C
ATOM   4244  C   CYS 3 143      54.865 -22.195 116.685  1.00 26.10           C
ATOM   4245  O   CYS 3 143      54.709 -23.325 116.206  1.00 22.02           O
ATOM   4246  CB  CYS 3 143      56.031 -21.410 118.719  1.00 16.89           C
ATOM   4247  SG  CYS 3 143      56.007 -21.043 120.483  1.00 19.88           S
ATOM   4248  N   ILE 3 144      55.140 -21.122 115.951  1.00 13.53           N
ATOM   4249  CA  ILE 3 144      55.412 -21.186 114.530  1.00 16.89           C
ATOM   4250  C   ILE 3 144      56.802 -21.841 114.485  1.00 20.72           C
ATOM   4251  O   ILE 3 144      57.737 -21.373 115.142  1.00 25.87           O
ATOM   4252  CB  ILE 3 144      55.489 -19.757 113.967  1.00 14.90           C
ATOM   4253  CG1 ILE 3 144      54.102 -19.129 114.002  1.00 15.25           C
ATOM   4254  CG2 ILE 3 144      56.104 -19.747 112.576  1.00 11.03           C
ATOM   4255  CD1 ILE 3 144      54.100 -17.665 113.697  1.00 10.01           C
ATOM   4256  N   HIS 3 145      56.930 -22.959 113.781  1.00 16.58           N
ATOM   4257  CA  HIS 3 145      58.222 -23.625 113.714  1.00 19.50           C
ATOM   4258  C   HIS 3 145      58.394 -24.457 112.464  1.00 16.37           C
ATOM   4259  O   HIS 3 145      57.438 -24.755 111.759  1.00 21.95           O
ATOM   4260  CB  HIS 3 145      58.430 -24.519 114.936  1.00 20.26           C
ATOM   4261  CG  HIS 3 145      57.595 -25.770 114.926  1.00 20.33           C
ATOM   4262  ND1 HIS 3 145      56.358 -25.853 115.529  1.00 18.09           N
ATOM   4263  CD2 HIS 3 145      57.844 -26.996 114.411  1.00  8.89           C
ATOM   4264  CE1 HIS 3 145      55.884 -27.078 115.389  1.00 13.94           C
ATOM   4265  NE2 HIS 3 145      56.767 -27.792 114.715  1.00 18.75           N
ATOM   4266  N   ALA 3 146      59.632 -24.861 112.224  1.00 24.00           N
ATOM   4267  CA  ALA 3 146      59.973 -25.684 111.086  1.00 14.14           C
ATOM   4268  C   ALA 3 146      61.008 -26.709 111.524  1.00 23.08           C
ATOM   4269  O   ALA 3 146      61.922 -26.416 112.304  1.00 24.54           O
ATOM   4270  CB  ALA 3 146      60.536 -24.827 109.974  1.00 11.70           C
ATOM   4271  N   GLU 3 147      60.851 -27.917 111.009  1.00 14.73           N
ATOM   4272  CA  GLU 3 147      61.759 -29.011 111.293  1.00 26.74           C
ATOM   4273  C   GLU 3 147      62.359 -29.460 109.971  1.00 13.12           C
ATOM   4274  O   GLU 3 147      61.669 -29.496 108.959  1.00 32.47           O
ATOM   4275  CB  GLU 3 147      60.976 -30.182 111.864  1.00 16.38           C
ATOM   4276  CG  GLU 3 147      61.442 -30.635 113.193  1.00 33.85           C
ATOM   4277  CD  GLU 3 147      60.698 -31.853 113.652  1.00 21.02           C
ATOM   4278  OE1 GLU 3 147      60.864 -32.914 113.015  1.00 28.45           O
ATOM   4279  OE2 GLU 3 147      59.948 -31.742 114.646  1.00 27.55           O
ATOM   4280  N   TRP 3 148      63.636 -29.803 109.964  1.00 23.44           N
ATOM   4281  CA  TRP 3 148      64.239 -30.292 108.737  1.00 21.55           C
ATOM   4282  C   TRP 3 148      65.324 -31.300 109.070  1.00 17.27           C
ATOM   4283  O   TRP 3 148      65.791 -31.378 110.202  1.00 24.82           O
ATOM   4284  CB  TRP 3 148      64.816 -29.144 107.906  1.00 12.23           C
ATOM   4285  CG  TRP 3 148      66.089 -28.558 108.445  1.00 20.59           C
ATOM   4286  CD1 TRP 3 148      67.361 -28.811 108.006  1.00 14.92           C
ATOM   4287  CD2 TRP 3 148      66.215 -27.593 109.507  1.00 22.54           C
ATOM   4288  NE1 TRP 3 148      68.269 -28.060 108.721  1.00 19.08           N
ATOM   4289  CE2 TRP 3 148      67.593 -27.303 109.650  1.00 19.13           C
ATOM   4290  CE3 TRP 3 148      65.299 -26.941 110.348  1.00 16.27           C
ATOM   4291  CZ2 TRP 3 148      68.080 -26.397 110.605  1.00 15.14           C
ATOM   4292  CZ3 TRP 3 148      65.780 -26.037 111.294  1.00 16.24           C
ATOM   4293  CH2 TRP 3 148      67.159 -25.776 111.412  1.00 22.55           C
ATOM   4294  N   ASP 3 149      65.676 -32.126 108.098  1.00 26.32           N
ATOM   4295  CA  ASP 3 149      66.733 -33.081 108.331  1.00 19.81           C
ATOM   4296  C   ASP 3 149      67.881 -32.889 107.364  1.00 22.08           C
ATOM   4297  O   ASP 3 149      67.860 -32.047 106.466  1.00 22.81           O
ATOM   4298  CB  ASP 3 149      66.239 -34.542 108.380  1.00 21.16           C
ATOM   4299  CG  ASP 3 149      65.710 -35.057 107.054  1.00 23.84           C
ATOM   4300  OD1 ASP 3 149      65.907 -34.413 106.000  1.00 30.26           O
ATOM   4301  OD2 ASP 3 149      65.096 -36.149 107.070  1.00 26.99           O
ATOM   4302  N   THR 3 150      68.898 -33.682 107.599  1.00 31.62           N
ATOM   4303  CA  THR 3 150      70.114 -33.664 106.843  1.00 24.41           C
ATOM   4304  C   THR 3 150      69.999 -34.472 105.545  1.00 26.49           C
ATOM   4305  O   THR 3 150      69.238 -35.442 105.459  1.00 41.17           O
ATOM   4306  CB  THR 3 150      71.190 -34.210 107.786  1.00 14.22           C
ATOM   4307  OG1 THR 3 150      71.979 -33.116 108.253  1.00 33.44           O
ATOM   4308  CG2 THR 3 150      72.027 -35.316 107.149  1.00 37.54           C
ATOM   4309  N   GLY 3 151      70.740 -34.055 104.526  1.00 26.19           N
ATOM   4310  CA  GLY 3 151      70.706 -34.777 103.262  1.00 14.58           C
ATOM   4311  C   GLY 3 151      71.568 -34.151 102.183  1.00 25.87           C
ATOM   4312  O   GLY 3 151      72.542 -33.460 102.478  1.00 25.47           O
ATOM   4313  N   LEU 3 152      71.185 -34.347 100.927  1.00 27.92           N
ATOM   4314  CA  LEU 3 152      71.938 -33.794  99.800  1.00 22.20           C
ATOM   4315  C   LEU 3 152      72.071 -32.259  99.830  1.00 22.82           C
ATOM   4316  O   LEU 3 152      73.102 -31.713  99.429  1.00 29.44           O
ATOM   4317  CB  LEU 3 152      71.279 -34.219  98.496  1.00 37.37           C
ATOM   4318  CG  LEU 3 152      72.095 -33.925  97.251  1.00 41.68           C
ATOM   4319  CD1 LEU 3 152      73.225 -34.946  97.139  1.00 39.74           C
ATOM   4320  CD2 LEU 3 152      71.173 -33.961  96.045  1.00 37.16           C
ATOM   4321  N   ASN 3 153      70.998 -31.573 100.225  1.00 23.47           N
ATOM   4322  CA  ASN 3 153      71.010 -30.116 100.317  1.00 20.88           C
ATOM   4323  C   ASN 3 153      71.423 -29.784 101.735  1.00 23.64           C
ATOM   4324  O   ASN 3 153      70.757 -30.181 102.689  1.00 29.43           O
ATOM   4325  CB  ASN 3 153      69.635 -29.517 100.016  1.00 28.06           C
ATOM   4326  CG  ASN 3 153      69.270 -29.579  98.536  1.00 22.93           C
ATOM   4327  OD1 ASN 3 153      68.117 -29.344  98.187  1.00 58.95           O
ATOM   4328  ND2 ASN 3 153      70.242 -29.862  97.667  1.00 23.94           N
ATOM   4329  N   SER 3 154      72.517 -29.041 101.852  1.00 15.93           N
ATOM   4330  CA  SER 3 154      73.095 -28.682 103.143  1.00 21.73           C
ATOM   4331  C   SER 3 154      72.530 -27.466 103.853  1.00 17.32           C
ATOM   4332  O   SER 3 154      72.776 -27.279 105.038  1.00 25.98           O
ATOM   4333  CB  SER 3 154      74.581 -28.436 102.956  1.00 11.99           C
ATOM   4334  OG  SER 3 154      74.771 -27.289 102.132  1.00 22.28           O
ATOM   4335  N   LYS 3 155      71.783 -26.638 103.140  1.00 21.22           N
ATOM   4336  CA  LYS 3 155      71.249 -25.420 103.732  1.00 18.36           C
ATOM   4337  C   LYS 3 155      69.731 -25.394 103.869  1.00 18.77           C
ATOM   4338  O   LYS 3 155      69.013 -25.983 103.069  1.00 23.36           O
ATOM   4339  CB  LYS 3 155      71.721 -24.242 102.883  1.00 15.03           C
ATOM   4340  CG  LYS 3 155      71.414 -22.863 103.406  1.00 22.43           C
ATOM   4341  CD  LYS 3 155      72.067 -21.883 102.459  1.00 14.99           C
ATOM   4342  CE  LYS 3 155      71.741 -20.462 102.773  1.00 29.91           C
ATOM   4343  NZ  LYS 3 155      72.437 -19.561 101.818  1.00 30.98           N
ATOM   4344  N   PHE 3 156      69.253 -24.744 104.922  1.00 19.60           N
ATOM   4345  CA  PHE 3 156      67.822 -24.593 105.152  1.00 15.21           C
ATOM   4346  C   PHE 3 156      67.617 -23.141 105.565  1.00 19.10           C
ATOM   4347  O   PHE 3 156      68.387 -22.609 106.358  1.00 24.20           O
ATOM   4348  CB  PHE 3 156      67.331 -25.512 106.259  1.00  9.74           C
ATOM   4349  CG  PHE 3 156      65.883 -25.299 106.621  1.00 20.00           C
ATOM   4350  CD1 PHE 3 156      64.872 -25.831 105.831  1.00 13.40           C
ATOM   4351  CD2 PHE 3 156      65.535 -24.565 107.750  1.00 16.85           C
ATOM   4352  CE1 PHE 3 156      63.534 -25.636 106.161  1.00 12.37           C
ATOM   4353  CE2 PHE 3 156      64.199 -24.363 108.090  1.00 19.31           C
ATOM   4354  CZ  PHE 3 156      63.198 -24.898 107.293  1.00 18.16           C
ATOM   4355  N   THR 3 157      66.592 -22.503 105.009  1.00 18.61           N
ATOM   4356  CA  THR 3 157      66.301 -21.100 105.287  1.00 14.18           C
ATOM   4357  C   THR 3 157      64.920 -20.942 105.879  1.00 15.29           C
ATOM   4358  O   THR 3 157      63.964 -21.543 105.407  1.00 24.55           O
ATOM   4359  CB  THR 3 157      66.418 -20.265 104.012  1.00 16.51           C
ATOM   4360  OG1 THR 3 157      67.759 -20.375 103.536  1.00 21.53           O
ATOM   4361  CG2 THR 3 157      66.128 -18.797 104.281  1.00 14.73           C
ATOM   4362  N   PHE 3 158      64.832 -20.104 106.903  1.00 20.88           N
ATOM   4363  CA  PHE 3 158      63.586 -19.862 107.616  1.00 12.17           C
ATOM   4364  C   PHE 3 158      63.377 -18.355 107.835  1.00 15.71           C
ATOM   4365  O   PHE 3 158      64.328 -17.614 108.099  1.00 28.93           O
ATOM   4366  CB  PHE 3 158      63.653 -20.606 108.957  1.00 17.58           C
ATOM   4367  CG  PHE 3 158      62.451 -20.419 109.831  1.00 21.68           C
ATOM   4368  CD1 PHE 3 158      62.488 -19.521 110.889  1.00 19.30           C
ATOM   4369  CD2 PHE 3 158      61.301 -21.172 109.622  1.00 14.93           C
ATOM   4370  CE1 PHE 3 158      61.398 -19.371 111.738  1.00 22.34           C
ATOM   4371  CE2 PHE 3 158      60.200 -21.035 110.459  1.00 16.35           C
ATOM   4372  CZ  PHE 3 158      60.249 -20.131 111.524  1.00 16.44           C
ATOM   4373  N   SER 3 159      62.131 -17.910 107.699  1.00 21.19           N
ATOM   4374  CA  SER 3 159      61.777 -16.506 107.868  1.00 15.32           C
ATOM   4375  C   SER 3 159      61.220 -16.216 109.245  1.00 21.23           C
ATOM   4376  O   SER 3 159      60.239 -16.842 109.665  1.00 20.48           O
ATOM   4377  CB  SER 3 159      60.715 -16.088 106.838  1.00 12.76           C
ATOM   4378  OG  SER 3 159      61.232 -16.023 105.522  1.00 20.66           O
ATOM   4379  N   ILE 3 160      61.862 -15.293 109.957  1.00 16.47           N
ATOM   4380  CA  ILE 3 160      61.383 -14.872 111.266  1.00 18.16           C
ATOM   4381  C   ILE 3 160      60.364 -13.812 110.884  1.00 16.97           C
ATOM   4382  O   ILE 3 160      60.709 -12.784 110.294  1.00 23.61           O
ATOM   4383  CB  ILE 3 160      62.477 -14.218 112.090  1.00 22.61           C
ATOM   4384  CG1 ILE 3 160      63.642 -15.172 112.258  1.00 19.18           C
ATOM   4385  CG2 ILE 3 160      61.938 -13.829 113.452  1.00 13.36           C
ATOM   4386  CD1 ILE 3 160      64.822 -14.525 112.965  1.00 27.29           C
ATOM   4387  N   PRO 3 161      59.090 -14.044 111.213  1.00 22.01           N
ATOM   4388  CA  PRO 3 161      58.038 -13.089 110.867  1.00 19.52           C
ATOM   4389  C   PRO 3 161      57.965 -11.883 111.776  1.00 19.88           C
ATOM   4390  O   PRO 3 161      58.354 -11.948 112.933  1.00 24.19           O
ATOM   4391  CB  PRO 3 161      56.773 -13.934 110.994  1.00 18.64           C
ATOM   4392  CG  PRO 3 161      57.084 -14.768 112.226  1.00 10.53           C
ATOM   4393  CD  PRO 3 161      58.556 -15.161 112.020  1.00 15.23           C
ATOM   4394  N   TYR 3 162      57.493 -10.770 111.232  1.00 17.85           N
ATOM   4395  CA  TYR 3 162      57.321  -9.575 112.039  1.00 17.77           C
ATOM   4396  C   TYR 3 162      55.896  -9.613 112.605  1.00 21.50           C
ATOM   4397  O   TYR 3 162      54.922  -9.465 111.872  1.00 23.04           O
ATOM   4398  CB  TYR 3 162      57.524  -8.310 111.203  1.00 10.95           C
ATOM   4399  CG  TYR 3 162      57.247  -7.049 111.976  1.00 19.00           C
ATOM   4400  CD1 TYR 3 162      55.951  -6.517 112.047  1.00 13.55           C
ATOM   4401  CD2 TYR 3 162      58.257  -6.419 112.699  1.00 15.71           C
ATOM   4402  CE1 TYR 3 162      55.668  -5.395 112.829  1.00 25.29           C
ATOM   4403  CE2 TYR 3 162      57.980  -5.291 113.491  1.00 10.90           C
ATOM   4404  CZ  TYR 3 162      56.686  -4.792 113.552  1.00 25.76           C
ATOM   4405  OH  TYR 3 162      56.411  -3.711 114.357  1.00 23.01           O
ATOM   4406  N   VAL 3 163      55.789  -9.897 113.896  1.00 27.18           N
ATOM   4407  CA  VAL 3 163      54.506  -9.941 114.584  1.00 19.40           C
ATOM   4408  C   VAL 3 163      54.664  -9.060 115.829  1.00 19.02           C
ATOM   4409  O   VAL 3 163      55.374  -9.403 116.782  1.00 31.38           O
ATOM   4410  CB  VAL 3 163      54.141 -11.381 114.986  1.00 16.59           C
ATOM   4411  CG1 VAL 3 163      52.808 -11.410 115.693  1.00 16.82           C
ATOM   4412  CG2 VAL 3 163      54.100 -12.264 113.758  1.00 17.54           C
ATOM   4413  N   SER 3 164      53.967  -7.934 115.828  1.00 17.24           N
ATOM   4414  CA  SER 3 164      54.069  -6.980 116.920  1.00 11.54           C
ATOM   4415  C   SER 3 164      52.794  -6.166 117.091  1.00 16.30           C
ATOM   4416  O   SER 3 164      51.877  -6.243 116.273  1.00 27.85           O
ATOM   4417  CB  SER 3 164      55.237  -6.041 116.632  1.00 11.01           C
ATOM   4418  OG  SER 3 164      55.531  -5.223 117.738  1.00 27.29           O
ATOM   4419  N   ALA 3 165      52.734  -5.390 118.169  1.00 14.69           N
ATOM   4420  CA  ALA 3 165      51.567  -4.560 118.421  1.00 21.45           C
ATOM   4421  C   ALA 3 165      51.612  -3.349 117.500  1.00 18.98           C
ATOM   4422  O   ALA 3 165      50.651  -3.084 116.808  1.00 25.33           O
ATOM   4423  CB  ALA 3 165      51.514  -4.126 119.867  1.00 11.06           C
ATOM   4424  N   ALA 3 166      52.730  -2.627 117.487  1.00 19.98           N
ATOM   4425  CA  ALA 3 166      52.869  -1.458 116.618  1.00 10.46           C
ATOM   4426  C   ALA 3 166      53.348  -1.861 115.221  1.00 23.06           C
ATOM   4427  O   ALA 3 166      53.812  -2.982 115.013  1.00 16.87           O
ATOM   4428  CB  ALA 3 166      53.816  -0.435 117.232  1.00 14.18           C
ATOM   4429  N   ASP 3 167      53.203  -0.950 114.262  1.00 21.20           N
ATOM   4430  CA  ASP 3 167      53.600  -1.219 112.882  1.00 17.65           C
ATOM   4431  C   ASP 3 167      55.100  -1.249 112.680  1.00 21.64           C
ATOM   4432  O   ASP 3 167      55.589  -1.813 111.707  1.00 21.23           O
ATOM   4433  CB  ASP 3 167      52.955  -0.209 111.927  1.00 24.33           C
ATOM   4434  CG  ASP 3 167      51.504  -0.542 111.609  1.00 17.87           C
ATOM   4435  OD1 ASP 3 167      50.879   0.213 110.842  1.00 40.78           O
ATOM   4436  OD2 ASP 3 167      50.993  -1.563 112.106  1.00 27.10           O
ATOM   4437  N   TYR 3 168      55.815  -0.632 113.613  1.00 25.03           N
ATOM   4438  CA  TYR 3 168      57.266  -0.583 113.592  1.00 20.73           C
ATOM   4439  C   TYR 3 168      57.809  -0.916 114.954  1.00 26.00           C
ATOM   4440  O   TYR 3 168      57.154  -0.709 115.976  1.00 22.99           O
ATOM   4441  CB  TYR 3 168      57.764   0.804 113.215  1.00 16.97           C
ATOM   4442  CG  TYR 3 168      57.636   1.111 111.764  1.00 20.83           C
ATOM   4443  CD1 TYR 3 168      58.612   0.697 110.859  1.00 14.85           C
ATOM   4444  CD2 TYR 3 168      56.523   1.789 111.281  1.00 16.56           C
ATOM   4445  CE1 TYR 3 168      58.482   0.952 109.507  1.00 15.33           C
ATOM   4446  CE2 TYR 3 168      56.382   2.047 109.942  1.00 16.61           C
ATOM   4447  CZ  TYR 3 168      57.360   1.626 109.059  1.00 25.00           C
ATOM   4448  OH  TYR 3 168      57.209   1.896 107.726  1.00 26.58           O
ATOM   4449  N   ALA 3 169      59.012  -1.394 114.959  1.00 17.56           N
ATOM   4450  CA  ALA 3 169      59.729  -1.734 116.182  1.00 16.35           C
ATOM   4451  C   ALA 3 169      61.091  -1.050 116.230  1.00 18.29           C
ATOM   4452  O   ALA 3 169      61.632  -0.704 115.142  1.00 25.59           O
ATOM   4453  CB  ALA 3 169      59.886  -3.242 116.303  1.00 10.30           C
ATOM   4454  N   TYR 3 170      61.569  -0.754 117.393  1.00 16.50           N
ATOM   4455  CA  TYR 3 170      62.846  -0.089 117.554  1.00 16.27           C
ATOM   4456  C   TYR 3 170      63.979  -1.046 117.255  1.00 17.32           C
ATOM   4457  O   TYR 3 170      63.896  -2.232 117.542  1.00 23.82           O
ATOM   4458  CB  TYR 3 170      62.996   0.412 118.983  1.00  8.45           C
ATOM   4459  CG  TYR 3 170      62.072   1.538 119.359  1.00 16.47           C
ATOM   4460  CD1 TYR 3 170      61.798   1.814 120.691  1.00 22.18           C
ATOM   4461  CD2 TYR 3 170      61.491   2.345 118.393  1.00 17.79           C
ATOM   4462  CE1 TYR 3 170      60.969   2.864 121.052  1.00 27.43           C
ATOM   4463  CE2 TYR 3 170      60.659   3.400 118.747  1.00 19.49           C
ATOM   4464  CZ  TYR 3 170      60.404   3.650 120.074  1.00 24.64           C
ATOM   4465  OH  TYR 3 170      59.566   4.680 120.433  1.00 27.12           O
ATOM   4466  N   THR 3 171      65.030  -0.526 116.644  1.00 16.38           N
ATOM   4467  CA  THR 3 171      66.185  -1.340 116.343  1.00 19.11           C
ATOM   4468  C   THR 3 171      67.032  -1.469 117.619  1.00 23.96           C
ATOM   4469  O   THR 3 171      67.586  -2.531 117.892  1.00 25.04           O
ATOM   4470  CB  THR 3 171      66.993  -0.725 115.182  1.00 12.22           C
ATOM   4471  OG1 THR 3 171      67.217   0.667 115.438  1.00 19.52           O
ATOM   4472  CG2 THR 3 171      66.226  -0.866 113.867  1.00 16.69           C
ATOM   4473  N   ALA 3 172      67.082  -0.395 118.414  1.00 25.83           N
ATOM   4474  CA  ALA 3 172      67.843  -0.357 119.670  1.00 14.30           C
ATOM   4475  C   ALA 3 172      67.006  -0.857 120.830  1.00 16.43           C
ATOM   4476  O   ALA 3 172      65.785  -0.836 120.763  1.00 27.28           O
ATOM   4477  CB  ALA 3 172      68.332   1.056 119.969  1.00  4.30           C
ATOM   4478  N   SER 3 173      67.673  -1.222 121.922  1.00 20.04           N
ATOM   4479  CA  SER 3 173      67.005  -1.762 123.102  1.00 13.48           C
ATOM   4480  C   SER 3 173      67.253  -0.858 124.303  1.00 23.05           C
ATOM   4481  O   SER 3 173      68.388  -0.450 124.558  1.00 24.13           O
ATOM   4482  CB  SER 3 173      67.539  -3.174 123.378  1.00 13.55           C
ATOM   4483  OG  SER 3 173      66.716  -3.893 124.275  1.00 38.53           O
ATOM   4484  N   ASP 3 174      66.186  -0.531 125.029  1.00 25.51           N
ATOM   4485  CA  ASP 3 174      66.297   0.334 126.206  1.00 30.46           C
ATOM   4486  C   ASP 3 174      66.765  -0.433 127.447  1.00 38.78           C
ATOM   4487  O   ASP 3 174      66.441  -1.613 127.627  1.00 31.77           O
ATOM   4488  CB  ASP 3 174      64.965   1.042 126.503  1.00 27.85           C
ATOM   4489  CG  ASP 3 174      65.074   2.050 127.651  1.00 36.51           C
ATOM   4490  OD1 ASP 3 174      64.351   1.889 128.657  1.00 60.95           O
ATOM   4491  OD2 ASP 3 174      65.883   2.999 127.549  1.00 41.92           O
ATOM   4492  N   THR 3 175      67.505   0.262 128.308  1.00 40.22           N
ATOM   4493  CA  THR 3 175      68.046  -0.312 129.541  1.00 43.71           C
ATOM   4494  C   THR 3 175      66.980  -0.844 130.501  1.00 36.19           C
ATOM   4495  O   THR 3 175      67.239  -1.760 131.282  1.00 48.86           O
ATOM   4496  CB  THR 3 175      68.920   0.723 130.297  1.00 37.81           C
ATOM   4497  OG1 THR 3 175      68.245   1.986 130.340  1.00 54.39           O
ATOM   4498  CG2 THR 3 175      70.259   0.899 129.609  1.00 40.87           C
ATOM   4499  N   ALA 3 176      65.775  -0.296 130.397  1.00 38.92           N
ATOM   4500  CA  ALA 3 176      64.663  -0.694 131.256  1.00 35.39           C
ATOM   4501  C   ALA 3 176      63.947  -1.959 130.777  1.00 49.48           C
ATOM   4502  O   ALA 3 176      62.950  -2.380 131.365  1.00 58.58           O
ATOM   4503  CB  ALA 3 176      63.665   0.464 131.378  1.00 42.28           C
ATOM   4504  N   GLU 3 177      64.429  -2.540 129.687  1.00 55.70           N
ATOM   4505  CA  GLU 3 177      63.823  -3.746 129.148  1.00 50.83           C
ATOM   4506  C   GLU 3 177      64.404  -5.017 129.751  1.00 61.64           C
ATOM   4507  O   GLU 3 177      65.603  -5.296 129.630  1.00 85.85           O
ATOM   4508  CB  GLU 3 177      63.979  -3.782 127.631  1.00 38.98           C
ATOM   4509  CG  GLU 3 177      63.172  -2.727 126.928  1.00 52.45           C
ATOM   4510  CD  GLU 3 177      63.487  -2.631 125.451  1.00 63.75           C
ATOM   4511  OE1 GLU 3 177      63.155  -1.580 124.859  1.00 61.60           O
ATOM   4512  OE2 GLU 3 177      64.056  -3.597 124.886  1.00 46.15           O
ATOM   4513  N   THR 3 178      63.538  -5.791 130.395  1.00 57.38           N
ATOM   4514  CA  THR 3 178      63.934  -7.056 131.005  1.00 60.26           C
ATOM   4515  C   THR 3 178      63.924  -8.104 129.888  1.00 51.16           C
ATOM   4516  O   THR 3 178      64.973  -8.517 129.385  1.00 45.42           O
ATOM   4517  CB  THR 3 178      62.926  -7.486 132.092  1.00 64.34           C
ATOM   4518  OG1 THR 3 178      62.638  -6.377 132.948  1.00 88.19           O
ATOM   4519  CG2 THR 3 178      63.501  -8.634 132.927  1.00 90.10           C
ATOM   4520  N   THR 3 179      62.713  -8.487 129.492  1.00 56.67           N
ATOM   4521  CA  THR 3 179      62.472  -9.460 128.434  1.00 37.30           C
ATOM   4522  C   THR 3 179      62.527  -8.751 127.075  1.00 43.82           C
ATOM   4523  O   THR 3 179      62.082  -7.600 126.956  1.00 44.13           O
ATOM   4524  CB  THR 3 179      61.075 -10.101 128.651  1.00 42.54           C
ATOM   4525  OG1 THR 3 179      61.227 -11.301 129.417  1.00 50.63           O
ATOM   4526  CG2 THR 3 179      60.343 -10.387 127.317  1.00 55.57           C
ATOM   4527  N   ASN 3 180      63.064  -9.429 126.058  1.00 39.26           N
ATOM   4528  CA  ASN 3 180      63.145  -8.833 124.725  1.00 39.91           C
ATOM   4529  C   ASN 3 180      61.740  -8.562 124.203  1.00 33.57           C
ATOM   4530  O   ASN 3 180      60.898  -9.463 124.162  1.00 39.48           O
ATOM   4531  CB  ASN 3 180      63.903  -9.727 123.738  1.00 28.83           C
ATOM   4532  CG  ASN 3 180      64.093  -9.057 122.378  1.00 29.03           C
ATOM   4533  OD1 ASN 3 180      63.618  -9.555 121.358  1.00 41.21           O
ATOM   4534  ND2 ASN 3 180      64.755  -7.902 122.370  1.00 33.17           N
ATOM   4535  N   VAL 3 181      61.507  -7.320 123.794  1.00 34.02           N
ATOM   4536  CA  VAL 3 181      60.203  -6.907 123.302  1.00 29.89           C
ATOM   4537  C   VAL 3 181      59.673  -7.717 122.121  1.00 34.81           C
ATOM   4538  O   VAL 3 181      58.478  -7.963 122.054  1.00 25.92           O
ATOM   4539  CB  VAL 3 181      60.180  -5.387 122.988  1.00 26.17           C
ATOM   4540  CG1 VAL 3 181      58.912  -5.008 122.230  1.00 47.49           C
ATOM   4541  CG2 VAL 3 181      60.248  -4.602 124.288  1.00 32.31           C
ATOM   4542  N   GLN 3 182      60.545  -8.172 121.220  1.00 31.83           N
ATOM   4543  CA  GLN 3 182      60.072  -8.943 120.071  1.00 15.11           C
ATOM   4544  C   GLN 3 182      60.170 -10.466 120.164  1.00 21.62           C
ATOM   4545  O   GLN 3 182      59.971 -11.165 119.163  1.00 29.52           O
ATOM   4546  CB  GLN 3 182      60.702  -8.445 118.762  1.00 21.89           C
ATOM   4547  CG  GLN 3 182      60.233  -7.049 118.302  1.00 24.33           C
ATOM   4548  CD  GLN 3 182      58.717  -6.861 118.327  1.00 27.68           C
ATOM   4549  OE1 GLN 3 182      57.960  -7.655 117.767  1.00 57.50           O
ATOM   4550  NE2 GLN 3 182      58.273  -5.797 118.985  1.00 40.45           N
ATOM   4551  N   GLY 3 183      60.472 -10.985 121.353  1.00 23.73           N
ATOM   4552  CA  GLY 3 183      60.554 -12.429 121.516  1.00  8.80           C
ATOM   4553  C   GLY 3 183      61.896 -13.064 121.214  1.00 19.48           C
ATOM   4554  O   GLY 3 183      62.921 -12.382 121.130  1.00 20.24           O
ATOM   4555  N   TRP 3 184      61.877 -14.373 120.984  1.00 15.45           N
ATOM   4556  CA  TRP 3 184      63.109 -15.118 120.741  1.00 18.97           C
ATOM   4557  C   TRP 3 184      63.011 -16.126 119.618  1.00 16.67           C
ATOM   4558  O   TRP 3 184      61.930 -16.442 119.130  1.00 23.52           O
ATOM   4559  CB  TRP 3 184      63.474 -15.930 121.997  1.00 16.67           C
ATOM   4560  CG  TRP 3 184      63.456 -15.182 123.283  1.00 31.21           C
ATOM   4561  CD1 TRP 3 184      64.495 -14.505 123.855  1.00 29.41           C
ATOM   4562  CD2 TRP 3 184      62.341 -15.035 124.179  1.00 32.92           C
ATOM   4563  NE1 TRP 3 184      64.096 -13.941 125.044  1.00 31.21           N
ATOM   4564  CE2 TRP 3 184      62.782 -14.250 125.269  1.00 32.21           C
ATOM   4565  CE3 TRP 3 184      61.015 -15.481 124.162  1.00 48.35           C
ATOM   4566  CZ2 TRP 3 184      61.937 -13.907 126.339  1.00 27.59           C
ATOM   4567  CZ3 TRP 3 184      60.177 -15.140 125.227  1.00 51.85           C
ATOM   4568  CH2 TRP 3 184      60.644 -14.361 126.296  1.00 48.85           C
ATOM   4569  N   VAL 3 185      64.175 -16.648 119.245  1.00 16.58           N
ATOM   4570  CA  VAL 3 185      64.278 -17.710 118.260  1.00 20.44           C
ATOM   4571  C   VAL 3 185      65.018 -18.830 118.992  1.00 24.57           C
ATOM   4572  O   VAL 3 185      66.001 -18.579 119.683  1.00 20.91           O
ATOM   4573  CB  VAL 3 185      65.091 -17.283 117.026  1.00 21.12           C
ATOM   4574  CG1 VAL 3 185      65.471 -18.507 116.204  1.00  7.72           C
ATOM   4575  CG2 VAL 3 185      64.281 -16.334 116.179  1.00 19.79           C
ATOM   4576  N   CYS 3 186      64.502 -20.047 118.904  1.00 25.89           N
ATOM   4577  CA  CYS 3 186      65.150 -21.187 119.540  1.00 11.71           C
ATOM   4578  C   CYS 3 186      65.462 -22.248 118.504  1.00 24.61           C
ATOM   4579  O   CYS 3 186      64.605 -22.611 117.698  1.00 23.83           O
ATOM   4580  CB  CYS 3 186      64.256 -21.803 120.615  1.00 23.87           C
ATOM   4581  SG  CYS 3 186      64.023 -20.767 122.072  1.00 27.84           S
ATOM   4582  N   VAL 3 187      66.705 -22.712 118.501  1.00 20.18           N
ATOM   4583  CA  VAL 3 187      67.126 -23.760 117.580  1.00 18.36           C
ATOM   4584  C   VAL 3 187      67.311 -25.037 118.400  1.00 20.15           C
ATOM   4585  O   VAL 3 187      68.016 -25.040 119.399  1.00 29.52           O
ATOM   4586  CB  VAL 3 187      68.449 -23.401 116.896  1.00 16.31           C
ATOM   4587  CG1 VAL 3 187      68.750 -24.403 115.812  1.00 12.94           C
ATOM   4588  CG2 VAL 3 187      68.375 -22.010 116.324  1.00 17.42           C
ATOM   4589  N   TYR 3 188      66.634 -26.102 117.996  1.00 22.65           N
ATOM   4590  CA  TYR 3 188      66.718 -27.378 118.688  1.00 14.70           C
ATOM   4591  C   TYR 3 188      67.276 -28.468 117.810  1.00 14.38           C
ATOM   4592  O   TYR 3 188      67.229 -28.398 116.580  1.00 28.22           O
ATOM   4593  CB  TYR 3 188      65.340 -27.863 119.159  1.00 10.21           C
ATOM   4594  CG  TYR 3 188      64.586 -26.894 120.013  1.00 24.78           C
ATOM   4595  CD1 TYR 3 188      64.727 -26.893 121.396  1.00 21.65           C
ATOM   4596  CD2 TYR 3 188      63.729 -25.964 119.436  1.00 19.70           C
ATOM   4597  CE1 TYR 3 188      64.036 -25.979 122.182  1.00 22.04           C
ATOM   4598  CE2 TYR 3 188      63.035 -25.051 120.211  1.00 25.19           C
ATOM   4599  CZ  TYR 3 188      63.195 -25.061 121.578  1.00 22.05           C
ATOM   4600  OH  TYR 3 188      62.541 -24.114 122.323  1.00 27.17           O
ATOM   4601  N   GLN 3 189      67.704 -29.527 118.478  1.00 22.91           N
ATOM   4602  CA  GLN 3 189      68.235 -30.705 117.839  1.00 25.67           C
ATOM   4603  C   GLN 3 189      67.305 -31.832 118.273  1.00 28.11           C
ATOM   4604  O   GLN 3 189      67.294 -32.207 119.446  1.00 36.20           O
ATOM   4605  CB  GLN 3 189      69.635 -30.956 118.360  1.00 21.95           C
ATOM   4606  CG  GLN 3 189      70.304 -32.184 117.821  1.00 38.22           C
ATOM   4607  CD  GLN 3 189      71.590 -32.472 118.559  1.00 47.03           C
ATOM   4608  OE1 GLN 3 189      72.653 -31.997 118.177  1.00 48.73           O
ATOM   4609  NE2 GLN 3 189      71.492 -33.222 119.648  1.00 56.42           N
ATOM   4610  N   ILE 3 190      66.461 -32.300 117.355  1.00 23.38           N
ATOM   4611  CA  ILE 3 190      65.527 -33.384 117.649  1.00 23.70           C
ATOM   4612  C   ILE 3 190      66.327 -34.650 117.984  1.00 20.03           C
ATOM   4613  O   ILE 3 190      66.046 -35.308 118.981  1.00 26.93           O
ATOM   4614  CB  ILE 3 190      64.597 -33.657 116.446  1.00 27.57           C
ATOM   4615  CG1 ILE 3 190      63.846 -32.381 116.050  1.00 18.75           C
ATOM   4616  CG2 ILE 3 190      63.628 -34.781 116.765  1.00 13.36           C
ATOM   4617  CD1 ILE 3 190      62.963 -31.796 117.120  1.00 17.64           C
ATOM   4618  N   THR 3 191      67.293 -34.985 117.121  1.00 25.86           N
ATOM   4619  CA  THR 3 191      68.201 -36.136 117.284  1.00 27.38           C
ATOM   4620  C   THR 3 191      69.335 -35.995 116.306  1.00 27.70           C
ATOM   4621  O   THR 3 191      69.364 -35.077 115.490  1.00 28.43           O
ATOM   4622  CB  THR 3 191      67.633 -37.502 116.845  1.00 21.56           C
ATOM   4623  OG1 THR 3 191      66.266 -37.390 116.453  1.00 46.49           O
ATOM   4624  CG2 THR 3 191      67.855 -38.544 117.931  1.00 25.32           C
ATOM   4625  N   HIS 3 192      70.218 -36.985 116.338  1.00 22.63           N
ATOM   4626  CA  HIS 3 192      71.337 -37.055 115.418  1.00 27.22           C
ATOM   4627  C   HIS 3 192      71.844 -38.489 115.430  1.00 12.90           C
ATOM   4628  O   HIS 3 192      71.542 -39.257 116.346  1.00 40.90           O
ATOM   4629  CB  HIS 3 192      72.447 -36.097 115.836  1.00 25.29           C
ATOM   4630  CG  HIS 3 192      73.224 -36.573 117.015  1.00 30.02           C
ATOM   4631  ND1 HIS 3 192      74.464 -37.163 116.893  1.00 38.41           N
ATOM   4632  CD2 HIS 3 192      72.904 -36.628 118.328  1.00 38.92           C
ATOM   4633  CE1 HIS 3 192      74.868 -37.572 118.082  1.00 36.51           C
ATOM   4634  NE2 HIS 3 192      73.939 -37.261 118.968  1.00 46.89           N
ATOM   4635  N   GLY 3 193      72.568 -38.853 114.380  1.00 23.13           N
ATOM   4636  CA  GLY 3 193      73.142 -40.178 114.275  1.00 21.03           C
ATOM   4637  C   GLY 3 193      74.597 -39.958 113.919  1.00 36.36           C
ATOM   4638  O   GLY 3 193      74.886 -39.465 112.824  1.00 26.94           O
ATOM   4639  N   LYS 3 194      75.500 -40.236 114.859  1.00 31.21           N
ATOM   4640  CA  LYS 3 194      76.943 -40.065 114.633  1.00 29.04           C
ATOM   4641  C   LYS 3 194      77.334 -38.645 114.220  1.00 26.08           C
ATOM   4642  O   LYS 3 194      78.304 -38.451 113.482  1.00 38.48           O
ATOM   4643  CB  LYS 3 194      77.442 -41.042 113.567  1.00 24.95           C
ATOM   4644  CG  LYS 3 194      78.250 -42.197 114.108  1.00 42.88           C
ATOM   4645  CD  LYS 3 194      79.701 -42.101 113.660  1.00 61.73           C
ATOM   4646  CE  LYS 3 194      80.488 -43.295 114.164  1.00 84.66           C
ATOM   4647  NZ  LYS 3 194      80.352 -43.458 115.645  1.00 81.17           N
ATOM   4648  N   ALA 3 195      76.602 -37.659 114.727  1.00 26.73           N
ATOM   4649  CA  ALA 3 195      76.884 -36.271 114.392  1.00 31.31           C
ATOM   4650  C   ALA 3 195      77.591 -35.483 115.490  1.00 36.90           C
ATOM   4651  O   ALA 3 195      77.621 -34.253 115.428  1.00 38.66           O
ATOM   4652  CB  ALA 3 195      75.605 -35.556 113.975  1.00 19.07           C
ATOM   4653  N   GLU 3 196      78.190 -36.180 116.459  1.00 36.59           N
ATOM   4654  CA  GLU 3 196      78.903 -35.525 117.567  1.00 32.93           C
ATOM   4655  C   GLU 3 196      80.015 -34.646 117.014  1.00 36.75           C
ATOM   4656  O   GLU 3 196      80.763 -35.062 116.109  1.00 40.68           O
ATOM   4657  CB  GLU 3 196      79.552 -36.542 118.528  1.00 32.99           C
ATOM   4658  CG  GLU 3 196      78.653 -37.655 119.067  1.00 49.37           C
ATOM   4659  CD  GLU 3 196      78.540 -38.845 118.122  1.00 58.77           C
ATOM   4660  OE1 GLU 3 196      77.623 -39.674 118.322  1.00 74.66           O
ATOM   4661  OE2 GLU 3 196      79.376 -38.965 117.195  1.00 70.80           O
ATOM   4662  N   ASN 3 197      80.124 -33.438 117.564  1.00 27.18           N
ATOM   4663  CA  ASN 3 197      81.150 -32.489 117.133  1.00 41.02           C
ATOM   4664  C   ASN 3 197      80.960 -31.940 115.735  1.00 41.67           C
ATOM   4665  O   ASN 3 197      81.861 -31.298 115.211  1.00 43.14           O
ATOM   4666  CB  ASN 3 197      82.547 -33.101 117.228  1.00 50.81           C
ATOM   4667  CG  ASN 3 197      82.937 -33.425 118.642  1.00 78.49           C
ATOM   4668  OD1 ASN 3 197      82.498 -32.760 119.585  1.00 72.32           O
ATOM   4669  ND2 ASN 3 197      83.763 -34.455 118.807  1.00 77.71           N
ATOM   4670  N   ASP 3 198      79.851 -32.282 115.086  1.00 38.94           N
ATOM   4671  CA  ASP 3 198      79.589 -31.736 113.764  1.00 20.62           C
ATOM   4672  C   ASP 3 198      78.833 -30.415 113.953  1.00 22.65           C
ATOM   4673  O   ASP 3 198      78.074 -30.227 114.903  1.00 36.18           O
ATOM   4674  CB  ASP 3 198      78.873 -32.733 112.857  1.00 26.29           C
ATOM   4675  CG  ASP 3 198      79.826 -33.766 112.255  1.00 25.54           C
ATOM   4676  OD1 ASP 3 198      79.571 -34.979 112.417  1.00 63.58           O
ATOM   4677  OD2 ASP 3 198      80.836 -33.376 111.622  1.00 32.75           O
ATOM   4678  N   THR 3 199      79.081 -29.510 113.027  1.00 28.83           N
ATOM   4679  CA  THR 3 199      78.605 -28.140 113.045  1.00 20.14           C
ATOM   4680  C   THR 3 199      77.427 -27.680 112.164  1.00 20.63           C
ATOM   4681  O   THR 3 199      77.175 -28.213 111.089  1.00 24.82           O
ATOM   4682  CB  THR 3 199      79.863 -27.312 112.743  1.00 16.61           C
ATOM   4683  OG1 THR 3 199      80.421 -26.845 113.965  1.00 37.30           O
ATOM   4684  CG2 THR 3 199      79.639 -26.207 111.746  1.00 29.22           C
ATOM   4685  N   LEU 3 200      76.741 -26.641 112.622  1.00 20.60           N
ATOM   4686  CA  LEU 3 200      75.630 -26.055 111.875  1.00  9.59           C
ATOM   4687  C   LEU 3 200      75.865 -24.544 111.836  1.00 14.20           C
ATOM   4688  O   LEU 3 200      75.713 -23.857 112.846  1.00 26.50           O
ATOM   4689  CB  LEU 3 200      74.284 -26.347 112.554  1.00 13.49           C
ATOM   4690  CG  LEU 3 200      73.001 -26.024 111.781  1.00 14.89           C
ATOM   4691  CD1 LEU 3 200      72.895 -26.893 110.550  1.00 18.77           C
ATOM   4692  CD2 LEU 3 200      71.801 -26.264 112.658  1.00 14.29           C
ATOM   4693  N   LEU 3 201      76.326 -24.049 110.691  1.00 13.57           N
ATOM   4694  CA  LEU 3 201      76.583 -22.625 110.497  1.00 19.51           C
ATOM   4695  C   LEU 3 201      75.264 -21.874 110.391  1.00 18.02           C
ATOM   4696  O   LEU 3 201      74.320 -22.357 109.756  1.00 25.41           O
ATOM   4697  CB  LEU 3 201      77.355 -22.422 109.203  1.00 12.30           C
ATOM   4698  CG  LEU 3 201      78.823 -22.819 109.190  1.00 17.27           C
ATOM   4699  CD1 LEU 3 201      79.304 -22.915 107.764  1.00 11.55           C
ATOM   4700  CD2 LEU 3 201      79.616 -21.764 109.940  1.00 18.22           C
ATOM   4701  N   VAL 3 202      75.158 -20.728 111.054  1.00 18.95           N
ATOM   4702  CA  VAL 3 202      73.932 -19.949 110.943  1.00 20.43           C
ATOM   4703  C   VAL 3 202      74.190 -18.493 110.601  1.00 22.28           C
ATOM   4704  O   VAL 3 202      75.047 -17.831 111.184  1.00 21.26           O
ATOM   4705  CB  VAL 3 202      72.922 -20.168 112.118  1.00 19.83           C
ATOM   4706  CG1 VAL 3 202      73.529 -20.972 113.223  1.00 15.96           C
ATOM   4707  CG2 VAL 3 202      72.342 -18.873 112.606  1.00 15.55           C
ATOM   4708  N   SER 3 203      73.494 -18.033 109.570  1.00 23.12           N
ATOM   4709  CA  SER 3 203      73.649 -16.674 109.096  1.00 17.58           C
ATOM   4710  C   SER 3 203      72.293 -16.007 108.917  1.00 13.27           C
ATOM   4711  O   SER 3 203      71.252 -16.663 108.940  1.00 24.88           O
ATOM   4712  CB  SER 3 203      74.419 -16.695 107.780  1.00 13.02           C
ATOM   4713  OG  SER 3 203      73.798 -17.580 106.867  1.00 22.04           O
ATOM   4714  N   ALA 3 204      72.316 -14.695 108.731  1.00 13.90           N
ATOM   4715  CA  ALA 3 204      71.099 -13.921 108.564  1.00 17.12           C
ATOM   4716  C   ALA 3 204      71.168 -12.960 107.385  1.00 17.95           C
ATOM   4717  O   ALA 3 204      72.246 -12.509 106.987  1.00 17.74           O
ATOM   4718  CB  ALA 3 204      70.819 -13.137 109.833  1.00  7.64           C
ATOM   4719  N   SER 3 205      69.995 -12.653 106.838  1.00 19.94           N
ATOM   4720  CA  SER 3 205      69.855 -11.717 105.723  1.00 14.03           C
ATOM   4721  C   SER 3 205      68.478 -11.074 105.808  1.00 18.33           C
ATOM   4722  O   SER 3 205      67.584 -11.582 106.494  1.00 20.28           O
ATOM   4723  CB  SER 3 205      70.010 -12.442 104.384  1.00  7.64           C
ATOM   4724  OG  SER 3 205      69.080 -13.508 104.286  1.00 17.16           O
ATOM   4725  N   ALA 3 206      68.322  -9.946 105.125  1.00 11.43           N
ATOM   4726  CA  ALA 3 206      67.061  -9.221 105.091  1.00 13.85           C
ATOM   4727  C   ALA 3 206      66.061  -9.952 104.194  1.00 19.38           C
ATOM   4728  O   ALA 3 206      66.435 -10.461 103.142  1.00 17.53           O
ATOM   4729  CB  ALA 3 206      67.304  -7.815 104.551  1.00  5.57           C
ATOM   4730  N   GLY 3 207      64.804 -10.026 104.624  1.00 17.58           N
ATOM   4731  CA  GLY 3 207      63.774 -10.669 103.819  1.00 16.12           C
ATOM   4732  C   GLY 3 207      63.210  -9.681 102.805  1.00 25.68           C
ATOM   4733  O   GLY 3 207      63.602  -8.509 102.798  1.00 21.65           O
ATOM   4734  N   LYS 3 208      62.265 -10.125 101.979  1.00 22.78           N
ATOM   4735  CA  LYS 3 208      61.670  -9.271 100.943  1.00 17.00           C
ATOM   4736  C   LYS 3 208      60.973  -7.999 101.429  1.00 19.36           C
ATOM   4737  O   LYS 3 208      60.928  -7.009 100.708  1.00 26.23           O
ATOM   4738  CB  LYS 3 208      60.698 -10.072 100.069  1.00  9.22           C
ATOM   4739  CG  LYS 3 208      61.347 -11.095  99.154  1.00 20.70           C
ATOM   4740  CD  LYS 3 208      62.156 -10.420  98.067  1.00 36.32           C
ATOM   4741  CE  LYS 3 208      62.791 -11.435  97.120  1.00 46.21           C
ATOM   4742  NZ  LYS 3 208      63.635 -10.765  96.087  1.00 58.34           N
ATOM   4743  N   ASP 3 209      60.397  -8.029 102.626  1.00 18.55           N
ATOM   4744  CA  ASP 3 209      59.718  -6.842 103.145  1.00 14.00           C
ATOM   4745  C   ASP 3 209      60.413  -6.199 104.335  1.00 18.09           C
ATOM   4746  O   ASP 3 209      59.809  -5.423 105.062  1.00 21.77           O
ATOM   4747  CB  ASP 3 209      58.253  -7.140 103.477  1.00  8.34           C
ATOM   4748  CG  ASP 3 209      58.087  -8.290 104.445  1.00 18.36           C
ATOM   4749  OD1 ASP 3 209      59.095  -8.808 104.967  1.00 20.41           O
ATOM   4750  OD2 ASP 3 209      56.929  -8.676 104.695  1.00 23.17           O
ATOM   4751  N   PHE 3 210      61.676  -6.546 104.557  1.00 20.89           N
ATOM   4752  CA  PHE 3 210      62.418  -5.945 105.649  1.00 21.54           C
ATOM   4753  C   PHE 3 210      62.573  -4.467 105.304  1.00 16.38           C
ATOM   4754  O   PHE 3 210      62.887  -4.111 104.174  1.00 21.11           O
ATOM   4755  CB  PHE 3 210      63.786  -6.595 105.795  1.00 14.51           C
ATOM   4756  CG  PHE 3 210      64.559  -6.089 106.971  1.00 20.13           C
ATOM   4757  CD1 PHE 3 210      65.612  -5.192 106.798  1.00 18.66           C
ATOM   4758  CD2 PHE 3 210      64.207  -6.473 108.257  1.00 11.89           C
ATOM   4759  CE1 PHE 3 210      66.302  -4.683 107.891  1.00 17.94           C
ATOM   4760  CE2 PHE 3 210      64.891  -5.969 109.360  1.00 13.15           C
ATOM   4761  CZ  PHE 3 210      65.941  -5.069 109.172  1.00 16.22           C
ATOM   4762  N   GLU 3 211      62.406  -3.610 106.297  1.00 25.21           N
ATOM   4763  CA  GLU 3 211      62.477  -2.184 106.066  1.00 16.45           C
ATOM   4764  C   GLU 3 211      63.083  -1.446 107.255  1.00 21.09           C
ATOM   4765  O   GLU 3 211      62.780  -1.753 108.407  1.00 20.97           O
ATOM   4766  CB  GLU 3 211      61.058  -1.686 105.836  1.00 14.67           C
ATOM   4767  CG  GLU 3 211      60.937  -0.229 105.489  1.00 33.65           C
ATOM   4768  CD  GLU 3 211      59.503   0.240 105.532  1.00 43.61           C
ATOM   4769  OE1 GLU 3 211      59.267   1.307 106.123  1.00 51.61           O
ATOM   4770  OE2 GLU 3 211      58.617  -0.456 104.992  1.00 32.75           O
ATOM   4771  N   LEU 3 212      63.912  -0.452 106.958  1.00 17.13           N
ATOM   4772  CA  LEU 3 212      64.560   0.375 107.970  1.00 16.39           C
ATOM   4773  C   LEU 3 212      64.175   1.828 107.691  1.00 12.56           C
ATOM   4774  O   LEU 3 212      64.246   2.259 106.548  1.00 21.89           O
ATOM   4775  CB  LEU 3 212      66.080   0.239 107.837  1.00 13.71           C
ATOM   4776  CG  LEU 3 212      66.956  -0.599 108.771  1.00 24.51           C
ATOM   4777  CD1 LEU 3 212      66.165  -1.390 109.745  1.00 23.01           C
ATOM   4778  CD2 LEU 3 212      67.836  -1.475 107.950  1.00 14.59           C
ATOM   4779  N   ARG 3 213      63.715   2.566 108.700  1.00 18.80           N
ATOM   4780  CA  ARG 3 213      63.366   3.984 108.519  1.00 19.77           C
ATOM   4781  C   ARG 3 213      63.927   4.859 109.621  1.00 17.99           C
ATOM   4782  O   ARG 3 213      64.281   4.365 110.689  1.00 21.27           O
ATOM   4783  CB  ARG 3 213      61.843   4.225 108.443  1.00 11.76           C
ATOM   4784  CG  ARG 3 213      60.988   3.346 109.328  1.00 21.22           C
ATOM   4785  CD  ARG 3 213      60.154   4.086 110.341  1.00 15.71           C
ATOM   4786  NE  ARG 3 213      59.091   4.895 109.772  1.00 20.03           N
ATOM   4787  CZ  ARG 3 213      58.081   5.421 110.471  1.00 27.93           C
ATOM   4788  NH1 ARG 3 213      57.950   5.223 111.771  1.00  9.21           N
ATOM   4789  NH2 ARG 3 213      57.254   6.260 109.885  1.00 26.71           N
ATOM   4790  N   LEU 3 214      64.007   6.159 109.341  1.00 26.79           N
ATOM   4791  CA  LEU 3 214      64.474   7.157 110.294  1.00 11.90           C
ATOM   4792  C   LEU 3 214      65.966   7.079 110.610  1.00 19.40           C
ATOM   4793  O   LEU 3 214      66.368   6.576 111.656  1.00 20.67           O
ATOM   4794  CB  LEU 3 214      63.636   7.061 111.577  1.00 18.88           C
ATOM   4795  CG  LEU 3 214      62.260   7.740 111.697  1.00 21.36           C
ATOM   4796  CD1 LEU 3 214      61.656   8.133 110.390  1.00 10.57           C
ATOM   4797  CD2 LEU 3 214      61.337   6.844 112.442  1.00 10.26           C
ATOM   4798  N   PRO 3 215      66.807   7.637 109.733  1.00 23.68           N
ATOM   4799  CA  PRO 3 215      68.270   7.656 109.872  1.00 20.48           C
ATOM   4800  C   PRO 3 215      68.695   8.280 111.198  1.00 24.15           C
ATOM   4801  O   PRO 3 215      68.101   9.256 111.642  1.00 26.54           O
ATOM   4802  CB  PRO 3 215      68.716   8.549 108.712  1.00 14.01           C
ATOM   4803  CG  PRO 3 215      67.617   8.433 107.728  1.00 19.88           C
ATOM   4804  CD  PRO 3 215      66.387   8.445 108.576  1.00 14.51           C
ATOM   4805  N   ILE 3 216      69.740   7.729 111.805  1.00 28.63           N
ATOM   4806  CA  ILE 3 216      70.255   8.228 113.080  1.00 20.80           C
ATOM   4807  C   ILE 3 216      71.787   8.048 113.108  1.00 18.15           C
ATOM   4808  O   ILE 3 216      72.330   7.150 112.456  1.00 27.64           O
ATOM   4809  CB  ILE 3 216      69.561   7.495 114.288  1.00 21.24           C
ATOM   4810  CG1 ILE 3 216      69.736   8.285 115.574  1.00 26.80           C
ATOM   4811  CG2 ILE 3 216      70.109   6.098 114.490  1.00 13.57           C
ATOM   4812  CD1 ILE 3 216      68.909   9.524 115.620  1.00 42.65           C
ATOM   4813  N   ASP 3 217      72.467   8.934 113.835  1.00 20.08           N
ATOM   4814  CA  ASP 3 217      73.933   8.940 113.999  1.00 22.30           C
ATOM   4815  C   ASP 3 217      74.102   8.802 115.526  1.00 24.85           C
ATOM   4816  O   ASP 3 217      74.258   9.796 116.239  1.00 25.32           O
ATOM   4817  CB  ASP 3 217      74.437  10.299 113.493  1.00 16.15           C
ATOM   4818  CG  ASP 3 217      75.945  10.397 113.422  1.00 25.72           C
ATOM   4819  OD1 ASP 3 217      76.642   9.354 113.367  1.00 20.13           O
ATOM   4820  OD2 ASP 3 217      76.433  11.551 113.404  1.00 16.89           O
ATOM   4821  N   PRO 3 218      74.110   7.556 116.037  1.00 17.34           N
ATOM   4822  CA  PRO 3 218      74.223   7.258 117.468  1.00 24.90           C
ATOM   4823  C   PRO 3 218      75.560   6.912 118.127  1.00 23.11           C
ATOM   4824  O   PRO 3 218      75.662   6.932 119.351  1.00 32.87           O
ATOM   4825  CB  PRO 3 218      73.275   6.073 117.594  1.00 18.36           C
ATOM   4826  CG  PRO 3 218      73.692   5.245 116.357  1.00 11.41           C
ATOM   4827  CD  PRO 3 218      73.990   6.300 115.262  1.00 16.06           C
ATOM   4828  N   ARG 3 219      76.554   6.520 117.349  1.00 25.78           N
ATOM   4829  CA  ARG 3 219      77.827   6.127 117.939  1.00 15.38           C
ATOM   4830  C   ARG 3 219      78.634   7.259 118.545  1.00 25.16           C
ATOM   4831  O   ARG 3 219      78.596   8.390 118.057  1.00 23.78           O
ATOM   4832  CB  ARG 3 219      78.659   5.355 116.919  1.00 15.88           C
ATOM   4833  CG  ARG 3 219      77.994   4.070 116.494  1.00 16.14           C
ATOM   4834  CD  ARG 3 219      78.317   2.946 117.437  1.00 14.96           C
ATOM   4835  NE  ARG 3 219      78.949   1.877 116.674  1.00 30.82           N
ATOM   4836  CZ  ARG 3 219      80.133   1.355 116.961  1.00 24.15           C
ATOM   4837  NH1 ARG 3 219      80.824   1.787 118.008  1.00 50.60           N
ATOM   4838  NH2 ARG 3 219      80.651   0.427 116.173  1.00 49.32           N
ATOM   4839  N   THR 3 220      79.362   6.925 119.612  1.00 26.44           N
ATOM   4840  CA  THR 3 220      80.212   7.864 120.344  1.00 24.39           C
ATOM   4841  C   THR 3 220      81.383   8.316 119.481  1.00 23.00           C
ATOM   4842  O   THR 3 220      82.126   7.501 118.939  1.00 31.54           O
ATOM   4843  CB  THR 3 220      80.764   7.229 121.647  1.00 20.50           C
ATOM   4844  OG1 THR 3 220      79.690   7.021 122.572  1.00 47.43           O
ATOM   4845  CG2 THR 3 220      81.797   8.139 122.285  1.00 29.01           C
ATOM   4846  N   GLN 3 221      81.557   9.625 119.379  1.00 33.09           N
ATOM   4847  CA  GLN 3 221      82.623  10.188 118.564  1.00 31.82           C
ATOM   4848  C   GLN 3 221      83.351  11.318 119.308  1.00 36.66           C
ATOM   4849  O   GLN 3 221      83.807  12.275 118.645  1.00 55.74           O
ATOM   4850  CB  GLN 3 221      82.022  10.698 117.255  1.00 30.19           C
ATOM   4851  CG  GLN 3 221      81.341   9.620 116.439  1.00 29.56           C
ATOM   4852  CD  GLN 3 221      80.483  10.178 115.321  1.00 31.24           C
ATOM   4853  OE1 GLN 3 221      80.951  10.938 114.466  1.00 34.89           O
ATOM   4854  NE2 GLN 3 221      79.219   9.792 115.317  1.00 18.28           N
