# Supplementary material for: Modeling of loops in proteins: a multi-method approach
Source: BMC Struct Biol. 2010 Feb 11;10:5. doi: 10.1186/1472-6807-10-5 (PMC2837870; doi:10.1186/1472-6807-10-5)
Supplement: Additional file 1 — Student t-test. Results from two sample paired t-test of Table 2. [file 1472-6807-10-5-S1.GZ › loop_test_data/2ayh_169-177.pdb]

HEADER    HYDROLASE (GLUCANASE)                   02-FEB-95   2AYH              
TITLE     CRYSTAL AND MOLECULAR STRUCTURE AT 1.6 ANGSTROMS RESOLUTION           
TITLE    2 OF THE HYBRID BACILLUS ENDO-1,3-1,4-BETA-D-GLUCAN 4-                 
TITLE    3 GLUCANOHYDROLASE H(A16-M)                                            
COMPND    MOL_ID: 1;                                                            
COMPND   2 MOLECULE: 1,3-1,4-BETA-D-GLUCAN 4-GLUCANOHYDROLASE;                  
COMPND   3 CHAIN: A;                                                            
COMPND   4 EC: 3.2.1.73;                                                        
COMPND   5 ENGINEERED: YES                                                      
SOURCE    MOL_ID: 1;                                                            
SOURCE   2 ORGANISM_SCIENTIFIC: HYBRID;                                         
SOURCE   3 EXPRESSION_SYSTEM: ESCHERICHIA COLI;                                 
SOURCE   4 EXPRESSION_SYSTEM_VECTOR_TYPE: PLASMID;                              
SOURCE   5 EXPRESSION_SYSTEM_PLASMID: PBR322                                    
KEYWDS    HYDROLASE (GLUCANASE)                                                 
EXPDTA    SYNCHROTRON X-RAY DIFFRACTION                                         
AUTHOR    M.HAHN,T.KEITEL,U.HEINEMANN                                           
REVDAT   1   31-MAR-95 2AYH    0                                                
SPRSDE     31-MAR-95 2AYH      1AYH                                             
JRNL        AUTH   M.HAHN,T.KEITEL,U.HEINEMANN                                  
JRNL        TITL   CRYSTAL AND MOLECULAR STRUCTURE AT 0.16-NM                   
JRNL        TITL 2 RESOLUTION OF THE HYBRID BACILLUS                            
JRNL        TITL 3 ENDO-1,3-1,4-BETA-D-GLUCAN 4-GLUCANOHYDROLASE                
JRNL        TITL 4 H(A16-M).                                                    
JRNL        REF    EUR.J.BIOCHEM.                V. 232   849 1995              
JRNL        REFN   ASTM EJBCAI  IX ISSN 0014-2956                               
REMARK   1                                                                      
REMARK   1 REFERENCE 1                                                          
REMARK   1  AUTH   T.KEITEL,O.SIMON,R.BORRISS,U.HEINEMANN                       
REMARK   1  TITL   MOLECULAR AND ACTIVE-SITE STRUCTURE OF A BACILLUS            
REMARK   1  TITL 2 1,3-1,4-BETA-GLUCANASE                                       
REMARK   1  REF    PROC.NATL.ACAD.SCI.USA        V.  90  5287 1993              
REMARK   1  REFN   ASTM PNASA6  US ISSN 0027-8424                               
REMARK   2                                                                      
REMARK   2 RESOLUTION. 1.60 ANGSTROMS.                                          
REMARK   3                                                                      
REMARK   3 REFINEMENT.                                                          
REMARK   3   PROGRAM     : TNT                                                  
REMARK   3   AUTHORS     : TRONRUD,TEN EYCK,MATTHEWS                            
REMARK   3                                                                      
REMARK   3  DATA USED IN REFINEMENT.                                            
REMARK   3   RESOLUTION RANGE HIGH (ANGSTROMS) : 1.60                           
REMARK   3   RESOLUTION RANGE LOW  (ANGSTROMS) : 8.00                           
REMARK   3   DATA CUTOFF            (SIGMA(F)) : 2.000                          
REMARK   3   COMPLETENESS FOR RANGE        (%) : NULL                           
REMARK   3   NUMBER OF REFLECTIONS             : 21032                          
REMARK   3                                                                      
REMARK   3  USING DATA ABOVE SIGMA CUTOFF.                                      
REMARK   3   CROSS-VALIDATION METHOD          :NULL                             
REMARK   3   FREE R VALUE TEST SET SELECTION  :NULL                             
REMARK   3   R VALUE     (WORKING + TEST SET) :0.143                            
REMARK   3   R VALUE            (WORKING SET) :NULL                             
REMARK   3   FREE R VALUE                     :NULL                             
REMARK   3   FREE R VALUE TEST SET SIZE   (%) :NULL                             
REMARK   3   FREE R VALUE TEST SET COUNT      :NULL                             
REMARK   3                                                                      
REMARK   3  USING ALL DATA, NO SIGMA CUTOFF.                                    
REMARK   3   R VALUE   (WORKING + TEST SET, NO CUTOFF) : NULL                   
REMARK   3   R VALUE          (WORKING SET, NO CUTOFF) : NULL                   
REMARK   3   FREE R VALUE                  (NO CUTOFF) : NULL                   
REMARK   3   FREE R VALUE TEST SET SIZE (%, NO CUTOFF) : NULL                   
REMARK   3   FREE R VALUE TEST SET COUNT   (NO CUTOFF) : NULL                   
REMARK   3   TOTAL NUMBER OF REFLECTIONS   (NO CUTOFF) : NULL                   
REMARK   3                                                                      
REMARK   3  NUMBER OF NON-HYDROGEN ATOMS USED IN REFINEMENT.                    
REMARK   3   PROTEIN ATOMS            : 1701                                    
REMARK   3   NUCLEIC ACID ATOMS       : 0                                       
REMARK   3   HETEROGEN ATOMS          : 1                                       
REMARK   3   SOLVENT ATOMS            : 202                                     
REMARK   3                                                                      
REMARK   3  WILSON B VALUE (FROM FCALC, A**2) : NULL                            
REMARK   3                                                                      
REMARK   3  RMS DEVIATIONS FROM IDEAL VALUES.    RMS    WEIGHT  COUNT           
REMARK   3   BOND LENGTHS                 (A) : 0.016 ; NULL  ; NULL            
REMARK   3   BOND ANGLES            (DEGREES) : 2.920 ; NULL  ; NULL            
REMARK   3   TORSION ANGLES         (DEGREES) : NULL  ; NULL  ; NULL            
REMARK   3   PSEUDOROTATION ANGLES  (DEGREES) : NULL  ; NULL  ; NULL            
REMARK   3   TRIGONAL CARBON PLANES       (A) : NULL  ; NULL  ; NULL            
REMARK   3   GENERAL PLANES               (A) : NULL  ; NULL  ; NULL            
REMARK   3   ISOTROPIC THERMAL FACTORS (A**2) : NULL  ; NULL  ; NULL            
REMARK   3   NON-BONDED CONTACTS          (A) : NULL  ; NULL  ; NULL            
REMARK   3                                                                      
REMARK   3  INCORRECT CHIRAL-CENTERS (COUNT) : NULL                             
REMARK   3                                                                      
REMARK   3  BULK SOLVENT MODELING.                                              
REMARK   3   METHOD USED : NULL                                                 
REMARK   3   KSOL        : NULL                                                 
REMARK   3   BSOL        : NULL                                                 
REMARK   3                                                                      
REMARK   3  RESTRAINT LIBRARIES.                                                
REMARK   3   STEREOCHEMISTRY : NULL                                             
REMARK   3   ISOTROPIC THERMAL FACTOR RESTRAINTS : NULL                         
REMARK   3                                                                      
REMARK   3  OTHER REFINEMENT REMARKS: NULL                                      
REMARK   4                                                                      
REMARK   4 2AYH COMPLIES WITH FORMAT V. 3.0, 1-DEC-2006                         
REMARK   4                                                                      
REMARK   4 THIS IS THE REMEDIATED VERSION OF THIS PDB ENTRY.                    
REMARK   4 REMEDIATED DATA FILE REVISION 3.100 (2007-03-17)                     
REMARK 200                                                                      
REMARK 200 EXPERIMENTAL DETAILS                                                 
REMARK 200  EXPERIMENT TYPE                : SYNCHROTRON X-RAY DIFFRACTION      
REMARK 200  DATE OF DATA COLLECTION        : NULL                               
REMARK 200  TEMPERATURE           (KELVIN) : NULL                               
REMARK 200  PH                             : NULL                               
REMARK 200  NUMBER OF CRYSTALS USED        : NULL                               
REMARK 200                                                                      
REMARK 200  SYNCHROTRON              (Y/N) : NULL                               
REMARK 200  RADIATION SOURCE               : NULL                               
REMARK 200  BEAMLINE                       : NULL                               
REMARK 200  X-RAY GENERATOR MODEL          : NULL                               
REMARK 200  MONOCHROMATIC OR LAUE    (M/L) : NULL                               
REMARK 200  WAVELENGTH OR RANGE        (A) : NULL                               
REMARK 200  MONOCHROMATOR                  : NULL                               
REMARK 200  OPTICS                         : NULL                               
REMARK 200                                                                      
REMARK 200  DETECTOR TYPE                  : NULL                               
REMARK 200  DETECTOR MANUFACTURER          : NULL                               
REMARK 200  INTENSITY-INTEGRATION SOFTWARE : NULL                               
REMARK 200  DATA SCALING SOFTWARE          : NULL                               
REMARK 200                                                                      
REMARK 200  NUMBER OF UNIQUE REFLECTIONS   : NULL                               
REMARK 200  RESOLUTION RANGE HIGH      (A) : NULL                               
REMARK 200  RESOLUTION RANGE LOW       (A) : NULL                               
REMARK 200  REJECTION CRITERIA  (SIGMA(I)) : NULL                               
REMARK 200                                                                      
REMARK 200 OVERALL.                                                             
REMARK 200  COMPLETENESS FOR RANGE     (%) : NULL                               
REMARK 200  DATA REDUNDANCY                : NULL                               
REMARK 200  R MERGE                    (I) : NULL                               
REMARK 200  R SYM                      (I) : NULL                               
REMARK 200  <I/SIGMA(I)> FOR THE DATA SET  : NULL                               
REMARK 200                                                                      
REMARK 200 IN THE HIGHEST RESOLUTION SHELL.                                     
REMARK 200  HIGHEST RESOLUTION SHELL, RANGE HIGH (A) : NULL                     
REMARK 200  HIGHEST RESOLUTION SHELL, RANGE LOW  (A) : NULL                     
REMARK 200  COMPLETENESS FOR SHELL     (%) : NULL                               
REMARK 200  DATA REDUNDANCY IN SHELL       : NULL                               
REMARK 200  R MERGE FOR SHELL          (I) : NULL                               
REMARK 200  R SYM FOR SHELL            (I) : NULL                               
REMARK 200  <I/SIGMA(I)> FOR SHELL         : NULL                               
REMARK 200                                                                      
REMARK 200 DIFFRACTION PROTOCOL: NULL                                           
REMARK 200 METHOD USED TO DETERMINE THE STRUCTURE: NULL                         
REMARK 200 SOFTWARE USED: NULL                                                  
REMARK 200 STARTING MODEL: NULL                                                 
REMARK 200                                                                      
REMARK 200 REMARK: NULL                                                         
REMARK 280                                                                      
REMARK 280 CRYSTAL                                                              
REMARK 280 SOLVENT CONTENT, VS   (%): 40.22                                     
REMARK 280 MATTHEWS COEFFICIENT, VM (ANGSTROMS**3/DA): 2.06                     
REMARK 280                                                                      
REMARK 280 CRYSTALLIZATION CONDITIONS: NULL                                     
REMARK 290                                                                      
REMARK 290 CRYSTALLOGRAPHIC SYMMETRY                                            
REMARK 290 SYMMETRY OPERATORS FOR SPACE GROUP: P 21 21 21                       
REMARK 290                                                                      
REMARK 290      SYMOP   SYMMETRY                                                
REMARK 290     NNNMMM   OPERATOR                                                
REMARK 290       1555   X,Y,Z                                                   
REMARK 290       2555   1/2-X,-Y,1/2+Z                                          
REMARK 290       3555   -X,1/2+Y,1/2-Z                                          
REMARK 290       4555   1/2+X,1/2-Y,-Z                                          
REMARK 290                                                                      
REMARK 290     WHERE NNN -> OPERATOR NUMBER                                     
REMARK 290           MMM -> TRANSLATION VECTOR                                  
REMARK 290                                                                      
REMARK 290 CRYSTALLOGRAPHIC SYMMETRY TRANSFORMATIONS                            
REMARK 290 THE FOLLOWING TRANSFORMATIONS OPERATE ON THE ATOM/HETATM             
REMARK 290 RECORDS IN THIS ENTRY TO PRODUCE CRYSTALLOGRAPHICALLY                
REMARK 290 RELATED MOLECULES.                                                   
REMARK 290   SMTRY1   1  1.000000  0.000000  0.000000        0.00000            
REMARK 290   SMTRY2   1  0.000000  1.000000  0.000000        0.00000            
REMARK 290   SMTRY3   1  0.000000  0.000000  1.000000        0.00000            
REMARK 290   SMTRY1   2 -1.000000  0.000000  0.000000       32.09000            
REMARK 290   SMTRY2   2  0.000000 -1.000000  0.000000        0.00000            
REMARK 290   SMTRY3   2  0.000000  0.000000  1.000000       19.61500            
REMARK 290   SMTRY1   3 -1.000000  0.000000  0.000000        0.00000            
REMARK 290   SMTRY2   3  0.000000  1.000000  0.000000       39.13000            
REMARK 290   SMTRY3   3  0.000000  0.000000 -1.000000       19.61500            
REMARK 290   SMTRY1   4  1.000000  0.000000  0.000000       32.09000            
REMARK 290   SMTRY2   4  0.000000 -1.000000  0.000000       39.13000            
REMARK 290   SMTRY3   4  0.000000  0.000000 -1.000000        0.00000            
REMARK 290                                                                      
REMARK 290 REMARK: NULL                                                         
REMARK 300                                                                      
REMARK 300 BIOMOLECULE: 1                                                       
REMARK 300 THIS ENTRY CONTAINS THE CRYSTALLOGRAPHIC ASYMMETRIC UNIT             
REMARK 300 WHICH CONSISTS OF 1 CHAIN(S). SEE REMARK 350 FOR                     
REMARK 300 INFORMATION ON GENERATING THE BIOLOGICAL MOLECULE(S).                
REMARK 350                                                                      
REMARK 350 GENERATING THE BIOMOLECULE                                           
REMARK 350 COORDINATES FOR A COMPLETE MULTIMER REPRESENTING THE KNOWN           
REMARK 350 BIOLOGICALLY SIGNIFICANT OLIGOMERIZATION STATE OF THE                
REMARK 350 MOLECULE CAN BE GENERATED BY APPLYING BIOMT TRANSFORMATIONS          
REMARK 350 GIVEN BELOW.  BOTH NON-CRYSTALLOGRAPHIC AND                          
REMARK 350 CRYSTALLOGRAPHIC OPERATIONS ARE GIVEN.                               
REMARK 350                                                                      
REMARK 350 BIOMOLECULE: 1                                                       
REMARK 350 APPLY THE FOLLOWING TO CHAINS: A                                     
REMARK 350   BIOMT1   1  1.000000  0.000000  0.000000        0.00000            
REMARK 350   BIOMT2   1  0.000000  1.000000  0.000000        0.00000            
REMARK 350   BIOMT3   1  0.000000  0.000000  1.000000        0.00000            
REMARK 500                                                                      
REMARK 500 GEOMETRY AND STEREOCHEMISTRY                                         
REMARK 500 SUBTOPIC: CLOSE CONTACTS                                             
REMARK 500                                                                      
REMARK 500 THE FOLLOWING ATOMS THAT ARE RELATED BY CRYSTALLOGRAPHIC             
REMARK 500 SYMMETRY ARE IN CLOSE CONTACT.  AN ATOM LOCATED WITHIN 0.15          
REMARK 500 ANGSTROMS OF A SYMMETRY RELATED ATOM IS ASSUMED TO BE ON A           
REMARK 500 SPECIAL POSITION AND IS, THEREFORE, LISTED IN REMARK 375             
REMARK 500 INSTEAD OF REMARK 500.  ATOMS WITH NON-BLANK ALTERNATE               
REMARK 500 LOCATION INDICATORS ARE NOT INCLUDED IN THE CALCULATIONS.            
REMARK 500                                                                      
REMARK 500 DISTANCE CUTOFF:                                                     
REMARK 500 2.2 ANGSTROMS FOR CONTACTS NOT INVOLVING HYDROGEN ATOMS              
REMARK 500 1.6 ANGSTROMS FOR CONTACTS INVOLVING HYDROGEN ATOMS                  
REMARK 500                                                                      
REMARK 500  ATM1  RES C  SSEQI   ATM2  RES C  SSEQI  SSYMOP   DISTANCE          
REMARK 500   O    HOH     217     O    HOH     218     4555     1.98            
REMARK 500   O    HOH     415     O    HOH     416     1554     1.98            
REMARK 500                                                                      
REMARK 500 GEOMETRY AND STEREOCHEMISTRY                                         
REMARK 500 SUBTOPIC: COVALENT BOND ANGLES                                       
REMARK 500                                                                      
REMARK 500 THE STEREOCHEMICAL PARAMETERS OF THE FOLLOWING RESIDUES              
REMARK 500 HAVE VALUES WHICH DEVIATE FROM EXPECTED VALUES BY MORE               
REMARK 500 THAN 6*RMSD (M=MODEL NUMBER; RES=RESIDUE NAME; C=CHAIN               
REMARK 500 IDENTIFIER; SSEQ=SEQUENCE NUMBER; I=INSERTION CODE).                 
REMARK 500                                                                      
REMARK 500 STANDARD TABLE:                                                      
REMARK 500 FORMAT: (10X,I3,1X,A3,1X,A1,I4,A1,3(1X,A4,2X),12X,F5.1)              
REMARK 500                                                                      
REMARK 500 EXPECTED VALUES: ENGH AND HUBER, 1991                                
REMARK 500                                                                      
REMARK 500  M RES CSSEQI ATM1   ATM2   ATM3                                     
REMARK 500    GLN A   1   CA  -  CB  -  CG  ANGL. DEV. =-16.5 DEGREES           
DBREF  2AYH A    1   214  UNP    P23904   GUB_PAEMA       26    239             
SEQRES   1 A  214  GLN THR GLY GLY SER PHE PHE GLU PRO PHE ASN SER TYR          
SEQRES   2 A  214  ASN SER GLY THR TRP GLU LYS ALA ASP GLY TYR SER ASN          
SEQRES   3 A  214  GLY GLY VAL PHE ASN CYS THR TRP ARG ALA ASN ASN VAL          
SEQRES   4 A  214  ASN PHE THR ASN ASP GLY LYS LEU LYS LEU GLY LEU THR          
SEQRES   5 A  214  SER SER ALA TYR ASN LYS PHE ASP CYS ALA GLU TYR ARG          
SEQRES   6 A  214  SER THR ASN ILE TYR GLY TYR GLY LEU TYR GLU VAL SER          
SEQRES   7 A  214  MET LYS PRO ALA LYS ASN THR GLY ILE VAL SER SER PHE          
SEQRES   8 A  214  PHE THR TYR THR GLY PRO ALA HIS GLY THR GLN TRP ASP          
SEQRES   9 A  214  GLU ILE ASP ILE GLU PHE LEU GLY LYS ASP THR THR LYS          
SEQRES  10 A  214  VAL GLN PHE ASN TYR TYR THR ASN GLY VAL GLY GLY HIS          
SEQRES  11 A  214  GLU LYS VAL ILE SER LEU GLY PHE ASP ALA SER LYS GLY          
SEQRES  12 A  214  PHE HIS THR TYR ALA PHE ASP TRP GLN PRO GLY TYR ILE          
SEQRES  13 A  214  LYS TRP TYR VAL ASP GLY VAL LEU LYS HIS THR ALA THR          
SEQRES  14 A  214  ALA ASN ILE PRO SER THR PRO GLY LYS ILE MET MET ASN          
SEQRES  15 A  214  LEU TRP ASN GLY THR GLY VAL ASP ASP TRP LEU GLY SER          
SEQRES  16 A  214  TYR ASN GLY ALA ASN PRO LEU TYR ALA GLU TYR ASP TRP          
SEQRES  17 A  214  VAL LYS TYR THR SER ASN                                      
FTNOTE   1 CIS PROLINE - PRO 201                                                
HET     CA    417       1                                                       
HETNAM      CA CALCIUM ION                                                      
FORMUL   2   CA    CA 2+                                                        
FORMUL   3  HOH   *202(H2 O)                                                    
HELIX    1   1 ALA A   36  ASN A   38  5                                   3    
HELIX    2   2 PRO A   97  HIS A   99  5                                   3    
HELIX    3   3 ALA A  140  LYS A  142  5                                   3    
HELIX    4   4 ASP A  190  LEU A  193  1                                   4    
SHEET    1   A 6 PHE A   6  GLU A   8  0                                        
SHEET    2   A 6 GLU A 205  SER A 213 -1  N  TYR A 211   O  PHE A   6           
SHEET    3   A 6 GLY A  73  LYS A  80 -1  N  LYS A  80   O  GLU A 205           
SHEET    4   A 6 HIS A 145  GLN A 152 -1  N  TRP A 151   O  GLY A  73           
SHEET    5   A 6 TYR A 155  VAL A 160 -1  N  TYR A 159   O  ALA A 148           
SHEET    6   A 6 VAL A 163  ALA A 168 -1  N  ALA A 168   O  ILE A 156           
SHEET    1   B 7 TRP A  18  LYS A  20  0                                        
SHEET    2   B 7 ALA A  62  SER A  66 -1  N  ARG A  65   O  GLU A  19           
SHEET    3   B 7 LYS A 178  ASN A 185 -1  N  LEU A 183   O  ALA A  62           
SHEET    4   B 7 ILE A  87  THR A  95 -1  N  TYR A  94   O  LYS A 178           
SHEET    5   B 7 ASP A 104  LEU A 111 -1  N  PHE A 110   O  SER A  89           
SHEET    6   B 7 LYS A 117  TYR A 123 -1  N  TYR A 123   O  GLU A 105           
SHEET    7   B 7 LYS A 132  SER A 135 -1  N  ILE A 134   O  VAL A 118           
SHEET    1   C 3 VAL A  39  PHE A  41  0                                        
SHEET    2   C 3 LEU A  47  LEU A  51 -1  N  LYS A  48   O  ASN A  40           
SHEET    3   C 3 LEU A 202  TYR A 206 -1  N  TYR A 206   O  LEU A  47           
SHEET    1   D 2 THR A  52  ALA A  55  0                                        
SHEET    2   D 2 LYS A  58  ASP A  60 -1  N  ASP A  60   O  THR A  52           
SSBOND   1 CYS A   32    CYS A   61                                             
CISPEP   1 ASN A  200    PRO A  201          0         0.23                     
CRYST1   64.180   78.260   39.230  90.00  90.00  90.00 P 21 21 21    4          
ORIGX1      1.000000  0.000000  0.000000        0.00000                         
ORIGX2      0.000000  1.000000  0.000000        0.00000                         
ORIGX3      0.000000  0.000000  1.000000        0.00000                         
SCALE1      0.015581  0.000000  0.000000        0.00000                         
SCALE2      0.000000  0.012778  0.000000        0.00000                         
SCALE3      0.000000  0.000000  0.025491        0.00000                         
ATOM      1  N   GLN A   1      16.465  -6.215   8.955  1.00 51.39           N  
ATOM      2  CA  GLN A   1      17.856  -6.017   8.550  1.00 42.38           C  
ATOM      3  C   GLN A   1      17.752  -5.555   7.108  1.00 27.60           C  
ATOM      4  O   GLN A   1      17.326  -6.257   6.162  1.00 20.85           O  
ATOM      5  CB  GLN A   1      18.515  -7.357   8.796  1.00 47.01           C  
ATOM      6  CG  GLN A   1      17.260  -8.127   9.213  1.00 56.88           C  
ATOM      7  CD  GLN A   1      17.533  -9.503   9.749  1.00 67.65           C  
ATOM      8  OE1 GLN A   1      16.694 -10.101  10.469  1.00 72.46           O  
ATOM      9  NE2 GLN A   1      18.700 -10.017   9.407  1.00 70.78           N  
ATOM     10  N   THR A   2      18.019  -4.273   7.072  1.00 18.83           N  
ATOM     11  CA  THR A   2      17.879  -3.519   5.876  1.00 14.92           C  
ATOM     12  C   THR A   2      19.207  -3.397   5.197  1.00 15.32           C  
ATOM     13  O   THR A   2      19.945  -4.393   5.209  1.00 14.23           O  
ATOM     14  CB  THR A   2      17.241  -2.226   6.277  1.00 22.65           C  
ATOM     15  OG1 THR A   2      18.044  -1.784   7.365  1.00 24.39           O  
ATOM     16  CG2 THR A   2      15.852  -2.683   6.740  1.00 24.11           C  
ATOM     17  N   GLY A   3      19.496  -2.228   4.596  1.00 10.47           N  
ATOM     18  CA  GLY A   3      20.699  -2.129   3.787  1.00  8.02           C  
ATOM     19  C   GLY A   3      21.979  -2.592   4.470  1.00 15.81           C  
ATOM     20  O   GLY A   3      22.165  -2.410   5.688  1.00 14.63           O  
ATOM     21  N   GLY A   4      22.896  -3.148   3.678  1.00 14.33           N  
ATOM     22  CA  GLY A   4      24.178  -3.609   4.198  1.00 15.14           C  
ATOM     23  C   GLY A   4      25.246  -2.503   4.247  1.00 14.19           C  
ATOM     24  O   GLY A   4      25.042  -1.436   3.695  1.00 11.38           O  
ATOM     25  N   SER A   5      26.346  -2.770   4.966  1.00 10.97           N  
ATOM     26  CA  SER A   5      27.439  -1.843   5.080  1.00 12.90           C  
ATOM     27  C   SER A   5      27.906  -1.529   3.669  1.00 11.50           C  
ATOM     28  O   SER A   5      27.863  -2.418   2.789  1.00 13.71           O  
ATOM     29  CB  SER A   5      28.620  -2.489   5.812  1.00 13.78           C  
ATOM     30  OG  SER A   5      28.242  -3.046   7.073  1.00 13.98           O  
ATOM     31  N   PHE A   6      28.352  -0.303   3.454  1.00  8.48           N  
ATOM     32  CA  PHE A   6      28.891   0.071   2.164  1.00  9.13           C  
ATOM     33  C   PHE A   6      29.801   1.251   2.312  1.00 10.86           C  
ATOM     34  O   PHE A   6      29.857   1.920   3.330  1.00  9.96           O  
ATOM     35  CB  PHE A   6      27.776   0.458   1.202  1.00 10.10           C  
ATOM     36  CG  PHE A   6      27.137   1.781   1.518  1.00 12.24           C  
ATOM     37  CD1 PHE A   6      27.618   2.988   1.010  1.00 16.39           C  
ATOM     38  CD2 PHE A   6      26.043   1.795   2.386  1.00 11.01           C  
ATOM     39  CE1 PHE A   6      26.986   4.194   1.332  1.00 16.62           C  
ATOM     40  CE2 PHE A   6      25.398   2.989   2.708  1.00 12.39           C  
ATOM     41  CZ  PHE A   6      25.894   4.193   2.205  1.00 15.96           C  
ATOM     42  N   PHE A   7      30.640   1.418   1.304  1.00  9.20           N  
ATOM     43  CA  PHE A   7      31.547   2.536   1.237  1.00  9.32           C  
ATOM     44  C   PHE A   7      31.286   3.146  -0.131  1.00 14.57           C  
ATOM     45  O   PHE A   7      31.350   2.455  -1.144  1.00 14.70           O  
ATOM     46  CB  PHE A   7      33.028   2.110   1.399  1.00 12.39           C  
ATOM     47  CG  PHE A   7      33.962   3.253   1.191  1.00 11.99           C  
ATOM     48  CD1 PHE A   7      33.990   4.337   2.070  1.00 14.48           C  
ATOM     49  CD2 PHE A   7      34.837   3.250   0.104  1.00 17.83           C  
ATOM     50  CE1 PHE A   7      34.868   5.405   1.888  1.00 16.95           C  
ATOM     51  CE2 PHE A   7      35.691   4.332  -0.119  1.00 18.47           C  
ATOM     52  CZ  PHE A   7      35.688   5.418   0.756  1.00 15.43           C  
ATOM     53  N   GLU A   8      30.987   4.428  -0.155  1.00 12.50           N  
ATOM     54  CA  GLU A   8      30.698   5.167  -1.385  1.00 11.88           C  
ATOM     55  C   GLU A   8      31.715   6.265  -1.562  1.00  9.86           C  
ATOM     56  O   GLU A   8      31.710   7.309  -0.912  1.00  9.58           O  
ATOM     57  CB  GLU A   8      29.250   5.718  -1.358  1.00 10.05           C  
ATOM     58  CG  GLU A   8      28.928   6.758  -2.447  1.00  9.81           C  
ATOM     59  CD  GLU A   8      29.120   6.095  -3.795  1.00 13.71           C  
ATOM     60  OE1 GLU A   8      28.136   5.285  -4.075  1.00 13.61           O  
ATOM     61  OE2 GLU A   8      30.111   6.254  -4.517  1.00 13.79           O  
ATOM     62  N   PRO A   9      32.619   6.114  -2.524  1.00 11.17           N  
ATOM     63  CA  PRO A   9      33.675   7.106  -2.765  1.00  6.76           C  
ATOM     64  C   PRO A   9      33.288   8.123  -3.805  1.00  9.46           C  
ATOM     65  O   PRO A   9      34.055   9.061  -4.004  1.00 10.21           O  
ATOM     66  CB  PRO A   9      34.837   6.366  -3.383  1.00  9.21           C  
ATOM     67  CG  PRO A   9      34.244   5.066  -3.900  1.00 10.71           C  
ATOM     68  CD  PRO A   9      32.865   4.838  -3.236  1.00 13.60           C  
ATOM     69  N   PHE A  10      32.096   7.957  -4.407  1.00  8.79           N  
ATOM     70  CA  PHE A  10      31.590   8.882  -5.436  1.00  8.84           C  
ATOM     71  C   PHE A  10      32.487   8.915  -6.668  1.00 12.76           C  
ATOM     72  O   PHE A  10      32.699   9.988  -7.200  1.00 14.05           O  
ATOM     73  CB  PHE A  10      31.281  10.353  -4.993  1.00  9.73           C  
ATOM     74  CG  PHE A  10      30.178  10.389  -3.927  1.00  8.49           C  
ATOM     75  CD1 PHE A  10      28.891   9.940  -4.226  1.00  8.59           C  
ATOM     76  CD2 PHE A  10      30.486  10.738  -2.605  1.00  7.97           C  
ATOM     77  CE1 PHE A  10      27.879   9.925  -3.264  1.00 13.34           C  
ATOM     78  CE2 PHE A  10      29.497  10.732  -1.625  1.00 10.21           C  
ATOM     79  CZ  PHE A  10      28.208  10.306  -1.960  1.00 10.72           C  
ATOM     80  N   ASN A  11      33.014   7.779  -7.075  1.00 11.53           N  
ATOM     81  CA  ASN A  11      33.889   7.709  -8.257  1.00 17.94           C  
ATOM     82  C   ASN A  11      33.148   7.428  -9.550  1.00 23.63           C  
ATOM     83  O   ASN A  11      33.654   7.780 -10.618  1.00 24.35           O  
ATOM     84  CB  ASN A  11      34.814   6.497  -8.193  1.00 18.40           C  
ATOM     85  CG  ASN A  11      35.867   6.790  -7.194  1.00 29.65           C  
ATOM     86  OD1 ASN A  11      36.201   7.972  -6.985  1.00 34.44           O  
ATOM     87  ND2 ASN A  11      36.348   5.714  -6.607  1.00 34.46           N  
ATOM     88  N   SER A  12      31.978   6.801  -9.464  1.00 17.46           N  
ATOM     89  CA  SER A  12      31.216   6.526 -10.652  1.00 21.23           C  
ATOM     90  C   SER A  12      29.785   6.269 -10.218  1.00 23.39           C  
ATOM     91  O   SER A  12      29.511   5.973  -9.081  1.00 26.00           O  
ATOM     92  CB  SER A  12      31.712   5.248 -11.284  1.00 29.42           C  
ATOM     93  OG  SER A  12      31.931   4.351 -10.223  1.00 35.51           O  
ATOM     94  N   TYR A  13      28.847   6.384 -11.128  1.00 23.62           N  
ATOM     95  CA  TYR A  13      27.447   6.209 -10.851  1.00 18.72           C  
ATOM     96  C   TYR A  13      26.937   4.874 -11.352  1.00 22.14           C  
ATOM     97  O   TYR A  13      27.217   4.523 -12.480  1.00 23.84           O  
ATOM     98  CB  TYR A  13      26.639   7.318 -11.521  1.00 15.28           C  
ATOM     99  CG  TYR A  13      25.182   7.006 -11.324  1.00 16.42           C  
ATOM    100  CD1 TYR A  13      24.504   7.471 -10.197  1.00 16.67           C  
ATOM    101  CD2 TYR A  13      24.457   6.299 -12.279  1.00 15.20           C  
ATOM    102  CE1 TYR A  13      23.151   7.196  -9.993  1.00 18.58           C  
ATOM    103  CE2 TYR A  13      23.107   5.985 -12.089  1.00 17.19           C  
ATOM    104  CZ  TYR A  13      22.467   6.421 -10.933  1.00 19.12           C  
ATOM    105  OH  TYR A  13      21.179   6.073 -10.745  1.00 19.29           O  
ATOM    106  N   ASN A  14      26.231   4.126 -10.532  1.00 24.31           N  
ATOM    107  CA  ASN A  14      25.577   2.895 -10.940  1.00 31.77           C  
ATOM    108  C   ASN A  14      24.141   2.915 -10.412  1.00 26.94           C  
ATOM    109  O   ASN A  14      23.828   3.574  -9.406  1.00 23.02           O  
ATOM    110  CB  ASN A  14      26.282   1.533 -10.741  1.00 42.50           C  
ATOM    111  CG  ASN A  14      25.820   0.480 -11.792  1.00 52.61           C  
ATOM    112  OD1 ASN A  14      24.997   0.783 -12.711  1.00 50.93           O  
ATOM    113  ND2 ASN A  14      26.367  -0.761 -11.690  1.00 50.69           N  
ATOM    114  N   SER A  15      23.252   2.194 -11.087  1.00 20.76           N  
ATOM    115  CA  SER A  15      21.858   2.210 -10.688  1.00 22.51           C  
ATOM    116  C   SER A  15      21.690   1.510  -9.358  1.00 21.22           C  
ATOM    117  O   SER A  15      22.475   0.627  -9.035  1.00 26.34           O  
ATOM    118  CB  SER A  15      20.948   1.461 -11.696  1.00 32.87           C  
ATOM    119  OG  SER A  15      21.231   1.619 -13.085  1.00 37.46           O  
ATOM    120  N   GLY A  16      20.618   1.847  -8.643  1.00 19.84           N  
ATOM    121  CA  GLY A  16      20.273   1.129  -7.432  1.00 22.24           C  
ATOM    122  C   GLY A  16      21.006   1.561  -6.188  1.00 16.94           C  
ATOM    123  O   GLY A  16      21.132   0.751  -5.264  1.00 15.19           O  
ATOM    124  N   THR A  17      21.411   2.830  -6.179  1.00 10.45           N  
ATOM    125  CA  THR A  17      22.117   3.258  -4.996  1.00 14.59           C  
ATOM    126  C   THR A  17      21.596   4.595  -4.521  1.00 11.31           C  
ATOM    127  O   THR A  17      21.376   4.768  -3.317  1.00 11.57           O  
ATOM    128  CB  THR A  17      23.655   3.325  -5.210  1.00 22.31           C  
ATOM    129  OG1 THR A  17      24.025   4.010  -6.416  1.00 24.45           O  
ATOM    130  CG2 THR A  17      24.125   1.878  -5.269  1.00 24.03           C  
ATOM    131  N   TRP A  18      21.493   5.517  -5.469  1.00  7.17           N  
ATOM    132  CA  TRP A  18      21.128   6.857  -5.094  1.00  5.53           C  
ATOM    133  C   TRP A  18      20.152   7.432  -6.090  1.00 10.49           C  
ATOM    134  O   TRP A  18      20.119   6.989  -7.249  1.00 10.70           O  
ATOM    135  CB  TRP A  18      22.390   7.771  -5.120  1.00  9.32           C  
ATOM    136  CG  TRP A  18      23.500   7.324  -4.219  1.00 12.24           C  
ATOM    137  CD1 TRP A  18      24.597   6.579  -4.573  1.00 13.60           C  
ATOM    138  CD2 TRP A  18      23.660   7.607  -2.805  1.00 11.25           C  
ATOM    139  NE1 TRP A  18      25.460   6.416  -3.487  1.00 10.65           N  
ATOM    140  CE2 TRP A  18      24.847   6.946  -2.378  1.00 15.32           C  
ATOM    141  CE3 TRP A  18      22.904   8.347  -1.880  1.00 13.16           C  
ATOM    142  CZ2 TRP A  18      25.285   6.991  -1.042  1.00 14.86           C  
ATOM    143  CZ3 TRP A  18      23.381   8.434  -0.579  1.00 13.92           C  
ATOM    144  CH2 TRP A  18      24.535   7.760  -0.184  1.00 10.84           C  
ATOM    145  N   GLU A  19      19.498   8.523  -5.673  1.00  7.60           N  
ATOM    146  CA  GLU A  19      18.611   9.200  -6.570  1.00 10.01           C  
ATOM    147  C   GLU A  19      18.679  10.693  -6.330  1.00  9.97           C  
ATOM    148  O   GLU A  19      18.859  11.160  -5.226  1.00  9.61           O  
ATOM    149  CB  GLU A  19      17.176   8.634  -6.480  1.00 19.28           C  
ATOM    150  CG  GLU A  19      16.430   9.150  -5.223  1.00 40.55           C  
ATOM    151  CD  GLU A  19      15.231   8.345  -4.732  1.00 47.34           C  
ATOM    152  OE1 GLU A  19      14.403   8.119  -5.721  1.00 47.29           O  
ATOM    153  OE2 GLU A  19      15.068   7.944  -3.571  1.00 48.14           O  
ATOM    154  N   LYS A  20      18.497  11.502  -7.369  1.00  6.90           N  
ATOM    155  CA  LYS A  20      18.503  12.949  -7.180  1.00  5.87           C  
ATOM    156  C   LYS A  20      17.066  13.448  -7.031  1.00  9.02           C  
ATOM    157  O   LYS A  20      16.151  12.965  -7.708  1.00 12.13           O  
ATOM    158  CB  LYS A  20      19.020  13.631  -8.449  1.00  7.45           C  
ATOM    159  CG  LYS A  20      20.444  13.214  -8.828  1.00  9.15           C  
ATOM    160  CD  LYS A  20      20.893  13.989 -10.077  1.00 10.88           C  
ATOM    161  CE  LYS A  20      22.263  13.576 -10.581  1.00 10.41           C  
ATOM    162  NZ  LYS A  20      22.816  14.604 -11.514  1.00 13.12           N  
ATOM    163  N   ALA A  21      16.841  14.442  -6.186  1.00  6.01           N  
ATOM    164  CA  ALA A  21      15.521  15.080  -6.117  1.00  9.57           C  
ATOM    165  C   ALA A  21      15.439  16.013  -7.345  1.00 10.77           C  
ATOM    166  O   ALA A  21      16.445  16.636  -7.715  1.00  9.16           O  
ATOM    167  CB  ALA A  21      15.311  16.047  -4.913  1.00  7.96           C  
ATOM    168  N   ASP A  22      14.262  16.099  -8.019  1.00  8.17           N  
ATOM    169  CA  ASP A  22      14.231  16.981  -9.155  1.00  6.28           C  
ATOM    170  C   ASP A  22      12.869  17.549  -9.474  1.00  7.58           C  
ATOM    171  O   ASP A  22      11.921  16.764  -9.542  1.00  9.23           O  
ATOM    172  CB  ASP A  22      14.667  16.202 -10.399  1.00  7.42           C  
ATOM    173  CG  ASP A  22      14.880  17.138 -11.592  1.00 10.98           C  
ATOM    174  OD1 ASP A  22      15.355  18.256 -11.589  1.00  8.66           O  
ATOM    175  OD2 ASP A  22      14.494  16.606 -12.728  1.00 20.16           O  
ATOM    176  N   GLY A  23      12.818  18.849  -9.639  1.00  6.87           N  
ATOM    177  CA  GLY A  23      11.586  19.438 -10.143  1.00  8.75           C  
ATOM    178  C   GLY A  23      10.465  19.886  -9.232  1.00 12.30           C  
ATOM    179  O   GLY A  23       9.503  20.461  -9.716  1.00 12.49           O  
ATOM    180  N   TYR A  24      10.577  19.611  -7.937  1.00  7.75           N  
ATOM    181  CA  TYR A  24       9.543  20.028  -6.989  1.00  7.23           C  
ATOM    182  C   TYR A  24      10.255  20.725  -5.854  1.00  9.26           C  
ATOM    183  O   TYR A  24      11.501  20.778  -5.768  1.00  7.94           O  
ATOM    184  CB  TYR A  24       8.819  18.815  -6.390  1.00  8.49           C  
ATOM    185  CG  TYR A  24       9.776  17.861  -5.664  1.00 10.05           C  
ATOM    186  CD1 TYR A  24      10.375  16.761  -6.279  1.00  7.99           C  
ATOM    187  CD2 TYR A  24       9.878  17.987  -4.279  1.00  8.58           C  
ATOM    188  CE1 TYR A  24      11.170  15.877  -5.543  1.00 10.62           C  
ATOM    189  CE2 TYR A  24      10.648  17.111  -3.513  1.00  7.64           C  
ATOM    190  CZ  TYR A  24      11.260  16.032  -4.151  1.00 12.45           C  
ATOM    191  OH  TYR A  24      12.096  15.224  -3.408  1.00 10.42           O  
ATOM    192  N   SER A  25       9.456  21.304  -4.998  1.00  9.17           N  
ATOM    193  CA  SER A  25      10.026  21.979  -3.846  1.00  6.96           C  
ATOM    194  C   SER A  25       9.545  21.259  -2.610  1.00  8.01           C  
ATOM    195  O   SER A  25       8.443  20.720  -2.641  1.00  7.93           O  
ATOM    196  CB  SER A  25       9.540  23.423  -3.712  1.00 10.00           C  
ATOM    197  OG  SER A  25      10.032  23.925  -2.454  1.00 12.42           O  
ATOM    198  N   ASN A  26      10.335  21.287  -1.534  1.00  8.95           N  
ATOM    199  CA  ASN A  26       9.879  20.726  -0.262  1.00 11.08           C  
ATOM    200  C   ASN A  26       8.826  21.660   0.342  1.00  8.53           C  
ATOM    201  O   ASN A  26       8.021  21.264   1.193  1.00  9.00           O  
ATOM    202  CB  ASN A  26      11.023  20.597   0.795  1.00 10.19           C  
ATOM    203  CG  ASN A  26      11.652  19.247   0.742  1.00 10.30           C  
ATOM    204  OD1 ASN A  26      11.478  18.485  -0.218  1.00  9.51           O  
ATOM    205  ND2 ASN A  26      12.530  18.962   1.711  1.00 11.96           N  
ATOM    206  N   GLY A  27       8.830  22.906  -0.106  1.00 10.32           N  
ATOM    207  CA  GLY A  27       7.887  23.898   0.417  1.00 11.19           C  
ATOM    208  C   GLY A  27       8.197  24.217   1.885  1.00 14.64           C  
ATOM    209  O   GLY A  27       9.239  23.821   2.398  1.00 11.16           O  
ATOM    210  N   GLY A  28       7.318  24.979   2.538  1.00 11.60           N  
ATOM    211  CA  GLY A  28       7.521  25.275   3.978  1.00  8.25           C  
ATOM    212  C   GLY A  28       8.644  26.254   4.115  1.00 11.10           C  
ATOM    213  O   GLY A  28       8.677  27.323   3.473  1.00 13.03           O  
ATOM    214  N   VAL A  29       9.635  25.831   4.887  1.00  9.12           N  
ATOM    215  CA  VAL A  29      10.799  26.710   5.082  1.00 12.11           C  
ATOM    216  C   VAL A  29      11.802  26.627   3.924  1.00 11.16           C  
ATOM    217  O   VAL A  29      12.684  27.449   3.862  1.00 12.97           O  
ATOM    218  CB  VAL A  29      11.560  26.427   6.391  1.00 11.10           C  
ATOM    219  CG1 VAL A  29      10.601  26.567   7.578  1.00 14.42           C  
ATOM    220  CG2 VAL A  29      12.108  25.017   6.356  1.00 13.35           C  
ATOM    221  N   PHE A  30      11.702  25.615   3.049  1.00  8.87           N  
ATOM    222  CA  PHE A  30      12.650  25.431   1.932  1.00  6.10           C  
ATOM    223  C   PHE A  30      12.254  26.335   0.799  1.00 12.50           C  
ATOM    224  O   PHE A  30      11.192  26.122   0.250  1.00 20.76           O  
ATOM    225  CB  PHE A  30      12.415  24.015   1.386  1.00  5.26           C  
ATOM    226  CG  PHE A  30      13.028  22.961   2.316  1.00 10.41           C  
ATOM    227  CD1 PHE A  30      12.308  22.503   3.417  1.00 10.38           C  
ATOM    228  CD2 PHE A  30      14.299  22.420   2.091  1.00 13.80           C  
ATOM    229  CE1 PHE A  30      12.832  21.552   4.291  1.00 12.03           C  
ATOM    230  CE2 PHE A  30      14.828  21.463   2.964  1.00 14.47           C  
ATOM    231  CZ  PHE A  30      14.115  21.052   4.093  1.00 11.71           C  
ATOM    232  N   ASN A  31      13.049  27.344   0.483  1.00  9.31           N  
ATOM    233  CA  ASN A  31      12.720  28.347  -0.526  1.00  7.84           C  
ATOM    234  C   ASN A  31      13.489  28.163  -1.811  1.00  9.48           C  
ATOM    235  O   ASN A  31      14.030  29.100  -2.338  1.00  8.94           O  
ATOM    236  CB  ASN A  31      13.090  29.703   0.045  1.00  9.42           C  
ATOM    237  CG  ASN A  31      12.441  30.853  -0.693  1.00 13.96           C  
ATOM    238  OD1 ASN A  31      11.410  30.648  -1.337  1.00 15.64           O  
ATOM    239  ND2 ASN A  31      13.071  32.024  -0.729  1.00 15.73           N  
ATOM    240  N   CYS A  32      13.425  26.969  -2.344  1.00  8.29           N  
ATOM    241  CA  CYS A  32      14.123  26.668  -3.557  1.00  9.51           C  
ATOM    242  C   CYS A  32      13.494  25.396  -4.136  1.00 10.39           C  
ATOM    243  O   CYS A  32      12.735  24.691  -3.455  1.00 11.37           O  
ATOM    244  CB  CYS A  32      15.665  26.534  -3.333  1.00  8.78           C  
ATOM    245  SG  CYS A  32      16.018  25.226  -2.092  1.00 10.95           S  
ATOM    246  N   THR A  33      13.775  25.130  -5.419  1.00  8.34           N  
ATOM    247  CA  THR A  33      13.255  23.942  -6.072  1.00  7.44           C  
ATOM    248  C   THR A  33      14.443  23.034  -6.317  1.00  7.40           C  
ATOM    249  O   THR A  33      15.485  23.485  -6.814  1.00  7.21           O  
ATOM    250  CB  THR A  33      12.636  24.334  -7.452  1.00 13.57           C  
ATOM    251  OG1 THR A  33      11.569  25.257  -7.289  1.00 16.26           O  
ATOM    252  CG2 THR A  33      12.100  23.105  -8.186  1.00  9.89           C  
ATOM    253  N   TRP A  34      14.285  21.750  -6.047  1.00  7.34           N  
ATOM    254  CA  TRP A  34      15.382  20.815  -6.265  1.00  5.32           C  
ATOM    255  C   TRP A  34      15.602  20.658  -7.761  1.00  9.10           C  
ATOM    256  O   TRP A  34      14.635  20.576  -8.523  1.00  8.43           O  
ATOM    257  CB  TRP A  34      14.952  19.427  -5.721  1.00  5.89           C  
ATOM    258  CG  TRP A  34      14.577  19.476  -4.260  1.00  6.78           C  
ATOM    259  CD1 TRP A  34      13.352  19.144  -3.749  1.00 10.45           C  
ATOM    260  CD2 TRP A  34      15.440  19.818  -3.130  1.00  8.45           C  
ATOM    261  NE1 TRP A  34      13.413  19.176  -2.371  1.00 12.99           N  
ATOM    262  CE2 TRP A  34      14.627  19.717  -1.950  1.00  8.35           C  
ATOM    263  CE3 TRP A  34      16.749  20.266  -3.001  1.00  6.07           C  
ATOM    264  CZ2 TRP A  34      15.140  19.923  -0.663  1.00  7.84           C  
ATOM    265  CZ3 TRP A  34      17.222  20.547  -1.707  1.00  6.78           C  
ATOM    266  CH2 TRP A  34      16.441  20.365  -0.555  1.00  7.24           C  
ATOM    267  N   ARG A  35      16.867  20.608  -8.171  1.00  7.21           N  
ATOM    268  CA  ARG A  35      17.136  20.375  -9.580  1.00  4.82           C  
ATOM    269  C   ARG A  35      18.190  19.312  -9.698  1.00  7.24           C  
ATOM    270  O   ARG A  35      19.266  19.401  -9.068  1.00  8.82           O  
ATOM    271  CB  ARG A  35      17.724  21.609 -10.247  1.00  5.96           C  
ATOM    272  CG  ARG A  35      16.785  22.803 -10.274  1.00  7.91           C  
ATOM    273  CD  ARG A  35      15.562  22.583 -11.145  1.00  8.85           C  
ATOM    274  NE  ARG A  35      14.728  23.785 -11.121  1.00 11.06           N  
ATOM    275  CZ  ARG A  35      13.481  23.779 -11.532  1.00 13.15           C  
ATOM    276  NH1 ARG A  35      12.876  22.686 -11.995  1.00 14.18           N  
ATOM    277  NH2 ARG A  35      12.851  24.923 -11.441  1.00 15.04           N  
ATOM    278  N   ALA A  36      17.925  18.329 -10.545  1.00  8.09           N  
ATOM    279  CA  ALA A  36      18.916  17.311 -10.789  1.00  7.24           C  
ATOM    280  C   ALA A  36      20.228  17.855 -11.294  1.00  6.94           C  
ATOM    281  O   ALA A  36      21.286  17.348 -10.962  1.00 10.07           O  
ATOM    282  CB  ALA A  36      18.395  16.295 -11.827  1.00  9.07           C  
ATOM    283  N   ASN A  37      20.174  18.924 -12.077  1.00 10.13           N  
ATOM    284  CA  ASN A  37      21.371  19.524 -12.648  1.00 11.83           C  
ATOM    285  C   ASN A  37      22.237  20.217 -11.649  1.00  8.81           C  
ATOM    286  O   ASN A  37      23.330  20.636 -11.937  1.00 10.81           O  
ATOM    287  CB  ASN A  37      21.085  20.378 -13.887  1.00 16.57           C  
ATOM    288  CG  ASN A  37      20.736  19.432 -15.075  1.00 23.19           C  
ATOM    289  OD1 ASN A  37      20.923  18.173 -15.091  1.00 33.16           O  
ATOM    290  ND2 ASN A  37      20.050  19.986 -16.049  1.00 32.48           N  
ATOM    291  N   ASN A  38      21.725  20.315 -10.431  1.00  5.45           N  
ATOM    292  CA  ASN A  38      22.468  20.910  -9.323  1.00  7.02           C  
ATOM    293  C   ASN A  38      23.206  19.842  -8.502  1.00  7.42           C  
ATOM    294  O   ASN A  38      23.916  20.207  -7.575  1.00 10.18           O  
ATOM    295  CB  ASN A  38      21.569  21.804  -8.417  1.00  6.32           C  
ATOM    296  CG  ASN A  38      21.389  23.174  -9.030  1.00 11.05           C  
ATOM    297  OD1 ASN A  38      21.226  24.230  -8.387  1.00 13.79           O  
ATOM    298  ND2 ASN A  38      21.540  23.212 -10.324  1.00 14.60           N  
ATOM    299  N   VAL A  39      23.063  18.572  -8.844  1.00  4.76           N  
ATOM    300  CA  VAL A  39      23.842  17.526  -8.187  1.00  5.77           C  
ATOM    301  C   VAL A  39      24.854  17.055  -9.211  1.00 11.22           C  
ATOM    302  O   VAL A  39      24.494  16.482 -10.250  1.00 11.93           O  
ATOM    303  CB  VAL A  39      22.974  16.350  -7.801  1.00  8.14           C  
ATOM    304  CG1 VAL A  39      23.840  15.143  -7.356  1.00  9.80           C  
ATOM    305  CG2 VAL A  39      21.900  16.783  -6.786  1.00  6.09           C  
ATOM    306  N   ASN A  40      26.119  17.336  -8.959  1.00  4.75           N  
ATOM    307  CA  ASN A  40      27.112  16.987  -9.950  1.00  7.86           C  
ATOM    308  C   ASN A  40      28.218  16.118  -9.380  1.00 11.42           C  
ATOM    309  O   ASN A  40      28.578  16.192  -8.208  1.00 10.89           O  
ATOM    310  CB  ASN A  40      27.771  18.310 -10.449  1.00 15.24           C  
ATOM    311  CG  ASN A  40      26.769  19.126 -11.236  1.00 21.68           C  
ATOM    312  OD1 ASN A  40      26.371  18.664 -12.326  1.00 25.62           O  
ATOM    313  ND2 ASN A  40      26.300  20.238 -10.653  1.00 18.18           N  
ATOM    314  N   PHE A  41      28.796  15.300 -10.281  1.00  9.34           N  
ATOM    315  CA  PHE A  41      29.867  14.384  -9.882  1.00 11.80           C  
ATOM    316  C   PHE A  41      31.158  14.927 -10.487  1.00 18.58           C  
ATOM    317  O   PHE A  41      31.149  15.180 -11.690  1.00 14.21           O  
ATOM    318  CB  PHE A  41      29.570  12.955 -10.373  1.00 16.35           C  
ATOM    319  CG  PHE A  41      28.154  12.442 -10.080  1.00 20.37           C  
ATOM    320  CD1 PHE A  41      27.580  12.566  -8.820  1.00 24.61           C  
ATOM    321  CD2 PHE A  41      27.398  11.794 -11.061  1.00 23.67           C  
ATOM    322  CE1 PHE A  41      26.299  12.069  -8.589  1.00 23.37           C  
ATOM    323  CE2 PHE A  41      26.133  11.249 -10.840  1.00 22.30           C  
ATOM    324  CZ  PHE A  41      25.550  11.446  -9.589  1.00 23.32           C  
ATOM    325  N   THR A  42      32.201  15.204  -9.674  1.00 14.23           N  
ATOM    326  CA  THR A  42      33.451  15.732 -10.172  1.00 10.32           C  
ATOM    327  C   THR A  42      34.344  14.586 -10.627  1.00 11.44           C  
ATOM    328  O   THR A  42      34.161  13.395 -10.259  1.00 12.74           O  
ATOM    329  CB  THR A  42      34.174  16.574  -9.153  1.00 13.19           C  
ATOM    330  OG1 THR A  42      34.636  15.662  -8.172  1.00 12.82           O  
ATOM    331  CG2 THR A  42      33.291  17.672  -8.574  1.00 17.59           C  
ATOM    332  N   ASN A  43      35.283  14.953 -11.529  1.00 15.67           N  
ATOM    333  CA  ASN A  43      36.156  13.919 -12.028  1.00 21.71           C  
ATOM    334  C   ASN A  43      37.152  13.395 -11.010  1.00 17.92           C  
ATOM    335  O   ASN A  43      37.616  12.274 -11.182  1.00 18.56           O  
ATOM    336  CB  ASN A  43      36.692  13.974 -13.494  1.00 26.95           C  
ATOM    337  CG  ASN A  43      35.591  13.727 -14.544  1.00 37.95           C  
ATOM    338  OD1 ASN A  43      34.500  13.107 -14.304  1.00 38.92           O  
ATOM    339  ND2 ASN A  43      35.845  14.319 -15.707  1.00 33.47           N  
ATOM    340  N   ASP A  44      37.399  14.166  -9.959  1.00 14.65           N  
ATOM    341  CA  ASP A  44      38.275  13.700  -8.900  1.00 11.83           C  
ATOM    342  C   ASP A  44      37.475  12.983  -7.786  1.00 14.12           C  
ATOM    343  O   ASP A  44      37.916  12.761  -6.674  1.00 15.76           O  
ATOM    344  CB  ASP A  44      39.132  14.843  -8.387  1.00 14.76           C  
ATOM    345  CG  ASP A  44      38.340  15.977  -7.840  1.00 19.79           C  
ATOM    346  OD1 ASP A  44      37.156  16.125  -8.043  1.00 21.66           O  
ATOM    347  OD2 ASP A  44      39.052  16.793  -7.111  1.00 23.20           O  
ATOM    348  N   GLY A  45      36.238  12.629  -8.080  1.00  8.38           N  
ATOM    349  CA  GLY A  45      35.455  11.831  -7.149  1.00 11.67           C  
ATOM    350  C   GLY A  45      34.723  12.493  -5.975  1.00 12.16           C  
ATOM    351  O   GLY A  45      34.718  11.956  -4.868  1.00  9.53           O  
ATOM    352  N   LYS A  46      34.098  13.622  -6.218  1.00 10.45           N  
ATOM    353  CA  LYS A  46      33.356  14.277  -5.177  1.00  6.53           C  
ATOM    354  C   LYS A  46      31.938  14.483  -5.669  1.00 14.86           C  
ATOM    355  O   LYS A  46      31.719  14.677  -6.870  1.00 11.94           O  
ATOM    356  CB  LYS A  46      33.900  15.671  -4.930  1.00  7.97           C  
ATOM    357  CG  LYS A  46      35.275  15.642  -4.273  1.00 13.88           C  
ATOM    358  CD  LYS A  46      35.932  16.989  -4.466  1.00 16.83           C  
ATOM    359  CE  LYS A  46      37.379  17.062  -4.066  1.00 23.90           C  
ATOM    360  NZ  LYS A  46      38.075  18.144  -4.791  1.00 25.98           N  
ATOM    361  N   LEU A  47      30.979  14.516  -4.721  1.00 12.19           N  
ATOM    362  CA  LEU A  47      29.612  14.818  -5.015  1.00  8.93           C  
ATOM    363  C   LEU A  47      29.547  16.286  -4.725  1.00 10.37           C  
ATOM    364  O   LEU A  47      29.892  16.717  -3.626  1.00 10.39           O  
ATOM    365  CB  LEU A  47      28.731  14.005  -4.047  1.00  6.97           C  
ATOM    366  CG  LEU A  47      27.273  14.410  -4.089  1.00  9.95           C  
ATOM    367  CD1 LEU A  47      26.728  13.764  -5.353  1.00  9.18           C  
ATOM    368  CD2 LEU A  47      26.588  13.806  -2.841  1.00  9.01           C  
ATOM    369  N   LYS A  48      29.112  17.072  -5.696  1.00  6.88           N  
ATOM    370  CA  LYS A  48      29.060  18.514  -5.478  1.00  6.20           C  
ATOM    371  C   LYS A  48      27.644  19.039  -5.602  1.00 10.22           C  
ATOM    372  O   LYS A  48      27.064  18.968  -6.687  1.00 11.04           O  
ATOM    373  CB  LYS A  48      29.903  19.154  -6.563  1.00 12.64           C  
ATOM    374  CG  LYS A  48      29.966  20.662  -6.457  1.00 12.27           C  
ATOM    375  CD  LYS A  48      31.147  21.019  -7.347  1.00 19.85           C  
ATOM    376  CE  LYS A  48      31.825  22.324  -6.964  1.00 34.06           C  
ATOM    377  NZ  LYS A  48      32.280  23.068  -8.153  1.00 39.28           N  
ATOM    378  N   LEU A  49      27.055  19.563  -4.497  1.00  6.16           N  
ATOM    379  CA  LEU A  49      25.674  20.034  -4.579  1.00  5.11           C  
ATOM    380  C   LEU A  49      25.727  21.527  -4.745  1.00  8.51           C  
ATOM    381  O   LEU A  49      26.557  22.184  -4.097  1.00  9.82           O  
ATOM    382  CB  LEU A  49      24.914  19.758  -3.265  1.00  7.48           C  
ATOM    383  CG  LEU A  49      24.951  18.299  -2.767  1.00 12.50           C  
ATOM    384  CD1 LEU A  49      23.997  18.127  -1.571  1.00 12.15           C  
ATOM    385  CD2 LEU A  49      24.458  17.348  -3.867  1.00 16.52           C  
ATOM    386  N   GLY A  50      24.870  22.074  -5.624  1.00  7.72           N  
ATOM    387  CA  GLY A  50      24.921  23.518  -5.800  1.00  5.95           C  
ATOM    388  C   GLY A  50      23.593  24.215  -5.520  1.00  7.86           C  
ATOM    389  O   GLY A  50      22.508  23.650  -5.676  1.00  8.10           O  
ATOM    390  N   LEU A  51      23.712  25.476  -5.179  1.00  6.63           N  
ATOM    391  CA  LEU A  51      22.573  26.337  -4.938  1.00  8.02           C  
ATOM    392  C   LEU A  51      22.783  27.458  -5.930  1.00 11.42           C  
ATOM    393  O   LEU A  51      23.797  28.177  -5.861  1.00 11.12           O  
ATOM    394  CB  LEU A  51      22.624  26.749  -3.453  1.00  9.51           C  
ATOM    395  CG  LEU A  51      21.737  27.920  -3.109  1.00 20.09           C  
ATOM    396  CD1 LEU A  51      20.375  27.761  -3.692  1.00 21.45           C  
ATOM    397  CD2 LEU A  51      21.582  27.974  -1.593  1.00 24.27           C  
ATOM    398  N   THR A  52      21.870  27.544  -6.922  1.00  9.96           N  
ATOM    399  CA  THR A  52      22.071  28.517  -7.965  1.00  7.45           C  
ATOM    400  C   THR A  52      20.804  29.263  -8.215  1.00 13.55           C  
ATOM    401  O   THR A  52      19.726  29.003  -7.665  1.00 12.81           O  
ATOM    402  CB  THR A  52      22.429  27.734  -9.229  1.00  8.85           C  
ATOM    403  OG1 THR A  52      21.377  26.831  -9.525  1.00 12.13           O  
ATOM    404  CG2 THR A  52      23.791  27.029  -9.073  1.00 10.16           C  
ATOM    405  N   SER A  53      20.944  30.255  -9.084  1.00 14.17           N  
ATOM    406  CA  SER A  53      19.768  31.040  -9.414  1.00 15.80           C  
ATOM    407  C   SER A  53      19.674  31.222 -10.932  1.00 23.16           C  
ATOM    408  O   SER A  53      20.625  31.669 -11.533  1.00 22.18           O  
ATOM    409  CB  SER A  53      19.825  32.398  -8.738  1.00 16.18           C  
ATOM    410  OG  SER A  53      18.654  33.133  -9.078  1.00 19.12           O  
ATOM    411  N   SER A  54      18.478  30.961 -11.418  1.00 31.86           N  
ATOM    412  CA  SER A  54      17.927  30.914 -12.761  1.00 38.99           C  
ATOM    413  C   SER A  54      17.454  32.298 -13.186  1.00 35.87           C  
ATOM    414  O   SER A  54      17.700  32.850 -14.259  1.00 40.74           O  
ATOM    415  CB  SER A  54      16.679  30.043 -12.494  1.00 40.93           C  
ATOM    416  OG  SER A  54      16.380  29.913 -11.080  1.00 33.66           O  
ATOM    417  N   ALA A  55      16.732  32.869 -12.252  1.00 27.34           N  
ATOM    418  CA  ALA A  55      16.174  34.165 -12.464  1.00 22.28           C  
ATOM    419  C   ALA A  55      16.063  34.869 -11.108  1.00 25.86           C  
ATOM    420  O   ALA A  55      16.179  34.230 -10.064  1.00 19.46           O  
ATOM    421  CB  ALA A  55      14.816  33.819 -12.996  1.00 22.01           C  
ATOM    422  N   TYR A  56      15.856  36.188 -11.175  1.00 24.51           N  
ATOM    423  CA  TYR A  56      15.756  37.041 -10.036  1.00 26.14           C  
ATOM    424  C   TYR A  56      14.945  36.453  -8.894  1.00 21.24           C  
ATOM    425  O   TYR A  56      13.778  36.264  -9.025  1.00 22.45           O  
ATOM    426  CB  TYR A  56      15.256  38.449 -10.389  1.00 22.84           C  
ATOM    427  CG  TYR A  56      15.154  39.285  -9.139  1.00 23.53           C  
ATOM    428  CD1 TYR A  56      16.310  39.563  -8.408  1.00 24.04           C  
ATOM    429  CD2 TYR A  56      13.933  39.790  -8.690  1.00 28.82           C  
ATOM    430  CE1 TYR A  56      16.240  40.355  -7.261  1.00 26.66           C  
ATOM    431  CE2 TYR A  56      13.845  40.576  -7.535  1.00 29.30           C  
ATOM    432  CZ  TYR A  56      15.014  40.863  -6.833  1.00 28.28           C  
ATOM    433  OH  TYR A  56      14.942  41.593  -5.683  1.00 35.56           O  
ATOM    434  N   ASN A  57      15.575  36.222  -7.745  1.00 18.51           N  
ATOM    435  CA  ASN A  57      14.828  35.732  -6.626  1.00 21.17           C  
ATOM    436  C   ASN A  57      14.206  34.354  -6.740  1.00 18.92           C  
ATOM    437  O   ASN A  57      13.318  33.977  -5.985  1.00 21.79           O  
ATOM    438  CB  ASN A  57      13.898  36.793  -6.030  1.00 28.86           C  
ATOM    439  CG  ASN A  57      14.401  37.134  -4.636  1.00 38.92           C  
ATOM    440  OD1 ASN A  57      13.702  36.882  -3.664  1.00 50.07           O  
ATOM    441  ND2 ASN A  57      15.646  37.550  -4.468  1.00 37.46           N  
ATOM    442  N   LYS A  58      14.686  33.584  -7.676  1.00 15.39           N  
ATOM    443  CA  LYS A  58      14.229  32.228  -7.882  1.00 15.27           C  
ATOM    444  C   LYS A  58      15.461  31.343  -7.658  1.00 13.35           C  
ATOM    445  O   LYS A  58      16.451  31.499  -8.404  1.00 13.21           O  
ATOM    446  CB  LYS A  58      13.808  32.048  -9.322  1.00 27.05           C  
ATOM    447  CG  LYS A  58      12.325  32.203  -9.578  1.00 44.45           C  
ATOM    448  CD  LYS A  58      11.904  31.540 -10.888  1.00 57.81           C  
ATOM    449  CE  LYS A  58      13.034  31.382 -11.908  1.00 69.39           C  
ATOM    450  NZ  LYS A  58      13.624  30.024 -11.979  1.00 74.40           N  
ATOM    451  N   PHE A  59      15.378  30.372  -6.706  1.00 11.37           N  
ATOM    452  CA  PHE A  59      16.566  29.583  -6.402  1.00  7.30           C  
ATOM    453  C   PHE A  59      16.372  28.116  -6.647  1.00  6.50           C  
ATOM    454  O   PHE A  59      15.286  27.578  -6.446  1.00  9.55           O  
ATOM    455  CB  PHE A  59      16.949  29.818  -4.923  1.00  8.74           C  
ATOM    456  CG  PHE A  59      17.196  31.278  -4.704  1.00 11.17           C  
ATOM    457  CD1 PHE A  59      18.421  31.808  -5.096  1.00 12.63           C  
ATOM    458  CD2 PHE A  59      16.245  32.091  -4.087  1.00 15.56           C  
ATOM    459  CE1 PHE A  59      18.689  33.173  -4.988  1.00 12.28           C  
ATOM    460  CE2 PHE A  59      16.509  33.456  -3.955  1.00 10.50           C  
ATOM    461  CZ  PHE A  59      17.691  33.987  -4.456  1.00 11.17           C  
ATOM    462  N   ASP A  60      17.455  27.508  -7.106  1.00  7.47           N  
ATOM    463  CA  ASP A  60      17.464  26.089  -7.396  1.00  7.85           C  
ATOM    464  C   ASP A  60      18.480  25.461  -6.415  1.00  8.68           C  
ATOM    465  O   ASP A  60      19.576  25.987  -6.273  1.00  9.89           O  
ATOM    466  CB  ASP A  60      18.005  25.914  -8.821  1.00 10.81           C  
ATOM    467  CG  ASP A  60      17.040  26.457  -9.849  1.00 17.01           C  
ATOM    468  OD1 ASP A  60      15.810  26.067  -9.617  1.00 11.96           O  
ATOM    469  OD2 ASP A  60      17.405  27.182 -10.744  1.00 22.65           O  
ATOM    470  N   CYS A  61      18.083  24.373  -5.786  1.00  6.79           N  
ATOM    471  CA  CYS A  61      18.933  23.742  -4.797  1.00  7.24           C  
ATOM    472  C   CYS A  61      19.065  22.252  -5.070  1.00  5.83           C  
ATOM    473  O   CYS A  61      18.744  21.795  -6.167  1.00  7.55           O  
ATOM    474  CB  CYS A  61      18.379  24.075  -3.398  1.00  9.09           C  
ATOM    475  SG  CYS A  61      16.646  23.628  -3.171  1.00  9.32           S  
ATOM    476  N   ALA A  62      19.689  21.489  -4.154  1.00  6.21           N  
ATOM    477  CA  ALA A  62      19.998  20.110  -4.506  1.00  7.23           C  
ATOM    478  C   ALA A  62      19.930  19.117  -3.365  1.00  9.01           C  
ATOM    479  O   ALA A  62      20.300  19.473  -2.229  1.00  6.46           O  
ATOM    480  CB  ALA A  62      21.501  20.190  -4.788  1.00  8.90           C  
ATOM    481  N   GLU A  63      19.500  17.916  -3.729  1.00  4.76           N  
ATOM    482  CA  GLU A  63      19.338  16.878  -2.718  1.00  4.28           C  
ATOM    483  C   GLU A  63      19.665  15.556  -3.326  1.00  7.00           C  
ATOM    484  O   GLU A  63      19.167  15.302  -4.439  1.00  6.42           O  
ATOM    485  CB  GLU A  63      17.903  16.807  -2.169  1.00  4.77           C  
ATOM    486  CG  GLU A  63      17.697  15.645  -1.162  1.00  6.96           C  
ATOM    487  CD  GLU A  63      16.315  15.752  -0.490  1.00 11.54           C  
ATOM    488  OE1 GLU A  63      16.212  16.646   0.484  1.00 10.96           O  
ATOM    489  OE2 GLU A  63      15.378  15.108  -0.915  1.00 10.93           O  
ATOM    490  N   TYR A  64      20.470  14.738  -2.644  1.00  4.32           N  
ATOM    491  CA  TYR A  64      20.795  13.399  -3.176  1.00  3.80           C  
ATOM    492  C   TYR A  64      20.405  12.393  -2.101  1.00 11.16           C  
ATOM    493  O   TYR A  64      20.644  12.704  -0.944  1.00 10.05           O  
ATOM    494  CB  TYR A  64      22.330  13.325  -3.432  1.00  4.36           C  
ATOM    495  CG  TYR A  64      22.801  12.292  -4.428  1.00  6.34           C  
ATOM    496  CD1 TYR A  64      22.174  12.163  -5.670  1.00  7.61           C  
ATOM    497  CD2 TYR A  64      23.893  11.481  -4.139  1.00  6.02           C  
ATOM    498  CE1 TYR A  64      22.690  11.273  -6.617  1.00  9.92           C  
ATOM    499  CE2 TYR A  64      24.364  10.533  -5.045  1.00  7.88           C  
ATOM    500  CZ  TYR A  64      23.788  10.467  -6.311  1.00  9.43           C  
ATOM    501  OH  TYR A  64      24.266   9.570  -7.274  1.00 12.98           O  
ATOM    502  N   ARG A  65      19.788  11.256  -2.426  1.00  6.76           N  
ATOM    503  CA  ARG A  65      19.404  10.353  -1.346  1.00  6.87           C  
ATOM    504  C   ARG A  65      19.519   8.919  -1.775  1.00 12.03           C  
ATOM    505  O   ARG A  65      19.430   8.569  -2.968  1.00 10.74           O  
ATOM    506  CB  ARG A  65      17.963  10.550  -0.978  1.00 11.78           C  
ATOM    507  CG  ARG A  65      17.206  10.876  -2.196  1.00 20.51           C  
ATOM    508  CD  ARG A  65      16.083  11.848  -1.900  1.00 22.03           C  
ATOM    509  NE  ARG A  65      15.005  11.213  -2.610  1.00 30.64           N  
ATOM    510  CZ  ARG A  65      14.162  11.900  -3.327  1.00 41.66           C  
ATOM    511  NH1 ARG A  65      14.166  13.224  -3.321  1.00 45.58           N  
ATOM    512  NH2 ARG A  65      13.271  11.236  -4.023  1.00 44.89           N  
ATOM    513  N   SER A  66      19.703   8.059  -0.783  1.00  5.55           N  
ATOM    514  CA  SER A  66      19.875   6.638  -1.075  1.00  5.66           C  
ATOM    515  C   SER A  66      18.562   6.043  -1.513  1.00  9.83           C  
ATOM    516  O   SER A  66      17.542   6.603  -1.192  1.00  8.92           O  
ATOM    517  CB  SER A  66      20.341   5.803   0.134  1.00  7.88           C  
ATOM    518  OG  SER A  66      19.389   5.912   1.213  1.00  7.45           O  
ATOM    519  N   THR A  67      18.606   4.941  -2.267  1.00  8.94           N  
ATOM    520  CA  THR A  67      17.362   4.321  -2.657  1.00  7.91           C  
ATOM    521  C   THR A  67      16.997   3.254  -1.619  1.00  9.62           C  
ATOM    522  O   THR A  67      15.799   2.951  -1.437  1.00 10.99           O  
ATOM    523  CB  THR A  67      17.497   3.637  -4.039  1.00  8.07           C  
ATOM    524  OG1 THR A  67      18.696   2.908  -4.069  1.00 11.41           O  
ATOM    525  CG2 THR A  67      17.625   4.700  -5.147  1.00 10.08           C  
ATOM    526  N   ASN A  68      17.995   2.675  -0.942  1.00  7.29           N  
ATOM    527  CA  ASN A  68      17.666   1.640   0.042  1.00  5.78           C  
ATOM    528  C   ASN A  68      17.520   2.342   1.405  1.00 10.35           C  
ATOM    529  O   ASN A  68      17.787   3.551   1.494  1.00  8.52           O  
ATOM    530  CB  ASN A  68      18.874   0.652   0.114  1.00  6.87           C  
ATOM    531  CG  ASN A  68      18.550  -0.735   0.676  1.00  8.72           C  
ATOM    532  OD1 ASN A  68      17.438  -0.967   1.224  1.00 11.23           O  
ATOM    533  ND2 ASN A  68      19.457  -1.684   0.465  1.00 11.03           N  
ATOM    534  N   ILE A  69      17.190   1.579   2.464  1.00  7.09           N  
ATOM    535  CA  ILE A  69      17.092   2.193   3.789  1.00  5.20           C  
ATOM    536  C   ILE A  69      18.059   1.464   4.684  1.00  9.13           C  
ATOM    537  O   ILE A  69      18.477   0.312   4.443  1.00 10.39           O  
ATOM    538  CB  ILE A  69      15.680   2.100   4.346  1.00  6.36           C  
ATOM    539  CG1 ILE A  69      15.245   0.641   4.425  1.00  8.08           C  
ATOM    540  CG2 ILE A  69      14.752   2.846   3.443  1.00  7.88           C  
ATOM    541  CD1 ILE A  69      13.791   0.401   4.878  1.00 11.12           C  
ATOM    542  N   TYR A  70      18.466   2.145   5.762  1.00  6.95           N  
ATOM    543  CA  TYR A  70      19.540   1.613   6.586  1.00  4.76           C  
ATOM    544  C   TYR A  70      19.179   1.848   8.045  1.00  7.03           C  
ATOM    545  O   TYR A  70      18.467   2.803   8.384  1.00  9.53           O  
ATOM    546  CB  TYR A  70      20.761   2.542   6.288  1.00  9.07           C  
ATOM    547  CG  TYR A  70      21.270   2.324   4.862  1.00  9.25           C  
ATOM    548  CD1 TYR A  70      22.080   1.219   4.594  1.00  7.94           C  
ATOM    549  CD2 TYR A  70      20.825   3.140   3.817  1.00  7.19           C  
ATOM    550  CE1 TYR A  70      22.463   0.945   3.281  1.00 10.82           C  
ATOM    551  CE2 TYR A  70      21.256   2.918   2.508  1.00  7.64           C  
ATOM    552  CZ  TYR A  70      22.028   1.786   2.253  1.00 11.44           C  
ATOM    553  OH  TYR A  70      22.434   1.554   0.946  1.00 11.30           O  
ATOM    554  N   GLY A  71      19.622   0.939   8.894  1.00 10.06           N  
ATOM    555  CA  GLY A  71      19.247   1.015  10.305  1.00 11.05           C  
ATOM    556  C   GLY A  71      20.423   1.327  11.246  1.00  8.46           C  
ATOM    557  O   GLY A  71      21.314   2.105  10.937  1.00  9.63           O  
ATOM    558  N   TYR A  72      20.444   0.706  12.428  1.00  6.95           N  
ATOM    559  CA  TYR A  72      21.483   0.998  13.388  1.00  5.89           C  
ATOM    560  C   TYR A  72      22.872   0.731  12.814  1.00  8.33           C  
ATOM    561  O   TYR A  72      23.103  -0.174  12.023  1.00  9.10           O  
ATOM    562  CB  TYR A  72      21.313   0.076  14.617  1.00  6.60           C  
ATOM    563  CG  TYR A  72      19.963   0.296  15.289  1.00  7.49           C  
ATOM    564  CD1 TYR A  72      19.568   1.551  15.763  1.00  7.77           C  
ATOM    565  CD2 TYR A  72      19.102  -0.792  15.473  1.00 10.02           C  
ATOM    566  CE1 TYR A  72      18.362   1.706  16.446  1.00  8.14           C  
ATOM    567  CE2 TYR A  72      17.843  -0.636  16.052  1.00  8.35           C  
ATOM    568  CZ  TYR A  72      17.516   0.601  16.597  1.00  9.55           C  
ATOM    569  OH  TYR A  72      16.307   0.750  17.260  1.00 11.29           O  
ATOM    570  N   GLY A  73      23.836   1.507  13.267  1.00  8.05           N  
ATOM    571  CA  GLY A  73      25.206   1.337  12.828  1.00  7.06           C  
ATOM    572  C   GLY A  73      25.887   2.691  12.790  1.00  8.55           C  
ATOM    573  O   GLY A  73      25.400   3.704  13.271  1.00  8.14           O  
ATOM    574  N   LEU A  74      27.074   2.736  12.207  1.00  7.80           N  
ATOM    575  CA  LEU A  74      27.875   3.943  12.172  1.00  5.50           C  
ATOM    576  C   LEU A  74      27.829   4.498  10.784  1.00  7.16           C  
ATOM    577  O   LEU A  74      28.100   3.797   9.821  1.00 10.01           O  
ATOM    578  CB  LEU A  74      29.346   3.551  12.519  1.00  9.48           C  
ATOM    579  CG  LEU A  74      30.394   4.681  12.491  1.00 11.81           C  
ATOM    580  CD1 LEU A  74      30.212   5.690  13.641  1.00 13.42           C  
ATOM    581  CD2 LEU A  74      31.771   4.046  12.630  1.00 12.74           C  
ATOM    582  N   TYR A  75      27.445   5.759  10.778  1.00  5.67           N  
ATOM    583  CA  TYR A  75      27.350   6.593   9.567  1.00  7.96           C  
ATOM    584  C   TYR A  75      28.469   7.619   9.555  1.00 11.51           C  
ATOM    585  O   TYR A  75      28.564   8.469  10.459  1.00 10.04           O  
ATOM    586  CB  TYR A  75      26.026   7.364   9.565  1.00  5.84           C  
ATOM    587  CG  TYR A  75      24.826   6.425   9.430  1.00  7.42           C  
ATOM    588  CD1 TYR A  75      24.365   5.669  10.516  1.00  5.60           C  
ATOM    589  CD2 TYR A  75      24.134   6.317   8.226  1.00  6.84           C  
ATOM    590  CE1 TYR A  75      23.264   4.819  10.391  1.00  5.42           C  
ATOM    591  CE2 TYR A  75      23.002   5.522   8.102  1.00  5.52           C  
ATOM    592  CZ  TYR A  75      22.544   4.785   9.195  1.00  6.51           C  
ATOM    593  OH  TYR A  75      21.423   3.983   9.068  1.00  9.24           O  
ATOM    594  N   GLU A  76      29.335   7.562   8.495  1.00  7.02           N  
ATOM    595  CA  GLU A  76      30.428   8.524   8.423  1.00  5.60           C  
ATOM    596  C   GLU A  76      30.400   9.252   7.070  1.00  7.93           C  
ATOM    597  O   GLU A  76      30.005   8.633   6.084  1.00  9.08           O  
ATOM    598  CB  GLU A  76      31.774   7.818   8.508  1.00  7.81           C  
ATOM    599  CG  GLU A  76      31.906   7.049   9.851  1.00  9.90           C  
ATOM    600  CD  GLU A  76      33.216   6.291   9.844  1.00 15.36           C  
ATOM    601  OE1 GLU A  76      33.200   5.078   9.353  1.00 13.31           O  
ATOM    602  OE2 GLU A  76      34.210   6.807  10.267  1.00 17.05           O  
ATOM    603  N   VAL A  77      30.781  10.520   7.076  1.00  7.36           N  
ATOM    604  CA  VAL A  77      30.786  11.307   5.847  1.00  8.27           C  
ATOM    605  C   VAL A  77      31.961  12.247   5.838  1.00 11.02           C  
ATOM    606  O   VAL A  77      32.289  12.813   6.864  1.00  9.26           O  
ATOM    607  CB  VAL A  77      29.475  12.073   5.699  1.00  8.36           C  
ATOM    608  CG1 VAL A  77      29.247  13.106   6.791  1.00  9.67           C  
ATOM    609  CG2 VAL A  77      29.458  12.774   4.332  1.00  6.82           C  
ATOM    610  N   SER A  78      32.656  12.421   4.726  1.00  7.85           N  
ATOM    611  CA  SER A  78      33.762  13.396   4.660  1.00  5.32           C  
ATOM    612  C   SER A  78      33.185  14.519   3.827  1.00  6.81           C  
ATOM    613  O   SER A  78      32.769  14.236   2.688  1.00  8.70           O  
ATOM    614  CB  SER A  78      34.965  12.773   3.922  1.00  7.91           C  
ATOM    615  OG  SER A  78      35.958  13.776   3.902  1.00  7.36           O  
ATOM    616  N   MET A  79      33.010  15.703   4.366  1.00  5.12           N  
ATOM    617  CA  MET A  79      32.330  16.754   3.593  1.00  5.51           C  
ATOM    618  C   MET A  79      32.864  18.116   3.921  1.00  7.08           C  
ATOM    619  O   MET A  79      33.610  18.269   4.883  1.00  7.15           O  
ATOM    620  CB  MET A  79      30.815  16.800   3.882  1.00 11.78           C  
ATOM    621  CG  MET A  79      30.429  17.119   5.320  1.00  9.52           C  
ATOM    622  SD  MET A  79      28.615  16.922   5.504  1.00 11.03           S  
ATOM    623  CE  MET A  79      28.195  18.450   4.659  1.00 10.77           C  
ATOM    624  N   LYS A  80      32.461  19.097   3.116  1.00  6.52           N  
ATOM    625  CA  LYS A  80      32.882  20.453   3.208  1.00  3.98           C  
ATOM    626  C   LYS A  80      31.653  21.288   2.911  1.00 10.57           C  
ATOM    627  O   LYS A  80      31.228  21.387   1.752  1.00  9.21           O  
ATOM    628  CB  LYS A  80      33.895  20.604   2.089  1.00  7.59           C  
ATOM    629  CG  LYS A  80      34.410  22.009   2.094  1.00 12.59           C  
ATOM    630  CD  LYS A  80      35.703  22.195   1.304  1.00 18.68           C  
ATOM    631  CE  LYS A  80      35.534  22.084  -0.183  1.00 27.94           C  
ATOM    632  NZ  LYS A  80      36.109  23.260  -0.814  1.00 38.37           N  
ATOM    633  N   PRO A  81      31.011  21.848   3.950  1.00  7.60           N  
ATOM    634  CA  PRO A  81      29.784  22.645   3.724  1.00  9.69           C  
ATOM    635  C   PRO A  81      30.012  23.999   3.082  1.00  8.67           C  
ATOM    636  O   PRO A  81      31.126  24.545   3.144  1.00 12.66           O  
ATOM    637  CB  PRO A  81      29.261  22.958   5.129  1.00 10.30           C  
ATOM    638  CG  PRO A  81      30.539  22.896   5.990  1.00  8.40           C  
ATOM    639  CD  PRO A  81      31.419  21.812   5.393  1.00  8.68           C  
ATOM    640  N   ALA A  82      28.931  24.591   2.578  1.00  5.84           N  
ATOM    641  CA  ALA A  82      28.982  25.912   2.022  1.00  8.14           C  
ATOM    642  C   ALA A  82      28.910  26.924   3.128  1.00  9.82           C  
ATOM    643  O   ALA A  82      28.309  26.677   4.185  1.00  9.58           O  
ATOM    644  CB  ALA A  82      27.734  26.127   1.126  1.00  6.53           C  
ATOM    645  N   LYS A  83      29.459  28.093   2.895  1.00  9.25           N  
ATOM    646  CA  LYS A  83      29.418  29.112   3.908  1.00 10.01           C  
ATOM    647  C   LYS A  83      28.698  30.321   3.317  1.00  8.60           C  
ATOM    648  O   LYS A  83      29.119  30.863   2.302  1.00 12.23           O  
ATOM    649  CB  LYS A  83      30.869  29.495   4.257  1.00 10.95           C  
ATOM    650  CG  LYS A  83      31.016  30.633   5.241  1.00 16.71           C  
ATOM    651  CD  LYS A  83      32.491  30.946   5.503  1.00 24.66           C  
ATOM    652  CE  LYS A  83      32.766  31.428   6.916  1.00 45.38           C  
ATOM    653  NZ  LYS A  83      31.722  30.944   7.880  1.00 59.25           N  
ATOM    654  N   ASN A  84      27.633  30.725   3.986  1.00 10.97           N  
ATOM    655  CA  ASN A  84      26.842  31.874   3.579  1.00  8.37           C  
ATOM    656  C   ASN A  84      25.679  31.979   4.527  1.00  7.78           C  
ATOM    657  O   ASN A  84      25.084  30.971   4.898  1.00  9.83           O  
ATOM    658  CB  ASN A  84      26.252  31.711   2.151  1.00  9.54           C  
ATOM    659  CG  ASN A  84      25.838  33.043   1.589  1.00 11.87           C  
ATOM    660  OD1 ASN A  84      24.673  33.489   1.614  1.00 17.36           O  
ATOM    661  ND2 ASN A  84      26.799  33.689   0.987  1.00 11.43           N  
ATOM    662  N   THR A  85      25.265  33.197   4.818  1.00  7.88           N  
ATOM    663  CA  THR A  85      24.080  33.352   5.657  1.00  8.09           C  
ATOM    664  C   THR A  85      22.872  32.764   4.969  1.00 11.16           C  
ATOM    665  O   THR A  85      22.776  32.748   3.751  1.00 11.86           O  
ATOM    666  CB  THR A  85      23.802  34.860   5.924  1.00 12.86           C  
ATOM    667  OG1 THR A  85      22.707  34.961   6.783  1.00 18.93           O  
ATOM    668  CG2 THR A  85      23.507  35.670   4.653  1.00 12.75           C  
ATOM    669  N   GLY A  86      21.961  32.236   5.740  1.00  8.88           N  
ATOM    670  CA  GLY A  86      20.666  31.805   5.272  1.00  8.92           C  
ATOM    671  C   GLY A  86      20.557  30.416   4.668  1.00 11.92           C  
ATOM    672  O   GLY A  86      19.486  30.090   4.136  1.00 11.90           O  
ATOM    673  N   ILE A  87      21.591  29.587   4.729  1.00  7.04           N  
ATOM    674  CA  ILE A  87      21.470  28.284   4.095  1.00  7.40           C  
ATOM    675  C   ILE A  87      21.848  27.180   5.042  1.00  8.84           C  
ATOM    676  O   ILE A  87      22.404  27.467   6.138  1.00  9.75           O  
ATOM    677  CB  ILE A  87      22.384  28.265   2.844  1.00 10.64           C  
ATOM    678  CG1 ILE A  87      23.845  28.385   3.301  1.00 10.22           C  
ATOM    679  CG2 ILE A  87      22.040  29.428   1.895  1.00  7.66           C  
ATOM    680  CD1 ILE A  87      24.940  28.139   2.261  1.00 14.31           C  
ATOM    681  N   VAL A  88      21.624  25.951   4.571  1.00  6.33           N  
ATOM    682  CA  VAL A  88      22.030  24.760   5.316  1.00  5.68           C  
ATOM    683  C   VAL A  88      22.648  23.754   4.390  1.00  7.81           C  
ATOM    684  O   VAL A  88      22.138  23.628   3.279  1.00  6.72           O  
ATOM    685  CB  VAL A  88      20.780  24.108   5.957  1.00 11.74           C  
ATOM    686  CG1 VAL A  88      21.032  22.737   6.591  1.00 11.66           C  
ATOM    687  CG2 VAL A  88      20.211  25.059   6.987  1.00 14.79           C  
ATOM    688  N   SER A  89      23.712  23.056   4.808  1.00  6.21           N  
ATOM    689  CA  SER A  89      24.287  21.915   4.094  1.00  5.76           C  
ATOM    690  C   SER A  89      24.126  20.756   5.055  1.00  7.40           C  
ATOM    691  O   SER A  89      24.488  20.956   6.227  1.00  7.57           O  
ATOM    692  CB  SER A  89      25.800  22.022   3.753  1.00  8.03           C  
ATOM    693  OG  SER A  89      26.012  23.310   3.200  1.00  8.09           O  
ATOM    694  N   SER A  90      23.719  19.558   4.616  1.00  5.26           N  
ATOM    695  CA  SER A  90      23.457  18.525   5.596  1.00  6.94           C  
ATOM    696  C   SER A  90      23.831  17.143   5.200  1.00  7.81           C  
ATOM    697  O   SER A  90      24.118  16.861   4.062  1.00  8.89           O  
ATOM    698  CB  SER A  90      21.916  18.514   5.821  1.00 10.35           C  
ATOM    699  OG  SER A  90      21.303  18.064   4.607  1.00 12.87           O  
ATOM    700  N   PHE A  91      23.826  16.264   6.183  1.00  4.51           N  
ATOM    701  CA  PHE A  91      23.973  14.846   6.009  1.00  4.27           C  
ATOM    702  C   PHE A  91      22.985  14.264   7.027  1.00  8.04           C  
ATOM    703  O   PHE A  91      23.059  14.601   8.203  1.00  7.15           O  
ATOM    704  CB  PHE A  91      25.382  14.382   6.369  1.00  4.27           C  
ATOM    705  CG  PHE A  91      25.486  12.870   6.281  1.00  7.19           C  
ATOM    706  CD1 PHE A  91      25.704  12.237   5.052  1.00  5.66           C  
ATOM    707  CD2 PHE A  91      25.457  12.082   7.440  1.00 11.66           C  
ATOM    708  CE1 PHE A  91      25.833  10.845   4.997  1.00  5.89           C  
ATOM    709  CE2 PHE A  91      25.604  10.694   7.419  1.00 10.66           C  
ATOM    710  CZ  PHE A  91      25.822  10.092   6.178  1.00 10.38           C  
ATOM    711  N   PHE A  92      22.006  13.451   6.646  1.00  5.99           N  
ATOM    712  CA  PHE A  92      21.059  12.981   7.654  1.00  4.23           C  
ATOM    713  C   PHE A  92      20.385  11.683   7.191  1.00 11.72           C  
ATOM    714  O   PHE A  92      20.499  11.281   6.022  1.00  8.95           O  
ATOM    715  CB  PHE A  92      19.992  14.083   7.883  1.00  7.22           C  
ATOM    716  CG  PHE A  92      19.137  14.488   6.668  1.00  6.85           C  
ATOM    717  CD1 PHE A  92      19.660  15.368   5.722  1.00  7.58           C  
ATOM    718  CD2 PHE A  92      17.823  14.045   6.513  1.00  7.47           C  
ATOM    719  CE1 PHE A  92      18.886  15.808   4.642  1.00  8.25           C  
ATOM    720  CE2 PHE A  92      17.021  14.525   5.476  1.00  7.49           C  
ATOM    721  CZ  PHE A  92      17.549  15.422   4.547  1.00  7.88           C  
ATOM    722  N   THR A  93      19.700  10.970   8.108  1.00  6.55           N  
ATOM    723  CA  THR A  93      18.917   9.790   7.728  1.00  3.71           C  
ATOM    724  C   THR A  93      17.500  10.258   7.869  1.00  8.16           C  
ATOM    725  O   THR A  93      17.144  11.156   8.665  1.00  6.88           O  
ATOM    726  CB  THR A  93      19.094   8.598   8.680  1.00  9.01           C  
ATOM    727  OG1 THR A  93      19.053   9.142  10.002  1.00 10.22           O  
ATOM    728  CG2 THR A  93      20.450   7.960   8.422  1.00  7.36           C  
ATOM    729  N   TYR A  94      16.654   9.703   7.029  1.00  7.99           N  
ATOM    730  CA  TYR A  94      15.292  10.172   7.073  1.00  7.65           C  
ATOM    731  C   TYR A  94      14.296   9.144   6.565  1.00  8.90           C  
ATOM    732  O   TYR A  94      14.541   8.424   5.600  1.00 10.38           O  
ATOM    733  CB  TYR A  94      15.082  11.420   6.185  1.00  9.37           C  
ATOM    734  CG  TYR A  94      13.613  11.825   6.081  1.00 13.91           C  
ATOM    735  CD1 TYR A  94      12.736  11.300   5.131  1.00 12.78           C  
ATOM    736  CD2 TYR A  94      13.115  12.729   7.022  1.00 12.81           C  
ATOM    737  CE1 TYR A  94      11.401  11.703   5.133  1.00 15.36           C  
ATOM    738  CE2 TYR A  94      11.793  13.153   7.029  1.00 14.60           C  
ATOM    739  CZ  TYR A  94      10.936  12.638   6.061  1.00 13.76           C  
ATOM    740  OH  TYR A  94       9.610  13.019   6.086  1.00 19.39           O  
ATOM    741  N   THR A  95      13.174   9.085   7.322  1.00  8.00           N  
ATOM    742  CA  THR A  95      12.004   8.297   6.903  1.00  6.97           C  
ATOM    743  C   THR A  95      10.801   9.075   7.454  1.00 12.54           C  
ATOM    744  O   THR A  95      10.961   9.846   8.412  1.00 10.34           O  
ATOM    745  CB  THR A  95      12.000   6.802   7.202  1.00 10.44           C  
ATOM    746  OG1 THR A  95      10.899   6.118   6.556  1.00 11.06           O  
ATOM    747  CG2 THR A  95      12.019   6.606   8.706  1.00  9.83           C  
ATOM    748  N   GLY A  96       9.668   8.975   6.746  1.00 10.81           N  
ATOM    749  CA  GLY A  96       8.524   9.736   7.135  1.00 12.89           C  
ATOM    750  C   GLY A  96       7.334   9.197   6.356  1.00 15.65           C  
ATOM    751  O   GLY A  96       7.371   8.158   5.718  1.00 17.99           O  
ATOM    752  N   PRO A  97       6.247   9.902   6.548  1.00 18.90           N  
ATOM    753  CA  PRO A  97       4.969   9.562   5.964  1.00 24.81           C  
ATOM    754  C   PRO A  97       5.032   9.327   4.452  1.00 24.09           C  
ATOM    755  O   PRO A  97       4.394   8.389   3.928  1.00 27.15           O  
ATOM    756  CB  PRO A  97       4.096  10.732   6.429  1.00 29.40           C  
ATOM    757  CG  PRO A  97       4.807  11.359   7.619  1.00 27.05           C  
ATOM    758  CD  PRO A  97       6.260  11.221   7.227  1.00 18.04           C  
ATOM    759  N   ALA A  98       5.844  10.117   3.747  1.00 22.76           N  
ATOM    760  CA  ALA A  98       6.004   9.814   2.325  1.00 25.92           C  
ATOM    761  C   ALA A  98       6.436   8.358   2.126  1.00 33.19           C  
ATOM    762  O   ALA A  98       6.025   7.682   1.185  1.00 40.07           O  
ATOM    763  CB  ALA A  98       6.992  10.726   1.630  1.00 27.37           C  
ATOM    764  N   HIS A  99       7.259   7.825   3.034  1.00 25.77           N  
ATOM    765  CA  HIS A  99       7.701   6.446   2.922  1.00 26.40           C  
ATOM    766  C   HIS A  99       6.812   5.438   3.629  1.00 29.39           C  
ATOM    767  O   HIS A  99       7.131   4.241   3.687  1.00 32.77           O  
ATOM    768  CB  HIS A  99       9.148   6.325   3.408  1.00 30.83           C  
ATOM    769  CG  HIS A  99       9.905   7.340   2.611  1.00 41.99           C  
ATOM    770  ND1 HIS A  99      10.362   7.037   1.332  1.00 45.25           N  
ATOM    771  CD2 HIS A  99      10.163   8.653   2.871  1.00 47.03           C  
ATOM    772  CE1 HIS A  99      10.929   8.154   0.878  1.00 50.63           C  
ATOM    773  NE2 HIS A  99      10.823   9.149   1.774  1.00 50.41           N  
ATOM    774  N   GLY A 100       5.699   5.929   4.189  1.00 32.07           N  
ATOM    775  CA  GLY A 100       4.759   5.060   4.878  1.00 28.25           C  
ATOM    776  C   GLY A 100       5.175   4.648   6.278  1.00 26.59           C  
ATOM    777  O   GLY A 100       4.901   3.520   6.691  1.00 26.38           O  
ATOM    778  N   THR A 101       5.873   5.558   6.964  1.00 21.31           N  
ATOM    779  CA  THR A 101       6.353   5.267   8.303  1.00 15.44           C  
ATOM    780  C   THR A 101       6.249   6.508   9.131  1.00 15.31           C  
ATOM    781  O   THR A 101       5.975   7.594   8.609  1.00 18.16           O  
ATOM    782  CB  THR A 101       7.848   4.875   8.397  1.00 16.95           C  
ATOM    783  OG1 THR A 101       8.619   6.026   8.091  1.00 14.60           O  
ATOM    784  CG2 THR A 101       8.177   3.829   7.352  1.00 15.59           C  
ATOM    785  N   GLN A 102       6.556   6.327  10.423  1.00 13.98           N  
ATOM    786  CA  GLN A 102       6.595   7.509  11.257  1.00 14.61           C  
ATOM    787  C   GLN A 102       7.840   8.335  10.897  1.00 12.95           C  
ATOM    788  O   GLN A 102       8.735   7.837  10.229  1.00 12.04           O  
ATOM    789  CB  GLN A 102       6.673   7.077  12.725  1.00 13.59           C  
ATOM    790  CG  GLN A 102       7.984   6.352  13.072  1.00 19.45           C  
ATOM    791  CD  GLN A 102       7.962   5.732  14.468  1.00 28.68           C  
ATOM    792  OE1 GLN A 102       7.022   4.959  14.721  1.00 27.13           O  
ATOM    793  NE2 GLN A 102       8.977   6.012  15.332  1.00 23.43           N  
ATOM    794  N   TRP A 103       7.891   9.581  11.329  1.00 10.48           N  
ATOM    795  CA  TRP A 103       8.994  10.460  11.011  1.00  9.52           C  
ATOM    796  C   TRP A 103      10.139  10.281  12.008  1.00 11.80           C  
ATOM    797  O   TRP A 103      10.063  10.779  13.105  1.00 12.92           O  
ATOM    798  CB  TRP A 103       8.508  11.919  10.943  1.00 10.56           C  
ATOM    799  CG  TRP A 103       9.552  12.985  10.802  1.00 12.17           C  
ATOM    800  CD1 TRP A 103      10.854  12.816  10.442  1.00 12.69           C  
ATOM    801  CD2 TRP A 103       9.373  14.386  10.976  1.00 11.60           C  
ATOM    802  NE1 TRP A 103      11.489  14.055  10.437  1.00 10.64           N  
ATOM    803  CE2 TRP A 103      10.600  15.009  10.755  1.00 12.37           C  
ATOM    804  CE3 TRP A 103       8.287  15.144  11.357  1.00 18.01           C  
ATOM    805  CZ2 TRP A 103      10.811  16.366  10.888  1.00 14.39           C  
ATOM    806  CZ3 TRP A 103       8.463  16.488  11.457  1.00 19.32           C  
ATOM    807  CH2 TRP A 103       9.698  17.080  11.243  1.00 18.80           C  
ATOM    808  N   ASP A 104      11.213   9.592  11.587  1.00  8.01           N  
ATOM    809  CA  ASP A 104      12.417   9.387  12.374  1.00  3.90           C  
ATOM    810  C   ASP A 104      13.586   9.908  11.503  1.00  7.60           C  
ATOM    811  O   ASP A 104      13.656   9.637  10.281  1.00  8.16           O  
ATOM    812  CB  ASP A 104      12.619   7.860  12.619  1.00  5.89           C  
ATOM    813  CG  ASP A 104      11.757   7.183  13.700  1.00  7.73           C  
ATOM    814  OD1 ASP A 104      10.899   7.996  14.284  1.00  8.16           O  
ATOM    815  OD2 ASP A 104      11.936   5.994  13.977  1.00 10.63           O  
ATOM    816  N   GLU A 105      14.512  10.670  12.119  1.00  7.30           N  
ATOM    817  CA  GLU A 105      15.583  11.266  11.344  1.00  4.44           C  
ATOM    818  C   GLU A 105      16.706  11.626  12.294  1.00  8.54           C  
ATOM    819  O   GLU A 105      16.446  11.986  13.468  1.00  7.91           O  
ATOM    820  CB  GLU A 105      14.957  12.524  10.765  1.00  6.15           C  
ATOM    821  CG  GLU A 105      15.966  13.582  10.293  1.00  5.77           C  
ATOM    822  CD  GLU A 105      15.394  14.870   9.749  1.00 12.58           C  
ATOM    823  OE1 GLU A 105      14.134  14.901   9.493  1.00 15.12           O  
ATOM    824  OE2 GLU A 105      16.107  15.812   9.458  1.00 16.61           O  
ATOM    825  N   ILE A 106      17.953  11.544  11.797  1.00  3.66           N  
ATOM    826  CA  ILE A 106      19.087  11.926  12.640  1.00  4.19           C  
ATOM    827  C   ILE A 106      19.858  12.903  11.731  1.00  7.84           C  
ATOM    828  O   ILE A 106      20.098  12.622  10.550  1.00  8.05           O  
ATOM    829  CB  ILE A 106      19.959  10.734  13.033  1.00  5.09           C  
ATOM    830  CG1 ILE A 106      19.112   9.810  13.915  1.00  5.98           C  
ATOM    831  CG2 ILE A 106      21.218  11.196  13.781  1.00  6.11           C  
ATOM    832  CD1 ILE A 106      19.814   8.450  14.086  1.00  8.68           C  
ATOM    833  N   ASP A 107      20.257  14.039  12.269  1.00  6.03           N  
ATOM    834  CA  ASP A 107      20.893  15.023  11.424  1.00  6.56           C  
ATOM    835  C   ASP A 107      22.230  15.562  11.843  1.00  8.75           C  
ATOM    836  O   ASP A 107      22.514  15.698  13.040  1.00  7.69           O  
ATOM    837  CB  ASP A 107      20.073  16.344  11.473  1.00 11.82           C  
ATOM    838  CG  ASP A 107      18.597  16.231  11.236  1.00 19.36           C  
ATOM    839  OD1 ASP A 107      18.318  15.907  10.017  1.00 18.67           O  
ATOM    840  OD2 ASP A 107      17.739  16.389  12.068  1.00 20.92           O  
ATOM    841  N   ILE A 108      22.964  15.971  10.789  1.00  8.83           N  
ATOM    842  CA  ILE A 108      24.151  16.761  10.939  1.00  6.57           C  
ATOM    843  C   ILE A 108      23.846  17.917  10.010  1.00  7.75           C  
ATOM    844  O   ILE A 108      23.719  17.705   8.807  1.00  9.72           O  
ATOM    845  CB  ILE A 108      25.427  16.033  10.503  1.00  6.64           C  
ATOM    846  CG1 ILE A 108      25.622  14.786  11.395  1.00  8.56           C  
ATOM    847  CG2 ILE A 108      26.620  17.029  10.559  1.00 10.40           C  
ATOM    848  CD1 ILE A 108      26.866  13.982  11.002  1.00 12.95           C  
ATOM    849  N   GLU A 109      23.746  19.122  10.553  1.00  6.36           N  
ATOM    850  CA  GLU A 109      23.481  20.265   9.723  1.00  7.00           C  
ATOM    851  C   GLU A 109      24.504  21.356   9.940  1.00 11.48           C  
ATOM    852  O   GLU A 109      24.805  21.706  11.083  1.00 11.38           O  
ATOM    853  CB  GLU A 109      22.097  20.822  10.056  1.00 12.39           C  
ATOM    854  CG  GLU A 109      20.993  19.844   9.557  1.00 14.97           C  
ATOM    855  CD  GLU A 109      19.627  20.170  10.105  1.00 22.93           C  
ATOM    856  OE1 GLU A 109      19.364  20.317  11.290  1.00 27.61           O  
ATOM    857  OE2 GLU A 109      18.771  20.369   9.142  1.00 24.35           O  
ATOM    858  N   PHE A 110      25.011  21.941   8.866  1.00  6.07           N  
ATOM    859  CA  PHE A 110      25.900  23.065   8.960  1.00  5.88           C  
ATOM    860  C   PHE A 110      25.107  24.290   8.553  1.00 10.62           C  
ATOM    861  O   PHE A 110      24.677  24.438   7.402  1.00  9.49           O  
ATOM    862  CB  PHE A 110      27.108  22.901   7.991  1.00  8.26           C  
ATOM    863  CG  PHE A 110      28.030  21.782   8.417  1.00  7.96           C  
ATOM    864  CD1 PHE A 110      29.076  22.001   9.309  1.00  8.18           C  
ATOM    865  CD2 PHE A 110      27.784  20.501   7.905  1.00  7.69           C  
ATOM    866  CE1 PHE A 110      29.822  20.897   9.739  1.00  7.12           C  
ATOM    867  CE2 PHE A 110      28.542  19.415   8.323  1.00  9.85           C  
ATOM    868  CZ  PHE A 110      29.587  19.627   9.220  1.00 11.03           C  
ATOM    869  N   LEU A 111      24.890  25.182   9.517  1.00  9.82           N  
ATOM    870  CA  LEU A 111      24.216  26.452   9.243  1.00 10.50           C  
ATOM    871  C   LEU A 111      25.242  27.333   8.607  1.00 10.87           C  
ATOM    872  O   LEU A 111      26.240  27.633   9.276  1.00 12.37           O  
ATOM    873  CB  LEU A 111      23.735  27.125  10.554  1.00  9.84           C  
ATOM    874  CG  LEU A 111      23.048  26.104  11.487  1.00 14.69           C  
ATOM    875  CD1 LEU A 111      22.185  26.855  12.493  1.00 18.53           C  
ATOM    876  CD2 LEU A 111      22.037  25.208  10.784  1.00 17.17           C  
ATOM    877  N   GLY A 112      25.027  27.732   7.344  1.00  6.61           N  
ATOM    878  CA  GLY A 112      26.028  28.491   6.609  1.00  8.92           C  
ATOM    879  C   GLY A 112      26.369  29.851   7.235  1.00  9.08           C  
ATOM    880  O   GLY A 112      27.422  30.410   6.942  1.00  9.16           O  
ATOM    881  N   LYS A 113      25.501  30.348   8.114  1.00  7.53           N  
ATOM    882  CA  LYS A 113      25.789  31.646   8.741  1.00  9.99           C  
ATOM    883  C   LYS A 113      27.010  31.539   9.650  1.00 12.41           C  
ATOM    884  O   LYS A 113      27.642  32.560   9.966  1.00 14.04           O  
ATOM    885  CB  LYS A 113      24.635  32.223   9.553  1.00  8.32           C  
ATOM    886  CG  LYS A 113      24.248  31.327  10.714  1.00 15.51           C  
ATOM    887  CD  LYS A 113      23.122  31.875  11.598  1.00 16.41           C  
ATOM    888  CE  LYS A 113      23.042  31.161  12.945  1.00 25.47           C  
ATOM    889  NZ  LYS A 113      21.847  31.526  13.753  1.00 31.41           N  
ATOM    890  N   ASP A 114      27.370  30.334  10.106  1.00  6.79           N  
ATOM    891  CA  ASP A 114      28.545  30.195  10.954  1.00  9.88           C  
ATOM    892  C   ASP A 114      29.023  28.768  10.801  1.00 11.21           C  
ATOM    893  O   ASP A 114      28.538  27.842  11.495  1.00 10.70           O  
ATOM    894  CB  ASP A 114      28.248  30.472  12.436  1.00 11.11           C  
ATOM    895  CG  ASP A 114      29.465  30.340  13.322  1.00 15.03           C  
ATOM    896  OD1 ASP A 114      30.606  30.003  12.768  1.00 14.77           O  
ATOM    897  OD2 ASP A 114      29.438  30.737  14.463  1.00 16.56           O  
ATOM    898  N   THR A 115      30.021  28.641   9.912  1.00  9.06           N  
ATOM    899  CA  THR A 115      30.550  27.329   9.678  1.00  9.57           C  
ATOM    900  C   THR A 115      31.619  26.925  10.675  1.00 11.97           C  
ATOM    901  O   THR A 115      32.253  25.927  10.406  1.00  9.46           O  
ATOM    902  CB  THR A 115      31.051  27.139   8.210  1.00 11.50           C  
ATOM    903  OG1 THR A 115      31.753  28.326   7.911  1.00 12.55           O  
ATOM    904  CG2 THR A 115      29.838  27.156   7.271  1.00 14.49           C  
ATOM    905  N   THR A 116      31.785  27.635  11.809  1.00  7.62           N  
ATOM    906  CA  THR A 116      32.740  27.139  12.805  1.00 10.14           C  
ATOM    907  C   THR A 116      31.966  26.357  13.874  1.00  9.84           C  
ATOM    908  O   THR A 116      32.518  25.922  14.906  1.00  8.17           O  
ATOM    909  CB  THR A 116      33.490  28.291  13.503  1.00 10.90           C  
ATOM    910  OG1 THR A 116      32.610  29.028  14.319  1.00 10.63           O  
ATOM    911  CG2 THR A 116      34.228  29.161  12.478  1.00  7.30           C  
ATOM    912  N   LYS A 117      30.656  26.132  13.601  1.00  9.66           N  
ATOM    913  CA  LYS A 117      29.804  25.324  14.500  1.00  9.11           C  
ATOM    914  C   LYS A 117      29.079  24.281  13.670  1.00 10.59           C  
ATOM    915  O   LYS A 117      29.024  24.442  12.434  1.00 10.16           O  
ATOM    916  CB  LYS A 117      28.734  26.179  15.146  1.00  8.67           C  
ATOM    917  CG  LYS A 117      29.359  27.423  15.755  1.00 15.86           C  
ATOM    918  CD  LYS A 117      28.594  27.899  16.951  1.00 21.75           C  
ATOM    919  CE  LYS A 117      29.494  28.708  17.860  1.00 26.20           C  
ATOM    920  NZ  LYS A 117      29.725  30.075  17.349  1.00 33.30           N  
ATOM    921  N   VAL A 118      28.517  23.254  14.329  1.00  7.46           N  
ATOM    922  CA  VAL A 118      27.703  22.265  13.611  1.00  6.11           C  
ATOM    923  C   VAL A 118      26.479  22.058  14.527  1.00  7.87           C  
ATOM    924  O   VAL A 118      26.560  22.227  15.732  1.00 10.43           O  
ATOM    925  CB  VAL A 118      28.473  20.982  13.307  1.00  6.17           C  
ATOM    926  CG1 VAL A 118      28.932  20.270  14.577  1.00  7.69           C  
ATOM    927  CG2 VAL A 118      27.681  19.976  12.485  1.00  8.14           C  
ATOM    928  N   GLN A 119      25.350  21.717  13.958  1.00  5.73           N  
ATOM    929  CA  GLN A 119      24.136  21.446  14.683  1.00  4.88           C  
ATOM    930  C   GLN A 119      23.803  19.969  14.556  1.00  7.66           C  
ATOM    931  O   GLN A 119      23.735  19.450  13.422  1.00  8.82           O  
ATOM    932  CB  GLN A 119      22.975  22.337  14.180  1.00  7.53           C  
ATOM    933  CG  GLN A 119      21.698  22.062  15.021  1.00 11.40           C  
ATOM    934  CD  GLN A 119      20.511  22.888  14.568  1.00 11.95           C  
ATOM    935  OE1 GLN A 119      20.536  24.109  14.683  1.00 17.33           O  
ATOM    936  NE2 GLN A 119      19.563  22.231  13.932  1.00 14.86           N  
ATOM    937  N   PHE A 120      23.555  19.292  15.683  1.00  4.42           N  
ATOM    938  CA  PHE A 120      23.139  17.883  15.678  1.00  5.72           C  
ATOM    939  C   PHE A 120      21.652  17.885  16.114  1.00 10.26           C  
ATOM    940  O   PHE A 120      21.237  18.717  16.914  1.00  8.82           O  
ATOM    941  CB  PHE A 120      23.916  17.086  16.750  1.00  6.96           C  
ATOM    942  CG  PHE A 120      25.387  17.031  16.437  1.00  7.50           C  
ATOM    943  CD1 PHE A 120      25.874  16.904  15.134  1.00 11.43           C  
ATOM    944  CD2 PHE A 120      26.324  17.094  17.469  1.00  9.92           C  
ATOM    945  CE1 PHE A 120      27.246  16.774  14.891  1.00 11.74           C  
ATOM    946  CE2 PHE A 120      27.698  16.960  17.241  1.00 12.24           C  
ATOM    947  CZ  PHE A 120      28.173  16.833  15.940  1.00  9.77           C  
ATOM    948  N   ASN A 121      20.819  16.989  15.596  1.00  8.04           N  
ATOM    949  CA  ASN A 121      19.428  16.926  16.016  1.00  6.10           C  
ATOM    950  C   ASN A 121      18.932  15.589  15.636  1.00  6.83           C  
ATOM    951  O   ASN A 121      19.564  14.769  14.957  1.00  8.17           O  
ATOM    952  CB  ASN A 121      18.598  17.978  15.249  1.00  9.48           C  
ATOM    953  CG  ASN A 121      17.256  18.300  15.903  1.00 15.35           C  
ATOM    954  OD1 ASN A 121      16.957  17.865  17.017  1.00 12.87           O  
ATOM    955  ND2 ASN A 121      16.395  19.010  15.217  1.00 16.13           N  
ATOM    956  N   TYR A 122      17.731  15.322  16.131  1.00  6.24           N  
ATOM    957  CA  TYR A 122      17.048  14.093  15.754  1.00  7.45           C  
ATOM    958  C   TYR A 122      15.549  14.223  16.022  1.00  8.44           C  
ATOM    959  O   TYR A 122      15.124  14.995  16.868  1.00  8.70           O  
ATOM    960  CB  TYR A 122      17.519  12.792  16.400  1.00  6.78           C  
ATOM    961  CG  TYR A 122      17.397  12.760  17.903  1.00  9.40           C  
ATOM    962  CD1 TYR A 122      18.322  13.446  18.701  1.00  8.00           C  
ATOM    963  CD2 TYR A 122      16.439  11.945  18.508  1.00 10.03           C  
ATOM    964  CE1 TYR A 122      18.250  13.337  20.092  1.00  9.03           C  
ATOM    965  CE2 TYR A 122      16.350  11.845  19.905  1.00 10.08           C  
ATOM    966  CZ  TYR A 122      17.263  12.546  20.683  1.00  9.56           C  
ATOM    967  OH  TYR A 122      17.206  12.428  22.063  1.00 12.56           O  
ATOM    968  N   TYR A 123      14.781  13.436  15.284  1.00  7.38           N  
ATOM    969  CA  TYR A 123      13.303  13.328  15.383  1.00  7.87           C  
ATOM    970  C   TYR A 123      12.945  11.885  15.495  1.00  7.28           C  
ATOM    971  O   TYR A 123      13.474  10.985  14.805  1.00  9.61           O  
ATOM    972  CB  TYR A 123      12.561  13.822  14.118  1.00  4.67           C  
ATOM    973  CG  TYR A 123      12.749  15.310  13.940  1.00  9.26           C  
ATOM    974  CD1 TYR A 123      13.968  15.734  13.415  1.00 12.36           C  
ATOM    975  CD2 TYR A 123      11.735  16.223  14.235  1.00 13.87           C  
ATOM    976  CE1 TYR A 123      14.168  17.081  13.113  1.00 15.66           C  
ATOM    977  CE2 TYR A 123      11.965  17.584  14.025  1.00 17.14           C  
ATOM    978  CZ  TYR A 123      13.169  17.982  13.451  1.00 19.10           C  
ATOM    979  OH  TYR A 123      13.463  19.299  13.222  1.00 36.38           O  
ATOM    980  N   THR A 124      12.062  11.668  16.466  1.00  6.17           N  
ATOM    981  CA  THR A 124      11.519  10.360  16.788  1.00  9.71           C  
ATOM    982  C   THR A 124      10.001  10.458  16.789  1.00 10.69           C  
ATOM    983  O   THR A 124       9.441  11.283  17.505  1.00 10.08           O  
ATOM    984  CB  THR A 124      12.011   9.809  18.153  1.00 15.46           C  
ATOM    985  OG1 THR A 124      13.427   9.677  18.015  1.00 14.41           O  
ATOM    986  CG2 THR A 124      11.351   8.433  18.348  1.00 13.04           C  
ATOM    987  N   ASN A 125       9.395   9.743  15.848  1.00 11.03           N  
ATOM    988  CA  ASN A 125       7.961   9.769  15.689  1.00 13.11           C  
ATOM    989  C   ASN A 125       7.504  11.185  15.605  1.00 11.73           C  
ATOM    990  O   ASN A 125       6.527  11.555  16.231  1.00 14.42           O  
ATOM    991  CB  ASN A 125       7.187   9.041  16.776  1.00 12.78           C  
ATOM    992  CG  ASN A 125       5.722   8.917  16.364  1.00 25.33           C  
ATOM    993  OD1 ASN A 125       5.343   9.017  15.182  1.00 23.56           O  
ATOM    994  ND2 ASN A 125       4.837   8.700  17.340  1.00 28.87           N  
ATOM    995  N   GLY A 126       8.259  11.990  14.889  1.00 11.56           N  
ATOM    996  CA  GLY A 126       7.932  13.389  14.640  1.00 11.95           C  
ATOM    997  C   GLY A 126       8.262  14.351  15.772  1.00 14.05           C  
ATOM    998  O   GLY A 126       7.984  15.542  15.656  1.00 14.80           O  
ATOM    999  N   VAL A 127       8.850  13.849  16.863  1.00 13.72           N  
ATOM   1000  CA  VAL A 127       9.205  14.765  17.943  1.00 14.33           C  
ATOM   1001  C   VAL A 127      10.664  15.193  17.850  1.00 12.51           C  
ATOM   1002  O   VAL A 127      11.559  14.357  17.925  1.00 11.97           O  
ATOM   1003  CB  VAL A 127       8.968  14.137  19.295  1.00 15.36           C  
ATOM   1004  CG1 VAL A 127       9.390  15.096  20.410  1.00 15.64           C  
ATOM   1005  CG2 VAL A 127       7.500  13.733  19.340  1.00 14.82           C  
ATOM   1006  N   GLY A 128      10.856  16.495  17.694  1.00 10.88           N  
ATOM   1007  CA  GLY A 128      12.176  17.043  17.586  1.00 10.88           C  
ATOM   1008  C   GLY A 128      12.532  17.758  18.872  1.00 14.89           C  
ATOM   1009  O   GLY A 128      12.328  17.178  19.954  1.00 13.63           O  
ATOM   1010  N   GLY A 129      13.201  18.908  18.698  1.00 13.83           N  
ATOM   1011  CA  GLY A 129      13.611  19.756  19.812  1.00 18.00           C  
ATOM   1012  C   GLY A 129      14.882  19.303  20.524  1.00 19.00           C  
ATOM   1013  O   GLY A 129      15.125  19.619  21.691  1.00 18.24           O  
ATOM   1014  N   HIS A 130      15.709  18.536  19.813  1.00 12.34           N  
ATOM   1015  CA  HIS A 130      16.923  18.055  20.444  1.00 11.87           C  
ATOM   1016  C   HIS A 130      18.139  18.773  19.870  1.00 11.45           C  
ATOM   1017  O   HIS A 130      19.237  18.262  19.923  1.00 13.32           O  
ATOM   1018  CB  HIS A 130      17.043  16.558  20.094  1.00  9.78           C  
ATOM   1019  CG  HIS A 130      15.821  15.787  20.481  1.00 10.64           C  
ATOM   1020  ND1 HIS A 130      14.993  15.155  19.550  1.00 10.93           N  
ATOM   1021  CD2 HIS A 130      15.288  15.588  21.710  1.00 11.66           C  
ATOM   1022  CE1 HIS A 130      14.009  14.549  20.165  1.00 14.91           C  
ATOM   1023  NE2 HIS A 130      14.176  14.782  21.466  1.00 12.84           N  
ATOM   1024  N   GLU A 131      17.992  19.952  19.318  1.00  8.87           N  
ATOM   1025  CA  GLU A 131      19.122  20.593  18.690  1.00 10.45           C  
ATOM   1026  C   GLU A 131      20.257  20.838  19.658  1.00 15.88           C  
ATOM   1027  O   GLU A 131      20.004  21.357  20.752  1.00 14.41           O  
ATOM   1028  CB  GLU A 131      18.711  21.981  18.198  1.00 12.08           C  
ATOM   1029  CG  GLU A 131      17.803  21.875  16.968  1.00 14.79           C  
ATOM   1030  CD  GLU A 131      16.309  21.837  17.272  1.00 21.91           C  
ATOM   1031  OE1 GLU A 131      15.953  21.479  18.493  1.00 16.98           O  
ATOM   1032  OE2 GLU A 131      15.470  22.031  16.397  1.00 19.97           O  
ATOM   1033  N   LYS A 132      21.489  20.548  19.226  1.00  8.21           N  
ATOM   1034  CA  LYS A 132      22.656  20.758  20.063  1.00  7.95           C  
ATOM   1035  C   LYS A 132      23.664  21.371  19.111  1.00 12.22           C  
ATOM   1036  O   LYS A 132      23.989  20.773  18.090  1.00 11.13           O  
ATOM   1037  CB  LYS A 132      23.115  19.405  20.602  1.00  8.16           C  
ATOM   1038  CG  LYS A 132      24.427  19.506  21.333  1.00 16.60           C  
ATOM   1039  CD  LYS A 132      24.247  20.361  22.579  1.00 18.63           C  
ATOM   1040  CE  LYS A 132      25.315  20.025  23.605  1.00 19.39           C  
ATOM   1041  NZ  LYS A 132      25.112  20.707  24.896  1.00 19.88           N  
ATOM   1042  N   VAL A 133      24.097  22.573  19.435  1.00 10.53           N  
ATOM   1043  CA  VAL A 133      25.068  23.250  18.574  1.00 10.76           C  
ATOM   1044  C   VAL A 133      26.426  23.130  19.179  1.00 12.96           C  
ATOM   1045  O   VAL A 133      26.573  23.434  20.349  1.00 15.22           O  
ATOM   1046  CB  VAL A 133      24.749  24.702  18.435  1.00 14.40           C  
ATOM   1047  CG1 VAL A 133      25.971  25.313  17.763  1.00 16.92           C  
ATOM   1048  CG2 VAL A 133      23.495  24.900  17.584  1.00 14.77           C  
ATOM   1049  N   ILE A 134      27.415  22.571  18.455  1.00 10.73           N  
ATOM   1050  CA  ILE A 134      28.754  22.387  19.008  1.00 13.04           C  
ATOM   1051  C   ILE A 134      29.791  23.258  18.303  1.00 12.23           C  
ATOM   1052  O   ILE A 134      29.693  23.509  17.111  1.00 12.92           O  
ATOM   1053  CB  ILE A 134      29.195  20.930  19.205  1.00 22.75           C  
ATOM   1054  CG1 ILE A 134      29.952  20.344  18.077  1.00 24.75           C  
ATOM   1055  CG2 ILE A 134      28.086  19.973  19.709  1.00 21.93           C  
ATOM   1056  CD1 ILE A 134      31.455  20.685  18.331  1.00 29.67           C  
ATOM   1057  N   SER A 135      30.783  23.804  18.984  1.00 11.21           N  
ATOM   1058  CA  SER A 135      31.809  24.605  18.355  1.00 12.60           C  
ATOM   1059  C   SER A 135      32.819  23.618  17.832  1.00 13.73           C  
ATOM   1060  O   SER A 135      33.221  22.755  18.594  1.00 15.56           O  
ATOM   1061  CB  SER A 135      32.560  25.307  19.451  1.00 21.89           C  
ATOM   1062  OG  SER A 135      31.843  26.473  19.764  1.00 33.76           O  
ATOM   1063  N   LEU A 136      33.250  23.750  16.595  1.00 10.97           N  
ATOM   1064  CA  LEU A 136      34.157  22.802  16.014  1.00  7.40           C  
ATOM   1065  C   LEU A 136      35.634  23.053  16.287  1.00 11.43           C  
ATOM   1066  O   LEU A 136      36.428  22.149  16.256  1.00 14.94           O  
ATOM   1067  CB  LEU A 136      34.005  22.903  14.480  1.00  7.11           C  
ATOM   1068  CG  LEU A 136      32.649  22.347  14.016  1.00  8.40           C  
ATOM   1069  CD1 LEU A 136      32.523  22.739  12.529  1.00 10.12           C  
ATOM   1070  CD2 LEU A 136      32.549  20.806  14.212  1.00  8.20           C  
ATOM   1071  N   GLY A 137      35.980  24.296  16.525  1.00  9.48           N  
ATOM   1072  CA  GLY A 137      37.370  24.672  16.728  1.00 12.97           C  
ATOM   1073  C   GLY A 137      38.067  24.879  15.383  1.00 15.83           C  
ATOM   1074  O   GLY A 137      39.268  25.086  15.368  1.00 17.11           O  
ATOM   1075  N   PHE A 138      37.338  24.843  14.279  1.00  9.23           N  
ATOM   1076  CA  PHE A 138      37.886  25.132  12.978  1.00  6.13           C  
ATOM   1077  C   PHE A 138      36.733  25.585  12.089  1.00  9.93           C  
ATOM   1078  O   PHE A 138      35.571  25.454  12.511  1.00  8.07           O  
ATOM   1079  CB  PHE A 138      38.564  23.879  12.404  1.00  7.31           C  
ATOM   1080  CG  PHE A 138      37.686  22.670  12.305  1.00  8.69           C  
ATOM   1081  CD1 PHE A 138      36.769  22.531  11.257  1.00  7.97           C  
ATOM   1082  CD2 PHE A 138      37.768  21.686  13.282  1.00  9.89           C  
ATOM   1083  CE1 PHE A 138      36.003  21.369  11.207  1.00  9.67           C  
ATOM   1084  CE2 PHE A 138      36.990  20.530  13.235  1.00 10.51           C  
ATOM   1085  CZ  PHE A 138      36.104  20.364  12.170  1.00 10.99           C  
ATOM   1086  N   ASP A 139      36.997  26.151  10.905  1.00  8.04           N  
ATOM   1087  CA  ASP A 139      35.935  26.580   9.971  1.00  8.72           C  
ATOM   1088  C   ASP A 139      35.699  25.417   9.015  1.00  8.47           C  
ATOM   1089  O   ASP A 139      36.560  25.056   8.200  1.00  9.56           O  
ATOM   1090  CB  ASP A 139      36.483  27.750   9.112  1.00 11.26           C  
ATOM   1091  CG  ASP A 139      35.487  28.311   8.153  1.00 15.07           C  
ATOM   1092  OD1 ASP A 139      34.474  27.513   7.876  1.00  9.96           O  
ATOM   1093  OD2 ASP A 139      35.549  29.475   7.812  1.00 18.69           O  
ATOM   1094  N   ALA A 140      34.587  24.713   9.183  1.00  7.23           N  
ATOM   1095  CA  ALA A 140      34.360  23.513   8.368  1.00  9.35           C  
ATOM   1096  C   ALA A 140      34.330  23.798   6.857  1.00  8.39           C  
ATOM   1097  O   ALA A 140      34.512  22.865   6.063  1.00  8.54           O  
ATOM   1098  CB  ALA A 140      32.998  22.905   8.769  1.00  8.44           C  
ATOM   1099  N   SER A 141      34.057  25.044   6.472  1.00  6.87           N  
ATOM   1100  CA  SER A 141      33.967  25.318   5.049  1.00  8.02           C  
ATOM   1101  C   SER A 141      35.339  25.285   4.345  1.00 10.49           C  
ATOM   1102  O   SER A 141      35.410  25.333   3.114  1.00 11.73           O  
ATOM   1103  CB  SER A 141      33.227  26.640   4.832  1.00 11.29           C  
ATOM   1104  OG  SER A 141      34.090  27.737   5.133  1.00 11.33           O  
ATOM   1105  N   LYS A 142      36.435  25.287   5.071  1.00  7.46           N  
ATOM   1106  CA  LYS A 142      37.727  25.356   4.448  1.00  9.14           C  
ATOM   1107  C   LYS A 142      38.314  24.098   3.895  1.00 12.38           C  
ATOM   1108  O   LYS A 142      39.279  24.176   3.164  1.00 13.71           O  
ATOM   1109  CB  LYS A 142      38.712  25.971   5.381  1.00 12.10           C  
ATOM   1110  CG  LYS A 142      38.085  27.259   5.811  1.00 22.05           C  
ATOM   1111  CD  LYS A 142      38.744  28.473   5.219  1.00 35.49           C  
ATOM   1112  CE  LYS A 142      38.125  29.771   5.720  1.00 43.01           C  
ATOM   1113  NZ  LYS A 142      38.935  30.339   6.817  1.00 47.80           N  
ATOM   1114  N   GLY A 143      37.782  22.939   4.237  1.00  8.71           N  
ATOM   1115  CA  GLY A 143      38.402  21.707   3.763  1.00  7.40           C  
ATOM   1116  C   GLY A 143      37.570  20.515   4.212  1.00  6.57           C  
ATOM   1117  O   GLY A 143      36.609  20.691   4.954  1.00  9.04           O  
ATOM   1118  N   PHE A 144      37.942  19.334   3.804  1.00  4.99           N  
ATOM   1119  CA  PHE A 144      37.181  18.185   4.234  1.00  5.47           C  
ATOM   1120  C   PHE A 144      37.590  17.658   5.634  1.00  9.21           C  
ATOM   1121  O   PHE A 144      38.773  17.530   5.944  1.00  8.59           O  
ATOM   1122  CB  PHE A 144      37.418  16.985   3.278  1.00  7.87           C  
ATOM   1123  CG  PHE A 144      36.777  17.303   1.957  1.00  7.64           C  
ATOM   1124  CD1 PHE A 144      35.446  16.973   1.702  1.00  9.40           C  
ATOM   1125  CD2 PHE A 144      37.545  17.922   0.970  1.00  9.81           C  
ATOM   1126  CE1 PHE A 144      34.840  17.247   0.471  1.00  8.32           C  
ATOM   1127  CE2 PHE A 144      36.934  18.257  -0.240  1.00  9.50           C  
ATOM   1128  CZ  PHE A 144      35.594  17.944  -0.469  1.00  9.77           C  
ATOM   1129  N   HIS A 145      36.568  17.274   6.410  1.00  8.35           N  
ATOM   1130  CA  HIS A 145      36.689  16.666   7.751  1.00  8.00           C  
ATOM   1131  C   HIS A 145      35.701  15.525   7.772  1.00  6.80           C  
ATOM   1132  O   HIS A 145      34.807  15.508   6.942  1.00  6.48           O  
ATOM   1133  CB  HIS A 145      36.204  17.656   8.817  1.00  7.08           C  
ATOM   1134  CG  HIS A 145      37.206  18.751   9.024  1.00  5.46           C  
ATOM   1135  ND1 HIS A 145      37.248  19.920   8.293  1.00  9.78           N  
ATOM   1136  CD2 HIS A 145      38.116  18.861  10.000  1.00  3.25           C  
ATOM   1137  CE1 HIS A 145      38.231  20.704   8.799  1.00  4.72           C  
ATOM   1138  NE2 HIS A 145      38.786  20.040   9.805  1.00 10.16           N  
ATOM   1139  N   THR A 146      35.857  14.597   8.698  1.00  7.98           N  
ATOM   1140  CA  THR A 146      34.964  13.469   8.829  1.00  5.76           C  
ATOM   1141  C   THR A 146      33.997  13.695   9.988  1.00  8.81           C  
ATOM   1142  O   THR A 146      34.403  14.010  11.103  1.00 11.76           O  
ATOM   1143  CB  THR A 146      35.772  12.195   9.034  1.00  9.81           C  
ATOM   1144  OG1 THR A 146      36.676  12.123   7.931  1.00 14.24           O  
ATOM   1145  CG2 THR A 146      34.831  11.006   9.049  1.00  9.38           C  
ATOM   1146  N   TYR A 147      32.715  13.578   9.673  1.00  5.88           N  
ATOM   1147  CA  TYR A 147      31.626  13.738  10.656  1.00  6.92           C  
ATOM   1148  C   TYR A 147      30.904  12.389  10.712  1.00 11.69           C  
ATOM   1149  O   TYR A 147      30.774  11.674   9.694  1.00  9.09           O  
ATOM   1150  CB  TYR A 147      30.598  14.798  10.230  1.00  8.38           C  
ATOM   1151  CG  TYR A 147      31.286  16.120   9.980  1.00  8.34           C  
ATOM   1152  CD1 TYR A 147      31.642  16.956  11.044  1.00  7.75           C  
ATOM   1153  CD2 TYR A 147      31.749  16.464   8.709  1.00  7.83           C  
ATOM   1154  CE1 TYR A 147      32.286  18.176  10.841  1.00  7.23           C  
ATOM   1155  CE2 TYR A 147      32.439  17.657   8.503  1.00  5.72           C  
ATOM   1156  CZ  TYR A 147      32.748  18.509   9.573  1.00  7.86           C  
ATOM   1157  OH  TYR A 147      33.431  19.723   9.396  1.00  7.35           O  
ATOM   1158  N   ALA A 148      30.413  11.993  11.895  1.00  7.58           N  
ATOM   1159  CA  ALA A 148      29.795  10.692  11.949  1.00  6.45           C  
ATOM   1160  C   ALA A 148      28.796  10.623  13.082  1.00  8.63           C  
ATOM   1161  O   ALA A 148      28.868  11.402  14.033  1.00  8.97           O  
ATOM   1162  CB  ALA A 148      30.866   9.663  12.287  1.00  7.79           C  
ATOM   1163  N   PHE A 149      27.902   9.643  12.970  1.00  6.59           N  
ATOM   1164  CA  PHE A 149      27.056   9.396  14.117  1.00  7.99           C  
ATOM   1165  C   PHE A 149      26.965   7.899  14.192  1.00  8.98           C  
ATOM   1166  O   PHE A 149      26.835   7.227  13.163  1.00  6.63           O  
ATOM   1167  CB  PHE A 149      25.677  10.087  14.176  1.00  8.32           C  
ATOM   1168  CG  PHE A 149      24.818   9.875  12.936  1.00  7.99           C  
ATOM   1169  CD1 PHE A 149      24.057   8.719  12.738  1.00 11.00           C  
ATOM   1170  CD2 PHE A 149      24.732  10.957  12.057  1.00 10.09           C  
ATOM   1171  CE1 PHE A 149      23.243   8.628  11.608  1.00 13.48           C  
ATOM   1172  CE2 PHE A 149      23.933  10.872  10.919  1.00 10.37           C  
ATOM   1173  CZ  PHE A 149      23.213   9.695  10.715  1.00  9.96           C  
ATOM   1174  N   ASP A 150      27.015   7.397  15.443  1.00  3.92           N  
ATOM   1175  CA  ASP A 150      26.789   5.999  15.749  1.00  3.86           C  
ATOM   1176  C   ASP A 150      25.363   5.917  16.290  1.00 10.91           C  
ATOM   1177  O   ASP A 150      25.041   6.540  17.289  1.00  8.52           O  
ATOM   1178  CB  ASP A 150      27.772   5.464  16.807  1.00  4.47           C  
ATOM   1179  CG  ASP A 150      27.689   3.963  16.934  1.00 11.22           C  
ATOM   1180  OD1 ASP A 150      27.099   3.226  16.180  1.00 14.30           O  
ATOM   1181  OD2 ASP A 150      28.312   3.508  17.962  1.00 16.15           O  
ATOM   1182  N   TRP A 151      24.467   5.218  15.572  1.00  9.78           N  
ATOM   1183  CA  TRP A 151      23.068   5.090  15.908  1.00  7.69           C  
ATOM   1184  C   TRP A 151      22.785   3.677  16.369  1.00  7.39           C  
ATOM   1185  O   TRP A 151      22.881   2.706  15.613  1.00  8.63           O  
ATOM   1186  CB  TRP A 151      22.222   5.406  14.660  1.00  8.74           C  
ATOM   1187  CG  TRP A 151      20.735   5.237  14.808  1.00  3.75           C  
ATOM   1188  CD1 TRP A 151      20.034   5.307  15.975  1.00  7.21           C  
ATOM   1189  CD2 TRP A 151      19.826   5.029  13.728  1.00  6.29           C  
ATOM   1190  NE1 TRP A 151      18.712   5.116  15.643  1.00  9.62           N  
ATOM   1191  CE2 TRP A 151      18.560   4.914  14.284  1.00  9.43           C  
ATOM   1192  CE3 TRP A 151      19.999   4.852  12.340  1.00  9.33           C  
ATOM   1193  CZ2 TRP A 151      17.414   4.646  13.510  1.00 12.01           C  
ATOM   1194  CZ3 TRP A 151      18.863   4.602  11.563  1.00  9.88           C  
ATOM   1195  CH2 TRP A 151      17.576   4.503  12.143  1.00 13.54           C  
ATOM   1196  N   GLN A 152      22.515   3.586  17.693  1.00  7.32           N  
ATOM   1197  CA  GLN A 152      22.230   2.294  18.317  1.00  7.83           C  
ATOM   1198  C   GLN A 152      20.871   2.420  19.042  1.00  5.94           C  
ATOM   1199  O   GLN A 152      20.359   3.501  19.246  1.00  8.52           O  
ATOM   1200  CB  GLN A 152      23.367   1.925  19.342  1.00  8.73           C  
ATOM   1201  CG  GLN A 152      24.747   1.893  18.648  1.00 11.59           C  
ATOM   1202  CD  GLN A 152      24.840   0.770  17.632  1.00 12.60           C  
ATOM   1203  OE1 GLN A 152      25.591   0.846  16.642  1.00 13.57           O  
ATOM   1204  NE2 GLN A 152      24.039  -0.257  17.798  1.00  9.22           N  
ATOM   1205  N   PRO A 153      20.261   1.318  19.449  1.00  6.63           N  
ATOM   1206  CA  PRO A 153      18.992   1.380  20.123  1.00  9.50           C  
ATOM   1207  C   PRO A 153      19.023   2.259  21.336  1.00  9.74           C  
ATOM   1208  O   PRO A 153      18.089   2.980  21.538  1.00 14.88           O  
ATOM   1209  CB  PRO A 153      18.667  -0.080  20.498  1.00 11.45           C  
ATOM   1210  CG  PRO A 153      19.512  -0.963  19.577  1.00 10.85           C  
ATOM   1211  CD  PRO A 153      20.649  -0.082  19.117  1.00 11.25           C  
ATOM   1212  N   GLY A 154      20.063   2.253  22.113  1.00 10.60           N  
ATOM   1213  CA  GLY A 154      19.946   3.111  23.260  1.00 14.71           C  
ATOM   1214  C   GLY A 154      20.667   4.473  23.198  1.00 12.59           C  
ATOM   1215  O   GLY A 154      20.706   5.209  24.191  1.00 12.99           O  
ATOM   1216  N   TYR A 155      21.286   4.864  22.091  1.00  8.20           N  
ATOM   1217  CA  TYR A 155      21.951   6.161  22.123  1.00  8.64           C  
ATOM   1218  C   TYR A 155      22.288   6.539  20.682  1.00  9.86           C  
ATOM   1219  O   TYR A 155      22.305   5.643  19.825  1.00  7.93           O  
ATOM   1220  CB  TYR A 155      23.289   6.199  22.936  1.00  8.56           C  
ATOM   1221  CG  TYR A 155      24.290   5.107  22.552  1.00 10.45           C  
ATOM   1222  CD1 TYR A 155      25.083   5.117  21.400  1.00  8.75           C  
ATOM   1223  CD2 TYR A 155      24.308   3.980  23.359  1.00 15.81           C  
ATOM   1224  CE1 TYR A 155      25.998   4.109  21.104  1.00 11.67           C  
ATOM   1225  CE2 TYR A 155      25.165   2.931  23.055  1.00 14.06           C  
ATOM   1226  CZ  TYR A 155      25.977   2.990  21.931  1.00 14.32           C  
ATOM   1227  OH  TYR A 155      26.784   1.903  21.718  1.00 22.51           O  
ATOM   1228  N   ILE A 156      22.586   7.836  20.512  1.00  5.67           N  
ATOM   1229  CA  ILE A 156      23.178   8.327  19.278  1.00  4.30           C  
ATOM   1230  C   ILE A 156      24.490   8.990  19.746  1.00 10.06           C  
ATOM   1231  O   ILE A 156      24.418   9.840  20.634  1.00  8.59           O  
ATOM   1232  CB  ILE A 156      22.389   9.400  18.536  1.00  4.52           C  
ATOM   1233  CG1 ILE A 156      21.045   8.765  18.127  1.00  7.71           C  
ATOM   1234  CG2 ILE A 156      23.159   9.684  17.252  1.00  7.39           C  
ATOM   1235  CD1 ILE A 156      19.998   9.756  17.628  1.00  9.95           C  
ATOM   1236  N   LYS A 157      25.645   8.650  19.149  1.00  6.13           N  
ATOM   1237  CA  LYS A 157      26.891   9.319  19.510  1.00  4.24           C  
ATOM   1238  C   LYS A 157      27.397  10.050  18.270  1.00  7.55           C  
ATOM   1239  O   LYS A 157      27.521   9.366  17.269  1.00  8.85           O  
ATOM   1240  CB  LYS A 157      27.999   8.383  20.015  1.00  6.37           C  
ATOM   1241  CG  LYS A 157      27.703   8.005  21.477  1.00  9.70           C  
ATOM   1242  CD  LYS A 157      28.442   6.744  21.881  1.00 12.38           C  
ATOM   1243  CE  LYS A 157      28.004   6.254  23.264  1.00 19.29           C  
ATOM   1244  NZ  LYS A 157      28.970   5.267  23.819  1.00 19.98           N  
ATOM   1245  N   TRP A 158      27.634  11.359  18.298  1.00  4.95           N  
ATOM   1246  CA  TRP A 158      28.178  12.057  17.113  1.00  6.89           C  
ATOM   1247  C   TRP A 158      29.655  12.327  17.275  1.00  8.43           C  
ATOM   1248  O   TRP A 158      30.066  12.708  18.382  1.00  9.98           O  
ATOM   1249  CB  TRP A 158      27.550  13.438  16.975  1.00  7.34           C  
ATOM   1250  CG  TRP A 158      26.160  13.382  16.397  1.00  8.51           C  
ATOM   1251  CD1 TRP A 158      25.827  13.641  15.101  1.00  8.04           C  
ATOM   1252  CD2 TRP A 158      24.944  13.254  17.160  1.00  7.88           C  
ATOM   1253  NE1 TRP A 158      24.438  13.705  14.996  1.00  7.55           N  
ATOM   1254  CE2 TRP A 158      23.851  13.449  16.252  1.00  6.86           C  
ATOM   1255  CE3 TRP A 158      24.679  13.050  18.527  1.00 10.60           C  
ATOM   1256  CZ2 TRP A 158      22.501  13.363  16.640  1.00  6.61           C  
ATOM   1257  CZ3 TRP A 158      23.317  13.023  18.897  1.00 10.89           C  
ATOM   1258  CH2 TRP A 158      22.250  13.163  17.970  1.00  9.92           C  
ATOM   1259  N   TYR A 159      30.464  12.235  16.211  1.00  5.64           N  
ATOM   1260  CA  TYR A 159      31.908  12.436  16.278  1.00  5.52           C  
ATOM   1261  C   TYR A 159      32.347  13.410  15.202  1.00 11.35           C  
ATOM   1262  O   TYR A 159      31.691  13.485  14.157  1.00  9.65           O  
ATOM   1263  CB  TYR A 159      32.604  11.137  15.855  1.00  6.71           C  
ATOM   1264  CG  TYR A 159      32.337  10.024  16.794  1.00  7.14           C  
ATOM   1265  CD1 TYR A 159      31.164   9.287  16.722  1.00  9.25           C  
ATOM   1266  CD2 TYR A 159      33.261   9.753  17.810  1.00  7.75           C  
ATOM   1267  CE1 TYR A 159      30.900   8.291  17.669  1.00 12.41           C  
ATOM   1268  CE2 TYR A 159      33.042   8.718  18.720  1.00  8.29           C  
ATOM   1269  CZ  TYR A 159      31.850   7.994  18.653  1.00 13.31           C  
ATOM   1270  OH  TYR A 159      31.620   7.007  19.600  1.00 14.46           O  
ATOM   1271  N   VAL A 160      33.412  14.183  15.500  1.00  7.73           N  
ATOM   1272  CA  VAL A 160      33.977  15.134  14.550  1.00  8.60           C  
ATOM   1273  C   VAL A 160      35.449  14.710  14.439  1.00  9.04           C  
ATOM   1274  O   VAL A 160      36.157  14.686  15.418  1.00  7.74           O  
ATOM   1275  CB  VAL A 160      33.796  16.572  14.997  1.00  8.89           C  
ATOM   1276  CG1 VAL A 160      34.603  17.497  14.066  1.00 12.42           C  
ATOM   1277  CG2 VAL A 160      32.281  16.916  14.972  1.00  9.52           C  
ATOM   1278  N   ASP A 161      35.924  14.325  13.260  1.00  6.18           N  
ATOM   1279  CA  ASP A 161      37.275  13.882  13.095  1.00  7.22           C  
ATOM   1280  C   ASP A 161      37.631  12.810  14.134  1.00 13.70           C  
ATOM   1281  O   ASP A 161      38.726  12.811  14.703  1.00 13.08           O  
ATOM   1282  CB  ASP A 161      38.312  15.033  13.094  1.00  4.74           C  
ATOM   1283  CG  ASP A 161      38.208  15.832  11.812  1.00 10.17           C  
ATOM   1284  OD1 ASP A 161      37.854  15.322  10.762  1.00 11.17           O  
ATOM   1285  OD2 ASP A 161      38.383  17.114  11.951  1.00 10.40           O  
ATOM   1286  N   GLY A 162      36.688  11.927  14.417  1.00 11.18           N  
ATOM   1287  CA  GLY A 162      36.953  10.799  15.290  1.00  9.93           C  
ATOM   1288  C   GLY A 162      36.803  11.084  16.763  1.00 12.39           C  
ATOM   1289  O   GLY A 162      36.966  10.134  17.525  1.00 17.50           O  
ATOM   1290  N   VAL A 163      36.542  12.327  17.136  1.00  8.45           N  
ATOM   1291  CA  VAL A 163      36.395  12.669  18.555  1.00  6.10           C  
ATOM   1292  C   VAL A 163      34.921  12.766  18.931  1.00  9.72           C  
ATOM   1293  O   VAL A 163      34.115  13.432  18.249  1.00 11.30           O  
ATOM   1294  CB  VAL A 163      37.009  14.040  18.794  1.00  8.96           C  
ATOM   1295  CG1 VAL A 163      37.025  14.401  20.256  1.00 10.68           C  
ATOM   1296  CG2 VAL A 163      38.484  13.913  18.415  1.00 14.72           C  
ATOM   1297  N   LEU A 164      34.549  12.065  20.013  1.00  8.54           N  
ATOM   1298  CA  LEU A 164      33.160  12.129  20.481  1.00  6.59           C  
ATOM   1299  C   LEU A 164      32.787  13.533  20.904  1.00  9.54           C  
ATOM   1300  O   LEU A 164      33.488  14.204  21.674  1.00 11.79           O  
ATOM   1301  CB  LEU A 164      32.983  11.194  21.678  1.00 10.24           C  
ATOM   1302  CG  LEU A 164      31.605  11.242  22.392  1.00 10.91           C  
ATOM   1303  CD1 LEU A 164      30.548  10.810  21.363  1.00 10.06           C  
ATOM   1304  CD2 LEU A 164      31.681  10.160  23.492  1.00 10.01           C  
ATOM   1305  N   LYS A 165      31.700  14.054  20.363  1.00  7.19           N  
ATOM   1306  CA  LYS A 165      31.323  15.393  20.679  1.00  5.40           C  
ATOM   1307  C   LYS A 165      29.942  15.565  21.352  1.00  9.90           C  
ATOM   1308  O   LYS A 165      29.591  16.598  21.958  1.00 11.57           O  
ATOM   1309  CB  LYS A 165      31.294  16.259  19.456  1.00 11.16           C  
ATOM   1310  CG  LYS A 165      32.621  16.351  18.715  1.00 13.63           C  
ATOM   1311  CD  LYS A 165      33.769  16.840  19.583  1.00 18.03           C  
ATOM   1312  CE  LYS A 165      33.666  18.329  19.747  1.00 24.58           C  
ATOM   1313  NZ  LYS A 165      35.025  18.892  19.888  1.00 32.23           N  
ATOM   1314  N   HIS A 166      29.049  14.605  21.125  1.00 10.75           N  
ATOM   1315  CA  HIS A 166      27.728  14.675  21.691  1.00  9.96           C  
ATOM   1316  C   HIS A 166      27.101  13.310  21.784  1.00  8.01           C  
ATOM   1317  O   HIS A 166      27.379  12.435  20.980  1.00  7.80           O  
ATOM   1318  CB  HIS A 166      26.843  15.624  20.898  1.00  7.41           C  
ATOM   1319  CG  HIS A 166      25.471  15.785  21.462  1.00 12.51           C  
ATOM   1320  ND1 HIS A 166      25.292  16.174  22.775  1.00 13.41           N  
ATOM   1321  CD2 HIS A 166      24.240  15.662  20.892  1.00 13.68           C  
ATOM   1322  CE1 HIS A 166      23.976  16.285  22.989  1.00 13.08           C  
ATOM   1323  NE2 HIS A 166      23.313  16.019  21.875  1.00 13.17           N  
ATOM   1324  N   THR A 167      26.250  13.095  22.820  1.00  6.71           N  
ATOM   1325  CA  THR A 167      25.614  11.806  22.963  1.00  6.28           C  
ATOM   1326  C   THR A 167      24.155  12.079  23.334  1.00 10.97           C  
ATOM   1327  O   THR A 167      23.848  12.894  24.221  1.00 11.52           O  
ATOM   1328  CB  THR A 167      26.274  11.037  24.147  1.00 10.44           C  
ATOM   1329  OG1 THR A 167      27.680  10.784  23.897  1.00 10.92           O  
ATOM   1330  CG2 THR A 167      25.576   9.693  24.386  1.00 11.50           C  
ATOM   1331  N   ALA A 168      23.223  11.451  22.645  1.00  7.25           N  
ATOM   1332  CA  ALA A 168      21.805  11.609  22.955  1.00  7.54           C  
ATOM   1333  C   ALA A 168      21.421  10.289  23.577  1.00  7.00           C  
ATOM   1334  O   ALA A 168      21.895   9.233  23.158  1.00 10.38           O  
ATOM   1335  CB  ALA A 168      20.999  11.766  21.671  1.00  9.48           C  
ATOM   1336  N   THR A 169      20.563  10.345  24.636  1.00  7.17           N  
ATOM   1337  CA  THR A 169      20.277   9.181  25.432  1.00  9.74           C  
ATOM   1338  C   THR A 169      18.823   8.867  25.618  1.00 13.50           C  
ATOM   1339  O   THR A 169      18.539   7.999  26.437  1.00 16.96           O  
ATOM   1340  CB  THR A 169      20.753   9.450  26.905  1.00 12.34           C  
ATOM   1341  OG1 THR A 169      20.223  10.712  27.366  1.00 12.74           O  
ATOM   1342  CG2 THR A 169      22.283   9.600  26.917  1.00 15.57           C  
ATOM   1343  N   ALA A 170      17.911   9.516  24.940  1.00 10.37           N  
ATOM   1344  CA  ALA A 170      16.499   9.208  25.188  1.00 13.93           C  
ATOM   1345  C   ALA A 170      15.691   9.309  23.904  1.00 12.32           C  
ATOM   1346  O   ALA A 170      16.025  10.115  23.070  1.00 12.06           O  
ATOM   1347  CB  ALA A 170      15.933  10.286  26.132  1.00 13.55           C  
ATOM   1348  N   ASN A 171      14.642   8.521  23.787  1.00 11.51           N  
ATOM   1349  CA  ASN A 171      13.728   8.592  22.662  1.00  9.78           C  
ATOM   1350  C   ASN A 171      14.449   8.526  21.332  1.00  8.18           C  
ATOM   1351  O   ASN A 171      14.232   9.342  20.432  1.00 11.96           O  
ATOM   1352  CB  ASN A 171      13.065   9.978  22.807  1.00 14.60           C  
ATOM   1353  CG AASN A 171      12.287  10.075  24.112  0.50 19.51           C  
ATOM   1354  CG BASN A 171      11.754  10.059  22.036  0.50 20.71           C  
ATOM   1355  OD1AASN A 171      11.726   9.089  24.606  0.50 19.84           O  
ATOM   1356  OD1BASN A 171      11.253   9.046  21.520  0.50 23.34           O  
ATOM   1357  ND2AASN A 171      12.324  11.241  24.729  0.50 22.60           N  
ATOM   1358  ND2BASN A 171      11.198  11.266  21.932  0.50 24.96           N  
ATOM   1359  N   ILE A 172      15.310   7.538  21.240  1.00  8.22           N  
ATOM   1360  CA  ILE A 172      16.120   7.405  20.051  1.00  6.07           C  
ATOM   1361  C   ILE A 172      15.275   6.874  18.890  1.00 10.22           C  
ATOM   1362  O   ILE A 172      14.497   5.921  19.009  1.00  8.86           O  
ATOM   1363  CB  ILE A 172      17.169   6.370  20.428  1.00 10.21           C  
ATOM   1364  CG1 ILE A 172      18.029   6.864  21.630  1.00 13.25           C  
ATOM   1365  CG2 ILE A 172      18.021   5.987  19.196  1.00  8.60           C  
ATOM   1366  CD1 ILE A 172      18.683   8.227  21.452  1.00 12.04           C  
ATOM   1367  N   PRO A 173      15.484   7.390  17.684  1.00  9.74           N  
ATOM   1368  CA  PRO A 173      14.741   6.875  16.545  1.00  8.23           C  
ATOM   1369  C   PRO A 173      14.940   5.372  16.321  1.00  9.70           C  
ATOM   1370  O   PRO A 173      15.966   4.779  16.623  1.00  8.38           O  
ATOM   1371  CB  PRO A 173      15.333   7.634  15.357  1.00 13.62           C  
ATOM   1372  CG  PRO A 173      15.938   8.880  15.970  1.00 13.96           C  
ATOM   1373  CD  PRO A 173      16.421   8.490  17.349  1.00  8.46           C  
ATOM   1374  N   SER A 174      13.905   4.711  15.764  1.00  7.29           N  
ATOM   1375  CA  SER A 174      14.007   3.260  15.585  1.00  8.64           C  
ATOM   1376  C   SER A 174      13.667   2.814  14.164  1.00  6.67           C  
ATOM   1377  O   SER A 174      13.769   1.632  13.886  1.00 12.26           O  
ATOM   1378  CB  SER A 174      12.995   2.574  16.539  1.00  9.33           C  
ATOM   1379  OG  SER A 174      11.719   3.204  16.378  1.00 12.24           O  
ATOM   1380  N   THR A 175      13.315   3.739  13.280  1.00  5.10           N  
ATOM   1381  CA  THR A 175      12.902   3.260  11.950  1.00  8.39           C  
ATOM   1382  C   THR A 175      13.976   3.502  10.895  1.00  4.35           C  
ATOM   1383  O   THR A 175      14.386   4.638  10.766  1.00  7.95           O  
ATOM   1384  CB  THR A 175      11.643   4.041  11.530  1.00 11.88           C  
ATOM   1385  OG1 THR A 175      10.726   4.118  12.649  1.00 12.24           O  
ATOM   1386  CG2 THR A 175      10.973   3.352  10.351  1.00  9.20           C  
ATOM   1387  N   PRO A 176      14.358   2.460  10.193  1.00  7.90           N  
ATOM   1388  CA  PRO A 176      15.424   2.584   9.161  1.00  8.38           C  
ATOM   1389  C   PRO A 176      15.031   3.629   8.127  1.00  9.30           C  
ATOM   1390  O   PRO A 176      13.841   3.756   7.804  1.00 10.01           O  
ATOM   1391  CB  PRO A 176      15.631   1.211   8.531  1.00 10.07           C  
ATOM   1392  CG  PRO A 176      14.933   0.266   9.496  1.00 14.75           C  
ATOM   1393  CD  PRO A 176      13.932   1.059  10.339  1.00  9.33           C  
ATOM   1394  N   GLY A 177      16.008   4.427   7.660  1.00  6.93           N  
ATOM   1395  CA  GLY A 177      15.610   5.499   6.782  1.00  7.64           C  
ATOM   1396  C   GLY A 177      16.618   5.610   5.663  1.00  7.91           C  
ATOM   1397  O   GLY A 177      17.572   4.843   5.599  1.00  7.54           O  
ATOM   1398  N   LYS A 178      16.364   6.579   4.789  1.00  8.18           N  
ATOM   1399  CA  LYS A 178      17.318   6.802   3.671  1.00  5.22           C  
ATOM   1400  C   LYS A 178      18.425   7.767   4.124  1.00  6.58           C  
ATOM   1401  O   LYS A 178      18.180   8.642   4.966  1.00  8.55           O  
ATOM   1402  CB  LYS A 178      16.588   7.470   2.523  1.00  5.87           C  
ATOM   1403  CG  LYS A 178      15.599   6.494   1.902  1.00 10.78           C  
ATOM   1404  CD  LYS A 178      14.762   7.235   0.860  1.00 21.91           C  
ATOM   1405  CE  LYS A 178      14.430   6.458  -0.405  1.00 33.51           C  
ATOM   1406  NZ  LYS A 178      13.292   7.049  -1.123  1.00 42.41           N  
ATOM   1407  N   ILE A 179      19.598   7.593   3.508  1.00  5.59           N  
ATOM   1408  CA  ILE A 179      20.715   8.492   3.757  1.00  8.01           C  
ATOM   1409  C   ILE A 179      20.538   9.657   2.802  1.00  6.95           C  
ATOM   1410  O   ILE A 179      20.316   9.434   1.616  1.00  7.96           O  
ATOM   1411  CB  ILE A 179      22.041   7.792   3.546  1.00  7.31           C  
ATOM   1412  CG1 ILE A 179      22.244   6.738   4.632  1.00  8.20           C  
ATOM   1413  CG2 ILE A 179      23.129   8.854   3.648  1.00  7.37           C  
ATOM   1414  CD1 ILE A 179      23.441   5.838   4.299  1.00  8.41           C  
ATOM   1415  N   MET A 180      20.503  10.892   3.292  1.00  4.64           N  
ATOM   1416  CA  MET A 180      20.284  12.040   2.424  1.00  8.30           C  
ATOM   1417  C   MET A 180      21.305  13.128   2.646  1.00  8.42           C  
ATOM   1418  O   MET A 180      21.850  13.257   3.759  1.00  6.78           O  
ATOM   1419  CB  MET A 180      18.859  12.610   2.680  1.00  8.77           C  
ATOM   1420  CG  MET A 180      17.849  11.467   2.542  1.00  8.06           C  
ATOM   1421  SD  MET A 180      16.271  12.323   2.463  1.00 14.68           S  
ATOM   1422  CE AMET A 180      15.241  10.886   2.142  0.75  5.55           C  
ATOM   1423  CE BMET A 180      16.707  13.960   1.865  0.25 11.20           C  
ATOM   1424  N   MET A 181      21.520  13.962   1.610  1.00  5.44           N  
ATOM   1425  CA  MET A 181      22.471  15.088   1.719  1.00  4.53           C  
ATOM   1426  C   MET A 181      21.779  16.192   0.934  1.00  8.79           C  
ATOM   1427  O   MET A 181      21.209  15.901  -0.144  1.00  7.09           O  
ATOM   1428  CB  MET A 181      23.820  14.761   1.030  1.00  9.33           C  
ATOM   1429  CG  MET A 181      24.661  13.780   1.844  1.00 15.16           C  
ATOM   1430  SD  MET A 181      25.725  12.766   0.769  1.00 20.61           S  
ATOM   1431  CE  MET A 181      24.520  11.486   0.462  1.00 18.77           C  
ATOM   1432  N   ASN A 182      21.743  17.392   1.456  1.00  5.56           N  
ATOM   1433  CA  ASN A 182      21.092  18.444   0.707  1.00  3.98           C  
ATOM   1434  C   ASN A 182      21.691  19.797   1.043  1.00  6.39           C  
ATOM   1435  O   ASN A 182      22.493  19.941   1.976  1.00  7.38           O  
ATOM   1436  CB  ASN A 182      19.573  18.353   0.770  1.00  6.75           C  
ATOM   1437  CG  ASN A 182      18.955  18.644   2.128  1.00  9.34           C  
ATOM   1438  OD1 ASN A 182      19.619  19.276   2.983  1.00 10.33           O  
ATOM   1439  ND2 ASN A 182      17.706  18.204   2.286  1.00  7.16           N  
ATOM   1440  N   LEU A 183      21.403  20.830   0.242  1.00  5.15           N  
ATOM   1441  CA  LEU A 183      21.926  22.166   0.366  1.00  5.03           C  
ATOM   1442  C   LEU A 183      20.738  23.029  -0.051  1.00  7.00           C  
ATOM   1443  O   LEU A 183      20.135  22.797  -1.079  1.00  9.86           O  
ATOM   1444  CB  LEU A 183      23.153  22.378  -0.571  1.00  4.47           C  
ATOM   1445  CG  LEU A 183      23.541  23.843  -0.789  1.00 10.14           C  
ATOM   1446  CD1 LEU A 183      24.076  24.415   0.506  1.00 11.93           C  
ATOM   1447  CD2 LEU A 183      24.665  23.977  -1.835  1.00 11.71           C  
ATOM   1448  N   TRP A 184      20.317  23.944   0.801  1.00  7.31           N  
ATOM   1449  CA  TRP A 184      19.117  24.719   0.511  1.00  7.81           C  
ATOM   1450  C   TRP A 184      19.138  26.023   1.279  1.00  7.51           C  
ATOM   1451  O   TRP A 184      19.821  26.164   2.274  1.00  8.16           O  
ATOM   1452  CB  TRP A 184      17.834  23.875   0.855  1.00  5.79           C  
ATOM   1453  CG  TRP A 184      17.811  23.289   2.240  1.00  7.74           C  
ATOM   1454  CD1 TRP A 184      18.427  22.139   2.643  1.00  7.16           C  
ATOM   1455  CD2 TRP A 184      17.228  23.891   3.425  1.00  7.20           C  
ATOM   1456  NE1 TRP A 184      18.201  21.937   4.005  1.00  7.45           N  
ATOM   1457  CE2 TRP A 184      17.489  23.012   4.490  1.00  8.51           C  
ATOM   1458  CE3 TRP A 184      16.426  25.037   3.613  1.00  7.86           C  
ATOM   1459  CZ2 TRP A 184      16.959  23.250   5.761  1.00 12.29           C  
ATOM   1460  CZ3 TRP A 184      15.923  25.275   4.880  1.00 13.00           C  
ATOM   1461  CH2 TRP A 184      16.223  24.423   5.944  1.00 12.79           C  
ATOM   1462  N   ASN A 185      18.357  26.974   0.798  1.00  7.01           N  
ATOM   1463  CA  ASN A 185      18.223  28.284   1.427  1.00  8.26           C  
ATOM   1464  C   ASN A 185      16.844  28.371   2.088  1.00  8.47           C  
ATOM   1465  O   ASN A 185      15.832  27.872   1.530  1.00  9.95           O  
ATOM   1466  CB  ASN A 185      18.299  29.459   0.410  1.00 10.05           C  
ATOM   1467  CG  ASN A 185      17.274  29.357  -0.734  1.00  8.25           C  
ATOM   1468  OD1 ASN A 185      16.421  30.264  -0.940  1.00 13.79           O  
ATOM   1469  ND2 ASN A 185      17.426  28.330  -1.547  1.00  6.95           N  
ATOM   1470  N   GLY A 186      16.717  28.995   3.253  1.00 10.56           N  
ATOM   1471  CA  GLY A 186      15.347  28.961   3.827  1.00  7.26           C  
ATOM   1472  C   GLY A 186      14.676  30.316   3.746  1.00  9.16           C  
ATOM   1473  O   GLY A 186      15.234  31.313   3.343  1.00 12.74           O  
ATOM   1474  N   THR A 187      13.436  30.330   4.194  1.00 14.34           N  
ATOM   1475  CA  THR A 187      12.630  31.537   4.328  1.00 11.75           C  
ATOM   1476  C   THR A 187      11.778  31.318   5.583  1.00 14.31           C  
ATOM   1477  O   THR A 187      11.394  30.187   5.920  1.00 13.05           O  
ATOM   1478  CB  THR A 187      11.749  31.735   3.099  1.00 17.34           C  
ATOM   1479  OG1 THR A 187      11.080  32.967   3.194  1.00 21.23           O  
ATOM   1480  CG2 THR A 187      10.752  30.592   3.009  1.00 21.37           C  
ATOM   1481  N   GLY A 188      11.482  32.391   6.308  1.00 12.55           N  
ATOM   1482  CA  GLY A 188      10.618  32.169   7.459  1.00 10.20           C  
ATOM   1483  C   GLY A 188      11.397  31.720   8.700  1.00 19.14           C  
ATOM   1484  O   GLY A 188      10.793  31.520   9.760  1.00 20.43           O  
ATOM   1485  N   VAL A 189      12.710  31.570   8.612  1.00 16.95           N  
ATOM   1486  CA  VAL A 189      13.492  31.077   9.760  1.00 15.78           C  
ATOM   1487  C   VAL A 189      14.746  31.864   9.979  1.00 14.19           C  
ATOM   1488  O   VAL A 189      15.815  31.293  10.248  1.00 14.58           O  
ATOM   1489  CB  VAL A 189      13.901  29.620   9.545  1.00 14.82           C  
ATOM   1490  CG1 VAL A 189      12.597  28.840   9.649  1.00 20.72           C  
ATOM   1491  CG2 VAL A 189      14.490  29.391   8.150  1.00 14.65           C  
ATOM   1492  N   ASP A 190      14.604  33.165   9.805  1.00 13.25           N  
ATOM   1493  CA  ASP A 190      15.772  34.017   9.897  1.00 13.19           C  
ATOM   1494  C   ASP A 190      16.519  33.895  11.214  1.00 16.14           C  
ATOM   1495  O   ASP A 190      17.730  34.028  11.288  1.00 14.59           O  
ATOM   1496  CB  ASP A 190      15.432  35.500   9.687  1.00 18.59           C  
ATOM   1497  CG  ASP A 190      15.013  35.748   8.265  1.00 23.68           C  
ATOM   1498  OD1 ASP A 190      14.919  34.887   7.417  1.00 23.00           O  
ATOM   1499  OD2 ASP A 190      14.697  36.974   8.032  1.00 30.47           O  
ATOM   1500  N   ASP A 191      15.773  33.670  12.267  1.00 17.28           N  
ATOM   1501  CA  ASP A 191      16.320  33.538  13.616  1.00 21.24           C  
ATOM   1502  C   ASP A 191      17.231  32.334  13.688  1.00 19.78           C  
ATOM   1503  O   ASP A 191      18.200  32.305  14.438  1.00 23.01           O  
ATOM   1504  CB  ASP A 191      15.072  33.263  14.485  1.00 37.15           C  
ATOM   1505  CG  ASP A 191      14.032  32.643  13.515  1.00 60.90           C  
ATOM   1506  OD1 ASP A 191      13.999  31.427  13.267  1.00 63.93           O  
ATOM   1507  OD2 ASP A 191      13.262  33.515  12.846  1.00 66.16           O  
ATOM   1508  N   TRP A 192      16.906  31.289  12.943  1.00 12.48           N  
ATOM   1509  CA  TRP A 192      17.715  30.098  12.968  1.00 11.54           C  
ATOM   1510  C   TRP A 192      18.872  30.113  11.979  1.00 13.09           C  
ATOM   1511  O   TRP A 192      20.042  29.856  12.279  1.00 14.44           O  
ATOM   1512  CB  TRP A 192      16.825  28.911  12.561  1.00 15.07           C  
ATOM   1513  CG  TRP A 192      17.508  27.570  12.511  1.00 12.66           C  
ATOM   1514  CD1 TRP A 192      18.511  27.102  13.323  1.00 18.54           C  
ATOM   1515  CD2 TRP A 192      17.235  26.515  11.546  1.00 12.88           C  
ATOM   1516  NE1 TRP A 192      18.815  25.779  12.965  1.00 20.04           N  
ATOM   1517  CE2 TRP A 192      18.069  25.405  11.864  1.00 13.76           C  
ATOM   1518  CE3 TRP A 192      16.332  26.392  10.493  1.00 15.12           C  
ATOM   1519  CZ2 TRP A 192      18.021  24.216  11.140  1.00 16.71           C  
ATOM   1520  CZ3 TRP A 192      16.294  25.221   9.751  1.00 18.36           C  
ATOM   1521  CH2 TRP A 192      17.138  24.139  10.067  1.00 20.47           C  
ATOM   1522  N   LEU A 193      18.548  30.431  10.740  1.00 12.32           N  
ATOM   1523  CA  LEU A 193      19.567  30.357   9.699  1.00 12.59           C  
ATOM   1524  C   LEU A 193      20.198  31.683   9.297  1.00 11.72           C  
ATOM   1525  O   LEU A 193      21.167  31.684   8.526  1.00 12.31           O  
ATOM   1526  CB  LEU A 193      18.868  29.826   8.406  1.00 14.39           C  
ATOM   1527  CG  LEU A 193      18.342  28.382   8.501  1.00 16.31           C  
ATOM   1528  CD1 LEU A 193      18.006  27.894   7.075  1.00 14.78           C  
ATOM   1529  CD2 LEU A 193      19.428  27.497   9.119  1.00 15.55           C  
ATOM   1530  N   GLY A 194      19.643  32.797   9.761  1.00 13.15           N  
ATOM   1531  CA  GLY A 194      20.036  34.105   9.281  1.00 12.08           C  
ATOM   1532  C   GLY A 194      19.198  34.379   8.024  1.00 13.43           C  
ATOM   1533  O   GLY A 194      18.564  33.492   7.446  1.00 14.48           O  
ATOM   1534  N   SER A 195      19.232  35.601   7.531  1.00 14.79           N  
ATOM   1535  CA  SER A 195      18.485  35.899   6.347  1.00 14.40           C  
ATOM   1536  C   SER A 195      19.300  35.497   5.130  1.00 13.16           C  
ATOM   1537  O   SER A 195      20.493  35.727   5.105  1.00 16.61           O  
ATOM   1538  CB  SER A 195      18.296  37.405   6.311  1.00 20.10           C  
ATOM   1539  OG  SER A 195      17.378  37.679   5.263  1.00 32.23           O  
ATOM   1540  N   TYR A 196      18.696  34.907   4.086  1.00 11.71           N  
ATOM   1541  CA  TYR A 196      19.475  34.539   2.908  1.00 10.45           C  
ATOM   1542  C   TYR A 196      19.572  35.789   2.033  1.00 16.45           C  
ATOM   1543  O   TYR A 196      18.588  36.436   1.819  1.00 18.53           O  
ATOM   1544  CB  TYR A 196      18.761  33.436   2.130  1.00 10.79           C  
ATOM   1545  CG  TYR A 196      19.516  33.036   0.864  1.00 13.16           C  
ATOM   1546  CD1 TYR A 196      20.887  32.751   0.824  1.00 10.63           C  
ATOM   1547  CD2 TYR A 196      18.784  32.924  -0.322  1.00  9.64           C  
ATOM   1548  CE1 TYR A 196      21.533  32.378  -0.358  1.00 13.10           C  
ATOM   1549  CE2 TYR A 196      19.393  32.567  -1.523  1.00  7.48           C  
ATOM   1550  CZ  TYR A 196      20.761  32.304  -1.527  1.00 13.29           C  
ATOM   1551  OH  TYR A 196      21.335  31.970  -2.713  1.00 13.63           O  
ATOM   1552  N   ASN A 197      20.739  36.160   1.562  1.00 14.08           N  
ATOM   1553  CA  ASN A 197      20.954  37.357   0.754  1.00 21.37           C  
ATOM   1554  C   ASN A 197      21.036  37.083  -0.741  1.00 19.67           C  
ATOM   1555  O   ASN A 197      21.438  37.938  -1.523  1.00 20.47           O  
ATOM   1556  CB  ASN A 197      22.266  38.058   1.180  1.00 17.82           C  
ATOM   1557  CG  ASN A 197      23.453  37.128   1.105  1.00 17.81           C  
ATOM   1558  OD1 ASN A 197      23.384  35.948   0.728  1.00 14.32           O  
ATOM   1559  ND2 ASN A 197      24.568  37.661   1.521  1.00 21.00           N  
ATOM   1560  N   GLY A 198      20.672  35.889  -1.166  1.00 14.99           N  
ATOM   1561  CA  GLY A 198      20.697  35.685  -2.591  1.00 16.23           C  
ATOM   1562  C   GLY A 198      22.032  35.385  -3.191  1.00 14.32           C  
ATOM   1563  O   GLY A 198      22.094  35.204  -4.402  1.00 15.39           O  
ATOM   1564  N   ALA A 199      23.090  35.237  -2.399  1.00 12.35           N  
ATOM   1565  CA  ALA A 199      24.372  34.955  -2.986  1.00 13.99           C  
ATOM   1566  C   ALA A 199      24.377  33.616  -3.671  1.00 13.16           C  
ATOM   1567  O   ALA A 199      23.849  32.650  -3.118  1.00 14.70           O  
ATOM   1568  CB  ALA A 199      25.475  34.992  -1.923  1.00 13.79           C  
ATOM   1569  N   ASN A 200      25.007  33.526  -4.861  1.00 11.07           N  
ATOM   1570  CA  ASN A 200      25.055  32.245  -5.602  1.00 10.44           C  
ATOM   1571  C   ASN A 200      26.093  32.353  -6.689  1.00 13.53           C  
ATOM   1572  O   ASN A 200      26.383  33.433  -7.145  1.00 17.99           O  
ATOM   1573  CB  ASN A 200      23.707  31.860  -6.264  1.00 15.01           C  
ATOM   1574  CG  ASN A 200      23.322  32.883  -7.317  1.00 21.88           C  
ATOM   1575  OD1 ASN A 200      22.830  33.964  -7.003  1.00 23.96           O  
ATOM   1576  ND2 ASN A 200      23.682  32.667  -8.565  1.00 19.57           N  
ATOM   1577  N   PRO A 201      26.647  31.294  -7.165  1.00 13.33           N  
ATOM   1578  CA  PRO A 201      26.369  29.928  -6.756  1.00 12.87           C  
ATOM   1579  C   PRO A 201      27.090  29.562  -5.478  1.00 14.56           C  
ATOM   1580  O   PRO A 201      28.136  30.161  -5.185  1.00 13.70           O  
ATOM   1581  CB  PRO A 201      26.962  29.044  -7.868  1.00 13.25           C  
ATOM   1582  CG  PRO A 201      27.995  29.940  -8.527  1.00 16.32           C  
ATOM   1583  CD  PRO A 201      27.587  31.391  -8.293  1.00 15.17           C  
ATOM   1584  N   LEU A 202      26.542  28.564  -4.767  1.00 11.43           N  
ATOM   1585  CA  LEU A 202      27.164  28.090  -3.541  1.00 11.27           C  
ATOM   1586  C   LEU A 202      27.247  26.613  -3.669  1.00  9.43           C  
ATOM   1587  O   LEU A 202      26.350  26.030  -4.263  1.00  8.30           O  
ATOM   1588  CB  LEU A 202      26.307  28.476  -2.294  1.00 13.11           C  
ATOM   1589  CG  LEU A 202      26.249  29.979  -1.979  1.00 14.05           C  
ATOM   1590  CD1 LEU A 202      25.125  30.277  -1.000  1.00 13.27           C  
ATOM   1591  CD2 LEU A 202      27.611  30.374  -1.400  1.00 18.11           C  
ATOM   1592  N   TYR A 203      28.302  25.992  -3.093  1.00  9.78           N  
ATOM   1593  CA  TYR A 203      28.410  24.539  -3.192  1.00 10.21           C  
ATOM   1594  C   TYR A 203      28.735  23.833  -1.897  1.00 12.15           C  
ATOM   1595  O   TYR A 203      29.526  24.336  -1.105  1.00 12.51           O  
ATOM   1596  CB  TYR A 203      29.548  24.085  -4.158  1.00 12.61           C  
ATOM   1597  CG  TYR A 203      29.331  24.669  -5.529  1.00 15.15           C  
ATOM   1598  CD1 TYR A 203      28.430  24.056  -6.406  1.00 11.60           C  
ATOM   1599  CD2 TYR A 203      29.981  25.858  -5.862  1.00 16.58           C  
ATOM   1600  CE1 TYR A 203      28.269  24.589  -7.684  1.00 14.66           C  
ATOM   1601  CE2 TYR A 203      29.827  26.403  -7.137  1.00 17.45           C  
ATOM   1602  CZ  TYR A 203      28.966  25.743  -8.014  1.00 18.68           C  
ATOM   1603  OH  TYR A 203      28.714  26.263  -9.242  1.00 25.71           O  
ATOM   1604  N   ALA A 204      28.226  22.641  -1.718  1.00  9.31           N  
ATOM   1605  CA  ALA A 204      28.664  21.853  -0.585  1.00  7.53           C  
ATOM   1606  C   ALA A 204      29.269  20.616  -1.268  1.00  9.04           C  
ATOM   1607  O   ALA A 204      28.709  20.117  -2.234  1.00 11.81           O  
ATOM   1608  CB  ALA A 204      27.508  21.389   0.282  1.00  5.84           C  
ATOM   1609  N   GLU A 205      30.366  20.086  -0.769  1.00  5.58           N  
ATOM   1610  CA  GLU A 205      30.958  18.898  -1.380  1.00  6.60           C  
ATOM   1611  C   GLU A 205      31.049  17.728  -0.445  1.00  9.20           C  
ATOM   1612  O   GLU A 205      31.205  17.943   0.744  1.00  9.09           O  
ATOM   1613  CB  GLU A 205      32.388  19.218  -1.824  1.00  9.79           C  
ATOM   1614  CG  GLU A 205      32.348  20.406  -2.820  1.00 12.90           C  
ATOM   1615  CD  GLU A 205      33.699  20.866  -3.317  1.00 20.80           C  
ATOM   1616  OE1 GLU A 205      34.656  20.001  -3.174  1.00 24.09           O  
ATOM   1617  OE2 GLU A 205      33.875  21.968  -3.744  1.00 26.63           O  
ATOM   1618  N   TYR A 206      30.933  16.513  -0.970  1.00  5.10           N  
ATOM   1619  CA  TYR A 206      30.998  15.292  -0.195  1.00  6.49           C  
ATOM   1620  C   TYR A 206      32.035  14.408  -0.866  1.00  9.19           C  
ATOM   1621  O   TYR A 206      31.906  14.124  -2.043  1.00 10.38           O  
ATOM   1622  CB  TYR A 206      29.611  14.581  -0.138  1.00  4.63           C  
ATOM   1623  CG  TYR A 206      28.501  15.489   0.421  1.00  8.39           C  
ATOM   1624  CD1 TYR A 206      27.966  16.529  -0.332  1.00  8.21           C  
ATOM   1625  CD2 TYR A 206      28.056  15.340   1.742  1.00  8.06           C  
ATOM   1626  CE1 TYR A 206      27.073  17.450   0.211  1.00  7.88           C  
ATOM   1627  CE2 TYR A 206      27.069  16.172   2.270  1.00  8.17           C  
ATOM   1628  CZ  TYR A 206      26.590  17.236   1.504  1.00  8.35           C  
ATOM   1629  OH  TYR A 206      25.619  18.117   2.004  1.00  8.69           O  
ATOM   1630  N   ASP A 207      33.055  13.931  -0.184  1.00  6.02           N  
ATOM   1631  CA  ASP A 207      34.046  13.088  -0.825  1.00  4.14           C  
ATOM   1632  C   ASP A 207      33.734  11.618  -0.763  1.00  8.35           C  
ATOM   1633  O   ASP A 207      34.027  10.783  -1.622  1.00  6.82           O  
ATOM   1634  CB  ASP A 207      35.382  13.411  -0.145  1.00  6.10           C  
ATOM   1635  CG  ASP A 207      36.549  12.933  -0.987  1.00 13.52           C  
ATOM   1636  OD1 ASP A 207      36.472  12.390  -2.076  1.00 11.83           O  
ATOM   1637  OD2 ASP A 207      37.665  12.953  -0.326  1.00 13.64           O  
ATOM   1638  N   TRP A 208      33.077  11.208   0.347  1.00  7.44           N  
ATOM   1639  CA  TRP A 208      32.739   9.831   0.551  1.00  4.70           C  
ATOM   1640  C   TRP A 208      31.667   9.705   1.652  1.00  5.24           C  
ATOM   1641  O   TRP A 208      31.548  10.591   2.492  1.00  6.35           O  
ATOM   1642  CB  TRP A 208      33.962   8.851   0.724  1.00  4.99           C  
ATOM   1643  CG  TRP A 208      34.866   9.210   1.862  1.00  8.17           C  
ATOM   1644  CD1 TRP A 208      36.035   9.896   1.758  1.00 10.14           C  
ATOM   1645  CD2 TRP A 208      34.707   8.915   3.276  1.00 10.97           C  
ATOM   1646  NE1 TRP A 208      36.616  10.054   2.998  1.00  9.20           N  
ATOM   1647  CE2 TRP A 208      35.835   9.462   3.954  1.00  9.89           C  
ATOM   1648  CE3 TRP A 208      33.704   8.281   4.030  1.00 14.59           C  
ATOM   1649  CZ2 TRP A 208      35.970   9.382   5.370  1.00 11.03           C  
ATOM   1650  CZ3 TRP A 208      33.817   8.198   5.431  1.00 15.22           C  
ATOM   1651  CH2 TRP A 208      34.953   8.750   6.055  1.00 11.10           C  
ATOM   1652  N   VAL A 209      31.028   8.538   1.683  1.00  4.56           N  
ATOM   1653  CA  VAL A 209      30.023   8.246   2.723  1.00  6.35           C  
ATOM   1654  C   VAL A 209      30.284   6.809   3.076  1.00 10.42           C  
ATOM   1655  O   VAL A 209      30.610   6.023   2.161  1.00  8.81           O  
ATOM   1656  CB  VAL A 209      28.550   8.379   2.207  1.00  9.57           C  
ATOM   1657  CG1 VAL A 209      27.556   7.732   3.217  1.00 12.32           C  
ATOM   1658  CG2 VAL A 209      28.202   9.853   1.973  1.00  7.93           C  
ATOM   1659  N   LYS A 210      30.216   6.455   4.350  1.00  7.48           N  
ATOM   1660  CA  LYS A 210      30.412   5.058   4.674  1.00  5.55           C  
ATOM   1661  C   LYS A 210      29.367   4.666   5.723  1.00  9.42           C  
ATOM   1662  O   LYS A 210      29.092   5.450   6.626  1.00 10.04           O  
ATOM   1663  CB  LYS A 210      31.779   4.932   5.311  1.00  7.65           C  
ATOM   1664  CG  LYS A 210      32.173   3.497   5.627  1.00 11.32           C  
ATOM   1665  CD  LYS A 210      33.528   3.506   6.333  1.00 25.85           C  
ATOM   1666  CE  LYS A 210      34.377   2.288   5.983  1.00 40.85           C  
ATOM   1667  NZ  LYS A 210      35.001   1.645   7.163  1.00 47.78           N  
ATOM   1668  N   TYR A 211      28.830   3.448   5.644  1.00  7.32           N  
ATOM   1669  CA  TYR A 211      27.859   2.990   6.640  1.00  7.91           C  
ATOM   1670  C   TYR A 211      28.344   1.652   7.056  1.00  9.10           C  
ATOM   1671  O   TYR A 211      28.620   0.823   6.181  1.00  8.88           O  
ATOM   1672  CB  TYR A 211      26.421   2.930   6.048  1.00  7.62           C  
ATOM   1673  CG  TYR A 211      25.539   2.086   6.929  1.00  9.10           C  
ATOM   1674  CD1 TYR A 211      25.154   2.514   8.196  1.00  7.37           C  
ATOM   1675  CD2 TYR A 211      25.118   0.848   6.460  1.00  8.38           C  
ATOM   1676  CE1 TYR A 211      24.325   1.694   8.968  1.00  8.62           C  
ATOM   1677  CE2 TYR A 211      24.348  -0.005   7.255  1.00 10.10           C  
ATOM   1678  CZ  TYR A 211      23.927   0.437   8.510  1.00 11.81           C  
ATOM   1679  OH  TYR A 211      23.111  -0.395   9.265  1.00 11.61           O  
ATOM   1680  N   THR A 212      28.465   1.461   8.384  1.00  7.32           N  
ATOM   1681  CA  THR A 212      28.907   0.150   8.886  1.00  8.12           C  
ATOM   1682  C   THR A 212      27.792  -0.423   9.760  1.00 10.53           C  
ATOM   1683  O   THR A 212      27.458   0.140  10.791  1.00  8.76           O  
ATOM   1684  CB  THR A 212      30.206   0.350   9.711  1.00  9.68           C  
ATOM   1685  OG1 THR A 212      31.191   0.915   8.859  1.00 11.48           O  
ATOM   1686  CG2 THR A 212      30.761  -0.999  10.082  1.00 12.48           C  
ATOM   1687  N   SER A 213      27.203  -1.525   9.332  1.00 10.83           N  
ATOM   1688  CA  SER A 213      26.122  -2.085  10.121  1.00 14.72           C  
ATOM   1689  C   SER A 213      26.640  -2.835  11.340  1.00 14.40           C  
ATOM   1690  O   SER A 213      27.837  -3.140  11.487  1.00 13.52           O  
ATOM   1691  CB  SER A 213      25.176  -3.011   9.319  1.00 17.90           C  
ATOM   1692  OG  SER A 213      25.931  -4.174   9.152  1.00 20.37           O  
ATOM   1693  N   ASN A 214      25.692  -3.135  12.236  1.00 14.22           N  
ATOM   1694  CA  ASN A 214      26.124  -3.921  13.384  1.00 21.52           C  
ATOM   1695  C   ASN A 214      26.388  -5.347  12.872  1.00 27.06           C  
ATOM   1696  O   ASN A 214      27.192  -6.036  13.560  1.00 29.91           O  
ATOM   1697  CB  ASN A 214      25.026  -3.918  14.465  1.00 20.30           C  
ATOM   1698  CG  ASN A 214      24.911  -2.568  15.128  1.00 18.97           C  
ATOM   1699  OD1 ASN A 214      25.854  -1.778  15.021  1.00 18.62           O  
ATOM   1700  ND2 ASN A 214      23.805  -2.329  15.828  1.00 17.07           N  
ATOM   1701  OXT ASN A 214      25.739  -5.673  11.835  1.00 26.74           O  
TER    1702      ASN A 214                                                      
MASTER      212    1    1    4   18    0    0    6 1904    1    2   17          
END                                                                             
