# Supplementary material for: Modeling of loops in proteins: a multi-method approach
Source: BMC Struct Biol. 2010 Feb 11;10:5. doi: 10.1186/1472-6807-10-5 (PMC2837870; doi:10.1186/1472-6807-10-5)
Supplement: Additional file 1 — Student t-test. Results from two sample paired t-test of Table 2. [file 1472-6807-10-5-S1.GZ › loop_test_data/2cmd_57-66.pdb]

HEADER    OXIDOREDUCTASE(NAD(A)-CHOH(D))          23-SEP-92   2CMD              
TITLE     THE CRYSTAL STRUCTURE OF E.COLI MALATE DEHYDROGENASE: A               
TITLE    2 COMPLEX OF THE APOENZYME AND CITRATE AT 1.87 ANGSTROMS               
TITLE    3 RESOLUTION                                                           
COMPND    MOL_ID: 1;                                                            
COMPND   2 MOLECULE: MALATE DEHYDROGENASE;                                      
COMPND   3 CHAIN: A;                                                            
COMPND   4 EC: 1.1.1.37;                                                        
COMPND   5 ENGINEERED: YES                                                      
SOURCE    MOL_ID: 1;                                                            
SOURCE   2 ORGANISM_SCIENTIFIC: ESCHERICHIA COLI                                
KEYWDS    OXIDOREDUCTASE(NAD(A)-CHOH(D))                                        
EXPDTA    X-RAY DIFFRACTION                                                     
AUTHOR    M.D.HALL,L.J.BANASZAK                                                 
REVDAT   2   01-APR-03 2CMD    1       JRNL                                     
REVDAT   1   31-OCT-93 2CMD    0                                                
JRNL        AUTH   M.D.HALL,D.G.LEVITT,L.J.BANASZAK                             
JRNL        TITL   CRYSTAL STRUCTURE OF ESCHERICHIA COLI MALATE                 
JRNL        TITL 2 DEHYDROGENASE. A COMPLEX OF THE APOENZYME AND                
JRNL        TITL 3 CITRATE AT 1.87 A RESOLUTION.                                
JRNL        REF    J.MOL.BIOL.                   V. 226   867 1992              
JRNL        REFN   ASTM JMOBAK  UK ISSN 0022-2836                               
REMARK   1                                                                      
REMARK   2                                                                      
REMARK   2 RESOLUTION. 1.87 ANGSTROMS.                                          
REMARK   3                                                                      
REMARK   3 REFINEMENT.                                                          
REMARK   3   PROGRAM     : X-PLOR                                               
REMARK   3   AUTHORS     : BRUNGER                                              
REMARK   3                                                                      
REMARK   3  DATA USED IN REFINEMENT.                                            
REMARK   3   RESOLUTION RANGE HIGH (ANGSTROMS) : 1.87                           
REMARK   3   RESOLUTION RANGE LOW  (ANGSTROMS) : 8.00                           
REMARK   3   DATA CUTOFF            (SIGMA(F)) : NULL                           
REMARK   3   DATA CUTOFF HIGH         (ABS(F)) : NULL                           
REMARK   3   DATA CUTOFF LOW          (ABS(F)) : NULL                           
REMARK   3   COMPLETENESS (WORKING+TEST)   (%) : NULL                           
REMARK   3   NUMBER OF REFLECTIONS             : NULL                           
REMARK   3                                                                      
REMARK   3  FIT TO DATA USED IN REFINEMENT.                                     
REMARK   3   CROSS-VALIDATION METHOD          : NULL                            
REMARK   3   FREE R VALUE TEST SET SELECTION  : NULL                            
REMARK   3   R VALUE            (WORKING SET) : 0.188                           
REMARK   3   FREE R VALUE                     : NULL                            
REMARK   3   FREE R VALUE TEST SET SIZE   (%) : NULL                            
REMARK   3   FREE R VALUE TEST SET COUNT      : NULL                            
REMARK   3   ESTIMATED ERROR OF FREE R VALUE  : NULL                            
REMARK   3                                                                      
REMARK   3  FIT IN THE HIGHEST RESOLUTION BIN.                                  
REMARK   3   TOTAL NUMBER OF BINS USED           : NULL                         
REMARK   3   BIN RESOLUTION RANGE HIGH       (A) : NULL                         
REMARK   3   BIN RESOLUTION RANGE LOW        (A) : NULL                         
REMARK   3   BIN COMPLETENESS (WORKING+TEST) (%) : NULL                         
REMARK   3   REFLECTIONS IN BIN    (WORKING SET) : NULL                         
REMARK   3   BIN R VALUE           (WORKING SET) : NULL                         
REMARK   3   BIN FREE R VALUE                    : NULL                         
REMARK   3   BIN FREE R VALUE TEST SET SIZE  (%) : NULL                         
REMARK   3   BIN FREE R VALUE TEST SET COUNT     : NULL                         
REMARK   3   ESTIMATED ERROR OF BIN FREE R VALUE : NULL                         
REMARK   3                                                                      
REMARK   3  NUMBER OF NON-HYDROGEN ATOMS USED IN REFINEMENT.                    
REMARK   3   PROTEIN ATOMS            : 2782                                    
REMARK   3   NUCLEIC ACID ATOMS       : 0                                       
REMARK   3   HETEROGEN ATOMS          : 15                                      
REMARK   3   SOLVENT ATOMS            : 282                                     
REMARK   3                                                                      
REMARK   3  B VALUES.                                                           
REMARK   3   FROM WILSON PLOT           (A**2) : NULL                           
REMARK   3   MEAN B VALUE      (OVERALL, A**2) : NULL                           
REMARK   3   OVERALL ANISOTROPIC B VALUE.                                       
REMARK   3    B11 (A**2) : NULL                                                 
REMARK   3    B22 (A**2) : NULL                                                 
REMARK   3    B33 (A**2) : NULL                                                 
REMARK   3    B12 (A**2) : NULL                                                 
REMARK   3    B13 (A**2) : NULL                                                 
REMARK   3    B23 (A**2) : NULL                                                 
REMARK   3                                                                      
REMARK   3  ESTIMATED COORDINATE ERROR.                                         
REMARK   3   ESD FROM LUZZATI PLOT        (A) : NULL                            
REMARK   3   ESD FROM SIGMAA              (A) : NULL                            
REMARK   3   LOW RESOLUTION CUTOFF        (A) : NULL                            
REMARK   3                                                                      
REMARK   3  CROSS-VALIDATED ESTIMATED COORDINATE ERROR.                         
REMARK   3   ESD FROM C-V LUZZATI PLOT    (A) : NULL                            
REMARK   3   ESD FROM C-V SIGMAA          (A) : NULL                            
REMARK   3                                                                      
REMARK   3  RMS DEVIATIONS FROM IDEAL VALUES.                                   
REMARK   3   BOND LENGTHS                 (A) : 0.013                           
REMARK   3   BOND ANGLES            (DEGREES) : 1.36                            
REMARK   3   DIHEDRAL ANGLES        (DEGREES) : 26.10                           
REMARK   3   IMPROPER ANGLES        (DEGREES) : 2.24                            
REMARK   3                                                                      
REMARK   3  ISOTROPIC THERMAL MODEL : NULL                                      
REMARK   3                                                                      
REMARK   3  ISOTROPIC THERMAL FACTOR RESTRAINTS.    RMS    SIGMA                
REMARK   3   MAIN-CHAIN BOND              (A**2) : NULL  ; NULL                 
REMARK   3   MAIN-CHAIN ANGLE             (A**2) : NULL  ; NULL                 
REMARK   3   SIDE-CHAIN BOND              (A**2) : NULL  ; NULL                 
REMARK   3   SIDE-CHAIN ANGLE             (A**2) : NULL  ; NULL                 
REMARK   3                                                                      
REMARK   3  NCS MODEL : NULL                                                    
REMARK   3                                                                      
REMARK   3  NCS RESTRAINTS.                         RMS   SIGMA/WEIGHT          
REMARK   3   GROUP  1  POSITIONAL            (A) : NULL  ; NULL                 
REMARK   3   GROUP  1  B-FACTOR           (A**2) : NULL  ; NULL                 
REMARK   3                                                                      
REMARK   3  PARAMETER FILE  1  : NULL                                           
REMARK   3  TOPOLOGY FILE  1   : NULL                                           
REMARK   3                                                                      
REMARK   3  OTHER REFINEMENT REMARKS: NULL                                      
REMARK   4                                                                      
REMARK   4 2CMD COMPLIES WITH FORMAT V. 3.0, 1-DEC-2006                         
REMARK   4                                                                      
REMARK   4 THIS IS THE REMEDIATED VERSION OF THIS PDB ENTRY.                    
REMARK   4 REMEDIATED DATA FILE REVISION 3.100 (2007-03-17)                     
REMARK 200                                                                      
REMARK 200 EXPERIMENTAL DETAILS                                                 
REMARK 200  EXPERIMENT TYPE                : X-RAY DIFFRACTION                  
REMARK 200  DATE OF DATA COLLECTION        : NULL                               
REMARK 200  TEMPERATURE           (KELVIN) : NULL                               
REMARK 200  PH                             : NULL                               
REMARK 200  NUMBER OF CRYSTALS USED        : NULL                               
REMARK 200                                                                      
REMARK 200  SYNCHROTRON              (Y/N) : NULL                               
REMARK 200  RADIATION SOURCE               : NULL                               
REMARK 200  BEAMLINE                       : NULL                               
REMARK 200  X-RAY GENERATOR MODEL          : NULL                               
REMARK 200  MONOCHROMATIC OR LAUE    (M/L) : NULL                               
REMARK 200  WAVELENGTH OR RANGE        (A) : NULL                               
REMARK 200  MONOCHROMATOR                  : NULL                               
REMARK 200  OPTICS                         : NULL                               
REMARK 200                                                                      
REMARK 200  DETECTOR TYPE                  : NULL                               
REMARK 200  DETECTOR MANUFACTURER          : NULL                               
REMARK 200  INTENSITY-INTEGRATION SOFTWARE : NULL                               
REMARK 200  DATA SCALING SOFTWARE          : NULL                               
REMARK 200                                                                      
REMARK 200  NUMBER OF UNIQUE REFLECTIONS   : NULL                               
REMARK 200  RESOLUTION RANGE HIGH      (A) : NULL                               
REMARK 200  RESOLUTION RANGE LOW       (A) : NULL                               
REMARK 200  REJECTION CRITERIA  (SIGMA(I)) : NULL                               
REMARK 200                                                                      
REMARK 200 OVERALL.                                                             
REMARK 200  COMPLETENESS FOR RANGE     (%) : NULL                               
REMARK 200  DATA REDUNDANCY                : NULL                               
REMARK 200  R MERGE                    (I) : NULL                               
REMARK 200  R SYM                      (I) : NULL                               
REMARK 200  <I/SIGMA(I)> FOR THE DATA SET  : NULL                               
REMARK 200                                                                      
REMARK 200 IN THE HIGHEST RESOLUTION SHELL.                                     
REMARK 200  HIGHEST RESOLUTION SHELL, RANGE HIGH (A) : NULL                     
REMARK 200  HIGHEST RESOLUTION SHELL, RANGE LOW  (A) : NULL                     
REMARK 200  COMPLETENESS FOR SHELL     (%) : NULL                               
REMARK 200  DATA REDUNDANCY IN SHELL       : NULL                               
REMARK 200  R MERGE FOR SHELL          (I) : NULL                               
REMARK 200  R SYM FOR SHELL            (I) : NULL                               
REMARK 200  <I/SIGMA(I)> FOR SHELL         : NULL                               
REMARK 200                                                                      
REMARK 200 DIFFRACTION PROTOCOL: NULL                                           
REMARK 200 METHOD USED TO DETERMINE THE STRUCTURE: NULL                         
REMARK 200 SOFTWARE USED: X-PLOR                                                
REMARK 200 STARTING MODEL: NULL                                                 
REMARK 200                                                                      
REMARK 200 REMARK: NULL                                                         
REMARK 280                                                                      
REMARK 280 CRYSTAL                                                              
REMARK 280 SOLVENT CONTENT, VS   (%): 50.40                                     
REMARK 280 MATTHEWS COEFFICIENT, VM (ANGSTROMS**3/DA): 2.48                     
REMARK 280                                                                      
REMARK 280 CRYSTALLIZATION CONDITIONS: NULL                                     
REMARK 290                                                                      
REMARK 290 CRYSTALLOGRAPHIC SYMMETRY                                            
REMARK 290 SYMMETRY OPERATORS FOR SPACE GROUP: C 1 2 1                          
REMARK 290                                                                      
REMARK 290      SYMOP   SYMMETRY                                                
REMARK 290     NNNMMM   OPERATOR                                                
REMARK 290       1555   X,Y,Z                                                   
REMARK 290       2555   -X,Y,-Z                                                 
REMARK 290       3555   1/2+X,1/2+Y,Z                                           
REMARK 290       4555   1/2-X,1/2+Y,-Z                                          
REMARK 290                                                                      
REMARK 290     WHERE NNN -> OPERATOR NUMBER                                     
REMARK 290           MMM -> TRANSLATION VECTOR                                  
REMARK 290                                                                      
REMARK 290 CRYSTALLOGRAPHIC SYMMETRY TRANSFORMATIONS                            
REMARK 290 THE FOLLOWING TRANSFORMATIONS OPERATE ON THE ATOM/HETATM             
REMARK 290 RECORDS IN THIS ENTRY TO PRODUCE CRYSTALLOGRAPHICALLY                
REMARK 290 RELATED MOLECULES.                                                   
REMARK 290   SMTRY1   1  1.000000  0.000000  0.000000        0.00000            
REMARK 290   SMTRY2   1  0.000000  1.000000  0.000000        0.00000            
REMARK 290   SMTRY3   1  0.000000  0.000000  1.000000        0.00000            
REMARK 290   SMTRY1   2 -1.000000  0.000000  0.000000        0.00000            
REMARK 290   SMTRY2   2  0.000000  1.000000  0.000000        0.00000            
REMARK 290   SMTRY3   2  0.000000  0.000000 -1.000000        0.00000            
REMARK 290   SMTRY1   3  1.000000  0.000000  0.000000       58.47500            
REMARK 290   SMTRY2   3  0.000000  1.000000  0.000000       21.45000            
REMARK 290   SMTRY3   3  0.000000  0.000000  1.000000        0.00000            
REMARK 290   SMTRY1   4 -1.000000  0.000000  0.000000       58.47500            
REMARK 290   SMTRY2   4  0.000000  1.000000  0.000000       21.45000            
REMARK 290   SMTRY3   4  0.000000  0.000000 -1.000000        0.00000            
REMARK 290                                                                      
REMARK 290 REMARK: NULL                                                         
REMARK 300                                                                      
REMARK 300 BIOMOLECULE: 1                                                       
REMARK 300 THIS ENTRY CONTAINS THE CRYSTALLOGRAPHIC ASYMMETRIC UNIT             
REMARK 300 WHICH CONSISTS OF 1 CHAIN(S). SEE REMARK 350 FOR                     
REMARK 300 INFORMATION ON GENERATING THE BIOLOGICAL MOLECULE(S).                
REMARK 350                                                                      
REMARK 350 GENERATING THE BIOMOLECULE                                           
REMARK 350 COORDINATES FOR A COMPLETE MULTIMER REPRESENTING THE KNOWN           
REMARK 350 BIOLOGICALLY SIGNIFICANT OLIGOMERIZATION STATE OF THE                
REMARK 350 MOLECULE CAN BE GENERATED BY APPLYING BIOMT TRANSFORMATIONS          
REMARK 350 GIVEN BELOW.  BOTH NON-CRYSTALLOGRAPHIC AND                          
REMARK 350 CRYSTALLOGRAPHIC OPERATIONS ARE GIVEN.                               
REMARK 350                                                                      
REMARK 350 BIOMOLECULE: 1                                                       
REMARK 350 APPLY THE FOLLOWING TO CHAINS: A                                     
REMARK 350   BIOMT1   1  1.000000  0.000000  0.000000        0.00000            
REMARK 350   BIOMT2   1  0.000000  1.000000  0.000000        0.00000            
REMARK 350   BIOMT3   1  0.000000  0.000000  1.000000        0.00000            
REMARK 350   BIOMT1   2 -1.000000  0.000000  0.000000        0.00000            
REMARK 350   BIOMT2   2  0.000000  1.000000  0.000000        0.00000            
REMARK 350   BIOMT3   2  0.000000  0.000000 -1.000000        0.00000            
REMARK 500                                                                      
REMARK 500 GEOMETRY AND STEREOCHEMISTRY                                         
REMARK 500 SUBTOPIC: COVALENT BOND LENGTHS                                      
REMARK 500                                                                      
REMARK 500 THE STEREOCHEMICAL PARAMETERS OF THE FOLLOWING RESIDUES              
REMARK 500 HAVE VALUES WHICH DEVIATE FROM EXPECTED VALUES BY MORE               
REMARK 500 THAN 6*RMSD (M=MODEL NUMBER; RES=RESIDUE NAME; C=CHAIN               
REMARK 500 IDENTIFIER; SSEQ=SEQUENCE NUMBER; I=INSERTION CODE).                 
REMARK 500                                                                      
REMARK 500 STANDARD TABLE:                                                      
REMARK 500 FORMAT: (10X,I3,1X,2(A3,1X,A1,I4,A1,1X,A4,3X),F6.3)                  
REMARK 500                                                                      
REMARK 500 EXPECTED VALUES: ENGH AND HUBER, 1991                                
REMARK 500                                                                      
REMARK 500  M RES CSSEQI ATM1   RES CSSEQI ATM2   DEVIATION                     
REMARK 500    PRO A 120   CB    PRO A 120   CG     0.083                        
REMARK 500    MET A 227   SD    MET A 227   CE    -0.146                        
REMARK 500                                                                      
REMARK 500 GEOMETRY AND STEREOCHEMISTRY                                         
REMARK 500 SUBTOPIC: COVALENT BOND ANGLES                                       
REMARK 500                                                                      
REMARK 500 THE STEREOCHEMICAL PARAMETERS OF THE FOLLOWING RESIDUES              
REMARK 500 HAVE VALUES WHICH DEVIATE FROM EXPECTED VALUES BY MORE               
REMARK 500 THAN 6*RMSD (M=MODEL NUMBER; RES=RESIDUE NAME; C=CHAIN               
REMARK 500 IDENTIFIER; SSEQ=SEQUENCE NUMBER; I=INSERTION CODE).                 
REMARK 500                                                                      
REMARK 500 STANDARD TABLE:                                                      
REMARK 500 FORMAT: (10X,I3,1X,A3,1X,A1,I4,A1,3(1X,A4,2X),12X,F5.1)              
REMARK 500                                                                      
REMARK 500 EXPECTED VALUES: ENGH AND HUBER, 1991                                
REMARK 500                                                                      
REMARK 500  M RES CSSEQI ATM1   ATM2   ATM3                                     
REMARK 500    LEU A  18   CA  -  CB  -  CG  ANGL. DEV. =  8.8 DEGREES           
REMARK 500    PRO A 120   C   -  N   -  CA  ANGL. DEV. =  8.2 DEGREES           
DBREF  2CMD A    1   312  UNP    P61889   MDH_ECOLI        1    312             
SEQADV 2CMD ARG A   80  UNP  P61889    ALA    80 CONFLICT                       
SEQADV 2CMD GLN A  307  UNP  P61889    GLU   307 CONFLICT                       
SEQRES   1 A  312  MET LYS VAL ALA VAL LEU GLY ALA ALA GLY GLY ILE GLY          
SEQRES   2 A  312  GLN ALA LEU ALA LEU LEU LEU LYS THR GLN LEU PRO SER          
SEQRES   3 A  312  GLY SER GLU LEU SER LEU TYR ASP ILE ALA PRO VAL THR          
SEQRES   4 A  312  PRO GLY VAL ALA VAL ASP LEU SER HIS ILE PRO THR ALA          
SEQRES   5 A  312  VAL LYS ILE LYS GLY PHE SER GLY GLU ASP ALA THR PRO          
SEQRES   6 A  312  ALA LEU GLU GLY ALA ASP VAL VAL LEU ILE SER ALA GLY          
SEQRES   7 A  312  VAL ARG ARG LYS PRO GLY MET ASP ARG SER ASP LEU PHE          
SEQRES   8 A  312  ASN VAL ASN ALA GLY ILE VAL LYS ASN LEU VAL GLN GLN          
SEQRES   9 A  312  VAL ALA LYS THR CYS PRO LYS ALA CYS ILE GLY ILE ILE          
SEQRES  10 A  312  THR ASN PRO VAL ASN THR THR VAL ALA ILE ALA ALA GLU          
SEQRES  11 A  312  VAL LEU LYS LYS ALA GLY VAL TYR ASP LYS ASN LYS LEU          
SEQRES  12 A  312  PHE GLY VAL THR THR LEU ASP ILE ILE ARG SER ASN THR          
SEQRES  13 A  312  PHE VAL ALA GLU LEU LYS GLY LYS GLN PRO GLY GLU VAL          
SEQRES  14 A  312  GLU VAL PRO VAL ILE GLY GLY HIS SER GLY VAL THR ILE          
SEQRES  15 A  312  LEU PRO LEU LEU SER GLN VAL PRO GLY VAL SER PHE THR          
SEQRES  16 A  312  GLU GLN GLU VAL ALA ASP LEU THR LYS ARG ILE GLN ASN          
SEQRES  17 A  312  ALA GLY THR GLU VAL VAL GLU ALA LYS ALA GLY GLY GLY          
SEQRES  18 A  312  SER ALA THR LEU SER MET GLY GLN ALA ALA ALA ARG PHE          
SEQRES  19 A  312  GLY LEU SER LEU VAL ARG ALA LEU GLN GLY GLU GLN GLY          
SEQRES  20 A  312  VAL VAL GLU CYS ALA TYR VAL GLU GLY ASP GLY GLN TYR          
SEQRES  21 A  312  ALA ARG PHE PHE SER GLN PRO LEU LEU LEU GLY LYS ASN          
SEQRES  22 A  312  GLY VAL GLU GLU ARG LYS SER ILE GLY THR LEU SER ALA          
SEQRES  23 A  312  PHE GLU GLN ASN ALA LEU GLU GLY MET LEU ASP THR LEU          
SEQRES  24 A  312  LYS LYS ASP ILE ALA LEU GLY GLN GLU PHE VAL ASN LYS          
FTNOTE   1 RESIDUE 120 IS A CIS PROLINE.                                        
HET    CIT    313      15                                                       
HETNAM     CIT CITRIC ACID                                                      
FORMUL   2  CIT    C6 H8 O7                                                     
FORMUL   3  HOH   *94(H2 O)                                                     
HELIX    1   B GLY A   10  GLN A   23  1                                  14    
HELIX    2   C ALA A   36  ILE A   49  1                                  14    
HELIX    3  C' ALA A   63  GLU A   68  1                                   6    
HELIX    4  DE ASP A   86  THR A  108  1                                  23    
HELIX    5  1F ASN A  119  LEU A  132  1                                  14    
HELIX    6  2F GLY A  145  GLU A  160  1                                  16    
HELIX    7 1GG VAL A  192  VAL A  213  1                                  22    
HELIX    8  3G GLY A  221  ARG A  240  1                                  20    
HELIX    9   H SER A  285  LYS A  312  1                                  28    
SHEET    1  S1 6 MET A   1  GLY A   7  0                                        
SHEET    2  S1 6 GLY A  27  ASP A  34  1                                        
SHEET    3  S1 6 VAL A  53  SER A  59  1                                        
SHEET    4  S1 6 ASP A  71  LEU A  74 -1                                        
SHEET    5  S1 6 CYS A 113  ILE A 116 -1                                        
SHEET    6  S1 6 ASN A 141  GLY A 145 -1                                        
SHEET    1  S2 2 GLU A 170  ILE A 174  0                                        
SHEET    2  S2 2 GLY A 179  LEU A 185 -1                                        
SHEET    1  S3 3 GLU A 245  TYR A 253  0                                        
SHEET    2  S3 3 ALA A 261  PRO A 267 -1                                        
SHEET    3  S3 3 LEU A 270  GLY A 274 -1                                        
TURN     1 T01 GLY A  10  GLY A  13                                             
TURN     2 T02 PRO A  25  SER A  28                                             
TURN     3 T03 ALA A  36  THR A  39                                             
TURN     4 T04 SER A  59  ASP A  62                                             
TURN     5 T05 LYS A  82  MET A  85                                             
TURN     6 T06 CYS A 109  ALA A 112                                             
TURN     7 T07 THR A 118  VAL A 121                                             
TURN     8 T08 GLN A 165  GLU A 168                                             
TURN     9 T09 VAL A 189  VAL A 192                                             
TURN    10 T10 LYS A 217  GLY A 220                                             
TURN    11 T12 GLY A 271  GLY A 274                                             
CISPEP   1 ASN A  119    PRO A  120          0       -11.80                     
SITE     1 ACT  5 ARG A  81  ARG A  87  ASP A 150  ARG A 153                    
SITE     2 ACT  5 HIS A 177                                                     
CRYST1  116.950   42.900   84.050  90.00 130.21  90.00 C 1 2 1       4          
ORIGX1      1.000000  0.000000  0.000000        0.00000                         
ORIGX2      0.000000  1.000000  0.000000        0.00000                         
ORIGX3      0.000000  0.000000  1.000000        0.00000                         
SCALE1      0.008551  0.000000  0.007228        0.00000                         
SCALE2      0.000000  0.023310  0.000000        0.00000                         
SCALE3      0.000000  0.000000  0.015579        0.00000                         
ATOM      1  N   MET A   1      18.688  11.228  -4.942  1.00 20.20           N  
ATOM      2  CA  MET A   1      18.894  10.201  -3.875  1.00 19.48           C  
ATOM      3  C   MET A   1      18.488   8.849  -4.445  1.00 16.04           C  
ATOM      4  O   MET A   1      17.437   8.755  -5.057  1.00 17.49           O  
ATOM      5  CB  MET A   1      17.982  10.504  -2.676  1.00 24.22           C  
ATOM      6  CG  MET A   1      18.572  10.183  -1.324  1.00 24.18           C  
ATOM      7  SD  MET A   1      19.252  11.724  -0.688  1.00 38.35           S  
ATOM      8  CE  MET A   1      20.942  11.660  -1.153  1.00 30.16           C  
ATOM      9  H1  MET A   1      19.112  10.984  -5.862  1.00  0.00           H  
ATOM     10  H2  MET A   1      17.643  11.296  -5.083  1.00  0.00           H  
ATOM     11  H3  MET A   1      18.989  12.183  -4.666  1.00  0.00           H  
ATOM     12  N   LYS A   2      19.207   7.793  -4.099  1.00 13.26           N  
ATOM     13  CA  LYS A   2      18.728   6.440  -4.374  1.00 10.40           C  
ATOM     14  C   LYS A   2      18.405   5.688  -3.082  1.00  9.66           C  
ATOM     15  O   LYS A   2      19.212   5.683  -2.149  1.00 10.43           O  
ATOM     16  CB  LYS A   2      19.767   5.659  -5.179  1.00 10.90           C  
ATOM     17  CG  LYS A   2      19.307   4.277  -5.570  1.00 12.63           C  
ATOM     18  CD  LYS A   2      20.373   3.561  -6.342  1.00 15.72           C  
ATOM     19  CE  LYS A   2      19.857   2.255  -6.871  1.00 18.01           C  
ATOM     20  NZ  LYS A   2      20.857   1.633  -7.774  1.00 18.97           N  
ATOM     21  H   LYS A   2      20.058   7.882  -3.645  1.00  0.00           H  
ATOM     22  HZ1 LYS A   2      21.192   2.296  -8.502  1.00  0.00           H  
ATOM     23  HZ2 LYS A   2      21.663   1.320  -7.203  1.00  0.00           H  
ATOM     24  HZ3 LYS A   2      20.427   0.804  -8.228  1.00  0.00           H  
ATOM     25  N   VAL A   3      17.202   5.128  -3.002  1.00  8.79           N  
ATOM     26  CA  VAL A   3      16.780   4.322  -1.839  1.00  8.60           C  
ATOM     27  C   VAL A   3      16.627   2.837  -2.269  1.00  9.44           C  
ATOM     28  O   VAL A   3      15.978   2.553  -3.262  1.00 11.66           O  
ATOM     29  CB  VAL A   3      15.411   4.835  -1.286  1.00  9.10           C  
ATOM     30  CG1 VAL A   3      14.971   4.029  -0.075  1.00  6.20           C  
ATOM     31  CG2 VAL A   3      15.502   6.309  -0.936  1.00 10.02           C  
ATOM     32  H   VAL A   3      16.604   5.227  -3.771  1.00  0.00           H  
ATOM     33  N   ALA A   4      17.309   1.914  -1.600  1.00  8.00           N  
ATOM     34  CA  ALA A   4      17.107   0.478  -1.828  1.00  8.44           C  
ATOM     35  C   ALA A   4      16.207  -0.154  -0.759  1.00  9.98           C  
ATOM     36  O   ALA A   4      16.400   0.096   0.429  1.00 11.33           O  
ATOM     37  CB  ALA A   4      18.472  -0.243  -1.869  1.00  8.15           C  
ATOM     38  H   ALA A   4      17.949   2.231  -0.936  1.00  0.00           H  
ATOM     39  N   VAL A   5      15.191  -0.916  -1.164  1.00  8.13           N  
ATOM     40  CA  VAL A   5      14.385  -1.698  -0.221  1.00  8.10           C  
ATOM     41  C   VAL A   5      14.746  -3.190  -0.315  1.00  9.99           C  
ATOM     42  O   VAL A   5      14.593  -3.795  -1.381  1.00  8.99           O  
ATOM     43  CB  VAL A   5      12.854  -1.516  -0.489  1.00  9.04           C  
ATOM     44  CG1 VAL A   5      12.019  -2.448   0.417  1.00  9.90           C  
ATOM     45  CG2 VAL A   5      12.459  -0.089  -0.232  1.00  9.97           C  
ATOM     46  H   VAL A   5      15.002  -0.922  -2.118  1.00  0.00           H  
ATOM     47  N   LEU A   6      15.350  -3.747   0.739  1.00  8.93           N  
ATOM     48  CA  LEU A   6      15.676  -5.177   0.755  1.00  8.68           C  
ATOM     49  C   LEU A   6      14.599  -5.932   1.516  1.00 10.94           C  
ATOM     50  O   LEU A   6      14.325  -5.621   2.687  1.00 11.60           O  
ATOM     51  CB  LEU A   6      17.041  -5.424   1.404  1.00  9.27           C  
ATOM     52  CG  LEU A   6      18.206  -4.552   0.939  1.00 12.51           C  
ATOM     53  CD1 LEU A   6      19.498  -5.017   1.616  1.00 10.75           C  
ATOM     54  CD2 LEU A   6      18.362  -4.611  -0.614  1.00 12.98           C  
ATOM     55  H   LEU A   6      15.522  -3.170   1.508  1.00  0.00           H  
ATOM     56  N   GLY A   7      13.909  -6.836   0.817  1.00  7.66           N  
ATOM     57  CA  GLY A   7      12.695  -7.430   1.345  1.00  6.88           C  
ATOM     58  C   GLY A   7      11.432  -6.858   0.722  1.00  8.48           C  
ATOM     59  O   GLY A   7      10.346  -6.913   1.307  1.00  9.16           O  
ATOM     60  H   GLY A   7      14.293  -7.082  -0.044  1.00  0.00           H  
ATOM     61  N   ALA A   8      11.535  -6.485  -0.549  1.00  7.64           N  
ATOM     62  CA  ALA A   8      10.490  -5.723  -1.199  1.00  8.79           C  
ATOM     63  C   ALA A   8       9.210  -6.502  -1.542  1.00  9.26           C  
ATOM     64  O   ALA A   8       8.172  -5.914  -1.783  1.00 11.69           O  
ATOM     65  CB  ALA A   8      11.060  -5.056  -2.439  1.00  9.37           C  
ATOM     66  H   ALA A   8      12.385  -6.645  -1.003  1.00  0.00           H  
ATOM     67  N   ALA A   9       9.264  -7.829  -1.527  1.00 10.53           N  
ATOM     68  CA  ALA A   9       8.090  -8.627  -1.907  1.00 11.67           C  
ATOM     69  C   ALA A   9       7.127  -8.989  -0.749  1.00 10.74           C  
ATOM     70  O   ALA A   9       5.999  -9.433  -0.977  1.00 11.08           O  
ATOM     71  CB  ALA A   9       8.536  -9.913  -2.663  1.00 11.92           C  
ATOM     72  H   ALA A   9      10.111  -8.246  -1.319  1.00  0.00           H  
ATOM     73  N   GLY A  10       7.568  -8.794   0.487  1.00  8.88           N  
ATOM     74  CA  GLY A  10       6.705  -9.081   1.620  1.00  9.46           C  
ATOM     75  C   GLY A  10       5.616  -8.040   1.822  1.00  9.69           C  
ATOM     76  O   GLY A  10       5.581  -7.025   1.143  1.00  9.84           O  
ATOM     77  H   GLY A  10       8.425  -8.354   0.594  1.00  0.00           H  
ATOM     78  N   GLY A  11       4.746  -8.276   2.792  1.00  9.63           N  
ATOM     79  CA  GLY A  11       3.671  -7.338   3.081  1.00 10.36           C  
ATOM     80  C   GLY A  11       4.148  -5.942   3.428  1.00  9.15           C  
ATOM     81  O   GLY A  11       3.621  -4.951   2.914  1.00  8.77           O  
ATOM     82  H   GLY A  11       4.827  -9.157   3.218  1.00  0.00           H  
ATOM     83  N   ILE A  12       5.142  -5.858   4.313  1.00  8.39           N  
ATOM     84  CA  ILE A  12       5.767  -4.570   4.651  1.00  7.13           C  
ATOM     85  C   ILE A  12       6.448  -3.943   3.412  1.00  9.05           C  
ATOM     86  O   ILE A  12       6.244  -2.764   3.124  1.00  7.75           O  
ATOM     87  CB  ILE A  12       6.838  -4.717   5.788  1.00  6.50           C  
ATOM     88  CG1 ILE A  12       6.180  -5.187   7.090  1.00  7.80           C  
ATOM     89  CG2 ILE A  12       7.530  -3.378   6.024  1.00  7.07           C  
ATOM     90  CD1 ILE A  12       7.169  -5.523   8.206  1.00  8.88           C  
ATOM     91  H   ILE A  12       5.506  -6.698   4.664  1.00  0.00           H  
ATOM     92  N   GLY A  13       7.254  -4.728   2.690  1.00  7.50           N  
ATOM     93  CA  GLY A  13       8.008  -4.190   1.567  1.00  6.80           C  
ATOM     94  C   GLY A  13       7.149  -3.613   0.447  1.00  5.11           C  
ATOM     95  O   GLY A  13       7.491  -2.588  -0.124  1.00  5.53           O  
ATOM     96  H   GLY A  13       7.408  -5.653   2.970  1.00  0.00           H  
ATOM     97  N   GLN A  14       6.002  -4.222   0.178  1.00  4.60           N  
ATOM     98  CA  GLN A  14       5.122  -3.728  -0.868  1.00  4.75           C  
ATOM     99  C   GLN A  14       4.381  -2.457  -0.500  1.00  6.83           C  
ATOM    100  O   GLN A  14       4.289  -1.541  -1.319  1.00  4.84           O  
ATOM    101  CB  GLN A  14       4.147  -4.821  -1.306  1.00  5.33           C  
ATOM    102  CG  GLN A  14       4.855  -5.924  -2.086  1.00  7.08           C  
ATOM    103  CD  GLN A  14       3.903  -6.815  -2.884  1.00 13.26           C  
ATOM    104  OE1 GLN A  14       4.023  -8.037  -2.866  1.00 14.82           O  
ATOM    105  NE2 GLN A  14       3.014  -6.207  -3.645  1.00  9.45           N  
ATOM    106  H   GLN A  14       5.824  -5.079   0.613  1.00  0.00           H  
ATOM    107 HE21 GLN A  14       2.402  -6.817  -4.089  1.00  0.00           H  
ATOM    108 HE22 GLN A  14       2.994  -5.236  -3.688  1.00  0.00           H  
ATOM    109  N   ALA A  15       3.885  -2.372   0.740  1.00  6.54           N  
ATOM    110  CA  ALA A  15       3.300  -1.115   1.243  1.00  5.53           C  
ATOM    111  C   ALA A  15       4.306   0.039   1.288  1.00  6.42           C  
ATOM    112  O   ALA A  15       4.011   1.156   0.864  1.00  6.28           O  
ATOM    113  CB  ALA A  15       2.690  -1.326   2.620  1.00  5.34           C  
ATOM    114  H   ALA A  15       3.923  -3.168   1.307  1.00  0.00           H  
ATOM    115  N   LEU A  16       5.503  -0.235   1.791  1.00  5.26           N  
ATOM    116  CA  LEU A  16       6.596   0.736   1.820  1.00  6.21           C  
ATOM    117  C   LEU A  16       6.915   1.230   0.401  1.00  6.68           C  
ATOM    118  O   LEU A  16       7.102   2.424   0.167  1.00  7.66           O  
ATOM    119  CB  LEU A  16       7.851   0.068   2.403  1.00  6.64           C  
ATOM    120  CG  LEU A  16       8.849   0.804   3.281  1.00 11.60           C  
ATOM    121  CD1 LEU A  16      10.187   0.117   3.213  1.00  9.75           C  
ATOM    122  CD2 LEU A  16       8.934   2.263   2.972  1.00  8.51           C  
ATOM    123  H   LEU A  16       5.634  -1.126   2.184  1.00  0.00           H  
ATOM    124  N   ALA A  17       7.081   0.288  -0.518  1.00  6.82           N  
ATOM    125  CA  ALA A  17       7.445   0.622  -1.895  1.00  5.76           C  
ATOM    126  C   ALA A  17       6.404   1.502  -2.556  1.00  5.26           C  
ATOM    127  O   ALA A  17       6.748   2.484  -3.204  1.00  7.37           O  
ATOM    128  CB  ALA A  17       7.652  -0.653  -2.712  1.00  7.61           C  
ATOM    129  H   ALA A  17       7.033  -0.653  -0.243  1.00  0.00           H  
ATOM    130  N   LEU A  18       5.133   1.182  -2.363  1.00  5.44           N  
ATOM    131  CA  LEU A  18       4.044   2.019  -2.879  1.00  6.34           C  
ATOM    132  C   LEU A  18       4.090   3.460  -2.340  1.00  7.97           C  
ATOM    133  O   LEU A  18       3.929   4.424  -3.099  1.00  9.34           O  
ATOM    134  CB  LEU A  18       2.696   1.384  -2.517  1.00  8.13           C  
ATOM    135  CG  LEU A  18       1.364   1.632  -3.267  1.00 15.18           C  
ATOM    136  CD1 LEU A  18       0.279   1.810  -2.260  1.00 12.61           C  
ATOM    137  CD2 LEU A  18       1.395   2.747  -4.320  1.00 11.37           C  
ATOM    138  H   LEU A  18       4.937   0.342  -1.901  1.00  0.00           H  
ATOM    139  N   LEU A  19       4.250   3.609  -1.024  1.00  6.80           N  
ATOM    140  CA  LEU A  19       4.348   4.942  -0.407  1.00  6.34           C  
ATOM    141  C   LEU A  19       5.585   5.740  -0.856  1.00  6.44           C  
ATOM    142  O   LEU A  19       5.472   6.898  -1.239  1.00  8.96           O  
ATOM    143  CB  LEU A  19       4.293   4.796   1.133  1.00  5.67           C  
ATOM    144  CG  LEU A  19       2.963   4.211   1.641  1.00  5.68           C  
ATOM    145  CD1 LEU A  19       3.001   4.102   3.169  1.00  7.97           C  
ATOM    146  CD2 LEU A  19       1.777   5.098   1.197  1.00  7.82           C  
ATOM    147  H   LEU A  19       4.270   2.797  -0.470  1.00  0.00           H  
ATOM    148  N   LEU A  20       6.728   5.074  -0.952  1.00  6.87           N  
ATOM    149  CA  LEU A  20       7.936   5.723  -1.455  1.00  7.47           C  
ATOM    150  C   LEU A  20       7.849   6.128  -2.941  1.00 10.08           C  
ATOM    151  O   LEU A  20       8.245   7.238  -3.291  1.00 10.83           O  
ATOM    152  CB  LEU A  20       9.168   4.842  -1.208  1.00  7.76           C  
ATOM    153  CG  LEU A  20       9.598   4.641   0.267  1.00  8.63           C  
ATOM    154  CD1 LEU A  20      10.855   3.809   0.343  1.00  9.15           C  
ATOM    155  CD2 LEU A  20       9.823   5.978   0.942  1.00 10.40           C  
ATOM    156  H   LEU A  20       6.754   4.148  -0.636  1.00  0.00           H  
ATOM    157  N   LYS A  21       7.228   5.289  -3.779  1.00  8.36           N  
ATOM    158  CA  LYS A  21       7.052   5.596  -5.198  1.00  7.86           C  
ATOM    159  C   LYS A  21       6.243   6.870  -5.335  1.00  8.98           C  
ATOM    160  O   LYS A  21       6.510   7.699  -6.182  1.00 10.15           O  
ATOM    161  CB  LYS A  21       6.316   4.443  -5.908  1.00  9.59           C  
ATOM    162  CG  LYS A  21       5.881   4.730  -7.372  1.00 10.19           C  
ATOM    163  CD  LYS A  21       7.108   4.949  -8.294  1.00 11.14           C  
ATOM    164  CE  LYS A  21       6.725   5.030  -9.789  1.00 12.78           C  
ATOM    165  NZ  LYS A  21       7.140   6.303 -10.433  1.00  8.76           N  
ATOM    166  H   LYS A  21       6.947   4.414  -3.432  1.00  0.00           H  
ATOM    167  HZ1 LYS A  21       8.163   6.438 -10.333  1.00  0.00           H  
ATOM    168  HZ2 LYS A  21       6.883   6.291 -11.434  1.00  0.00           H  
ATOM    169  HZ3 LYS A  21       6.641   7.084  -9.974  1.00  0.00           H  
ATOM    170  N   THR A  22       5.207   7.004  -4.520  1.00 10.92           N  
ATOM    171  CA  THR A  22       4.329   8.157  -4.625  1.00 12.74           C  
ATOM    172  C   THR A  22       4.799   9.383  -3.838  1.00 14.54           C  
ATOM    173  O   THR A  22       4.347  10.488  -4.123  1.00 18.96           O  
ATOM    174  CB  THR A  22       2.876   7.814  -4.220  1.00 13.43           C  
ATOM    175  OG1 THR A  22       2.850   7.254  -2.894  1.00 17.78           O  
ATOM    176  CG2 THR A  22       2.289   6.762  -5.184  1.00 15.54           C  
ATOM    177  H   THR A  22       5.047   6.276  -3.885  1.00  0.00           H  
ATOM    178  HG1 THR A  22       3.207   6.346  -2.922  1.00  0.00           H  
ATOM    179  N   GLN A  23       5.756   9.218  -2.922  1.00 10.59           N  
ATOM    180  CA  GLN A  23       6.121  10.306  -2.019  1.00 11.81           C  
ATOM    181  C   GLN A  23       7.568  10.781  -2.029  1.00 12.02           C  
ATOM    182  O   GLN A  23       7.858  11.886  -1.563  1.00 14.66           O  
ATOM    183  CB  GLN A  23       5.708   9.966  -0.585  1.00 12.62           C  
ATOM    184  CG  GLN A  23       4.202  10.066  -0.379  1.00 16.83           C  
ATOM    185  CD  GLN A  23       3.755   9.546   0.968  1.00 23.15           C  
ATOM    186  OE1 GLN A  23       4.474   9.641   1.954  1.00 27.41           O  
ATOM    187  NE2 GLN A  23       2.573   8.958   1.011  1.00 27.76           N  
ATOM    188  H   GLN A  23       6.143   8.326  -2.818  1.00  0.00           H  
ATOM    189 HE21 GLN A  23       2.388   8.693   1.933  1.00  0.00           H  
ATOM    190 HE22 GLN A  23       2.029   8.860   0.202  1.00  0.00           H  
ATOM    191  N   LEU A  24       8.485   9.993  -2.562  1.00  9.44           N  
ATOM    192  CA  LEU A  24       9.845  10.475  -2.714  1.00 10.22           C  
ATOM    193  C   LEU A  24       9.926  11.757  -3.582  1.00 12.76           C  
ATOM    194  O   LEU A  24       9.159  11.947  -4.528  1.00 12.16           O  
ATOM    195  CB  LEU A  24      10.723   9.387  -3.317  1.00  9.56           C  
ATOM    196  CG  LEU A  24      11.167   8.284  -2.369  1.00 10.36           C  
ATOM    197  CD1 LEU A  24      11.812   7.165  -3.142  1.00  9.95           C  
ATOM    198  CD2 LEU A  24      12.137   8.868  -1.365  1.00 10.48           C  
ATOM    199  H   LEU A  24       8.226   9.126  -2.933  1.00  0.00           H  
ATOM    200  N   PRO A  25      10.937  12.593  -3.333  1.00 12.02           N  
ATOM    201  CA  PRO A  25      11.131  13.747  -4.220  1.00 13.15           C  
ATOM    202  C   PRO A  25      11.354  13.392  -5.718  1.00 13.50           C  
ATOM    203  O   PRO A  25      12.027  12.416  -6.034  1.00 12.57           O  
ATOM    204  CB  PRO A  25      12.346  14.472  -3.602  1.00 14.19           C  
ATOM    205  CG  PRO A  25      12.948  13.501  -2.607  1.00 16.17           C  
ATOM    206  CD  PRO A  25      11.830  12.610  -2.163  1.00 11.19           C  
ATOM    207  N   SER A  26      10.856  14.228  -6.631  1.00 14.79           N  
ATOM    208  CA  SER A  26      11.179  14.075  -8.059  1.00 17.22           C  
ATOM    209  C   SER A  26      12.669  13.928  -8.277  1.00 16.51           C  
ATOM    210  O   SER A  26      13.458  14.582  -7.606  1.00 18.45           O  
ATOM    211  CB  SER A  26      10.703  15.275  -8.885  1.00 18.44           C  
ATOM    212  OG  SER A  26       9.294  15.269  -8.979  1.00 25.90           O  
ATOM    213  H   SER A  26      10.239  14.910  -6.315  1.00  0.00           H  
ATOM    214  HG  SER A  26       8.880  15.498  -8.145  1.00  0.00           H  
ATOM    215  N   GLY A  27      13.050  13.055  -9.200  1.00 14.19           N  
ATOM    216  CA  GLY A  27      14.457  12.815  -9.453  1.00 14.37           C  
ATOM    217  C   GLY A  27      15.069  11.675  -8.654  1.00 14.48           C  
ATOM    218  O   GLY A  27      16.241  11.336  -8.854  1.00 18.32           O  
ATOM    219  H   GLY A  27      12.351  12.564  -9.671  1.00  0.00           H  
ATOM    220  N   SER A  28      14.326  11.155  -7.677  1.00 14.16           N  
ATOM    221  CA  SER A  28      14.790  10.026  -6.860  1.00 12.42           C  
ATOM    222  C   SER A  28      14.777   8.707  -7.628  1.00 12.71           C  
ATOM    223  O   SER A  28      14.082   8.548  -8.642  1.00 13.33           O  
ATOM    224  CB  SER A  28      13.929   9.875  -5.597  1.00 11.84           C  
ATOM    225  OG  SER A  28      13.982  11.029  -4.763  1.00 14.47           O  
ATOM    226  H   SER A  28      13.465  11.572  -7.468  1.00  0.00           H  
ATOM    227  HG  SER A  28      13.204  10.961  -4.197  1.00  0.00           H  
ATOM    228  N   GLU A  29      15.556   7.760  -7.126  1.00 12.93           N  
ATOM    229  CA  GLU A  29      15.590   6.396  -7.643  1.00 15.06           C  
ATOM    230  C   GLU A  29      15.221   5.445  -6.520  1.00 12.98           C  
ATOM    231  O   GLU A  29      15.672   5.614  -5.384  1.00 13.58           O  
ATOM    232  CB  GLU A  29      16.991   6.021  -8.121  1.00 16.86           C  
ATOM    233  CG  GLU A  29      17.342   6.443  -9.523  1.00 28.64           C  
ATOM    234  CD  GLU A  29      18.752   5.974  -9.901  1.00 34.14           C  
ATOM    235  OE1 GLU A  29      18.906   4.797 -10.330  1.00 37.44           O  
ATOM    236  OE2 GLU A  29      19.714   6.740  -9.638  1.00 36.81           O  
ATOM    237  H   GLU A  29      16.120   7.997  -6.356  1.00  0.00           H  
ATOM    238  N   LEU A  30      14.471   4.410  -6.870  1.00 10.42           N  
ATOM    239  CA  LEU A  30      14.032   3.386  -5.940  1.00 10.91           C  
ATOM    240  C   LEU A  30      14.405   2.018  -6.536  1.00 11.03           C  
ATOM    241  O   LEU A  30      13.984   1.680  -7.645  1.00 13.04           O  
ATOM    242  CB  LEU A  30      12.507   3.492  -5.756  1.00 11.81           C  
ATOM    243  CG  LEU A  30      11.796   2.662  -4.680  1.00 13.17           C  
ATOM    244  CD1 LEU A  30      12.445   2.897  -3.342  1.00 11.62           C  
ATOM    245  CD2 LEU A  30      10.298   3.009  -4.639  1.00 11.13           C  
ATOM    246  H   LEU A  30      14.210   4.332  -7.806  1.00  0.00           H  
ATOM    247  N   SER A  31      15.195   1.234  -5.820  1.00  9.28           N  
ATOM    248  CA  SER A  31      15.455  -0.130  -6.244  1.00  8.43           C  
ATOM    249  C   SER A  31      14.928  -1.146  -5.251  1.00  9.29           C  
ATOM    250  O   SER A  31      15.052  -0.990  -4.044  1.00 11.23           O  
ATOM    251  CB  SER A  31      16.954  -0.344  -6.481  1.00 11.81           C  
ATOM    252  OG  SER A  31      17.663  -0.191  -5.275  1.00 20.18           O  
ATOM    253  H   SER A  31      15.616   1.593  -5.012  1.00  0.00           H  
ATOM    254  HG  SER A  31      17.429  -0.799  -4.571  1.00  0.00           H  
ATOM    255  N   LEU A  32      14.256  -2.156  -5.770  1.00 10.13           N  
ATOM    256  CA  LEU A  32      13.635  -3.184  -4.939  1.00  9.18           C  
ATOM    257  C   LEU A  32      14.391  -4.505  -5.091  1.00 11.22           C  
ATOM    258  O   LEU A  32      14.827  -4.854  -6.191  1.00 10.86           O  
ATOM    259  CB  LEU A  32      12.182  -3.384  -5.355  1.00 10.14           C  
ATOM    260  CG  LEU A  32      11.304  -2.149  -5.547  1.00  9.93           C  
ATOM    261  CD1 LEU A  32       9.878  -2.635  -5.831  1.00  9.98           C  
ATOM    262  CD2 LEU A  32      11.324  -1.240  -4.307  1.00 11.45           C  
ATOM    263  H   LEU A  32      14.196  -2.202  -6.742  1.00  0.00           H  
ATOM    264  N   TYR A  33      14.593  -5.202  -3.974  1.00  8.21           N  
ATOM    265  CA  TYR A  33      15.264  -6.492  -3.969  1.00  9.01           C  
ATOM    266  C   TYR A  33      14.551  -7.468  -3.037  1.00  9.45           C  
ATOM    267  O   TYR A  33      14.182  -7.108  -1.906  1.00  9.06           O  
ATOM    268  CB  TYR A  33      16.740  -6.333  -3.535  1.00  7.95           C  
ATOM    269  CG  TYR A  33      17.420  -7.657  -3.280  1.00 11.83           C  
ATOM    270  CD1 TYR A  33      17.891  -8.440  -4.333  1.00 11.82           C  
ATOM    271  CD2 TYR A  33      17.422  -8.216  -2.012  1.00 10.62           C  
ATOM    272  CE1 TYR A  33      18.317  -9.749  -4.116  1.00 12.73           C  
ATOM    273  CE2 TYR A  33      17.830  -9.513  -1.801  1.00 11.44           C  
ATOM    274  CZ  TYR A  33      18.268 -10.272  -2.845  1.00 12.40           C  
ATOM    275  OH  TYR A  33      18.617 -11.571  -2.585  1.00 14.82           O  
ATOM    276  H   TYR A  33      14.343  -4.776  -3.127  1.00  0.00           H  
ATOM    277  HH  TYR A  33      18.359 -11.800  -1.692  1.00  0.00           H  
ATOM    278  N   ASP A  34      14.311  -8.679  -3.533  1.00  8.63           N  
ATOM    279  CA  ASP A  34      13.928  -9.816  -2.698  1.00 11.52           C  
ATOM    280  C   ASP A  34      14.360 -11.086  -3.435  1.00 14.02           C  
ATOM    281  O   ASP A  34      14.564 -11.048  -4.645  1.00 14.35           O  
ATOM    282  CB  ASP A  34      12.404  -9.825  -2.455  1.00 10.80           C  
ATOM    283  CG  ASP A  34      12.022 -10.384  -1.078  1.00 14.30           C  
ATOM    284  OD1 ASP A  34      12.744 -11.238  -0.541  1.00 20.09           O  
ATOM    285  OD2 ASP A  34      11.054  -9.916  -0.476  1.00 11.71           O  
ATOM    286  H   ASP A  34      14.437  -8.822  -4.500  1.00  0.00           H  
ATOM    287  N   ILE A  35      14.546 -12.197  -2.725  1.00 15.81           N  
ATOM    288  CA  ILE A  35      14.889 -13.427  -3.438  1.00 17.91           C  
ATOM    289  C   ILE A  35      13.678 -14.002  -4.149  1.00 17.13           C  
ATOM    290  O   ILE A  35      13.817 -14.787  -5.082  1.00 19.37           O  
ATOM    291  CB  ILE A  35      15.537 -14.545  -2.532  1.00 22.27           C  
ATOM    292  CG1 ILE A  35      14.481 -15.473  -1.956  1.00 24.73           C  
ATOM    293  CG2 ILE A  35      16.396 -13.942  -1.459  1.00 26.47           C  
ATOM    294  CD1 ILE A  35      13.852 -14.992  -0.671  1.00 27.84           C  
ATOM    295  H   ILE A  35      14.504 -12.158  -1.753  1.00  0.00           H  
ATOM    296  N   ALA A  36      12.493 -13.608  -3.690  1.00 17.41           N  
ATOM    297  CA  ALA A  36      11.231 -13.965  -4.342  1.00 17.47           C  
ATOM    298  C   ALA A  36      11.233 -13.525  -5.820  1.00 18.01           C  
ATOM    299  O   ALA A  36      11.586 -12.387  -6.152  1.00 16.17           O  
ATOM    300  CB  ALA A  36      10.049 -13.319  -3.597  1.00 18.30           C  
ATOM    301  H   ALA A  36      12.480 -13.032  -2.911  1.00  0.00           H  
ATOM    302  N   PRO A  37      10.867 -14.444  -6.723  1.00 18.94           N  
ATOM    303  CA  PRO A  37      10.982 -14.194  -8.169  1.00 20.68           C  
ATOM    304  C   PRO A  37       9.902 -13.241  -8.724  1.00 17.78           C  
ATOM    305  O   PRO A  37      10.074 -12.658  -9.801  1.00 18.77           O  
ATOM    306  CB  PRO A  37      10.895 -15.596  -8.775  1.00 21.49           C  
ATOM    307  CG  PRO A  37      10.014 -16.349  -7.813  1.00 22.50           C  
ATOM    308  CD  PRO A  37      10.324 -15.784  -6.436  1.00 22.14           C  
ATOM    309  N   VAL A  38       8.884 -12.967  -7.903  1.00 15.84           N  
ATOM    310  CA  VAL A  38       7.880 -11.966  -8.225  1.00 12.43           C  
ATOM    311  C   VAL A  38       8.431 -10.530  -8.189  1.00 12.18           C  
ATOM    312  O   VAL A  38       7.803  -9.619  -8.722  1.00 11.12           O  
ATOM    313  CB  VAL A  38       6.684 -12.068  -7.270  1.00 12.79           C  
ATOM    314  CG1 VAL A  38       7.016 -11.393  -5.940  1.00 14.71           C  
ATOM    315  CG2 VAL A  38       5.453 -11.421  -7.896  1.00 13.92           C  
ATOM    316  H   VAL A  38       8.787 -13.515  -7.105  1.00  0.00           H  
ATOM    317  N   THR A  39       9.608 -10.326  -7.594  1.00 11.03           N  
ATOM    318  CA  THR A  39      10.096  -8.970  -7.299  1.00 11.34           C  
ATOM    319  C   THR A  39      10.267  -8.002  -8.492  1.00 11.13           C  
ATOM    320  O   THR A  39       9.831  -6.853  -8.419  1.00 10.35           O  
ATOM    321  CB  THR A  39      11.421  -9.021  -6.484  1.00 11.80           C  
ATOM    322  OG1 THR A  39      11.254  -9.920  -5.385  1.00 13.19           O  
ATOM    323  CG2 THR A  39      11.771  -7.649  -5.935  1.00 10.05           C  
ATOM    324  H   THR A  39      10.151 -11.109  -7.342  1.00  0.00           H  
ATOM    325  HG1 THR A  39      10.456  -9.694  -4.898  1.00  0.00           H  
ATOM    326  N   PRO A  40      10.825  -8.460  -9.630  1.00 11.81           N  
ATOM    327  CA  PRO A  40      10.855  -7.572 -10.801  1.00  9.80           C  
ATOM    328  C   PRO A  40       9.459  -7.158 -11.311  1.00 10.64           C  
ATOM    329  O   PRO A  40       9.271  -6.026 -11.742  1.00 11.28           O  
ATOM    330  CB  PRO A  40      11.618  -8.381 -11.841  1.00 11.38           C  
ATOM    331  CG  PRO A  40      12.463  -9.322 -11.006  1.00 12.81           C  
ATOM    332  CD  PRO A  40      11.551  -9.714  -9.897  1.00 11.32           C  
ATOM    333  N   GLY A  41       8.470  -8.036 -11.160  1.00  8.09           N  
ATOM    334  CA  GLY A  41       7.095  -7.690 -11.501  1.00  7.97           C  
ATOM    335  C   GLY A  41       6.408  -6.734 -10.535  1.00  9.08           C  
ATOM    336  O   GLY A  41       5.495  -6.014 -10.937  1.00  8.70           O  
ATOM    337  H   GLY A  41       8.673  -8.953 -10.884  1.00  0.00           H  
ATOM    338  N   VAL A  42       6.822  -6.718  -9.265  1.00  9.30           N  
ATOM    339  CA  VAL A  42       6.356  -5.700  -8.308  1.00  7.74           C  
ATOM    340  C   VAL A  42       6.856  -4.309  -8.726  1.00  8.58           C  
ATOM    341  O   VAL A  42       6.081  -3.336  -8.739  1.00  6.61           O  
ATOM    342  CB  VAL A  42       6.846  -5.997  -6.857  1.00  8.01           C  
ATOM    343  CG1 VAL A  42       6.539  -4.821  -5.959  1.00  7.27           C  
ATOM    344  CG2 VAL A  42       6.187  -7.256  -6.305  1.00  8.82           C  
ATOM    345  H   VAL A  42       7.396  -7.463  -8.987  1.00  0.00           H  
ATOM    346  N   ALA A  43       8.086  -4.261  -9.259  1.00  7.85           N  
ATOM    347  CA  ALA A  43       8.642  -3.017  -9.790  1.00  8.08           C  
ATOM    348  C   ALA A  43       7.941  -2.527 -11.075  1.00  6.78           C  
ATOM    349  O   ALA A  43       7.636  -1.350 -11.195  1.00  6.71           O  
ATOM    350  CB  ALA A  43      10.154  -3.155 -10.000  1.00  6.27           C  
ATOM    351  H   ALA A  43       8.631  -5.076  -9.232  1.00  0.00           H  
ATOM    352  N   VAL A  44       7.629  -3.438 -12.000  1.00  6.88           N  
ATOM    353  CA  VAL A  44       6.893  -3.077 -13.238  1.00  7.73           C  
ATOM    354  C   VAL A  44       5.497  -2.541 -12.896  1.00  7.59           C  
ATOM    355  O   VAL A  44       5.062  -1.510 -13.419  1.00  7.91           O  
ATOM    356  CB  VAL A  44       6.744  -4.303 -14.193  1.00  7.15           C  
ATOM    357  CG1 VAL A  44       5.843  -3.983 -15.372  1.00 10.78           C  
ATOM    358  CG2 VAL A  44       8.090  -4.724 -14.683  1.00  8.98           C  
ATOM    359  H   VAL A  44       7.989  -4.340 -11.873  1.00  0.00           H  
ATOM    360  N   ASP A  45       4.822  -3.218 -11.966  1.00  8.08           N  
ATOM    361  CA  ASP A  45       3.544  -2.756 -11.401  1.00  6.09           C  
ATOM    362  C   ASP A  45       3.654  -1.281 -10.947  1.00  6.69           C  
ATOM    363  O   ASP A  45       2.947  -0.411 -11.443  1.00  7.74           O  
ATOM    364  CB  ASP A  45       3.185  -3.694 -10.218  1.00  4.67           C  
ATOM    365  CG  ASP A  45       1.828  -3.422  -9.596  1.00  5.51           C  
ATOM    366  OD1 ASP A  45       1.166  -2.433  -9.916  1.00  8.29           O  
ATOM    367  OD2 ASP A  45       1.399  -4.234  -8.753  1.00  6.46           O  
ATOM    368  H   ASP A  45       5.214  -4.066 -11.650  1.00  0.00           H  
ATOM    369  N   LEU A  46       4.602  -0.991 -10.069  1.00  6.75           N  
ATOM    370  CA  LEU A  46       4.768   0.362  -9.543  1.00  6.91           C  
ATOM    371  C   LEU A  46       5.217   1.384 -10.594  1.00  8.53           C  
ATOM    372  O   LEU A  46       4.879   2.582 -10.480  1.00  7.84           O  
ATOM    373  CB  LEU A  46       5.779   0.353  -8.390  1.00  6.49           C  
ATOM    374  CG  LEU A  46       5.330  -0.340  -7.095  1.00  9.43           C  
ATOM    375  CD1 LEU A  46       6.567  -0.583  -6.197  1.00 11.52           C  
ATOM    376  CD2 LEU A  46       4.282   0.523  -6.396  1.00 10.17           C  
ATOM    377  H   LEU A  46       5.198  -1.712  -9.767  1.00  0.00           H  
ATOM    378  N   SER A  47       5.981   0.928 -11.598  1.00  7.53           N  
ATOM    379  CA  SER A  47       6.523   1.822 -12.650  1.00  7.25           C  
ATOM    380  C   SER A  47       5.423   2.463 -13.511  1.00  8.72           C  
ATOM    381  O   SER A  47       5.664   3.442 -14.236  1.00  8.49           O  
ATOM    382  CB  SER A  47       7.513   1.077 -13.574  1.00  7.56           C  
ATOM    383  OG  SER A  47       6.837   0.243 -14.513  1.00  5.75           O  
ATOM    384  H   SER A  47       6.259  -0.018 -11.578  1.00  0.00           H  
ATOM    385  HG  SER A  47       6.490   0.799 -15.210  1.00  0.00           H  
ATOM    386  N   HIS A  48       4.198   1.963 -13.385  1.00  8.01           N  
ATOM    387  CA  HIS A  48       3.070   2.550 -14.100  1.00  8.86           C  
ATOM    388  C   HIS A  48       2.404   3.717 -13.388  1.00  9.41           C  
ATOM    389  O   HIS A  48       1.496   4.327 -13.951  1.00 10.53           O  
ATOM    390  CB  HIS A  48       2.036   1.477 -14.417  1.00  5.40           C  
ATOM    391  CG  HIS A  48       2.545   0.420 -15.356  1.00  5.86           C  
ATOM    392  ND1 HIS A  48       1.776  -0.623 -15.784  1.00  8.03           N  
ATOM    393  CD2 HIS A  48       3.746   0.305 -15.957  1.00  5.51           C  
ATOM    394  CE1 HIS A  48       2.468  -1.365 -16.630  1.00  4.10           C  
ATOM    395  NE2 HIS A  48       3.683  -0.833 -16.757  1.00  5.79           N  
ATOM    396  H   HIS A  48       4.096   1.193 -12.787  1.00  0.00           H  
ATOM    397  HD1 HIS A  48       0.855  -0.872 -15.504  1.00  0.00           H  
ATOM    398  HE2 HIS A  48       4.404  -1.205 -17.288  1.00  0.00           H  
ATOM    399  N   ILE A  49       2.905   4.088 -12.207  1.00  7.99           N  
ATOM    400  CA  ILE A  49       2.351   5.232 -11.459  1.00  6.51           C  
ATOM    401  C   ILE A  49       3.097   6.527 -11.862  1.00  7.11           C  
ATOM    402  O   ILE A  49       4.323   6.555 -11.908  1.00  6.60           O  
ATOM    403  CB  ILE A  49       2.460   5.011  -9.924  1.00  7.17           C  
ATOM    404  CG1 ILE A  49       1.564   3.846  -9.494  1.00  8.44           C  
ATOM    405  CG2 ILE A  49       2.058   6.271  -9.163  1.00  6.55           C  
ATOM    406  CD1 ILE A  49       1.787   3.395  -8.027  1.00  9.24           C  
ATOM    407  H   ILE A  49       3.680   3.623 -11.824  1.00  0.00           H  
ATOM    408  N   PRO A  50       2.360   7.566 -12.289  1.00  6.68           N  
ATOM    409  CA  PRO A  50       3.006   8.730 -12.897  1.00  8.21           C  
ATOM    410  C   PRO A  50       3.654   9.687 -11.908  1.00  9.68           C  
ATOM    411  O   PRO A  50       3.169  10.805 -11.708  1.00 11.24           O  
ATOM    412  CB  PRO A  50       1.869   9.412 -13.676  1.00  6.77           C  
ATOM    413  CG  PRO A  50       0.656   8.967 -13.053  1.00  6.80           C  
ATOM    414  CD  PRO A  50       0.895   7.603 -12.466  1.00  6.14           C  
ATOM    415  N   THR A  51       4.808   9.301 -11.381  1.00  7.93           N  
ATOM    416  CA  THR A  51       5.611  10.215 -10.560  1.00  8.65           C  
ATOM    417  C   THR A  51       7.038  10.146 -11.058  1.00  9.25           C  
ATOM    418  O   THR A  51       7.437   9.138 -11.626  1.00  8.30           O  
ATOM    419  CB  THR A  51       5.607   9.824  -9.044  1.00  9.07           C  
ATOM    420  OG1 THR A  51       6.102   8.480  -8.884  1.00 10.61           O  
ATOM    421  CG2 THR A  51       4.210   9.918  -8.472  1.00  5.62           C  
ATOM    422  H   THR A  51       5.089   8.370 -11.502  1.00  0.00           H  
ATOM    423  HG1 THR A  51       7.054   8.377  -8.998  1.00  0.00           H  
ATOM    424  N   ALA A  52       7.838  11.166 -10.753  1.00  8.83           N  
ATOM    425  CA  ALA A  52       9.197  11.259 -11.263  1.00 10.06           C  
ATOM    426  C   ALA A  52      10.197  10.512 -10.397  1.00 12.43           C  
ATOM    427  O   ALA A  52      11.196  11.077  -9.968  1.00 12.95           O  
ATOM    428  CB  ALA A  52       9.606  12.724 -11.404  1.00 11.62           C  
ATOM    429  H   ALA A  52       7.489  11.852 -10.151  1.00  0.00           H  
ATOM    430  N   VAL A  53       9.955   9.215 -10.207  1.00 13.04           N  
ATOM    431  CA  VAL A  53      10.822   8.366  -9.392  1.00 12.34           C  
ATOM    432  C   VAL A  53      11.053   7.091 -10.210  1.00 13.59           C  
ATOM    433  O   VAL A  53      10.104   6.373 -10.529  1.00 14.14           O  
ATOM    434  CB  VAL A  53      10.134   7.993  -8.006  1.00 13.39           C  
ATOM    435  CG1 VAL A  53      11.035   7.060  -7.179  1.00 12.48           C  
ATOM    436  CG2 VAL A  53       9.820   9.243  -7.192  1.00 12.20           C  
ATOM    437  H   VAL A  53       9.208   8.795 -10.679  1.00  0.00           H  
ATOM    438  N   LYS A  54      12.288   6.869 -10.631  1.00 14.27           N  
ATOM    439  CA  LYS A  54      12.649   5.660 -11.381  1.00 16.98           C  
ATOM    440  C   LYS A  54      12.667   4.449 -10.461  1.00 15.61           C  
ATOM    441  O   LYS A  54      13.298   4.486  -9.418  1.00 14.01           O  
ATOM    442  CB  LYS A  54      14.045   5.799 -12.004  1.00 22.00           C  
ATOM    443  CG  LYS A  54      14.156   6.813 -13.139  1.00 33.54           C  
ATOM    444  CD  LYS A  54      15.584   7.392 -13.215  1.00 41.54           C  
ATOM    445  CE  LYS A  54      15.615   8.719 -13.990  1.00 46.77           C  
ATOM    446  NZ  LYS A  54      16.830   8.876 -14.878  1.00 51.76           N  
ATOM    447  H   LYS A  54      12.976   7.537 -10.400  1.00  0.00           H  
ATOM    448  HZ1 LYS A  54      16.926   8.051 -15.506  1.00  0.00           H  
ATOM    449  HZ2 LYS A  54      16.719   9.712 -15.486  1.00  0.00           H  
ATOM    450  HZ3 LYS A  54      17.689   8.960 -14.307  1.00  0.00           H  
ATOM    451  N   ILE A  55      12.084   3.341 -10.899  1.00 14.21           N  
ATOM    452  CA  ILE A  55      12.049   2.143 -10.070  1.00 13.69           C  
ATOM    453  C   ILE A  55      12.499   0.900 -10.823  1.00 15.08           C  
ATOM    454  O   ILE A  55      12.184   0.746 -12.000  1.00 15.85           O  
ATOM    455  CB  ILE A  55      10.643   1.921  -9.507  1.00 14.43           C  
ATOM    456  CG1 ILE A  55      10.654   0.722  -8.563  1.00 13.94           C  
ATOM    457  CG2 ILE A  55       9.629   1.726 -10.643  1.00 14.96           C  
ATOM    458  CD1 ILE A  55       9.595   0.834  -7.506  1.00 16.39           C  
ATOM    459  H   ILE A  55      11.618   3.382 -11.756  1.00  0.00           H  
ATOM    460  N   LYS A  56      13.328   0.075 -10.189  1.00 13.18           N  
ATOM    461  CA  LYS A  56      13.769  -1.178 -10.796  1.00 14.82           C  
ATOM    462  C   LYS A  56      13.674  -2.246  -9.728  1.00 13.91           C  
ATOM    463  O   LYS A  56      13.855  -1.936  -8.556  1.00 12.82           O  
ATOM    464  CB  LYS A  56      15.232  -1.102 -11.271  1.00 20.65           C  
ATOM    465  CG  LYS A  56      15.709   0.230 -11.838  1.00 28.19           C  
ATOM    466  CD  LYS A  56      17.086   0.569 -11.244  1.00 34.14           C  
ATOM    467  CE  LYS A  56      17.164   1.998 -10.659  1.00 37.53           C  
ATOM    468  NZ  LYS A  56      16.159   2.314  -9.595  1.00 34.23           N  
ATOM    469  H   LYS A  56      13.643   0.368  -9.303  1.00  0.00           H  
ATOM    470  HZ1 LYS A  56      16.246   1.686  -8.776  1.00  0.00           H  
ATOM    471  HZ2 LYS A  56      16.281   3.305  -9.305  1.00  0.00           H  
ATOM    472  HZ3 LYS A  56      15.206   2.212  -9.997  1.00  0.00           H  
ATOM    473  N   GLY A  57      13.411  -3.487 -10.129  1.00 10.38           N  
ATOM    474  CA  GLY A  57      13.285  -4.577  -9.176  1.00 10.65           C  
ATOM    475  C   GLY A  57      14.224  -5.713  -9.509  1.00 13.47           C  
ATOM    476  O   GLY A  57      14.503  -5.960 -10.686  1.00 14.11           O  
ATOM    477  H   GLY A  57      13.283  -3.656 -11.081  1.00  0.00           H  
ATOM    478  N   PHE A  58      14.756  -6.378  -8.494  1.00 11.24           N  
ATOM    479  CA  PHE A  58      15.780  -7.401  -8.685  1.00 12.26           C  
ATOM    480  C   PHE A  58      15.437  -8.612  -7.840  1.00 13.57           C  
ATOM    481  O   PHE A  58      14.971  -8.470  -6.712  1.00 11.49           O  
ATOM    482  CB  PHE A  58      17.163  -6.882  -8.259  1.00 12.24           C  
ATOM    483  CG  PHE A  58      17.633  -5.701  -9.043  1.00 15.18           C  
ATOM    484  CD1 PHE A  58      18.317  -5.874 -10.237  1.00 16.95           C  
ATOM    485  CD2 PHE A  58      17.368  -4.417  -8.609  1.00 14.80           C  
ATOM    486  CE1 PHE A  58      18.732  -4.789 -10.969  1.00 16.44           C  
ATOM    487  CE2 PHE A  58      17.779  -3.336  -9.342  1.00 16.25           C  
ATOM    488  CZ  PHE A  58      18.468  -3.521 -10.520  1.00 15.44           C  
ATOM    489  H   PHE A  58      14.493  -6.139  -7.585  1.00  0.00           H  
ATOM    490  N   SER A  59      15.837  -9.781  -8.331  1.00 13.36           N  
ATOM    491  CA  SER A  59      15.552 -11.048  -7.678  1.00 15.88           C  
ATOM    492  C   SER A  59      16.869 -11.856  -7.545  1.00 17.49           C  
ATOM    493  O   SER A  59      17.951 -11.397  -7.948  1.00 17.60           O  
ATOM    494  CB  SER A  59      14.532 -11.812  -8.526  1.00 16.36           C  
ATOM    495  OG  SER A  59      14.009 -12.906  -7.821  1.00 25.94           O  
ATOM    496  H   SER A  59      16.438  -9.748  -9.106  1.00  0.00           H  
ATOM    497  HG  SER A  59      14.613 -13.639  -7.766  1.00  0.00           H  
ATOM    498  N   GLY A  60      16.793 -13.044  -6.956  1.00 19.49           N  
ATOM    499  CA  GLY A  60      17.983 -13.876  -6.876  1.00 20.42           C  
ATOM    500  C   GLY A  60      18.762 -13.732  -5.581  1.00 21.36           C  
ATOM    501  O   GLY A  60      18.283 -13.141  -4.624  1.00 20.76           O  
ATOM    502  H   GLY A  60      15.982 -13.256  -6.449  1.00  0.00           H  
ATOM    503  N   GLU A  61      19.936 -14.348  -5.531  1.00 22.11           N  
ATOM    504  CA  GLU A  61      20.741 -14.398  -4.308  1.00 24.60           C  
ATOM    505  C   GLU A  61      21.621 -13.173  -4.114  1.00 22.68           C  
ATOM    506  O   GLU A  61      22.122 -12.922  -3.019  1.00 22.59           O  
ATOM    507  CB  GLU A  61      21.630 -15.649  -4.310  1.00 30.41           C  
ATOM    508  CG  GLU A  61      20.890 -16.970  -4.105  1.00 39.51           C  
ATOM    509  CD  GLU A  61      20.235 -17.077  -2.731  1.00 46.80           C  
ATOM    510  OE1 GLU A  61      20.836 -16.591  -1.732  1.00 52.03           O  
ATOM    511  OE2 GLU A  61      19.109 -17.634  -2.655  1.00 50.94           O  
ATOM    512  H   GLU A  61      20.231 -14.824  -6.328  1.00  0.00           H  
ATOM    513  N   ASP A  62      21.834 -12.433  -5.193  1.00 20.78           N  
ATOM    514  CA  ASP A  62      22.759 -11.315  -5.178  1.00 20.43           C  
ATOM    515  C   ASP A  62      22.031  -9.980  -5.209  1.00 19.90           C  
ATOM    516  O   ASP A  62      21.345  -9.653  -6.174  1.00 20.90           O  
ATOM    517  CB  ASP A  62      23.705 -11.414  -6.364  1.00 23.50           C  
ATOM    518  CG  ASP A  62      24.879 -10.466  -6.257  1.00 26.34           C  
ATOM    519  OD1 ASP A  62      25.134  -9.947  -5.153  1.00 28.14           O  
ATOM    520  OD2 ASP A  62      25.543 -10.226  -7.296  1.00 31.33           O  
ATOM    521  H   ASP A  62      21.295 -12.604  -5.983  1.00  0.00           H  
ATOM    522  N   ALA A  63      22.175  -9.219  -4.131  1.00 18.11           N  
ATOM    523  CA  ALA A  63      21.527  -7.923  -4.022  1.00 16.02           C  
ATOM    524  C   ALA A  63      22.383  -6.781  -4.573  1.00 15.84           C  
ATOM    525  O   ALA A  63      21.930  -5.647  -4.628  1.00 15.68           O  
ATOM    526  CB  ALA A  63      21.168  -7.651  -2.559  1.00 15.29           C  
ATOM    527  H   ALA A  63      22.701  -9.588  -3.387  1.00  0.00           H  
ATOM    528  N   THR A  64      23.644  -7.054  -4.912  1.00 15.53           N  
ATOM    529  CA  THR A  64      24.544  -6.012  -5.423  1.00 16.39           C  
ATOM    530  C   THR A  64      23.921  -4.996  -6.370  1.00 16.44           C  
ATOM    531  O   THR A  64      24.143  -3.794  -6.225  1.00 14.71           O  
ATOM    532  CB  THR A  64      25.785  -6.616  -6.130  1.00 17.34           C  
ATOM    533  OG1 THR A  64      26.532  -7.383  -5.186  1.00 19.92           O  
ATOM    534  CG2 THR A  64      26.686  -5.518  -6.702  1.00 20.20           C  
ATOM    535  H   THR A  64      23.973  -7.960  -4.748  1.00  0.00           H  
ATOM    536  HG1 THR A  64      26.858  -6.794  -4.486  1.00  0.00           H  
ATOM    537  N   PRO A  65      23.214  -5.470  -7.417  1.00 19.82           N  
ATOM    538  CA  PRO A  65      22.666  -4.542  -8.417  1.00 19.35           C  
ATOM    539  C   PRO A  65      21.701  -3.536  -7.804  1.00 18.47           C  
ATOM    540  O   PRO A  65      21.685  -2.371  -8.194  1.00 18.08           O  
ATOM    541  CB  PRO A  65      21.930  -5.455  -9.403  1.00 20.95           C  
ATOM    542  CG  PRO A  65      22.524  -6.788  -9.208  1.00 21.83           C  
ATOM    543  CD  PRO A  65      22.940  -6.876  -7.773  1.00 20.61           C  
ATOM    544  N   ALA A  66      20.891  -4.004  -6.853  1.00 16.25           N  
ATOM    545  CA  ALA A  66      19.993  -3.122  -6.087  1.00 14.75           C  
ATOM    546  C   ALA A  66      20.754  -2.113  -5.215  1.00 14.47           C  
ATOM    547  O   ALA A  66      20.279  -0.993  -4.995  1.00 15.20           O  
ATOM    548  CB  ALA A  66      19.061  -3.954  -5.223  1.00 14.33           C  
ATOM    549  H   ALA A  66      20.913  -4.962  -6.661  1.00  0.00           H  
ATOM    550  N   LEU A  67      21.967  -2.476  -4.798  1.00 12.54           N  
ATOM    551  CA  LEU A  67      22.713  -1.687  -3.817  1.00 12.74           C  
ATOM    552  C   LEU A  67      23.664  -0.651  -4.384  1.00 13.86           C  
ATOM    553  O   LEU A  67      24.024   0.302  -3.701  1.00 13.31           O  
ATOM    554  CB  LEU A  67      23.470  -2.620  -2.857  1.00 12.03           C  
ATOM    555  CG  LEU A  67      22.585  -3.443  -1.887  1.00 12.88           C  
ATOM    556  CD1 LEU A  67      23.445  -4.445  -1.093  1.00 14.33           C  
ATOM    557  CD2 LEU A  67      21.823  -2.508  -0.931  1.00 11.23           C  
ATOM    558  H   LEU A  67      22.322  -3.330  -5.123  1.00  0.00           H  
ATOM    559  N   GLU A  68      24.108  -0.853  -5.617  1.00 15.50           N  
ATOM    560  CA  GLU A  68      25.015   0.095  -6.282  1.00 17.95           C  
ATOM    561  C   GLU A  68      24.509   1.523  -6.181  1.00 15.25           C  
ATOM    562  O   GLU A  68      23.395   1.816  -6.615  1.00 15.00           O  
ATOM    563  CB  GLU A  68      25.179  -0.256  -7.780  1.00 23.34           C  
ATOM    564  CG  GLU A  68      25.810  -1.611  -8.057  1.00 31.91           C  
ATOM    565  CD  GLU A  68      27.298  -1.663  -7.732  1.00 38.99           C  
ATOM    566  OE1 GLU A  68      27.860  -0.673  -7.191  1.00 41.31           O  
ATOM    567  OE2 GLU A  68      27.917  -2.714  -8.030  1.00 43.67           O  
ATOM    568  H   GLU A  68      23.768  -1.616  -6.119  1.00  0.00           H  
ATOM    569  N   GLY A  69      25.338   2.406  -5.633  1.00 14.27           N  
ATOM    570  CA  GLY A  69      24.973   3.803  -5.489  1.00 14.06           C  
ATOM    571  C   GLY A  69      23.849   4.194  -4.534  1.00 14.47           C  
ATOM    572  O   GLY A  69      23.373   5.336  -4.588  1.00 16.95           O  
ATOM    573  H   GLY A  69      26.196   2.100  -5.278  1.00  0.00           H  
ATOM    574  N   ALA A  70      23.417   3.281  -3.660  1.00 13.91           N  
ATOM    575  CA  ALA A  70      22.338   3.581  -2.707  1.00 13.29           C  
ATOM    576  C   ALA A  70      22.777   4.533  -1.580  1.00 12.19           C  
ATOM    577  O   ALA A  70      23.901   4.450  -1.078  1.00 13.64           O  
ATOM    578  CB  ALA A  70      21.772   2.287  -2.114  1.00 12.90           C  
ATOM    579  H   ALA A  70      23.781   2.370  -3.699  1.00  0.00           H  
ATOM    580  N   ASP A  71      21.942   5.523  -1.297  1.00 10.06           N  
ATOM    581  CA  ASP A  71      22.198   6.460  -0.208  1.00 12.56           C  
ATOM    582  C   ASP A  71      21.496   6.040   1.078  1.00 10.71           C  
ATOM    583  O   ASP A  71      21.921   6.408   2.174  1.00 11.86           O  
ATOM    584  CB  ASP A  71      21.726   7.865  -0.587  1.00 13.33           C  
ATOM    585  CG  ASP A  71      22.423   8.399  -1.821  1.00 17.97           C  
ATOM    586  OD1 ASP A  71      23.660   8.604  -1.764  1.00 17.92           O  
ATOM    587  OD2 ASP A  71      21.741   8.529  -2.870  1.00 17.39           O  
ATOM    588  H   ASP A  71      21.169   5.620  -1.889  1.00  0.00           H  
ATOM    589  N   VAL A  72      20.360   5.369   0.917  1.00  9.79           N  
ATOM    590  CA  VAL A  72      19.557   4.882   2.031  1.00  9.88           C  
ATOM    591  C   VAL A  72      19.202   3.409   1.731  1.00 11.02           C  
ATOM    592  O   VAL A  72      18.831   3.078   0.606  1.00 10.58           O  
ATOM    593  CB  VAL A  72      18.242   5.700   2.149  1.00 10.22           C  
ATOM    594  CG1 VAL A  72      17.374   5.142   3.272  1.00 11.47           C  
ATOM    595  CG2 VAL A  72      18.524   7.194   2.365  1.00  9.99           C  
ATOM    596  H   VAL A  72      20.052   5.212   0.000  1.00  0.00           H  
ATOM    597  N   VAL A  73      19.339   2.520   2.710  1.00 10.26           N  
ATOM    598  CA  VAL A  73      18.946   1.117   2.534  1.00 10.20           C  
ATOM    599  C   VAL A  73      17.995   0.784   3.649  1.00 11.05           C  
ATOM    600  O   VAL A  73      18.305   1.029   4.822  1.00 11.59           O  
ATOM    601  CB  VAL A  73      20.157   0.143   2.641  1.00 10.58           C  
ATOM    602  CG1 VAL A  73      19.679  -1.300   2.486  1.00 10.96           C  
ATOM    603  CG2 VAL A  73      21.205   0.470   1.575  1.00 11.25           C  
ATOM    604  H   VAL A  73      19.708   2.820   3.562  1.00  0.00           H  
ATOM    605  N   LEU A  74      16.810   0.314   3.285  1.00 10.67           N  
ATOM    606  CA  LEU A  74      15.749  -0.037   4.251  1.00 10.43           C  
ATOM    607  C   LEU A  74      15.524  -1.556   4.247  1.00 10.48           C  
ATOM    608  O   LEU A  74      15.297  -2.136   3.187  1.00 10.17           O  
ATOM    609  CB  LEU A  74      14.453   0.683   3.861  1.00  9.94           C  
ATOM    610  CG  LEU A  74      13.995   1.990   4.534  1.00 15.23           C  
ATOM    611  CD1 LEU A  74      15.064   2.647   5.376  1.00 14.96           C  
ATOM    612  CD2 LEU A  74      13.485   2.931   3.492  1.00 15.10           C  
ATOM    613  H   LEU A  74      16.639   0.201   2.327  1.00  0.00           H  
ATOM    614  N   ILE A  75      15.782  -2.223   5.376  1.00  9.78           N  
ATOM    615  CA  ILE A  75      15.746  -3.692   5.397  1.00  7.50           C  
ATOM    616  C   ILE A  75      14.538  -4.254   6.112  1.00  8.34           C  
ATOM    617  O   ILE A  75      14.385  -4.118   7.329  1.00  7.90           O  
ATOM    618  CB  ILE A  75      17.013  -4.292   6.006  1.00  9.38           C  
ATOM    619  CG1 ILE A  75      18.234  -3.813   5.204  1.00 10.90           C  
ATOM    620  CG2 ILE A  75      16.903  -5.839   6.057  1.00  9.39           C  
ATOM    621  CD1 ILE A  75      19.551  -4.253   5.773  1.00 11.52           C  
ATOM    622  H   ILE A  75      16.014  -1.710   6.166  1.00  0.00           H  
ATOM    623  N   SER A  76      13.618  -4.790   5.329  1.00  7.87           N  
ATOM    624  CA  SER A  76      12.380  -5.283   5.890  1.00 10.59           C  
ATOM    625  C   SER A  76      12.151  -6.765   5.677  1.00  9.07           C  
ATOM    626  O   SER A  76      11.104  -7.273   6.024  1.00 13.29           O  
ATOM    627  CB  SER A  76      11.177  -4.462   5.379  1.00 12.49           C  
ATOM    628  OG  SER A  76      10.933  -4.608   3.986  1.00 14.01           O  
ATOM    629  H   SER A  76      13.754  -4.740   4.360  1.00  0.00           H  
ATOM    630  HG  SER A  76      10.462  -5.440   3.864  1.00  0.00           H  
ATOM    631  N   ALA A  77      13.166  -7.478   5.202  1.00 10.51           N  
ATOM    632  CA  ALA A  77      13.070  -8.936   5.036  1.00 10.45           C  
ATOM    633  C   ALA A  77      12.944  -9.664   6.393  1.00 12.33           C  
ATOM    634  O   ALA A  77      13.427  -9.190   7.404  1.00 15.17           O  
ATOM    635  CB  ALA A  77      14.289  -9.446   4.282  1.00 11.51           C  
ATOM    636  H   ALA A  77      13.983  -6.993   4.968  1.00  0.00           H  
ATOM    637  N   GLY A  78      12.235 -10.780   6.419  1.00 13.31           N  
ATOM    638  CA  GLY A  78      12.124 -11.560   7.646  1.00 14.26           C  
ATOM    639  C   GLY A  78      10.750 -12.185   7.827  1.00 14.08           C  
ATOM    640  O   GLY A  78       9.773 -11.756   7.224  1.00 14.66           O  
ATOM    641  H   GLY A  78      11.691 -10.992   5.641  1.00  0.00           H  
ATOM    642  N   VAL A  79      10.673 -13.205   8.667  1.00 13.27           N  
ATOM    643  CA  VAL A  79       9.413 -13.877   8.963  1.00 14.04           C  
ATOM    644  C   VAL A  79       8.616 -13.133  10.048  1.00 14.19           C  
ATOM    645  O   VAL A  79       9.203 -12.473  10.912  1.00 15.28           O  
ATOM    646  CB  VAL A  79       9.697 -15.319   9.443  1.00 13.97           C  
ATOM    647  CG1 VAL A  79       8.411 -16.067   9.670  1.00 16.57           C  
ATOM    648  CG2 VAL A  79      10.527 -16.024   8.416  1.00 16.26           C  
ATOM    649  H   VAL A  79      11.501 -13.482   9.089  1.00  0.00           H  
ATOM    650  N   ARG A  80       7.288 -13.177   9.945  1.00 15.00           N  
ATOM    651  CA  ARG A  80       6.386 -12.663  10.987  1.00 18.04           C  
ATOM    652  C   ARG A  80       6.143 -13.709  12.092  1.00 17.27           C  
ATOM    653  O   ARG A  80       6.023 -14.902  11.793  1.00 14.06           O  
ATOM    654  CB  ARG A  80       5.000 -12.302  10.411  1.00 20.69           C  
ATOM    655  CG  ARG A  80       4.953 -11.362   9.208  1.00 31.49           C  
ATOM    656  CD  ARG A  80       3.511 -10.775   9.100  1.00 33.13           C  
ATOM    657  NE  ARG A  80       3.189 -10.195   7.810  1.00 33.69           N  
ATOM    658  CZ  ARG A  80       2.047 -10.386   7.143  1.00 41.36           C  
ATOM    659  NH1 ARG A  80       2.108 -10.633   5.825  1.00 42.02           N  
ATOM    660  NH2 ARG A  80       0.895  -9.924   7.646  1.00 41.50           N  
ATOM    661  H   ARG A  80       6.914 -13.386   9.061  1.00  0.00           H  
ATOM    662  HE  ARG A  80       3.637  -9.305   7.736  1.00  0.00           H  
ATOM    663 HH11 ARG A  80       3.040 -10.764   5.413  1.00  0.00           H  
ATOM    664 HH12 ARG A  80       1.273 -10.703   5.219  1.00  0.00           H  
ATOM    665 HH21 ARG A  80       0.814  -9.428   8.510  1.00  0.00           H  
ATOM    666 HH22 ARG A  80       0.088  -9.963   7.073  1.00  0.00           H  
ATOM    667  N   ARG A  81       5.763 -13.237  13.280  1.00 14.62           N  
ATOM    668  CA  ARG A  81       5.308 -14.155  14.321  1.00 16.67           C  
ATOM    669  C   ARG A  81       3.814 -14.509  14.265  1.00 17.18           C  
ATOM    670  O   ARG A  81       3.010 -13.838  13.608  1.00 15.46           O  
ATOM    671  CB  ARG A  81       5.689 -13.635  15.717  1.00 18.30           C  
ATOM    672  CG  ARG A  81       4.894 -12.432  16.181  1.00 16.15           C  
ATOM    673  CD  ARG A  81       5.256 -12.014  17.617  1.00 15.61           C  
ATOM    674  NE  ARG A  81       4.924 -10.608  17.865  1.00 11.09           N  
ATOM    675  CZ  ARG A  81       4.267 -10.154  18.926  1.00 13.67           C  
ATOM    676  NH1 ARG A  81       3.996 -10.970  19.942  1.00 13.40           N  
ATOM    677  NH2 ARG A  81       3.957  -8.856  19.010  1.00 10.89           N  
ATOM    678  H   ARG A  81       5.907 -12.295  13.500  1.00  0.00           H  
ATOM    679  HE  ARG A  81       5.257  -9.936  17.257  1.00  0.00           H  
ATOM    680 HH11 ARG A  81       4.262 -11.931  19.900  1.00  0.00           H  
ATOM    681 HH12 ARG A  81       3.494 -10.625  20.730  1.00  0.00           H  
ATOM    682 HH21 ARG A  81       4.254  -8.218  18.317  1.00  0.00           H  
ATOM    683 HH22 ARG A  81       3.468  -8.518  19.815  1.00  0.00           H  
ATOM    684  N   LYS A  82       3.490 -15.664  14.837  1.00 17.01           N  
ATOM    685  CA  LYS A  82       2.116 -16.140  14.924  1.00 18.86           C  
ATOM    686  C   LYS A  82       1.575 -15.901  16.345  1.00 16.67           C  
ATOM    687  O   LYS A  82       2.364 -15.683  17.270  1.00 16.02           O  
ATOM    688  CB  LYS A  82       2.092 -17.636  14.605  1.00 24.02           C  
ATOM    689  CG  LYS A  82       2.447 -17.955  13.166  1.00 32.49           C  
ATOM    690  CD  LYS A  82       1.992 -19.365  12.772  1.00 38.57           C  
ATOM    691  CE  LYS A  82       1.524 -19.433  11.296  1.00 42.05           C  
ATOM    692  NZ  LYS A  82       0.112 -18.951  11.066  1.00 42.28           N  
ATOM    693  H   LYS A  82       4.217 -16.222  15.177  1.00  0.00           H  
ATOM    694  HZ1 LYS A  82      -0.538 -19.504  11.656  1.00  0.00           H  
ATOM    695  HZ2 LYS A  82       0.047 -17.952  11.339  1.00  0.00           H  
ATOM    696  HZ3 LYS A  82      -0.161 -19.049  10.066  1.00  0.00           H  
ATOM    697  N   PRO A  83       0.236 -15.941  16.538  1.00 14.33           N  
ATOM    698  CA  PRO A  83      -0.355 -15.829  17.885  1.00 16.21           C  
ATOM    699  C   PRO A  83       0.262 -16.787  18.944  1.00 18.87           C  
ATOM    700  O   PRO A  83       0.597 -17.951  18.644  1.00 18.57           O  
ATOM    701  CB  PRO A  83      -1.847 -16.097  17.651  1.00 14.79           C  
ATOM    702  CG  PRO A  83      -2.077 -15.718  16.212  1.00 14.92           C  
ATOM    703  CD  PRO A  83      -0.802 -16.134  15.509  1.00 13.35           C  
ATOM    704  N   GLY A  84       0.610 -16.221  20.102  1.00 17.93           N  
ATOM    705  CA  GLY A  84       1.272 -16.990  21.136  1.00 15.82           C  
ATOM    706  C   GLY A  84       2.784 -16.895  21.134  1.00 18.24           C  
ATOM    707  O   GLY A  84       3.409 -17.398  22.065  1.00 18.26           O  
ATOM    708  H   GLY A  84       0.414 -15.278  20.245  1.00  0.00           H  
ATOM    709  N   MET A  85       3.391 -16.303  20.098  1.00 16.36           N  
ATOM    710  CA  MET A  85       4.851 -16.075  20.096  1.00 16.16           C  
ATOM    711  C   MET A  85       5.231 -14.663  20.543  1.00 14.49           C  
ATOM    712  O   MET A  85       4.446 -13.737  20.401  1.00 16.37           O  
ATOM    713  CB  MET A  85       5.448 -16.316  18.707  1.00 17.41           C  
ATOM    714  CG  MET A  85       5.301 -17.729  18.193  1.00 21.95           C  
ATOM    715  SD  MET A  85       5.861 -17.858  16.467  1.00 25.59           S  
ATOM    716  CE  MET A  85       7.550 -17.344  16.604  1.00 24.20           C  
ATOM    717  H   MET A  85       2.861 -16.058  19.318  1.00  0.00           H  
ATOM    718  N   ASP A  86       6.476 -14.491  20.971  1.00 14.33           N  
ATOM    719  CA  ASP A  86       7.031 -13.164  21.220  1.00 15.82           C  
ATOM    720  C   ASP A  86       7.971 -12.813  20.065  1.00 15.82           C  
ATOM    721  O   ASP A  86       8.421 -13.704  19.335  1.00 15.65           O  
ATOM    722  CB  ASP A  86       7.803 -13.156  22.543  1.00 14.96           C  
ATOM    723  CG  ASP A  86       7.860 -11.780  23.195  1.00 17.16           C  
ATOM    724  OD1 ASP A  86       7.252 -10.810  22.684  1.00 18.36           O  
ATOM    725  OD2 ASP A  86       8.540 -11.664  24.229  1.00 19.18           O  
ATOM    726  H   ASP A  86       7.003 -15.284  21.070  1.00  0.00           H  
ATOM    727  N   ARG A  87       8.301 -11.528  19.924  1.00 13.15           N  
ATOM    728  CA  ARG A  87       9.266 -11.079  18.919  1.00 13.27           C  
ATOM    729  C   ARG A  87      10.607 -11.809  18.991  1.00 14.20           C  
ATOM    730  O   ARG A  87      11.183 -12.147  17.974  1.00 14.30           O  
ATOM    731  CB  ARG A  87       9.513  -9.553  19.028  1.00 12.48           C  
ATOM    732  CG  ARG A  87       8.275  -8.699  18.696  1.00 11.91           C  
ATOM    733  CD  ARG A  87       8.552  -7.186  18.751  1.00 11.11           C  
ATOM    734  NE  ARG A  87       7.307  -6.447  18.527  1.00  9.69           N  
ATOM    735  CZ  ARG A  87       6.478  -6.036  19.487  1.00 12.12           C  
ATOM    736  NH1 ARG A  87       6.616  -6.487  20.729  1.00 10.51           N  
ATOM    737  NH2 ARG A  87       5.403  -5.313  19.182  1.00 11.59           N  
ATOM    738  H   ARG A  87       7.819 -10.883  20.472  1.00  0.00           H  
ATOM    739  HE  ARG A  87       7.088  -6.176  17.615  1.00  0.00           H  
ATOM    740 HH11 ARG A  87       7.372  -7.101  20.959  1.00  0.00           H  
ATOM    741 HH12 ARG A  87       5.976  -6.184  21.438  1.00  0.00           H  
ATOM    742 HH21 ARG A  87       5.218  -5.079  18.233  1.00  0.00           H  
ATOM    743 HH22 ARG A  87       4.758  -5.037  19.899  1.00  0.00           H  
ATOM    744  N   SER A  88      11.136 -11.995  20.195  1.00 13.96           N  
ATOM    745  CA  SER A  88      12.438 -12.641  20.383  1.00 14.63           C  
ATOM    746  C   SER A  88      12.491 -14.092  19.895  1.00 15.07           C  
ATOM    747  O   SER A  88      13.567 -14.607  19.584  1.00 15.06           O  
ATOM    748  CB  SER A  88      12.826 -12.604  21.855  1.00 16.05           C  
ATOM    749  OG  SER A  88      11.824 -13.233  22.633  1.00 18.68           O  
ATOM    750  H   SER A  88      10.667 -11.556  20.936  1.00  0.00           H  
ATOM    751  HG  SER A  88      11.021 -12.708  22.681  1.00  0.00           H  
ATOM    752  N   ASP A  89      11.318 -14.716  19.789  1.00 15.91           N  
ATOM    753  CA  ASP A  89      11.169 -16.071  19.252  1.00 16.51           C  
ATOM    754  C   ASP A  89      11.493 -16.133  17.747  1.00 18.59           C  
ATOM    755  O   ASP A  89      11.681 -17.219  17.192  1.00 19.90           O  
ATOM    756  CB  ASP A  89       9.733 -16.599  19.472  1.00 18.80           C  
ATOM    757  CG  ASP A  89       9.359 -16.775  20.977  1.00 21.12           C  
ATOM    758  OD1 ASP A  89      10.244 -16.975  21.844  1.00 26.17           O  
ATOM    759  OD2 ASP A  89       8.152 -16.764  21.280  1.00 20.80           O  
ATOM    760  H   ASP A  89      10.522 -14.240  20.093  1.00  0.00           H  
ATOM    761  N   LEU A  90      11.571 -14.964  17.103  1.00 18.28           N  
ATOM    762  CA  LEU A  90      11.970 -14.839  15.689  1.00 15.60           C  
ATOM    763  C   LEU A  90      13.491 -14.818  15.459  1.00 15.71           C  
ATOM    764  O   LEU A  90      13.937 -14.842  14.308  1.00 13.89           O  
ATOM    765  CB  LEU A  90      11.353 -13.571  15.094  1.00 14.51           C  
ATOM    766  CG  LEU A  90       9.991 -13.595  14.387  1.00 17.49           C  
ATOM    767  CD1 LEU A  90       9.203 -14.785  14.776  1.00 15.16           C  
ATOM    768  CD2 LEU A  90       9.232 -12.321  14.642  1.00 12.47           C  
ATOM    769  H   LEU A  90      11.282 -14.166  17.586  1.00  0.00           H  
ATOM    770  N   PHE A  91      14.288 -14.831  16.528  1.00 14.58           N  
ATOM    771  CA  PHE A  91      15.746 -14.738  16.384  1.00 17.19           C  
ATOM    772  C   PHE A  91      16.326 -15.843  15.482  1.00 18.00           C  
ATOM    773  O   PHE A  91      17.101 -15.558  14.582  1.00 18.34           O  
ATOM    774  CB  PHE A  91      16.425 -14.759  17.766  1.00 16.23           C  
ATOM    775  CG  PHE A  91      17.945 -14.820  17.719  1.00 15.04           C  
ATOM    776  CD1 PHE A  91      18.698 -13.685  17.481  1.00 15.06           C  
ATOM    777  CD2 PHE A  91      18.618 -16.008  17.959  1.00 18.23           C  
ATOM    778  CE1 PHE A  91      20.090 -13.735  17.475  1.00 18.11           C  
ATOM    779  CE2 PHE A  91      20.032 -16.062  17.955  1.00 17.51           C  
ATOM    780  CZ  PHE A  91      20.757 -14.932  17.716  1.00 15.88           C  
ATOM    781  H   PHE A  91      13.885 -14.869  17.424  1.00  0.00           H  
ATOM    782  N   ASN A  92      15.873 -17.080  15.653  1.00 20.89           N  
ATOM    783  CA  ASN A  92      16.433 -18.216  14.916  1.00 24.16           C  
ATOM    784  C   ASN A  92      16.291 -18.127  13.393  1.00 24.08           C  
ATOM    785  O   ASN A  92      17.204 -18.509  12.646  1.00 24.07           O  
ATOM    786  CB  ASN A  92      15.789 -19.509  15.407  1.00 28.29           C  
ATOM    787  CG  ASN A  92      15.986 -19.712  16.877  1.00 35.64           C  
ATOM    788  OD1 ASN A  92      15.108 -19.353  17.684  1.00 41.13           O  
ATOM    789  ND2 ASN A  92      17.221 -20.032  17.255  1.00 33.58           N  
ATOM    790  H   ASN A  92      15.188 -17.216  16.339  1.00  0.00           H  
ATOM    791 HD21 ASN A  92      17.321 -20.144  18.220  1.00  0.00           H  
ATOM    792 HD22 ASN A  92      17.920 -20.138  16.583  1.00  0.00           H  
ATOM    793  N   VAL A  93      15.130 -17.660  12.943  1.00 22.40           N  
ATOM    794  CA  VAL A  93      14.862 -17.536  11.514  1.00 21.58           C  
ATOM    795  C   VAL A  93      15.375 -16.246  10.859  1.00 21.24           C  
ATOM    796  O   VAL A  93      15.903 -16.295   9.744  1.00 23.68           O  
ATOM    797  CB  VAL A  93      13.355 -17.717  11.216  1.00 23.47           C  
ATOM    798  CG1 VAL A  93      12.931 -19.123  11.582  1.00 23.84           C  
ATOM    799  CG2 VAL A  93      12.512 -16.716  12.012  1.00 25.71           C  
ATOM    800  H   VAL A  93      14.464 -17.395  13.605  1.00  0.00           H  
ATOM    801  N   ASN A  94      15.396 -15.144  11.613  1.00 16.10           N  
ATOM    802  CA  ASN A  94      15.725 -13.833  11.039  1.00 13.87           C  
ATOM    803  C   ASN A  94      17.175 -13.366  11.204  1.00 14.22           C  
ATOM    804  O   ASN A  94      17.650 -12.563  10.405  1.00 14.41           O  
ATOM    805  CB  ASN A  94      14.774 -12.740  11.571  1.00 11.22           C  
ATOM    806  CG  ASN A  94      13.359 -12.874  11.031  1.00 11.72           C  
ATOM    807  OD1 ASN A  94      13.114 -13.575  10.053  1.00 12.64           O  
ATOM    808  ND2 ASN A  94      12.438 -12.142  11.609  1.00  9.09           N  
ATOM    809  H   ASN A  94      15.076 -15.212  12.538  1.00  0.00           H  
ATOM    810 HD21 ASN A  94      11.521 -12.253  11.287  1.00  0.00           H  
ATOM    811 HD22 ASN A  94      12.729 -11.532  12.316  1.00  0.00           H  
ATOM    812  N   ALA A  95      17.882 -13.860  12.220  1.00 12.63           N  
ATOM    813  CA  ALA A  95      19.275 -13.459  12.445  1.00 13.30           C  
ATOM    814  C   ALA A  95      20.168 -13.657  11.209  1.00 13.74           C  
ATOM    815  O   ALA A  95      20.936 -12.774  10.843  1.00 12.55           O  
ATOM    816  CB  ALA A  95      19.869 -14.217  13.634  1.00 13.54           C  
ATOM    817  H   ALA A  95      17.447 -14.463  12.860  1.00  0.00           H  
ATOM    818  N   GLY A  96      20.115 -14.850  10.619  1.00 14.74           N  
ATOM    819  CA  GLY A  96      20.921 -15.139   9.434  1.00 15.61           C  
ATOM    820  C   GLY A  96      20.601 -14.308   8.192  1.00 15.15           C  
ATOM    821  O   GLY A  96      21.504 -13.937   7.443  1.00 16.24           O  
ATOM    822  H   GLY A  96      19.659 -15.581  11.079  1.00  0.00           H  
ATOM    823  N   ILE A  97      19.323 -13.993   7.992  1.00 15.79           N  
ATOM    824  CA  ILE A  97      18.873 -13.102   6.917  1.00 16.58           C  
ATOM    825  C   ILE A  97      19.527 -11.716   7.014  1.00 16.14           C  
ATOM    826  O   ILE A  97      20.116 -11.229   6.042  1.00 15.79           O  
ATOM    827  CB  ILE A  97      17.312 -12.947   6.955  1.00 18.06           C  
ATOM    828  CG1 ILE A  97      16.641 -14.297   6.672  1.00 21.07           C  
ATOM    829  CG2 ILE A  97      16.830 -11.922   5.946  1.00 18.47           C  
ATOM    830  CD1 ILE A  97      15.091 -14.249   6.711  1.00 22.50           C  
ATOM    831  H   ILE A  97      18.667 -14.377   8.604  1.00  0.00           H  
ATOM    832  N   VAL A  98      19.490 -11.118   8.210  1.00 15.34           N  
ATOM    833  CA  VAL A  98      20.074  -9.790   8.448  1.00 13.71           C  
ATOM    834  C   VAL A  98      21.585  -9.792   8.288  1.00 13.91           C  
ATOM    835  O   VAL A  98      22.140  -8.917   7.639  1.00 13.11           O  
ATOM    836  CB  VAL A  98      19.678  -9.235   9.862  1.00 15.56           C  
ATOM    837  CG1 VAL A  98      20.466  -7.938  10.196  1.00 15.83           C  
ATOM    838  CG2 VAL A  98      18.171  -8.952   9.890  1.00 15.69           C  
ATOM    839  H   VAL A  98      19.031 -11.586   8.938  1.00  0.00           H  
ATOM    840  N   LYS A  99      22.245 -10.805   8.830  1.00 13.49           N  
ATOM    841  CA  LYS A  99      23.679 -10.948   8.643  1.00 16.34           C  
ATOM    842  C   LYS A  99      24.058 -10.974   7.141  1.00 15.08           C  
ATOM    843  O   LYS A  99      24.975 -10.282   6.715  1.00 13.96           O  
ATOM    844  CB  LYS A  99      24.153 -12.238   9.336  1.00 18.51           C  
ATOM    845  CG  LYS A  99      25.642 -12.489   9.201  1.00 22.60           C  
ATOM    846  CD  LYS A  99      26.034 -13.875   9.670  1.00 26.31           C  
ATOM    847  CE  LYS A  99      27.557 -14.041   9.596  1.00 31.83           C  
ATOM    848  NZ  LYS A  99      28.060 -15.302  10.228  1.00 35.67           N  
ATOM    849  H   LYS A  99      21.752 -11.426   9.415  1.00  0.00           H  
ATOM    850  HZ1 LYS A  99      27.774 -15.362  11.224  1.00  0.00           H  
ATOM    851  HZ2 LYS A  99      27.650 -16.113   9.724  1.00  0.00           H  
ATOM    852  HZ3 LYS A  99      29.090 -15.350  10.147  1.00  0.00           H  
ATOM    853  N   ASN A 100      23.374 -11.819   6.370  1.00 15.48           N  
ATOM    854  CA  ASN A 100      23.660 -11.965   4.950  1.00 16.22           C  
ATOM    855  C   ASN A 100      23.467 -10.650   4.203  1.00 14.44           C  
ATOM    856  O   ASN A 100      24.327 -10.232   3.443  1.00 15.00           O  
ATOM    857  CB  ASN A 100      22.777 -13.047   4.322  1.00 22.32           C  
ATOM    858  CG  ASN A 100      22.813 -13.027   2.777  1.00 30.14           C  
ATOM    859  OD1 ASN A 100      23.805 -12.612   2.164  1.00 36.79           O  
ATOM    860  ND2 ASN A 100      21.707 -13.415   2.152  1.00 32.81           N  
ATOM    861  H   ASN A 100      22.695 -12.399   6.796  1.00  0.00           H  
ATOM    862 HD21 ASN A 100      21.745 -13.349   1.171  1.00  0.00           H  
ATOM    863 HD22 ASN A 100      20.939 -13.688   2.678  1.00  0.00           H  
ATOM    864  N   LEU A 101      22.336  -9.994   4.421  1.00 12.41           N  
ATOM    865  CA  LEU A 101      22.046  -8.756   3.702  1.00 11.78           C  
ATOM    866  C   LEU A 101      22.983  -7.609   4.072  1.00 12.02           C  
ATOM    867  O   LEU A 101      23.472  -6.895   3.189  1.00 12.97           O  
ATOM    868  CB  LEU A 101      20.579  -8.348   3.905  1.00  9.85           C  
ATOM    869  CG  LEU A 101      19.529  -9.262   3.267  1.00 10.68           C  
ATOM    870  CD1 LEU A 101      18.145  -8.724   3.567  1.00 10.39           C  
ATOM    871  CD2 LEU A 101      19.728  -9.323   1.759  1.00 11.19           C  
ATOM    872  H   LEU A 101      21.701 -10.386   5.060  1.00  0.00           H  
ATOM    873  N   VAL A 102      23.315  -7.481   5.353  1.00 10.69           N  
ATOM    874  CA  VAL A 102      24.230  -6.421   5.783  1.00 11.67           C  
ATOM    875  C   VAL A 102      25.691  -6.641   5.308  1.00 12.82           C  
ATOM    876  O   VAL A 102      26.389  -5.680   5.019  1.00 13.56           O  
ATOM    877  CB  VAL A 102      24.173  -6.220   7.347  1.00 11.41           C  
ATOM    878  CG1 VAL A 102      25.279  -5.264   7.848  1.00  9.54           C  
ATOM    879  CG2 VAL A 102      22.785  -5.664   7.743  1.00 13.02           C  
ATOM    880  H   VAL A 102      22.932  -8.103   6.000  1.00  0.00           H  
ATOM    881  N   GLN A 103      26.101  -7.891   5.100  1.00 13.88           N  
ATOM    882  CA  GLN A 103      27.391  -8.173   4.429  1.00 16.60           C  
ATOM    883  C   GLN A 103      27.467  -7.612   3.000  1.00 15.36           C  
ATOM    884  O   GLN A 103      28.476  -7.053   2.585  1.00 16.63           O  
ATOM    885  CB  GLN A 103      27.631  -9.672   4.353  1.00 21.43           C  
ATOM    886  CG  GLN A 103      28.484 -10.215   5.449  1.00 29.07           C  
ATOM    887  CD  GLN A 103      28.146 -11.647   5.747  1.00 35.46           C  
ATOM    888  OE1 GLN A 103      27.827 -12.430   4.846  1.00 38.19           O  
ATOM    889  NE2 GLN A 103      28.184 -12.004   7.018  1.00 38.34           N  
ATOM    890  H   GLN A 103      25.554  -8.629   5.446  1.00  0.00           H  
ATOM    891 HE21 GLN A 103      27.897 -12.917   7.181  1.00  0.00           H  
ATOM    892 HE22 GLN A 103      28.460 -11.358   7.698  1.00  0.00           H  
ATOM    893  N   GLN A 104      26.375  -7.744   2.268  1.00 12.72           N  
ATOM    894  CA  GLN A 104      26.286  -7.208   0.934  1.00 13.91           C  
ATOM    895  C   GLN A 104      26.272  -5.677   0.937  1.00 13.80           C  
ATOM    896  O   GLN A 104      26.899  -5.050   0.083  1.00 14.79           O  
ATOM    897  CB  GLN A 104      25.035  -7.777   0.244  1.00 13.78           C  
ATOM    898  CG  GLN A 104      25.067  -9.297   0.146  1.00 18.42           C  
ATOM    899  CD  GLN A 104      24.004  -9.873  -0.773  1.00 20.85           C  
ATOM    900  OE1 GLN A 104      24.035  -9.650  -1.987  1.00 19.58           O  
ATOM    901  NE2 GLN A 104      23.143 -10.727  -0.227  1.00 21.30           N  
ATOM    902  H   GLN A 104      25.648  -8.281   2.654  1.00  0.00           H  
ATOM    903 HE21 GLN A 104      22.502 -11.138  -0.838  1.00  0.00           H  
ATOM    904 HE22 GLN A 104      23.255 -10.955   0.722  1.00  0.00           H  
ATOM    905  N   VAL A 105      25.599  -5.084   1.919  1.00 11.71           N  
ATOM    906  CA  VAL A 105      25.642  -3.651   2.118  1.00 11.35           C  
ATOM    907  C   VAL A 105      27.075  -3.167   2.394  1.00 12.94           C  
ATOM    908  O   VAL A 105      27.527  -2.165   1.829  1.00 13.32           O  
ATOM    909  CB  VAL A 105      24.712  -3.223   3.303  1.00 13.54           C  
ATOM    910  CG1 VAL A 105      24.839  -1.746   3.558  1.00 11.40           C  
ATOM    911  CG2 VAL A 105      23.236  -3.575   3.013  1.00 10.74           C  
ATOM    912  H   VAL A 105      25.019  -5.646   2.481  1.00  0.00           H  
ATOM    913  N   ALA A 106      27.765  -3.866   3.287  1.00 13.73           N  
ATOM    914  CA  ALA A 106      29.137  -3.517   3.691  1.00 16.05           C  
ATOM    915  C   ALA A 106      30.136  -3.494   2.516  1.00 16.86           C  
ATOM    916  O   ALA A 106      30.999  -2.617   2.460  1.00 16.95           O  
ATOM    917  CB  ALA A 106      29.622  -4.479   4.785  1.00 12.09           C  
ATOM    918  H   ALA A 106      27.307  -4.602   3.739  1.00  0.00           H  
ATOM    919  N   LYS A 107      29.990  -4.425   1.565  1.00 18.13           N  
ATOM    920  CA  LYS A 107      30.811  -4.435   0.327  1.00 19.84           C  
ATOM    921  C   LYS A 107      30.428  -3.378  -0.731  1.00 18.87           C  
ATOM    922  O   LYS A 107      31.286  -2.796  -1.380  1.00 18.37           O  
ATOM    923  CB  LYS A 107      30.769  -5.807  -0.361  1.00 23.18           C  
ATOM    924  CG  LYS A 107      30.828  -6.995   0.582  1.00 33.34           C  
ATOM    925  CD  LYS A 107      31.887  -6.814   1.698  1.00 40.09           C  
ATOM    926  CE  LYS A 107      31.733  -7.853   2.836  1.00 41.98           C  
ATOM    927  NZ  LYS A 107      30.835  -7.406   3.945  1.00 40.85           N  
ATOM    928  H   LYS A 107      29.375  -5.164   1.759  1.00  0.00           H  
ATOM    929  HZ1 LYS A 107      29.897  -7.186   3.580  1.00  0.00           H  
ATOM    930  HZ2 LYS A 107      30.767  -8.147   4.671  1.00  0.00           H  
ATOM    931  HZ3 LYS A 107      31.243  -6.548   4.366  1.00  0.00           H  
ATOM    932  N   THR A 108      29.129  -3.196  -0.952  1.00 18.85           N  
ATOM    933  CA  THR A 108      28.640  -2.422  -2.096  1.00 17.43           C  
ATOM    934  C   THR A 108      28.395  -0.936  -1.807  1.00 18.19           C  
ATOM    935  O   THR A 108      28.679  -0.087  -2.655  1.00 18.68           O  
ATOM    936  CB  THR A 108      27.333  -3.039  -2.661  1.00 17.10           C  
ATOM    937  OG1 THR A 108      27.553  -4.422  -2.941  1.00 18.19           O  
ATOM    938  CG2 THR A 108      26.904  -2.340  -3.939  1.00 17.14           C  
ATOM    939  H   THR A 108      28.519  -3.611  -0.308  1.00  0.00           H  
ATOM    940  HG1 THR A 108      27.690  -4.886  -2.098  1.00  0.00           H  
ATOM    941  N   CYS A 109      27.740  -0.628  -0.685  1.00 16.27           N  
ATOM    942  CA  CYS A 109      27.443   0.763  -0.342  1.00 13.81           C  
ATOM    943  C   CYS A 109      27.677   1.079   1.145  1.00 14.24           C  
ATOM    944  O   CYS A 109      26.755   1.428   1.871  1.00 12.41           O  
ATOM    945  CB  CYS A 109      26.012   1.134  -0.767  1.00 13.06           C  
ATOM    946  SG  CYS A 109      24.701   0.048  -0.152  1.00 15.12           S  
ATOM    947  H   CYS A 109      27.489  -1.344  -0.069  1.00  0.00           H  
ATOM    948  N   PRO A 110      28.941   1.010   1.596  1.00 14.01           N  
ATOM    949  CA  PRO A 110      29.292   1.132   3.016  1.00 15.11           C  
ATOM    950  C   PRO A 110      28.963   2.503   3.608  1.00 16.26           C  
ATOM    951  O   PRO A 110      28.880   2.661   4.817  1.00 17.85           O  
ATOM    952  CB  PRO A 110      30.800   0.865   3.027  1.00 16.28           C  
ATOM    953  CG  PRO A 110      31.246   1.240   1.662  1.00 14.34           C  
ATOM    954  CD  PRO A 110      30.142   0.782   0.770  1.00 14.39           C  
ATOM    955  N   LYS A 111      28.744   3.494   2.748  1.00 16.47           N  
ATOM    956  CA  LYS A 111      28.471   4.849   3.211  1.00 15.46           C  
ATOM    957  C   LYS A 111      26.980   5.195   3.265  1.00 13.92           C  
ATOM    958  O   LYS A 111      26.608   6.324   3.586  1.00 13.14           O  
ATOM    959  CB  LYS A 111      29.216   5.839   2.330  1.00 18.53           C  
ATOM    960  CG  LYS A 111      30.749   5.874   2.589  1.00 23.80           C  
ATOM    961  CD  LYS A 111      31.481   6.720   1.529  1.00 28.55           C  
ATOM    962  CE  LYS A 111      32.995   6.776   1.770  1.00 31.49           C  
ATOM    963  NZ  LYS A 111      33.335   7.632   2.945  1.00 34.99           N  
ATOM    964  H   LYS A 111      28.761   3.276   1.806  1.00  0.00           H  
ATOM    965  HZ1 LYS A 111      32.960   8.587   2.800  1.00  0.00           H  
ATOM    966  HZ2 LYS A 111      32.921   7.223   3.803  1.00  0.00           H  
ATOM    967  HZ3 LYS A 111      34.369   7.684   3.057  1.00  0.00           H  
ATOM    968  N   ALA A 112      26.131   4.209   2.995  1.00 11.30           N  
ATOM    969  CA  ALA A 112      24.684   4.425   3.015  1.00 12.16           C  
ATOM    970  C   ALA A 112      24.138   4.453   4.446  1.00 11.15           C  
ATOM    971  O   ALA A 112      24.758   3.914   5.360  1.00 12.05           O  
ATOM    972  CB  ALA A 112      23.983   3.333   2.219  1.00 11.90           C  
ATOM    973  H   ALA A 112      26.477   3.301   2.851  1.00  0.00           H  
ATOM    974  N   CYS A 113      23.043   5.176   4.647  1.00 10.04           N  
ATOM    975  CA  CYS A 113      22.291   5.121   5.895  1.00 11.21           C  
ATOM    976  C   CYS A 113      21.410   3.884   5.863  1.00 12.35           C  
ATOM    977  O   CYS A 113      20.786   3.593   4.843  1.00 12.75           O  
ATOM    978  CB  CYS A 113      21.408   6.359   6.060  1.00 12.02           C  
ATOM    979  SG  CYS A 113      22.319   7.843   6.486  1.00 15.83           S  
ATOM    980  H   CYS A 113      22.758   5.776   3.919  1.00  0.00           H  
ATOM    981  N   ILE A 114      21.450   3.095   6.934  1.00  9.95           N  
ATOM    982  CA  ILE A 114      20.814   1.787   6.945  1.00  9.89           C  
ATOM    983  C   ILE A 114      19.720   1.759   7.994  1.00 10.11           C  
ATOM    984  O   ILE A 114      19.972   2.091   9.154  1.00 12.12           O  
ATOM    985  CB  ILE A 114      21.852   0.685   7.242  1.00 10.06           C  
ATOM    986  CG1 ILE A 114      23.070   0.866   6.331  1.00 11.46           C  
ATOM    987  CG2 ILE A 114      21.231  -0.685   7.042  1.00 12.19           C  
ATOM    988  CD1 ILE A 114      24.220  -0.016   6.675  1.00 13.80           C  
ATOM    989  H   ILE A 114      21.932   3.402   7.725  1.00  0.00           H  
ATOM    990  N   GLY A 115      18.488   1.482   7.574  1.00  7.29           N  
ATOM    991  CA  GLY A 115      17.416   1.321   8.535  1.00  9.75           C  
ATOM    992  C   GLY A 115      16.957  -0.125   8.647  1.00 11.11           C  
ATOM    993  O   GLY A 115      16.495  -0.703   7.669  1.00 12.57           O  
ATOM    994  H   GLY A 115      18.340   1.380   6.623  1.00  0.00           H  
ATOM    995  N   ILE A 116      17.062  -0.704   9.843  1.00 10.44           N  
ATOM    996  CA  ILE A 116      16.682  -2.092  10.072  1.00  7.75           C  
ATOM    997  C   ILE A 116      15.264  -2.147  10.639  1.00  7.44           C  
ATOM    998  O   ILE A 116      14.981  -1.545  11.682  1.00  7.60           O  
ATOM    999  CB  ILE A 116      17.654  -2.783  11.070  1.00  9.43           C  
ATOM   1000  CG1 ILE A 116      19.121  -2.587  10.632  1.00 10.57           C  
ATOM   1001  CG2 ILE A 116      17.254  -4.236  11.274  1.00  7.87           C  
ATOM   1002  CD1 ILE A 116      19.653  -3.618   9.669  1.00 11.28           C  
ATOM   1003  H   ILE A 116      17.427  -0.173  10.572  1.00  0.00           H  
ATOM   1004  N   ILE A 117      14.382  -2.859   9.945  1.00  6.94           N  
ATOM   1005  CA  ILE A 117      12.994  -3.089  10.365  1.00  7.90           C  
ATOM   1006  C   ILE A 117      12.813  -4.526  10.873  1.00  9.57           C  
ATOM   1007  O   ILE A 117      11.959  -4.790  11.716  1.00 11.59           O  
ATOM   1008  CB  ILE A 117      12.013  -2.819   9.176  1.00 10.15           C  
ATOM   1009  CG1 ILE A 117      11.975  -1.323   8.875  1.00 14.18           C  
ATOM   1010  CG2 ILE A 117      10.609  -3.276   9.487  1.00 11.44           C  
ATOM   1011  CD1 ILE A 117      12.016  -0.970   7.410  1.00 16.62           C  
ATOM   1012  H   ILE A 117      14.681  -3.204   9.078  1.00  0.00           H  
ATOM   1013  N   THR A 118      13.644  -5.445  10.379  1.00  9.14           N  
ATOM   1014  CA  THR A 118      13.551  -6.863  10.725  1.00 11.56           C  
ATOM   1015  C   THR A 118      13.492  -7.167  12.242  1.00 12.51           C  
ATOM   1016  O   THR A 118      14.414  -6.858  12.997  1.00 11.90           O  
ATOM   1017  CB  THR A 118      14.749  -7.641  10.108  1.00 12.89           C  
ATOM   1018  OG1 THR A 118      14.844  -7.308   8.718  1.00 15.12           O  
ATOM   1019  CG2 THR A 118      14.559  -9.155  10.237  1.00 12.30           C  
ATOM   1020  H   THR A 118      14.267  -5.181   9.674  1.00  0.00           H  
ATOM   1021  HG1 THR A 118      15.460  -7.912   8.298  1.00  0.00           H  
ATOM   1022  N   ASN A 119      12.459  -7.909  12.619  1.00 13.40           N  
ATOM   1023  CA  ASN A 119      12.146  -8.348  13.992  1.00 15.96           C  
ATOM   1024  C   ASN A 119      13.156  -9.444  14.438  1.00 15.13           C  
ATOM   1025  O   ASN A 119      13.517 -10.309  13.642  1.00 17.19           O  
ATOM   1026  CB  ASN A 119      10.725  -8.946  13.946  1.00 19.46           C  
ATOM   1027  CG  ASN A 119       9.802  -8.403  14.998  1.00 22.52           C  
ATOM   1028  OD1 ASN A 119      10.219  -7.747  15.942  1.00 23.63           O  
ATOM   1029  ND2 ASN A 119       8.546  -8.826  14.927  1.00 27.27           N  
ATOM   1030  H   ASN A 119      11.837  -8.157  11.884  1.00  0.00           H  
ATOM   1031 HD21 ASN A 119       7.923  -8.487  15.613  1.00  0.00           H  
ATOM   1032 HD22 ASN A 119       8.304  -9.413  14.193  1.00  0.00           H  
ATOM   1033  N   PRO A 120      13.591  -9.456  15.720  1.00 14.77           N  
ATOM   1034  CA  PRO A 120      13.458  -8.455  16.789  1.00 11.12           C  
ATOM   1035  C   PRO A 120      14.514  -7.357  16.692  1.00  9.50           C  
ATOM   1036  O   PRO A 120      15.718  -7.649  16.741  1.00  8.29           O  
ATOM   1037  CB  PRO A 120      13.628  -9.286  18.061  1.00 11.88           C  
ATOM   1038  CG  PRO A 120      14.412 -10.578  17.616  1.00 11.79           C  
ATOM   1039  CD  PRO A 120      14.511 -10.547  16.114  1.00 13.49           C  
ATOM   1040  N   VAL A 121      14.076  -6.119  16.451  1.00  7.66           N  
ATOM   1041  CA  VAL A 121      15.009  -5.017  16.174  1.00  8.28           C  
ATOM   1042  C   VAL A 121      16.064  -4.779  17.261  1.00  9.22           C  
ATOM   1043  O   VAL A 121      17.200  -4.397  16.951  1.00  8.04           O  
ATOM   1044  CB  VAL A 121      14.271  -3.671  15.934  1.00 12.01           C  
ATOM   1045  CG1 VAL A 121      15.271  -2.545  15.681  1.00 17.15           C  
ATOM   1046  CG2 VAL A 121      13.425  -3.766  14.730  1.00 14.98           C  
ATOM   1047  H   VAL A 121      13.114  -5.972  16.336  1.00  0.00           H  
ATOM   1048  N   ASN A 122      15.700  -4.965  18.536  1.00  8.50           N  
ATOM   1049  CA  ASN A 122      16.669  -4.731  19.627  1.00  8.67           C  
ATOM   1050  C   ASN A 122      17.931  -5.564  19.427  1.00  8.72           C  
ATOM   1051  O   ASN A 122      19.027  -5.120  19.742  1.00 10.89           O  
ATOM   1052  CB  ASN A 122      16.069  -5.078  20.995  1.00  6.63           C  
ATOM   1053  CG  ASN A 122      14.976  -4.140  21.420  1.00  8.09           C  
ATOM   1054  OD1 ASN A 122      14.666  -3.163  20.743  1.00  9.66           O  
ATOM   1055  ND2 ASN A 122      14.400  -4.407  22.592  1.00  9.35           N  
ATOM   1056  H   ASN A 122      14.760  -5.129  18.751  1.00  0.00           H  
ATOM   1057 HD21 ASN A 122      13.722  -3.782  22.904  1.00  0.00           H  
ATOM   1058 HD22 ASN A 122      14.700  -5.205  23.064  1.00  0.00           H  
ATOM   1059  N   THR A 123      17.756  -6.765  18.870  1.00  7.77           N  
ATOM   1060  CA  THR A 123      18.844  -7.712  18.603  1.00  8.23           C  
ATOM   1061  C   THR A 123      19.464  -7.605  17.198  1.00  8.37           C  
ATOM   1062  O   THR A 123      20.691  -7.606  17.060  1.00  9.59           O  
ATOM   1063  CB  THR A 123      18.334  -9.166  18.814  1.00  7.48           C  
ATOM   1064  OG1 THR A 123      17.860  -9.304  20.159  1.00 10.24           O  
ATOM   1065  CG2 THR A 123      19.431 -10.175  18.572  1.00  8.17           C  
ATOM   1066  H   THR A 123      16.838  -7.005  18.635  1.00  0.00           H  
ATOM   1067  HG1 THR A 123      18.622  -9.110  20.736  1.00  0.00           H  
ATOM   1068  N   THR A 124      18.627  -7.432  16.171  1.00  8.77           N  
ATOM   1069  CA  THR A 124      19.121  -7.389  14.794  1.00 10.01           C  
ATOM   1070  C   THR A 124      19.961  -6.164  14.455  1.00  9.88           C  
ATOM   1071  O   THR A 124      20.904  -6.258  13.661  1.00 10.50           O  
ATOM   1072  CB  THR A 124      17.975  -7.509  13.762  1.00 10.58           C  
ATOM   1073  OG1 THR A 124      17.047  -6.427  13.947  1.00 11.74           O  
ATOM   1074  CG2 THR A 124      17.266  -8.863  13.907  1.00 11.68           C  
ATOM   1075  H   THR A 124      17.666  -7.357  16.377  1.00  0.00           H  
ATOM   1076  HG1 THR A 124      16.366  -6.675  14.581  1.00  0.00           H  
ATOM   1077  N   VAL A 125      19.702  -5.035  15.111  1.00  9.90           N  
ATOM   1078  CA  VAL A 125      20.600  -3.881  14.967  1.00 10.57           C  
ATOM   1079  C   VAL A 125      22.008  -4.156  15.516  1.00 11.53           C  
ATOM   1080  O   VAL A 125      23.001  -3.750  14.903  1.00 10.44           O  
ATOM   1081  CB  VAL A 125      20.007  -2.590  15.618  1.00 10.22           C  
ATOM   1082  CG1 VAL A 125      21.054  -1.468  15.686  1.00 10.37           C  
ATOM   1083  CG2 VAL A 125      18.800  -2.119  14.816  1.00 10.53           C  
ATOM   1084  H   VAL A 125      18.867  -4.946  15.616  1.00  0.00           H  
ATOM   1085  N   ALA A 126      22.097  -4.943  16.592  1.00 11.07           N  
ATOM   1086  CA  ALA A 126      23.404  -5.325  17.154  1.00 12.64           C  
ATOM   1087  C   ALA A 126      24.180  -6.261  16.211  1.00 12.46           C  
ATOM   1088  O   ALA A 126      25.409  -6.157  16.094  1.00 12.84           O  
ATOM   1089  CB  ALA A 126      23.222  -5.987  18.535  1.00 12.97           C  
ATOM   1090  H   ALA A 126      21.267  -5.233  17.029  1.00  0.00           H  
ATOM   1091  N   ILE A 127      23.459  -7.186  15.563  1.00 13.63           N  
ATOM   1092  CA  ILE A 127      24.015  -8.043  14.491  1.00 12.76           C  
ATOM   1093  C   ILE A 127      24.587  -7.227  13.343  1.00 13.44           C  
ATOM   1094  O   ILE A 127      25.749  -7.402  12.967  1.00 13.81           O  
ATOM   1095  CB  ILE A 127      22.935  -9.024  13.918  1.00 13.24           C  
ATOM   1096  CG1 ILE A 127      22.517 -10.024  14.998  1.00 11.25           C  
ATOM   1097  CG2 ILE A 127      23.479  -9.771  12.689  1.00 12.05           C  
ATOM   1098  CD1 ILE A 127      21.310 -10.814  14.659  1.00 11.88           C  
ATOM   1099  H   ILE A 127      22.534  -7.311  15.866  1.00  0.00           H  
ATOM   1100  N   ALA A 128      23.800  -6.272  12.848  1.00 12.64           N  
ATOM   1101  CA  ALA A 128      24.264  -5.382  11.786  1.00 13.58           C  
ATOM   1102  C   ALA A 128      25.532  -4.601  12.178  1.00 13.33           C  
ATOM   1103  O   ALA A 128      26.511  -4.591  11.429  1.00 14.04           O  
ATOM   1104  CB  ALA A 128      23.116  -4.397  11.356  1.00 12.00           C  
ATOM   1105  H   ALA A 128      22.879  -6.210  13.178  1.00  0.00           H  
ATOM   1106  N   ALA A 129      25.544  -3.996  13.366  1.00 11.70           N  
ATOM   1107  CA  ALA A 129      26.711  -3.240  13.815  1.00 12.86           C  
ATOM   1108  C   ALA A 129      27.988  -4.086  13.852  1.00 14.36           C  
ATOM   1109  O   ALA A 129      29.080  -3.622  13.500  1.00 14.75           O  
ATOM   1110  CB  ALA A 129      26.443  -2.665  15.181  1.00 12.70           C  
ATOM   1111  H   ALA A 129      24.729  -4.054  13.910  1.00  0.00           H  
ATOM   1112  N   GLU A 130      27.860  -5.324  14.316  1.00 16.38           N  
ATOM   1113  CA  GLU A 130      29.010  -6.225  14.398  1.00 17.85           C  
ATOM   1114  C   GLU A 130      29.492  -6.704  13.015  1.00 20.03           C  
ATOM   1115  O   GLU A 130      30.699  -6.755  12.763  1.00 21.27           O  
ATOM   1116  CB  GLU A 130      28.687  -7.428  15.300  1.00 16.91           C  
ATOM   1117  CG  GLU A 130      28.529  -7.093  16.781  1.00 16.68           C  
ATOM   1118  CD  GLU A 130      29.711  -6.335  17.337  1.00 18.07           C  
ATOM   1119  OE1 GLU A 130      30.857  -6.833  17.260  1.00 20.06           O  
ATOM   1120  OE2 GLU A 130      29.518  -5.193  17.786  1.00 20.84           O  
ATOM   1121  H   GLU A 130      26.990  -5.608  14.660  1.00  0.00           H  
ATOM   1122  N   VAL A 131      28.562  -6.975  12.094  1.00 17.81           N  
ATOM   1123  CA  VAL A 131      28.928  -7.233  10.687  1.00 16.32           C  
ATOM   1124  C   VAL A 131      29.709  -6.079  10.038  1.00 15.83           C  
ATOM   1125  O   VAL A 131      30.788  -6.289   9.457  1.00 16.80           O  
ATOM   1126  CB  VAL A 131      27.661  -7.538   9.834  1.00 15.70           C  
ATOM   1127  CG1 VAL A 131      28.029  -7.600   8.357  1.00 16.12           C  
ATOM   1128  CG2 VAL A 131      27.034  -8.844  10.287  1.00 12.49           C  
ATOM   1129  H   VAL A 131      27.625  -7.022  12.390  1.00  0.00           H  
ATOM   1130  N   LEU A 132      29.205  -4.854  10.204  1.00 14.38           N  
ATOM   1131  CA  LEU A 132      29.876  -3.656   9.693  1.00 14.01           C  
ATOM   1132  C   LEU A 132      31.249  -3.410  10.323  1.00 14.84           C  
ATOM   1133  O   LEU A 132      32.170  -2.975   9.646  1.00 16.27           O  
ATOM   1134  CB  LEU A 132      28.986  -2.419   9.876  1.00 12.27           C  
ATOM   1135  CG  LEU A 132      27.642  -2.440   9.117  1.00 14.64           C  
ATOM   1136  CD1 LEU A 132      26.680  -1.415   9.698  1.00 12.61           C  
ATOM   1137  CD2 LEU A 132      27.869  -2.193   7.633  1.00 13.30           C  
ATOM   1138  H   LEU A 132      28.333  -4.787  10.652  1.00  0.00           H  
ATOM   1139  N   LYS A 133      31.379  -3.667  11.620  1.00 17.00           N  
ATOM   1140  CA  LYS A 133      32.673  -3.536  12.304  1.00 19.77           C  
ATOM   1141  C   LYS A 133      33.686  -4.542  11.784  1.00 20.63           C  
ATOM   1142  O   LYS A 133      34.812  -4.183  11.460  1.00 21.50           O  
ATOM   1143  CB  LYS A 133      32.516  -3.734  13.810  1.00 22.50           C  
ATOM   1144  CG  LYS A 133      31.989  -2.526  14.552  1.00 28.15           C  
ATOM   1145  CD  LYS A 133      31.254  -2.922  15.830  1.00 34.40           C  
ATOM   1146  CE  LYS A 133      32.217  -3.348  16.948  1.00 38.69           C  
ATOM   1147  NZ  LYS A 133      32.844  -4.695  16.722  1.00 43.80           N  
ATOM   1148  H   LYS A 133      30.579  -3.911  12.143  1.00  0.00           H  
ATOM   1149  HZ1 LYS A 133      32.100  -5.412  16.662  1.00  0.00           H  
ATOM   1150  HZ2 LYS A 133      33.406  -4.701  15.850  1.00  0.00           H  
ATOM   1151  HZ3 LYS A 133      33.470  -4.918  17.522  1.00  0.00           H  
ATOM   1152  N   LYS A 134      33.255  -5.790  11.641  1.00 21.70           N  
ATOM   1153  CA  LYS A 134      34.105  -6.836  11.097  1.00 23.94           C  
ATOM   1154  C   LYS A 134      34.538  -6.523   9.664  1.00 25.03           C  
ATOM   1155  O   LYS A 134      35.641  -6.862   9.245  1.00 26.15           O  
ATOM   1156  CB  LYS A 134      33.376  -8.185  11.156  1.00 26.94           C  
ATOM   1157  CG  LYS A 134      33.881  -9.108  12.261  1.00 34.01           C  
ATOM   1158  CD  LYS A 134      33.030  -9.111  13.567  1.00 40.68           C  
ATOM   1159  CE  LYS A 134      32.991  -7.768  14.393  1.00 42.38           C  
ATOM   1160  NZ  LYS A 134      34.276  -7.258  15.001  1.00 45.66           N  
ATOM   1161  H   LYS A 134      32.343  -5.988  11.949  1.00  0.00           H  
ATOM   1162  HZ1 LYS A 134      34.722  -7.968  15.616  1.00  0.00           H  
ATOM   1163  HZ2 LYS A 134      34.929  -7.014  14.233  1.00  0.00           H  
ATOM   1164  HZ3 LYS A 134      34.080  -6.408  15.553  1.00  0.00           H  
ATOM   1165  N   ALA A 135      33.689  -5.824   8.922  1.00 24.54           N  
ATOM   1166  CA  ALA A 135      34.068  -5.364   7.584  1.00 23.84           C  
ATOM   1167  C   ALA A 135      34.945  -4.099   7.553  1.00 22.12           C  
ATOM   1168  O   ALA A 135      35.415  -3.705   6.491  1.00 24.95           O  
ATOM   1169  CB  ALA A 135      32.809  -5.162   6.712  1.00 23.00           C  
ATOM   1170  H   ALA A 135      32.777  -5.675   9.262  1.00  0.00           H  
ATOM   1171  N   GLY A 136      35.143  -3.454   8.699  1.00 21.42           N  
ATOM   1172  CA  GLY A 136      36.010  -2.284   8.761  1.00 20.87           C  
ATOM   1173  C   GLY A 136      35.367  -1.005   8.255  1.00 21.16           C  
ATOM   1174  O   GLY A 136      36.036  -0.052   7.844  1.00 20.74           O  
ATOM   1175  H   GLY A 136      34.761  -3.827   9.515  1.00  0.00           H  
ATOM   1176  N   VAL A 137      34.060  -0.922   8.449  1.00 20.49           N  
ATOM   1177  CA  VAL A 137      33.249   0.021   7.698  1.00 19.01           C  
ATOM   1178  C   VAL A 137      32.090   0.598   8.544  1.00 18.02           C  
ATOM   1179  O   VAL A 137      31.347   1.462   8.098  1.00 17.67           O  
ATOM   1180  CB  VAL A 137      32.792  -0.708   6.401  1.00 19.66           C  
ATOM   1181  CG1 VAL A 137      31.292  -0.832   6.300  1.00 19.16           C  
ATOM   1182  CG2 VAL A 137      33.432  -0.057   5.213  1.00 20.45           C  
ATOM   1183  H   VAL A 137      33.673  -1.577   9.063  1.00  0.00           H  
ATOM   1184  N   TYR A 138      32.065   0.263   9.827  1.00 15.81           N  
ATOM   1185  CA  TYR A 138      30.979   0.718  10.687  1.00 15.11           C  
ATOM   1186  C   TYR A 138      31.021   2.227  10.988  1.00 14.77           C  
ATOM   1187  O   TYR A 138      32.048   2.764  11.386  1.00 15.12           O  
ATOM   1188  CB  TYR A 138      30.991  -0.082  11.983  1.00 13.78           C  
ATOM   1189  CG  TYR A 138      29.907   0.293  12.959  1.00 14.37           C  
ATOM   1190  CD1 TYR A 138      28.574   0.371  12.564  1.00 15.08           C  
ATOM   1191  CD2 TYR A 138      30.204   0.502  14.291  1.00 14.47           C  
ATOM   1192  CE1 TYR A 138      27.561   0.645  13.483  1.00 14.61           C  
ATOM   1193  CE2 TYR A 138      29.208   0.768  15.215  1.00 16.35           C  
ATOM   1194  CZ  TYR A 138      27.887   0.837  14.807  1.00 15.90           C  
ATOM   1195  OH  TYR A 138      26.914   1.084  15.747  1.00 15.01           O  
ATOM   1196  H   TYR A 138      32.754  -0.358  10.145  1.00  0.00           H  
ATOM   1197  HH  TYR A 138      26.050   1.201  15.339  1.00  0.00           H  
ATOM   1198  N   ASP A 139      29.900   2.901  10.762  1.00 13.58           N  
ATOM   1199  CA  ASP A 139      29.709   4.279  11.179  1.00 14.07           C  
ATOM   1200  C   ASP A 139      28.458   4.347  12.069  1.00 15.30           C  
ATOM   1201  O   ASP A 139      27.336   4.230  11.584  1.00 12.01           O  
ATOM   1202  CB  ASP A 139      29.540   5.169   9.935  1.00 13.79           C  
ATOM   1203  CG  ASP A 139      29.427   6.662  10.266  1.00 16.75           C  
ATOM   1204  OD1 ASP A 139      29.055   7.051  11.401  1.00 18.38           O  
ATOM   1205  OD2 ASP A 139      29.657   7.473   9.357  1.00 18.31           O  
ATOM   1206  H   ASP A 139      29.261   2.503  10.141  1.00  0.00           H  
ATOM   1207  N   LYS A 140      28.649   4.544  13.372  1.00 15.72           N  
ATOM   1208  CA  LYS A 140      27.514   4.567  14.309  1.00 16.08           C  
ATOM   1209  C   LYS A 140      26.467   5.648  14.064  1.00 14.58           C  
ATOM   1210  O   LYS A 140      25.338   5.519  14.509  1.00 15.78           O  
ATOM   1211  CB  LYS A 140      27.992   4.649  15.766  1.00 21.61           C  
ATOM   1212  CG  LYS A 140      28.823   5.870  16.137  1.00 27.08           C  
ATOM   1213  CD  LYS A 140      30.146   5.922  15.324  1.00 35.42           C  
ATOM   1214  CE  LYS A 140      30.998   4.635  15.516  1.00 38.63           C  
ATOM   1215  NZ  LYS A 140      31.672   4.145  14.278  1.00 35.02           N  
ATOM   1216  H   LYS A 140      29.568   4.438  13.641  1.00  0.00           H  
ATOM   1217  HZ1 LYS A 140      30.963   3.951  13.550  1.00  0.00           H  
ATOM   1218  HZ2 LYS A 140      32.325   4.879  13.953  1.00  0.00           H  
ATOM   1219  HZ3 LYS A 140      32.206   3.281  14.486  1.00  0.00           H  
ATOM   1220  N   ASN A 141      26.780   6.637  13.232  1.00 14.45           N  
ATOM   1221  CA  ASN A 141      25.793   7.671  12.883  1.00 15.38           C  
ATOM   1222  C   ASN A 141      24.880   7.286  11.722  1.00 14.21           C  
ATOM   1223  O   ASN A 141      24.017   8.067  11.326  1.00 14.24           O  
ATOM   1224  CB  ASN A 141      26.484   8.997  12.538  1.00 17.10           C  
ATOM   1225  CG  ASN A 141      27.335   9.524  13.680  1.00 21.79           C  
ATOM   1226  OD1 ASN A 141      27.007   9.349  14.858  1.00 21.49           O  
ATOM   1227  ND2 ASN A 141      28.495  10.045  13.340  1.00 24.74           N  
ATOM   1228  H   ASN A 141      27.711   6.719  12.997  1.00  0.00           H  
ATOM   1229 HD21 ASN A 141      28.999  10.391  14.098  1.00  0.00           H  
ATOM   1230 HD22 ASN A 141      28.740  10.104  12.405  1.00  0.00           H  
ATOM   1231  N   LYS A 142      25.107   6.110  11.142  1.00 13.07           N  
ATOM   1232  CA  LYS A 142      24.380   5.715   9.941  1.00 13.06           C  
ATOM   1233  C   LYS A 142      23.623   4.408  10.072  1.00 11.79           C  
ATOM   1234  O   LYS A 142      23.068   3.913   9.105  1.00 12.20           O  
ATOM   1235  CB  LYS A 142      25.335   5.660   8.747  1.00 12.69           C  
ATOM   1236  CG  LYS A 142      26.112   6.957   8.620  1.00 15.59           C  
ATOM   1237  CD  LYS A 142      26.134   7.526   7.235  1.00 21.60           C  
ATOM   1238  CE  LYS A 142      27.368   7.088   6.527  1.00 23.46           C  
ATOM   1239  NZ  LYS A 142      27.983   8.212   5.782  1.00 23.91           N  
ATOM   1240  H   LYS A 142      25.792   5.527  11.508  1.00  0.00           H  
ATOM   1241  HZ1 LYS A 142      28.192   9.014   6.407  1.00  0.00           H  
ATOM   1242  HZ2 LYS A 142      28.858   7.877   5.335  1.00  0.00           H  
ATOM   1243  HZ3 LYS A 142      27.319   8.516   5.042  1.00  0.00           H  
ATOM   1244  N   LEU A 143      23.582   3.852  11.275  1.00 10.40           N  
ATOM   1245  CA  LEU A 143      22.816   2.633  11.519  1.00 10.36           C  
ATOM   1246  C   LEU A 143      21.638   2.896  12.468  1.00 10.69           C  
ATOM   1247  O   LEU A 143      21.841   3.437  13.566  1.00  8.75           O  
ATOM   1248  CB  LEU A 143      23.719   1.549  12.104  1.00 11.46           C  
ATOM   1249  CG  LEU A 143      23.033   0.237  12.474  1.00 12.58           C  
ATOM   1250  CD1 LEU A 143      22.489  -0.444  11.215  1.00 11.76           C  
ATOM   1251  CD2 LEU A 143      24.039  -0.637  13.188  1.00 11.90           C  
ATOM   1252  H   LEU A 143      24.043   4.306  12.008  1.00  0.00           H  
ATOM   1253  N   PHE A 144      20.418   2.602  11.994  1.00 10.93           N  
ATOM   1254  CA  PHE A 144      19.173   2.901  12.706  1.00 10.17           C  
ATOM   1255  C   PHE A 144      18.310   1.652  12.847  1.00 11.69           C  
ATOM   1256  O   PHE A 144      18.101   0.920  11.884  1.00 11.81           O  
ATOM   1257  CB  PHE A 144      18.328   3.951  11.960  1.00 11.07           C  
ATOM   1258  CG  PHE A 144      19.043   5.246  11.692  1.00 12.15           C  
ATOM   1259  CD1 PHE A 144      19.816   5.401  10.554  1.00 12.60           C  
ATOM   1260  CD2 PHE A 144      18.986   6.284  12.599  1.00 12.55           C  
ATOM   1261  CE1 PHE A 144      20.526   6.539  10.345  1.00  9.86           C  
ATOM   1262  CE2 PHE A 144      19.701   7.432  12.389  1.00 10.79           C  
ATOM   1263  CZ  PHE A 144      20.473   7.554  11.268  1.00 12.05           C  
ATOM   1264  H   PHE A 144      20.357   2.207  11.096  1.00  0.00           H  
ATOM   1265  N   GLY A 145      17.801   1.423  14.057  1.00 10.29           N  
ATOM   1266  CA  GLY A 145      16.670   0.537  14.256  1.00  8.40           C  
ATOM   1267  C   GLY A 145      15.408   1.371  14.163  1.00  8.67           C  
ATOM   1268  O   GLY A 145      15.278   2.401  14.822  1.00  9.97           O  
ATOM   1269  H   GLY A 145      18.227   1.854  14.816  1.00  0.00           H  
ATOM   1270  N   VAL A 146      14.509   0.970  13.279  1.00  8.32           N  
ATOM   1271  CA  VAL A 146      13.337   1.768  12.972  1.00  8.10           C  
ATOM   1272  C   VAL A 146      12.246   1.494  14.000  1.00  9.26           C  
ATOM   1273  O   VAL A 146      11.686   0.405  14.059  1.00 11.34           O  
ATOM   1274  CB  VAL A 146      12.820   1.475  11.519  1.00  8.92           C  
ATOM   1275  CG1 VAL A 146      11.561   2.295  11.226  1.00 10.28           C  
ATOM   1276  CG2 VAL A 146      13.938   1.782  10.489  1.00  8.97           C  
ATOM   1277  H   VAL A 146      14.649   0.095  12.842  1.00  0.00           H  
ATOM   1278  N   THR A 147      11.966   2.499  14.825  1.00  7.79           N  
ATOM   1279  CA  THR A 147      10.971   2.383  15.888  1.00  8.70           C  
ATOM   1280  C   THR A 147       9.737   3.272  15.647  1.00  8.02           C  
ATOM   1281  O   THR A 147       8.835   3.336  16.478  1.00  8.24           O  
ATOM   1282  CB  THR A 147      11.611   2.767  17.259  1.00  8.01           C  
ATOM   1283  OG1 THR A 147      12.106   4.104  17.185  1.00  8.74           O  
ATOM   1284  CG2 THR A 147      12.802   1.847  17.608  1.00  7.36           C  
ATOM   1285  H   THR A 147      12.450   3.338  14.673  1.00  0.00           H  
ATOM   1286  HG1 THR A 147      12.756   4.225  16.486  1.00  0.00           H  
ATOM   1287  N   THR A 148       9.617   3.825  14.442  1.00  6.75           N  
ATOM   1288  CA  THR A 148       8.592   4.831  14.151  1.00  5.43           C  
ATOM   1289  C   THR A 148       7.151   4.342  14.356  1.00  4.43           C  
ATOM   1290  O   THR A 148       6.242   5.153  14.578  1.00  5.08           O  
ATOM   1291  CB  THR A 148       8.807   5.394  12.687  1.00  4.81           C  
ATOM   1292  OG1 THR A 148      10.141   5.907  12.595  1.00  8.03           O  
ATOM   1293  CG2 THR A 148       7.850   6.535  12.362  1.00  4.11           C  
ATOM   1294  H   THR A 148      10.251   3.515  13.778  1.00  0.00           H  
ATOM   1295  HG1 THR A 148      10.832   5.274  12.831  1.00  0.00           H  
ATOM   1296  N   LEU A 149       6.921   3.024  14.276  1.00  3.25           N  
ATOM   1297  CA  LEU A 149       5.559   2.494  14.441  1.00  3.89           C  
ATOM   1298  C   LEU A 149       5.043   2.742  15.868  1.00  3.38           C  
ATOM   1299  O   LEU A 149       3.862   2.993  16.057  1.00  3.35           O  
ATOM   1300  CB  LEU A 149       5.507   0.981  14.101  1.00  2.89           C  
ATOM   1301  CG  LEU A 149       4.158   0.255  14.206  1.00  2.00           C  
ATOM   1302  CD1 LEU A 149       3.087   0.916  13.355  1.00  4.86           C  
ATOM   1303  CD2 LEU A 149       4.335  -1.205  13.810  1.00  4.41           C  
ATOM   1304  H   LEU A 149       7.678   2.427  14.105  1.00  0.00           H  
ATOM   1305  N   ASP A 150       5.953   2.720  16.851  1.00  4.71           N  
ATOM   1306  CA  ASP A 150       5.594   3.045  18.244  1.00  5.66           C  
ATOM   1307  C   ASP A 150       5.151   4.505  18.413  1.00  5.57           C  
ATOM   1308  O   ASP A 150       4.166   4.774  19.079  1.00  6.86           O  
ATOM   1309  CB  ASP A 150       6.778   2.772  19.173  1.00  3.25           C  
ATOM   1310  CG  ASP A 150       7.129   1.305  19.234  1.00  4.62           C  
ATOM   1311  OD1 ASP A 150       6.220   0.460  19.104  1.00  5.27           O  
ATOM   1312  OD2 ASP A 150       8.327   1.003  19.351  1.00  6.18           O  
ATOM   1313  H   ASP A 150       6.892   2.553  16.609  1.00  0.00           H  
ATOM   1314  N   ILE A 151       5.854   5.430  17.761  1.00  5.90           N  
ATOM   1315  CA  ILE A 151       5.432   6.836  17.685  1.00  7.12           C  
ATOM   1316  C   ILE A 151       4.013   7.018  17.113  1.00  8.03           C  
ATOM   1317  O   ILE A 151       3.166   7.685  17.725  1.00  7.88           O  
ATOM   1318  CB  ILE A 151       6.422   7.671  16.818  1.00  9.53           C  
ATOM   1319  CG1 ILE A 151       7.873   7.420  17.261  1.00 13.70           C  
ATOM   1320  CG2 ILE A 151       6.021   9.162  16.835  1.00  9.64           C  
ATOM   1321  CD1 ILE A 151       8.264   8.086  18.500  1.00 18.27           C  
ATOM   1322  H   ILE A 151       6.688   5.139  17.344  1.00  0.00           H  
ATOM   1323  N   ILE A 152       3.763   6.525  15.894  1.00  6.65           N  
ATOM   1324  CA  ILE A 152       2.470   6.803  15.280  1.00  5.90           C  
ATOM   1325  C   ILE A 152       1.302   6.077  15.948  1.00  5.13           C  
ATOM   1326  O   ILE A 152       0.188   6.594  15.964  1.00  4.18           O  
ATOM   1327  CB  ILE A 152       2.471   6.555  13.723  1.00  7.60           C  
ATOM   1328  CG1 ILE A 152       2.558   5.058  13.399  1.00  8.28           C  
ATOM   1329  CG2 ILE A 152       3.613   7.338  13.085  1.00  6.07           C  
ATOM   1330  CD1 ILE A 152       2.219   4.715  11.949  1.00  9.78           C  
ATOM   1331  H   ILE A 152       4.462   6.023  15.432  1.00  0.00           H  
ATOM   1332  N   ARG A 153       1.557   4.903  16.522  1.00  4.13           N  
ATOM   1333  CA  ARG A 153       0.587   4.252  17.403  1.00  6.49           C  
ATOM   1334  C   ARG A 153       0.236   5.122  18.628  1.00  5.35           C  
ATOM   1335  O   ARG A 153      -0.928   5.361  18.909  1.00  5.54           O  
ATOM   1336  CB  ARG A 153       1.133   2.908  17.902  1.00  5.55           C  
ATOM   1337  CG  ARG A 153       0.909   1.737  16.950  1.00  5.47           C  
ATOM   1338  CD  ARG A 153       1.680   0.519  17.393  1.00  5.55           C  
ATOM   1339  NE  ARG A 153       1.322  -0.660  16.606  1.00  7.42           N  
ATOM   1340  CZ  ARG A 153       2.071  -1.764  16.499  1.00  8.92           C  
ATOM   1341  NH1 ARG A 153       3.209  -1.873  17.177  1.00  7.21           N  
ATOM   1342  NH2 ARG A 153       1.704  -2.745  15.667  1.00  7.69           N  
ATOM   1343  H   ARG A 153       2.402   4.450  16.315  1.00  0.00           H  
ATOM   1344  HE  ARG A 153       0.473  -0.640  16.115  1.00  0.00           H  
ATOM   1345 HH11 ARG A 153       3.517  -1.134  17.780  1.00  0.00           H  
ATOM   1346 HH12 ARG A 153       3.721  -2.724  17.117  1.00  0.00           H  
ATOM   1347 HH21 ARG A 153       0.868  -2.657  15.131  1.00  0.00           H  
ATOM   1348 HH22 ARG A 153       2.228  -3.587  15.622  1.00  0.00           H  
ATOM   1349  N   SER A 154       1.246   5.632  19.314  1.00  7.20           N  
ATOM   1350  CA  SER A 154       1.029   6.561  20.437  1.00  7.91           C  
ATOM   1351  C   SER A 154       0.239   7.803  20.051  1.00  7.14           C  
ATOM   1352  O   SER A 154      -0.721   8.153  20.747  1.00  6.86           O  
ATOM   1353  CB  SER A 154       2.363   6.990  21.037  1.00  7.65           C  
ATOM   1354  OG  SER A 154       3.085   5.878  21.564  1.00  8.36           O  
ATOM   1355  H   SER A 154       2.160   5.313  19.124  1.00  0.00           H  
ATOM   1356  HG  SER A 154       3.971   6.143  21.809  1.00  0.00           H  
ATOM   1357  N   ASN A 155       0.616   8.448  18.939  1.00  8.12           N  
ATOM   1358  CA  ASN A 155      -0.139   9.607  18.421  1.00  7.92           C  
ATOM   1359  C   ASN A 155      -1.619   9.281  18.242  1.00  8.69           C  
ATOM   1360  O   ASN A 155      -2.480  10.047  18.675  1.00  9.87           O  
ATOM   1361  CB  ASN A 155       0.398  10.118  17.063  1.00  7.44           C  
ATOM   1362  CG  ASN A 155       1.844  10.588  17.119  1.00  9.94           C  
ATOM   1363  OD1 ASN A 155       2.493  10.796  16.079  1.00 10.06           O  
ATOM   1364  ND2 ASN A 155       2.395  10.660  18.310  1.00  8.77           N  
ATOM   1365  H   ASN A 155       1.376   8.092  18.430  1.00  0.00           H  
ATOM   1366 HD21 ASN A 155       3.321  10.872  18.139  1.00  0.00           H  
ATOM   1367 HD22 ASN A 155       1.934  10.486  19.152  1.00  0.00           H  
ATOM   1368  N   THR A 156      -1.928   8.126  17.648  1.00  7.61           N  
ATOM   1369  CA  THR A 156      -3.328   7.711  17.453  1.00  7.11           C  
ATOM   1370  C   THR A 156      -4.074   7.498  18.765  1.00  8.46           C  
ATOM   1371  O   THR A 156      -5.187   8.010  18.935  1.00  8.68           O  
ATOM   1372  CB  THR A 156      -3.426   6.403  16.607  1.00  8.28           C  
ATOM   1373  OG1 THR A 156      -2.735   6.603  15.364  1.00  6.86           O  
ATOM   1374  CG2 THR A 156      -4.888   6.033  16.311  1.00  8.02           C  
ATOM   1375  H   THR A 156      -1.208   7.607  17.233  1.00  0.00           H  
ATOM   1376  HG1 THR A 156      -2.451   5.768  14.975  1.00  0.00           H  
ATOM   1377  N   PHE A 157      -3.451   6.782  19.704  1.00  9.37           N  
ATOM   1378  CA  PHE A 157      -4.124   6.396  20.962  1.00 10.52           C  
ATOM   1379  C   PHE A 157      -4.378   7.598  21.887  1.00 10.12           C  
ATOM   1380  O   PHE A 157      -5.478   7.746  22.438  1.00 11.87           O  
ATOM   1381  CB  PHE A 157      -3.300   5.328  21.697  1.00  9.64           C  
ATOM   1382  CG  PHE A 157      -3.203   4.020  20.962  1.00 10.40           C  
ATOM   1383  CD1 PHE A 157      -4.129   3.677  19.982  1.00 11.91           C  
ATOM   1384  CD2 PHE A 157      -2.154   3.150  21.218  1.00 11.67           C  
ATOM   1385  CE1 PHE A 157      -4.000   2.478  19.258  1.00 13.36           C  
ATOM   1386  CE2 PHE A 157      -2.023   1.966  20.504  1.00 13.56           C  
ATOM   1387  CZ  PHE A 157      -2.941   1.631  19.527  1.00 10.31           C  
ATOM   1388  H   PHE A 157      -2.538   6.475  19.507  1.00  0.00           H  
ATOM   1389  N   VAL A 158      -3.392   8.493  21.971  1.00 10.11           N  
ATOM   1390  CA  VAL A 158      -3.551   9.764  22.693  1.00 10.46           C  
ATOM   1391  C   VAL A 158      -4.635  10.685  22.121  1.00 12.30           C  
ATOM   1392  O   VAL A 158      -5.547  11.094  22.829  1.00 13.03           O  
ATOM   1393  CB  VAL A 158      -2.224  10.529  22.742  1.00  9.20           C  
ATOM   1394  CG1 VAL A 158      -2.433  11.944  23.273  1.00  8.95           C  
ATOM   1395  CG2 VAL A 158      -1.223   9.758  23.618  1.00 10.28           C  
ATOM   1396  H   VAL A 158      -2.540   8.269  21.543  1.00  0.00           H  
ATOM   1397  N   ALA A 159      -4.583  10.953  20.821  1.00 13.17           N  
ATOM   1398  CA  ALA A 159      -5.587  11.815  20.202  1.00 14.86           C  
ATOM   1399  C   ALA A 159      -7.009  11.307  20.434  1.00 16.94           C  
ATOM   1400  O   ALA A 159      -7.923  12.084  20.687  1.00 17.04           O  
ATOM   1401  CB  ALA A 159      -5.306  11.962  18.710  1.00 12.07           C  
ATOM   1402  H   ALA A 159      -3.843  10.590  20.283  1.00  0.00           H  
ATOM   1403  N   GLU A 160      -7.195   9.996  20.406  1.00 18.69           N  
ATOM   1404  CA  GLU A 160      -8.536   9.459  20.520  1.00 21.99           C  
ATOM   1405  C   GLU A 160      -9.031   9.474  21.965  1.00 22.92           C  
ATOM   1406  O   GLU A 160     -10.177   9.831  22.236  1.00 23.98           O  
ATOM   1407  CB  GLU A 160      -8.604   8.055  19.896  1.00 27.88           C  
ATOM   1408  CG  GLU A 160      -8.002   6.899  20.700  1.00 37.12           C  
ATOM   1409  CD  GLU A 160      -8.328   5.521  20.087  1.00 41.68           C  
ATOM   1410  OE1 GLU A 160      -7.749   5.186  19.020  1.00 43.45           O  
ATOM   1411  OE2 GLU A 160      -9.188   4.798  20.655  1.00 42.88           O  
ATOM   1412  H   GLU A 160      -6.440   9.406  20.198  1.00  0.00           H  
ATOM   1413  N   LEU A 161      -8.114   9.221  22.888  1.00 21.60           N  
ATOM   1414  CA  LEU A 161      -8.361   9.364  24.320  1.00 21.88           C  
ATOM   1415  C   LEU A 161      -8.734  10.815  24.655  1.00 21.72           C  
ATOM   1416  O   LEU A 161      -9.734  11.083  25.324  1.00 20.92           O  
ATOM   1417  CB  LEU A 161      -7.093   8.990  25.075  1.00 22.06           C  
ATOM   1418  CG  LEU A 161      -7.156   8.429  26.493  1.00 26.43           C  
ATOM   1419  CD1 LEU A 161      -6.114   9.128  27.358  1.00 26.77           C  
ATOM   1420  CD2 LEU A 161      -8.547   8.582  27.074  1.00 26.43           C  
ATOM   1421  H   LEU A 161      -7.238   8.909  22.583  1.00  0.00           H  
ATOM   1422  N   LYS A 162      -7.938  11.749  24.150  1.00 20.32           N  
ATOM   1423  CA  LYS A 162      -8.017  13.136  24.581  1.00 21.18           C  
ATOM   1424  C   LYS A 162      -8.827  14.065  23.663  1.00 23.71           C  
ATOM   1425  O   LYS A 162      -8.811  15.286  23.837  1.00 24.88           O  
ATOM   1426  CB  LYS A 162      -6.600  13.676  24.762  1.00 20.10           C  
ATOM   1427  CG  LYS A 162      -5.828  13.025  25.920  1.00 19.46           C  
ATOM   1428  CD  LYS A 162      -6.438  13.509  27.215  1.00 24.13           C  
ATOM   1429  CE  LYS A 162      -6.139  12.624  28.397  1.00 25.29           C  
ATOM   1430  NZ  LYS A 162      -6.844  13.143  29.616  1.00 23.58           N  
ATOM   1431  H   LYS A 162      -7.278  11.458  23.496  1.00  0.00           H  
ATOM   1432  HZ1 LYS A 162      -6.590  14.140  29.760  1.00  0.00           H  
ATOM   1433  HZ2 LYS A 162      -7.870  13.055  29.473  1.00  0.00           H  
ATOM   1434  HZ3 LYS A 162      -6.568  12.594  30.457  1.00  0.00           H  
ATOM   1435  N   GLY A 163      -9.514  13.493  22.677  1.00 23.33           N  
ATOM   1436  CA  GLY A 163     -10.237  14.306  21.707  1.00 26.25           C  
ATOM   1437  C   GLY A 163      -9.424  15.333  20.914  1.00 27.39           C  
ATOM   1438  O   GLY A 163      -9.927  16.426  20.620  1.00 29.20           O  
ATOM   1439  H   GLY A 163      -9.532  12.517  22.623  1.00  0.00           H  
ATOM   1440  N   LYS A 164      -8.179  14.999  20.572  1.00 26.22           N  
ATOM   1441  CA  LYS A 164      -7.343  15.859  19.741  1.00 26.82           C  
ATOM   1442  C   LYS A 164      -7.409  15.403  18.273  1.00 28.33           C  
ATOM   1443  O   LYS A 164      -7.936  14.319  17.967  1.00 27.18           O  
ATOM   1444  CB  LYS A 164      -5.892  15.819  20.225  1.00 27.88           C  
ATOM   1445  CG  LYS A 164      -5.646  16.444  21.586  1.00 29.49           C  
ATOM   1446  CD  LYS A 164      -6.298  17.812  21.667  1.00 33.93           C  
ATOM   1447  CE  LYS A 164      -5.760  18.658  22.817  1.00 38.42           C  
ATOM   1448  NZ  LYS A 164      -4.319  19.077  22.620  1.00 43.44           N  
ATOM   1449  H   LYS A 164      -7.906  14.088  20.815  1.00  0.00           H  
ATOM   1450  HZ1 LYS A 164      -4.217  19.614  21.741  1.00  0.00           H  
ATOM   1451  HZ2 LYS A 164      -4.016  19.659  23.422  1.00  0.00           H  
ATOM   1452  HZ3 LYS A 164      -3.725  18.227  22.582  1.00  0.00           H  
ATOM   1453  N   GLN A 165      -6.869  16.227  17.371  1.00 28.54           N  
ATOM   1454  CA  GLN A 165      -6.617  15.800  15.992  1.00 28.36           C  
ATOM   1455  C   GLN A 165      -5.359  14.937  15.924  1.00 24.94           C  
ATOM   1456  O   GLN A 165      -4.299  15.360  16.367  1.00 23.26           O  
ATOM   1457  CB  GLN A 165      -6.446  17.009  15.066  1.00 32.09           C  
ATOM   1458  CG  GLN A 165      -7.746  17.735  14.762  1.00 39.25           C  
ATOM   1459  CD  GLN A 165      -8.808  16.823  14.150  1.00 44.79           C  
ATOM   1460  OE1 GLN A 165      -8.681  16.370  13.002  1.00 48.73           O  
ATOM   1461  NE2 GLN A 165      -9.859  16.546  14.912  1.00 44.94           N  
ATOM   1462  H   GLN A 165      -6.659  17.132  17.669  1.00  0.00           H  
ATOM   1463 HE21 GLN A 165     -10.513  15.984  14.453  1.00  0.00           H  
ATOM   1464 HE22 GLN A 165      -9.924  16.904  15.816  1.00  0.00           H  
ATOM   1465  N   PRO A 166      -5.462  13.722  15.341  1.00 23.90           N  
ATOM   1466  CA  PRO A 166      -4.375  12.737  15.337  1.00 23.73           C  
ATOM   1467  C   PRO A 166      -3.138  13.287  14.658  1.00 25.77           C  
ATOM   1468  O   PRO A 166      -2.013  13.009  15.068  1.00 26.81           O  
ATOM   1469  CB  PRO A 166      -4.958  11.553  14.557  1.00 22.90           C  
ATOM   1470  CG  PRO A 166      -6.426  11.716  14.666  1.00 23.36           C  
ATOM   1471  CD  PRO A 166      -6.670  13.194  14.682  1.00 22.58           C  
ATOM   1472  N   GLY A 167      -3.359  14.145  13.669  1.00 27.16           N  
ATOM   1473  CA  GLY A 167      -2.249  14.745  12.953  1.00 30.37           C  
ATOM   1474  C   GLY A 167      -1.485  15.790  13.751  1.00 31.56           C  
ATOM   1475  O   GLY A 167      -0.390  16.203  13.373  1.00 32.05           O  
ATOM   1476  H   GLY A 167      -4.281  14.302  13.390  1.00  0.00           H  
ATOM   1477  N   GLU A 168      -1.990  16.097  14.934  1.00 32.84           N  
ATOM   1478  CA  GLU A 168      -1.540  17.266  15.673  1.00 35.39           C  
ATOM   1479  C   GLU A 168      -0.891  16.896  17.031  1.00 32.81           C  
ATOM   1480  O   GLU A 168      -0.451  17.758  17.788  1.00 32.65           O  
ATOM   1481  CB  GLU A 168      -2.760  18.209  15.807  1.00 42.08           C  
ATOM   1482  CG  GLU A 168      -2.785  19.199  16.955  1.00 50.53           C  
ATOM   1483  CD  GLU A 168      -3.896  18.906  17.959  1.00 55.25           C  
ATOM   1484  OE1 GLU A 168      -5.094  19.163  17.656  1.00 55.81           O  
ATOM   1485  OE2 GLU A 168      -3.554  18.401  19.055  1.00 59.96           O  
ATOM   1486  H   GLU A 168      -2.664  15.511  15.328  1.00  0.00           H  
ATOM   1487  N   VAL A 169      -0.767  15.600  17.305  1.00 28.97           N  
ATOM   1488  CA  VAL A 169      -0.091  15.151  18.520  1.00 24.95           C  
ATOM   1489  C   VAL A 169       1.151  14.335  18.154  1.00 21.44           C  
ATOM   1490  O   VAL A 169       1.127  13.570  17.191  1.00 20.32           O  
ATOM   1491  CB  VAL A 169      -1.040  14.316  19.446  1.00 25.97           C  
ATOM   1492  CG1 VAL A 169      -2.339  15.068  19.709  1.00 26.37           C  
ATOM   1493  CG2 VAL A 169      -1.371  13.020  18.823  1.00 28.97           C  
ATOM   1494  H   VAL A 169      -1.008  14.962  16.609  1.00  0.00           H  
ATOM   1495  N   GLU A 170       2.268  14.617  18.818  1.00 17.29           N  
ATOM   1496  CA  GLU A 170       3.503  13.873  18.600  1.00 17.77           C  
ATOM   1497  C   GLU A 170       3.989  13.416  19.961  1.00 18.21           C  
ATOM   1498  O   GLU A 170       4.188  14.262  20.835  1.00 18.56           O  
ATOM   1499  CB  GLU A 170       4.578  14.769  18.006  1.00 19.70           C  
ATOM   1500  CG  GLU A 170       4.827  14.598  16.529  1.00 24.59           C  
ATOM   1501  CD  GLU A 170       5.299  13.203  16.170  1.00 21.72           C  
ATOM   1502  OE1 GLU A 170       6.458  12.815  16.473  1.00 24.34           O  
ATOM   1503  OE2 GLU A 170       4.501  12.508  15.548  1.00 24.41           O  
ATOM   1504  H   GLU A 170       2.249  15.352  19.469  1.00  0.00           H  
ATOM   1505  N   VAL A 171       4.154  12.108  20.172  1.00 13.49           N  
ATOM   1506  CA  VAL A 171       4.670  11.676  21.454  1.00 11.24           C  
ATOM   1507  C   VAL A 171       6.030  11.039  21.352  1.00 11.05           C  
ATOM   1508  O   VAL A 171       6.266  10.197  20.476  1.00 11.20           O  
ATOM   1509  CB  VAL A 171       3.648  10.789  22.272  1.00 15.46           C  
ATOM   1510  CG1 VAL A 171       2.319  10.644  21.565  1.00 11.63           C  
ATOM   1511  CG2 VAL A 171       4.256   9.495  22.726  1.00 13.46           C  
ATOM   1512  H   VAL A 171       4.031  11.465  19.446  1.00  0.00           H  
ATOM   1513  N   PRO A 172       6.983  11.492  22.192  1.00  9.88           N  
ATOM   1514  CA  PRO A 172       8.310  10.873  22.198  1.00  8.33           C  
ATOM   1515  C   PRO A 172       8.227   9.490  22.792  1.00  7.01           C  
ATOM   1516  O   PRO A 172       7.437   9.255  23.697  1.00  9.54           O  
ATOM   1517  CB  PRO A 172       9.154  11.826  23.056  1.00  8.79           C  
ATOM   1518  CG  PRO A 172       8.260  12.976  23.374  1.00  9.23           C  
ATOM   1519  CD  PRO A 172       6.867  12.514  23.242  1.00  7.64           C  
ATOM   1520  N   VAL A 173       8.914   8.545  22.166  1.00  7.20           N  
ATOM   1521  CA  VAL A 173       8.996   7.169  22.663  1.00  7.81           C  
ATOM   1522  C   VAL A 173      10.469   6.777  22.709  1.00  8.63           C  
ATOM   1523  O   VAL A 173      11.221   6.994  21.734  1.00  9.71           O  
ATOM   1524  CB  VAL A 173       8.218   6.145  21.767  1.00  6.81           C  
ATOM   1525  CG1 VAL A 173       8.269   4.723  22.394  1.00  9.15           C  
ATOM   1526  CG2 VAL A 173       6.765   6.557  21.616  1.00  8.92           C  
ATOM   1527  H   VAL A 173       9.381   8.777  21.336  1.00  0.00           H  
ATOM   1528  N   ILE A 174      10.912   6.286  23.864  1.00  6.68           N  
ATOM   1529  CA  ILE A 174      12.311   5.906  24.032  1.00  6.90           C  
ATOM   1530  C   ILE A 174      12.431   4.433  24.416  1.00  6.79           C  
ATOM   1531  O   ILE A 174      11.423   3.745  24.613  1.00  5.51           O  
ATOM   1532  CB  ILE A 174      13.022   6.804  25.101  1.00  9.55           C  
ATOM   1533  CG1 ILE A 174      12.389   6.593  26.498  1.00  8.39           C  
ATOM   1534  CG2 ILE A 174      12.933   8.293  24.675  1.00  7.63           C  
ATOM   1535  CD1 ILE A 174      13.120   7.305  27.634  1.00  6.76           C  
ATOM   1536  H   ILE A 174      10.274   6.152  24.585  1.00  0.00           H  
ATOM   1537  N   GLY A 175      13.663   3.945  24.453  1.00  7.01           N  
ATOM   1538  CA  GLY A 175      13.905   2.556  24.817  1.00  8.16           C  
ATOM   1539  C   GLY A 175      14.287   1.647  23.655  1.00  7.75           C  
ATOM   1540  O   GLY A 175      15.343   1.803  23.033  1.00  9.34           O  
ATOM   1541  H   GLY A 175      14.396   4.547  24.208  1.00  0.00           H  
ATOM   1542  N   GLY A 176      13.430   0.661  23.410  1.00  8.45           N  
ATOM   1543  CA  GLY A 176      13.563  -0.196  22.241  1.00  9.24           C  
ATOM   1544  C   GLY A 176      12.201  -0.600  21.679  1.00  7.51           C  
ATOM   1545  O   GLY A 176      11.163  -0.004  22.025  1.00  8.21           O  
ATOM   1546  H   GLY A 176      12.657   0.609  24.007  1.00  0.00           H  
ATOM   1547  N   HIS A 177      12.189  -1.667  20.877  1.00  9.33           N  
ATOM   1548  CA  HIS A 177      10.936  -2.189  20.331  1.00  9.49           C  
ATOM   1549  C   HIS A 177      10.667  -3.629  20.760  1.00  9.86           C  
ATOM   1550  O   HIS A 177      10.925  -4.578  20.016  1.00  9.49           O  
ATOM   1551  CB  HIS A 177      10.882  -2.075  18.792  1.00  8.98           C  
ATOM   1552  CG  HIS A 177       9.517  -2.326  18.223  1.00  8.55           C  
ATOM   1553  ND1 HIS A 177       8.437  -1.512  18.476  1.00  8.31           N  
ATOM   1554  CD2 HIS A 177       9.025  -3.386  17.529  1.00  9.50           C  
ATOM   1555  CE1 HIS A 177       7.344  -2.039  17.980  1.00  8.98           C  
ATOM   1556  NE2 HIS A 177       7.662  -3.185  17.392  1.00 10.49           N  
ATOM   1557  H   HIS A 177      13.057  -2.072  20.664  1.00  0.00           H  
ATOM   1558  HD1 HIS A 177       8.389  -0.900  19.215  1.00  0.00           H  
ATOM   1559  HE2 HIS A 177       7.032  -3.736  16.857  1.00  0.00           H  
ATOM   1560  N   SER A 178      10.125  -3.760  21.973  1.00  9.45           N  
ATOM   1561  CA  SER A 178       9.655  -5.036  22.538  1.00  9.07           C  
ATOM   1562  C   SER A 178       8.669  -4.689  23.651  1.00 10.32           C  
ATOM   1563  O   SER A 178       8.629  -3.551  24.117  1.00 10.34           O  
ATOM   1564  CB  SER A 178      10.823  -5.855  23.110  1.00  9.67           C  
ATOM   1565  OG  SER A 178      11.201  -5.392  24.403  1.00 10.08           O  
ATOM   1566  H   SER A 178      10.041  -2.960  22.538  1.00  0.00           H  
ATOM   1567  HG  SER A 178      11.906  -4.740  24.320  1.00  0.00           H  
ATOM   1568  N   GLY A 179       7.833  -5.647  24.033  1.00 10.61           N  
ATOM   1569  CA  GLY A 179       6.782  -5.378  25.007  1.00 12.17           C  
ATOM   1570  C   GLY A 179       7.217  -4.750  26.330  1.00 12.34           C  
ATOM   1571  O   GLY A 179       6.472  -4.008  26.920  1.00 14.68           O  
ATOM   1572  H   GLY A 179       7.953  -6.560  23.697  1.00  0.00           H  
ATOM   1573  N   VAL A 180       8.457  -4.983  26.740  1.00 11.61           N  
ATOM   1574  CA  VAL A 180       8.999  -4.430  27.983  1.00 14.72           C  
ATOM   1575  C   VAL A 180       9.804  -3.111  27.777  1.00 14.07           C  
ATOM   1576  O   VAL A 180       9.955  -2.296  28.692  1.00 12.69           O  
ATOM   1577  CB  VAL A 180       9.879  -5.547  28.673  1.00 15.32           C  
ATOM   1578  CG1 VAL A 180      10.977  -4.970  29.546  1.00 18.54           C  
ATOM   1579  CG2 VAL A 180       8.961  -6.464  29.454  1.00 13.56           C  
ATOM   1580  H   VAL A 180       8.989  -5.596  26.195  1.00  0.00           H  
ATOM   1581  N   THR A 181      10.332  -2.915  26.571  1.00 10.79           N  
ATOM   1582  CA  THR A 181      11.260  -1.818  26.355  1.00  8.41           C  
ATOM   1583  C   THR A 181      10.658  -0.654  25.571  1.00  6.90           C  
ATOM   1584  O   THR A 181      11.344   0.323  25.334  1.00  8.11           O  
ATOM   1585  CB  THR A 181      12.546  -2.279  25.646  1.00  7.25           C  
ATOM   1586  OG1 THR A 181      12.206  -2.744  24.340  1.00 10.81           O  
ATOM   1587  CG2 THR A 181      13.219  -3.437  26.390  1.00  8.69           C  
ATOM   1588  H   THR A 181      10.055  -3.523  25.858  1.00  0.00           H  
ATOM   1589  HG1 THR A 181      11.933  -1.957  23.851  1.00  0.00           H  
ATOM   1590  N   ILE A 182       9.391  -0.729  25.187  1.00  6.56           N  
ATOM   1591  CA  ILE A 182       8.730   0.439  24.611  1.00  7.00           C  
ATOM   1592  C   ILE A 182       8.251   1.384  25.743  1.00 10.07           C  
ATOM   1593  O   ILE A 182       7.301   1.072  26.478  1.00  9.33           O  
ATOM   1594  CB  ILE A 182       7.499   0.029  23.763  1.00  8.20           C  
ATOM   1595  CG1 ILE A 182       7.939  -0.786  22.544  1.00  5.73           C  
ATOM   1596  CG2 ILE A 182       6.695   1.265  23.349  1.00  9.76           C  
ATOM   1597  CD1 ILE A 182       6.840  -1.704  22.041  1.00  5.89           C  
ATOM   1598  H   ILE A 182       8.881  -1.541  25.385  1.00  0.00           H  
ATOM   1599  N   LEU A 183       8.832   2.577  25.808  1.00  8.77           N  
ATOM   1600  CA  LEU A 183       8.446   3.542  26.841  1.00  8.91           C  
ATOM   1601  C   LEU A 183       8.001   4.881  26.231  1.00  6.22           C  
ATOM   1602  O   LEU A 183       8.827   5.729  25.875  1.00  7.81           O  
ATOM   1603  CB  LEU A 183       9.635   3.750  27.786  1.00 10.79           C  
ATOM   1604  CG  LEU A 183       9.512   4.784  28.904  1.00 10.76           C  
ATOM   1605  CD1 LEU A 183       8.253   4.504  29.725  1.00 12.50           C  
ATOM   1606  CD2 LEU A 183      10.768   4.714  29.738  1.00 12.57           C  
ATOM   1607  H   LEU A 183       9.604   2.751  25.233  1.00  0.00           H  
ATOM   1608  N   PRO A 184       6.690   5.078  26.096  1.00  6.77           N  
ATOM   1609  CA  PRO A 184       6.136   6.350  25.632  1.00  8.42           C  
ATOM   1610  C   PRO A 184       6.232   7.430  26.722  1.00 11.37           C  
ATOM   1611  O   PRO A 184       5.748   7.232  27.838  1.00 12.29           O  
ATOM   1612  CB  PRO A 184       4.668   6.013  25.327  1.00  8.00           C  
ATOM   1613  CG  PRO A 184       4.359   4.829  26.193  1.00  7.60           C  
ATOM   1614  CD  PRO A 184       5.640   4.056  26.295  1.00  6.40           C  
ATOM   1615  N   LEU A 185       6.821   8.575  26.387  1.00  9.32           N  
ATOM   1616  CA  LEU A 185       6.986   9.665  27.341  1.00  8.63           C  
ATOM   1617  C   LEU A 185       5.741  10.565  27.356  1.00 10.06           C  
ATOM   1618  O   LEU A 185       5.727  11.646  26.774  1.00 11.64           O  
ATOM   1619  CB  LEU A 185       8.257  10.456  26.989  1.00 10.28           C  
ATOM   1620  CG  LEU A 185       9.607  10.228  27.711  1.00 16.05           C  
ATOM   1621  CD1 LEU A 185       9.678   8.865  28.420  1.00 12.49           C  
ATOM   1622  CD2 LEU A 185      10.803  10.427  26.767  1.00  9.69           C  
ATOM   1623  H   LEU A 185       7.164   8.663  25.478  1.00  0.00           H  
ATOM   1624  N   LEU A 186       4.668  10.076  27.979  1.00 10.00           N  
ATOM   1625  CA  LEU A 186       3.389  10.785  28.006  1.00 11.06           C  
ATOM   1626  C   LEU A 186       3.438  12.091  28.809  1.00 12.17           C  
ATOM   1627  O   LEU A 186       2.666  13.023  28.539  1.00 11.94           O  
ATOM   1628  CB  LEU A 186       2.289   9.885  28.564  1.00 10.81           C  
ATOM   1629  CG  LEU A 186       2.011   8.598  27.780  1.00 11.61           C  
ATOM   1630  CD1 LEU A 186       0.978   7.787  28.506  1.00 12.35           C  
ATOM   1631  CD2 LEU A 186       1.509   8.942  26.390  1.00 13.26           C  
ATOM   1632  H   LEU A 186       4.733   9.142  28.287  1.00  0.00           H  
ATOM   1633  N   SER A 187       4.436  12.197  29.692  1.00 12.41           N  
ATOM   1634  CA  SER A 187       4.634  13.402  30.506  1.00 13.74           C  
ATOM   1635  C   SER A 187       5.149  14.554  29.662  1.00 14.79           C  
ATOM   1636  O   SER A 187       5.137  15.696  30.099  1.00 15.04           O  
ATOM   1637  CB  SER A 187       5.613  13.148  31.674  1.00  9.53           C  
ATOM   1638  OG  SER A 187       6.971  13.012  31.264  1.00  9.39           O  
ATOM   1639  H   SER A 187       5.068  11.470  29.764  1.00  0.00           H  
ATOM   1640  HG  SER A 187       7.318  13.896  31.073  1.00  0.00           H  
ATOM   1641  N   GLN A 188       5.684  14.240  28.488  1.00 13.70           N  
ATOM   1642  CA  GLN A 188       6.245  15.262  27.620  1.00 14.23           C  
ATOM   1643  C   GLN A 188       5.375  15.621  26.406  1.00 15.37           C  
ATOM   1644  O   GLN A 188       5.847  16.315  25.507  1.00 19.76           O  
ATOM   1645  CB  GLN A 188       7.632  14.839  27.152  1.00 13.90           C  
ATOM   1646  CG  GLN A 188       8.585  14.464  28.283  1.00 13.57           C  
ATOM   1647  CD  GLN A 188       9.986  14.205  27.774  1.00 16.56           C  
ATOM   1648  OE1 GLN A 188      10.245  14.308  26.577  1.00 18.47           O  
ATOM   1649  NE2 GLN A 188      10.892  13.830  28.668  1.00 14.46           N  
ATOM   1650  H   GLN A 188       5.682  13.303  28.212  1.00  0.00           H  
ATOM   1651 HE21 GLN A 188      11.748  13.619  28.265  1.00  0.00           H  
ATOM   1652 HE22 GLN A 188      10.659  13.766  29.615  1.00  0.00           H  
ATOM   1653  N   VAL A 189       4.108  15.213  26.403  1.00 14.48           N  
ATOM   1654  CA  VAL A 189       3.215  15.523  25.290  1.00 15.58           C  
ATOM   1655  C   VAL A 189       2.628  16.920  25.466  1.00 18.32           C  
ATOM   1656  O   VAL A 189       1.912  17.171  26.424  1.00 17.52           O  
ATOM   1657  CB  VAL A 189       2.053  14.512  25.188  1.00 16.38           C  
ATOM   1658  CG1 VAL A 189       1.158  14.836  24.014  1.00 15.71           C  
ATOM   1659  CG2 VAL A 189       2.598  13.094  25.060  1.00 16.68           C  
ATOM   1660  H   VAL A 189       3.756  14.748  27.189  1.00  0.00           H  
ATOM   1661  N   PRO A 190       2.901  17.845  24.519  1.00 21.49           N  
ATOM   1662  CA  PRO A 190       2.498  19.247  24.702  1.00 20.85           C  
ATOM   1663  C   PRO A 190       0.997  19.476  24.658  1.00 19.92           C  
ATOM   1664  O   PRO A 190       0.297  18.907  23.834  1.00 21.26           O  
ATOM   1665  CB  PRO A 190       3.221  19.962  23.568  1.00 21.95           C  
ATOM   1666  CG  PRO A 190       4.461  19.159  23.401  1.00 22.82           C  
ATOM   1667  CD  PRO A 190       3.958  17.739  23.493  1.00 21.70           C  
ATOM   1668  N   GLY A 191       0.479  20.169  25.658  1.00 18.52           N  
ATOM   1669  CA  GLY A 191      -0.920  20.529  25.611  1.00 20.71           C  
ATOM   1670  C   GLY A 191      -1.905  19.490  26.117  1.00 21.11           C  
ATOM   1671  O   GLY A 191      -3.104  19.758  26.152  1.00 22.06           O  
ATOM   1672  H   GLY A 191       1.051  20.397  26.415  1.00  0.00           H  
ATOM   1673  N   VAL A 192      -1.416  18.340  26.578  1.00 22.97           N  
ATOM   1674  CA  VAL A 192      -2.300  17.298  27.126  1.00 20.69           C  
ATOM   1675  C   VAL A 192      -1.828  16.833  28.516  1.00 21.37           C  
ATOM   1676  O   VAL A 192      -0.620  16.781  28.802  1.00 18.58           O  
ATOM   1677  CB  VAL A 192      -2.361  16.064  26.209  1.00 23.22           C  
ATOM   1678  CG1 VAL A 192      -2.638  16.471  24.773  1.00 23.54           C  
ATOM   1679  CG2 VAL A 192      -1.058  15.341  26.262  1.00 25.19           C  
ATOM   1680  H   VAL A 192      -0.457  18.174  26.517  1.00  0.00           H  
ATOM   1681  N   SER A 193      -2.794  16.455  29.348  1.00 20.10           N  
ATOM   1682  CA  SER A 193      -2.527  15.964  30.703  1.00 21.74           C  
ATOM   1683  C   SER A 193      -3.247  14.659  30.950  1.00 18.48           C  
ATOM   1684  O   SER A 193      -4.403  14.506  30.556  1.00 21.49           O  
ATOM   1685  CB  SER A 193      -3.003  16.977  31.754  1.00 23.76           C  
ATOM   1686  OG  SER A 193      -1.991  17.933  32.019  1.00 29.88           O  
ATOM   1687  H   SER A 193      -3.712  16.490  29.020  1.00  0.00           H  
ATOM   1688  HG  SER A 193      -1.105  17.555  32.091  1.00  0.00           H  
ATOM   1689  N   PHE A 194      -2.616  13.788  31.727  1.00 14.20           N  
ATOM   1690  CA  PHE A 194      -3.139  12.459  31.959  1.00 14.03           C  
ATOM   1691  C   PHE A 194      -3.197  12.187  33.466  1.00 13.07           C  
ATOM   1692  O   PHE A 194      -2.275  12.538  34.208  1.00 12.32           O  
ATOM   1693  CB  PHE A 194      -2.230  11.402  31.297  1.00 14.36           C  
ATOM   1694  CG  PHE A 194      -2.013  11.613  29.809  1.00 13.73           C  
ATOM   1695  CD1 PHE A 194      -2.919  11.133  28.886  1.00 15.72           C  
ATOM   1696  CD2 PHE A 194      -0.869  12.243  29.350  1.00 14.40           C  
ATOM   1697  CE1 PHE A 194      -2.681  11.274  27.509  1.00 15.65           C  
ATOM   1698  CE2 PHE A 194      -0.618  12.378  27.996  1.00 17.49           C  
ATOM   1699  CZ  PHE A 194      -1.526  11.891  27.069  1.00 14.72           C  
ATOM   1700  H   PHE A 194      -1.768  14.049  32.141  1.00  0.00           H  
ATOM   1701  N   THR A 195      -4.250  11.509  33.902  1.00 14.12           N  
ATOM   1702  CA  THR A 195      -4.277  10.921  35.246  1.00 13.96           C  
ATOM   1703  C   THR A 195      -3.309   9.734  35.305  1.00 16.26           C  
ATOM   1704  O   THR A 195      -2.849   9.238  34.259  1.00 13.28           O  
ATOM   1705  CB  THR A 195      -5.694  10.439  35.621  1.00 14.28           C  
ATOM   1706  OG1 THR A 195      -6.026   9.291  34.836  1.00 15.36           O  
ATOM   1707  CG2 THR A 195      -6.738  11.524  35.382  1.00 11.26           C  
ATOM   1708  H   THR A 195      -5.004  11.462  33.288  1.00  0.00           H  
ATOM   1709  HG1 THR A 195      -6.088   9.594  33.928  1.00  0.00           H  
ATOM   1710  N   GLU A 196      -2.966   9.295  36.515  1.00 16.60           N  
ATOM   1711  CA  GLU A 196      -2.058   8.163  36.660  1.00 20.40           C  
ATOM   1712  C   GLU A 196      -2.655   6.861  36.161  1.00 18.60           C  
ATOM   1713  O   GLU A 196      -1.950   6.025  35.603  1.00 18.39           O  
ATOM   1714  CB  GLU A 196      -1.588   8.015  38.109  1.00 24.32           C  
ATOM   1715  CG  GLU A 196      -0.530   9.068  38.458  1.00 36.09           C  
ATOM   1716  CD  GLU A 196       0.394   8.647  39.583  1.00 42.89           C  
ATOM   1717  OE1 GLU A 196       1.245   7.752  39.337  1.00 48.76           O  
ATOM   1718  OE2 GLU A 196       0.297   9.244  40.690  1.00 44.91           O  
ATOM   1719  H   GLU A 196      -3.283   9.765  37.304  1.00  0.00           H  
ATOM   1720  N   GLN A 197      -3.974   6.766  36.213  1.00 16.93           N  
ATOM   1721  CA  GLN A 197      -4.671   5.628  35.637  1.00 17.80           C  
ATOM   1722  C   GLN A 197      -4.612   5.681  34.109  1.00 16.01           C  
ATOM   1723  O   GLN A 197      -4.288   4.691  33.469  1.00 14.84           O  
ATOM   1724  CB  GLN A 197      -6.124   5.594  36.126  1.00 21.93           C  
ATOM   1725  CG  GLN A 197      -6.715   6.992  36.426  1.00 33.00           C  
ATOM   1726  CD  GLN A 197      -6.611   7.479  37.915  1.00 36.34           C  
ATOM   1727  OE1 GLN A 197      -5.510   7.778  38.439  1.00 27.16           O  
ATOM   1728  NE2 GLN A 197      -7.778   7.768  38.498  1.00 38.05           N  
ATOM   1729  H   GLN A 197      -4.421   7.440  36.767  1.00  0.00           H  
ATOM   1730 HE21 GLN A 197      -7.706   8.050  39.428  1.00  0.00           H  
ATOM   1731 HE22 GLN A 197      -8.589   7.688  37.975  1.00  0.00           H  
ATOM   1732  N   GLU A 198      -4.789   6.866  33.538  1.00 12.85           N  
ATOM   1733  CA  GLU A 198      -4.625   7.020  32.101  1.00 12.00           C  
ATOM   1734  C   GLU A 198      -3.222   6.696  31.636  1.00 11.00           C  
ATOM   1735  O   GLU A 198      -3.070   6.048  30.613  1.00 16.25           O  
ATOM   1736  CB  GLU A 198      -5.009   8.419  31.639  1.00  8.84           C  
ATOM   1737  CG  GLU A 198      -6.498   8.599  31.597  1.00 10.84           C  
ATOM   1738  CD  GLU A 198      -6.894  10.036  31.489  1.00 11.83           C  
ATOM   1739  OE1 GLU A 198      -6.019  10.913  31.575  1.00 13.92           O  
ATOM   1740  OE2 GLU A 198      -8.089  10.281  31.311  1.00 17.05           O  
ATOM   1741  H   GLU A 198      -5.021   7.608  34.124  1.00  0.00           H  
ATOM   1742  N   VAL A 199      -2.197   7.132  32.347  1.00  8.84           N  
ATOM   1743  CA  VAL A 199      -0.832   6.755  31.986  1.00  9.41           C  
ATOM   1744  C   VAL A 199      -0.594   5.228  31.961  1.00 13.34           C  
ATOM   1745  O   VAL A 199      -0.031   4.676  30.993  1.00 13.61           O  
ATOM   1746  CB  VAL A 199       0.204   7.433  32.924  1.00  8.48           C  
ATOM   1747  CG1 VAL A 199       1.594   6.890  32.693  1.00  9.88           C  
ATOM   1748  CG2 VAL A 199       0.213   8.925  32.669  1.00  9.02           C  
ATOM   1749  H   VAL A 199      -2.362   7.727  33.113  1.00  0.00           H  
ATOM   1750  N   ALA A 200      -1.080   4.536  32.987  1.00 13.62           N  
ATOM   1751  CA  ALA A 200      -0.861   3.096  33.104  1.00 12.91           C  
ATOM   1752  C   ALA A 200      -1.578   2.364  31.982  1.00 11.42           C  
ATOM   1753  O   ALA A 200      -1.014   1.508  31.312  1.00 12.73           O  
ATOM   1754  CB  ALA A 200      -1.366   2.600  34.455  1.00 12.90           C  
ATOM   1755  H   ALA A 200      -1.537   5.025  33.709  1.00  0.00           H  
ATOM   1756  N   ASP A 201      -2.823   2.729  31.761  1.00 11.16           N  
ATOM   1757  CA  ASP A 201      -3.606   2.101  30.721  1.00 13.17           C  
ATOM   1758  C   ASP A 201      -3.084   2.342  29.305  1.00 11.62           C  
ATOM   1759  O   ASP A 201      -2.921   1.389  28.551  1.00 12.55           O  
ATOM   1760  CB  ASP A 201      -5.054   2.542  30.825  1.00 15.43           C  
ATOM   1761  CG  ASP A 201      -5.768   1.903  31.992  1.00 20.13           C  
ATOM   1762  OD1 ASP A 201      -5.214   0.972  32.631  1.00 21.60           O  
ATOM   1763  OD2 ASP A 201      -6.907   2.343  32.254  1.00 24.68           O  
ATOM   1764  H   ASP A 201      -3.220   3.409  32.345  1.00  0.00           H  
ATOM   1765  N   LEU A 202      -2.784   3.591  28.959  1.00 10.14           N  
ATOM   1766  CA  LEU A 202      -2.166   3.910  27.657  1.00 12.55           C  
ATOM   1767  C   LEU A 202      -0.817   3.219  27.412  1.00 12.02           C  
ATOM   1768  O   LEU A 202      -0.576   2.705  26.312  1.00 10.87           O  
ATOM   1769  CB  LEU A 202      -1.952   5.418  27.492  1.00 13.73           C  
ATOM   1770  CG  LEU A 202      -3.130   6.184  26.913  1.00 16.89           C  
ATOM   1771  CD1 LEU A 202      -2.813   7.683  26.937  1.00 16.72           C  
ATOM   1772  CD2 LEU A 202      -3.409   5.683  25.499  1.00 18.28           C  
ATOM   1773  H   LEU A 202      -3.016   4.314  29.579  1.00  0.00           H  
ATOM   1774  N   THR A 203       0.089   3.272  28.391  1.00  9.17           N  
ATOM   1775  CA  THR A 203       1.379   2.604  28.246  1.00  9.57           C  
ATOM   1776  C   THR A 203       1.234   1.088  27.980  1.00 11.75           C  
ATOM   1777  O   THR A 203       1.886   0.552  27.074  1.00 13.12           O  
ATOM   1778  CB  THR A 203       2.250   2.815  29.473  1.00  9.31           C  
ATOM   1779  OG1 THR A 203       2.361   4.224  29.720  1.00 10.08           O  
ATOM   1780  CG2 THR A 203       3.636   2.201  29.262  1.00  5.59           C  
ATOM   1781  H   THR A 203      -0.122   3.793  29.188  1.00  0.00           H  
ATOM   1782  HG1 THR A 203       1.554   4.635  30.041  1.00  0.00           H  
ATOM   1783  N   LYS A 204       0.289   0.444  28.664  1.00 10.56           N  
ATOM   1784  CA  LYS A 204      -0.071  -0.928  28.352  1.00 14.60           C  
ATOM   1785  C   LYS A 204      -0.534  -1.115  26.889  1.00 13.97           C  
ATOM   1786  O   LYS A 204       0.010  -1.961  26.177  1.00 13.12           O  
ATOM   1787  CB  LYS A 204      -1.170  -1.413  29.297  1.00 18.24           C  
ATOM   1788  CG  LYS A 204      -0.690  -2.391  30.354  1.00 26.36           C  
ATOM   1789  CD  LYS A 204      -1.817  -3.372  30.715  1.00 33.46           C  
ATOM   1790  CE  LYS A 204      -2.187  -3.343  32.221  1.00 36.84           C  
ATOM   1791  NZ  LYS A 204      -3.471  -4.085  32.576  1.00 39.28           N  
ATOM   1792  H   LYS A 204      -0.151   0.904  29.416  1.00  0.00           H  
ATOM   1793  HZ1 LYS A 204      -3.437  -5.015  32.125  1.00  0.00           H  
ATOM   1794  HZ2 LYS A 204      -3.559  -4.217  33.603  1.00  0.00           H  
ATOM   1795  HZ3 LYS A 204      -4.277  -3.545  32.223  1.00  0.00           H  
ATOM   1796  N   ARG A 205      -1.504  -0.311  26.453  1.00 12.13           N  
ATOM   1797  CA  ARG A 205      -2.062  -0.396  25.105  1.00 13.09           C  
ATOM   1798  C   ARG A 205      -0.993  -0.206  24.051  1.00 12.20           C  
ATOM   1799  O   ARG A 205      -0.931  -0.952  23.079  1.00 12.81           O  
ATOM   1800  CB  ARG A 205      -3.157   0.657  24.928  1.00 18.79           C  
ATOM   1801  CG  ARG A 205      -3.871   0.636  23.574  1.00 29.11           C  
ATOM   1802  CD  ARG A 205      -5.401   0.997  23.656  1.00 37.18           C  
ATOM   1803  NE  ARG A 205      -5.704   2.439  23.790  1.00 42.59           N  
ATOM   1804  CZ  ARG A 205      -6.401   3.162  22.904  1.00 44.32           C  
ATOM   1805  NH1 ARG A 205      -6.850   2.584  21.787  1.00 44.91           N  
ATOM   1806  NH2 ARG A 205      -6.591   4.478  23.106  1.00 43.48           N  
ATOM   1807  H   ARG A 205      -1.870   0.320  27.115  1.00  0.00           H  
ATOM   1808  HE  ARG A 205      -5.328   2.925  24.558  1.00  0.00           H  
ATOM   1809 HH11 ARG A 205      -6.673   1.615  21.603  1.00  0.00           H  
ATOM   1810 HH12 ARG A 205      -7.384   3.126  21.142  1.00  0.00           H  
ATOM   1811 HH21 ARG A 205      -6.200   4.920  23.910  1.00  0.00           H  
ATOM   1812 HH22 ARG A 205      -7.122   5.005  22.445  1.00  0.00           H  
ATOM   1813  N   ILE A 206      -0.095   0.737  24.294  1.00  8.48           N  
ATOM   1814  CA  ILE A 206       0.989   0.995  23.379  1.00  8.97           C  
ATOM   1815  C   ILE A 206       2.008  -0.142  23.350  1.00 10.55           C  
ATOM   1816  O   ILE A 206       2.378  -0.607  22.255  1.00 10.40           O  
ATOM   1817  CB  ILE A 206       1.676   2.357  23.693  1.00  6.64           C  
ATOM   1818  CG1 ILE A 206       0.673   3.484  23.462  1.00  5.66           C  
ATOM   1819  CG2 ILE A 206       2.901   2.574  22.794  1.00  8.90           C  
ATOM   1820  CD1 ILE A 206       1.062   4.765  24.144  1.00  6.47           C  
ATOM   1821  H   ILE A 206      -0.216   1.295  25.089  1.00  0.00           H  
ATOM   1822  N   GLN A 207       2.406  -0.642  24.517  1.00  7.25           N  
ATOM   1823  CA  GLN A 207       3.345  -1.769  24.577  1.00  8.44           C  
ATOM   1824  C   GLN A 207       2.824  -3.074  23.949  1.00  7.52           C  
ATOM   1825  O   GLN A 207       3.614  -3.856  23.434  1.00  8.96           O  
ATOM   1826  CB  GLN A 207       3.784  -2.046  26.021  1.00  7.81           C  
ATOM   1827  CG  GLN A 207       4.521  -0.868  26.651  1.00 12.74           C  
ATOM   1828  CD  GLN A 207       4.937  -1.110  28.097  1.00 13.09           C  
ATOM   1829  OE1 GLN A 207       6.005  -0.677  28.535  1.00 15.40           O  
ATOM   1830  NE2 GLN A 207       4.086  -1.772  28.845  1.00  9.48           N  
ATOM   1831  H   GLN A 207       2.058  -0.243  25.337  1.00  0.00           H  
ATOM   1832 HE21 GLN A 207       4.441  -1.890  29.749  1.00  0.00           H  
ATOM   1833 HE22 GLN A 207       3.234  -2.082  28.490  1.00  0.00           H  
ATOM   1834  N   ASN A 208       1.520  -3.324  24.028  1.00  8.02           N  
ATOM   1835  CA  ASN A 208       0.963  -4.567  23.490  1.00 12.28           C  
ATOM   1836  C   ASN A 208       0.278  -4.452  22.138  1.00 10.63           C  
ATOM   1837  O   ASN A 208      -0.269  -5.429  21.632  1.00 10.69           O  
ATOM   1838  CB  ASN A 208       0.000  -5.188  24.486  1.00 15.62           C  
ATOM   1839  CG  ASN A 208       0.685  -5.549  25.778  1.00 20.20           C  
ATOM   1840  OD1 ASN A 208       0.317  -5.051  26.842  1.00 25.31           O  
ATOM   1841  ND2 ASN A 208       1.811  -6.234  25.669  1.00 21.85           N  
ATOM   1842  H   ASN A 208       0.951  -2.708  24.535  1.00  0.00           H  
ATOM   1843 HD21 ASN A 208       2.219  -6.412  26.539  1.00  0.00           H  
ATOM   1844 HD22 ASN A 208       2.167  -6.491  24.800  1.00  0.00           H  
ATOM   1845  N   ALA A 209       0.438  -3.299  21.508  1.00  8.89           N  
ATOM   1846  CA  ALA A 209      -0.202  -3.005  20.243  1.00 10.32           C  
ATOM   1847  C   ALA A 209       0.200  -3.996  19.115  1.00  9.37           C  
ATOM   1848  O   ALA A 209      -0.674  -4.488  18.400  1.00 11.05           O  
ATOM   1849  CB  ALA A 209       0.100  -1.550  19.841  1.00  8.69           C  
ATOM   1850  H   ALA A 209       0.952  -2.600  21.969  1.00  0.00           H  
ATOM   1851  N   GLY A 210       1.461  -4.410  19.072  1.00  7.89           N  
ATOM   1852  CA  GLY A 210       1.883  -5.386  18.064  1.00 10.28           C  
ATOM   1853  C   GLY A 210       1.225  -6.755  18.228  1.00 10.71           C  
ATOM   1854  O   GLY A 210       0.743  -7.363  17.261  1.00  9.27           O  
ATOM   1855  H   GLY A 210       2.103  -3.943  19.637  1.00  0.00           H  
ATOM   1856  N   THR A 211       1.053  -7.164  19.485  1.00 10.21           N  
ATOM   1857  CA  THR A 211       0.377  -8.413  19.812  1.00  9.48           C  
ATOM   1858  C   THR A 211      -1.108  -8.364  19.519  1.00  9.51           C  
ATOM   1859  O   THR A 211      -1.703  -9.338  19.065  1.00 11.12           O  
ATOM   1860  CB  THR A 211       0.601  -8.784  21.287  1.00  8.63           C  
ATOM   1861  OG1 THR A 211       2.004  -8.896  21.521  1.00 10.66           O  
ATOM   1862  CG2 THR A 211      -0.047 -10.129  21.612  1.00 11.73           C  
ATOM   1863  H   THR A 211       1.322  -6.515  20.167  1.00  0.00           H  
ATOM   1864  HG1 THR A 211       2.467  -8.211  21.030  1.00  0.00           H  
ATOM   1865  N   GLU A 212      -1.699  -7.195  19.678  1.00  9.76           N  
ATOM   1866  CA  GLU A 212      -3.108  -7.034  19.382  1.00 12.30           C  
ATOM   1867  C   GLU A 212      -3.401  -7.245  17.882  1.00 11.85           C  
ATOM   1868  O   GLU A 212      -4.389  -7.871  17.519  1.00 11.26           O  
ATOM   1869  CB  GLU A 212      -3.543  -5.648  19.863  1.00 17.28           C  
ATOM   1870  CG  GLU A 212      -4.776  -5.038  19.186  1.00 26.82           C  
ATOM   1871  CD  GLU A 212      -4.920  -3.531  19.481  1.00 33.63           C  
ATOM   1872  OE1 GLU A 212      -4.632  -3.115  20.637  1.00 38.95           O  
ATOM   1873  OE2 GLU A 212      -5.339  -2.758  18.575  1.00 36.14           O  
ATOM   1874  H   GLU A 212      -1.175  -6.454  20.065  1.00  0.00           H  
ATOM   1875  N   VAL A 213      -2.500  -6.796  17.018  1.00 10.60           N  
ATOM   1876  CA  VAL A 213      -2.654  -7.002  15.569  1.00 10.91           C  
ATOM   1877  C   VAL A 213      -2.415  -8.474  15.183  1.00 10.98           C  
ATOM   1878  O   VAL A 213      -3.227  -9.061  14.473  1.00 11.08           O  
ATOM   1879  CB  VAL A 213      -1.688  -6.069  14.745  1.00 11.25           C  
ATOM   1880  CG1 VAL A 213      -1.835  -6.341  13.228  1.00 11.05           C  
ATOM   1881  CG2 VAL A 213      -2.004  -4.590  15.032  1.00  8.43           C  
ATOM   1882  H   VAL A 213      -1.716  -6.314  17.367  1.00  0.00           H  
ATOM   1883  N   VAL A 214      -1.366  -9.091  15.743  1.00 12.30           N  
ATOM   1884  CA  VAL A 214      -1.079 -10.529  15.536  1.00 11.01           C  
ATOM   1885  C   VAL A 214      -2.281 -11.410  15.948  1.00 14.15           C  
ATOM   1886  O   VAL A 214      -2.710 -12.307  15.198  1.00 13.41           O  
ATOM   1887  CB  VAL A 214       0.192 -10.978  16.321  1.00  8.58           C  
ATOM   1888  CG1 VAL A 214       0.289 -12.492  16.330  1.00  9.01           C  
ATOM   1889  CG2 VAL A 214       1.484 -10.377  15.692  1.00  7.43           C  
ATOM   1890  H   VAL A 214      -0.728  -8.524  16.243  1.00  0.00           H  
ATOM   1891  N   GLU A 215      -2.901 -11.061  17.072  1.00 13.30           N  
ATOM   1892  CA  GLU A 215      -4.088 -11.763  17.524  1.00 15.52           C  
ATOM   1893  C   GLU A 215      -5.250 -11.537  16.566  1.00 16.00           C  
ATOM   1894  O   GLU A 215      -5.947 -12.484  16.227  1.00 16.50           O  
ATOM   1895  CB  GLU A 215      -4.478 -11.297  18.928  1.00 17.27           C  
ATOM   1896  CG  GLU A 215      -3.468 -11.667  20.013  1.00 22.85           C  
ATOM   1897  CD  GLU A 215      -3.524 -13.137  20.403  1.00 26.99           C  
ATOM   1898  OE1 GLU A 215      -4.649 -13.680  20.552  1.00 27.97           O  
ATOM   1899  OE2 GLU A 215      -2.436 -13.744  20.565  1.00 29.22           O  
ATOM   1900  H   GLU A 215      -2.508 -10.349  17.618  1.00  0.00           H  
ATOM   1901  N   ALA A 216      -5.462 -10.283  16.154  1.00 14.39           N  
ATOM   1902  CA  ALA A 216      -6.571  -9.913  15.268  1.00 14.93           C  
ATOM   1903  C   ALA A 216      -6.473 -10.493  13.840  1.00 16.62           C  
ATOM   1904  O   ALA A 216      -7.498 -10.680  13.167  1.00 18.29           O  
ATOM   1905  CB  ALA A 216      -6.701  -8.398  15.198  1.00 15.15           C  
ATOM   1906  H   ALA A 216      -4.848  -9.596  16.485  1.00  0.00           H  
ATOM   1907  N   LYS A 217      -5.251 -10.732  13.362  1.00 14.39           N  
ATOM   1908  CA  LYS A 217      -5.058 -11.362  12.058  1.00 15.34           C  
ATOM   1909  C   LYS A 217      -5.155 -12.896  12.096  1.00 16.83           C  
ATOM   1910  O   LYS A 217      -5.235 -13.545  11.052  1.00 16.59           O  
ATOM   1911  CB  LYS A 217      -3.728 -10.923  11.435  1.00 12.99           C  
ATOM   1912  CG  LYS A 217      -3.791  -9.514  10.890  1.00  9.85           C  
ATOM   1913  CD  LYS A 217      -2.579  -9.174  10.037  1.00 11.05           C  
ATOM   1914  CE  LYS A 217      -2.741  -7.789   9.446  1.00 11.12           C  
ATOM   1915  NZ  LYS A 217      -1.617  -7.467   8.498  1.00 13.56           N  
ATOM   1916  H   LYS A 217      -4.485 -10.403  13.869  1.00  0.00           H  
ATOM   1917  HZ1 LYS A 217      -0.713  -7.516   8.995  1.00  0.00           H  
ATOM   1918  HZ2 LYS A 217      -1.623  -8.151   7.714  1.00  0.00           H  
ATOM   1919  HZ3 LYS A 217      -1.730  -6.506   8.118  1.00  0.00           H  
ATOM   1920  N   ALA A 218      -5.077 -13.460  13.300  1.00 18.69           N  
ATOM   1921  CA  ALA A 218      -5.399 -14.872  13.548  1.00 21.32           C  
ATOM   1922  C   ALA A 218      -4.576 -15.860  12.741  1.00 21.65           C  
ATOM   1923  O   ALA A 218      -5.106 -16.826  12.195  1.00 23.32           O  
ATOM   1924  CB  ALA A 218      -6.892 -15.116  13.302  1.00 21.66           C  
ATOM   1925  H   ALA A 218      -4.870 -12.870  14.056  1.00  0.00           H  
ATOM   1926  N   GLY A 219      -3.281 -15.619  12.650  1.00 20.31           N  
ATOM   1927  CA  GLY A 219      -2.442 -16.496  11.866  1.00 19.50           C  
ATOM   1928  C   GLY A 219      -2.120 -15.956  10.487  1.00 19.56           C  
ATOM   1929  O   GLY A 219      -1.225 -16.472   9.820  1.00 22.31           O  
ATOM   1930  H   GLY A 219      -2.904 -14.809  13.046  1.00  0.00           H  
ATOM   1931  N   GLY A 220      -2.781 -14.867  10.103  1.00 18.56           N  
ATOM   1932  CA  GLY A 220      -2.488 -14.211   8.840  1.00 17.55           C  
ATOM   1933  C   GLY A 220      -1.383 -13.158   8.841  1.00 16.42           C  
ATOM   1934  O   GLY A 220      -1.297 -12.362   7.916  1.00 18.63           O  
ATOM   1935  H   GLY A 220      -3.542 -14.566  10.640  1.00  0.00           H  
ATOM   1936  N   GLY A 221      -0.510 -13.180   9.839  1.00 14.60           N  
ATOM   1937  CA  GLY A 221       0.602 -12.249   9.869  1.00 13.59           C  
ATOM   1938  C   GLY A 221       0.519 -11.194  10.965  1.00 13.35           C  
ATOM   1939  O   GLY A 221      -0.334 -11.258  11.843  1.00 13.93           O  
ATOM   1940  H   GLY A 221      -0.683 -13.806  10.567  1.00  0.00           H  
ATOM   1941  N   SER A 222       1.416 -10.219  10.901  1.00 12.34           N  
ATOM   1942  CA  SER A 222       1.484  -9.143  11.875  1.00 12.25           C  
ATOM   1943  C   SER A 222       1.238  -7.832  11.117  1.00 12.23           C  
ATOM   1944  O   SER A 222       0.811  -7.857   9.953  1.00 12.24           O  
ATOM   1945  CB  SER A 222       2.862  -9.128  12.546  1.00 11.63           C  
ATOM   1946  OG  SER A 222       3.905  -9.177  11.594  1.00 13.11           O  
ATOM   1947  H   SER A 222       1.754  -9.985  10.035  1.00  0.00           H  
ATOM   1948  HG  SER A 222       3.826  -9.998  11.121  1.00  0.00           H  
ATOM   1949  N   ALA A 223       1.567  -6.696  11.727  1.00 10.89           N  
ATOM   1950  CA  ALA A 223       1.231  -5.395  11.148  1.00 10.14           C  
ATOM   1951  C   ALA A 223       2.079  -5.134   9.910  1.00  9.82           C  
ATOM   1952  O   ALA A 223       3.310  -5.238   9.947  1.00 12.68           O  
ATOM   1953  CB  ALA A 223       1.442  -4.270  12.179  1.00  9.84           C  
ATOM   1954  H   ALA A 223       2.158  -6.669  12.501  1.00  0.00           H  
ATOM   1955  N   THR A 224       1.413  -4.866   8.795  1.00  9.53           N  
ATOM   1956  CA  THR A 224       2.123  -4.643   7.540  1.00  7.94           C  
ATOM   1957  C   THR A 224       1.879  -3.254   6.964  1.00  5.73           C  
ATOM   1958  O   THR A 224       2.832  -2.558   6.594  1.00  6.71           O  
ATOM   1959  CB  THR A 224       1.729  -5.707   6.488  1.00  6.74           C  
ATOM   1960  OG1 THR A 224       0.299  -5.751   6.346  1.00  7.26           O  
ATOM   1961  CG2 THR A 224       2.276  -7.082   6.896  1.00  7.04           C  
ATOM   1962  H   THR A 224       0.461  -5.101   8.774  1.00  0.00           H  
ATOM   1963  HG1 THR A 224       0.030  -6.547   5.863  1.00  0.00           H  
ATOM   1964  N   LEU A 225       0.611  -2.848   6.911  1.00  4.74           N  
ATOM   1965  CA  LEU A 225       0.225  -1.575   6.282  1.00  5.27           C  
ATOM   1966  C   LEU A 225       0.614  -0.345   7.127  1.00  6.17           C  
ATOM   1967  O   LEU A 225       1.256   0.587   6.629  1.00  6.64           O  
ATOM   1968  CB  LEU A 225      -1.293  -1.553   5.979  1.00  3.45           C  
ATOM   1969  CG  LEU A 225      -1.799  -2.698   5.098  1.00  2.82           C  
ATOM   1970  CD1 LEU A 225      -3.293  -2.603   4.942  1.00  5.33           C  
ATOM   1971  CD2 LEU A 225      -1.108  -2.650   3.731  1.00  6.20           C  
ATOM   1972  H   LEU A 225      -0.064  -3.522   7.126  1.00  0.00           H  
ATOM   1973  N   SER A 226       0.278  -0.372   8.418  1.00  6.59           N  
ATOM   1974  CA  SER A 226       0.787   0.635   9.361  1.00  7.62           C  
ATOM   1975  C   SER A 226       2.313   0.629   9.530  1.00  5.46           C  
ATOM   1976  O   SER A 226       2.917   1.688   9.694  1.00  7.12           O  
ATOM   1977  CB  SER A 226       0.095   0.504  10.735  1.00  7.93           C  
ATOM   1978  OG  SER A 226       0.342  -0.774  11.324  1.00  8.18           O  
ATOM   1979  H   SER A 226      -0.371  -1.031   8.703  1.00  0.00           H  
ATOM   1980  HG  SER A 226       0.506  -0.640  12.273  1.00  0.00           H  
ATOM   1981  N   MET A 227       2.953  -0.537   9.468  1.00  5.37           N  
ATOM   1982  CA  MET A 227       4.414  -0.581   9.476  1.00  7.38           C  
ATOM   1983  C   MET A 227       5.027  -0.032   8.185  1.00  6.77           C  
ATOM   1984  O   MET A 227       6.045   0.660   8.230  1.00  8.32           O  
ATOM   1985  CB  MET A 227       4.912  -2.000   9.724  1.00  7.98           C  
ATOM   1986  CG  MET A 227       6.451  -2.109   9.701  1.00 11.95           C  
ATOM   1987  SD  MET A 227       7.314  -1.295  11.085  1.00 17.19           S  
ATOM   1988  CE  MET A 227       8.128  -0.083  10.328  1.00 17.40           C  
ATOM   1989  H   MET A 227       2.426  -1.360   9.526  1.00  0.00           H  
ATOM   1990  N   GLY A 228       4.373  -0.274   7.050  1.00  7.68           N  
ATOM   1991  CA  GLY A 228       4.788   0.374   5.814  1.00  6.73           C  
ATOM   1992  C   GLY A 228       4.719   1.894   5.891  1.00  6.24           C  
ATOM   1993  O   GLY A 228       5.622   2.586   5.466  1.00  6.96           O  
ATOM   1994  H   GLY A 228       3.644  -0.920   7.027  1.00  0.00           H  
ATOM   1995  N   GLN A 229       3.639   2.410   6.458  1.00  6.89           N  
ATOM   1996  CA  GLN A 229       3.470   3.849   6.691  1.00  8.70           C  
ATOM   1997  C   GLN A 229       4.567   4.442   7.584  1.00  6.99           C  
ATOM   1998  O   GLN A 229       5.147   5.482   7.282  1.00  7.36           O  
ATOM   1999  CB  GLN A 229       2.083   4.117   7.311  1.00 10.09           C  
ATOM   2000  CG  GLN A 229       1.836   5.580   7.721  1.00 15.54           C  
ATOM   2001  CD  GLN A 229       1.861   6.523   6.527  1.00 21.19           C  
ATOM   2002  OE1 GLN A 229       1.081   6.366   5.601  1.00 22.23           O  
ATOM   2003  NE2 GLN A 229       2.877   7.384   6.463  1.00 27.83           N  
ATOM   2004  H   GLN A 229       2.900   1.789   6.639  1.00  0.00           H  
ATOM   2005 HE21 GLN A 229       2.832   7.975   5.678  1.00  0.00           H  
ATOM   2006 HE22 GLN A 229       3.585   7.360   7.133  1.00  0.00           H  
ATOM   2007  N   ALA A 230       4.829   3.770   8.698  1.00  8.20           N  
ATOM   2008  CA  ALA A 230       5.789   4.234   9.684  1.00  5.87           C  
ATOM   2009  C   ALA A 230       7.190   4.247   9.081  1.00  5.18           C  
ATOM   2010  O   ALA A 230       7.944   5.201   9.258  1.00  4.97           O  
ATOM   2011  CB  ALA A 230       5.731   3.318  10.923  1.00  4.70           C  
ATOM   2012  H   ALA A 230       4.299   2.964   8.876  1.00  0.00           H  
ATOM   2013  N   ALA A 231       7.544   3.191   8.361  1.00  4.29           N  
ATOM   2014  CA  ALA A 231       8.868   3.132   7.718  1.00  6.15           C  
ATOM   2015  C   ALA A 231       9.025   4.164   6.592  1.00  6.62           C  
ATOM   2016  O   ALA A 231      10.112   4.731   6.426  1.00  7.25           O  
ATOM   2017  CB  ALA A 231       9.137   1.721   7.165  1.00  7.07           C  
ATOM   2018  H   ALA A 231       6.923   2.434   8.291  1.00  0.00           H  
ATOM   2019  N   ALA A 232       7.929   4.451   5.876  1.00  6.24           N  
ATOM   2020  CA  ALA A 232       7.940   5.484   4.832  1.00  7.35           C  
ATOM   2021  C   ALA A 232       8.159   6.862   5.440  1.00  7.26           C  
ATOM   2022  O   ALA A 232       8.949   7.651   4.933  1.00  8.78           O  
ATOM   2023  CB  ALA A 232       6.632   5.463   4.038  1.00  7.48           C  
ATOM   2024  H   ALA A 232       7.127   3.894   5.997  1.00  0.00           H  
ATOM   2025  N   ARG A 233       7.504   7.134   6.567  1.00  7.85           N  
ATOM   2026  CA  ARG A 233       7.814   8.359   7.322  1.00  6.84           C  
ATOM   2027  C   ARG A 233       9.302   8.459   7.715  1.00  7.12           C  
ATOM   2028  O   ARG A 233       9.935   9.484   7.460  1.00  8.19           O  
ATOM   2029  CB  ARG A 233       6.942   8.465   8.581  1.00  6.20           C  
ATOM   2030  CG  ARG A 233       7.468   9.507   9.557  1.00 10.34           C  
ATOM   2031  CD  ARG A 233       6.623   9.654  10.820  1.00  9.74           C  
ATOM   2032  NE  ARG A 233       7.437  10.226  11.891  1.00 10.65           N  
ATOM   2033  CZ  ARG A 233       6.942  10.831  12.966  1.00 12.35           C  
ATOM   2034  NH1 ARG A 233       5.621  10.906  13.148  1.00 12.16           N  
ATOM   2035  NH2 ARG A 233       7.773  11.325  13.873  1.00 11.92           N  
ATOM   2036  H   ARG A 233       6.792   6.523   6.849  1.00  0.00           H  
ATOM   2037  HE  ARG A 233       8.411  10.143  11.819  1.00  0.00           H  
ATOM   2038 HH11 ARG A 233       4.985  10.521  12.477  1.00  0.00           H  
ATOM   2039 HH12 ARG A 233       5.263  11.364  13.963  1.00  0.00           H  
ATOM   2040 HH21 ARG A 233       8.759  11.254  13.740  1.00  0.00           H  
ATOM   2041 HH22 ARG A 233       7.411  11.774  14.689  1.00  0.00           H  
ATOM   2042  N   PHE A 234       9.875   7.407   8.305  1.00  5.28           N  
ATOM   2043  CA  PHE A 234      11.273   7.455   8.686  1.00  6.07           C  
ATOM   2044  C   PHE A 234      12.209   7.652   7.476  1.00 10.45           C  
ATOM   2045  O   PHE A 234      13.138   8.484   7.519  1.00  8.86           O  
ATOM   2046  CB  PHE A 234      11.679   6.189   9.445  1.00  7.67           C  
ATOM   2047  CG  PHE A 234      13.082   6.252  10.012  1.00 11.34           C  
ATOM   2048  CD1 PHE A 234      13.395   7.164  11.020  1.00 12.68           C  
ATOM   2049  CD2 PHE A 234      14.109   5.500   9.456  1.00 12.16           C  
ATOM   2050  CE1 PHE A 234      14.719   7.331  11.456  1.00 13.34           C  
ATOM   2051  CE2 PHE A 234      15.433   5.657   9.886  1.00 13.89           C  
ATOM   2052  CZ  PHE A 234      15.737   6.576  10.883  1.00 13.79           C  
ATOM   2053  H   PHE A 234       9.314   6.636   8.514  1.00  0.00           H  
ATOM   2054  N   GLY A 235      11.965   6.877   6.408  1.00  9.15           N  
ATOM   2055  CA  GLY A 235      12.762   6.989   5.192  1.00  8.44           C  
ATOM   2056  C   GLY A 235      12.687   8.359   4.548  1.00  7.33           C  
ATOM   2057  O   GLY A 235      13.706   8.909   4.156  1.00  7.58           O  
ATOM   2058  H   GLY A 235      11.241   6.227   6.473  1.00  0.00           H  
ATOM   2059  N   LEU A 236      11.500   8.942   4.475  1.00  7.58           N  
ATOM   2060  CA  LEU A 236      11.387  10.325   4.002  1.00  9.42           C  
ATOM   2061  C   LEU A 236      12.081  11.390   4.893  1.00 10.13           C  
ATOM   2062  O   LEU A 236      12.647  12.375   4.390  1.00  9.89           O  
ATOM   2063  CB  LEU A 236       9.922  10.691   3.787  1.00  9.75           C  
ATOM   2064  CG  LEU A 236       9.224   9.896   2.669  1.00 14.58           C  
ATOM   2065  CD1 LEU A 236       7.725  10.138   2.725  1.00 14.35           C  
ATOM   2066  CD2 LEU A 236       9.756  10.301   1.310  1.00 15.08           C  
ATOM   2067  H   LEU A 236      10.700   8.441   4.726  1.00  0.00           H  
ATOM   2068  N   SER A 237      12.078  11.171   6.203  1.00 10.72           N  
ATOM   2069  CA  SER A 237      12.828  12.017   7.137  1.00 12.60           C  
ATOM   2070  C   SER A 237      14.313  11.909   6.883  1.00 11.43           C  
ATOM   2071  O   SER A 237      15.013  12.917   6.810  1.00 12.17           O  
ATOM   2072  CB  SER A 237      12.532  11.611   8.587  1.00  9.20           C  
ATOM   2073  OG  SER A 237      11.280  12.156   8.954  1.00 12.97           O  
ATOM   2074  H   SER A 237      11.472  10.474   6.540  1.00  0.00           H  
ATOM   2075  HG  SER A 237      10.566  11.710   8.465  1.00  0.00           H  
ATOM   2076  N   LEU A 238      14.783  10.680   6.691  1.00 11.94           N  
ATOM   2077  CA  LEU A 238      16.165  10.470   6.324  1.00 12.19           C  
ATOM   2078  C   LEU A 238      16.518  11.216   5.029  1.00 12.62           C  
ATOM   2079  O   LEU A 238      17.585  11.851   4.960  1.00 11.56           O  
ATOM   2080  CB  LEU A 238      16.444   8.983   6.154  1.00 13.43           C  
ATOM   2081  CG  LEU A 238      17.029   8.233   7.343  1.00 18.99           C  
ATOM   2082  CD1 LEU A 238      17.315   6.798   6.924  1.00 20.28           C  
ATOM   2083  CD2 LEU A 238      18.316   8.900   7.814  1.00 20.14           C  
ATOM   2084  H   LEU A 238      14.177   9.923   6.821  1.00  0.00           H  
ATOM   2085  N   VAL A 239      15.688  11.056   3.984  1.00 12.02           N  
ATOM   2086  CA  VAL A 239      15.970  11.663   2.670  1.00 11.44           C  
ATOM   2087  C   VAL A 239      16.012  13.203   2.713  1.00 12.87           C  
ATOM   2088  O   VAL A 239      16.994  13.818   2.222  1.00 10.80           O  
ATOM   2089  CB  VAL A 239      14.952  11.173   1.584  1.00 12.40           C  
ATOM   2090  CG1 VAL A 239      14.951  12.104   0.354  1.00 10.80           C  
ATOM   2091  CG2 VAL A 239      15.328   9.758   1.126  1.00  9.27           C  
ATOM   2092  H   VAL A 239      14.907  10.480   4.120  1.00  0.00           H  
ATOM   2093  N   ARG A 240      15.070  13.791   3.460  1.00 11.49           N  
ATOM   2094  CA  ARG A 240      15.062  15.238   3.716  1.00 12.63           C  
ATOM   2095  C   ARG A 240      16.329  15.732   4.392  1.00 13.35           C  
ATOM   2096  O   ARG A 240      16.946  16.701   3.936  1.00 12.83           O  
ATOM   2097  CB  ARG A 240      13.865  15.630   4.561  1.00 15.08           C  
ATOM   2098  CG  ARG A 240      12.641  15.953   3.729  1.00 20.74           C  
ATOM   2099  CD  ARG A 240      11.355  15.557   4.429  1.00 27.76           C  
ATOM   2100  NE  ARG A 240      10.829  16.468   5.460  1.00 34.25           N  
ATOM   2101  CZ  ARG A 240      10.828  16.187   6.769  1.00 38.44           C  
ATOM   2102  NH1 ARG A 240      11.321  17.065   7.649  1.00 39.59           N  
ATOM   2103  NH2 ARG A 240       9.917  15.328   7.222  1.00 39.74           N  
ATOM   2104  H   ARG A 240      14.336  13.240   3.796  1.00  0.00           H  
ATOM   2105  HE  ARG A 240      10.795  17.430   5.251  1.00  0.00           H  
ATOM   2106 HH11 ARG A 240      11.508  18.022   7.394  1.00  0.00           H  
ATOM   2107 HH12 ARG A 240      11.124  16.874   8.622  1.00  0.00           H  
ATOM   2108 HH21 ARG A 240       9.527  14.726   6.505  1.00  0.00           H  
ATOM   2109 HH22 ARG A 240       9.945  15.026   8.181  1.00  0.00           H  
ATOM   2110  N   ALA A 241      16.735  15.055   5.460  1.00 12.11           N  
ATOM   2111  CA  ALA A 241      17.979  15.413   6.148  1.00 12.55           C  
ATOM   2112  C   ALA A 241      19.214  15.278   5.255  1.00 11.54           C  
ATOM   2113  O   ALA A 241      20.060  16.153   5.225  1.00 12.10           O  
ATOM   2114  CB  ALA A 241      18.152  14.568   7.421  1.00 11.62           C  
ATOM   2115  H   ALA A 241      16.183  14.315   5.802  1.00  0.00           H  
ATOM   2116  N   LEU A 242      19.320  14.180   4.522  1.00 11.65           N  
ATOM   2117  CA  LEU A 242      20.453  13.982   3.636  1.00 13.33           C  
ATOM   2118  C   LEU A 242      20.539  15.053   2.547  1.00 14.88           C  
ATOM   2119  O   LEU A 242      21.630  15.424   2.126  1.00 15.76           O  
ATOM   2120  CB  LEU A 242      20.371  12.593   3.002  1.00 15.80           C  
ATOM   2121  CG  LEU A 242      20.626  11.390   3.913  1.00 15.11           C  
ATOM   2122  CD1 LEU A 242      20.372  10.110   3.116  1.00 15.65           C  
ATOM   2123  CD2 LEU A 242      22.055  11.427   4.463  1.00 14.97           C  
ATOM   2124  H   LEU A 242      18.639  13.482   4.650  1.00  0.00           H  
ATOM   2125  N   GLN A 243      19.385  15.565   2.119  1.00 15.48           N  
ATOM   2126  CA  GLN A 243      19.320  16.665   1.138  1.00 18.33           C  
ATOM   2127  C   GLN A 243      19.544  18.070   1.737  1.00 18.47           C  
ATOM   2128  O   GLN A 243      19.443  19.080   1.027  1.00 20.06           O  
ATOM   2129  CB  GLN A 243      17.966  16.652   0.414  1.00 19.33           C  
ATOM   2130  CG  GLN A 243      17.731  15.421  -0.444  1.00 25.27           C  
ATOM   2131  CD  GLN A 243      16.444  15.501  -1.254  1.00 28.04           C  
ATOM   2132  OE1 GLN A 243      15.372  15.897  -0.754  1.00 29.06           O  
ATOM   2133  NE2 GLN A 243      16.548  15.133  -2.524  1.00 30.28           N  
ATOM   2134  H   GLN A 243      18.568  15.160   2.465  1.00  0.00           H  
ATOM   2135 HE21 GLN A 243      15.697  15.213  -2.993  1.00  0.00           H  
ATOM   2136 HE22 GLN A 243      17.426  14.890  -2.854  1.00  0.00           H  
ATOM   2137  N   GLY A 244      19.709  18.146   3.055  1.00 16.29           N  
ATOM   2138  CA  GLY A 244      20.114  19.399   3.667  1.00 16.11           C  
ATOM   2139  C   GLY A 244      19.033  20.137   4.433  1.00 16.89           C  
ATOM   2140  O   GLY A 244      19.289  21.235   4.929  1.00 17.11           O  
ATOM   2141  H   GLY A 244      19.604  17.347   3.617  1.00  0.00           H  
ATOM   2142  N   GLU A 245      17.834  19.561   4.543  1.00 15.06           N  
ATOM   2143  CA  GLU A 245      16.786  20.186   5.336  1.00 17.11           C  
ATOM   2144  C   GLU A 245      17.126  20.271   6.832  1.00 17.92           C  
ATOM   2145  O   GLU A 245      17.794  19.381   7.387  1.00 15.52           O  
ATOM   2146  CB  GLU A 245      15.469  19.463   5.152  1.00 18.24           C  
ATOM   2147  CG  GLU A 245      14.387  20.124   5.932  1.00 26.80           C  
ATOM   2148  CD  GLU A 245      13.025  19.621   5.572  1.00 33.30           C  
ATOM   2149  OE1 GLU A 245      12.806  19.310   4.379  1.00 35.84           O  
ATOM   2150  OE2 GLU A 245      12.163  19.584   6.483  1.00 37.25           O  
ATOM   2151  H   GLU A 245      17.729  18.678   4.139  1.00  0.00           H  
ATOM   2152  N   GLN A 246      16.782  21.412   7.433  1.00 17.98           N  
ATOM   2153  CA  GLN A 246      17.143  21.729   8.824  1.00 19.59           C  
ATOM   2154  C   GLN A 246      16.095  21.277   9.834  1.00 15.97           C  
ATOM   2155  O   GLN A 246      14.896  21.333   9.566  1.00 15.46           O  
ATOM   2156  CB  GLN A 246      17.351  23.241   8.999  1.00 23.86           C  
ATOM   2157  CG  GLN A 246      18.556  23.799   8.265  1.00 26.87           C  
ATOM   2158  CD  GLN A 246      19.849  23.167   8.716  1.00 30.77           C  
ATOM   2159  OE1 GLN A 246      20.500  22.445   7.962  1.00 35.17           O  
ATOM   2160  NE2 GLN A 246      20.217  23.403   9.958  1.00 33.39           N  
ATOM   2161  H   GLN A 246      16.273  22.038   6.894  1.00  0.00           H  
ATOM   2162 HE21 GLN A 246      21.026  22.919  10.202  1.00  0.00           H  
ATOM   2163 HE22 GLN A 246      19.705  23.996  10.529  1.00  0.00           H  
ATOM   2164  N   GLY A 247      16.562  20.844  10.997  1.00 16.19           N  
ATOM   2165  CA  GLY A 247      15.658  20.577  12.103  1.00 15.63           C  
ATOM   2166  C   GLY A 247      14.788  19.339  11.964  1.00 16.28           C  
ATOM   2167  O   GLY A 247      13.679  19.289  12.508  1.00 16.22           O  
ATOM   2168  H   GLY A 247      17.519  20.643  11.030  1.00  0.00           H  
ATOM   2169  N   VAL A 248      15.242  18.373  11.165  1.00 15.50           N  
ATOM   2170  CA  VAL A 248      14.557  17.081  11.073  1.00 15.39           C  
ATOM   2171  C   VAL A 248      14.927  16.207  12.281  1.00 13.16           C  
ATOM   2172  O   VAL A 248      16.094  15.858  12.466  1.00 13.15           O  
ATOM   2173  CB  VAL A 248      14.915  16.339   9.741  1.00 14.39           C  
ATOM   2174  CG1 VAL A 248      14.219  14.994   9.678  1.00 14.03           C  
ATOM   2175  CG2 VAL A 248      14.501  17.179   8.559  1.00 14.32           C  
ATOM   2176  H   VAL A 248      15.957  18.598  10.533  1.00  0.00           H  
ATOM   2177  N   VAL A 249      13.956  15.963  13.160  1.00 13.68           N  
ATOM   2178  CA  VAL A 249      14.190  15.057  14.293  1.00 14.63           C  
ATOM   2179  C   VAL A 249      13.224  13.864  14.407  1.00 13.47           C  
ATOM   2180  O   VAL A 249      12.000  13.987  14.220  1.00 11.45           O  
ATOM   2181  CB  VAL A 249      14.330  15.833  15.672  1.00 18.43           C  
ATOM   2182  CG1 VAL A 249      14.080  17.313  15.510  1.00 17.05           C  
ATOM   2183  CG2 VAL A 249      13.439  15.220  16.756  1.00 16.65           C  
ATOM   2184  H   VAL A 249      13.098  16.412  13.026  1.00  0.00           H  
ATOM   2185  N   GLU A 250      13.817  12.685  14.599  1.00 12.50           N  
ATOM   2186  CA  GLU A 250      13.066  11.425  14.717  1.00 11.69           C  
ATOM   2187  C   GLU A 250      13.669  10.631  15.869  1.00 10.02           C  
ATOM   2188  O   GLU A 250      14.881  10.636  16.044  1.00 10.19           O  
ATOM   2189  CB  GLU A 250      13.194  10.590  13.419  1.00 10.15           C  
ATOM   2190  CG  GLU A 250      12.427  11.128  12.198  1.00 11.89           C  
ATOM   2191  CD  GLU A 250      10.911  10.882  12.247  1.00 16.00           C  
ATOM   2192  OE1 GLU A 250      10.392  10.327  13.246  1.00 13.62           O  
ATOM   2193  OE2 GLU A 250      10.223  11.285  11.279  1.00 16.53           O  
ATOM   2194  H   GLU A 250      14.793  12.697  14.689  1.00  0.00           H  
ATOM   2195  N   CYS A 251      12.839   9.884  16.580  1.00  8.35           N  
ATOM   2196  CA  CYS A 251      13.333   8.869  17.514  1.00  9.16           C  
ATOM   2197  C   CYS A 251      13.697   7.606  16.742  1.00  9.98           C  
ATOM   2198  O   CYS A 251      12.936   7.191  15.853  1.00 10.04           O  
ATOM   2199  CB  CYS A 251      12.259   8.503  18.540  1.00 10.84           C  
ATOM   2200  SG  CYS A 251      11.794   9.801  19.694  1.00 13.76           S  
ATOM   2201  H   CYS A 251      11.877  10.024  16.431  1.00  0.00           H  
ATOM   2202  N   ALA A 252      14.887   7.060  17.010  1.00  8.81           N  
ATOM   2203  CA  ALA A 252      15.306   5.770  16.479  1.00  9.22           C  
ATOM   2204  C   ALA A 252      16.279   5.097  17.430  1.00  9.84           C  
ATOM   2205  O   ALA A 252      16.978   5.758  18.197  1.00  8.40           O  
ATOM   2206  CB  ALA A 252      15.966   5.917  15.103  1.00  7.60           C  
ATOM   2207  H   ALA A 252      15.502   7.583  17.579  1.00  0.00           H  
ATOM   2208  N   TYR A 253      16.380   3.777  17.285  1.00 10.34           N  
ATOM   2209  CA  TYR A 253      17.272   2.932  18.084  1.00 11.13           C  
ATOM   2210  C   TYR A 253      18.691   2.954  17.479  1.00 11.99           C  
ATOM   2211  O   TYR A 253      18.940   2.410  16.393  1.00 13.40           O  
ATOM   2212  CB  TYR A 253      16.684   1.511  18.103  1.00  9.65           C  
ATOM   2213  CG  TYR A 253      17.397   0.502  18.971  1.00 11.15           C  
ATOM   2214  CD1 TYR A 253      17.120   0.417  20.342  1.00 11.09           C  
ATOM   2215  CD2 TYR A 253      18.190  -0.498  18.394  1.00  6.52           C  
ATOM   2216  CE1 TYR A 253      17.592  -0.645  21.103  1.00 10.11           C  
ATOM   2217  CE2 TYR A 253      18.665  -1.545  19.133  1.00  9.71           C  
ATOM   2218  CZ  TYR A 253      18.360  -1.624  20.498  1.00 10.49           C  
ATOM   2219  OH  TYR A 253      18.819  -2.695  21.242  1.00 10.84           O  
ATOM   2220  H   TYR A 253      15.846   3.368  16.567  1.00  0.00           H  
ATOM   2221  HH  TYR A 253      18.581  -2.572  22.162  1.00  0.00           H  
ATOM   2222  N   VAL A 254      19.643   3.472  18.245  1.00 10.47           N  
ATOM   2223  CA  VAL A 254      20.923   3.891  17.695  1.00 11.18           C  
ATOM   2224  C   VAL A 254      22.023   3.591  18.718  1.00 12.61           C  
ATOM   2225  O   VAL A 254      21.741   3.484  19.923  1.00 12.36           O  
ATOM   2226  CB  VAL A 254      20.773   5.406  17.372  1.00 11.96           C  
ATOM   2227  CG1 VAL A 254      21.805   6.245  18.007  1.00 14.81           C  
ATOM   2228  CG2 VAL A 254      20.602   5.593  15.913  1.00  9.24           C  
ATOM   2229  H   VAL A 254      19.460   3.666  19.183  1.00  0.00           H  
ATOM   2230  N   GLU A 255      23.253   3.386  18.256  1.00 12.55           N  
ATOM   2231  CA  GLU A 255      24.353   3.297  19.201  1.00 14.81           C  
ATOM   2232  C   GLU A 255      24.772   4.680  19.665  1.00 16.78           C  
ATOM   2233  O   GLU A 255      25.016   5.568  18.856  1.00 16.64           O  
ATOM   2234  CB  GLU A 255      25.562   2.565  18.637  1.00 15.38           C  
ATOM   2235  CG  GLU A 255      26.683   2.505  19.675  1.00 16.55           C  
ATOM   2236  CD  GLU A 255      27.842   1.626  19.299  1.00 22.22           C  
ATOM   2237  OE1 GLU A 255      27.784   0.898  18.291  1.00 23.74           O  
ATOM   2238  OE2 GLU A 255      28.844   1.658  20.044  1.00 27.03           O  
ATOM   2239  H   GLU A 255      23.467   3.515  17.316  1.00  0.00           H  
ATOM   2240  N   GLY A 256      24.771   4.868  20.981  1.00 18.67           N  
ATOM   2241  CA  GLY A 256      24.988   6.182  21.551  1.00 20.41           C  
ATOM   2242  C   GLY A 256      25.989   6.186  22.683  1.00 23.44           C  
ATOM   2243  O   GLY A 256      26.977   5.446  22.647  1.00 21.80           O  
ATOM   2244  H   GLY A 256      24.628   4.078  21.524  1.00  0.00           H  
ATOM   2245  N   ASP A 257      25.710   6.974  23.720  1.00 26.99           N  
ATOM   2246  CA  ASP A 257      26.701   7.193  24.783  1.00 30.20           C  
ATOM   2247  C   ASP A 257      26.795   6.061  25.794  1.00 30.16           C  
ATOM   2248  O   ASP A 257      27.706   6.057  26.627  1.00 31.59           O  
ATOM   2249  CB  ASP A 257      26.479   8.561  25.490  1.00 33.31           C  
ATOM   2250  CG  ASP A 257      25.326   8.552  26.515  1.00 38.73           C  
ATOM   2251  OD1 ASP A 257      24.341   7.769  26.406  1.00 38.93           O  
ATOM   2252  OD2 ASP A 257      25.368   9.418  27.419  1.00 44.93           O  
ATOM   2253  H   ASP A 257      24.804   7.341  23.759  1.00  0.00           H  
ATOM   2254  N   GLY A 258      25.924   5.061  25.659  1.00 27.38           N  
ATOM   2255  CA  GLY A 258      25.992   3.882  26.515  1.00 27.02           C  
ATOM   2256  C   GLY A 258      25.503   4.080  27.945  1.00 25.06           C  
ATOM   2257  O   GLY A 258      25.576   3.198  28.781  1.00 24.84           O  
ATOM   2258  H   GLY A 258      25.306   5.131  24.919  1.00  0.00           H  
ATOM   2259  N   GLN A 259      24.894   5.228  28.178  1.00 23.14           N  
ATOM   2260  CA  GLN A 259      24.535   5.597  29.514  1.00 24.77           C  
ATOM   2261  C   GLN A 259      23.417   4.722  30.055  1.00 25.18           C  
ATOM   2262  O   GLN A 259      23.298   4.537  31.272  1.00 26.14           O  
ATOM   2263  CB  GLN A 259      24.075   7.034  29.540  1.00 27.69           C  
ATOM   2264  CG  GLN A 259      23.358   7.398  30.786  1.00 32.05           C  
ATOM   2265  CD  GLN A 259      22.777   8.785  30.775  1.00 35.55           C  
ATOM   2266  OE1 GLN A 259      22.371   9.297  31.844  1.00 39.61           O  
ATOM   2267  NE2 GLN A 259      22.761   9.439  29.599  1.00 37.09           N  
ATOM   2268  H   GLN A 259      24.781   5.917  27.490  1.00  0.00           H  
ATOM   2269 HE21 GLN A 259      22.384  10.349  29.561  1.00  0.00           H  
ATOM   2270 HE22 GLN A 259      23.141   9.086  28.744  1.00  0.00           H  
ATOM   2271  N   TYR A 260      22.583   4.207  29.159  1.00 21.92           N  
ATOM   2272  CA  TYR A 260      21.568   3.243  29.535  1.00 22.21           C  
ATOM   2273  C   TYR A 260      21.869   1.842  29.014  1.00 20.33           C  
ATOM   2274  O   TYR A 260      21.815   0.861  29.745  1.00 18.97           O  
ATOM   2275  CB  TYR A 260      20.198   3.707  29.051  1.00 22.32           C  
ATOM   2276  CG  TYR A 260      19.743   4.964  29.744  1.00 24.34           C  
ATOM   2277  CD1 TYR A 260      19.460   4.962  31.102  1.00 23.61           C  
ATOM   2278  CD2 TYR A 260      19.673   6.171  29.060  1.00 24.47           C  
ATOM   2279  CE1 TYR A 260      19.137   6.117  31.755  1.00 26.13           C  
ATOM   2280  CE2 TYR A 260      19.344   7.334  29.711  1.00 27.08           C  
ATOM   2281  CZ  TYR A 260      19.087   7.298  31.059  1.00 26.24           C  
ATOM   2282  OH  TYR A 260      18.824   8.466  31.730  1.00 32.54           O  
ATOM   2283  H   TYR A 260      22.807   4.478  28.255  1.00  0.00           H  
ATOM   2284  HH  TYR A 260      18.921   9.228  31.155  1.00  0.00           H  
ATOM   2285  N   ALA A 261      22.140   1.752  27.726  1.00 17.19           N  
ATOM   2286  CA  ALA A 261      22.560   0.502  27.134  1.00 16.44           C  
ATOM   2287  C   ALA A 261      23.295   0.920  25.864  1.00 14.90           C  
ATOM   2288  O   ALA A 261      23.217   2.103  25.478  1.00 15.65           O  
ATOM   2289  CB  ALA A 261      21.340  -0.359  26.813  1.00 15.35           C  
ATOM   2290  H   ALA A 261      22.090   2.534  27.156  1.00  0.00           H  
ATOM   2291  N   ARG A 262      24.024  -0.014  25.247  1.00 12.55           N  
ATOM   2292  CA  ARG A 262      24.876   0.308  24.083  1.00 14.64           C  
ATOM   2293  C   ARG A 262      24.087   0.924  22.945  1.00 12.71           C  
ATOM   2294  O   ARG A 262      24.484   1.943  22.386  1.00 13.84           O  
ATOM   2295  CB  ARG A 262      25.586  -0.934  23.544  1.00 14.68           C  
ATOM   2296  CG  ARG A 262      26.578  -0.627  22.423  1.00 17.19           C  
ATOM   2297  CD  ARG A 262      26.800  -1.842  21.579  1.00 20.12           C  
ATOM   2298  NE  ARG A 262      27.920  -1.766  20.641  1.00 21.39           N  
ATOM   2299  CZ  ARG A 262      27.992  -2.503  19.532  1.00 22.70           C  
ATOM   2300  NH1 ARG A 262      28.068  -3.815  19.660  1.00 20.95           N  
ATOM   2301  NH2 ARG A 262      28.471  -1.972  18.413  1.00 22.13           N  
ATOM   2302  H   ARG A 262      23.978  -0.950  25.551  1.00  0.00           H  
ATOM   2303  HE  ARG A 262      28.472  -0.945  20.651  1.00  0.00           H  
ATOM   2304 HH11 ARG A 262      27.944  -4.209  20.574  1.00  0.00           H  
ATOM   2305 HH12 ARG A 262      28.076  -4.408  18.853  1.00  0.00           H  
ATOM   2306 HH21 ARG A 262      28.807  -1.023  18.381  1.00  0.00           H  
ATOM   2307 HH22 ARG A 262      28.593  -2.571  17.613  1.00  0.00           H  
ATOM   2308  N   PHE A 263      22.950   0.297  22.646  1.00 13.02           N  
ATOM   2309  CA  PHE A 263      21.957   0.797  21.687  1.00 13.10           C  
ATOM   2310  C   PHE A 263      20.758   1.247  22.513  1.00 11.85           C  
ATOM   2311  O   PHE A 263      20.364   0.572  23.462  1.00 13.37           O  
ATOM   2312  CB  PHE A 263      21.506  -0.324  20.714  1.00 11.75           C  
ATOM   2313  CG  PHE A 263      22.594  -0.839  19.816  1.00 11.15           C  
ATOM   2314  CD1 PHE A 263      22.938  -0.164  18.657  1.00 14.79           C  
ATOM   2315  CD2 PHE A 263      23.340  -1.938  20.178  1.00 12.15           C  
ATOM   2316  CE1 PHE A 263      24.028  -0.571  17.886  1.00 14.59           C  
ATOM   2317  CE2 PHE A 263      24.431  -2.352  19.414  1.00 13.75           C  
ATOM   2318  CZ  PHE A 263      24.777  -1.664  18.271  1.00 14.01           C  
ATOM   2319  H   PHE A 263      22.762  -0.548  23.101  1.00  0.00           H  
ATOM   2320  N   PHE A 264      20.152   2.356  22.129  1.00 11.27           N  
ATOM   2321  CA  PHE A 264      19.010   2.916  22.866  1.00 11.19           C  
ATOM   2322  C   PHE A 264      18.289   3.875  21.919  1.00  9.65           C  
ATOM   2323  O   PHE A 264      18.943   4.579  21.152  1.00 11.89           O  
ATOM   2324  CB  PHE A 264      19.524   3.668  24.110  1.00 10.57           C  
ATOM   2325  CG  PHE A 264      18.445   4.015  25.118  1.00 12.54           C  
ATOM   2326  CD1 PHE A 264      17.898   3.035  25.952  1.00 11.06           C  
ATOM   2327  CD2 PHE A 264      17.996   5.330  25.254  1.00 12.46           C  
ATOM   2328  CE1 PHE A 264      16.922   3.360  26.893  1.00 11.84           C  
ATOM   2329  CE2 PHE A 264      17.002   5.660  26.206  1.00 14.32           C  
ATOM   2330  CZ  PHE A 264      16.472   4.671  27.017  1.00 10.62           C  
ATOM   2331  H   PHE A 264      20.515   2.825  21.353  1.00  0.00           H  
ATOM   2332  N   SER A 265      16.961   3.827  21.892  1.00  9.21           N  
ATOM   2333  CA  SER A 265      16.178   4.760  21.102  1.00  7.82           C  
ATOM   2334  C   SER A 265      15.910   6.058  21.866  1.00 11.51           C  
ATOM   2335  O   SER A 265      15.450   6.040  23.021  1.00 11.49           O  
ATOM   2336  CB  SER A 265      14.858   4.128  20.706  1.00  7.18           C  
ATOM   2337  OG  SER A 265      14.085   5.040  19.957  1.00  9.35           O  
ATOM   2338  H   SER A 265      16.531   3.150  22.441  1.00  0.00           H  
ATOM   2339  HG  SER A 265      13.580   5.650  20.525  1.00  0.00           H  
ATOM   2340  N   GLN A 266      16.197   7.184  21.225  1.00 10.81           N  
ATOM   2341  CA  GLN A 266      16.012   8.500  21.830  1.00 11.94           C  
ATOM   2342  C   GLN A 266      15.852   9.486  20.692  1.00 11.88           C  
ATOM   2343  O   GLN A 266      16.053   9.125  19.541  1.00 13.48           O  
ATOM   2344  CB  GLN A 266      17.245   8.876  22.676  1.00 13.97           C  
ATOM   2345  CG  GLN A 266      18.549   8.852  21.915  1.00 15.53           C  
ATOM   2346  CD  GLN A 266      19.752   9.139  22.798  1.00 19.90           C  
ATOM   2347  OE1 GLN A 266      19.939  10.258  23.273  1.00 22.95           O  
ATOM   2348  NE2 GLN A 266      20.593   8.147  22.985  1.00 18.25           N  
ATOM   2349  H   GLN A 266      16.531   7.122  20.298  1.00  0.00           H  
ATOM   2350 HE21 GLN A 266      21.337   8.381  23.563  1.00  0.00           H  
ATOM   2351 HE22 GLN A 266      20.465   7.283  22.542  1.00  0.00           H  
ATOM   2352  N   PRO A 267      15.462  10.731  20.986  1.00 12.85           N  
ATOM   2353  CA  PRO A 267      15.305  11.715  19.912  1.00 11.74           C  
ATOM   2354  C   PRO A 267      16.656  12.083  19.305  1.00 12.11           C  
ATOM   2355  O   PRO A 267      17.673  12.136  20.001  1.00 13.05           O  
ATOM   2356  CB  PRO A 267      14.648  12.906  20.609  1.00 13.07           C  
ATOM   2357  CG  PRO A 267      14.034  12.319  21.846  1.00 14.33           C  
ATOM   2358  CD  PRO A 267      14.961  11.251  22.274  1.00 12.70           C  
ATOM   2359  N   LEU A 268      16.660  12.243  17.984  1.00 14.06           N  
ATOM   2360  CA  LEU A 268      17.876  12.467  17.196  1.00 13.23           C  
ATOM   2361  C   LEU A 268      17.647  13.611  16.203  1.00 12.92           C  
ATOM   2362  O   LEU A 268      16.570  13.724  15.600  1.00 12.60           O  
ATOM   2363  CB  LEU A 268      18.234  11.201  16.401  1.00 14.74           C  
ATOM   2364  CG  LEU A 268      18.307   9.841  17.117  1.00 14.60           C  
ATOM   2365  CD1 LEU A 268      18.424   8.736  16.067  1.00 14.67           C  
ATOM   2366  CD2 LEU A 268      19.496   9.779  18.079  1.00 12.68           C  
ATOM   2367  H   LEU A 268      15.825  12.084  17.486  1.00  0.00           H  
ATOM   2368  N   LEU A 269      18.605  14.525  16.140  1.00 12.51           N  
ATOM   2369  CA  LEU A 269      18.635  15.509  15.067  1.00 14.80           C  
ATOM   2370  C   LEU A 269      19.427  14.915  13.895  1.00 12.24           C  
ATOM   2371  O   LEU A 269      20.525  14.391  14.075  1.00 14.21           O  
ATOM   2372  CB  LEU A 269      19.283  16.814  15.543  1.00 14.39           C  
ATOM   2373  CG  LEU A 269      19.423  17.896  14.469  1.00 16.44           C  
ATOM   2374  CD1 LEU A 269      18.043  18.421  14.024  1.00 15.00           C  
ATOM   2375  CD2 LEU A 269      20.291  19.026  15.018  1.00 18.60           C  
ATOM   2376  H   LEU A 269      19.277  14.508  16.844  1.00  0.00           H  
ATOM   2377  N   LEU A 270      18.762  14.796  12.753  1.00 12.66           N  
ATOM   2378  CA  LEU A 270      19.379  14.196  11.561  1.00 13.48           C  
ATOM   2379  C   LEU A 270      19.970  15.296  10.640  1.00 14.32           C  
ATOM   2380  O   LEU A 270      19.555  16.464  10.691  1.00 14.01           O  
ATOM   2381  CB  LEU A 270      18.357  13.337  10.793  1.00 13.75           C  
ATOM   2382  CG  LEU A 270      17.586  12.282  11.616  1.00 13.12           C  
ATOM   2383  CD1 LEU A 270      16.413  11.719  10.813  1.00 13.30           C  
ATOM   2384  CD2 LEU A 270      18.547  11.178  12.043  1.00 11.15           C  
ATOM   2385  H   LEU A 270      17.831  15.076  12.740  1.00  0.00           H  
ATOM   2386  N   GLY A 271      21.061  14.958   9.960  1.00 15.16           N  
ATOM   2387  CA  GLY A 271      21.700  15.900   9.045  1.00 14.33           C  
ATOM   2388  C   GLY A 271      22.248  15.166   7.839  1.00 14.42           C  
ATOM   2389  O   GLY A 271      21.866  14.022   7.576  1.00 11.93           O  
ATOM   2390  H   GLY A 271      21.367  14.031  10.022  1.00  0.00           H  
ATOM   2391  N   LYS A 272      23.245  15.760   7.192  1.00 12.67           N  
ATOM   2392  CA  LYS A 272      23.722  15.267   5.904  1.00 14.86           C  
ATOM   2393  C   LYS A 272      24.540  13.994   6.035  1.00 15.49           C  
ATOM   2394  O   LYS A 272      24.750  13.266   5.051  1.00 16.01           O  
ATOM   2395  CB  LYS A 272      24.551  16.347   5.206  1.00 13.91           C  
ATOM   2396  CG  LYS A 272      23.709  17.427   4.603  1.00 18.27           C  
ATOM   2397  CD  LYS A 272      24.550  18.257   3.658  1.00 26.10           C  
ATOM   2398  CE  LYS A 272      23.749  18.750   2.458  1.00 29.97           C  
ATOM   2399  NZ  LYS A 272      24.584  18.969   1.233  1.00 31.36           N  
ATOM   2400  H   LYS A 272      23.599  16.575   7.600  1.00  0.00           H  
ATOM   2401  HZ1 LYS A 272      25.390  19.571   1.484  1.00  0.00           H  
ATOM   2402  HZ2 LYS A 272      24.921  18.055   0.876  1.00  0.00           H  
ATOM   2403  HZ3 LYS A 272      24.001  19.446   0.511  1.00  0.00           H  
ATOM   2404  N   ASN A 273      24.934  13.682   7.267  1.00 15.63           N  
ATOM   2405  CA  ASN A 273      25.785  12.524   7.520  1.00 16.72           C  
ATOM   2406  C   ASN A 273      25.187  11.442   8.422  1.00 15.62           C  
ATOM   2407  O   ASN A 273      25.919  10.633   8.978  1.00 16.20           O  
ATOM   2408  CB  ASN A 273      27.132  12.980   8.094  1.00 23.21           C  
ATOM   2409  CG  ASN A 273      27.910  13.874   7.129  1.00 27.00           C  
ATOM   2410  OD1 ASN A 273      28.041  15.075   7.355  1.00 31.24           O  
ATOM   2411  ND2 ASN A 273      28.344  13.310   6.010  1.00 31.01           N  
ATOM   2412  H   ASN A 273      24.684  14.280   7.991  1.00  0.00           H  
ATOM   2413 HD21 ASN A 273      28.862  13.935   5.465  1.00  0.00           H  
ATOM   2414 HD22 ASN A 273      28.159  12.376   5.795  1.00  0.00           H  
ATOM   2415  N   GLY A 274      23.864  11.401   8.527  1.00 14.06           N  
ATOM   2416  CA  GLY A 274      23.235  10.459   9.431  1.00 16.26           C  
ATOM   2417  C   GLY A 274      22.801  11.217  10.660  1.00 17.37           C  
ATOM   2418  O   GLY A 274      22.269  12.330  10.541  1.00 19.07           O  
ATOM   2419  H   GLY A 274      23.309  12.005   7.993  1.00  0.00           H  
ATOM   2420  N   VAL A 275      23.062  10.686  11.847  1.00 16.66           N  
ATOM   2421  CA  VAL A 275      22.709  11.468  13.035  1.00 18.80           C  
ATOM   2422  C   VAL A 275      23.704  12.583  13.390  1.00 20.39           C  
ATOM   2423  O   VAL A 275      24.918  12.472  13.162  1.00 18.18           O  
ATOM   2424  CB  VAL A 275      22.313  10.586  14.287  1.00 21.89           C  
ATOM   2425  CG1 VAL A 275      22.627   9.127  14.061  1.00 18.32           C  
ATOM   2426  CG2 VAL A 275      22.910  11.139  15.590  1.00 18.73           C  
ATOM   2427  H   VAL A 275      23.516   9.823  11.863  1.00  0.00           H  
ATOM   2428  N   GLU A 276      23.104  13.758  13.543  1.00 21.26           N  
ATOM   2429  CA  GLU A 276      23.818  14.999  13.805  1.00 23.84           C  
ATOM   2430  C   GLU A 276      24.027  15.214  15.316  1.00 25.10           C  
ATOM   2431  O   GLU A 276      25.157  15.408  15.793  1.00 24.44           O  
ATOM   2432  CB  GLU A 276      23.010  16.144  13.223  1.00 26.26           C  
ATOM   2433  CG  GLU A 276      23.654  17.462  13.370  1.00 33.65           C  
ATOM   2434  CD  GLU A 276      24.326  17.878  12.112  1.00 38.33           C  
ATOM   2435  OE1 GLU A 276      25.112  17.065  11.557  1.00 40.41           O  
ATOM   2436  OE2 GLU A 276      24.016  19.004  11.658  1.00 42.85           O  
ATOM   2437  H   GLU A 276      22.145  13.749  13.409  1.00  0.00           H  
ATOM   2438  N   GLU A 277      22.938  15.137  16.075  1.00 24.78           N  
ATOM   2439  CA  GLU A 277      23.073  15.001  17.511  1.00 25.73           C  
ATOM   2440  C   GLU A 277      22.032  14.093  18.167  1.00 22.83           C  
ATOM   2441  O   GLU A 277      20.886  14.019  17.718  1.00 20.10           O  
ATOM   2442  CB  GLU A 277      23.078  16.378  18.171  1.00 31.74           C  
ATOM   2443  CG  GLU A 277      21.847  17.212  17.956  1.00 40.19           C  
ATOM   2444  CD  GLU A 277      21.771  18.391  18.928  1.00 47.65           C  
ATOM   2445  OE1 GLU A 277      22.786  18.686  19.611  1.00 50.15           O  
ATOM   2446  OE2 GLU A 277      20.678  19.010  19.030  1.00 52.09           O  
ATOM   2447  H   GLU A 277      22.073  15.075  15.613  1.00  0.00           H  
ATOM   2448  N   ARG A 278      22.477  13.351  19.184  1.00 20.74           N  
ATOM   2449  CA  ARG A 278      21.588  12.528  20.018  1.00 20.96           C  
ATOM   2450  C   ARG A 278      21.043  13.386  21.144  1.00 21.53           C  
ATOM   2451  O   ARG A 278      21.805  13.880  21.976  1.00 24.02           O  
ATOM   2452  CB  ARG A 278      22.341  11.347  20.622  1.00 19.04           C  
ATOM   2453  CG  ARG A 278      22.787  10.267  19.639  1.00 21.78           C  
ATOM   2454  CD  ARG A 278      24.199   9.857  19.971  1.00 23.78           C  
ATOM   2455  NE  ARG A 278      24.792   8.787  19.166  1.00 27.18           N  
ATOM   2456  CZ  ARG A 278      25.059   8.867  17.861  1.00 27.24           C  
ATOM   2457  NH1 ARG A 278      25.978   9.739  17.485  1.00 27.24           N  
ATOM   2458  NH2 ARG A 278      24.894   7.783  17.090  1.00 24.59           N  
ATOM   2459  H   ARG A 278      23.434  13.406  19.371  1.00  0.00           H  
ATOM   2460  HE  ARG A 278      24.806   7.890  19.562  1.00  0.00           H  
ATOM   2461 HH11 ARG A 278      26.290  10.408  18.174  1.00  0.00           H  
ATOM   2462 HH12 ARG A 278      26.188   9.880  16.514  1.00  0.00           H  
ATOM   2463 HH21 ARG A 278      24.643   6.894  17.486  1.00  0.00           H  
ATOM   2464 HH22 ARG A 278      25.217   7.833  16.141  1.00  0.00           H  
ATOM   2465  N   LYS A 279      19.767  13.722  21.070  1.00 21.26           N  
ATOM   2466  CA  LYS A 279      19.203  14.681  22.004  1.00 23.33           C  
ATOM   2467  C   LYS A 279      18.866  14.069  23.359  1.00 24.41           C  
ATOM   2468  O   LYS A 279      18.826  12.851  23.522  1.00 22.67           O  
ATOM   2469  CB  LYS A 279      17.979  15.336  21.385  1.00 24.47           C  
ATOM   2470  CG  LYS A 279      18.381  16.174  20.181  1.00 31.29           C  
ATOM   2471  CD  LYS A 279      17.724  17.540  20.181  1.00 38.49           C  
ATOM   2472  CE  LYS A 279      16.468  17.503  19.358  1.00 41.96           C  
ATOM   2473  NZ  LYS A 279      16.813  17.034  17.976  1.00 47.78           N  
ATOM   2474  H   LYS A 279      19.206  13.209  20.467  1.00  0.00           H  
ATOM   2475  HZ1 LYS A 279      17.297  16.116  17.987  1.00  0.00           H  
ATOM   2476  HZ2 LYS A 279      15.946  16.946  17.410  1.00  0.00           H  
ATOM   2477  HZ3 LYS A 279      17.437  17.739  17.548  1.00  0.00           H  
ATOM   2478  N   SER A 280      18.770  14.926  24.365  1.00 26.44           N  
ATOM   2479  CA  SER A 280      18.466  14.478  25.728  1.00 28.59           C  
ATOM   2480  C   SER A 280      17.037  13.948  25.842  1.00 26.57           C  
ATOM   2481  O   SER A 280      16.116  14.504  25.240  1.00 28.43           O  
ATOM   2482  CB  SER A 280      18.658  15.636  26.711  1.00 30.66           C  
ATOM   2483  OG  SER A 280      18.630  15.153  28.042  1.00 37.63           O  
ATOM   2484  H   SER A 280      18.891  15.861  24.124  1.00  0.00           H  
ATOM   2485  HG  SER A 280      19.475  14.742  28.236  1.00  0.00           H  
ATOM   2486  N   ILE A 281      16.844  12.905  26.642  1.00 26.08           N  
ATOM   2487  CA  ILE A 281      15.495  12.386  26.881  1.00 25.48           C  
ATOM   2488  C   ILE A 281      14.644  13.284  27.805  1.00 25.40           C  
ATOM   2489  O   ILE A 281      13.439  13.102  27.924  1.00 25.51           O  
ATOM   2490  CB  ILE A 281      15.524  10.909  27.413  1.00 24.33           C  
ATOM   2491  CG1 ILE A 281      15.796  10.866  28.919  1.00 23.80           C  
ATOM   2492  CG2 ILE A 281      16.588  10.090  26.659  1.00 23.58           C  
ATOM   2493  CD1 ILE A 281      15.829   9.446  29.489  1.00 23.83           C  
ATOM   2494  H   ILE A 281      17.635  12.480  27.021  1.00  0.00           H  
ATOM   2495  N   GLY A 282      15.255  14.333  28.355  1.00 26.24           N  
ATOM   2496  CA  GLY A 282      14.501  15.305  29.142  1.00 26.34           C  
ATOM   2497  C   GLY A 282      14.157  14.843  30.552  1.00 25.39           C  
ATOM   2498  O   GLY A 282      14.790  13.939  31.100  1.00 24.93           O  
ATOM   2499  H   GLY A 282      16.220  14.442  28.222  1.00  0.00           H  
ATOM   2500  N   THR A 283      13.159  15.468  31.164  1.00 24.70           N  
ATOM   2501  CA  THR A 283      12.762  15.036  32.502  1.00 25.41           C  
ATOM   2502  C   THR A 283      11.606  14.030  32.535  1.00 22.51           C  
ATOM   2503  O   THR A 283      10.575  14.195  31.853  1.00 21.62           O  
ATOM   2504  CB  THR A 283      12.440  16.236  33.457  1.00 29.35           C  
ATOM   2505  OG1 THR A 283      11.350  17.014  32.940  1.00 31.89           O  
ATOM   2506  CG2 THR A 283      13.672  17.130  33.628  1.00 30.54           C  
ATOM   2507  H   THR A 283      12.725  16.216  30.714  1.00  0.00           H  
ATOM   2508  HG1 THR A 283      10.571  16.470  32.774  1.00  0.00           H  
ATOM   2509  N   LEU A 284      11.803  12.980  33.329  1.00 19.93           N  
ATOM   2510  CA  LEU A 284      10.876  11.858  33.395  1.00 17.32           C  
ATOM   2511  C   LEU A 284      10.023  11.985  34.625  1.00 17.54           C  
ATOM   2512  O   LEU A 284      10.495  12.440  35.660  1.00 17.46           O  
ATOM   2513  CB  LEU A 284      11.646  10.539  33.448  1.00 18.59           C  
ATOM   2514  CG  LEU A 284      12.643  10.273  32.314  1.00 22.32           C  
ATOM   2515  CD1 LEU A 284      13.089   8.824  32.341  1.00 22.02           C  
ATOM   2516  CD2 LEU A 284      12.014  10.597  30.965  1.00 21.63           C  
ATOM   2517  H   LEU A 284      12.578  12.988  33.919  1.00  0.00           H  
ATOM   2518  N   SER A 285       8.754  11.630  34.498  1.00 15.62           N  
ATOM   2519  CA  SER A 285       7.896  11.435  35.650  1.00 14.80           C  
ATOM   2520  C   SER A 285       8.383  10.244  36.494  1.00 15.94           C  
ATOM   2521  O   SER A 285       9.290   9.511  36.092  1.00 15.54           O  
ATOM   2522  CB  SER A 285       6.453  11.213  35.188  1.00 13.28           C  
ATOM   2523  OG  SER A 285       6.289   9.916  34.646  1.00 11.45           O  
ATOM   2524  H   SER A 285       8.414  11.533  33.593  1.00  0.00           H  
ATOM   2525  HG  SER A 285       5.352   9.782  34.543  1.00  0.00           H  
ATOM   2526  N   ALA A 286       7.801  10.066  37.680  1.00 15.62           N  
ATOM   2527  CA  ALA A 286       8.139   8.919  38.547  1.00 16.11           C  
ATOM   2528  C   ALA A 286       7.801   7.576  37.890  1.00 14.72           C  
ATOM   2529  O   ALA A 286       8.589   6.626  37.953  1.00 14.09           O  
ATOM   2530  CB  ALA A 286       7.397   9.036  39.873  1.00 16.92           C  
ATOM   2531  H   ALA A 286       7.296  10.811  38.038  1.00  0.00           H  
ATOM   2532  N   PHE A 287       6.624   7.511  37.265  1.00 14.03           N  
ATOM   2533  CA  PHE A 287       6.245   6.356  36.455  1.00 14.23           C  
ATOM   2534  C   PHE A 287       7.285   6.036  35.370  1.00 13.17           C  
ATOM   2535  O   PHE A 287       7.791   4.913  35.278  1.00 12.21           O  
ATOM   2536  CB  PHE A 287       4.876   6.611  35.814  1.00 15.76           C  
ATOM   2537  CG  PHE A 287       4.341   5.442  35.024  1.00 15.65           C  
ATOM   2538  CD1 PHE A 287       4.719   5.247  33.708  1.00 16.42           C  
ATOM   2539  CD2 PHE A 287       3.461   4.553  35.598  1.00 16.40           C  
ATOM   2540  CE1 PHE A 287       4.234   4.184  32.974  1.00 16.73           C  
ATOM   2541  CE2 PHE A 287       2.968   3.466  34.873  1.00 18.87           C  
ATOM   2542  CZ  PHE A 287       3.357   3.281  33.556  1.00 17.77           C  
ATOM   2543  H   PHE A 287       5.992   8.234  37.431  1.00  0.00           H  
ATOM   2544  N   GLU A 288       7.691   7.062  34.629  1.00 13.02           N  
ATOM   2545  CA  GLU A 288       8.631   6.882  33.522  1.00 13.81           C  
ATOM   2546  C   GLU A 288      10.020   6.497  34.012  1.00 14.40           C  
ATOM   2547  O   GLU A 288      10.623   5.553  33.493  1.00 13.21           O  
ATOM   2548  CB  GLU A 288       8.690   8.151  32.662  1.00 11.47           C  
ATOM   2549  CG  GLU A 288       7.436   8.361  31.849  1.00  9.74           C  
ATOM   2550  CD  GLU A 288       7.239   9.790  31.385  1.00 12.80           C  
ATOM   2551  OE1 GLU A 288       8.060  10.674  31.715  1.00 11.70           O  
ATOM   2552  OE2 GLU A 288       6.227  10.022  30.702  1.00 13.08           O  
ATOM   2553  H   GLU A 288       7.368   7.960  34.846  1.00  0.00           H  
ATOM   2554  N   GLN A 289      10.454   7.112  35.113  1.00 15.57           N  
ATOM   2555  CA  GLN A 289      11.747   6.765  35.722  1.00 16.68           C  
ATOM   2556  C   GLN A 289      11.788   5.287  36.146  1.00 14.45           C  
ATOM   2557  O   GLN A 289      12.777   4.582  35.894  1.00 11.43           O  
ATOM   2558  CB  GLN A 289      12.009   7.652  36.947  1.00 22.62           C  
ATOM   2559  CG  GLN A 289      12.105   9.153  36.649  1.00 33.99           C  
ATOM   2560  CD  GLN A 289      12.167  10.018  37.911  1.00 38.57           C  
ATOM   2561  OE1 GLN A 289      11.298  10.867  38.160  1.00 40.20           O  
ATOM   2562  NE2 GLN A 289      13.200   9.806  38.712  1.00 41.38           N  
ATOM   2563  H   GLN A 289       9.917   7.837  35.496  1.00  0.00           H  
ATOM   2564 HE21 GLN A 289      13.158  10.393  39.489  1.00  0.00           H  
ATOM   2565 HE22 GLN A 289      13.875   9.144  38.493  1.00  0.00           H  
ATOM   2566  N   ASN A 290      10.679   4.829  36.728  1.00 14.33           N  
ATOM   2567  CA  ASN A 290      10.549   3.460  37.195  1.00 14.47           C  
ATOM   2568  C   ASN A 290      10.541   2.476  36.039  1.00 14.33           C  
ATOM   2569  O   ASN A 290      11.226   1.458  36.093  1.00 14.17           O  
ATOM   2570  CB  ASN A 290       9.264   3.287  37.997  1.00 16.31           C  
ATOM   2571  CG  ASN A 290       9.133   1.887  38.582  1.00 21.20           C  
ATOM   2572  OD1 ASN A 290       9.902   1.504  39.471  1.00 26.42           O  
ATOM   2573  ND2 ASN A 290       8.228   1.092  38.031  1.00 19.07           N  
ATOM   2574  H   ASN A 290       9.953   5.469  36.899  1.00  0.00           H  
ATOM   2575 HD21 ASN A 290       8.258   0.172  38.369  1.00  0.00           H  
ATOM   2576 HD22 ASN A 290       7.636   1.461  37.359  1.00  0.00           H  
ATOM   2577  N   ALA A 291       9.711   2.747  35.032  1.00 12.78           N  
ATOM   2578  CA  ALA A 291       9.696   1.936  33.812  1.00 11.95           C  
ATOM   2579  C   ALA A 291      11.082   1.834  33.140  1.00 12.16           C  
ATOM   2580  O   ALA A 291      11.520   0.741  32.767  1.00 13.94           O  
ATOM   2581  CB  ALA A 291       8.668   2.489  32.832  1.00  9.61           C  
ATOM   2582  H   ALA A 291       9.145   3.534  35.124  1.00  0.00           H  
ATOM   2583  N   LEU A 292      11.795   2.954  33.033  1.00 11.64           N  
ATOM   2584  CA  LEU A 292      13.121   2.946  32.429  1.00 12.53           C  
ATOM   2585  C   LEU A 292      14.091   2.054  33.198  1.00 14.26           C  
ATOM   2586  O   LEU A 292      14.828   1.271  32.593  1.00 12.54           O  
ATOM   2587  CB  LEU A 292      13.699   4.363  32.352  1.00 12.60           C  
ATOM   2588  CG  LEU A 292      15.132   4.447  31.814  1.00 13.54           C  
ATOM   2589  CD1 LEU A 292      15.202   3.823  30.430  1.00 16.39           C  
ATOM   2590  CD2 LEU A 292      15.556   5.886  31.726  1.00 15.83           C  
ATOM   2591  H   LEU A 292      11.398   3.802  33.327  1.00  0.00           H  
ATOM   2592  N   GLU A 293      14.098   2.173  34.530  1.00 14.40           N  
ATOM   2593  CA  GLU A 293      14.984   1.357  35.370  1.00 16.82           C  
ATOM   2594  C   GLU A 293      14.650  -0.133  35.277  1.00 13.95           C  
ATOM   2595  O   GLU A 293      15.528  -0.986  35.275  1.00 15.11           O  
ATOM   2596  CB  GLU A 293      14.897   1.810  36.829  1.00 21.58           C  
ATOM   2597  CG  GLU A 293      15.510   3.181  37.065  1.00 32.51           C  
ATOM   2598  CD  GLU A 293      15.368   3.670  38.504  1.00 38.49           C  
ATOM   2599  OE1 GLU A 293      14.406   3.240  39.197  1.00 42.83           O  
ATOM   2600  OE2 GLU A 293      16.215   4.499  38.929  1.00 40.90           O  
ATOM   2601  H   GLU A 293      13.527   2.860  34.935  1.00  0.00           H  
ATOM   2602  N   GLY A 294      13.373  -0.434  35.147  1.00 11.78           N  
ATOM   2603  CA  GLY A 294      12.951  -1.814  35.052  1.00 14.52           C  
ATOM   2604  C   GLY A 294      13.246  -2.535  33.739  1.00 17.18           C  
ATOM   2605  O   GLY A 294      13.323  -3.771  33.731  1.00 18.51           O  
ATOM   2606  H   GLY A 294      12.700   0.276  35.202  1.00  0.00           H  
ATOM   2607  N   MET A 295      13.477  -1.792  32.650  1.00 16.24           N  
ATOM   2608  CA  MET A 295      13.657  -2.399  31.319  1.00 15.32           C  
ATOM   2609  C   MET A 295      15.116  -2.732  31.032  1.00 15.57           C  
ATOM   2610  O   MET A 295      15.401  -3.613  30.210  1.00 18.06           O  
ATOM   2611  CB  MET A 295      13.113  -1.471  30.206  1.00 14.69           C  
ATOM   2612  CG  MET A 295      14.109  -0.376  29.796  1.00 16.51           C  
ATOM   2613  SD  MET A 295      13.756   0.523  28.285  1.00 19.74           S  
ATOM   2614  CE  MET A 295      12.199   1.240  28.704  1.00 11.64           C  
ATOM   2615  H   MET A 295      13.387  -0.821  32.746  1.00  0.00           H  
ATOM   2616  N   LEU A 296      16.033  -2.097  31.758  1.00 14.69           N  
ATOM   2617  CA  LEU A 296      17.451  -2.073  31.374  1.00 17.31           C  
ATOM   2618  C   LEU A 296      18.154  -3.433  31.283  1.00 18.95           C  
ATOM   2619  O   LEU A 296      18.949  -3.682  30.365  1.00 17.84           O  
ATOM   2620  CB  LEU A 296      18.228  -1.134  32.304  1.00 18.53           C  
ATOM   2621  CG  LEU A 296      18.502   0.300  31.851  1.00 19.40           C  
ATOM   2622  CD1 LEU A 296      17.711   0.680  30.630  1.00 21.46           C  
ATOM   2623  CD2 LEU A 296      18.171   1.219  32.972  1.00 22.62           C  
ATOM   2624  H   LEU A 296      15.717  -1.610  32.536  1.00  0.00           H  
ATOM   2625  N   ASP A 297      17.820  -4.348  32.180  1.00 18.97           N  
ATOM   2626  CA  ASP A 297      18.444  -5.660  32.125  1.00 21.15           C  
ATOM   2627  C   ASP A 297      17.971  -6.495  30.942  1.00 18.70           C  
ATOM   2628  O   ASP A 297      18.772  -7.210  30.341  1.00 14.62           O  
ATOM   2629  CB  ASP A 297      18.242  -6.421  33.442  1.00 25.64           C  
ATOM   2630  CG  ASP A 297      19.168  -5.917  34.546  1.00 34.49           C  
ATOM   2631  OD1 ASP A 297      20.163  -5.187  34.228  1.00 37.22           O  
ATOM   2632  OD2 ASP A 297      18.886  -6.224  35.732  1.00 37.77           O  
ATOM   2633  H   ASP A 297      17.215  -4.111  32.914  1.00  0.00           H  
ATOM   2634  N   THR A 298      16.698  -6.327  30.566  1.00 18.00           N  
ATOM   2635  CA  THR A 298      16.136  -6.995  29.384  1.00 17.13           C  
ATOM   2636  C   THR A 298      16.718  -6.478  28.080  1.00 15.01           C  
ATOM   2637  O   THR A 298      17.129  -7.267  27.238  1.00 15.83           O  
ATOM   2638  CB  THR A 298      14.620  -6.854  29.337  1.00 18.50           C  
ATOM   2639  OG1 THR A 298      14.086  -7.311  30.583  1.00 23.66           O  
ATOM   2640  CG2 THR A 298      14.026  -7.696  28.220  1.00 18.26           C  
ATOM   2641  H   THR A 298      16.119  -5.747  31.112  1.00  0.00           H  
ATOM   2642  HG1 THR A 298      14.382  -8.206  30.801  1.00  0.00           H  
ATOM   2643  N   LEU A 299      16.818  -5.159  27.954  1.00 15.08           N  
ATOM   2644  CA  LEU A 299      17.488  -4.529  26.808  1.00 15.16           C  
ATOM   2645  C   LEU A 299      18.921  -5.010  26.568  1.00 16.35           C  
ATOM   2646  O   LEU A 299      19.305  -5.290  25.434  1.00 16.01           O  
ATOM   2647  CB  LEU A 299      17.500  -3.000  26.959  1.00 15.40           C  
ATOM   2648  CG  LEU A 299      17.138  -2.104  25.758  1.00 20.05           C  
ATOM   2649  CD1 LEU A 299      17.885  -0.785  25.856  1.00 19.15           C  
ATOM   2650  CD2 LEU A 299      17.410  -2.781  24.419  1.00 19.24           C  
ATOM   2651  H   LEU A 299      16.406  -4.599  28.656  1.00  0.00           H  
ATOM   2652  N   LYS A 300      19.757  -5.020  27.597  1.00 16.13           N  
ATOM   2653  CA  LYS A 300      21.140  -5.404  27.353  1.00 18.06           C  
ATOM   2654  C   LYS A 300      21.331  -6.897  27.127  1.00 16.58           C  
ATOM   2655  O   LYS A 300      22.256  -7.294  26.424  1.00 18.15           O  
ATOM   2656  CB  LYS A 300      22.052  -4.903  28.463  1.00 23.67           C  
ATOM   2657  CG  LYS A 300      21.491  -5.119  29.817  1.00 30.74           C  
ATOM   2658  CD  LYS A 300      22.075  -4.154  30.810  1.00 36.19           C  
ATOM   2659  CE  LYS A 300      22.308  -2.796  30.210  1.00 38.32           C  
ATOM   2660  NZ  LYS A 300      23.318  -2.095  31.065  1.00 44.70           N  
ATOM   2661  H   LYS A 300      19.430  -4.708  28.471  1.00  0.00           H  
ATOM   2662  HZ1 LYS A 300      23.078  -2.199  32.071  1.00  0.00           H  
ATOM   2663  HZ2 LYS A 300      24.263  -2.480  30.882  1.00  0.00           H  
ATOM   2664  HZ3 LYS A 300      23.317  -1.083  30.829  1.00  0.00           H  
ATOM   2665  N   LYS A 301      20.358  -7.703  27.541  1.00 16.57           N  
ATOM   2666  CA  LYS A 301      20.317  -9.108  27.114  1.00 16.13           C  
ATOM   2667  C   LYS A 301      19.960  -9.293  25.627  1.00 15.51           C  
ATOM   2668  O   LYS A 301      20.623 -10.058  24.917  1.00 14.20           O  
ATOM   2669  CB  LYS A 301      19.336  -9.892  27.970  1.00 17.30           C  
ATOM   2670  CG  LYS A 301      19.951 -10.372  29.271  1.00 24.72           C  
ATOM   2671  CD  LYS A 301      19.002 -11.296  30.034  1.00 28.60           C  
ATOM   2672  CE  LYS A 301      18.007 -10.504  30.873  1.00 33.36           C  
ATOM   2673  NZ  LYS A 301      17.207 -11.367  31.816  1.00 38.68           N  
ATOM   2674  H   LYS A 301      19.721  -7.384  28.207  1.00  0.00           H  
ATOM   2675  HZ1 LYS A 301      16.711 -12.099  31.275  1.00  0.00           H  
ATOM   2676  HZ2 LYS A 301      17.846 -11.815  32.503  1.00  0.00           H  
ATOM   2677  HZ3 LYS A 301      16.518 -10.778  32.323  1.00  0.00           H  
ATOM   2678  N   ASP A 302      18.944  -8.557  25.163  1.00 13.24           N  
ATOM   2679  CA  ASP A 302      18.649  -8.425  23.725  1.00 13.63           C  
ATOM   2680  C   ASP A 302      19.893  -8.049  22.888  1.00 12.22           C  
ATOM   2681  O   ASP A 302      20.156  -8.631  21.832  1.00 13.15           O  
ATOM   2682  CB  ASP A 302      17.561  -7.367  23.504  1.00 12.11           C  
ATOM   2683  CG  ASP A 302      16.180  -7.832  23.940  1.00 13.46           C  
ATOM   2684  OD1 ASP A 302      16.031  -8.982  24.398  1.00 16.50           O  
ATOM   2685  OD2 ASP A 302      15.221  -7.037  23.850  1.00 14.72           O  
ATOM   2686  H   ASP A 302      18.348  -8.129  25.816  1.00  0.00           H  
ATOM   2687  N   ILE A 303      20.619  -7.039  23.337  1.00 11.13           N  
ATOM   2688  CA  ILE A 303      21.781  -6.571  22.606  1.00 12.90           C  
ATOM   2689  C   ILE A 303      22.858  -7.648  22.604  1.00 16.52           C  
ATOM   2690  O   ILE A 303      23.440  -7.972  21.553  1.00 16.76           O  
ATOM   2691  CB  ILE A 303      22.329  -5.248  23.218  1.00 11.26           C  
ATOM   2692  CG1 ILE A 303      21.324  -4.123  22.955  1.00  9.51           C  
ATOM   2693  CG2 ILE A 303      23.732  -4.903  22.639  1.00 12.01           C  
ATOM   2694  CD1 ILE A 303      21.553  -2.890  23.777  1.00  8.06           C  
ATOM   2695  H   ILE A 303      20.310  -6.567  24.142  1.00  0.00           H  
ATOM   2696  N   ALA A 304      23.073  -8.259  23.765  1.00 15.62           N  
ATOM   2697  CA  ALA A 304      24.117  -9.278  23.884  1.00 17.39           C  
ATOM   2698  C   ALA A 304      23.849 -10.511  23.008  1.00 16.45           C  
ATOM   2699  O   ALA A 304      24.758 -11.063  22.413  1.00 16.50           O  
ATOM   2700  CB  ALA A 304      24.270  -9.686  25.327  1.00 20.84           C  
ATOM   2701  H   ALA A 304      22.559  -7.984  24.552  1.00  0.00           H  
ATOM   2702  N   LEU A 305      22.594 -10.910  22.877  1.00 17.16           N  
ATOM   2703  CA  LEU A 305      22.240 -11.969  21.936  1.00 17.30           C  
ATOM   2704  C   LEU A 305      22.672 -11.714  20.474  1.00 18.02           C  
ATOM   2705  O   LEU A 305      23.184 -12.622  19.814  1.00 18.94           O  
ATOM   2706  CB  LEU A 305      20.742 -12.221  22.009  1.00 16.45           C  
ATOM   2707  CG  LEU A 305      20.155 -13.362  21.188  1.00 19.35           C  
ATOM   2708  CD1 LEU A 305      20.588 -14.725  21.737  1.00 19.18           C  
ATOM   2709  CD2 LEU A 305      18.641 -13.231  21.209  1.00 18.81           C  
ATOM   2710  H   LEU A 305      21.922 -10.509  23.469  1.00  0.00           H  
ATOM   2711  N   GLY A 306      22.558 -10.471  20.003  1.00 16.63           N  
ATOM   2712  CA  GLY A 306      22.986 -10.150  18.649  1.00 15.73           C  
ATOM   2713  C   GLY A 306      24.488 -10.162  18.454  1.00 17.58           C  
ATOM   2714  O   GLY A 306      24.987 -10.721  17.494  1.00 18.37           O  
ATOM   2715  H   GLY A 306      22.164  -9.789  20.584  1.00  0.00           H  
ATOM   2716  N   GLN A 307      25.212  -9.531  19.374  1.00 18.96           N  
ATOM   2717  CA  GLN A 307      26.678  -9.537  19.362  1.00 20.71           C  
ATOM   2718  C   GLN A 307      27.267 -10.957  19.405  1.00 22.37           C  
ATOM   2719  O   GLN A 307      28.215 -11.256  18.667  1.00 23.94           O  
ATOM   2720  CB  GLN A 307      27.226  -8.734  20.542  1.00 20.44           C  
ATOM   2721  CG  GLN A 307      26.767  -7.280  20.607  1.00 22.23           C  
ATOM   2722  CD  GLN A 307      27.202  -6.575  21.899  1.00 23.00           C  
ATOM   2723  OE1 GLN A 307      27.261  -5.360  21.958  1.00 22.79           O  
ATOM   2724  NE2 GLN A 307      27.434  -7.338  22.950  1.00 24.54           N  
ATOM   2725  H   GLN A 307      24.701  -9.031  20.046  1.00  0.00           H  
ATOM   2726 HE21 GLN A 307      27.655  -6.776  23.722  1.00  0.00           H  
ATOM   2727 HE22 GLN A 307      27.354  -8.305  22.926  1.00  0.00           H  
ATOM   2728  N   GLU A 308      26.715 -11.809  20.278  1.00 23.35           N  
ATOM   2729  CA  GLU A 308      27.104 -13.218  20.404  1.00 25.27           C  
ATOM   2730  C   GLU A 308      27.025 -13.879  19.047  1.00 25.20           C  
ATOM   2731  O   GLU A 308      27.975 -14.509  18.596  1.00 24.77           O  
ATOM   2732  CB  GLU A 308      26.154 -13.966  21.358  1.00 31.18           C  
ATOM   2733  CG  GLU A 308      25.735 -15.425  20.905  1.00 41.52           C  
ATOM   2734  CD  GLU A 308      24.308 -15.547  20.250  1.00 44.86           C  
ATOM   2735  OE1 GLU A 308      23.356 -14.920  20.744  1.00 47.60           O  
ATOM   2736  OE2 GLU A 308      24.116 -16.345  19.292  1.00 46.93           O  
ATOM   2737  H   GLU A 308      26.017 -11.440  20.871  1.00  0.00           H  
ATOM   2738  N   PHE A 309      25.878 -13.715  18.396  1.00 24.68           N  
ATOM   2739  CA  PHE A 309      25.610 -14.364  17.119  1.00 24.57           C  
ATOM   2740  C   PHE A 309      26.723 -14.126  16.079  1.00 25.25           C  
ATOM   2741  O   PHE A 309      27.161 -15.051  15.407  1.00 24.80           O  
ATOM   2742  CB  PHE A 309      24.253 -13.892  16.585  1.00 24.93           C  
ATOM   2743  CG  PHE A 309      23.848 -14.535  15.282  1.00 23.28           C  
ATOM   2744  CD1 PHE A 309      23.300 -15.799  15.258  1.00 22.52           C  
ATOM   2745  CD2 PHE A 309      24.069 -13.888  14.076  1.00 23.45           C  
ATOM   2746  CE1 PHE A 309      22.977 -16.409  14.054  1.00 24.08           C  
ATOM   2747  CE2 PHE A 309      23.750 -14.496  12.865  1.00 23.55           C  
ATOM   2748  CZ  PHE A 309      23.202 -15.762  12.860  1.00 22.28           C  
ATOM   2749  H   PHE A 309      25.168 -13.178  18.816  1.00  0.00           H  
ATOM   2750  N   VAL A 310      27.200 -12.890  15.999  1.00 27.12           N  
ATOM   2751  CA  VAL A 310      28.204 -12.514  15.017  1.00 30.31           C  
ATOM   2752  C   VAL A 310      29.599 -12.916  15.487  1.00 35.30           C  
ATOM   2753  O   VAL A 310      30.451 -13.280  14.675  1.00 35.79           O  
ATOM   2754  CB  VAL A 310      28.163 -10.987  14.746  1.00 28.55           C  
ATOM   2755  CG1 VAL A 310      29.220 -10.589  13.728  1.00 27.18           C  
ATOM   2756  CG2 VAL A 310      26.785 -10.592  14.252  1.00 24.79           C  
ATOM   2757  H   VAL A 310      26.819 -12.227  16.618  1.00  0.00           H  
ATOM   2758  N   ASN A 311      29.824 -12.881  16.797  1.00 40.88           N  
ATOM   2759  CA  ASN A 311      31.189 -12.943  17.324  1.00 46.13           C  
ATOM   2760  C   ASN A 311      31.681 -14.288  17.862  1.00 49.99           C  
ATOM   2761  O   ASN A 311      32.882 -14.458  18.077  1.00 51.48           O  
ATOM   2762  CB  ASN A 311      31.391 -11.861  18.386  1.00 44.74           C  
ATOM   2763  CG  ASN A 311      31.729 -10.514  17.785  1.00 44.34           C  
ATOM   2764  OD1 ASN A 311      31.208  -9.490  18.204  1.00 44.30           O  
ATOM   2765  ND2 ASN A 311      32.630 -10.505  16.818  1.00 44.37           N  
ATOM   2766  H   ASN A 311      29.065 -12.838  17.402  1.00  0.00           H  
ATOM   2767 HD21 ASN A 311      32.792  -9.601  16.488  1.00  0.00           H  
ATOM   2768 HD22 ASN A 311      33.051 -11.339  16.529  1.00  0.00           H  
ATOM   2769  N   LYS A 312      30.776 -15.229  18.105  1.00 55.38           N  
ATOM   2770  CA  LYS A 312      31.215 -16.553  18.525  1.00 60.72           C  
ATOM   2771  C   LYS A 312      31.277 -17.519  17.337  1.00 62.51           C  
ATOM   2772  O   LYS A 312      30.288 -17.595  16.564  1.00 64.26           O  
ATOM   2773  CB  LYS A 312      30.335 -17.113  19.673  1.00 62.91           C  
ATOM   2774  CG  LYS A 312      28.818 -16.982  19.501  1.00 66.15           C  
ATOM   2775  CD  LYS A 312      28.131 -18.324  19.229  1.00 68.04           C  
ATOM   2776  CE  LYS A 312      27.005 -18.211  18.184  1.00 69.14           C  
ATOM   2777  NZ  LYS A 312      27.491 -18.123  16.753  1.00 69.30           N  
ATOM   2778  OXT LYS A 312      32.376 -18.087  17.119  1.00 64.64           O  
ATOM   2779  H   LYS A 312      29.861 -15.154  17.771  1.00  0.00           H  
ATOM   2780  HZ1 LYS A 312      28.064 -18.955  16.508  1.00  0.00           H  
ATOM   2781  HZ2 LYS A 312      26.663 -18.065  16.132  1.00  0.00           H  
ATOM   2782  HZ3 LYS A 312      28.059 -17.259  16.652  1.00  0.00           H  
TER    2783      LYS A 312                                                      
MASTER      234    1    1    9   11   11    2    6 3079    1   15   24          
END                                                                             
