# Supplementary material for: Modeling of loops in proteins: a multi-method approach
Source: BMC Struct Biol. 2010 Feb 11;10:5. doi: 10.1186/1472-6807-10-5 (PMC2837870; doi:10.1186/1472-6807-10-5)
Supplement: Additional file 1 — Student t-test. Results from two sample paired t-test of Table 2. [file 1472-6807-10-5-S1.GZ › loop_test_data/2e4y_311-335.pdb]

ATOM      1  N   ARG A   1      44.525  14.540  45.549  1.00123.13           N
ATOM      2  CA  ARG A   1      43.739  13.626  44.661  1.00123.13           C
ATOM      3  C   ARG A   1      44.152  12.162  44.823  1.00123.13           C
ATOM      4  O   ARG A   1      45.102  11.692  44.193  1.00123.13           O
ATOM      5  CB  ARG A   1      43.905  14.035  43.195  1.00166.70           C
ATOM      6  CG  ARG A   1      43.157  13.134  42.222  1.00166.70           C
ATOM      7  CD  ARG A   1      41.648  13.243  42.407  1.00166.70           C
ATOM      8  NE  ARG A   1      40.919  12.262  41.602  1.00166.70           N
ATOM      9  CZ  ARG A   1      40.970  12.183  40.275  1.00166.70           C
ATOM     10  NH1 ARG A   1      41.720  13.029  39.582  1.00166.70           N
ATOM     11  NH2 ARG A   1      40.270  11.255  39.637  1.00166.70           N
ATOM     12  N   ARG A   2      43.415  11.448  45.666  1.00 93.02           N
ATOM     13  CA  ARG A   2      43.680  10.043  45.941  1.00 93.02           C
ATOM     14  C   ARG A   2      42.592   9.104  45.421  1.00 93.02           C
ATOM     15  O   ARG A   2      41.401   9.313  45.629  1.00 93.02           O
ATOM     16  CB  ARG A   2      43.852   9.847  47.448  1.00 78.45           C
ATOM     17  CG  ARG A   2      45.073  10.529  47.993  1.00 78.45           C
ATOM     18  CD  ARG A   2      45.257  10.269  49.458  1.00 78.45           C
ATOM     19  NE  ARG A   2      44.382  11.105  50.256  1.00 78.45           N
ATOM     20  CZ  ARG A   2      44.468  11.212  51.580  1.00 78.45           C
ATOM     21  NH1 ARG A   2      45.396  10.515  52.238  1.00 78.45           N
ATOM     22  NH2 ARG A   2      43.647  12.035  52.244  1.00 78.45           N
ATOM     23  N   GLU A   3      43.017   8.062  44.736  1.00 66.68           N
ATOM     24  CA  GLU A   3      42.094   7.083  44.210  1.00 66.68           C
ATOM     25  C   GLU A   3      42.618   5.694  44.582  1.00 66.68           C
ATOM     26  O   GLU A   3      43.571   5.583  45.345  1.00 66.68           O
ATOM     27  CB  GLU A   3      42.008   7.240  42.703  1.00111.33           C
ATOM     28  CG  GLU A   3      43.348   7.367  42.048  1.00111.33           C
ATOM     29  CD  GLU A   3      43.238   7.560  40.555  1.00111.33           C
ATOM     30  OE1 GLU A   3      42.544   8.510  40.119  1.00111.33           O
ATOM     31  OE2 GLU A   3      43.849   6.758  39.818  1.00111.33           O
ATOM     32  N   ILE A   4      41.982   4.635  44.099  1.00 75.59           N
ATOM     33  CA  ILE A   4      42.475   3.293  44.372  1.00 75.59           C
ATOM     34  C   ILE A   4      42.394   2.569  43.062  1.00 75.59           C
ATOM     35  O   ILE A   4      41.337   2.527  42.447  1.00 75.59           O
ATOM     36  CB  ILE A   4      41.627   2.514  45.369  1.00 49.85           C
ATOM     37  CG1 ILE A   4      41.711   3.162  46.759  1.00 49.85           C
ATOM     38  CG2 ILE A   4      42.113   1.070  45.413  1.00 49.85           C
ATOM     39  CD1 ILE A   4      41.100   2.329  47.931  1.00 49.85           C
ATOM     40  N   LYS A   5      43.512   2.018  42.621  1.00116.97           N
ATOM     41  CA  LYS A   5      43.530   1.297  41.366  1.00116.97           C
ATOM     42  C   LYS A   5      44.128  -0.080  41.538  1.00116.97           C
ATOM     43  O   LYS A   5      45.310  -0.224  41.859  1.00116.97           O
ATOM     44  CB  LYS A   5      44.343   2.048  40.321  1.00106.74           C
ATOM     45  CG  LYS A   5      43.675   3.224  39.663  1.00106.74           C
ATOM     46  CD  LYS A   5      44.655   3.780  38.646  1.00106.74           C
ATOM     47  CE  LYS A   5      44.022   4.751  37.670  1.00106.74           C
ATOM     48  NZ  LYS A   5      45.040   5.234  36.686  1.00106.74           N
ATOM     49  N   ILE A   6      43.297  -1.091  41.337  1.00 70.42           N
ATOM     50  CA  ILE A   6      43.724  -2.481  41.413  1.00 70.42           C
ATOM     51  C   ILE A   6      43.406  -2.972  39.995  1.00 70.42           C
ATOM     52  O   ILE A   6      42.247  -2.951  39.590  1.00 70.42           O
ATOM     53  CB  ILE A   6      42.876  -3.273  42.432  1.00 90.10           C
ATOM     54  CG1 ILE A   6      42.914  -2.595  43.805  1.00 90.10           C
ATOM     55  CG2 ILE A   6      43.384  -4.704  42.527  1.00 90.10           C
ATOM     56  CD1 ILE A   6      44.200  -2.775  44.551  1.00 90.10           C
ATOM     57  N   GLU A   7      44.403  -3.376  39.213  1.00 93.94           N
ATOM     58  CA  GLU A   7      44.076  -3.820  37.865  1.00 93.94           C
ATOM     59  C   GLU A   7      43.368  -5.174  37.915  1.00 93.94           C
ATOM     60  O   GLU A   7      43.497  -5.923  38.892  1.00 93.94           O
ATOM     61  CB  GLU A   7      45.328  -3.931  36.998  1.00283.15           C
ATOM     62  CG  GLU A   7      45.003  -4.257  35.547  1.00283.15           C
ATOM     63  CD  GLU A   7      46.232  -4.548  34.713  1.00283.15           C
ATOM     64  OE1 GLU A   7      46.071  -4.873  33.518  1.00283.15           O
ATOM     65  OE2 GLU A   7      47.355  -4.453  35.250  1.00283.15           O
ATOM     66  N   GLY A   8      42.620  -5.479  36.856  1.00127.04           N
ATOM     67  CA  GLY A   8      41.896  -6.739  36.775  1.00127.04           C
ATOM     68  C   GLY A   8      41.344  -7.023  35.384  1.00127.04           C
ATOM     69  O   GLY A   8      41.371  -6.151  34.507  1.00127.04           O
ATOM     70  N   ASP A   9      40.842  -8.243  35.183  1.00103.02           N
ATOM     71  CA  ASP A   9      40.282  -8.651  33.898  1.00103.02           C
ATOM     72  C   ASP A   9      38.996  -7.888  33.629  1.00103.02           C
ATOM     73  O   ASP A   9      38.579  -7.732  32.488  1.00103.02           O
ATOM     74  CB  ASP A   9      39.986 -10.154  33.890  1.00111.14           C
ATOM     75  CG  ASP A   9      41.234 -11.002  34.020  1.00111.14           C
ATOM     76  OD1 ASP A   9      41.880 -10.935  35.081  1.00111.14           O
ATOM     77  OD2 ASP A   9      41.567 -11.737  33.065  1.00111.14           O
ATOM     78  N   LEU A  10      38.376  -7.417  34.700  1.00 65.30           N
ATOM     79  CA  LEU A  10      37.129  -6.668  34.636  1.00 65.30           C
ATOM     80  C   LEU A  10      37.169  -5.740  35.842  1.00 65.30           C
ATOM     81  O   LEU A  10      37.559  -6.172  36.942  1.00 65.30           O
ATOM     82  CB  LEU A  10      35.966  -7.635  34.773  1.00 62.47           C
ATOM     83  CG  LEU A  10      34.933  -7.695  33.660  1.00 62.47           C
ATOM     84  CD1 LEU A  10      35.612  -7.988  32.346  1.00 62.47           C
ATOM     85  CD2 LEU A  10      33.912  -8.769  33.982  1.00 62.47           C
ATOM     86  N   VAL A  11      36.771  -4.481  35.669  1.00 88.42           N
ATOM     87  CA  VAL A  11      36.833  -3.566  36.804  1.00 88.42           C
ATOM     88  C   VAL A  11      35.542  -2.920  37.233  1.00 88.42           C
ATOM     89  O   VAL A  11      34.667  -2.629  36.421  1.00 88.42           O
ATOM     90  CB  VAL A  11      37.845  -2.448  36.569  1.00 79.96           C
ATOM     91  CG1 VAL A  11      38.022  -1.626  37.828  1.00 79.96           C
ATOM     92  CG2 VAL A  11      39.157  -3.037  36.177  1.00 79.96           C
ATOM     93  N   LEU A  12      35.456  -2.679  38.534  1.00 56.27           N
ATOM     94  CA  LEU A  12      34.287  -2.064  39.127  1.00 56.27           C
ATOM     95  C   LEU A  12      34.645  -0.727  39.717  1.00 56.27           C
ATOM     96  O   LEU A  12      35.625  -0.619  40.456  1.00 56.27           O
ATOM     97  CB  LEU A  12      33.735  -2.942  40.254  1.00 66.60           C
ATOM     98  CG  LEU A  12      33.204  -4.309  39.850  1.00 66.60           C
ATOM     99  CD1 LEU A  12      32.968  -5.178  41.062  1.00 66.60           C
ATOM    100  CD2 LEU A  12      31.941  -4.098  39.052  1.00 66.60           C
ATOM    101  N   GLY A  13      33.844   0.286  39.401  1.00 68.35           N
ATOM    102  CA  GLY A  13      34.080   1.596  39.970  1.00 68.35           C
ATOM    103  C   GLY A  13      33.618   1.585  41.420  1.00 68.35           C
ATOM    104  O   GLY A  13      32.902   0.678  41.847  1.00 68.35           O
ATOM    105  N   GLY A  14      34.028   2.581  42.191  1.00 73.69           N
ATOM    106  CA  GLY A  14      33.615   2.631  43.578  1.00 73.69           C
ATOM    107  C   GLY A  14      33.488   4.060  44.051  1.00 73.69           C
ATOM    108  O   GLY A  14      34.382   4.865  43.813  1.00 73.69           O
ATOM    109  N   LEU A  15      32.374   4.381  44.702  1.00 51.55           N
ATOM    110  CA  LEU A  15      32.145   5.723  45.224  1.00 51.55           C
ATOM    111  C   LEU A  15      31.789   5.626  46.694  1.00 51.55           C
ATOM    112  O   LEU A  15      30.845   4.938  47.065  1.00 51.55           O
ATOM    113  CB  LEU A  15      31.006   6.414  44.478  1.00 46.15           C
ATOM    114  CG  LEU A  15      31.267   6.745  43.015  1.00 46.15           C
ATOM    115  CD1 LEU A  15      30.084   7.492  42.445  1.00 46.15           C
ATOM    116  CD2 LEU A  15      32.517   7.603  42.894  1.00 46.15           C
ATOM    117  N   PHE A  16      32.562   6.289  47.542  1.00 51.12           N
ATOM    118  CA  PHE A  16      32.291   6.280  48.971  1.00 51.12           C
ATOM    119  C   PHE A  16      32.604   7.625  49.592  1.00 51.12           C
ATOM    120  O   PHE A  16      33.603   8.261  49.267  1.00 51.12           O
ATOM    121  CB  PHE A  16      33.134   5.242  49.676  1.00 61.59           C
ATOM    122  CG  PHE A  16      32.895   3.854  49.210  1.00 61.59           C
ATOM    123  CD1 PHE A  16      33.323   3.444  47.957  1.00 61.59           C
ATOM    124  CD2 PHE A  16      32.256   2.944  50.023  1.00 61.59           C
ATOM    125  CE1 PHE A  16      33.120   2.139  47.522  1.00 61.59           C
ATOM    126  CE2 PHE A  16      32.051   1.639  49.597  1.00 61.59           C
ATOM    127  CZ  PHE A  16      32.482   1.235  48.345  1.00 61.59           C
ATOM    128  N   PRO A  17      31.739   8.084  50.491  1.00 53.87           N
ATOM    129  CA  PRO A  17      31.898   9.355  51.194  1.00 53.87           C
ATOM    130  C   PRO A  17      33.013   9.168  52.228  1.00 53.87           C
ATOM    131  O   PRO A  17      32.792   9.240  53.440  1.00 53.87           O
ATOM    132  CB  PRO A  17      30.536   9.531  51.850  1.00 39.16           C
ATOM    133  CG  PRO A  17      30.157   8.143  52.179  1.00 39.16           C
ATOM    134  CD  PRO A  17      30.479   7.435  50.881  1.00 39.16           C
ATOM    135  N   ILE A  18      34.213   8.901  51.744  1.00 48.68           N
ATOM    136  CA  ILE A  18      35.323   8.671  52.640  1.00 48.68           C
ATOM    137  C   ILE A  18      35.594   9.904  53.480  1.00 48.68           C
ATOM    138  O   ILE A  18      35.891   9.786  54.663  1.00 48.68           O
ATOM    139  CB  ILE A  18      36.574   8.238  51.861  1.00 46.21           C
ATOM    140  CG1 ILE A  18      36.245   7.006  51.018  1.00 46.21           C
ATOM    141  CG2 ILE A  18      37.693   7.884  52.817  1.00 46.21           C
ATOM    142  CD1 ILE A  18      37.330   6.628  50.109  1.00 46.21           C
ATOM    143  N   ASN A  19      35.479  11.090  52.893  1.00 62.48           N
ATOM    144  CA  ASN A  19      35.689  12.318  53.660  1.00 62.48           C
ATOM    145  C   ASN A  19      34.409  13.116  53.789  1.00 62.48           C
ATOM    146  O   ASN A  19      33.594  13.162  52.868  1.00 62.48           O
ATOM    147  CB  ASN A  19      36.753  13.185  53.015  1.00 87.62           C
ATOM    148  CG  ASN A  19      38.142  12.748  53.378  1.00 87.62           C
ATOM    149  OD1 ASN A  19      38.511  12.741  54.555  1.00 87.62           O
ATOM    150  ND2 ASN A  19      38.931  12.380  52.372  1.00 87.62           N
ATOM    151  N   GLU A  20      34.233  13.751  54.937  1.00 60.31           N
ATOM    152  CA  GLU A  20      33.035  14.536  55.166  1.00 60.31           C
ATOM    153  C   GLU A  20      33.064  15.741  54.236  1.00 60.31           C
ATOM    154  O   GLU A  20      34.107  16.072  53.691  1.00 60.31           O
ATOM    155  CB  GLU A  20      32.967  14.984  56.626  1.00128.73           C
ATOM    156  CG  GLU A  20      31.547  15.097  57.167  1.00128.73           C
ATOM    157  CD  GLU A  20      30.858  13.741  57.344  1.00128.73           C
ATOM    158  OE1 GLU A  20      31.380  12.908  58.127  1.00128.73           O
ATOM    159  OE2 GLU A  20      29.796  13.515  56.709  1.00128.73           O
ATOM    160  N   LYS A  21      31.920  16.382  54.028  1.00 99.24           N
ATOM    161  CA  LYS A  21      31.858  17.559  53.167  1.00 99.24           C
ATOM    162  C   LYS A  21      32.731  18.634  53.823  1.00 99.24           C
ATOM    163  O   LYS A  21      32.490  19.019  54.965  1.00 99.24           O
ATOM    164  CB  LYS A  21      30.409  18.044  53.075  1.00182.00           C
ATOM    165  CG  LYS A  21      30.182  19.217  52.139  1.00182.00           C
ATOM    166  CD  LYS A  21      28.811  19.856  52.368  1.00182.00           C
ATOM    167  CE  LYS A  21      28.728  20.537  53.741  1.00182.00           C
ATOM    168  NZ  LYS A  21      27.408  21.193  54.004  1.00182.00           N
ATOM    169  N   GLY A  22      33.752  19.111  53.123  1.00115.17           N
ATOM    170  CA  GLY A  22      34.609  20.132  53.707  1.00115.17           C
ATOM    171  C   GLY A  22      33.958  21.510  53.741  1.00115.17           C
ATOM    172  O   GLY A  22      33.208  21.859  52.827  1.00115.17           O
ATOM    173  N   THR A  23      34.236  22.297  54.783  1.00 99.64           N
ATOM    174  CA  THR A  23      33.663  23.640  54.909  1.00 99.64           C
ATOM    175  C   THR A  23      34.586  24.696  54.325  1.00 99.64           C
ATOM    176  O   THR A  23      35.810  24.553  54.357  1.00 99.64           O
ATOM    177  CB  THR A  23      33.390  24.024  56.374  1.00132.00           C
ATOM    178  OG1 THR A  23      34.588  23.848  57.140  1.00132.00           O
ATOM    179  CG2 THR A  23      32.265  23.176  56.954  1.00132.00           C
ATOM    180  N   GLY A  24      33.986  25.760  53.801  1.00144.26           N
ATOM    181  CA  GLY A  24      34.761  26.829  53.209  1.00144.26           C
ATOM    182  C   GLY A  24      35.105  26.514  51.770  1.00144.26           C
ATOM    183  O   GLY A  24      34.410  25.734  51.114  1.00144.26           O
ATOM    184  N   THR A  25      36.183  27.121  51.281  1.00265.96           N
ATOM    185  CA  THR A  25      36.634  26.913  49.911  1.00265.96           C
ATOM    186  C   THR A  25      37.014  25.457  49.667  1.00265.96           C
ATOM    187  O   THR A  25      36.806  24.931  48.572  1.00265.96           O
ATOM    188  CB  THR A  25      37.844  27.806  49.587  1.00192.12           C
ATOM    189  OG1 THR A  25      38.856  27.616  50.584  1.00192.12           O
ATOM    190  CG2 THR A  25      37.429  29.271  49.550  1.00192.12           C
ATOM    191  N   GLU A  26      37.574  24.810  50.689  1.00198.50           N
ATOM    192  CA  GLU A  26      37.971  23.409  50.579  1.00198.50           C
ATOM    193  C   GLU A  26      36.743  22.535  50.341  1.00198.50           C
ATOM    194  O   GLU A  26      35.608  22.973  50.553  1.00198.50           O
ATOM    195  CB  GLU A  26      38.699  22.958  51.848  1.00191.93           C
ATOM    196  CG  GLU A  26      37.974  23.303  53.133  1.00191.93           C
ATOM    197  CD  GLU A  26      38.680  22.768  54.362  1.00191.93           C
ATOM    198  OE1 GLU A  26      39.907  22.972  54.479  1.00191.93           O
ATOM    199  OE2 GLU A  26      38.007  22.150  55.216  1.00191.93           O
ATOM    200  N   GLU A  27      36.972  21.298  49.907  1.00137.88           N
ATOM    201  CA  GLU A  27      35.878  20.383  49.614  1.00137.88           C
ATOM    202  C   GLU A  27      35.797  19.174  50.523  1.00137.88           C
ATOM    203  O   GLU A  27      34.701  18.738  50.868  1.00137.88           O
ATOM    204  CB  GLU A  27      35.977  19.912  48.169  1.00160.69           C
ATOM    205  CG  GLU A  27      35.733  21.003  47.166  1.00160.69           C
ATOM    206  CD  GLU A  27      36.352  20.687  45.835  1.00160.69           C
ATOM    207  OE1 GLU A  27      37.600  20.671  45.751  1.00160.69           O
ATOM    208  OE2 GLU A  27      35.592  20.447  44.877  1.00160.69           O
ATOM    209  N   CYS A  28      36.946  18.626  50.911  1.00 62.28           N
ATOM    210  CA  CYS A  28      36.948  17.448  51.766  1.00 62.28           C
ATOM    211  C   CYS A  28      37.377  17.705  53.201  1.00 62.28           C
ATOM    212  O   CYS A  28      38.518  18.069  53.460  1.00 62.28           O
ATOM    213  CB  CYS A  28      37.828  16.383  51.131  1.00136.19           C
ATOM    214  SG  CYS A  28      37.457  16.198  49.359  1.00136.19           S
ATOM    215  N   GLY A  29      36.445  17.514  54.129  1.00 66.96           N
ATOM    216  CA  GLY A  29      36.733  17.705  55.539  1.00 66.96           C
ATOM    217  C   GLY A  29      37.334  16.482  56.243  1.00 66.96           C
ATOM    218  O   GLY A  29      38.210  15.800  55.689  1.00 66.96           O
ATOM    219  N   ARG A  30      36.870  16.207  57.468  1.00 66.23           N
ATOM    220  CA  ARG A  30      37.364  15.078  58.241  1.00 66.23           C
ATOM    221  C   ARG A  30      36.966  13.731  57.638  1.00 66.23           C
ATOM    222  O   ARG A  30      36.035  13.647  56.841  1.00 66.23           O
ATOM    223  CB  ARG A  30      36.894  15.198  59.688  1.00125.21           C
ATOM    224  CG  ARG A  30      37.684  16.248  60.451  1.00125.21           C
ATOM    225  CD  ARG A  30      37.181  16.499  61.873  1.00125.21           C
ATOM    226  NE  ARG A  30      37.209  15.311  62.723  1.00125.21           N
ATOM    227  CZ  ARG A  30      36.307  14.335  62.669  1.00125.21           C
ATOM    228  NH1 ARG A  30      35.301  14.405  61.804  1.00125.21           N
ATOM    229  NH2 ARG A  30      36.400  13.290  63.485  1.00125.21           N
ATOM    230  N   ILE A  31      37.706  12.685  57.995  1.00 58.51           N
ATOM    231  CA  ILE A  31      37.452  11.352  57.485  1.00 58.51           C
ATOM    232  C   ILE A  31      36.147  10.890  58.034  1.00 58.51           C
ATOM    233  O   ILE A  31      35.880  11.105  59.215  1.00 58.51           O
ATOM    234  CB  ILE A  31      38.462  10.343  57.991  1.00 37.81           C
ATOM    235  CG1 ILE A  31      39.820  10.562  57.352  1.00 37.81           C
ATOM    236  CG2 ILE A  31      37.983   8.958  57.691  1.00 37.81           C
ATOM    237  CD1 ILE A  31      39.923  10.215  55.869  1.00 37.81           C
ATOM    238  N   ASN A  32      35.328  10.267  57.190  1.00 83.47           N
ATOM    239  CA  ASN A  32      34.062   9.713  57.646  1.00 83.47           C
ATOM    240  C   ASN A  32      34.557   8.351  58.108  1.00 83.47           C
ATOM    241  O   ASN A  32      34.981   7.542  57.293  1.00 83.47           O
ATOM    242  CB  ASN A  32      33.081   9.552  56.487  1.00111.13           C
ATOM    243  CG  ASN A  32      31.645   9.441  56.959  1.00111.13           C
ATOM    244  OD1 ASN A  32      31.342   8.715  57.910  1.00111.13           O
ATOM    245  ND2 ASN A  32      30.746  10.161  56.293  1.00111.13           N
ATOM    246  N   GLU A  33      34.541   8.099  59.409  1.00 79.45           N
ATOM    247  CA  GLU A  33      35.059   6.832  59.896  1.00 79.45           C
ATOM    248  C   GLU A  33      34.238   5.577  59.595  1.00 79.45           C
ATOM    249  O   GLU A  33      34.699   4.683  58.883  1.00 79.45           O
ATOM    250  CB  GLU A  33      35.315   6.911  61.400  1.00 79.52           C
ATOM    251  CG  GLU A  33      36.479   7.795  61.816  1.00 79.52           C
ATOM    252  CD  GLU A  33      36.762   7.708  63.318  1.00 79.52           C
ATOM    253  OE1 GLU A  33      37.242   8.715  63.890  1.00 79.52           O
ATOM    254  OE2 GLU A  33      36.506   6.636  63.932  1.00 79.52           O
ATOM    255  N   ASP A  34      33.026   5.505  60.134  1.00 75.40           N
ATOM    256  CA  ASP A  34      32.198   4.334  59.945  1.00 75.40           C
ATOM    257  C   ASP A  34      31.467   4.207  58.618  1.00 75.40           C
ATOM    258  O   ASP A  34      31.404   3.114  58.074  1.00 75.40           O
ATOM    259  CB  ASP A  34      31.227   4.200  61.117  1.00133.84           C
ATOM    260  CG  ASP A  34      31.941   3.898  62.430  1.00133.84           C
ATOM    261  OD1 ASP A  34      32.828   3.015  62.442  1.00133.84           O
ATOM    262  OD2 ASP A  34      31.610   4.536  63.453  1.00133.84           O
ATOM    263  N   ARG A  35      30.914   5.281  58.073  1.00 65.62           N
ATOM    264  CA  ARG A  35      30.219   5.130  56.789  1.00 65.62           C
ATOM    265  C   ARG A  35      31.112   5.384  55.602  1.00 65.62           C
ATOM    266  O   ARG A  35      30.698   5.177  54.476  1.00 65.62           O
ATOM    267  CB  ARG A  35      29.000   6.042  56.686  1.00 69.77           C
ATOM    268  CG  ARG A  35      27.769   5.491  57.353  1.00 69.77           C
ATOM    269  CD  ARG A  35      26.608   6.447  57.254  1.00 69.77           C
ATOM    270  NE  ARG A  35      25.515   6.030  58.123  1.00 69.77           N
ATOM    271  CZ  ARG A  35      24.360   6.679  58.241  1.00 69.77           C
ATOM    272  NH1 ARG A  35      24.146   7.790  57.530  1.00 69.77           N
ATOM    273  NH2 ARG A  35      23.426   6.224  59.078  1.00 69.77           N
ATOM    274  N   GLY A  36      32.330   5.844  55.859  1.00 83.55           N
ATOM    275  CA  GLY A  36      33.265   6.096  54.783  1.00 83.55           C
ATOM    276  C   GLY A  36      34.291   4.973  54.720  1.00 83.55           C
ATOM    277  O   GLY A  36      34.194   4.069  53.893  1.00 83.55           O
ATOM    278  N   ILE A  37      35.270   5.014  55.615  1.00 66.38           N
ATOM    279  CA  ILE A  37      36.324   4.005  55.666  1.00 66.38           C
ATOM    280  C   ILE A  37      35.826   2.560  55.748  1.00 66.38           C
ATOM    281  O   ILE A  37      36.313   1.695  55.032  1.00 66.38           O
ATOM    282  CB  ILE A  37      37.285   4.291  56.849  1.00 51.04           C
ATOM    283  CG1 ILE A  37      38.015   5.613  56.604  1.00 51.04           C
ATOM    284  CG2 ILE A  37      38.285   3.156  57.007  1.00 51.04           C
ATOM    285  CD1 ILE A  37      38.815   5.627  55.328  1.00 51.04           C
ATOM    286  N   GLN A  38      34.865   2.283  56.611  1.00 62.38           N
ATOM    287  CA  GLN A  38      34.386   0.925  56.698  1.00 62.38           C
ATOM    288  C   GLN A  38      33.806   0.485  55.392  1.00 62.38           C
ATOM    289  O   GLN A  38      34.331  -0.419  54.756  1.00 62.38           O
ATOM    290  CB  GLN A  38      33.327   0.783  57.748  1.00 57.40           C
ATOM    291  CG  GLN A  38      33.717  -0.190  58.788  1.00 57.40           C
ATOM    292  CD  GLN A  38      32.685  -0.284  59.866  1.00 57.40           C
ATOM    293  OE1 GLN A  38      31.598  -0.816  59.647  1.00 57.40           O
ATOM    294  NE2 GLN A  38      33.002   0.254  61.045  1.00 57.40           N
ATOM    295  N   ARG A  39      32.719   1.123  54.984  1.00 46.66           N
ATOM    296  CA  ARG A  39      32.071   0.763  53.734  1.00 46.66           C
ATOM    297  C   ARG A  39      33.060   0.621  52.594  1.00 46.66           C
ATOM    298  O   ARG A  39      32.905  -0.248  51.743  1.00 46.66           O
ATOM    299  CB  ARG A  39      31.015   1.788  53.368  1.00 58.45           C
ATOM    300  CG  ARG A  39      29.845   1.804  54.303  1.00 58.45           C
ATOM    301  CD  ARG A  39      28.908   2.912  53.944  1.00 58.45           C
ATOM    302  NE  ARG A  39      27.771   2.908  54.837  1.00 58.45           N
ATOM    303  CZ  ARG A  39      26.808   3.810  54.793  1.00 58.45           C
ATOM    304  NH1 ARG A  39      26.870   4.778  53.894  1.00 58.45           N
ATOM    305  NH2 ARG A  39      25.782   3.737  55.630  1.00 58.45           N
ATOM    306  N   LEU A  40      34.075   1.469  52.562  1.00 56.54           N
ATOM    307  CA  LEU A  40      35.061   1.360  51.504  1.00 56.54           C
ATOM    308  C   LEU A  40      35.690  -0.011  51.655  1.00 56.54           C
ATOM    309  O   LEU A  40      35.597  -0.843  50.760  1.00 56.54           O
ATOM    310  CB  LEU A  40      36.137   2.420  51.663  1.00 60.55           C
ATOM    311  CG  LEU A  40      37.160   2.596  50.547  1.00 60.55           C
ATOM    312  CD1 LEU A  40      38.277   3.449  51.101  1.00 60.55           C
ATOM    313  CD2 LEU A  40      37.717   1.283  50.088  1.00 60.55           C
ATOM    314  N   GLU A  41      36.337  -0.246  52.788  1.00 65.01           N
ATOM    315  CA  GLU A  41      36.971  -1.531  53.024  1.00 65.01           C
ATOM    316  C   GLU A  41      36.037  -2.700  52.684  1.00 65.01           C
ATOM    317  O   GLU A  41      36.439  -3.670  52.031  1.00 65.01           O
ATOM    318  CB  GLU A  41      37.425  -1.636  54.474  1.00 82.53           C
ATOM    319  CG  GLU A  41      38.665  -0.849  54.787  1.00 82.53           C
ATOM    320  CD  GLU A  41      39.830  -1.211  53.884  1.00 82.53           C
ATOM    321  OE1 GLU A  41      39.921  -2.369  53.440  1.00 82.53           O
ATOM    322  OE2 GLU A  41      40.679  -0.340  53.622  1.00 82.53           O
ATOM    323  N   ALA A  42      34.788  -2.622  53.119  1.00 42.56           N
ATOM    324  CA  ALA A  42      33.871  -3.696  52.815  1.00 42.56           C
ATOM    325  C   ALA A  42      33.885  -3.986  51.318  1.00 42.56           C
ATOM    326  O   ALA A  42      33.782  -5.132  50.920  1.00 42.56           O
ATOM    327  CB  ALA A  42      32.477  -3.353  53.274  1.00 20.67           C
ATOM    328  N   MET A  43      34.025  -2.976  50.472  1.00 47.72           N
ATOM    329  CA  MET A  43      34.041  -3.271  49.051  1.00 47.72           C
ATOM    330  C   MET A  43      35.291  -4.026  48.677  1.00 47.72           C
ATOM    331  O   MET A  43      35.249  -4.967  47.888  1.00 47.72           O
ATOM    332  CB  MET A  43      33.963  -2.017  48.200  1.00 51.22           C
ATOM    333  CG  MET A  43      34.054  -2.370  46.744  1.00 51.22           C
ATOM    334  SD  MET A  43      33.529  -1.093  45.681  1.00 51.22           S
ATOM    335  CE  MET A  43      34.548  -1.459  44.308  1.00 51.22           C
ATOM    336  N   LEU A  44      36.416  -3.587  49.218  1.00 68.72           N
ATOM    337  CA  LEU A  44      37.677  -4.251  48.950  1.00 68.72           C
ATOM    338  C   LEU A  44      37.499  -5.685  49.410  1.00 68.72           C
ATOM    339  O   LEU A  44      37.714  -6.627  48.646  1.00 68.72           O
ATOM    340  CB  LEU A  44      38.797  -3.586  49.738  1.00 61.51           C
ATOM    341  CG  LEU A  44      39.637  -2.501  49.067  1.00 61.51           C
ATOM    342  CD1 LEU A  44      38.802  -1.505  48.287  1.00 61.51           C
ATOM    343  CD2 LEU A  44      40.431  -1.828  50.182  1.00 61.51           C
ATOM    344  N   PHE A  45      37.088  -5.845  50.662  1.00 63.65           N
ATOM    345  CA  PHE A  45      36.857  -7.166  51.232  1.00 63.65           C
ATOM    346  C   PHE A  45      36.038  -8.041  50.285  1.00 63.65           C
ATOM    347  O   PHE A  45      36.443  -9.134  49.937  1.00 63.65           O
ATOM    348  CB  PHE A  45      36.124  -7.021  52.552  1.00 58.61           C
ATOM    349  CG  PHE A  45      35.492  -8.282  53.029  1.00 58.61           C
ATOM    350  CD1 PHE A  45      36.271  -9.309  53.525  1.00 58.61           C
ATOM    351  CD2 PHE A  45      34.101  -8.426  53.013  1.00 58.61           C
ATOM    352  CE1 PHE A  45      35.677 -10.464  54.008  1.00 58.61           C
ATOM    353  CE2 PHE A  45      33.498  -9.569  53.490  1.00 58.61           C
ATOM    354  CZ  PHE A  45      34.283 -10.595  53.992  1.00 58.61           C
ATOM    355  N   ALA A  46      34.878  -7.547  49.883  1.00 50.10           N
ATOM    356  CA  ALA A  46      34.016  -8.266  48.977  1.00 50.10           C
ATOM    357  C   ALA A  46      34.777  -8.660  47.729  1.00 50.10           C
ATOM    358  O   ALA A  46      34.652  -9.784  47.269  1.00 50.10           O
ATOM    359  CB  ALA A  46      32.831  -7.411  48.603  1.00114.59           C
ATOM    360  N   ILE A  47      35.548  -7.740  47.159  1.00 51.94           N
ATOM    361  CA  ILE A  47      36.325  -8.054  45.960  1.00 51.94           C
ATOM    362  C   ILE A  47      37.306  -9.151  46.326  1.00 51.94           C
ATOM    363  O   ILE A  47      37.321 -10.207  45.710  1.00 51.94           O
ATOM    364  CB  ILE A  47      37.112  -6.844  45.458  1.00 44.20           C
ATOM    365  CG1 ILE A  47      36.195  -5.893  44.700  1.00 44.20           C
ATOM    366  CG2 ILE A  47      38.239  -7.317  44.559  1.00 44.20           C
ATOM    367  CD1 ILE A  47      35.696  -6.496  43.413  1.00 44.20           C
ATOM    368  N   ASP A  48      38.126  -8.894  47.331  1.00 82.03           N
ATOM    369  CA  ASP A  48      39.076  -9.885  47.808  1.00 82.03           C
ATOM    370  C   ASP A  48      38.443 -11.284  47.832  1.00 82.03           C
ATOM    371  O   ASP A  48      39.035 -12.262  47.370  1.00 82.03           O
ATOM    372  CB  ASP A  48      39.516  -9.538  49.232  1.00 92.65           C
ATOM    373  CG  ASP A  48      40.569  -8.472  49.269  1.00 92.65           C
ATOM    374  OD1 ASP A  48      40.842  -7.897  48.194  1.00 92.65           O
ATOM    375  OD2 ASP A  48      41.117  -8.216  50.364  1.00 92.65           O
ATOM    376  N   GLU A  49      37.242 -11.361  48.396  1.00 63.37           N
ATOM    377  CA  GLU A  49      36.498 -12.605  48.525  1.00 63.37           C
ATOM    378  C   GLU A  49      36.058 -13.179  47.204  1.00 63.37           C
ATOM    379  O   GLU A  49      36.151 -14.370  46.995  1.00 63.37           O
ATOM    380  CB  GLU A  49      35.280 -12.387  49.415  1.00 85.98           C
ATOM    381  CG  GLU A  49      35.663 -12.189  50.847  1.00 85.98           C
ATOM    382  CD  GLU A  49      36.357 -13.411  51.384  1.00 85.98           C
ATOM    383  OE1 GLU A  49      37.070 -13.316  52.406  1.00 85.98           O
ATOM    384  OE2 GLU A  49      36.176 -14.484  50.775  1.00 85.98           O
ATOM    385  N   ILE A  50      35.569 -12.345  46.311  1.00 50.91           N
ATOM    386  CA  ILE A  50      35.130 -12.830  45.022  1.00 50.91           C
ATOM    387  C   ILE A  50      36.312 -13.385  44.207  1.00 50.91           C
ATOM    388  O   ILE A  50      36.143 -14.239  43.306  1.00 50.91           O
ATOM    389  CB  ILE A  50      34.396 -11.692  44.273  1.00 49.23           C
ATOM    390  CG1 ILE A  50      33.063 -11.443  44.965  1.00 49.23           C
ATOM    391  CG2 ILE A  50      34.196 -12.021  42.785  1.00 49.23           C
ATOM    392  CD1 ILE A  50      32.282 -10.319  44.345  1.00 49.23           C
ATOM    393  N   ASN A  51      37.512 -12.913  44.527  1.00 87.61           N
ATOM    394  CA  ASN A  51      38.698 -13.380  43.828  1.00 87.61           C
ATOM    395  C   ASN A  51      39.235 -14.673  44.454  1.00 87.61           C
ATOM    396  O   ASN A  51      39.846 -15.503  43.783  1.00 87.61           O
ATOM    397  CB  ASN A  51      39.776 -12.302  43.839  1.00 89.70           C
ATOM    398  CG  ASN A  51      39.401 -11.097  43.002  1.00 89.70           C
ATOM    399  OD1 ASN A  51      38.971 -11.228  41.848  1.00 89.70           O
ATOM    400  ND2 ASN A  51      39.577  -9.908  43.574  1.00 89.70           N
ATOM    401  N   LYS A  52      39.006 -14.844  45.746  1.00 77.83           N
ATOM    402  CA  LYS A  52      39.455 -16.039  46.422  1.00 77.83           C
ATOM    403  C   LYS A  52      38.432 -17.140  46.117  1.00 77.83           C
ATOM    404  O   LYS A  52      38.720 -18.328  46.262  1.00 77.83           O
ATOM    405  CB  LYS A  52      39.548 -15.766  47.932  1.00136.77           C
ATOM    406  CG  LYS A  52      40.358 -16.795  48.715  1.00136.77           C
ATOM    407  CD  LYS A  52      40.879 -16.258  50.059  1.00136.77           C
ATOM    408  CE  LYS A  52      39.857 -16.345  51.192  1.00136.77           C
ATOM    409  NZ  LYS A  52      38.778 -15.334  51.106  1.00136.77           N
ATOM    410  N   ASP A  53      37.244 -16.735  45.665  1.00 86.23           N
ATOM    411  CA  ASP A  53      36.163 -17.669  45.355  1.00 86.23           C
ATOM    412  C   ASP A  53      36.394 -18.384  44.038  1.00 86.23           C
ATOM    413  O   ASP A  53      36.895 -17.771  43.085  1.00 86.23           O
ATOM    414  CB  ASP A  53      34.825 -16.928  45.300  1.00145.16           C
ATOM    415  CG  ASP A  53      33.641 -17.861  45.089  1.00145.16           C
ATOM    416  OD1 ASP A  53      32.490 -17.371  45.113  1.00145.16           O
ATOM    417  OD2 ASP A  53      33.853 -19.080  44.902  1.00145.16           O
ATOM    418  N   ASN A  54      36.008 -19.669  44.004  1.00 82.39           N
ATOM    419  CA  ASN A  54      36.146 -20.552  42.838  1.00 82.39           C
ATOM    420  C   ASN A  54      34.891 -20.725  41.994  1.00 82.39           C
ATOM    421  O   ASN A  54      34.990 -20.896  40.780  1.00 82.39           O
ATOM    422  CB  ASN A  54      36.609 -21.943  43.272  1.00177.59           C
ATOM    423  CG  ASN A  54      38.066 -21.978  43.659  1.00177.59           C
ATOM    424  OD1 ASN A  54      38.935 -21.589  42.876  1.00177.59           O
ATOM    425  ND2 ASN A  54      38.348 -22.454  44.868  1.00177.59           N
ATOM    426  N   TYR A  55      33.718 -20.679  42.626  1.00 92.38           N
ATOM    427  CA  TYR A  55      32.447 -20.876  41.919  1.00 92.38           C
ATOM    428  C   TYR A  55      31.754 -19.616  41.386  1.00 92.38           C
ATOM    429  O   TYR A  55      30.624 -19.667  40.867  1.00 92.38           O
ATOM    430  CB  TYR A  55      31.486 -21.656  42.818  1.00116.39           C
ATOM    431  CG  TYR A  55      32.015 -23.017  43.206  1.00116.39           C
ATOM    432  CD1 TYR A  55      32.615 -23.228  44.447  1.00116.39           C
ATOM    433  CD2 TYR A  55      31.954 -24.087  42.310  1.00116.39           C
ATOM    434  CE1 TYR A  55      33.145 -24.474  44.788  1.00116.39           C
ATOM    435  CE2 TYR A  55      32.481 -25.332  42.636  1.00116.39           C
ATOM    436  CZ  TYR A  55      33.077 -25.522  43.875  1.00116.39           C
ATOM    437  OH  TYR A  55      33.618 -26.750  44.188  1.00116.39           O
ATOM    438  N   LEU A  56      32.449 -18.490  41.499  1.00105.97           N
ATOM    439  CA  LEU A  56      31.932 -17.206  41.048  1.00105.97           C
ATOM    440  C   LEU A  56      33.068 -16.417  40.441  1.00105.97           C
ATOM    441  O   LEU A  56      34.038 -16.076  41.126  1.00105.97           O
ATOM    442  CB  LEU A  56      31.351 -16.431  42.226  1.00 68.18           C
ATOM    443  CG  LEU A  56      31.048 -14.948  42.050  1.00 68.18           C
ATOM    444  CD1 LEU A  56      30.129 -14.670  40.858  1.00 68.18           C
ATOM    445  CD2 LEU A  56      30.428 -14.475  43.347  1.00 68.18           C
ATOM    446  N   LEU A  57      32.943 -16.134  39.151  1.00 92.65           N
ATOM    447  CA  LEU A  57      33.956 -15.382  38.441  1.00 92.65           C
ATOM    448  C   LEU A  57      35.355 -15.796  38.910  1.00 92.65           C
ATOM    449  O   LEU A  57      35.934 -15.217  39.855  1.00 92.65           O
ATOM    450  CB  LEU A  57      33.721 -13.889  38.647  1.00 77.63           C
ATOM    451  CG  LEU A  57      33.451 -13.070  37.382  1.00 77.63           C
ATOM    452  CD1 LEU A  57      32.345 -13.682  36.561  1.00 77.63           C
ATOM    453  CD2 LEU A  57      33.082 -11.657  37.787  1.00 77.63           C
ATOM    454  N   PRO A  58      35.892 -16.851  38.274  1.00164.71           N
ATOM    455  CA  PRO A  58      37.212 -17.440  38.528  1.00164.71           C
ATOM    456  C   PRO A  58      38.274 -16.937  37.550  1.00164.71           C
ATOM    457  O   PRO A  58      39.304 -16.397  37.955  1.00164.71           O
ATOM    458  CB  PRO A  58      36.954 -18.922  38.358  1.00 79.96           C
ATOM    459  CG  PRO A  58      35.983 -18.925  37.217  1.00 79.96           C
ATOM    460  CD  PRO A  58      35.035 -17.795  37.526  1.00 79.96           C
ATOM    461  N   GLY A  59      38.009 -17.117  36.262  1.00114.67           N
ATOM    462  CA  GLY A  59      38.947 -16.689  35.242  1.00114.67           C
ATOM    463  C   GLY A  59      38.835 -15.218  34.911  1.00114.67           C
ATOM    464  O   GLY A  59      39.400 -14.742  33.921  1.00114.67           O
ATOM    465  N   VAL A  60      38.098 -14.491  35.741  1.00 85.50           N
ATOM    466  CA  VAL A  60      37.924 -13.066  35.533  1.00 85.50           C
ATOM    467  C   VAL A  60      38.203 -12.353  36.842  1.00 85.50           C
ATOM    468  O   VAL A  60      37.291 -12.142  37.622  1.00 85.50           O
ATOM    469  CB  VAL A  60      36.481 -12.742  35.072  1.00 70.81           C
ATOM    470  CG1 VAL A  60      36.346 -11.268  34.732  1.00 70.81           C
ATOM    471  CG2 VAL A  60      36.130 -13.574  33.867  1.00 70.81           C
ATOM    472  N   LYS A  61      39.459 -11.999  37.095  1.00104.00           N
ATOM    473  CA  LYS A  61      39.808 -11.292  38.322  1.00104.00           C
ATOM    474  C   LYS A  61      39.074  -9.950  38.338  1.00104.00           C
ATOM    475  O   LYS A  61      38.965  -9.284  37.302  1.00104.00           O
ATOM    476  CB  LYS A  61      41.317 -11.057  38.381  1.00112.51           C
ATOM    477  CG  LYS A  61      41.788 -10.235  39.576  1.00112.51           C
ATOM    478  CD  LYS A  61      43.319 -10.062  39.589  1.00112.51           C
ATOM    479  CE  LYS A  61      43.793  -9.179  40.751  1.00112.51           C
ATOM    480  NZ  LYS A  61      45.262  -8.933  40.749  1.00112.51           N
ATOM    481  N   LEU A  62      38.553  -9.558  39.500  1.00 67.31           N
ATOM    482  CA  LEU A  62      37.846  -8.288  39.590  1.00 67.31           C
ATOM    483  C   LEU A  62      38.709  -7.159  40.109  1.00 67.31           C
ATOM    484  O   LEU A  62      39.244  -7.209  41.231  1.00 67.31           O
ATOM    485  CB  LEU A  62      36.612  -8.385  40.482  1.00 57.56           C
ATOM    486  CG  LEU A  62      35.372  -9.074  39.935  1.00 57.56           C
ATOM    487  CD1 LEU A  62      34.192  -8.511  40.667  1.00 57.56           C
ATOM    488  CD2 LEU A  62      35.216  -8.826  38.451  1.00 57.56           C
ATOM    489  N   GLY A  63      38.828  -6.133  39.277  1.00 78.84           N
ATOM    490  CA  GLY A  63      39.602  -4.972  39.647  1.00 78.84           C
ATOM    491  C   GLY A  63      38.664  -3.862  40.064  1.00 78.84           C
ATOM    492  O   GLY A  63      37.497  -3.820  39.667  1.00 78.84           O
ATOM    493  N   VAL A  64      39.173  -2.948  40.872  1.00 65.05           N
ATOM    494  CA  VAL A  64      38.348  -1.856  41.328  1.00 65.05           C
ATOM    495  C   VAL A  64      39.049  -0.534  41.139  1.00 65.05           C
ATOM    496  O   VAL A  64      40.272  -0.464  41.132  1.00 65.05           O
ATOM    497  CB  VAL A  64      38.023  -1.987  42.822  1.00 60.35           C
ATOM    498  CG1 VAL A  64      37.954  -3.453  43.208  1.00 60.35           C
ATOM    499  CG2 VAL A  64      39.059  -1.250  43.654  1.00 60.35           C
ATOM    500  N   HIS A  65      38.247   0.507  40.979  1.00 74.75           N
ATOM    501  CA  HIS A  65      38.736   1.864  40.852  1.00 74.75           C
ATOM    502  C   HIS A  65      37.803   2.652  41.760  1.00 74.75           C
ATOM    503  O   HIS A  65      36.707   3.032  41.357  1.00 74.75           O
ATOM    504  CB  HIS A  65      38.624   2.354  39.425  1.00 88.88           C
ATOM    505  CG  HIS A  65      39.222   3.706  39.224  1.00 88.88           C
ATOM    506  ND1 HIS A  65      39.311   4.308  37.987  1.00 88.88           N
ATOM    507  CD2 HIS A  65      39.763   4.576  40.108  1.00 88.88           C
ATOM    508  CE1 HIS A  65      39.881   5.493  38.118  1.00 88.88           C
ATOM    509  NE2 HIS A  65      40.165   5.680  39.396  1.00 88.88           N
ATOM    510  N   ILE A  66      38.245   2.883  42.993  1.00 60.14           N
ATOM    511  CA  ILE A  66      37.439   3.561  43.998  1.00 60.14           C
ATOM    512  C   ILE A  66      37.792   5.019  44.217  1.00 60.14           C
ATOM    513  O   ILE A  66      38.939   5.333  44.411  1.00 60.14           O
ATOM    514  CB  ILE A  66      37.577   2.817  45.323  1.00 73.93           C
ATOM    515  CG1 ILE A  66      37.340   1.333  45.078  1.00 73.93           C
ATOM    516  CG2 ILE A  66      36.602   3.348  46.331  1.00 73.93           C
ATOM    517  CD1 ILE A  66      37.069   0.544  46.313  1.00 73.93           C
ATOM    518  N   LEU A  67      36.802   5.902  44.213  1.00 61.37           N
ATOM    519  CA  LEU A  67      37.045   7.326  44.414  1.00 61.37           C
ATOM    520  C   LEU A  67      36.226   7.893  45.578  1.00 61.37           C
ATOM    521  O   LEU A  67      35.058   7.536  45.754  1.00 61.37           O
ATOM    522  CB  LEU A  67      36.662   8.084  43.161  1.00 57.69           C
ATOM    523  CG  LEU A  67      37.179   7.543  41.840  1.00 57.69           C
ATOM    524  CD1 LEU A  67      36.501   8.282  40.696  1.00 57.69           C
ATOM    525  CD2 LEU A  67      38.675   7.728  41.776  1.00 57.69           C
ATOM    526  N   ASP A  68      36.827   8.793  46.359  1.00 61.56           N
ATOM    527  CA  ASP A  68      36.137   9.413  47.496  1.00 61.56           C
ATOM    528  C   ASP A  68      35.141  10.404  46.913  1.00 61.56           C
ATOM    529  O   ASP A  68      35.430  11.017  45.898  1.00 61.56           O
ATOM    530  CB  ASP A  68      37.146  10.153  48.384  1.00 63.99           C
ATOM    531  CG  ASP A  68      36.511  10.754  49.624  1.00 63.99           C
ATOM    532  OD1 ASP A  68      35.274  10.835  49.678  1.00 63.99           O
ATOM    533  OD2 ASP A  68      37.239  11.157  50.550  1.00 63.99           O
ATOM    534  N   THR A  69      33.974  10.563  47.532  1.00 44.91           N
ATOM    535  CA  THR A  69      32.968  11.513  47.030  1.00 44.91           C
ATOM    536  C   THR A  69      32.863  12.789  47.887  1.00 44.91           C
ATOM    537  O   THR A  69      32.074  13.687  47.597  1.00 44.91           O
ATOM    538  CB  THR A  69      31.588  10.840  46.967  1.00 67.08           C
ATOM    539  OG1 THR A  69      31.172  10.450  48.287  1.00 67.08           O
ATOM    540  CG2 THR A  69      31.656   9.598  46.080  1.00 67.08           C
ATOM    541  N   CYS A  70      33.678  12.849  48.942  1.00 66.43           N
ATOM    542  CA  CYS A  70      33.704  13.960  49.887  1.00 66.43           C
ATOM    543  C   CYS A  70      32.302  14.429  50.230  1.00 66.43           C
ATOM    544  O   CYS A  70      32.042  15.607  50.406  1.00 66.43           O
ATOM    545  CB  CYS A  70      34.566  15.089  49.335  1.00 95.31           C
ATOM    546  SG  CYS A  70      36.295  14.532  49.213  1.00 95.31           S
ATOM    547  N   SER A  71      31.406  13.460  50.328  1.00 46.36           N
ATOM    548  CA  SER A  71      30.022  13.683  50.658  1.00 46.36           C
ATOM    549  C   SER A  71      29.314  14.685  49.805  1.00 46.36           C
ATOM    550  O   SER A  71      28.142  14.948  50.060  1.00 46.36           O
ATOM    551  CB  SER A  71      29.892  14.120  52.101  1.00 63.86           C
ATOM    552  OG  SER A  71      30.356  13.099  52.951  1.00 63.86           O
ATOM    553  N   ARG A  72      29.979  15.256  48.804  1.00 63.66           N
ATOM    554  CA  ARG A  72      29.319  16.275  47.980  1.00 63.66           C
ATOM    555  C   ARG A  72      28.954  15.740  46.620  1.00 63.66           C
ATOM    556  O   ARG A  72      29.738  15.040  45.994  1.00 63.66           O
ATOM    557  CB  ARG A  72      30.218  17.511  47.828  1.00140.28           C
ATOM    558  CG  ARG A  72      29.555  18.668  47.083  1.00140.28           C
ATOM    559  CD  ARG A  72      30.487  19.868  46.880  1.00140.28           C
ATOM    560  NE  ARG A  72      30.618  20.717  48.063  1.00140.28           N
ATOM    561  CZ  ARG A  72      31.437  20.478  49.082  1.00140.28           C
ATOM    562  NH1 ARG A  72      32.218  19.406  49.079  1.00140.28           N
ATOM    563  NH2 ARG A  72      31.480  21.324  50.103  1.00140.28           N
ATOM    564  N   ASP A  73      27.759  16.070  46.149  1.00 51.99           N
ATOM    565  CA  ASP A  73      27.331  15.576  44.842  1.00 51.99           C
ATOM    566  C   ASP A  73      28.207  16.114  43.738  1.00 51.99           C
ATOM    567  O   ASP A  73      28.847  15.361  43.029  1.00 51.99           O
ATOM    568  CB  ASP A  73      25.858  15.924  44.573  1.00 98.02           C
ATOM    569  CG  ASP A  73      25.556  17.392  44.763  1.00 98.02           C
ATOM    570  OD1 ASP A  73      24.389  17.803  44.582  1.00 98.02           O
ATOM    571  OD2 ASP A  73      26.491  18.142  45.098  1.00 98.02           O
ATOM    572  N   THR A  74      28.254  17.426  43.611  1.00 82.31           N
ATOM    573  CA  THR A  74      29.056  18.052  42.582  1.00 82.31           C
ATOM    574  C   THR A  74      30.452  17.474  42.516  1.00 82.31           C
ATOM    575  O   THR A  74      31.058  17.424  41.443  1.00 82.31           O
ATOM    576  CB  THR A  74      29.169  19.554  42.820  1.00 76.52           C
ATOM    577  OG1 THR A  74      29.618  19.797  44.158  1.00 76.52           O
ATOM    578  CG2 THR A  74      27.824  20.216  42.621  1.00 76.52           C
ATOM    579  N   TYR A  75      30.958  17.030  43.660  1.00 67.84           N
ATOM    580  CA  TYR A  75      32.304  16.477  43.722  1.00 67.84           C
ATOM    581  C   TYR A  75      32.370  15.045  43.203  1.00 67.84           C
ATOM    582  O   TYR A  75      33.210  14.710  42.367  1.00 67.84           O
ATOM    583  CB  TYR A  75      32.825  16.528  45.155  1.00 84.52           C
ATOM    584  CG  TYR A  75      34.256  16.057  45.301  1.00 84.52           C
ATOM    585  CD1 TYR A  75      35.302  16.764  44.720  1.00 84.52           C
ATOM    586  CD2 TYR A  75      34.565  14.916  46.028  1.00 84.52           C
ATOM    587  CE1 TYR A  75      36.615  16.351  44.863  1.00 84.52           C
ATOM    588  CE2 TYR A  75      35.877  14.501  46.170  1.00 84.52           C
ATOM    589  CZ  TYR A  75      36.892  15.227  45.586  1.00 84.52           C
ATOM    590  OH  TYR A  75      38.192  14.830  45.729  1.00 84.52           O
ATOM    591  N   ALA A  76      31.491  14.195  43.714  1.00 61.36           N
ATOM    592  CA  ALA A  76      31.461  12.814  43.273  1.00 61.36           C
ATOM    593  C   ALA A  76      31.230  12.837  41.770  1.00 61.36           C
ATOM    594  O   ALA A  76      31.845  12.083  41.021  1.00 61.36           O
ATOM    595  CB  ALA A  76      30.342  12.087  43.955  1.00 84.98           C
ATOM    596  N   LEU A  77      30.338  13.722  41.341  1.00 56.20           N
ATOM    597  CA  LEU A  77      30.015  13.865  39.938  1.00 56.20           C
ATOM    598  C   LEU A  77      31.306  14.051  39.152  1.00 56.20           C
ATOM    599  O   LEU A  77      31.584  13.302  38.213  1.00 56.20           O
ATOM    600  CB  LEU A  77      29.097  15.063  39.747  1.00 59.08           C
ATOM    601  CG  LEU A  77      28.084  14.966  38.611  1.00 59.08           C
ATOM    602  CD1 LEU A  77      27.248  16.205  38.647  1.00 59.08           C
ATOM    603  CD2 LEU A  77      28.758  14.824  37.264  1.00 59.08           C
ATOM    604  N   GLU A  78      32.100  15.043  39.540  1.00 82.68           N
ATOM    605  CA  GLU A  78      33.365  15.294  38.858  1.00 82.68           C
ATOM    606  C   GLU A  78      34.232  14.029  38.853  1.00 82.68           C
ATOM    607  O   GLU A  78      34.753  13.619  37.814  1.00 82.68           O
ATOM    608  CB  GLU A  78      34.122  16.448  39.533  1.00198.61           C
ATOM    609  CG  GLU A  78      33.453  17.817  39.389  1.00198.61           C
ATOM    610  CD  GLU A  78      34.324  18.962  39.900  1.00198.61           C
ATOM    611  OE1 GLU A  78      35.472  19.094  39.423  1.00198.61           O
ATOM    612  OE2 GLU A  78      33.861  19.733  40.770  1.00198.61           O
ATOM    613  N   GLN A  79      34.379  13.407  40.018  1.00 63.45           N
ATOM    614  CA  GLN A  79      35.178  12.193  40.142  1.00 63.45           C
ATOM    615  C   GLN A  79      34.657  11.135  39.186  1.00 63.45           C
ATOM    616  O   GLN A  79      35.430  10.539  38.447  1.00 63.45           O
ATOM    617  CB  GLN A  79      35.096  11.659  41.570  1.00101.98           C
ATOM    618  CG  GLN A  79      35.653  12.599  42.617  1.00101.98           C
ATOM    619  CD  GLN A  79      37.167  12.589  42.653  1.00101.98           C
ATOM    620  OE1 GLN A  79      37.781  11.600  43.055  1.00101.98           O
ATOM    621  NE2 GLN A  79      37.778  13.689  42.232  1.00101.98           N
ATOM    622  N   SER A  80      33.339  10.919  39.214  1.00 64.64           N
ATOM    623  CA  SER A  80      32.673   9.926  38.382  1.00 64.64           C
ATOM    624  C   SER A  80      33.008  10.101  36.928  1.00 64.64           C
ATOM    625  O   SER A  80      32.940   9.156  36.159  1.00 64.64           O
ATOM    626  CB  SER A  80      31.169  10.004  38.571  1.00 87.85           C
ATOM    627  OG  SER A  80      30.836   9.649  39.897  1.00 87.85           O
ATOM    628  N   LEU A  81      33.377  11.316  36.547  1.00 69.19           N
ATOM    629  CA  LEU A  81      33.744  11.579  35.166  1.00 69.19           C
ATOM    630  C   LEU A  81      34.898  10.652  34.840  1.00 69.19           C
ATOM    631  O   LEU A  81      35.145  10.325  33.688  1.00 69.19           O
ATOM    632  CB  LEU A  81      34.170  13.031  35.013  1.00 68.18           C
ATOM    633  CG  LEU A  81      33.643  13.772  33.783  1.00 68.18           C
ATOM    634  CD1 LEU A  81      32.216  13.387  33.478  1.00 68.18           C
ATOM    635  CD2 LEU A  81      33.723  15.258  34.057  1.00 68.18           C
ATOM    636  N   GLU A  82      35.589  10.226  35.888  1.00 79.77           N
ATOM    637  CA  GLU A  82      36.711   9.315  35.777  1.00 79.77           C
ATOM    638  C   GLU A  82      36.248   8.016  35.111  1.00 79.77           C
ATOM    639  O   GLU A  82      36.958   7.447  34.295  1.00 79.77           O
ATOM    640  CB  GLU A  82      37.243   8.995  37.172  1.00172.23           C
ATOM    641  CG  GLU A  82      38.656   8.480  37.205  1.00172.23           C
ATOM    642  CD  GLU A  82      39.660   9.573  36.937  1.00172.23           C
ATOM    643  OE1 GLU A  82      40.877   9.279  36.948  1.00172.23           O
ATOM    644  OE2 GLU A  82      39.227  10.727  36.717  1.00172.23           O
ATOM    645  N   PHE A  83      35.053   7.546  35.453  1.00 79.45           N
ATOM    646  CA  PHE A  83      34.564   6.290  34.897  1.00 79.45           C
ATOM    647  C   PHE A  83      34.067   6.357  33.464  1.00 79.45           C
ATOM    648  O   PHE A  83      34.336   5.452  32.694  1.00 79.45           O
ATOM    649  CB  PHE A  83      33.438   5.691  35.754  1.00 54.21           C
ATOM    650  CG  PHE A  83      33.720   5.668  37.237  1.00 54.21           C
ATOM    651  CD1 PHE A  83      33.014   6.513  38.097  1.00 54.21           C
ATOM    652  CD2 PHE A  83      34.646   4.785  37.772  1.00 54.21           C
ATOM    653  CE1 PHE A  83      33.220   6.477  39.457  1.00 54.21           C
ATOM    654  CE2 PHE A  83      34.859   4.743  39.132  1.00 54.21           C
ATOM    655  CZ  PHE A  83      34.145   5.590  39.979  1.00 54.21           C
ATOM    656  N   VAL A  84      33.320   7.390  33.093  1.00 78.76           N
ATOM    657  CA  VAL A  84      32.825   7.450  31.717  1.00 78.76           C
ATOM    658  C   VAL A  84      33.994   7.667  30.787  1.00 78.76           C
ATOM    659  O   VAL A  84      34.002   7.180  29.663  1.00 78.76           O
ATOM    660  CB  VAL A  84      31.823   8.598  31.480  1.00 76.65           C
ATOM    661  CG1 VAL A  84      30.647   8.482  32.441  1.00 76.65           C
ATOM    662  CG2 VAL A  84      32.512   9.930  31.639  1.00 76.65           C
ATOM    663  N   ARG A  85      34.981   8.413  31.267  1.00 96.06           N
ATOM    664  CA  ARG A  85      36.178   8.697  30.495  1.00 96.06           C
ATOM    665  C   ARG A  85      36.926   7.375  30.362  1.00 96.06           C
ATOM    666  O   ARG A  85      37.660   7.157  29.410  1.00 96.06           O
ATOM    667  CB  ARG A  85      37.045   9.715  31.241  1.00193.08           C
ATOM    668  CG  ARG A  85      38.215  10.258  30.443  1.00193.08           C
ATOM    669  CD  ARG A  85      39.290  10.851  31.355  1.00193.08           C
ATOM    670  NE  ARG A  85      38.784  11.907  32.233  1.00193.08           N
ATOM    671  CZ  ARG A  85      39.528  12.561  33.124  1.00193.08           C
ATOM    672  NH1 ARG A  85      40.816  12.271  33.260  1.00193.08           N
ATOM    673  NH2 ARG A  85      38.985  13.505  33.884  1.00193.08           N
ATOM    674  N   ALA A  86      36.707   6.486  31.323  1.00198.88           N
ATOM    675  CA  ALA A  86      37.371   5.189  31.347  1.00198.88           C
ATOM    676  C   ALA A  86      36.808   4.145  30.381  1.00198.88           C
ATOM    677  O   ALA A  86      37.210   2.981  30.423  1.00198.88           O
ATOM    678  CB  ALA A  86      37.358   4.638  32.772  1.00187.05           C
ATOM    679  N   SER A  87      35.882   4.544  29.516  1.00157.62           N
ATOM    680  CA  SER A  87      35.312   3.598  28.560  1.00157.62           C
ATOM    681  C   SER A  87      36.048   3.641  27.228  1.00157.62           C
ATOM    682  O   SER A  87      35.935   2.720  26.416  1.00157.62           O
ATOM    683  CB  SER A  87      33.821   3.877  28.334  1.00 94.47           C
ATOM    684  OG  SER A  87      33.035   3.308  29.367  1.00 94.47           O
ATOM    685  N   LEU A  88      36.811   4.708  27.015  1.00223.57           N
ATOM    686  CA  LEU A  88      37.571   4.885  25.781  1.00223.57           C
ATOM    687  C   LEU A  88      38.772   3.943  25.705  1.00223.57           C
ATOM    688  O   LEU A  88      38.848   3.087  24.822  1.00223.57           O
ATOM    689  CB  LEU A  88      38.043   6.339  25.660  1.00250.02           C
ATOM    690  CG  LEU A  88      36.968   7.416  25.452  1.00250.02           C
ATOM    691  CD1 LEU A  88      35.981   7.419  26.616  1.00250.02           C
ATOM    692  CD2 LEU A  88      37.639   8.776  25.315  1.00250.02           C
ATOM    693  N   ILE A  89      46.433   3.632  31.193  1.00218.68           N
ATOM    694  CA  ILE A  89      46.042   4.388  32.378  1.00218.68           C
ATOM    695  C   ILE A  89      44.529   4.323  32.627  1.00218.68           C
ATOM    696  O   ILE A  89      44.088   4.217  33.774  1.00218.68           O
ATOM    697  CB  ILE A  89      46.489   5.873  32.265  1.00198.11           C
ATOM    698  CG1 ILE A  89      48.008   5.945  32.077  1.00198.11           C
ATOM    699  CG2 ILE A  89      46.081   6.651  33.517  1.00198.11           C
ATOM    700  CD1 ILE A  89      48.806   5.327  33.212  1.00198.11           C
ATOM    701  N   PRO A  90      43.712   4.385  31.558  1.00209.34           N
ATOM    702  CA  PRO A  90      42.255   4.324  31.730  1.00209.34           C
ATOM    703  C   PRO A  90      41.779   2.901  32.027  1.00209.34           C
ATOM    704  O   PRO A  90      42.255   1.945  31.415  1.00209.34           O
ATOM    705  CB  PRO A  90      41.737   4.842  30.396  1.00187.83           C
ATOM    706  CG  PRO A  90      42.747   4.310  29.440  1.00187.83           C
ATOM    707  CD  PRO A  90      44.055   4.611  30.142  1.00187.83           C
ATOM    708  N   LEU A  91      40.838   2.766  32.959  1.00240.45           N
ATOM    709  CA  LEU A  91      40.315   1.454  33.340  1.00240.45           C
ATOM    710  C   LEU A  91      38.924   1.128  32.808  1.00240.45           C
ATOM    711  O   LEU A  91      37.963   1.849  33.071  1.00240.45           O
ATOM    712  CB  LEU A  91      40.304   1.316  34.862  1.00162.42           C
ATOM    713  CG  LEU A  91      41.612   0.880  35.525  1.00162.42           C
ATOM    714  CD1 LEU A  91      41.438   0.805  37.037  1.00162.42           C
ATOM    715  CD2 LEU A  91      42.019  -0.482  34.968  1.00162.42           C
ATOM    716  N   LEU A  92      38.820   0.022  32.077  1.00160.20           N
ATOM    717  CA  LEU A  92      37.541  -0.403  31.518  1.00160.20           C
ATOM    718  C   LEU A  92      36.558  -0.764  32.633  1.00160.20           C
ATOM    719  O   LEU A  92      36.586  -1.877  33.169  1.00160.20           O
ATOM    720  CB  LEU A  92      37.733  -1.612  30.595  1.00227.05           C
ATOM    721  CG  LEU A  92      36.465  -2.153  29.918  1.00227.05           C
ATOM    722  CD1 LEU A  92      35.915  -1.110  28.949  1.00227.05           C
ATOM    723  CD2 LEU A  92      36.775  -3.450  29.184  1.00227.05           C
ATOM    724  N   ILE A  93      35.689   0.184  32.974  1.00107.94           N
ATOM    725  CA  ILE A  93      34.691  -0.011  34.017  1.00107.94           C
ATOM    726  C   ILE A  93      33.544  -0.897  33.553  1.00107.94           C
ATOM    727  O   ILE A  93      33.029  -0.729  32.448  1.00107.94           O
ATOM    728  CB  ILE A  93      34.083   1.323  34.443  1.00 93.13           C
ATOM    729  CG1 ILE A  93      35.167   2.245  34.974  1.00 93.13           C
ATOM    730  CG2 ILE A  93      33.051   1.093  35.510  1.00 93.13           C
ATOM    731  CD1 ILE A  93      35.860   1.693  36.178  1.00 93.13           C
ATOM    732  N   ALA A  94      33.137  -1.833  34.401  1.00 78.85           N
ATOM    733  CA  ALA A  94      32.022  -2.722  34.078  1.00 78.85           C
ATOM    734  C   ALA A  94      30.733  -2.174  34.708  1.00 78.85           C
ATOM    735  O   ALA A  94      29.663  -2.153  34.088  1.00 78.85           O
ATOM    736  CB  ALA A  94      32.304  -4.117  34.602  1.00 89.26           C
ATOM    737  N   GLY A  95      30.855  -1.732  35.952  1.00 82.20           N
ATOM    738  CA  GLY A  95      29.729  -1.176  36.672  1.00 82.20           C
ATOM    739  C   GLY A  95      30.241  -0.384  37.858  1.00 82.20           C
ATOM    740  O   GLY A  95      31.344  -0.621  38.353  1.00 82.20           O
ATOM    741  N   VAL A  96      29.452   0.574  38.314  1.00 65.10           N
ATOM    742  CA  VAL A  96      29.857   1.380  39.452  1.00 65.10           C
ATOM    743  C   VAL A  96      29.057   0.991  40.677  1.00 65.10           C
ATOM    744  O   VAL A  96      27.829   0.991  40.652  1.00 65.10           O
ATOM    745  CB  VAL A  96      29.619   2.865  39.203  1.00 94.17           C
ATOM    746  CG1 VAL A  96      29.819   3.626  40.487  1.00 94.17           C
ATOM    747  CG2 VAL A  96      30.567   3.375  38.147  1.00 94.17           C
ATOM    748  N   ILE A  97      29.761   0.645  41.744  1.00 55.09           N
ATOM    749  CA  ILE A  97      29.131   0.273  42.997  1.00 55.09           C
ATOM    750  C   ILE A  97      29.183   1.543  43.783  1.00 55.09           C
ATOM    751  O   ILE A  97      30.227   1.921  44.280  1.00 55.09           O
ATOM    752  CB  ILE A  97      29.949  -0.784  43.748  1.00 45.79           C
ATOM    753  CG1 ILE A  97      29.807  -2.140  43.055  1.00 45.79           C
ATOM    754  CG2 ILE A  97      29.536  -0.845  45.185  1.00 45.79           C
ATOM    755  CD1 ILE A  97      28.435  -2.752  43.102  1.00 45.79           C
ATOM    756  N   GLY A  98      28.076   2.240  43.891  1.00 58.33           N
ATOM    757  CA  GLY A  98      28.179   3.447  44.659  1.00 58.33           C
ATOM    758  C   GLY A  98      27.042   4.431  44.755  1.00 58.33           C
ATOM    759  O   GLY A  98      26.037   4.405  44.032  1.00 58.33           O
ATOM    760  N   GLY A  99      27.264   5.335  45.695  1.00 45.49           N
ATOM    761  CA  GLY A  99      26.327   6.372  45.953  1.00 45.49           C
ATOM    762  C   GLY A  99      25.860   6.182  47.360  1.00 45.49           C
ATOM    763  O   GLY A  99      24.902   5.472  47.581  1.00 45.49           O
ATOM    764  N   SER A 100      26.538   6.764  48.330  1.00 44.22           N
ATOM    765  CA  SER A 100      26.016   6.631  49.668  1.00 44.22           C
ATOM    766  C   SER A 100      24.831   7.615  49.789  1.00 44.22           C
ATOM    767  O   SER A 100      23.673   7.199  49.887  1.00 44.22           O
ATOM    768  CB  SER A 100      27.083   6.937  50.705  1.00 58.11           C
ATOM    769  OG  SER A 100      27.049   5.943  51.714  1.00 58.11           O
ATOM    770  N   TYR A 101      25.101   8.917  49.753  1.00 47.53           N
ATOM    771  CA  TYR A 101      24.005   9.877  49.863  1.00 47.53           C
ATOM    772  C   TYR A 101      23.173   9.846  48.588  1.00 47.53           C
ATOM    773  O   TYR A 101      23.719   9.755  47.499  1.00 47.53           O
ATOM    774  CB  TYR A 101      24.536  11.301  50.118  1.00 69.52           C
ATOM    775  CG  TYR A 101      25.227  11.507  51.461  1.00 69.52           C
ATOM    776  CD1 TYR A 101      26.582  11.779  51.526  1.00 69.52           C
ATOM    777  CD2 TYR A 101      24.526  11.407  52.663  1.00 69.52           C
ATOM    778  CE1 TYR A 101      27.229  11.943  52.744  1.00 69.52           C
ATOM    779  CE2 TYR A 101      25.166  11.565  53.895  1.00 69.52           C
ATOM    780  CZ  TYR A 101      26.520  11.829  53.923  1.00 69.52           C
ATOM    781  OH  TYR A 101      27.193  11.930  55.123  1.00 69.52           O
ATOM    782  N   SER A 102      21.852   9.913  48.729  1.00 61.18           N
ATOM    783  CA  SER A 102      20.967   9.883  47.569  1.00 61.18           C
ATOM    784  C   SER A 102      21.398  10.995  46.663  1.00 61.18           C
ATOM    785  O   SER A 102      21.549  10.835  45.443  1.00 61.18           O
ATOM    786  CB  SER A 102      19.526  10.098  48.008  1.00 84.82           C
ATOM    787  OG  SER A 102      19.086   9.002  48.796  1.00 84.82           O
ATOM    788  N   SER A 103      21.620  12.124  47.316  1.00 69.22           N
ATOM    789  CA  SER A 103      22.052  13.364  46.692  1.00 69.22           C
ATOM    790  C   SER A 103      23.070  13.096  45.573  1.00 69.22           C
ATOM    791  O   SER A 103      22.933  13.561  44.445  1.00 69.22           O
ATOM    792  CB  SER A 103      22.646  14.260  47.789  1.00 64.61           C
ATOM    793  OG  SER A 103      21.943  14.094  49.036  1.00 64.61           O
ATOM    794  N   VAL A 104      24.082  12.312  45.887  1.00 51.81           N
ATOM    795  CA  VAL A 104      25.097  12.012  44.905  1.00 51.81           C
ATOM    796  C   VAL A 104      24.775  10.838  43.992  1.00 51.81           C
ATOM    797  O   VAL A 104      25.215  10.804  42.847  1.00 51.81           O
ATOM    798  CB  VAL A 104      26.499  11.793  45.578  1.00 47.84           C
ATOM    799  CG1 VAL A 104      26.360  11.115  46.949  1.00 47.84           C
ATOM    800  CG2 VAL A 104      27.380  10.961  44.662  1.00 47.84           C
ATOM    801  N   SER A 105      24.012   9.870  44.467  1.00 70.24           N
ATOM    802  CA  SER A 105      23.734   8.763  43.589  1.00 70.24           C
ATOM    803  C   SER A 105      22.986   9.237  42.391  1.00 70.24           C
ATOM    804  O   SER A 105      23.214   8.744  41.289  1.00 70.24           O
ATOM    805  CB  SER A 105      22.947   7.694  44.292  1.00 52.36           C
ATOM    806  OG  SER A 105      23.859   6.783  44.854  1.00 52.36           O
ATOM    807  N   ILE A 106      22.102  10.207  42.591  1.00 68.18           N
ATOM    808  CA  ILE A 106      21.338  10.726  41.466  1.00 68.18           C
ATOM    809  C   ILE A 106      22.273  11.478  40.527  1.00 68.18           C
ATOM    810  O   ILE A 106      22.466  11.088  39.368  1.00 68.18           O
ATOM    811  CB  ILE A 106      20.249  11.698  41.913  1.00 55.25           C
ATOM    812  CG1 ILE A 106      19.360  11.054  42.975  1.00 55.25           C
ATOM    813  CG2 ILE A 106      19.430  12.119  40.706  1.00 55.25           C
ATOM    814  CD1 ILE A 106      18.427  12.035  43.626  1.00 55.25           C
ATOM    815  N   GLN A 107      22.854  12.560  41.035  1.00 67.57           N
ATOM    816  CA  GLN A 107      23.761  13.352  40.237  1.00 67.57           C
ATOM    817  C   GLN A 107      24.674  12.439  39.454  1.00 67.57           C
ATOM    818  O   GLN A 107      25.031  12.726  38.322  1.00 67.57           O
ATOM    819  CB  GLN A 107      24.590  14.259  41.128  1.00118.44           C
ATOM    820  CG  GLN A 107      23.992  15.623  41.295  1.00118.44           C
ATOM    821  CD  GLN A 107      23.902  16.367  39.981  1.00118.44           C
ATOM    822  OE1 GLN A 107      23.311  15.868  39.020  1.00118.44           O
ATOM    823  NE2 GLN A 107      24.487  17.573  39.929  1.00118.44           N
ATOM    824  N   VAL A 108      25.047  11.324  40.055  1.00 47.81           N
ATOM    825  CA  VAL A 108      25.927  10.405  39.389  1.00 47.81           C
ATOM    826  C   VAL A 108      25.189   9.607  38.352  1.00 47.81           C
ATOM    827  O   VAL A 108      25.662   9.473  37.232  1.00 47.81           O
ATOM    828  CB  VAL A 108      26.560   9.465  40.381  1.00 43.21           C
ATOM    829  CG1 VAL A 108      27.326   8.390  39.661  1.00 43.21           C
ATOM    830  CG2 VAL A 108      27.476  10.246  41.278  1.00 43.21           C
ATOM    831  N   ALA A 109      24.034   9.073  38.714  1.00 93.07           N
ATOM    832  CA  ALA A 109      23.258   8.283  37.772  1.00 93.07           C
ATOM    833  C   ALA A 109      23.061   9.064  36.479  1.00 93.07           C
ATOM    834  O   ALA A 109      23.154   8.522  35.374  1.00 93.07           O
ATOM    835  CB  ALA A 109      21.913   7.935  38.373  1.00129.98           C
ATOM    836  N   ASN A 110      22.803  10.352  36.621  1.00 75.62           N
ATOM    837  CA  ASN A 110      22.574  11.170  35.460  1.00 75.62           C
ATOM    838  C   ASN A 110      23.701  11.116  34.443  1.00 75.62           C
ATOM    839  O   ASN A 110      23.494  11.415  33.276  1.00 75.62           O
ATOM    840  CB  ASN A 110      22.310  12.601  35.902  1.00 99.50           C
ATOM    841  CG  ASN A 110      21.050  12.713  36.727  1.00 99.50           C
ATOM    842  OD1 ASN A 110      20.161  11.872  36.615  1.00 99.50           O
ATOM    843  ND2 ASN A 110      20.952  13.756  37.547  1.00 99.50           N
ATOM    844  N   LEU A 111      24.886  10.711  34.866  1.00 63.82           N
ATOM    845  CA  LEU A 111      26.010  10.669  33.953  1.00 63.82           C
ATOM    846  C   LEU A 111      26.350   9.274  33.407  1.00 63.82           C
ATOM    847  O   LEU A 111      26.736   9.141  32.237  1.00 63.82           O
ATOM    848  CB  LEU A 111      27.233  11.260  34.640  1.00 59.56           C
ATOM    849  CG  LEU A 111      28.524  11.089  33.849  1.00 59.56           C
ATOM    850  CD1 LEU A 111      28.698  12.283  32.952  1.00 59.56           C
ATOM    851  CD2 LEU A 111      29.702  10.942  34.794  1.00 59.56           C
ATOM    852  N   LEU A 112      26.228   8.245  34.247  1.00 59.46           N
ATOM    853  CA  LEU A 112      26.529   6.873  33.839  1.00 59.46           C
ATOM    854  C   LEU A 112      25.606   6.333  32.758  1.00 59.46           C
ATOM    855  O   LEU A 112      26.003   5.448  31.980  1.00 59.46           O
ATOM    856  CB  LEU A 112      26.455   5.947  35.041  1.00 81.92           C
ATOM    857  CG  LEU A 112      27.691   5.843  35.924  1.00 81.92           C
ATOM    858  CD1 LEU A 112      28.808   6.704  35.371  1.00 81.92           C
ATOM    859  CD2 LEU A 112      27.330   6.241  37.326  1.00 81.92           C
ATOM    860  N   ARG A 113      24.372   6.856  32.730  1.00 83.33           N
ATOM    861  CA  ARG A 113      23.367   6.438  31.755  1.00 83.33           C
ATOM    862  C   ARG A 113      23.803   6.909  30.395  1.00 83.33           C
ATOM    863  O   ARG A 113      23.685   6.186  29.414  1.00 83.33           O
ATOM    864  CB  ARG A 113      22.000   7.019  32.095  1.00113.05           C
ATOM    865  CG  ARG A 113      21.935   8.516  32.070  1.00113.05           C
ATOM    866  CD  ARG A 113      20.528   8.980  32.417  1.00113.05           C
ATOM    867  NE  ARG A 113      19.532   8.256  31.639  1.00113.05           N
ATOM    868  CZ  ARG A 113      19.334   8.430  30.338  1.00113.05           C
ATOM    869  NH1 ARG A 113      20.059   9.317  29.673  1.00113.05           N
ATOM    870  NH2 ARG A 113      18.430   7.701  29.692  1.00113.05           N
ATOM    871  N   LEU A 114      24.328   8.124  30.341  1.00 90.41           N
ATOM    872  CA  LEU A 114      24.815   8.674  29.091  1.00 90.41           C
ATOM    873  C   LEU A 114      25.912   7.798  28.496  1.00 90.41           C
ATOM    874  O   LEU A 114      26.285   7.975  27.344  1.00 90.41           O
ATOM    875  CB  LEU A 114      25.352  10.080  29.313  1.00 99.37           C
ATOM    876  CG  LEU A 114      24.361  11.230  29.128  1.00 99.37           C
ATOM    877  CD1 LEU A 114      23.111  10.971  29.918  1.00 99.37           C
ATOM    878  CD2 LEU A 114      25.011  12.540  29.563  1.00 99.37           C
ATOM    879  N   PHE A 115      26.436   6.860  29.277  1.00 74.32           N
ATOM    880  CA  PHE A 115      27.475   5.977  28.776  1.00 74.32           C
ATOM    881  C   PHE A 115      27.163   4.525  29.067  1.00 74.32           C
ATOM    882  O   PHE A 115      28.050   3.669  29.033  1.00 74.32           O
ATOM    883  CB  PHE A 115      28.816   6.344  29.379  1.00 94.75           C
ATOM    884  CG  PHE A 115      29.209   7.743  29.115  1.00 94.75           C
ATOM    885  CD1 PHE A 115      28.637   8.783  29.831  1.00 94.75           C
ATOM    886  CD2 PHE A 115      30.117   8.032  28.119  1.00 94.75           C
ATOM    887  CE1 PHE A 115      28.963  10.093  29.554  1.00 94.75           C
ATOM    888  CE2 PHE A 115      30.450   9.334  27.832  1.00 94.75           C
ATOM    889  CZ  PHE A 115      29.872  10.371  28.550  1.00 94.75           C
ATOM    890  N   GLN A 116      25.900   4.251  29.362  1.00 83.66           N
ATOM    891  CA  GLN A 116      25.462   2.893  29.634  1.00 83.66           C
ATOM    892  C   GLN A 116      26.349   2.151  30.625  1.00 83.66           C
ATOM    893  O   GLN A 116      27.032   1.177  30.272  1.00 83.66           O
ATOM    894  CB  GLN A 116      25.397   2.120  28.324  1.00186.56           C
ATOM    895  CG  GLN A 116      24.587   2.817  27.270  1.00186.56           C
ATOM    896  CD  GLN A 116      25.020   2.412  25.894  1.00186.56           C
ATOM    897  OE1 GLN A 116      26.163   2.647  25.501  1.00186.56           O
ATOM    898  NE2 GLN A 116      24.117   1.788  25.149  1.00186.56           N
ATOM    899  N   ILE A 117      26.351   2.619  31.869  1.00 69.05           N
ATOM    900  CA  ILE A 117      27.140   1.966  32.890  1.00 69.05           C
ATOM    901  C   ILE A 117      26.241   1.580  34.035  1.00 69.05           C
ATOM    902  O   ILE A 117      25.563   2.418  34.605  1.00 69.05           O
ATOM    903  CB  ILE A 117      28.260   2.868  33.414  1.00 67.04           C
ATOM    904  CG1 ILE A 117      29.325   3.043  32.329  1.00 67.04           C
ATOM    905  CG2 ILE A 117      28.884   2.239  34.654  1.00 67.04           C
ATOM    906  CD1 ILE A 117      30.456   3.955  32.717  1.00 67.04           C
ATOM    907  N   PRO A 118      26.200   0.290  34.370  1.00 60.59           N
ATOM    908  CA  PRO A 118      25.335  -0.109  35.486  1.00 60.59           C
ATOM    909  C   PRO A 118      25.815   0.381  36.867  1.00 60.59           C
ATOM    910  O   PRO A 118      26.963   0.175  37.270  1.00 60.59           O
ATOM    911  CB  PRO A 118      25.304  -1.637  35.369  1.00 91.32           C
ATOM    912  CG  PRO A 118      26.621  -1.968  34.701  1.00 91.32           C
ATOM    913  CD  PRO A 118      26.752  -0.885  33.666  1.00 91.32           C
ATOM    914  N   GLN A 119      24.919   1.042  37.583  1.00 81.26           N
ATOM    915  CA  GLN A 119      25.237   1.558  38.900  1.00 81.26           C
ATOM    916  C   GLN A 119      24.423   0.788  39.929  1.00 81.26           C
ATOM    917  O   GLN A 119      23.329   0.320  39.636  1.00 81.26           O
ATOM    918  CB  GLN A 119      24.885   3.048  38.968  1.00 60.73           C
ATOM    919  CG  GLN A 119      25.233   3.706  40.295  1.00 60.73           C
ATOM    920  CD  GLN A 119      24.779   5.144  40.360  1.00 60.73           C
ATOM    921  OE1 GLN A 119      24.480   5.760  39.333  1.00 60.73           O
ATOM    922  NE2 GLN A 119      24.741   5.698  41.569  1.00 60.73           N
ATOM    923  N   ILE A 120      24.957   0.653  41.132  1.00 56.05           N
ATOM    924  CA  ILE A 120      24.250  -0.039  42.195  1.00 56.05           C
ATOM    925  C   ILE A 120      24.566   0.650  43.506  1.00 56.05           C
ATOM    926  O   ILE A 120      25.726   0.708  43.902  1.00 56.05           O
ATOM    927  CB  ILE A 120      24.726  -1.440  42.326  1.00 55.19           C
ATOM    928  CG1 ILE A 120      24.624  -2.123  40.986  1.00 55.19           C
ATOM    929  CG2 ILE A 120      23.938  -2.152  43.386  1.00 55.19           C
ATOM    930  CD1 ILE A 120      25.721  -3.113  40.795  1.00 55.19           C
ATOM    931  N   SER A 121      23.570   1.181  44.197  1.00 46.91           N
ATOM    932  CA  SER A 121      23.891   1.835  45.451  1.00 46.91           C
ATOM    933  C   SER A 121      23.630   0.902  46.595  1.00 46.91           C
ATOM    934  O   SER A 121      22.729   0.057  46.536  1.00 46.91           O
ATOM    935  CB  SER A 121      23.079   3.107  45.642  1.00 43.54           C
ATOM    936  OG  SER A 121      23.227   3.591  46.967  1.00 43.54           O
ATOM    937  N   TYR A 122      24.431   1.062  47.635  1.00 43.87           N
ATOM    938  CA  TYR A 122      24.317   0.240  48.811  1.00 43.87           C
ATOM    939  C   TYR A 122      23.662   1.069  49.891  1.00 43.87           C
ATOM    940  O   TYR A 122      23.622   0.644  51.037  1.00 43.87           O
ATOM    941  CB  TYR A 122      25.705  -0.196  49.251  1.00 66.47           C
ATOM    942  CG  TYR A 122      26.673   0.969  49.295  1.00 66.47           C
ATOM    943  CD1 TYR A 122      26.594   1.936  50.304  1.00 66.47           C
ATOM    944  CD2 TYR A 122      27.618   1.153  48.291  1.00 66.47           C
ATOM    945  CE1 TYR A 122      27.429   3.058  50.306  1.00 66.47           C
ATOM    946  CE2 TYR A 122      28.450   2.267  48.279  1.00 66.47           C
ATOM    947  CZ  TYR A 122      28.345   3.213  49.285  1.00 66.47           C
ATOM    948  OH  TYR A 122      29.130   4.337  49.253  1.00 66.47           O
ATOM    949  N   ALA A 123      23.136   2.244  49.555  1.00 45.30           N
ATOM    950  CA  ALA A 123      22.534   3.055  50.600  1.00 45.30           C
ATOM    951  C   ALA A 123      21.642   4.213  50.198  1.00 45.30           C
ATOM    952  O   ALA A 123      20.862   4.688  51.021  1.00 45.30           O
ATOM    953  CB  ALA A 123      23.600   3.564  51.508  1.00 20.30           C
ATOM    954  N   SER A 124      21.749   4.704  48.971  1.00 55.63           N
ATOM    955  CA  SER A 124      20.887   5.806  48.557  1.00 55.63           C
ATOM    956  C   SER A 124      19.465   5.346  48.673  1.00 55.63           C
ATOM    957  O   SER A 124      19.117   4.304  48.151  1.00 55.63           O
ATOM    958  CB  SER A 124      21.162   6.168  47.126  1.00 38.45           C
ATOM    959  OG  SER A 124      22.491   6.598  47.029  1.00 38.45           O
ATOM    960  N   THR A 125      18.620   6.110  49.335  1.00 60.69           N
ATOM    961  CA  THR A 125      17.267   5.643  49.481  1.00 60.69           C
ATOM    962  C   THR A 125      16.166   6.488  48.884  1.00 60.69           C
ATOM    963  O   THR A 125      15.013   6.093  48.960  1.00 60.69           O
ATOM    964  CB  THR A 125      16.943   5.397  50.958  1.00 58.84           C
ATOM    965  OG1 THR A 125      17.647   6.346  51.750  1.00 58.84           O
ATOM    966  CG2 THR A 125      17.375   4.031  51.385  1.00 58.84           C
ATOM    967  N   SER A 126      16.490   7.623  48.274  1.00 65.42           N
ATOM    968  CA  SER A 126      15.442   8.486  47.697  1.00 65.42           C
ATOM    969  C   SER A 126      14.474   7.815  46.716  1.00 65.42           C
ATOM    970  O   SER A 126      14.872   7.123  45.765  1.00 65.42           O
ATOM    971  CB  SER A 126      16.043   9.696  46.996  1.00 95.12           C
ATOM    972  OG  SER A 126      15.052  10.319  46.198  1.00 95.12           O
ATOM    973  N   ALA A 127      13.188   8.054  46.948  1.00 79.03           N
ATOM    974  CA  ALA A 127      12.165   7.470  46.113  1.00 79.03           C
ATOM    975  C   ALA A 127      12.390   7.926  44.694  1.00 79.03           C
ATOM    976  O   ALA A 127      12.073   7.223  43.749  1.00 79.03           O
ATOM    977  CB  ALA A 127      10.791   7.893  46.601  1.00212.55           C
ATOM    978  N   LYS A 128      12.970   9.101  44.543  1.00 66.94           N
ATOM    979  CA  LYS A 128      13.199   9.637  43.215  1.00 66.94           C
ATOM    980  C   LYS A 128      13.904   8.626  42.320  1.00 66.94           C
ATOM    981  O   LYS A 128      13.613   8.521  41.131  1.00 66.94           O
ATOM    982  CB  LYS A 128      14.013  10.926  43.311  1.00126.93           C
ATOM    983  CG  LYS A 128      13.846  11.863  42.134  1.00126.93           C
ATOM    984  CD  LYS A 128      14.326  13.253  42.514  1.00126.93           C
ATOM    985  CE  LYS A 128      14.140  14.252  41.378  1.00126.93           C
ATOM    986  NZ  LYS A 128      14.649  15.621  41.731  1.00126.93           N
ATOM    987  N   LEU A 129      14.811   7.857  42.905  1.00 78.97           N
ATOM    988  CA  LEU A 129      15.572   6.885  42.136  1.00 78.97           C
ATOM    989  C   LEU A 129      14.773   5.706  41.654  1.00 78.97           C
ATOM    990  O   LEU A 129      15.147   5.059  40.691  1.00 78.97           O
ATOM    991  CB  LEU A 129      16.761   6.374  42.946  1.00 69.36           C
ATOM    992  CG  LEU A 129      17.905   7.362  43.144  1.00 69.36           C
ATOM    993  CD1 LEU A 129      18.908   6.751  44.090  1.00 69.36           C
ATOM    994  CD2 LEU A 129      18.544   7.692  41.811  1.00 69.36           C
ATOM    995  N   SER A 130      13.676   5.409  42.323  1.00 62.03           N
ATOM    996  CA  SER A 130      12.871   4.270  41.908  1.00 62.03           C
ATOM    997  C   SER A 130      12.383   4.467  40.477  1.00 62.03           C
ATOM    998  O   SER A 130      12.153   3.493  39.762  1.00 62.03           O
ATOM    999  CB  SER A 130      11.664   4.071  42.852  1.00 89.57           C
ATOM   1000  OG  SER A 130      12.009   3.500  44.111  1.00 89.57           O
ATOM   1001  N   ASP A 131      12.234   5.728  40.067  1.00 76.41           N
ATOM   1002  CA  ASP A 131      11.758   6.073  38.720  1.00 76.41           C
ATOM   1003  C   ASP A 131      12.681   5.575  37.599  1.00 76.41           C
ATOM   1004  O   ASP A 131      13.593   6.275  37.172  1.00 76.41           O
ATOM   1005  CB  ASP A 131      11.562   7.592  38.630  1.00108.57           C
ATOM   1006  CG  ASP A 131      11.391   8.078  37.210  1.00108.57           C
ATOM   1007  OD1 ASP A 131      10.828   7.327  36.387  1.00108.57           O
ATOM   1008  OD2 ASP A 131      11.813   9.221  36.928  1.00108.57           O
ATOM   1009  N   LYS A 132      12.419   4.368  37.110  1.00 77.61           N
ATOM   1010  CA  LYS A 132      13.259   3.752  36.079  1.00 77.61           C
ATOM   1011  C   LYS A 132      13.177   4.331  34.674  1.00 77.61           C
ATOM   1012  O   LYS A 132      13.607   3.685  33.712  1.00 77.61           O
ATOM   1013  CB  LYS A 132      13.002   2.235  36.024  1.00 87.09           C
ATOM   1014  CG  LYS A 132      13.550   1.467  37.234  1.00 87.09           C
ATOM   1015  CD  LYS A 132      15.083   1.468  37.256  1.00 87.09           C
ATOM   1016  CE  LYS A 132      15.670   2.044  38.544  1.00 87.09           C
ATOM   1017  NZ  LYS A 132      15.216   3.428  38.783  1.00 87.09           N
ATOM   1018  N   SER A 133      12.647   5.544  34.557  1.00119.65           N
ATOM   1019  CA  SER A 133      12.537   6.198  33.257  1.00119.65           C
ATOM   1020  C   SER A 133      13.536   7.340  33.168  1.00119.65           C
ATOM   1021  O   SER A 133      13.775   7.894  32.094  1.00119.65           O
ATOM   1022  CB  SER A 133      11.124   6.743  33.049  1.00139.04           C
ATOM   1023  OG  SER A 133      10.843   7.785  33.966  1.00139.04           O
ATOM   1024  N   ARG A 134      14.106   7.687  34.317  1.00104.77           N
ATOM   1025  CA  ARG A 134      15.092   8.754  34.423  1.00104.77           C
ATOM   1026  C   ARG A 134      16.409   8.177  34.916  1.00104.77           C
ATOM   1027  O   ARG A 134      17.473   8.741  34.682  1.00104.77           O
ATOM   1028  CB  ARG A 134      14.615   9.833  35.402  1.00186.69           C
ATOM   1029  CG  ARG A 134      13.824  10.963  34.768  1.00186.69           C
ATOM   1030  CD  ARG A 134      13.262  11.905  35.822  1.00186.69           C
ATOM   1031  NE  ARG A 134      12.809  13.170  35.244  1.00186.69           N
ATOM   1032  CZ  ARG A 134      13.621  14.135  34.814  1.00186.69           C
ATOM   1033  NH1 ARG A 134      14.938  13.987  34.895  1.00186.69           N
ATOM   1034  NH2 ARG A 134      13.118  15.251  34.300  1.00186.69           N
ATOM   1035  N   TYR A 135      16.329   7.047  35.601  1.00 84.63           N
ATOM   1036  CA  TYR A 135      17.513   6.415  36.134  1.00 84.63           C
ATOM   1037  C   TYR A 135      17.537   4.999  35.634  1.00 84.63           C
ATOM   1038  O   TYR A 135      17.614   4.063  36.414  1.00 84.63           O
ATOM   1039  CB  TYR A 135      17.453   6.443  37.657  1.00 60.82           C
ATOM   1040  CG  TYR A 135      17.238   7.829  38.199  1.00 60.82           C
ATOM   1041  CD1 TYR A 135      16.222   8.083  39.109  1.00 60.82           C
ATOM   1042  CD2 TYR A 135      17.993   8.905  37.721  1.00 60.82           C
ATOM   1043  CE1 TYR A 135      15.942   9.379  39.526  1.00 60.82           C
ATOM   1044  CE2 TYR A 135      17.729  10.204  38.121  1.00 60.82           C
ATOM   1045  CZ  TYR A 135      16.694  10.445  39.023  1.00 60.82           C
ATOM   1046  OH  TYR A 135      16.363  11.746  39.378  1.00 60.82           O
ATOM   1047  N   ASP A 136      17.479   4.852  34.319  1.00 88.08           N
ATOM   1048  CA  ASP A 136      17.460   3.540  33.684  1.00 88.08           C
ATOM   1049  C   ASP A 136      18.660   2.620  33.859  1.00 88.08           C
ATOM   1050  O   ASP A 136      18.597   1.465  33.432  1.00 88.08           O
ATOM   1051  CB  ASP A 136      17.190   3.687  32.193  1.00 86.11           C
ATOM   1052  CG  ASP A 136      18.052   4.735  31.552  1.00 86.11           C
ATOM   1053  OD1 ASP A 136      18.145   4.738  30.312  1.00 86.11           O
ATOM   1054  OD2 ASP A 136      18.626   5.563  32.283  1.00 86.11           O
ATOM   1055  N   TYR A 137      19.746   3.103  34.458  1.00 67.09           N
ATOM   1056  CA  TYR A 137      20.900   2.245  34.650  1.00 67.09           C
ATOM   1057  C   TYR A 137      21.276   2.124  36.099  1.00 67.09           C
ATOM   1058  O   TYR A 137      22.390   1.717  36.421  1.00 67.09           O
ATOM   1059  CB  TYR A 137      22.094   2.753  33.858  1.00 87.30           C
ATOM   1060  CG  TYR A 137      22.102   2.266  32.436  1.00 87.30           C
ATOM   1061  CD1 TYR A 137      21.228   2.804  31.487  1.00 87.30           C
ATOM   1062  CD2 TYR A 137      22.940   1.214  32.049  1.00 87.30           C
ATOM   1063  CE1 TYR A 137      21.183   2.299  30.178  1.00 87.30           C
ATOM   1064  CE2 TYR A 137      22.903   0.699  30.748  1.00 87.30           C
ATOM   1065  CZ  TYR A 137      22.024   1.243  29.820  1.00 87.30           C
ATOM   1066  OH  TYR A 137      21.982   0.727  28.546  1.00 87.30           O
ATOM   1067  N   PHE A 138      20.336   2.466  36.973  1.00 67.54           N
ATOM   1068  CA  PHE A 138      20.559   2.413  38.415  1.00 67.54           C
ATOM   1069  C   PHE A 138      19.794   1.293  39.071  1.00 67.54           C
ATOM   1070  O   PHE A 138      18.705   0.929  38.652  1.00 67.54           O
ATOM   1071  CB  PHE A 138      20.132   3.734  39.069  1.00 67.92           C
ATOM   1072  CG  PHE A 138      20.344   3.783  40.565  1.00 67.92           C
ATOM   1073  CD1 PHE A 138      21.466   4.383  41.103  1.00 67.92           C
ATOM   1074  CD2 PHE A 138      19.419   3.221  41.436  1.00 67.92           C
ATOM   1075  CE1 PHE A 138      21.659   4.416  42.479  1.00 67.92           C
ATOM   1076  CE2 PHE A 138      19.612   3.254  42.823  1.00 67.92           C
ATOM   1077  CZ  PHE A 138      20.729   3.850  43.336  1.00 67.92           C
ATOM   1078  N   ALA A 139      20.382   0.764  40.126  1.00 64.50           N
ATOM   1079  CA  ALA A 139      19.779  -0.289  40.913  1.00 64.50           C
ATOM   1080  C   ALA A 139      20.387  -0.094  42.286  1.00 64.50           C
ATOM   1081  O   ALA A 139      21.419   0.555  42.427  1.00 64.50           O
ATOM   1082  CB  ALA A 139      20.153  -1.659  40.356  1.00 60.30           C
ATOM   1083  N   ARG A 140      19.757  -0.619  43.313  1.00 54.34           N
ATOM   1084  CA  ARG A 140      20.348  -0.467  44.611  1.00 54.34           C
ATOM   1085  C   ARG A 140      19.924  -1.650  45.412  1.00 54.34           C
ATOM   1086  O   ARG A 140      19.018  -2.366  45.015  1.00 54.34           O
ATOM   1087  CB  ARG A 140      19.887   0.830  45.259  1.00 63.98           C
ATOM   1088  CG  ARG A 140      18.496   0.813  45.827  1.00 63.98           C
ATOM   1089  CD  ARG A 140      17.571   1.731  45.045  1.00 63.98           C
ATOM   1090  NE  ARG A 140      17.217   2.973  45.734  1.00 63.98           N
ATOM   1091  CZ  ARG A 140      16.090   3.644  45.499  1.00 63.98           C
ATOM   1092  NH1 ARG A 140      15.221   3.183  44.604  1.00 63.98           N
ATOM   1093  NH2 ARG A 140      15.831   4.778  46.137  1.00 63.98           N
ATOM   1094  N   THR A 141      20.580  -1.871  46.539  1.00 59.78           N
ATOM   1095  CA  THR A 141      20.244  -3.004  47.376  1.00 59.78           C
ATOM   1096  C   THR A 141      19.561  -2.583  48.667  1.00 59.78           C
ATOM   1097  O   THR A 141      19.649  -3.282  49.665  1.00 59.78           O
ATOM   1098  CB  THR A 141      21.482  -3.759  47.719  1.00 44.67           C
ATOM   1099  OG1 THR A 141      22.397  -2.857  48.326  1.00 44.67           O
ATOM   1100  CG2 THR A 141      22.129  -4.307  46.483  1.00 44.67           C
ATOM   1101  N   VAL A 142      18.896  -1.429  48.631  1.00 74.55           N
ATOM   1102  CA  VAL A 142      18.153  -0.872  49.768  1.00 74.55           C
ATOM   1103  C   VAL A 142      16.841  -0.351  49.189  1.00 74.55           C
ATOM   1104  O   VAL A 142      16.802   0.063  48.043  1.00 74.55           O
ATOM   1105  CB  VAL A 142      18.888   0.302  50.409  1.00 63.02           C
ATOM   1106  CG1 VAL A 142      20.152  -0.168  51.064  1.00 63.02           C
ATOM   1107  CG2 VAL A 142      19.208   1.327  49.350  1.00 63.02           C
ATOM   1108  N   PRO A 143      15.758  -0.342  49.984  1.00 58.39           N
ATOM   1109  CA  PRO A 143      14.418   0.111  49.596  1.00 58.39           C
ATOM   1110  C   PRO A 143      14.211   1.615  49.722  1.00 58.39           C
ATOM   1111  O   PRO A 143      14.740   2.233  50.642  1.00 58.39           O
ATOM   1112  CB  PRO A 143      13.540  -0.642  50.565  1.00 66.47           C
ATOM   1113  CG  PRO A 143      14.311  -0.468  51.824  1.00 66.47           C
ATOM   1114  CD  PRO A 143      15.761  -0.738  51.402  1.00 66.47           C
ATOM   1115  N   PRO A 144      13.395   2.210  48.832  1.00 75.01           N
ATOM   1116  CA  PRO A 144      13.076   3.645  48.790  1.00 75.01           C
ATOM   1117  C   PRO A 144      12.425   4.158  50.065  1.00 75.01           C
ATOM   1118  O   PRO A 144      11.760   3.395  50.762  1.00 75.01           O
ATOM   1119  CB  PRO A 144      12.127   3.746  47.610  1.00 66.68           C
ATOM   1120  CG  PRO A 144      11.387   2.468  47.712  1.00 66.68           C
ATOM   1121  CD  PRO A 144      12.488   1.465  47.947  1.00 66.68           C
ATOM   1122  N   ASP A 145      12.599   5.449  50.352  1.00110.40           N
ATOM   1123  CA  ASP A 145      12.033   6.081  51.546  1.00110.40           C
ATOM   1124  C   ASP A 145      10.508   6.058  51.586  1.00110.40           C
ATOM   1125  O   ASP A 145       9.898   6.361  52.615  1.00110.40           O
ATOM   1126  CB  ASP A 145      12.504   7.527  51.650  1.00116.05           C
ATOM   1127  CG  ASP A 145      14.002   7.643  51.620  1.00116.05           C
ATOM   1128  OD1 ASP A 145      14.658   6.744  52.209  1.00116.05           O
ATOM   1129  OD2 ASP A 145      14.498   8.634  51.018  1.00116.05           O
ATOM   1130  N   PHE A 146       9.896   5.710  50.462  1.00 95.83           N
ATOM   1131  CA  PHE A 146       8.447   5.623  50.384  1.00 95.83           C
ATOM   1132  C   PHE A 146       7.971   4.617  51.429  1.00 95.83           C
ATOM   1133  O   PHE A 146       6.881   4.735  51.965  1.00 95.83           O
ATOM   1134  CB  PHE A 146       8.040   5.169  48.985  1.00173.23           C
ATOM   1135  CG  PHE A 146       6.565   5.087  48.782  1.00173.23           C
ATOM   1136  CD1 PHE A 146       5.773   6.221  48.906  1.00173.23           C
ATOM   1137  CD2 PHE A 146       5.964   3.873  48.457  1.00173.23           C
ATOM   1138  CE1 PHE A 146       4.399   6.148  48.708  1.00173.23           C
ATOM   1139  CE2 PHE A 146       4.595   3.780  48.256  1.00173.23           C
ATOM   1140  CZ  PHE A 146       3.806   4.918  48.380  1.00173.23           C
ATOM   1141  N   TYR A 147       8.809   3.634  51.724  1.00 88.12           N
ATOM   1142  CA  TYR A 147       8.469   2.616  52.697  1.00 88.12           C
ATOM   1143  C   TYR A 147       8.977   2.944  54.078  1.00 88.12           C
ATOM   1144  O   TYR A 147       8.592   2.289  55.041  1.00 88.12           O
ATOM   1145  CB  TYR A 147       9.035   1.268  52.273  1.00 99.03           C
ATOM   1146  CG  TYR A 147       8.324   0.688  51.088  1.00 99.03           C
ATOM   1147  CD1 TYR A 147       7.961   1.492  50.022  1.00 99.03           C
ATOM   1148  CD2 TYR A 147       8.030  -0.668  51.014  1.00 99.03           C
ATOM   1149  CE1 TYR A 147       7.324   0.967  48.909  1.00 99.03           C
ATOM   1150  CE2 TYR A 147       7.392  -1.205  49.899  1.00 99.03           C
ATOM   1151  CZ  TYR A 147       7.044  -0.376  48.851  1.00 99.03           C
ATOM   1152  OH  TYR A 147       6.425  -0.870  47.729  1.00 99.03           O
ATOM   1153  N   GLN A 148       9.853   3.936  54.188  1.00 78.57           N
ATOM   1154  CA  GLN A 148      10.381   4.305  55.493  1.00 78.57           C
ATOM   1155  C   GLN A 148       9.467   5.358  56.069  1.00 78.57           C
ATOM   1156  O   GLN A 148       9.156   5.338  57.259  1.00 78.57           O
ATOM   1157  CB  GLN A 148      11.801   4.856  55.382  1.00 70.16           C
ATOM   1158  CG  GLN A 148      12.493   5.021  56.736  1.00 70.16           C
ATOM   1159  CD  GLN A 148      13.897   5.582  56.607  1.00 70.16           C
ATOM   1160  OE1 GLN A 148      14.607   5.749  57.600  1.00 70.16           O
ATOM   1161  NE2 GLN A 148      14.303   5.879  55.371  1.00 70.16           N
ATOM   1162  N   ALA A 149       9.029   6.279  55.219  1.00 94.72           N
ATOM   1163  CA  ALA A 149       8.134   7.331  55.665  1.00 94.72           C
ATOM   1164  C   ALA A 149       6.919   6.656  56.268  1.00 94.72           C
ATOM   1165  O   ALA A 149       6.477   7.031  57.351  1.00 94.72           O
ATOM   1166  CB  ALA A 149       7.730   8.210  54.512  1.00 25.56           C
ATOM   1167  N   LYS A 150       6.381   5.659  55.568  1.00 64.95           N
ATOM   1168  CA  LYS A 150       5.245   4.926  56.093  1.00 64.95           C
ATOM   1169  C   LYS A 150       5.623   4.442  57.498  1.00 64.95           C
ATOM   1170  O   LYS A 150       4.970   4.766  58.492  1.00 64.95           O
ATOM   1171  CB  LYS A 150       4.924   3.722  55.213  1.00 92.58           C
ATOM   1172  CG  LYS A 150       4.103   4.043  53.995  1.00 92.58           C
ATOM   1173  CD  LYS A 150       3.754   2.772  53.240  1.00 92.58           C
ATOM   1174  CE  LYS A 150       2.901   3.053  51.995  1.00 92.58           C
ATOM   1175  NZ  LYS A 150       1.483   3.471  52.311  1.00 92.58           N
ATOM   1176  N   ALA A 151       6.688   3.660  57.578  1.00 67.34           N
ATOM   1177  CA  ALA A 151       7.145   3.154  58.855  1.00 67.34           C
ATOM   1178  C   ALA A 151       7.207   4.273  59.898  1.00 67.34           C
ATOM   1179  O   ALA A 151       6.900   4.068  61.079  1.00 67.34           O
ATOM   1180  CB  ALA A 151       8.502   2.541  58.688  1.00 62.31           C
ATOM   1181  N   MET A 152       7.608   5.459  59.465  1.00 76.92           N
ATOM   1182  CA  MET A 152       7.703   6.567  60.392  1.00 76.92           C
ATOM   1183  C   MET A 152       6.333   7.067  60.821  1.00 76.92           C
ATOM   1184  O   MET A 152       6.034   7.114  62.009  1.00 76.92           O
ATOM   1185  CB  MET A 152       8.513   7.697  59.775  1.00 82.52           C
ATOM   1186  CG  MET A 152       9.965   7.343  59.537  1.00 82.52           C
ATOM   1187  SD  MET A 152      10.885   8.787  58.999  1.00 82.52           S
ATOM   1188  CE  MET A 152      11.649   9.248  60.541  1.00 82.52           C
ATOM   1189  N   ALA A 153       5.494   7.439  59.865  1.00 96.86           N
ATOM   1190  CA  ALA A 153       4.163   7.917  60.210  1.00 96.86           C
ATOM   1191  C   ALA A 153       3.445   6.887  61.078  1.00 96.86           C
ATOM   1192  O   ALA A 153       2.806   7.237  62.068  1.00 96.86           O
ATOM   1193  CB  ALA A 153       3.352   8.193  58.942  1.00 46.73           C
ATOM   1194  N   GLU A 154       3.555   5.614  60.713  1.00 86.03           N
ATOM   1195  CA  GLU A 154       2.896   4.570  61.479  1.00 86.03           C
ATOM   1196  C   GLU A 154       3.402   4.521  62.918  1.00 86.03           C
ATOM   1197  O   GLU A 154       2.743   3.967  63.791  1.00 86.03           O
ATOM   1198  CB  GLU A 154       3.065   3.197  60.803  1.00124.68           C
ATOM   1199  CG  GLU A 154       2.191   3.002  59.550  1.00124.68           C
ATOM   1200  CD  GLU A 154       2.062   1.536  59.100  1.00124.68           C
ATOM   1201  OE1 GLU A 154       1.394   1.283  58.069  1.00124.68           O
ATOM   1202  OE2 GLU A 154       2.618   0.636  59.771  1.00124.68           O
ATOM   1203  N   ILE A 155       4.566   5.105  63.176  1.00 95.37           N
ATOM   1204  CA  ILE A 155       5.102   5.105  64.534  1.00 95.37           C
ATOM   1205  C   ILE A 155       4.482   6.217  65.366  1.00 95.37           C
ATOM   1206  O   ILE A 155       4.347   6.093  66.577  1.00 95.37           O
ATOM   1207  CB  ILE A 155       6.632   5.276  64.547  1.00 64.04           C
ATOM   1208  CG1 ILE A 155       7.295   3.980  64.098  1.00 64.04           C
ATOM   1209  CG2 ILE A 155       7.104   5.684  65.944  1.00 64.04           C
ATOM   1210  CD1 ILE A 155       8.715   3.861  64.541  1.00 64.04           C
ATOM   1211  N   LEU A 156       4.113   7.309  64.710  1.00123.28           N
ATOM   1212  CA  LEU A 156       3.496   8.427  65.405  1.00123.28           C
ATOM   1213  C   LEU A 156       2.013   8.132  65.559  1.00123.28           C
ATOM   1214  O   LEU A 156       1.436   8.337  66.625  1.00123.28           O
ATOM   1215  CB  LEU A 156       3.692   9.717  64.615  1.00 80.08           C
ATOM   1216  CG  LEU A 156       5.133   9.990  64.187  1.00 80.08           C
ATOM   1217  CD1 LEU A 156       5.227  11.433  63.684  1.00 80.08           C
ATOM   1218  CD2 LEU A 156       6.088   9.750  65.363  1.00 80.08           C
ATOM   1219  N   ARG A 157       1.405   7.646  64.485  1.00 87.26           N
ATOM   1220  CA  ARG A 157      -0.005   7.299  64.504  1.00 87.26           C
ATOM   1221  C   ARG A 157      -0.265   6.274  65.623  1.00 87.26           C
ATOM   1222  O   ARG A 157      -1.379   6.152  66.123  1.00 87.26           O
ATOM   1223  CB  ARG A 157      -0.416   6.740  63.130  1.00 96.85           C
ATOM   1224  CG  ARG A 157      -1.918   6.419  62.927  1.00 96.85           C
ATOM   1225  CD  ARG A 157      -2.835   7.643  63.068  1.00 96.85           C
ATOM   1226  NE  ARG A 157      -3.089   7.980  64.469  1.00 96.85           N
ATOM   1227  CZ  ARG A 157      -3.610   9.129  64.893  1.00 96.85           C
ATOM   1228  NH1 ARG A 157      -3.943  10.071  64.017  1.00 96.85           N
ATOM   1229  NH2 ARG A 157      -3.779   9.341  66.199  1.00 96.85           N
ATOM   1230  N   PHE A 158       0.757   5.539  66.035  1.00 88.01           N
ATOM   1231  CA  PHE A 158       0.546   4.568  67.095  1.00 88.01           C
ATOM   1232  C   PHE A 158       0.598   5.252  68.434  1.00 88.01           C
ATOM   1233  O   PHE A 158      -0.030   4.783  69.373  1.00 88.01           O
ATOM   1234  CB  PHE A 158       1.604   3.468  67.076  1.00117.37           C
ATOM   1235  CG  PHE A 158       1.477   2.480  68.220  1.00117.37           C
ATOM   1236  CD1 PHE A 158       0.475   1.521  68.222  1.00117.37           C
ATOM   1237  CD2 PHE A 158       2.378   2.503  69.286  1.00117.37           C
ATOM   1238  CE1 PHE A 158       0.378   0.602  69.264  1.00117.37           C
ATOM   1239  CE2 PHE A 158       2.285   1.588  70.330  1.00117.37           C
ATOM   1240  CZ  PHE A 158       1.288   0.637  70.319  1.00117.37           C
ATOM   1241  N   PHE A 159       1.371   6.335  68.530  1.00119.05           N
ATOM   1242  CA  PHE A 159       1.488   7.084  69.781  1.00119.05           C
ATOM   1243  C   PHE A 159       0.707   8.385  69.712  1.00119.05           C
ATOM   1244  O   PHE A 159       1.098   9.396  70.300  1.00119.05           O
ATOM   1245  CB  PHE A 159       2.943   7.399  70.125  1.00102.28           C
ATOM   1246  CG  PHE A 159       3.726   6.218  70.618  1.00102.28           C
ATOM   1247  CD1 PHE A 159       4.388   5.380  69.726  1.00102.28           C
ATOM   1248  CD2 PHE A 159       3.823   5.956  71.970  1.00102.28           C
ATOM   1249  CE1 PHE A 159       5.139   4.299  70.178  1.00102.28           C
ATOM   1250  CE2 PHE A 159       4.571   4.877  72.426  1.00102.28           C
ATOM   1251  CZ  PHE A 159       5.230   4.048  71.528  1.00102.28           C
ATOM   1252  N   ASN A 160      -0.398   8.337  68.974  1.00147.16           N
ATOM   1253  CA  ASN A 160      -1.297   9.468  68.812  1.00147.16           C
ATOM   1254  C   ASN A 160      -0.590  10.825  68.764  1.00147.16           C
ATOM   1255  O   ASN A 160      -1.150  11.848  69.149  1.00147.16           O
ATOM   1256  CB  ASN A 160      -2.343   9.431  69.932  1.00219.06           C
ATOM   1257  CG  ASN A 160      -3.096   8.106  69.970  1.00219.06           C
ATOM   1258  OD1 ASN A 160      -2.493   7.051  69.783  1.00219.06           O
ATOM   1259  ND2 ASN A 160      -4.402   8.145  70.224  1.00219.06           N
ATOM   1260  N   TRP A 161       0.650  10.830  68.295  1.00115.07           N
ATOM   1261  CA  TRP A 161       1.390  12.075  68.171  1.00115.07           C
ATOM   1262  C   TRP A 161       0.819  12.781  66.940  1.00115.07           C
ATOM   1263  O   TRP A 161       1.455  12.815  65.877  1.00115.07           O
ATOM   1264  CB  TRP A 161       2.891  11.788  67.999  1.00 98.77           C
ATOM   1265  CG  TRP A 161       3.558  11.308  69.263  1.00 98.77           C
ATOM   1266  CD1 TRP A 161       3.377  11.807  70.523  1.00 98.77           C
ATOM   1267  CD2 TRP A 161       4.538  10.276  69.383  1.00 98.77           C
ATOM   1268  NE1 TRP A 161       4.185  11.151  71.421  1.00 98.77           N
ATOM   1269  CE2 TRP A 161       4.909  10.202  70.749  1.00 98.77           C
ATOM   1270  CE3 TRP A 161       5.140   9.402  68.475  1.00 98.77           C
ATOM   1271  CZ2 TRP A 161       5.856   9.294  71.226  1.00 98.77           C
ATOM   1272  CZ3 TRP A 161       6.084   8.495  68.949  1.00 98.77           C
ATOM   1273  CH2 TRP A 161       6.430   8.449  70.315  1.00 98.77           C
ATOM   1274  N   THR A 162      -0.386  13.336  67.103  1.00 80.51           N
ATOM   1275  CA  THR A 162      -1.116  14.016  66.025  1.00 80.51           C
ATOM   1276  C   THR A 162      -0.536  15.361  65.563  1.00 80.51           C
ATOM   1277  O   THR A 162      -0.772  15.800  64.432  1.00 80.51           O
ATOM   1278  CB  THR A 162      -2.592  14.239  66.431  1.00177.13           C
ATOM   1279  OG1 THR A 162      -3.169  12.997  66.849  1.00177.13           O
ATOM   1280  CG2 THR A 162      -3.394  14.765  65.260  1.00177.13           C
ATOM   1281  N   TYR A 163       0.235  16.002  66.431  1.00 80.56           N
ATOM   1282  CA  TYR A 163       0.819  17.299  66.122  1.00 80.56           C
ATOM   1283  C   TYR A 163       2.318  17.249  66.364  1.00 80.56           C
ATOM   1284  O   TYR A 163       2.761  17.352  67.504  1.00 80.56           O
ATOM   1285  CB  TYR A 163       0.173  18.352  67.031  1.00 89.68           C
ATOM   1286  CG  TYR A 163       0.535  19.799  66.762  1.00 89.68           C
ATOM   1287  CD1 TYR A 163       0.288  20.386  65.517  1.00 89.68           C
ATOM   1288  CD2 TYR A 163       1.065  20.602  67.774  1.00 89.68           C
ATOM   1289  CE1 TYR A 163       0.556  21.739  65.288  1.00 89.68           C
ATOM   1290  CE2 TYR A 163       1.335  21.954  67.555  1.00 89.68           C
ATOM   1291  CZ  TYR A 163       1.078  22.511  66.311  1.00 89.68           C
ATOM   1292  OH  TYR A 163       1.345  23.837  66.091  1.00 89.68           O
ATOM   1293  N   VAL A 164       3.100  17.078  65.303  1.00 91.49           N
ATOM   1294  CA  VAL A 164       4.560  17.036  65.438  1.00 91.49           C
ATOM   1295  C   VAL A 164       5.235  17.942  64.415  1.00 91.49           C
ATOM   1296  O   VAL A 164       4.622  18.320  63.408  1.00 91.49           O
ATOM   1297  CB  VAL A 164       5.113  15.604  65.286  1.00 80.61           C
ATOM   1298  CG1 VAL A 164       4.658  14.761  66.443  1.00 80.61           C
ATOM   1299  CG2 VAL A 164       4.635  14.984  63.987  1.00 80.61           C
ATOM   1300  N   SER A 165       6.488  18.300  64.685  1.00103.12           N
ATOM   1301  CA  SER A 165       7.247  19.181  63.798  1.00103.12           C
ATOM   1302  C   SER A 165       8.259  18.410  62.964  1.00103.12           C
ATOM   1303  O   SER A 165       8.785  17.387  63.399  1.00103.12           O
ATOM   1304  CB  SER A 165       7.983  20.262  64.610  1.00113.18           C
ATOM   1305  OG  SER A 165       7.112  21.282  65.077  1.00113.18           O
ATOM   1306  N   THR A 166       8.535  18.906  61.764  1.00 77.91           N
ATOM   1307  CA  THR A 166       9.492  18.246  60.901  1.00 77.91           C
ATOM   1308  C   THR A 166      10.617  19.165  60.450  1.00 77.91           C
ATOM   1309  O   THR A 166      10.407  20.337  60.184  1.00 77.91           O
ATOM   1310  CB  THR A 166       8.816  17.667  59.644  1.00 79.58           C
ATOM   1311  OG1 THR A 166       8.437  18.725  58.753  1.00 79.58           O
ATOM   1312  CG2 THR A 166       7.599  16.859  60.042  1.00 79.58           C
ATOM   1313  N   VAL A 167      11.819  18.610  60.380  1.00 63.62           N
ATOM   1314  CA  VAL A 167      12.996  19.328  59.924  1.00 63.62           C
ATOM   1315  C   VAL A 167      13.752  18.322  59.048  1.00 63.62           C
ATOM   1316  O   VAL A 167      14.074  17.214  59.484  1.00 63.62           O
ATOM   1317  CB  VAL A 167      13.841  19.837  61.124  1.00 76.66           C
ATOM   1318  CG1 VAL A 167      13.598  18.979  62.340  1.00 76.66           C
ATOM   1319  CG2 VAL A 167      15.310  19.857  60.765  1.00 76.66           C
ATOM   1320  N   ALA A 168      14.004  18.707  57.801  1.00 74.94           N
ATOM   1321  CA  ALA A 168      14.657  17.827  56.848  1.00 74.94           C
ATOM   1322  C   ALA A 168      15.858  18.422  56.129  1.00 74.94           C
ATOM   1323  O   ALA A 168      15.821  19.567  55.693  1.00 74.94           O
ATOM   1324  CB  ALA A 168      13.639  17.383  55.821  1.00 66.06           C
ATOM   1325  N   SER A 169      16.918  17.630  55.977  1.00 76.10           N
ATOM   1326  CA  SER A 169      18.113  18.092  55.276  1.00 76.10           C
ATOM   1327  C   SER A 169      17.739  18.647  53.922  1.00 76.10           C
ATOM   1328  O   SER A 169      16.804  18.178  53.289  1.00 76.10           O
ATOM   1329  CB  SER A 169      19.097  16.945  55.048  1.00 87.44           C
ATOM   1330  OG  SER A 169      19.749  16.569  56.239  1.00 87.44           O
ATOM   1331  N   GLU A 170      18.459  19.659  53.479  1.00 91.83           N
ATOM   1332  CA  GLU A 170      18.195  20.201  52.161  1.00 91.83           C
ATOM   1333  C   GLU A 170      18.841  19.117  51.301  1.00 91.83           C
ATOM   1334  O   GLU A 170      19.736  18.409  51.779  1.00 91.83           O
ATOM   1335  CB  GLU A 170      18.915  21.543  51.986  1.00179.31           C
ATOM   1336  CG  GLU A 170      18.338  22.458  50.910  1.00179.31           C
ATOM   1337  CD  GLU A 170      18.951  23.855  50.939  1.00179.31           C
ATOM   1338  OE1 GLU A 170      20.151  23.991  50.610  1.00179.31           O
ATOM   1339  OE2 GLU A 170      18.233  24.818  51.299  1.00179.31           O
ATOM   1340  N   GLY A 171      18.388  18.961  50.061  1.00114.06           N
ATOM   1341  CA  GLY A 171      18.968  17.943  49.201  1.00114.06           C
ATOM   1342  C   GLY A 171      18.025  16.791  48.932  1.00114.06           C
ATOM   1343  O   GLY A 171      17.268  16.387  49.812  1.00114.06           O
ATOM   1344  N   ASP A 172      18.086  16.256  47.716  1.00 96.43           N
ATOM   1345  CA  ASP A 172      17.224  15.158  47.300  1.00 96.43           C
ATOM   1346  C   ASP A 172      16.902  14.118  48.355  1.00 96.43           C
ATOM   1347  O   ASP A 172      15.843  13.494  48.297  1.00 96.43           O
ATOM   1348  CB  ASP A 172      17.808  14.443  46.092  1.00108.85           C
ATOM   1349  CG  ASP A 172      17.794  15.290  44.875  1.00108.85           C
ATOM   1350  OD1 ASP A 172      18.817  15.947  44.609  1.00108.85           O
ATOM   1351  OD2 ASP A 172      16.748  15.310  44.195  1.00108.85           O
ATOM   1352  N   TYR A 173      17.796  13.906  49.315  1.00 67.46           N
ATOM   1353  CA  TYR A 173      17.508  12.898  50.323  1.00 67.46           C
ATOM   1354  C   TYR A 173      16.440  13.337  51.298  1.00 67.46           C
ATOM   1355  O   TYR A 173      15.373  12.729  51.373  1.00 67.46           O
ATOM   1356  CB  TYR A 173      18.751  12.520  51.122  1.00 68.58           C
ATOM   1357  CG  TYR A 173      18.399  11.584  52.268  1.00 68.58           C
ATOM   1358  CD1 TYR A 173      17.986  10.284  52.029  1.00 68.58           C
ATOM   1359  CD2 TYR A 173      18.420  12.026  53.584  1.00 68.58           C
ATOM   1360  CE1 TYR A 173      17.604   9.460  53.058  1.00 68.58           C
ATOM   1361  CE2 TYR A 173      18.036  11.207  54.619  1.00 68.58           C
ATOM   1362  CZ  TYR A 173      17.629   9.926  54.351  1.00 68.58           C
ATOM   1363  OH  TYR A 173      17.240   9.114  55.391  1.00 68.58           O
ATOM   1364  N   GLY A 174      16.753  14.389  52.049  1.00 77.40           N
ATOM   1365  CA  GLY A 174      15.843  14.908  53.048  1.00 77.40           C
ATOM   1366  C   GLY A 174      14.566  15.422  52.444  1.00 77.40           C
ATOM   1367  O   GLY A 174      13.478  15.118  52.927  1.00 77.40           O
ATOM   1368  N   GLU A 175      14.688  16.201  51.381  1.00 89.16           N
ATOM   1369  CA  GLU A 175      13.510  16.753  50.740  1.00 89.16           C
ATOM   1370  C   GLU A 175      12.496  15.678  50.367  1.00 89.16           C
ATOM   1371  O   GLU A 175      11.440  15.585  51.000  1.00 89.16           O
ATOM   1372  CB  GLU A 175      13.921  17.558  49.509  1.00157.12           C
ATOM   1373  CG  GLU A 175      14.669  18.837  49.858  1.00157.12           C
ATOM   1374  CD  GLU A 175      15.226  19.547  48.645  1.00157.12           C
ATOM   1375  OE1 GLU A 175      14.453  19.816  47.704  1.00157.12           O
ATOM   1376  OE2 GLU A 175      16.439  19.842  48.635  1.00157.12           O
ATOM   1377  N   THR A 176      12.827  14.863  49.361  1.00 64.38           N
ATOM   1378  CA  THR A 176      11.943  13.795  48.878  1.00 64.38           C
ATOM   1379  C   THR A 176      11.499  12.879  50.008  1.00 64.38           C
ATOM   1380  O   THR A 176      10.350  12.421  50.036  1.00 64.38           O
ATOM   1381  CB  THR A 176      12.636  12.915  47.822  1.00 84.47           C
ATOM   1382  OG1 THR A 176      13.684  12.158  48.450  1.00 84.47           O
ATOM   1383  CG2 THR A 176      13.221  13.771  46.703  1.00 84.47           C
ATOM   1384  N   GLY A 177      12.429  12.607  50.923  1.00 61.62           N
ATOM   1385  CA  GLY A 177      12.146  11.745  52.048  1.00 61.62           C
ATOM   1386  C   GLY A 177      11.116  12.349  52.976  1.00 61.62           C
ATOM   1387  O   GLY A 177      10.379  11.640  53.645  1.00 61.62           O
ATOM   1388  N   ILE A 178      11.047  13.664  53.039  1.00 76.07           N
ATOM   1389  CA  ILE A 178      10.069  14.246  53.922  1.00 76.07           C
ATOM   1390  C   ILE A 178       8.766  14.393  53.176  1.00 76.07           C
ATOM   1391  O   ILE A 178       7.701  14.188  53.747  1.00 76.07           O
ATOM   1392  CB  ILE A 178      10.537  15.593  54.459  1.00 56.82           C
ATOM   1393  CG1 ILE A 178      10.517  15.555  55.988  1.00 56.82           C
ATOM   1394  CG2 ILE A 178       9.681  16.698  53.923  1.00 56.82           C
ATOM   1395  CD1 ILE A 178       9.265  14.988  56.576  1.00 56.82           C
ATOM   1396  N   GLU A 179       8.846  14.739  51.894  1.00 88.66           N
ATOM   1397  CA  GLU A 179       7.640  14.891  51.078  1.00 88.66           C
ATOM   1398  C   GLU A 179       6.885  13.593  51.155  1.00 88.66           C
ATOM   1399  O   GLU A 179       5.667  13.548  50.999  1.00 88.66           O
ATOM   1400  CB  GLU A 179       7.985  15.168  49.624  1.00157.06           C
ATOM   1401  CG  GLU A 179       8.437  16.569  49.361  1.00157.06           C
ATOM   1402  CD  GLU A 179       8.626  16.803  47.893  1.00157.06           C
ATOM   1403  OE1 GLU A 179       7.680  16.489  47.137  1.00157.06           O
ATOM   1404  OE2 GLU A 179       9.710  17.294  47.499  1.00157.06           O
ATOM   1405  N   ALA A 180       7.639  12.530  51.392  1.00 88.01           N
ATOM   1406  CA  ALA A 180       7.074  11.206  51.516  1.00 88.01           C
ATOM   1407  C   ALA A 180       6.364  11.144  52.863  1.00 88.01           C
ATOM   1408  O   ALA A 180       5.225  10.710  52.954  1.00 88.01           O
ATOM   1409  CB  ALA A 180       8.180  10.169  51.438  1.00 71.76           C
ATOM   1410  N   PHE A 181       7.034  11.587  53.913  1.00 72.83           N
ATOM   1411  CA  PHE A 181       6.415  11.568  55.218  1.00 72.83           C
ATOM   1412  C   PHE A 181       5.231  12.522  55.267  1.00 72.83           C
ATOM   1413  O   PHE A 181       4.203  12.198  55.848  1.00 72.83           O
ATOM   1414  CB  PHE A 181       7.412  11.975  56.281  1.00 60.61           C
ATOM   1415  CG  PHE A 181       6.803  12.165  57.630  1.00 60.61           C
ATOM   1416  CD1 PHE A 181       6.352  11.075  58.356  1.00 60.61           C
ATOM   1417  CD2 PHE A 181       6.724  13.434  58.194  1.00 60.61           C
ATOM   1418  CE1 PHE A 181       5.840  11.241  59.631  1.00 60.61           C
ATOM   1419  CE2 PHE A 181       6.216  13.616  59.459  1.00 60.61           C
ATOM   1420  CZ  PHE A 181       5.772  12.516  60.188  1.00 60.61           C
ATOM   1421  N   GLU A 182       5.383  13.702  54.673  1.00 86.56           N
ATOM   1422  CA  GLU A 182       4.315  14.687  54.670  1.00 86.56           C
ATOM   1423  C   GLU A 182       2.992  14.051  54.244  1.00 86.56           C
ATOM   1424  O   GLU A 182       1.992  14.181  54.948  1.00 86.56           O
ATOM   1425  CB  GLU A 182       4.659  15.845  53.740  1.00162.42           C
ATOM   1426  CG  GLU A 182       5.892  16.623  54.150  1.00162.42           C
ATOM   1427  CD  GLU A 182       6.077  17.885  53.325  1.00162.42           C
ATOM   1428  OE1 GLU A 182       6.093  17.791  52.078  1.00162.42           O
ATOM   1429  OE2 GLU A 182       6.208  18.973  53.922  1.00162.42           O
ATOM   1430  N   GLN A 183       2.986  13.361  53.099  1.00 87.12           N
ATOM   1431  CA  GLN A 183       1.780  12.689  52.590  1.00 87.12           C
ATOM   1432  C   GLN A 183       1.255  11.647  53.581  1.00 87.12           C
ATOM   1433  O   GLN A 183       0.132  11.737  54.069  1.00 87.12           O
ATOM   1434  CB  GLN A 183       2.070  11.988  51.262  1.00203.35           C
ATOM   1435  CG  GLN A 183       2.255  12.904  50.075  1.00203.35           C
ATOM   1436  CD  GLN A 183       2.611  12.129  48.820  1.00203.35           C
ATOM   1437  OE1 GLN A 183       1.910  11.188  48.438  1.00203.35           O
ATOM   1438  NE2 GLN A 183       3.707  12.516  48.174  1.00203.35           N
ATOM   1439  N   GLU A 184       2.075  10.648  53.874  1.00 88.91           N
ATOM   1440  CA  GLU A 184       1.680   9.601  54.802  1.00 88.91           C
ATOM   1441  C   GLU A 184       1.249  10.210  56.126  1.00 88.91           C
ATOM   1442  O   GLU A 184       0.532   9.578  56.892  1.00 88.91           O
ATOM   1443  CB  GLU A 184       2.839   8.623  55.037  1.00131.90           C
ATOM   1444  CG  GLU A 184       3.322   7.897  53.782  1.00131.90           C
ATOM   1445  CD  GLU A 184       2.212   7.124  53.086  1.00131.90           C
ATOM   1446  OE1 GLU A 184       1.556   6.296  53.758  1.00131.90           O
ATOM   1447  OE2 GLU A 184       1.996   7.342  51.870  1.00131.90           O
ATOM   1448  N   ALA A 185       1.686  11.437  56.389  1.00 97.81           N
ATOM   1449  CA  ALA A 185       1.353  12.123  57.630  1.00 97.81           C
ATOM   1450  C   ALA A 185      -0.098  12.579  57.637  1.00 97.81           C
ATOM   1451  O   ALA A 185      -0.820  12.343  58.607  1.00 97.81           O
ATOM   1452  CB  ALA A 185       2.267  13.314  57.823  1.00119.47           C
ATOM   1453  N   ARG A 186      -0.512  13.240  56.553  1.00121.11           N
ATOM   1454  CA  ARG A 186      -1.881  13.733  56.407  1.00121.11           C
ATOM   1455  C   ARG A 186      -2.843  12.561  56.497  1.00121.11           C
ATOM   1456  O   ARG A 186      -3.781  12.577  57.292  1.00121.11           O
ATOM   1457  CB  ARG A 186      -2.074  14.426  55.052  1.00172.27           C
ATOM   1458  CG  ARG A 186      -1.192  15.643  54.820  1.00172.27           C
ATOM   1459  CD  ARG A 186      -1.412  16.241  53.425  1.00172.27           C
ATOM   1460  NE  ARG A 186      -0.462  17.316  53.115  1.00172.27           N
ATOM   1461  CZ  ARG A 186      -0.429  17.996  51.968  1.00172.27           C
ATOM   1462  NH1 ARG A 186      -1.296  17.724  51.001  1.00172.27           N
ATOM   1463  NH2 ARG A 186       0.475  18.951  51.785  1.00172.27           N
ATOM   1464  N   LEU A 187      -2.582  11.538  55.689  1.00 82.37           N
ATOM   1465  CA  LEU A 187      -3.424  10.344  55.631  1.00 82.37           C
ATOM   1466  C   LEU A 187      -3.769   9.663  56.955  1.00 82.37           C
ATOM   1467  O   LEU A 187      -4.779   8.960  57.045  1.00 82.37           O
ATOM   1468  CB  LEU A 187      -2.804   9.310  54.685  1.00124.29           C
ATOM   1469  CG  LEU A 187      -2.383   9.803  53.294  1.00124.29           C
ATOM   1470  CD1 LEU A 187      -2.203   8.596  52.381  1.00124.29           C
ATOM   1471  CD2 LEU A 187      -3.426  10.746  52.700  1.00124.29           C
ATOM   1472  N   ARG A 188      -2.945   9.860  57.979  1.00 71.54           N
ATOM   1473  CA  ARG A 188      -3.200   9.231  59.274  1.00 71.54           C
ATOM   1474  C   ARG A 188      -3.612  10.286  60.286  1.00 71.54           C
ATOM   1475  O   ARG A 188      -3.484  10.088  61.502  1.00 71.54           O
ATOM   1476  CB  ARG A 188      -1.949   8.477  59.760  1.00107.00           C
ATOM   1477  CG  ARG A 188      -1.635   7.216  58.949  1.00107.00           C
ATOM   1478  CD  ARG A 188      -0.141   6.903  58.894  1.00107.00           C
ATOM   1479  NE  ARG A 188       0.255   6.287  57.620  1.00107.00           N
ATOM   1480  CZ  ARG A 188       0.084   5.004  57.309  1.00107.00           C
ATOM   1481  NH1 ARG A 188      -0.478   4.172  58.183  1.00107.00           N
ATOM   1482  NH2 ARG A 188       0.474   4.553  56.122  1.00107.00           N
ATOM   1483  N   ASN A 189      -4.120  11.406  59.766  1.00107.78           N
ATOM   1484  CA  ASN A 189      -4.566  12.541  60.577  1.00107.78           C
ATOM   1485  C   ASN A 189      -3.476  13.022  61.529  1.00107.78           C
ATOM   1486  O   ASN A 189      -3.598  12.918  62.759  1.00107.78           O
ATOM   1487  CB  ASN A 189      -5.839  12.189  61.360  1.00118.78           C
ATOM   1488  CG  ASN A 189      -7.040  11.969  60.450  1.00118.78           C
ATOM   1489  OD1 ASN A 189      -7.328  12.788  59.570  1.00118.78           O
ATOM   1490  ND2 ASN A 189      -7.749  10.860  60.659  1.00118.78           N
ATOM   1491  N   ILE A 190      -2.402  13.539  60.931  1.00127.42           N
ATOM   1492  CA  ILE A 190      -1.257  14.067  61.663  1.00127.42           C
ATOM   1493  C   ILE A 190      -0.936  15.442  61.076  1.00127.42           C
ATOM   1494  O   ILE A 190      -0.600  15.569  59.893  1.00127.42           O
ATOM   1495  CB  ILE A 190      -0.027  13.123  61.540  1.00 77.69           C
ATOM   1496  CG1 ILE A 190      -0.393  11.729  62.068  1.00 77.69           C
ATOM   1497  CG2 ILE A 190       1.131  13.666  62.350  1.00 77.69           C
ATOM   1498  CD1 ILE A 190       0.687  10.696  61.945  1.00 77.69           C
ATOM   1499  N   CYS A 191      -1.077  16.470  61.912  1.00100.06           N
ATOM   1500  CA  CYS A 191      -0.823  17.848  61.503  1.00100.06           C
ATOM   1501  C   CYS A 191       0.618  18.217  61.797  1.00100.06           C
ATOM   1502  O   CYS A 191       1.146  17.953  62.890  1.00100.06           O
ATOM   1503  CB  CYS A 191      -1.748  18.820  62.243  1.00138.06           C
ATOM   1504  SG  CYS A 191      -3.539  18.590  61.978  1.00138.06           S
ATOM   1505  N   ILE A 192       1.248  18.834  60.806  1.00 97.97           N
ATOM   1506  CA  ILE A 192       2.633  19.235  60.935  1.00 97.97           C
ATOM   1507  C   ILE A 192       2.736  20.660  61.432  1.00 97.97           C
ATOM   1508  O   ILE A 192       2.393  21.614  60.726  1.00 97.97           O
ATOM   1509  CB  ILE A 192       3.392  19.061  59.587  1.00133.42           C
ATOM   1510  CG1 ILE A 192       3.794  17.589  59.431  1.00133.42           C
ATOM   1511  CG2 ILE A 192       4.617  19.967  59.529  1.00133.42           C
ATOM   1512  CD1 ILE A 192       4.611  17.278  58.196  1.00133.42           C
ATOM   1513  N   ALA A 193       3.207  20.775  62.671  1.00 89.08           N
ATOM   1514  CA  ALA A 193       3.391  22.052  63.347  1.00 89.08           C
ATOM   1515  C   ALA A 193       4.200  23.020  62.486  1.00 89.08           C
ATOM   1516  O   ALA A 193       3.643  23.790  61.698  1.00 89.08           O
ATOM   1517  CB  ALA A 193       4.088  21.819  64.673  1.00 50.48           C
ATOM   1518  N   THR A 194       5.516  22.984  62.644  1.00102.20           N
ATOM   1519  CA  THR A 194       6.380  23.844  61.858  1.00102.20           C
ATOM   1520  C   THR A 194       7.223  22.964  60.949  1.00102.20           C
ATOM   1521  O   THR A 194       7.788  21.971  61.391  1.00102.20           O
ATOM   1522  CB  THR A 194       7.300  24.682  62.752  1.00133.95           C
ATOM   1523  OG1 THR A 194       8.093  25.555  61.936  1.00133.95           O
ATOM   1524  CG2 THR A 194       8.206  23.778  63.569  1.00133.95           C
ATOM   1525  N   ALA A 195       7.288  23.323  59.674  1.00 90.23           N
ATOM   1526  CA  ALA A 195       8.055  22.557  58.707  1.00 90.23           C
ATOM   1527  C   ALA A 195       9.442  23.157  58.550  1.00 90.23           C
ATOM   1528  O   ALA A 195       9.631  24.082  57.759  1.00 90.23           O
ATOM   1529  CB  ALA A 195       7.335  22.549  57.360  1.00135.39           C
ATOM   1530  N   GLU A 196      10.407  22.628  59.300  1.00 97.47           N
ATOM   1531  CA  GLU A 196      11.792  23.102  59.257  1.00 97.47           C
ATOM   1532  C   GLU A 196      12.673  22.371  58.248  1.00 97.47           C
ATOM   1533  O   GLU A 196      12.418  21.216  57.906  1.00 97.47           O
ATOM   1534  CB  GLU A 196      12.428  22.981  60.642  1.00153.64           C
ATOM   1535  CG  GLU A 196      11.854  23.942  61.641  1.00153.64           C
ATOM   1536  CD  GLU A 196      11.621  25.292  61.018  1.00153.64           C
ATOM   1537  OE1 GLU A 196      12.541  25.794  60.336  1.00153.64           O
ATOM   1538  OE2 GLU A 196      10.519  25.848  61.203  1.00153.64           O
ATOM   1539  N   LYS A 197      13.707  23.057  57.767  1.00100.89           N
ATOM   1540  CA  LYS A 197      14.638  22.452  56.828  1.00100.89           C
ATOM   1541  C   LYS A 197      15.960  23.212  56.828  1.00100.89           C
ATOM   1542  O   LYS A 197      15.986  24.412  56.596  1.00100.89           O
ATOM   1543  CB  LYS A 197      14.043  22.417  55.420  1.00115.37           C
ATOM   1544  CG  LYS A 197      14.316  23.630  54.597  1.00115.37           C
ATOM   1545  CD  LYS A 197      14.241  23.293  53.129  1.00115.37           C
ATOM   1546  CE  LYS A 197      14.831  24.414  52.286  1.00115.37           C
ATOM   1547  NZ  LYS A 197      14.778  24.098  50.832  1.00115.37           N
ATOM   1548  N   VAL A 198      17.052  22.507  57.112  1.00 97.81           N
ATOM   1549  CA  VAL A 198      18.385  23.103  57.145  1.00 97.81           C
ATOM   1550  C   VAL A 198      18.980  23.094  55.743  1.00 97.81           C
ATOM   1551  O   VAL A 198      18.266  22.809  54.786  1.00 97.81           O
ATOM   1552  CB  VAL A 198      19.304  22.308  58.040  1.00 67.85           C
ATOM   1553  CG1 VAL A 198      18.646  22.104  59.376  1.00 67.85           C
ATOM   1554  CG2 VAL A 198      19.637  20.990  57.374  1.00 67.85           C
ATOM   1555  N   GLY A 199      20.276  23.382  55.614  1.00157.62           N
ATOM   1556  CA  GLY A 199      20.869  23.396  54.286  1.00157.62           C
ATOM   1557  C   GLY A 199      22.379  23.338  54.101  1.00157.62           C
ATOM   1558  O   GLY A 199      23.106  22.736  54.896  1.00157.62           O
ATOM   1559  N   ARG A 200      22.833  23.977  53.019  1.00194.62           N
ATOM   1560  CA  ARG A 200      24.244  24.038  52.633  1.00194.62           C
ATOM   1561  C   ARG A 200      25.003  25.167  53.322  1.00194.62           C
ATOM   1562  O   ARG A 200      24.417  26.188  53.687  1.00194.62           O
ATOM   1563  CB  ARG A 200      24.364  24.244  51.123  1.00188.56           C
ATOM   1564  CG  ARG A 200      23.649  23.224  50.270  1.00188.56           C
ATOM   1565  CD  ARG A 200      23.815  23.579  48.808  1.00188.56           C
ATOM   1566  NE  ARG A 200      23.235  22.577  47.925  1.00188.56           N
ATOM   1567  CZ  ARG A 200      23.318  22.622  46.601  1.00188.56           C
ATOM   1568  NH1 ARG A 200      23.959  23.625  46.014  1.00188.56           N
ATOM   1569  NH2 ARG A 200      22.764  21.665  45.864  1.00188.56           N
ATOM   1570  N   SER A 201      26.315  24.983  53.464  1.00353.97           N
ATOM   1571  CA  SER A 201      27.198  25.968  54.094  1.00353.97           C
ATOM   1572  C   SER A 201      26.577  26.547  55.362  1.00353.97           C
ATOM   1573  O   SER A 201      26.930  27.645  55.795  1.00353.97           O
ATOM   1574  CB  SER A 201      27.528  27.100  53.106  1.00151.10           C
ATOM   1575  OG  SER A 201      28.450  28.032  53.654  1.00151.10           O
ATOM   1576  N   ASN A 202      25.653  25.796  55.953  1.00211.68           N
ATOM   1577  CA  ASN A 202      24.982  26.231  57.168  1.00211.68           C
ATOM   1578  C   ASN A 202      25.910  26.154  58.374  1.00211.68           C
ATOM   1579  O   ASN A 202      26.679  25.202  58.528  1.00211.68           O
ATOM   1580  CB  ASN A 202      23.729  25.384  57.421  1.00309.96           C
ATOM   1581  CG  ASN A 202      22.563  25.775  56.523  1.00309.96           C
ATOM   1582  OD1 ASN A 202      22.669  25.748  55.299  1.00309.96           O
ATOM   1583  ND2 ASN A 202      21.443  26.140  57.136  1.00309.96           N
ATOM   1584  N   ILE A 203      25.827  27.172  59.224  1.00157.44           N
ATOM   1585  CA  ILE A 203      26.643  27.250  60.425  1.00157.44           C
ATOM   1586  C   ILE A 203      25.719  27.080  61.623  1.00157.44           C
ATOM   1587  O   ILE A 203      24.572  26.669  61.473  1.00157.44           O
ATOM   1588  CB  ILE A 203      27.358  28.624  60.538  1.00206.55           C
ATOM   1589  CG1 ILE A 203      27.847  29.095  59.161  1.00206.55           C
ATOM   1590  CG2 ILE A 203      28.545  28.511  61.489  1.00206.55           C
ATOM   1591  CD1 ILE A 203      26.760  29.673  58.261  1.00206.55           C
ATOM   1592  N   ARG A 204      26.223  27.410  62.806  1.00171.97           N
ATOM   1593  CA  ARG A 204      25.451  27.298  64.038  1.00171.97           C
ATOM   1594  C   ARG A 204      24.136  28.097  64.007  1.00171.97           C
ATOM   1595  O   ARG A 204      23.061  27.559  64.294  1.00171.97           O
ATOM   1596  CB  ARG A 204      26.302  27.770  65.227  1.00203.94           C
ATOM   1597  CG  ARG A 204      27.658  27.077  65.373  1.00203.94           C
ATOM   1598  CD  ARG A 204      28.396  27.588  66.609  1.00203.94           C
ATOM   1599  NE  ARG A 204      29.653  26.884  66.854  1.00203.94           N
ATOM   1600  CZ  ARG A 204      30.411  27.058  67.935  1.00203.94           C
ATOM   1601  NH1 ARG A 204      30.041  27.915  68.879  1.00203.94           N
ATOM   1602  NH2 ARG A 204      31.538  26.373  68.077  1.00203.94           N
ATOM   1603  N   LYS A 205      24.231  29.379  63.655  1.00230.99           N
ATOM   1604  CA  LYS A 205      23.076  30.279  63.607  1.00230.99           C
ATOM   1605  C   LYS A 205      21.843  29.772  62.863  1.00230.99           C
ATOM   1606  O   LYS A 205      20.716  30.066  63.262  1.00230.99           O
ATOM   1607  CB  LYS A 205      23.488  31.637  63.025  1.00285.88           C
ATOM   1608  CG  LYS A 205      24.425  32.437  63.918  1.00285.88           C
ATOM   1609  CD  LYS A 205      24.739  33.800  63.317  1.00285.88           C
ATOM   1610  CE  LYS A 205      25.684  34.592  64.210  1.00285.88           C
ATOM   1611  NZ  LYS A 205      26.006  35.932  63.645  1.00285.88           N
ATOM   1612  N   SER A 206      22.040  29.024  61.784  1.00103.58           N
ATOM   1613  CA  SER A 206      20.899  28.517  61.033  1.00103.58           C
ATOM   1614  C   SER A 206      20.317  27.266  61.694  1.00103.58           C
ATOM   1615  O   SER A 206      19.147  26.939  61.507  1.00103.58           O
ATOM   1616  CB  SER A 206      21.298  28.224  59.587  1.00 96.16           C
ATOM   1617  OG  SER A 206      20.168  28.346  58.735  1.00 96.16           O
ATOM   1618  N   TYR A 207      21.139  26.569  62.469  1.00 89.95           N
ATOM   1619  CA  TYR A 207      20.683  25.385  63.170  1.00 89.95           C
ATOM   1620  C   TYR A 207      19.938  25.822  64.410  1.00 89.95           C
ATOM   1621  O   TYR A 207      18.871  25.285  64.713  1.00 89.95           O
ATOM   1622  CB  TYR A 207      21.856  24.465  63.551  1.00104.62           C
ATOM   1623  CG  TYR A 207      22.284  23.577  62.405  1.00104.62           C
ATOM   1624  CD1 TYR A 207      23.170  24.040  61.436  1.00104.62           C
ATOM   1625  CD2 TYR A 207      21.709  22.315  62.219  1.00104.62           C
ATOM   1626  CE1 TYR A 207      23.467  23.281  60.311  1.00104.62           C
ATOM   1627  CE2 TYR A 207      21.996  21.552  61.092  1.00104.62           C
ATOM   1628  CZ  TYR A 207      22.875  22.047  60.143  1.00104.62           C
ATOM   1629  OH  TYR A 207      23.149  21.334  59.004  1.00104.62           O
ATOM   1630  N   ASP A 208      20.501  26.793  65.130  1.00118.56           N
ATOM   1631  CA  ASP A 208      19.854  27.311  66.334  1.00118.56           C
ATOM   1632  C   ASP A 208      18.524  27.890  65.888  1.00118.56           C
ATOM   1633  O   ASP A 208      17.488  27.661  66.521  1.00118.56           O
ATOM   1634  CB  ASP A 208      20.702  28.403  66.986  1.00171.13           C
ATOM   1635  CG  ASP A 208      21.847  27.841  67.805  1.00171.13           C
ATOM   1636  OD1 ASP A 208      21.570  27.075  68.757  1.00171.13           O
ATOM   1637  OD2 ASP A 208      23.017  28.169  67.501  1.00171.13           O
ATOM   1638  N   SER A 209      18.576  28.633  64.782  1.00121.00           N
ATOM   1639  CA  SER A 209      17.402  29.250  64.167  1.00121.00           C
ATOM   1640  C   SER A 209      16.302  28.191  64.011  1.00121.00           C
ATOM   1641  O   SER A 209      15.128  28.437  64.285  1.00121.00           O
ATOM   1642  CB  SER A 209      17.791  29.815  62.798  1.00151.83           C
ATOM   1643  OG  SER A 209      16.652  30.168  62.038  1.00151.83           O
ATOM   1644  N   VAL A 210      16.703  27.007  63.567  1.00107.76           N
ATOM   1645  CA  VAL A 210      15.785  25.895  63.389  1.00107.76           C
ATOM   1646  C   VAL A 210      15.280  25.420  64.744  1.00107.76           C
ATOM   1647  O   VAL A 210      14.122  25.038  64.885  1.00107.76           O
ATOM   1648  CB  VAL A 210      16.489  24.723  62.695  1.00 91.14           C
ATOM   1649  CG1 VAL A 210      15.583  23.499  62.678  1.00 91.14           C
ATOM   1650  CG2 VAL A 210      16.891  25.133  61.295  1.00 91.14           C
ATOM   1651  N   ILE A 211      16.161  25.428  65.737  1.00108.85           N
ATOM   1652  CA  ILE A 211      15.775  24.999  67.066  1.00108.85           C
ATOM   1653  C   ILE A 211      14.773  26.003  67.594  1.00108.85           C
ATOM   1654  O   ILE A 211      13.722  25.629  68.121  1.00108.85           O
ATOM   1655  CB  ILE A 211      16.973  24.946  68.025  1.00 94.52           C
ATOM   1656  CG1 ILE A 211      18.004  23.941  67.527  1.00 94.52           C
ATOM   1657  CG2 ILE A 211      16.506  24.485  69.398  1.00 94.52           C
ATOM   1658  CD1 ILE A 211      17.493  22.520  67.566  1.00 94.52           C
ATOM   1659  N   ARG A 212      15.101  27.284  67.449  1.00121.86           N
ATOM   1660  CA  ARG A 212      14.209  28.331  67.915  1.00121.86           C
ATOM   1661  C   ARG A 212      12.817  27.986  67.418  1.00121.86           C
ATOM   1662  O   ARG A 212      11.909  27.729  68.210  1.00121.86           O
ATOM   1663  CB  ARG A 212      14.601  29.708  67.352  1.00167.56           C
ATOM   1664  CG  ARG A 212      15.985  30.222  67.723  1.00167.56           C
ATOM   1665  CD  ARG A 212      16.159  31.721  67.399  1.00167.56           C
ATOM   1666  NE  ARG A 212      15.777  32.087  66.031  1.00167.56           N
ATOM   1667  CZ  ARG A 212      14.549  32.450  65.653  1.00167.56           C
ATOM   1668  NH1 ARG A 212      13.562  32.501  66.539  1.00167.56           N
ATOM   1669  NH2 ARG A 212      14.304  32.767  64.384  1.00167.56           N
ATOM   1670  N   GLU A 213      12.670  27.955  66.094  1.00 99.76           N
ATOM   1671  CA  GLU A 213      11.386  27.682  65.465  1.00 99.76           C
ATOM   1672  C   GLU A 213      10.739  26.384  65.901  1.00 99.76           C
ATOM   1673  O   GLU A 213       9.532  26.241  65.793  1.00 99.76           O
ATOM   1674  CB  GLU A 213      11.521  27.737  63.940  1.00172.83           C
ATOM   1675  CG  GLU A 213      11.961  29.107  63.445  1.00172.83           C
ATOM   1676  CD  GLU A 213      11.710  29.313  61.967  1.00172.83           C
ATOM   1677  OE1 GLU A 213      10.547  29.157  61.537  1.00172.83           O
ATOM   1678  OE2 GLU A 213      12.672  29.640  61.238  1.00172.83           O
ATOM   1679  N   LEU A 214      11.529  25.441  66.401  1.00104.21           N
ATOM   1680  CA  LEU A 214      10.973  24.168  66.855  1.00104.21           C
ATOM   1681  C   LEU A 214      10.383  24.421  68.215  1.00104.21           C
ATOM   1682  O   LEU A 214       9.544  23.663  68.715  1.00104.21           O
ATOM   1683  CB  LEU A 214      12.062  23.098  66.976  1.00 87.94           C
ATOM   1684  CG  LEU A 214      12.470  22.358  65.707  1.00 87.94           C
ATOM   1685  CD1 LEU A 214      13.611  21.428  66.045  1.00 87.94           C
ATOM   1686  CD2 LEU A 214      11.291  21.571  65.153  1.00 87.94           C
ATOM   1687  N   LEU A 215      10.842  25.514  68.800  1.00 98.68           N
ATOM   1688  CA  LEU A 215      10.420  25.920  70.119  1.00 98.68           C
ATOM   1689  C   LEU A 215       9.201  26.852  70.079  1.00 98.68           C
ATOM   1690  O   LEU A 215       8.454  26.942  71.053  1.00 98.68           O
ATOM   1691  CB  LEU A 215      11.613  26.578  70.820  1.00 93.02           C
ATOM   1692  CG  LEU A 215      12.826  25.664  71.088  1.00 93.02           C
ATOM   1693  CD1 LEU A 215      14.081  26.506  71.286  1.00 93.02           C
ATOM   1694  CD2 LEU A 215      12.569  24.798  72.321  1.00 93.02           C
ATOM   1695  N   GLN A 216       8.998  27.526  68.947  1.00135.88           N
ATOM   1696  CA  GLN A 216       7.865  28.435  68.781  1.00135.88           C
ATOM   1697  C   GLN A 216       6.549  27.674  68.673  1.00135.88           C
ATOM   1698  O   GLN A 216       5.491  28.276  68.506  1.00135.88           O
ATOM   1699  CB  GLN A 216       8.030  29.293  67.528  1.00209.78           C
ATOM   1700  CG  GLN A 216       9.219  30.222  67.547  1.00209.78           C
ATOM   1701  CD  GLN A 216       9.240  31.143  66.343  1.00209.78           C
ATOM   1702  OE1 GLN A 216       8.991  30.714  65.213  1.00209.78           O
ATOM   1703  NE2 GLN A 216       9.547  32.416  66.575  1.00209.78           N
ATOM   1704  N   LYS A 217       6.623  26.351  68.746  1.00102.63           N
ATOM   1705  CA  LYS A 217       5.443  25.489  68.679  1.00102.63           C
ATOM   1706  C   LYS A 217       5.673  24.429  69.747  1.00102.63           C
ATOM   1707  O   LYS A 217       5.616  23.236  69.463  1.00102.63           O
ATOM   1708  CB  LYS A 217       5.348  24.822  67.304  1.00117.13           C
ATOM   1709  CG  LYS A 217       5.179  25.780  66.133  1.00117.13           C
ATOM   1710  CD  LYS A 217       3.765  26.340  66.073  1.00117.13           C
ATOM   1711  CE  LYS A 217       3.562  27.251  64.856  1.00117.13           C
ATOM   1712  NZ  LYS A 217       2.156  27.763  64.707  1.00117.13           N
ATOM   1713  N   PRO A 218       5.927  24.861  70.999  1.00 88.69           N
ATOM   1714  CA  PRO A 218       6.191  23.987  72.148  1.00 88.69           C
ATOM   1715  C   PRO A 218       5.121  22.966  72.478  1.00 88.69           C
ATOM   1716  O   PRO A 218       5.244  22.247  73.467  1.00 88.69           O
ATOM   1717  CB  PRO A 218       6.432  24.976  73.283  1.00161.54           C
ATOM   1718  CG  PRO A 218       5.499  26.071  72.944  1.00161.54           C
ATOM   1719  CD  PRO A 218       5.716  26.246  71.456  1.00161.54           C
ATOM   1720  N   ASN A 219       4.074  22.901  71.661  1.00156.39           N
ATOM   1721  CA  ASN A 219       3.018  21.926  71.890  1.00156.39           C
ATOM   1722  C   ASN A 219       3.447  20.586  71.296  1.00156.39           C
ATOM   1723  O   ASN A 219       3.105  19.516  71.809  1.00156.39           O
ATOM   1724  CB  ASN A 219       1.713  22.393  71.254  1.00159.73           C
ATOM   1725  CG  ASN A 219       0.650  22.700  72.288  1.00159.73           C
ATOM   1726  OD1 ASN A 219       0.312  21.853  73.124  1.00159.73           O
ATOM   1727  ND2 ASN A 219       0.115  23.915  72.241  1.00159.73           N
ATOM   1728  N   ALA A 220       4.206  20.668  70.206  1.00 90.52           N
ATOM   1729  CA  ALA A 220       4.735  19.494  69.514  1.00 90.52           C
ATOM   1730  C   ALA A 220       6.090  19.154  70.119  1.00 90.52           C
ATOM   1731  O   ALA A 220       7.102  19.800  69.808  1.00 90.52           O
ATOM   1732  CB  ALA A 220       4.891  19.783  68.022  1.00 67.23           C
ATOM   1733  N   ARG A 221       6.095  18.149  70.989  1.00135.31           N
ATOM   1734  CA  ARG A 221       7.317  17.709  71.643  1.00135.31           C
ATOM   1735  C   ARG A 221       8.031  16.653  70.789  1.00135.31           C
ATOM   1736  O   ARG A 221       9.174  16.283  71.063  1.00135.31           O
ATOM   1737  CB  ARG A 221       6.988  17.137  73.026  1.00201.61           C
ATOM   1738  CG  ARG A 221       8.199  16.925  73.921  0.00201.61           C
ATOM   1739  CD  ARG A 221       8.896  18.243  74.226  0.00201.61           C
ATOM   1740  NE  ARG A 221       9.990  18.083  75.179  0.00201.61           N
ATOM   1741  CZ  ARG A 221       9.836  17.673  76.434  0.00201.61           C
ATOM   1742  NH1 ARG A 221       8.628  17.380  76.896  0.00201.61           N
ATOM   1743  NH2 ARG A 221      10.890  17.558  77.230  0.00201.61           N
ATOM   1744  N   VAL A 222       7.355  16.180  69.746  1.00 79.64           N
ATOM   1745  CA  VAL A 222       7.912  15.172  68.860  1.00 79.64           C
ATOM   1746  C   VAL A 222       8.378  15.781  67.532  1.00 79.64           C
ATOM   1747  O   VAL A 222       7.570  16.303  66.752  1.00 79.64           O
ATOM   1748  CB  VAL A 222       6.865  14.070  68.590  1.00 76.51           C
ATOM   1749  CG1 VAL A 222       7.452  12.957  67.753  1.00 76.51           C
ATOM   1750  CG2 VAL A 222       6.385  13.506  69.885  1.00 76.51           C
ATOM   1751  N   VAL A 223       9.685  15.718  67.283  1.00 85.86           N
ATOM   1752  CA  VAL A 223      10.250  16.247  66.046  1.00 85.86           C
ATOM   1753  C   VAL A 223      10.707  15.122  65.137  1.00 85.86           C
ATOM   1754  O   VAL A 223      11.484  14.248  65.543  1.00 85.86           O
ATOM   1755  CB  VAL A 223      11.470  17.146  66.292  1.00 50.65           C
ATOM   1756  CG1 VAL A 223      11.908  17.811  64.997  1.00 50.65           C
ATOM   1757  CG2 VAL A 223      11.142  18.166  67.317  1.00 50.65           C
ATOM   1758  N   VAL A 224      10.212  15.163  63.904  1.00 82.74           N
ATOM   1759  CA  VAL A 224      10.551  14.179  62.891  1.00 82.74           C
ATOM   1760  C   VAL A 224      11.778  14.656  62.143  1.00 82.74           C
ATOM   1761  O   VAL A 224      11.854  15.802  61.708  1.00 82.74           O
ATOM   1762  CB  VAL A 224       9.390  13.973  61.881  1.00 80.40           C
ATOM   1763  CG1 VAL A 224       9.902  13.305  60.618  1.00 80.40           C
ATOM   1764  CG2 VAL A 224       8.322  13.082  62.494  1.00 80.40           C
ATOM   1765  N   LEU A 225      12.745  13.770  61.992  1.00 66.36           N
ATOM   1766  CA  LEU A 225      13.952  14.134  61.295  1.00 66.36           C
ATOM   1767  C   LEU A 225      14.210  13.271  60.078  1.00 66.36           C
ATOM   1768  O   LEU A 225      14.296  12.047  60.181  1.00 66.36           O
ATOM   1769  CB  LEU A 225      15.142  14.030  62.240  1.00 65.80           C
ATOM   1770  CG  LEU A 225      15.062  14.911  63.482  1.00 65.80           C
ATOM   1771  CD1 LEU A 225      16.259  14.650  64.385  1.00 65.80           C
ATOM   1772  CD2 LEU A 225      15.017  16.353  63.057  1.00 65.80           C
ATOM   1773  N   PHE A 226      14.311  13.924  58.922  1.00 57.20           N
ATOM   1774  CA  PHE A 226      14.639  13.263  57.658  1.00 57.20           C
ATOM   1775  C   PHE A 226      15.873  14.013  57.171  1.00 57.20           C
ATOM   1776  O   PHE A 226      15.843  14.720  56.165  1.00 57.20           O
ATOM   1777  CB  PHE A 226      13.512  13.388  56.636  1.00 69.18           C
ATOM   1778  CG  PHE A 226      13.115  12.081  56.040  1.00 69.18           C
ATOM   1779  CD1 PHE A 226      12.048  11.357  56.568  1.00 69.18           C
ATOM   1780  CD2 PHE A 226      13.858  11.526  55.006  1.00 69.18           C
ATOM   1781  CE1 PHE A 226      11.733  10.097  56.078  1.00 69.18           C
ATOM   1782  CE2 PHE A 226      13.552  10.273  54.513  1.00 69.18           C
ATOM   1783  CZ  PHE A 226      12.487   9.554  55.051  1.00 69.18           C
ATOM   1784  N   MET A 227      16.957  13.844  57.923  1.00 61.66           N
ATOM   1785  CA  MET A 227      18.202  14.523  57.640  1.00 61.66           C
ATOM   1786  C   MET A 227      19.387  13.600  57.472  1.00 61.66           C
ATOM   1787  O   MET A 227      19.418  12.520  58.054  1.00 61.66           O
ATOM   1788  CB  MET A 227      18.524  15.504  58.764  1.00 97.02           C
ATOM   1789  CG  MET A 227      17.455  16.538  59.038  1.00 97.02           C
ATOM   1790  SD  MET A 227      18.019  17.676  60.314  1.00 97.02           S
ATOM   1791  CE  MET A 227      18.052  16.608  61.723  1.00 97.02           C
ATOM   1792  N   ARG A 228      20.350  14.076  56.676  1.00 47.58           N
ATOM   1793  CA  ARG A 228      21.601  13.401  56.369  1.00 47.58           C
ATOM   1794  C   ARG A 228      22.328  13.184  57.652  1.00 47.58           C
ATOM   1795  O   ARG A 228      22.081  13.882  58.624  1.00 47.58           O
ATOM   1796  CB  ARG A 228      22.483  14.278  55.505  1.00 66.00           C
ATOM   1797  CG  ARG A 228      22.098  14.337  54.067  1.00 66.00           C
ATOM   1798  CD  ARG A 228      22.835  15.462  53.373  1.00 66.00           C
ATOM   1799  NE  ARG A 228      24.287  15.410  53.532  1.00 66.00           N
ATOM   1800  CZ  ARG A 228      25.129  15.172  52.535  1.00 66.00           C
ATOM   1801  NH1 ARG A 228      24.651  14.954  51.309  1.00 66.00           N
ATOM   1802  NH2 ARG A 228      26.441  15.182  52.758  1.00 66.00           N
ATOM   1803  N   SER A 229      23.242  12.224  57.649  1.00 85.73           N
ATOM   1804  CA  SER A 229      24.022  11.933  58.841  1.00 85.73           C
ATOM   1805  C   SER A 229      24.586  13.234  59.405  1.00 85.73           C
ATOM   1806  O   SER A 229      24.400  13.537  60.587  1.00 85.73           O
ATOM   1807  CB  SER A 229      25.159  10.958  58.503  1.00130.81           C
ATOM   1808  OG  SER A 229      25.959  10.672  59.637  1.00130.81           O
ATOM   1809  N   ASP A 230      25.240  14.016  58.549  1.00 88.05           N
ATOM   1810  CA  ASP A 230      25.841  15.266  58.994  1.00 88.05           C
ATOM   1811  C   ASP A 230      24.843  16.314  59.514  1.00 88.05           C
ATOM   1812  O   ASP A 230      24.911  16.720  60.679  1.00 88.05           O
ATOM   1813  CB  ASP A 230      26.778  15.855  57.899  1.00112.50           C
ATOM   1814  CG  ASP A 230      26.072  16.167  56.568  1.00112.50           C
ATOM   1815  OD1 ASP A 230      25.126  16.981  56.560  1.00112.50           O
ATOM   1816  OD2 ASP A 230      26.488  15.621  55.518  1.00112.50           O
ATOM   1817  N   ASP A 231      23.903  16.738  58.681  1.00 86.42           N
ATOM   1818  CA  ASP A 231      22.931  17.723  59.121  1.00 86.42           C
ATOM   1819  C   ASP A 231      22.198  17.279  60.378  1.00 86.42           C
ATOM   1820  O   ASP A 231      21.696  18.112  61.124  1.00 86.42           O
ATOM   1821  CB  ASP A 231      21.921  17.985  58.019  1.00 86.00           C
ATOM   1822  CG  ASP A 231      22.582  18.341  56.723  1.00 86.00           C
ATOM   1823  OD1 ASP A 231      23.599  19.054  56.779  1.00 86.00           O
ATOM   1824  OD2 ASP A 231      22.095  17.923  55.650  1.00 86.00           O
ATOM   1825  N   SER A 232      22.143  15.969  60.617  1.00 69.93           N
ATOM   1826  CA  SER A 232      21.438  15.435  61.775  1.00 69.93           C
ATOM   1827  C   SER A 232      22.225  15.636  63.041  1.00 69.93           C
ATOM   1828  O   SER A 232      21.655  15.637  64.133  1.00 69.93           O
ATOM   1829  CB  SER A 232      21.125  13.953  61.574  1.00 86.97           C
ATOM   1830  OG  SER A 232      20.160  13.787  60.546  1.00 86.97           O
ATOM   1831  N   ARG A 233      23.533  15.809  62.890  1.00117.50           N
ATOM   1832  CA  ARG A 233      24.400  16.031  64.036  1.00117.50           C
ATOM   1833  C   ARG A 233      24.399  17.518  64.376  1.00117.50           C
ATOM   1834  O   ARG A 233      24.220  17.895  65.537  1.00117.50           O
ATOM   1835  CB  ARG A 233      25.829  15.561  63.731  1.00110.72           C
ATOM   1836  CG  ARG A 233      26.820  15.799  64.863  0.00110.72           C
ATOM   1837  CD  ARG A 233      28.229  15.384  64.462  0.00110.72           C
ATOM   1838  NE  ARG A 233      29.196  15.618  65.531  0.00110.72           N
ATOM   1839  CZ  ARG A 233      30.497  15.365  65.432  0.00110.72           C
ATOM   1840  NH1 ARG A 233      30.993  14.866  64.308  0.00110.72           N
ATOM   1841  NH2 ARG A 233      31.303  15.609  66.456  0.00110.72           N
ATOM   1842  N   GLU A 234      24.585  18.357  63.357  1.00 81.56           N
ATOM   1843  CA  GLU A 234      24.609  19.803  63.549  1.00 81.56           C
ATOM   1844  C   GLU A 234      23.353  20.283  64.258  1.00 81.56           C
ATOM   1845  O   GLU A 234      23.406  21.180  65.098  1.00 81.56           O
ATOM   1846  CB  GLU A 234      24.747  20.512  62.207  1.00189.31           C
ATOM   1847  CG  GLU A 234      26.144  20.490  61.645  1.00189.31           C
ATOM   1848  CD  GLU A 234      27.106  21.338  62.456  1.00189.31           C
ATOM   1849  OE1 GLU A 234      27.306  21.049  63.656  1.00189.31           O
ATOM   1850  OE2 GLU A 234      27.664  22.300  61.887  1.00189.31           O
ATOM   1851  N   LEU A 235      22.223  19.676  63.916  1.00 79.22           N
ATOM   1852  CA  LEU A 235      20.944  20.029  64.520  1.00 79.22           C
ATOM   1853  C   LEU A 235      20.976  19.710  66.005  1.00 79.22           C
ATOM   1854  O   LEU A 235      20.677  20.566  66.824  1.00 79.22           O
ATOM   1855  CB  LEU A 235      19.803  19.258  63.845  1.00 83.61           C
ATOM   1856  CG  LEU A 235      18.346  19.541  64.237  1.00 83.61           C
ATOM   1857  CD1 LEU A 235      18.068  19.071  65.648  1.00 83.61           C
ATOM   1858  CD2 LEU A 235      18.072  21.022  64.099  1.00 83.61           C
ATOM   1859  N   ILE A 236      21.333  18.480  66.356  1.00 73.16           N
ATOM   1860  CA  ILE A 236      21.392  18.104  67.758  1.00 73.16           C
ATOM   1861  C   ILE A 236      22.414  18.938  68.502  1.00 73.16           C
ATOM   1862  O   ILE A 236      22.219  19.269  69.675  1.00 73.16           O
ATOM   1863  CB  ILE A 236      21.773  16.649  67.931  1.00 63.60           C
ATOM   1864  CG1 ILE A 236      20.625  15.767  67.467  1.00 63.60           C
ATOM   1865  CG2 ILE A 236      22.079  16.370  69.399  1.00 63.60           C
ATOM   1866  CD1 ILE A 236      19.363  15.955  68.288  1.00 63.60           C
ATOM   1867  N   ALA A 237      23.512  19.261  67.822  1.00 83.76           N
ATOM   1868  CA  ALA A 237      24.565  20.066  68.423  1.00 83.76           C
ATOM   1869  C   ALA A 237      23.924  21.369  68.835  1.00 83.76           C
ATOM   1870  O   ALA A 237      24.026  21.785  69.981  1.00 83.76           O
ATOM   1871  CB  ALA A 237      25.673  20.319  67.419  1.00219.64           C
ATOM   1872  N   ALA A 238      23.244  21.999  67.887  1.00 78.03           N
ATOM   1873  CA  ALA A 238      22.559  23.258  68.143  1.00 78.03           C
ATOM   1874  C   ALA A 238      21.578  23.083  69.283  1.00 78.03           C
ATOM   1875  O   ALA A 238      21.680  23.741  70.315  1.00 78.03           O
ATOM   1876  CB  ALA A 238      21.824  23.719  66.893  1.00 87.75           C
ATOM   1877  N   ALA A 239      20.630  22.181  69.089  1.00 80.95           N
ATOM   1878  CA  ALA A 239      19.614  21.904  70.087  1.00 80.95           C
ATOM   1879  C   ALA A 239      20.188  21.718  71.489  1.00 80.95           C
ATOM   1880  O   ALA A 239      19.464  21.855  72.478  1.00 80.95           O
ATOM   1881  CB  ALA A 239      18.829  20.674  69.689  1.00167.20           C
ATOM   1882  N   ASN A 240      21.476  21.409  71.588  1.00 99.88           N
ATOM   1883  CA  ASN A 240      22.073  21.207  72.900  1.00 99.88           C
ATOM   1884  C   ASN A 240      22.624  22.478  73.540  1.00 99.88           C
ATOM   1885  O   ASN A 240      22.460  22.703  74.750  1.00 99.88           O
ATOM   1886  CB  ASN A 240      23.193  20.177  72.830  1.00124.53           C
ATOM   1887  CG  ASN A 240      24.033  20.162  74.094  1.00124.53           C
ATOM   1888  OD1 ASN A 240      23.523  19.913  75.191  1.00124.53           O
ATOM   1889  ND2 ASN A 240      25.325  20.447  73.950  1.00124.53           N
ATOM   1890  N   ARG A 241      23.289  23.300  72.733  1.00117.82           N
ATOM   1891  CA  ARG A 241      23.877  24.532  73.234  1.00117.82           C
ATOM   1892  C   ARG A 241      22.838  25.280  74.017  1.00117.82           C
ATOM   1893  O   ARG A 241      23.157  25.962  74.984  1.00117.82           O
ATOM   1894  CB  ARG A 241      24.361  25.414  72.087  1.00146.74           C
ATOM   1895  CG  ARG A 241      25.187  24.678  71.065  1.00146.74           C
ATOM   1896  CD  ARG A 241      26.071  25.614  70.269  1.00146.74           C
ATOM   1897  NE  ARG A 241      26.246  25.109  68.917  1.00146.74           N
ATOM   1898  CZ  ARG A 241      25.303  25.181  67.987  1.00146.74           C
ATOM   1899  NH1 ARG A 241      24.141  25.747  68.277  1.00146.74           N
ATOM   1900  NH2 ARG A 241      25.508  24.672  66.780  1.00146.74           N
ATOM   1901  N   VAL A 242      21.587  25.127  73.597  1.00 79.20           N
ATOM   1902  CA  VAL A 242      20.474  25.806  74.237  1.00 79.20           C
ATOM   1903  C   VAL A 242      19.502  24.866  74.966  1.00 79.20           C
ATOM   1904  O   VAL A 242      18.286  25.043  74.908  1.00 79.20           O
ATOM   1905  CB  VAL A 242      19.728  26.651  73.190  1.00 93.59           C
ATOM   1906  CG1 VAL A 242      20.627  27.777  72.702  1.00 93.59           C
ATOM   1907  CG2 VAL A 242      19.362  25.795  72.006  1.00 93.59           C
ATOM   1908  N   ASN A 243      20.066  23.885  75.671  1.00 87.79           N
ATOM   1909  CA  ASN A 243      19.307  22.891  76.439  1.00 87.79           C
ATOM   1910  C   ASN A 243      17.882  22.631  75.968  1.00 87.79           C
ATOM   1911  O   ASN A 243      16.982  22.440  76.785  1.00 87.79           O
ATOM   1912  CB  ASN A 243      19.285  23.274  77.921  1.00189.33           C
ATOM   1913  CG  ASN A 243      20.632  23.086  78.589  1.00189.33           C
ATOM   1914  OD1 ASN A 243      20.826  23.473  79.746  1.00189.33           O
ATOM   1915  ND2 ASN A 243      21.573  22.482  77.865  1.00189.33           N
ATOM   1916  N   ALA A 244      17.686  22.617  74.652  1.00100.36           N
ATOM   1917  CA  ALA A 244      16.372  22.362  74.068  1.00100.36           C
ATOM   1918  C   ALA A 244      16.131  20.867  74.115  1.00100.36           C
ATOM   1919  O   ALA A 244      17.063  20.089  73.919  1.00100.36           O
ATOM   1920  CB  ALA A 244      16.332  22.854  72.629  1.00170.68           C
ATOM   1921  N   SER A 245      14.894  20.457  74.369  1.00176.00           N
ATOM   1922  CA  SER A 245      14.592  19.034  74.449  1.00176.00           C
ATOM   1923  C   SER A 245      13.343  18.604  73.688  1.00176.00           C
ATOM   1924  O   SER A 245      12.300  19.254  73.765  1.00176.00           O
ATOM   1925  CB  SER A 245      14.461  18.617  75.918  1.00171.25           C
ATOM   1926  OG  SER A 245      14.127  17.243  76.035  1.00171.25           O
ATOM   1927  N   PHE A 246      13.466  17.506  72.946  1.00113.26           N
ATOM   1928  CA  PHE A 246      12.354  16.950  72.180  1.00113.26           C
ATOM   1929  C   PHE A 246      12.499  15.429  72.101  1.00113.26           C
ATOM   1930  O   PHE A 246      13.481  14.859  72.583  1.00113.26           O
ATOM   1931  CB  PHE A 246      12.333  17.483  70.742  1.00 89.39           C
ATOM   1932  CG  PHE A 246      12.368  18.982  70.622  1.00 89.39           C
ATOM   1933  CD1 PHE A 246      13.518  19.696  70.927  1.00 89.39           C
ATOM   1934  CD2 PHE A 246      11.283  19.667  70.094  1.00 89.39           C
ATOM   1935  CE1 PHE A 246      13.586  21.064  70.696  1.00 89.39           C
ATOM   1936  CE2 PHE A 246      11.342  21.034  69.859  1.00 89.39           C
ATOM   1937  CZ  PHE A 246      12.495  21.734  70.156  1.00 89.39           C
ATOM   1938  N   THR A 247      11.510  14.783  71.487  1.00100.86           N
ATOM   1939  CA  THR A 247      11.525  13.336  71.287  1.00100.86           C
ATOM   1940  C   THR A 247      11.885  13.198  69.817  1.00100.86           C
ATOM   1941  O   THR A 247      11.042  13.362  68.924  1.00100.86           O
ATOM   1942  CB  THR A 247      10.150  12.695  71.507  1.00117.36           C
ATOM   1943  OG1 THR A 247       9.462  13.378  72.558  1.00117.36           O
ATOM   1944  CG2 THR A 247      10.316  11.243  71.905  1.00117.36           C
ATOM   1945  N   TRP A 248      13.153  12.912  69.569  1.00 89.44           N
ATOM   1946  CA  TRP A 248      13.636  12.792  68.211  1.00 89.44           C
ATOM   1947  C   TRP A 248      13.242  11.509  67.482  1.00 89.44           C
ATOM   1948  O   TRP A 248      13.526  10.395  67.928  1.00 89.44           O
ATOM   1949  CB  TRP A 248      15.159  12.948  68.197  1.00 79.50           C
ATOM   1950  CG  TRP A 248      15.631  14.222  68.830  1.00 79.50           C
ATOM   1951  CD1 TRP A 248      16.192  14.375  70.074  1.00 79.50           C
ATOM   1952  CD2 TRP A 248      15.559  15.529  68.264  1.00 79.50           C
ATOM   1953  NE1 TRP A 248      16.475  15.703  70.307  1.00 79.50           N
ATOM   1954  CE2 TRP A 248      16.097  16.430  69.207  1.00 79.50           C
ATOM   1955  CE3 TRP A 248      15.095  16.029  67.047  1.00 79.50           C
ATOM   1956  CZ2 TRP A 248      16.175  17.796  68.971  1.00 79.50           C
ATOM   1957  CZ3 TRP A 248      15.172  17.389  66.817  1.00 79.50           C
ATOM   1958  CH2 TRP A 248      15.711  18.255  67.769  1.00 79.50           C
ATOM   1959  N   VAL A 249      12.563  11.687  66.359  1.00 82.26           N
ATOM   1960  CA  VAL A 249      12.181  10.573  65.510  1.00 82.26           C
ATOM   1961  C   VAL A 249      12.936  10.831  64.216  1.00 82.26           C
ATOM   1962  O   VAL A 249      12.560  11.708  63.430  1.00 82.26           O
ATOM   1963  CB  VAL A 249      10.686  10.558  65.251  1.00 49.29           C
ATOM   1964  CG1 VAL A 249      10.396  10.041  63.837  1.00 49.29           C
ATOM   1965  CG2 VAL A 249      10.026   9.689  66.298  1.00 49.29           C
ATOM   1966  N   ALA A 250      14.013  10.078  64.005  1.00 61.45           N
ATOM   1967  CA  ALA A 250      14.839  10.282  62.826  1.00 61.45           C
ATOM   1968  C   ALA A 250      14.949   9.125  61.845  1.00 61.45           C
ATOM   1969  O   ALA A 250      14.885   7.954  62.216  1.00 61.45           O
ATOM   1970  CB  ALA A 250      16.227  10.713  63.256  1.00 97.85           C
ATOM   1971  N   SER A 251      15.128   9.492  60.581  1.00 57.90           N
ATOM   1972  CA  SER A 251      15.279   8.547  59.489  1.00 57.90           C
ATOM   1973  C   SER A 251      16.640   7.882  59.630  1.00 57.90           C
ATOM   1974  O   SER A 251      17.468   8.300  60.438  1.00 57.90           O
ATOM   1975  CB  SER A 251      15.212   9.277  58.147  1.00 90.45           C
ATOM   1976  OG  SER A 251      16.254  10.234  58.048  1.00 90.45           O
ATOM   1977  N   ASP A 252      16.880   6.854  58.828  1.00 72.30           N
ATOM   1978  CA  ASP A 252      18.148   6.149  58.895  1.00 72.30           C
ATOM   1979  C   ASP A 252      19.268   7.161  58.843  1.00 72.30           C
ATOM   1980  O   ASP A 252      20.312   6.941  59.432  1.00 72.30           O
ATOM   1981  CB  ASP A 252      18.291   5.208  57.717  1.00 76.95           C
ATOM   1982  CG  ASP A 252      18.400   5.954  56.434  1.00 76.95           C
ATOM   1983  OD1 ASP A 252      17.476   6.747  56.156  1.00 76.95           O
ATOM   1984  OD2 ASP A 252      19.406   5.769  55.720  1.00 76.95           O
ATOM   1985  N   GLY A 253      19.055   8.265  58.128  1.00 68.89           N
ATOM   1986  CA  GLY A 253      20.081   9.298  58.019  1.00 68.89           C
ATOM   1987  C   GLY A 253      20.891   9.442  59.296  1.00 68.89           C
ATOM   1988  O   GLY A 253      22.121   9.556  59.277  1.00 68.89           O
ATOM   1989  N   TRP A 254      20.171   9.448  60.413  1.00 80.31           N
ATOM   1990  CA  TRP A 254      20.757   9.537  61.740  1.00 80.31           C
ATOM   1991  C   TRP A 254      21.002   8.072  62.066  1.00 80.31           C
ATOM   1992  O   TRP A 254      22.090   7.677  62.482  1.00 80.31           O
ATOM   1993  CB  TRP A 254      19.739  10.165  62.701  1.00 67.88           C
ATOM   1994  CG  TRP A 254      20.023  10.020  64.154  1.00 67.88           C
ATOM   1995  CD1 TRP A 254      20.620   8.967  64.764  1.00 67.88           C
ATOM   1996  CD2 TRP A 254      19.572  10.880  65.203  1.00 67.88           C
ATOM   1997  NE1 TRP A 254      20.564   9.104  66.126  1.00 67.88           N
ATOM   1998  CE2 TRP A 254      19.923  10.272  66.425  1.00 67.88           C
ATOM   1999  CE3 TRP A 254      18.896  12.104  65.233  1.00 67.88           C
ATOM   2000  CZ2 TRP A 254      19.621  10.843  67.670  1.00 67.88           C
ATOM   2001  CZ3 TRP A 254      18.591  12.676  66.481  1.00 67.88           C
ATOM   2002  CH2 TRP A 254      18.956  12.040  67.677  1.00 67.88           C
ATOM   2003  N   GLY A 255      19.975   7.263  61.844  1.00 77.99           N
ATOM   2004  CA  GLY A 255      20.087   5.842  62.097  1.00 77.99           C
ATOM   2005  C   GLY A 255      20.463   5.499  63.519  1.00 77.99           C
ATOM   2006  O   GLY A 255      19.945   6.086  64.474  1.00 77.99           O
ATOM   2007  N   ALA A 256      21.369   4.537  63.659  1.00 63.30           N
ATOM   2008  CA  ALA A 256      21.797   4.106  64.980  1.00 63.30           C
ATOM   2009  C   ALA A 256      23.228   4.508  65.246  1.00 63.30           C
ATOM   2010  O   ALA A 256      23.920   3.876  66.037  1.00 63.30           O
ATOM   2011  CB  ALA A 256      21.648   2.607  65.108  1.00 43.09           C
ATOM   2012  N   GLN A 257      23.665   5.566  64.581  1.00 72.55           N
ATOM   2013  CA  GLN A 257      25.025   6.037  64.741  1.00 72.55           C
ATOM   2014  C   GLN A 257      25.232   6.625  66.122  1.00 72.55           C
ATOM   2015  O   GLN A 257      24.524   7.552  66.526  1.00 72.55           O
ATOM   2016  CB  GLN A 257      25.346   7.076  63.676  1.00 71.52           C
ATOM   2017  CG  GLN A 257      25.125   6.569  62.282  1.00 71.52           C
ATOM   2018  CD  GLN A 257      25.691   7.499  61.254  1.00 71.52           C
ATOM   2019  OE1 GLN A 257      26.912   7.603  61.096  1.00 71.52           O
ATOM   2020  NE2 GLN A 257      24.809   8.201  60.548  1.00 71.52           N
ATOM   2021  N   GLU A 258      26.208   6.079  66.846  1.00102.71           N
ATOM   2022  CA  GLU A 258      26.504   6.553  68.187  1.00102.71           C
ATOM   2023  C   GLU A 258      27.429   7.741  68.055  1.00102.71           C
ATOM   2024  O   GLU A 258      27.763   8.394  69.036  1.00102.71           O
ATOM   2025  CB  GLU A 258      27.170   5.449  69.018  1.00150.42           C
ATOM   2026  CG  GLU A 258      26.443   4.110  68.951  1.00150.42           C
ATOM   2027  CD  GLU A 258      26.773   3.178  70.107  1.00150.42           C
ATOM   2028  OE1 GLU A 258      27.970   2.919  70.353  1.00150.42           O
ATOM   2029  OE2 GLU A 258      25.826   2.695  70.766  1.00150.42           O
ATOM   2030  N   SER A 259      27.829   8.029  66.826  1.00 78.09           N
ATOM   2031  CA  SER A 259      28.733   9.134  66.581  1.00 78.09           C
ATOM   2032  C   SER A 259      27.977  10.429  66.372  1.00 78.09           C
ATOM   2033  O   SER A 259      28.574  11.490  66.212  1.00 78.09           O
ATOM   2034  CB  SER A 259      29.593   8.852  65.348  1.00 83.36           C
ATOM   2035  OG  SER A 259      28.957   9.311  64.170  1.00 83.36           O
ATOM   2036  N   ILE A 260      26.657  10.342  66.373  1.00 98.21           N
ATOM   2037  CA  ILE A 260      25.822  11.516  66.153  1.00 98.21           C
ATOM   2038  C   ILE A 260      25.502  12.190  67.474  1.00 98.21           C
ATOM   2039  O   ILE A 260      25.557  13.411  67.608  1.00 98.21           O
ATOM   2040  CB  ILE A 260      24.514  11.095  65.441  1.00100.79           C
ATOM   2041  CG1 ILE A 260      24.849  10.623  64.030  1.00100.79           C
ATOM   2042  CG2 ILE A 260      23.519  12.230  65.418  1.00100.79           C
ATOM   2043  CD1 ILE A 260      23.704   9.994  63.330  1.00100.79           C
ATOM   2044  N   VAL A 261      25.186  11.363  68.455  1.00 92.01           N
ATOM   2045  CA  VAL A 261      24.820  11.842  69.765  1.00 92.01           C
ATOM   2046  C   VAL A 261      26.056  12.232  70.583  1.00 92.01           C
ATOM   2047  O   VAL A 261      25.931  12.808  71.667  1.00 92.01           O
ATOM   2048  CB  VAL A 261      23.989  10.753  70.521  1.00 75.67           C
ATOM   2049  CG1 VAL A 261      23.275  11.378  71.713  1.00 75.67           C
ATOM   2050  CG2 VAL A 261      22.978  10.099  69.581  1.00 75.67           C
ATOM   2051  N   LYS A 262      27.248  11.932  70.069  1.00108.24           N
ATOM   2052  CA  LYS A 262      28.483  12.257  70.791  1.00108.24           C
ATOM   2053  C   LYS A 262      28.641  13.761  71.029  1.00108.24           C
ATOM   2054  O   LYS A 262      28.788  14.544  70.092  1.00108.24           O
ATOM   2055  CB  LYS A 262      29.708  11.722  70.043  1.00183.94           C
ATOM   2056  CG  LYS A 262      31.030  12.002  70.749  1.00183.94           C
ATOM   2057  CD  LYS A 262      32.218  11.584  69.893  1.00183.94           C
ATOM   2058  CE  LYS A 262      33.526  12.136  70.448  1.00183.94           C
ATOM   2059  NZ  LYS A 262      34.685  11.851  69.551  1.00183.94           N
ATOM   2060  N   GLY A 263      28.610  14.148  72.300  1.00 99.67           N
ATOM   2061  CA  GLY A 263      28.742  15.545  72.658  1.00 99.67           C
ATOM   2062  C   GLY A 263      27.399  16.125  73.035  1.00 99.67           C
ATOM   2063  O   GLY A 263      27.282  17.320  73.286  1.00 99.67           O
ATOM   2064  N   SER A 264      26.387  15.263  73.076  1.00 90.05           N
ATOM   2065  CA  SER A 264      25.013  15.649  73.411  1.00 90.05           C
ATOM   2066  C   SER A 264      24.236  14.387  73.808  1.00 90.05           C
ATOM   2067  O   SER A 264      23.029  14.278  73.600  1.00 90.05           O
ATOM   2068  CB  SER A 264      24.335  16.308  72.198  1.00130.41           C
ATOM   2069  OG  SER A 264      25.112  17.373  71.669  1.00130.41           O
ATOM   2070  N   GLU A 265      24.956  13.434  74.377  1.00150.04           N
ATOM   2071  CA  GLU A 265      24.383  12.169  74.802  1.00150.04           C
ATOM   2072  C   GLU A 265      23.007  12.270  75.454  1.00150.04           C
ATOM   2073  O   GLU A 265      22.260  11.297  75.446  1.00150.04           O
ATOM   2074  CB  GLU A 265      25.340  11.472  75.765  1.00125.15           C
ATOM   2075  CG  GLU A 265      26.686  11.053  75.168  1.00125.15           C
ATOM   2076  CD  GLU A 265      27.510  12.195  74.575  1.00125.15           C
ATOM   2077  OE1 GLU A 265      27.470  13.337  75.094  1.00125.15           O
ATOM   2078  OE2 GLU A 265      28.225  11.926  73.589  1.00125.15           O
ATOM   2079  N   HIS A 266      22.674  13.429  76.022  1.00161.95           N
ATOM   2080  CA  HIS A 266      21.379  13.611  76.687  1.00161.95           C
ATOM   2081  C   HIS A 266      20.327  14.394  75.891  1.00161.95           C
ATOM   2082  O   HIS A 266      19.153  14.019  75.884  1.00161.95           O
ATOM   2083  CB  HIS A 266      21.576  14.250  78.071  1.00226.79           C
ATOM   2084  CG  HIS A 266      22.488  15.440  78.073  1.00226.79           C
ATOM   2085  ND1 HIS A 266      22.170  16.629  77.451  1.00226.79           N
ATOM   2086  CD2 HIS A 266      23.709  15.624  78.632  1.00226.79           C
ATOM   2087  CE1 HIS A 266      23.154  17.493  77.627  1.00226.79           C
ATOM   2088  NE2 HIS A 266      24.100  16.908  78.339  1.00226.79           N
ATOM   2089  N   VAL A 267      20.741  15.472  75.227  1.00104.58           N
ATOM   2090  CA  VAL A 267      19.823  16.287  74.419  1.00104.58           C
ATOM   2091  C   VAL A 267      19.172  15.418  73.338  1.00104.58           C
ATOM   2092  O   VAL A 267      18.166  15.799  72.725  1.00104.58           O
ATOM   2093  CB  VAL A 267      20.573  17.465  73.739  1.00154.68           C
ATOM   2094  CG1 VAL A 267      19.628  18.261  72.863  1.00154.68           C
ATOM   2095  CG2 VAL A 267      21.177  18.365  74.797  1.00154.68           C
ATOM   2096  N   ALA A 268      19.756  14.242  73.120  1.00114.28           N
ATOM   2097  CA  ALA A 268      19.257  13.304  72.131  1.00114.28           C
ATOM   2098  C   ALA A 268      18.663  12.065  72.801  1.00114.28           C
ATOM   2099  O   ALA A 268      18.048  11.231  72.136  1.00114.28           O
ATOM   2100  CB  ALA A 268      20.384  12.908  71.182  1.00 90.33           C
ATOM   2101  N   TYR A 269      18.842  11.949  74.116  1.00 96.89           N
ATOM   2102  CA  TYR A 269      18.314  10.809  74.871  1.00 96.89           C
ATOM   2103  C   TYR A 269      16.848  10.534  74.548  1.00 96.89           C
ATOM   2104  O   TYR A 269      16.127  11.409  74.054  1.00 96.89           O
ATOM   2105  CB  TYR A 269      18.431  11.055  76.387  1.00108.59           C
ATOM   2106  CG  TYR A 269      17.884   9.918  77.265  1.00108.59           C
ATOM   2107  CD1 TYR A 269      18.645   8.770  77.518  1.00108.59           C
ATOM   2108  CD2 TYR A 269      16.582   9.970  77.797  1.00108.59           C
ATOM   2109  CE1 TYR A 269      18.127   7.704  78.267  1.00108.59           C
ATOM   2110  CE2 TYR A 269      16.058   8.898  78.544  1.00108.59           C
ATOM   2111  CZ  TYR A 269      16.840   7.773  78.766  1.00108.59           C
ATOM   2112  OH  TYR A 269      16.334   6.693  79.439  1.00108.59           O
ATOM   2113  N   GLY A 270      16.428   9.304  74.843  1.00136.23           N
ATOM   2114  CA  GLY A 270      15.056   8.877  74.639  1.00136.23           C
ATOM   2115  C   GLY A 270      14.478   9.218  73.291  1.00136.23           C
ATOM   2116  O   GLY A 270      13.300   9.563  73.186  1.00136.23           O
ATOM   2117  N   ALA A 271      15.303   9.122  72.258  1.00 96.46           N
ATOM   2118  CA  ALA A 271      14.850   9.424  70.914  1.00 96.46           C
ATOM   2119  C   ALA A 271      14.545   8.125  70.198  1.00 96.46           C
ATOM   2120  O   ALA A 271      14.866   7.046  70.691  1.00 96.46           O
ATOM   2121  CB  ALA A 271      15.918  10.197  70.163  1.00104.08           C
ATOM   2122  N   ILE A 272      13.922   8.236  69.031  1.00 82.66           N
ATOM   2123  CA  ILE A 272      13.572   7.074  68.228  1.00 82.66           C
ATOM   2124  C   ILE A 272      14.058   7.271  66.790  1.00 82.66           C
ATOM   2125  O   ILE A 272      13.682   8.234  66.112  1.00 82.66           O
ATOM   2126  CB  ILE A 272      12.048   6.849  68.292  1.00 76.73           C
ATOM   2127  CG1 ILE A 272      11.707   6.263  69.660  1.00 76.73           C
ATOM   2128  CG2 ILE A 272      11.570   5.958  67.163  1.00 76.73           C
ATOM   2129  CD1 ILE A 272      10.242   5.886  69.824  1.00 76.73           C
ATOM   2130  N   THR A 273      14.918   6.364  66.341  1.00 68.51           N
ATOM   2131  CA  THR A 273      15.464   6.444  64.992  1.00 68.51           C
ATOM   2132  C   THR A 273      15.349   5.121  64.268  1.00 68.51           C
ATOM   2133  O   THR A 273      15.500   4.064  64.879  1.00 68.51           O
ATOM   2134  CB  THR A 273      16.940   6.833  65.019  1.00 81.87           C
ATOM   2135  OG1 THR A 273      17.677   5.886  65.805  1.00 81.87           O
ATOM   2136  CG2 THR A 273      17.096   8.213  65.609  1.00 81.87           C
ATOM   2137  N   LEU A 274      15.091   5.186  62.964  1.00 65.08           N
ATOM   2138  CA  LEU A 274      14.957   3.996  62.127  1.00 65.08           C
ATOM   2139  C   LEU A 274      16.229   3.642  61.373  1.00 65.08           C
ATOM   2140  O   LEU A 274      17.056   4.503  61.109  1.00 65.08           O
ATOM   2141  CB  LEU A 274      13.861   4.205  61.095  1.00 91.98           C
ATOM   2142  CG  LEU A 274      12.424   4.067  61.562  1.00 91.98           C
ATOM   2143  CD1 LEU A 274      11.510   4.317  60.364  1.00 91.98           C
ATOM   2144  CD2 LEU A 274      12.194   2.670  62.157  1.00 91.98           C
ATOM   2145  N   GLU A 275      16.390   2.372  61.028  1.00 63.86           N
ATOM   2146  CA  GLU A 275      17.537   1.949  60.242  1.00 63.86           C
ATOM   2147  C   GLU A 275      17.059   0.818  59.324  1.00 63.86           C
ATOM   2148  O   GLU A 275      15.950   0.322  59.503  1.00 63.86           O
ATOM   2149  CB  GLU A 275      18.669   1.476  61.142  1.00115.14           C
ATOM   2150  CG  GLU A 275      19.904   1.053  60.353  1.00115.14           C
ATOM   2151  CD  GLU A 275      20.570   2.192  59.571  1.00115.14           C
ATOM   2152  OE1 GLU A 275      21.381   2.934  60.175  1.00115.14           O
ATOM   2153  OE2 GLU A 275      20.285   2.338  58.357  1.00115.14           O
ATOM   2154  N   LEU A 276      17.849   0.431  58.322  1.00 61.83           N
ATOM   2155  CA  LEU A 276      17.437  -0.657  57.442  1.00 61.83           C
ATOM   2156  C   LEU A 276      17.687  -1.965  58.164  1.00 61.83           C
ATOM   2157  O   LEU A 276      18.565  -2.064  59.029  1.00 61.83           O
ATOM   2158  CB  LEU A 276      18.213  -0.633  56.134  1.00 58.04           C
ATOM   2159  CG  LEU A 276      18.073   0.680  55.355  1.00 58.04           C
ATOM   2160  CD1 LEU A 276      18.422   0.495  53.841  1.00 58.04           C
ATOM   2161  CD2 LEU A 276      16.641   1.164  55.520  1.00 58.04           C
ATOM   2162  N   ALA A 277      16.903  -2.976  57.832  1.00 77.55           N
ATOM   2163  CA  ALA A 277      17.054  -4.261  58.486  1.00 77.55           C
ATOM   2164  C   ALA A 277      18.257  -4.940  57.892  1.00 77.55           C
ATOM   2165  O   ALA A 277      18.260  -5.223  56.698  1.00 77.55           O
ATOM   2166  CB  ALA A 277      15.808  -5.107  58.259  1.00204.33           C
ATOM   2167  N   SER A 278      19.281  -5.187  58.703  1.00 71.65           N
ATOM   2168  CA  SER A 278      20.473  -5.859  58.192  1.00 71.65           C
ATOM   2169  C   SER A 278      21.161  -6.650  59.288  1.00 71.65           C
ATOM   2170  O   SER A 278      21.128  -6.261  60.449  1.00 71.65           O
ATOM   2171  CB  SER A 278      21.453  -4.853  57.613  1.00 82.54           C
ATOM   2172  OG  SER A 278      21.965  -4.022  58.633  1.00 82.54           O
ATOM   2173  N   HIS A 279      21.783  -7.766  58.921  1.00125.48           N
ATOM   2174  CA  HIS A 279      22.465  -8.612  59.891  1.00125.48           C
ATOM   2175  C   HIS A 279      23.951  -8.548  59.597  1.00125.48           C
ATOM   2176  O   HIS A 279      24.378  -8.966  58.525  1.00125.48           O
ATOM   2177  CB  HIS A 279      21.984 -10.065  59.761  1.00229.00           C
ATOM   2178  CG  HIS A 279      20.492 -10.224  59.795  1.00229.00           C
ATOM   2179  ND1 HIS A 279      19.871 -11.438  59.590  1.00229.00           N
ATOM   2180  CD2 HIS A 279      19.499  -9.326  60.000  1.00229.00           C
ATOM   2181  CE1 HIS A 279      18.561 -11.280  59.665  1.00229.00           C
ATOM   2182  NE2 HIS A 279      18.309 -10.007  59.913  1.00229.00           N
ATOM   2183  N   PRO A 280      24.759  -8.031  60.540  1.00 82.47           N
ATOM   2184  CA  PRO A 280      26.219  -7.906  60.400  1.00 82.47           C
ATOM   2185  C   PRO A 280      26.910  -9.051  59.655  1.00 82.47           C
ATOM   2186  O   PRO A 280      26.541 -10.209  59.811  1.00 82.47           O
ATOM   2187  CB  PRO A 280      26.705  -7.788  61.849  1.00 89.81           C
ATOM   2188  CG  PRO A 280      25.567  -8.332  62.663  1.00 89.81           C
ATOM   2189  CD  PRO A 280      24.369  -7.788  61.934  1.00 89.81           C
ATOM   2190  N   VAL A 281      27.912  -8.718  58.848  1.00 71.95           N
ATOM   2191  CA  VAL A 281      28.650  -9.707  58.072  1.00 71.95           C
ATOM   2192  C   VAL A 281      29.832 -10.192  58.873  1.00 71.95           C
ATOM   2193  O   VAL A 281      30.873  -9.532  58.897  1.00 71.95           O
ATOM   2194  CB  VAL A 281      29.199  -9.096  56.819  1.00 40.79           C
ATOM   2195  CG1 VAL A 281      30.124 -10.060  56.149  1.00 40.79           C
ATOM   2196  CG2 VAL A 281      28.079  -8.696  55.926  1.00 40.79           C
ATOM   2197  N   ARG A 282      29.682 -11.348  59.508  1.00109.96           N
ATOM   2198  CA  ARG A 282      30.731 -11.909  60.351  1.00109.96           C
ATOM   2199  C   ARG A 282      32.191 -11.754  59.879  1.00109.96           C
ATOM   2200  O   ARG A 282      33.022 -11.153  60.577  1.00109.96           O
ATOM   2201  CB  ARG A 282      30.424 -13.386  60.622  1.00216.86           C
ATOM   2202  CG  ARG A 282      29.579 -13.632  61.873  1.00216.86           C
ATOM   2203  CD  ARG A 282      30.382 -13.346  63.144  1.00216.86           C
ATOM   2204  NE  ARG A 282      29.656 -13.687  64.367  1.00216.86           N
ATOM   2205  CZ  ARG A 282      30.195 -13.683  65.584  1.00216.86           C
ATOM   2206  NH1 ARG A 282      31.469 -13.356  65.749  1.00216.86           N
ATOM   2207  NH2 ARG A 282      29.459 -14.009  66.637  1.00216.86           N
ATOM   2208  N   GLN A 283      32.500 -12.291  58.702  1.00 81.75           N
ATOM   2209  CA  GLN A 283      33.861 -12.238  58.168  1.00 81.75           C
ATOM   2210  C   GLN A 283      34.426 -10.821  58.065  1.00 81.75           C
ATOM   2211  O   GLN A 283      35.570 -10.580  58.433  1.00 81.75           O
ATOM   2212  CB  GLN A 283      33.921 -12.952  56.809  1.00118.98           C
ATOM   2213  CG  GLN A 283      33.630 -14.457  56.890  1.00118.98           C
ATOM   2214  CD  GLN A 283      32.138 -14.793  56.969  1.00118.98           C
ATOM   2215  OE1 GLN A 283      31.341 -14.064  57.569  1.00118.98           O
ATOM   2216  NE2 GLN A 283      31.761 -15.917  56.372  1.00118.98           N
ATOM   2217  N   PHE A 284      33.629  -9.879  57.579  1.00 47.13           N
ATOM   2218  CA  PHE A 284      34.105  -8.517  57.484  1.00 47.13           C
ATOM   2219  C   PHE A 284      34.643  -8.025  58.825  1.00 47.13           C
ATOM   2220  O   PHE A 284      35.629  -7.286  58.864  1.00 47.13           O
ATOM   2221  CB  PHE A 284      32.997  -7.585  57.061  1.00 48.37           C
ATOM   2222  CG  PHE A 284      33.434  -6.163  56.962  1.00 48.37           C
ATOM   2223  CD1 PHE A 284      34.137  -5.725  55.844  1.00 48.37           C
ATOM   2224  CD2 PHE A 284      33.172  -5.273  57.996  1.00 48.37           C
ATOM   2225  CE1 PHE A 284      34.573  -4.432  55.746  1.00 48.37           C
ATOM   2226  CE2 PHE A 284      33.603  -3.971  57.918  1.00 48.37           C
ATOM   2227  CZ  PHE A 284      34.312  -3.543  56.780  1.00 48.37           C
ATOM   2228  N   ASP A 285      33.982  -8.399  59.920  1.00 55.97           N
ATOM   2229  CA  ASP A 285      34.446  -7.998  61.244  1.00 55.97           C
ATOM   2230  C   ASP A 285      35.900  -8.401  61.461  1.00 55.97           C
ATOM   2231  O   ASP A 285      36.757  -7.565  61.755  1.00 55.97           O
ATOM   2232  CB  ASP A 285      33.612  -8.646  62.334  1.00108.02           C
ATOM   2233  CG  ASP A 285      32.471  -7.783  62.772  1.00108.02           C
ATOM   2234  OD1 ASP A 285      32.706  -6.603  63.094  1.00108.02           O
ATOM   2235  OD2 ASP A 285      31.337  -8.292  62.805  1.00108.02           O
ATOM   2236  N   ARG A 286      36.181  -9.690  61.322  1.00 77.00           N
ATOM   2237  CA  ARG A 286      37.542 -10.161  61.521  1.00 77.00           C
ATOM   2238  C   ARG A 286      38.452  -9.460  60.528  1.00 77.00           C
ATOM   2239  O   ARG A 286      39.573  -9.093  60.850  1.00 77.00           O
ATOM   2240  CB  ARG A 286      37.628 -11.682  61.339  1.00206.78           C
ATOM   2241  CG  ARG A 286      38.878 -12.327  61.959  1.00206.78           C
ATOM   2242  CD  ARG A 286      39.760 -13.011  60.916  1.00206.78           C
ATOM   2243  NE  ARG A 286      39.052 -14.065  60.195  1.00206.78           N
ATOM   2244  CZ  ARG A 286      39.597 -14.820  59.246  1.00206.78           C
ATOM   2245  NH1 ARG A 286      40.865 -14.641  58.900  1.00206.78           N
ATOM   2246  NH2 ARG A 286      38.873 -15.753  58.639  1.00206.78           N
ATOM   2247  N   TYR A 287      37.953  -9.256  59.321  1.00 52.05           N
ATOM   2248  CA  TYR A 287      38.733  -8.593  58.289  1.00 52.05           C
ATOM   2249  C   TYR A 287      39.128  -7.161  58.615  1.00 52.05           C
ATOM   2250  O   TYR A 287      40.299  -6.794  58.542  1.00 52.05           O
ATOM   2251  CB  TYR A 287      37.965  -8.582  56.980  1.00 83.53           C
ATOM   2252  CG  TYR A 287      38.549  -7.632  55.982  1.00 83.53           C
ATOM   2253  CD1 TYR A 287      39.870  -7.749  55.584  1.00 83.53           C
ATOM   2254  CD2 TYR A 287      37.782  -6.615  55.441  1.00 83.53           C
ATOM   2255  CE1 TYR A 287      40.418  -6.875  54.667  1.00 83.53           C
ATOM   2256  CE2 TYR A 287      38.314  -5.729  54.523  1.00 83.53           C
ATOM   2257  CZ  TYR A 287      39.637  -5.859  54.134  1.00 83.53           C
ATOM   2258  OH  TYR A 287      40.172  -4.974  53.210  1.00 83.53           O
ATOM   2259  N   PHE A 288      38.147  -6.341  58.958  1.00 52.03           N
ATOM   2260  CA  PHE A 288      38.429  -4.953  59.264  1.00 52.03           C
ATOM   2261  C   PHE A 288      39.326  -4.855  60.475  1.00 52.03           C
ATOM   2262  O   PHE A 288      40.350  -4.196  60.425  1.00 52.03           O
ATOM   2263  CB  PHE A 288      37.130  -4.199  59.515  1.00 52.18           C
ATOM   2264  CG  PHE A 288      37.298  -2.713  59.653  1.00 52.18           C
ATOM   2265  CD1 PHE A 288      37.820  -1.965  58.610  1.00 52.18           C
ATOM   2266  CD2 PHE A 288      36.858  -2.052  60.802  1.00 52.18           C
ATOM   2267  CE1 PHE A 288      37.894  -0.589  58.702  1.00 52.18           C
ATOM   2268  CE2 PHE A 288      36.930  -0.672  60.898  1.00 52.18           C
ATOM   2269  CZ  PHE A 288      37.446   0.058  59.846  1.00 52.18           C
ATOM   2270  N   GLN A 289      38.953  -5.526  61.555  1.00 68.00           N
ATOM   2271  CA  GLN A 289      39.747  -5.464  62.767  1.00 68.00           C
ATOM   2272  C   GLN A 289      41.180  -5.912  62.556  1.00 68.00           C
ATOM   2273  O   GLN A 289      42.018  -5.716  63.435  1.00 68.00           O
ATOM   2274  CB  GLN A 289      39.126  -6.319  63.863  1.00 72.46           C
ATOM   2275  CG  GLN A 289      37.724  -5.940  64.205  1.00 72.46           C
ATOM   2276  CD  GLN A 289      37.221  -6.619  65.461  1.00 72.46           C
ATOM   2277  OE1 GLN A 289      37.712  -6.366  66.563  1.00 72.46           O
ATOM   2278  NE2 GLN A 289      36.231  -7.492  65.302  1.00 72.46           N
ATOM   2279  N   SER A 290      41.464  -6.507  61.398  1.00 72.50           N
ATOM   2280  CA  SER A 290      42.804  -7.010  61.104  1.00 72.50           C
ATOM   2281  C   SER A 290      43.633  -5.967  60.407  1.00 72.50           C
ATOM   2282  O   SER A 290      44.811  -6.185  60.133  1.00 72.50           O
ATOM   2283  CB  SER A 290      42.738  -8.225  60.193  1.00 99.72           C
ATOM   2284  OG  SER A 290      42.671  -7.811  58.838  1.00 99.72           O
ATOM   2285  N   LEU A 291      43.012  -4.838  60.108  1.00 72.20           N
ATOM   2286  CA  LEU A 291      43.703  -3.761  59.422  1.00 72.20           C
ATOM   2287  C   LEU A 291      44.501  -2.868  60.363  1.00 72.20           C
ATOM   2288  O   LEU A 291      44.180  -2.748  61.567  1.00 72.20           O
ATOM   2289  CB  LEU A 291      42.697  -2.905  58.660  1.00 50.34           C
ATOM   2290  CG  LEU A 291      41.928  -3.587  57.541  1.00 50.34           C
ATOM   2291  CD1 LEU A 291      40.754  -2.755  57.096  1.00 50.34           C
ATOM   2292  CD2 LEU A 291      42.874  -3.810  56.409  1.00 50.34           C
ATOM   2293  N   ASN A 292      45.543  -2.258  59.786  1.00 72.43           N
ATOM   2294  CA  ASN A 292      46.448  -1.321  60.460  1.00 72.43           C
ATOM   2295  C   ASN A 292      47.349  -0.700  59.404  1.00 72.43           C
ATOM   2296  O   ASN A 292      47.650  -1.322  58.387  1.00 72.43           O
ATOM   2297  CB  ASN A 292      47.314  -2.016  61.501  1.00 83.74           C
ATOM   2298  CG  ASN A 292      48.227  -3.029  60.893  1.00 83.74           C
ATOM   2299  OD1 ASN A 292      48.127  -4.213  61.192  1.00 83.74           O
ATOM   2300  ND2 ASN A 292      49.125  -2.580  60.023  1.00 83.74           N
ATOM   2301  N   PRO A 293      47.815   0.530  59.653  1.00 96.99           N
ATOM   2302  CA  PRO A 293      48.682   1.292  58.749  1.00 96.99           C
ATOM   2303  C   PRO A 293      49.925   0.600  58.230  1.00 96.99           C
ATOM   2304  O   PRO A 293      50.538   1.078  57.275  1.00 96.99           O
ATOM   2305  CB  PRO A 293      49.026   2.532  59.566  1.00 60.17           C
ATOM   2306  CG  PRO A 293      48.947   2.051  60.978  1.00 60.17           C
ATOM   2307  CD  PRO A 293      47.732   1.180  60.972  1.00 60.17           C
ATOM   2308  N   TYR A 294      50.296  -0.520  58.847  1.00 64.95           N
ATOM   2309  CA  TYR A 294      51.499  -1.232  58.437  1.00 64.95           C
ATOM   2310  C   TYR A 294      51.201  -2.324  57.434  1.00 64.95           C
ATOM   2311  O   TYR A 294      52.121  -2.839  56.806  1.00 64.95           O
ATOM   2312  CB  TYR A 294      52.218  -1.846  59.649  1.00155.08           C
ATOM   2313  CG  TYR A 294      52.450  -0.900  60.816  1.00155.08           C
ATOM   2314  CD1 TYR A 294      51.589  -0.896  61.919  1.00155.08           C
ATOM   2315  CD2 TYR A 294      53.524  -0.008  60.818  1.00155.08           C
ATOM   2316  CE1 TYR A 294      51.792  -0.026  62.995  1.00155.08           C
ATOM   2317  CE2 TYR A 294      53.736   0.868  61.886  1.00155.08           C
ATOM   2318  CZ  TYR A 294      52.867   0.852  62.971  1.00155.08           C
ATOM   2319  OH  TYR A 294      53.070   1.710  64.028  1.00155.08           O
ATOM   2320  N   ASN A 295      49.924  -2.687  57.294  1.00 76.51           N
ATOM   2321  CA  ASN A 295      49.526  -3.731  56.348  1.00 76.51           C
ATOM   2322  C   ASN A 295      48.446  -3.335  55.337  1.00 76.51           C
ATOM   2323  O   ASN A 295      48.155  -4.105  54.425  1.00 76.51           O
ATOM   2324  CB  ASN A 295      49.064  -4.981  57.092  1.00 77.54           C
ATOM   2325  CG  ASN A 295      47.797  -4.754  57.876  1.00 77.54           C
ATOM   2326  OD1 ASN A 295      46.921  -4.000  57.462  1.00 77.54           O
ATOM   2327  ND2 ASN A 295      47.680  -5.429  59.012  1.00 77.54           N
ATOM   2328  N   ASN A 296      47.849  -2.153  55.506  1.00 80.18           N
ATOM   2329  CA  ASN A 296      46.807  -1.647  54.599  1.00 80.18           C
ATOM   2330  C   ASN A 296      47.468  -0.561  53.770  1.00 80.18           C
ATOM   2331  O   ASN A 296      47.385   0.617  54.111  1.00 80.18           O
ATOM   2332  CB  ASN A 296      45.642  -1.029  55.399  1.00 87.06           C
ATOM   2333  CG  ASN A 296      44.348  -0.912  54.585  1.00 87.06           C
ATOM   2334  OD1 ASN A 296      44.377  -0.762  53.367  1.00 87.06           O
ATOM   2335  ND2 ASN A 296      43.211  -0.970  55.270  1.00 87.06           N
ATOM   2336  N   HIS A 297      48.131  -0.943  52.689  1.00 70.13           N
ATOM   2337  CA  HIS A 297      48.810   0.057  51.882  1.00 70.13           C
ATOM   2338  C   HIS A 297      48.033   0.526  50.663  1.00 70.13           C
ATOM   2339  O   HIS A 297      48.311   1.593  50.126  1.00 70.13           O
ATOM   2340  CB  HIS A 297      50.192  -0.461  51.451  1.00137.11           C
ATOM   2341  CG  HIS A 297      51.226  -0.405  52.537  1.00137.11           C
ATOM   2342  ND1 HIS A 297      51.750   0.781  53.009  1.00137.11           N
ATOM   2343  CD2 HIS A 297      51.810  -1.387  53.263  1.00137.11           C
ATOM   2344  CE1 HIS A 297      52.608   0.528  53.980  1.00137.11           C
ATOM   2345  NE2 HIS A 297      52.662  -0.780  54.154  1.00137.11           N
ATOM   2346  N   ARG A 298      47.053  -0.261  50.237  1.00 78.45           N
ATOM   2347  CA  ARG A 298      46.251   0.067  49.058  1.00 78.45           C
ATOM   2348  C   ARG A 298      45.162   1.102  49.327  1.00 78.45           C
ATOM   2349  O   ARG A 298      44.557   1.616  48.389  1.00 78.45           O
ATOM   2350  CB  ARG A 298      45.605  -1.207  48.512  1.00 85.21           C
ATOM   2351  CG  ARG A 298      44.669  -1.874  49.518  1.00 85.21           C
ATOM   2352  CD  ARG A 298      44.053  -3.154  49.002  1.00 85.21           C
ATOM   2353  NE  ARG A 298      43.021  -3.618  49.918  1.00 85.21           N
ATOM   2354  CZ  ARG A 298      42.450  -4.813  49.854  1.00 85.21           C
ATOM   2355  NH1 ARG A 298      42.811  -5.675  48.916  1.00 85.21           N
ATOM   2356  NH2 ARG A 298      41.512  -5.145  50.727  1.00 85.21           N
ATOM   2357  N   ASN A 299      44.898   1.388  50.601  1.00 72.08           N
ATOM   2358  CA  ASN A 299      43.876   2.368  50.988  1.00 72.08           C
ATOM   2359  C   ASN A 299      44.565   3.651  51.419  1.00 72.08           C
ATOM   2360  O   ASN A 299      44.887   3.842  52.597  1.00 72.08           O
ATOM   2361  CB  ASN A 299      43.028   1.857  52.152  1.00 61.89           C
ATOM   2362  CG  ASN A 299      42.018   2.874  52.611  1.00 61.89           C
ATOM   2363  OD1 ASN A 299      42.113   4.032  52.252  1.00 61.89           O
ATOM   2364  ND2 ASN A 299      41.054   2.453  53.412  1.00 61.89           N
ATOM   2365  N   PRO A 300      44.772   4.559  50.465  1.00 63.76           N
ATOM   2366  CA  PRO A 300      45.419   5.850  50.645  1.00 63.76           C
ATOM   2367  C   PRO A 300      44.829   6.699  51.766  1.00 63.76           C
ATOM   2368  O   PRO A 300      45.508   7.556  52.351  1.00 63.76           O
ATOM   2369  CB  PRO A 300      45.263   6.481  49.275  1.00 60.75           C
ATOM   2370  CG  PRO A 300      43.971   5.944  48.819  1.00 60.75           C
ATOM   2371  CD  PRO A 300      44.106   4.504  49.156  1.00 60.75           C
ATOM   2372  N   TRP A 301      43.568   6.464  52.080  1.00 70.61           N
ATOM   2373  CA  TRP A 301      42.932   7.222  53.143  1.00 70.61           C
ATOM   2374  C   TRP A 301      43.153   6.590  54.529  1.00 70.61           C
ATOM   2375  O   TRP A 301      42.925   7.226  55.561  1.00 70.61           O
ATOM   2376  CB  TRP A 301      41.433   7.318  52.862  1.00 60.40           C
ATOM   2377  CG  TRP A 301      41.110   7.943  51.575  1.00 60.40           C
ATOM   2378  CD1 TRP A 301      41.074   9.269  51.315  1.00 60.40           C
ATOM   2379  CD2 TRP A 301      40.778   7.280  50.347  1.00 60.40           C
ATOM   2380  NE1 TRP A 301      40.740   9.492  49.997  1.00 60.40           N
ATOM   2381  CE2 TRP A 301      40.554   8.282  49.378  1.00 60.40           C
ATOM   2382  CE3 TRP A 301      40.654   5.940  49.965  1.00 60.40           C
ATOM   2383  CZ2 TRP A 301      40.206   7.988  48.053  1.00 60.40           C
ATOM   2384  CZ3 TRP A 301      40.308   5.648  48.643  1.00 60.40           C
ATOM   2385  CH2 TRP A 301      40.093   6.670  47.708  1.00 60.40           C
ATOM   2386  N   PHE A 302      43.614   5.345  54.555  1.00 69.15           N
ATOM   2387  CA  PHE A 302      43.769   4.662  55.821  1.00 69.15           C
ATOM   2388  C   PHE A 302      44.538   5.402  56.899  1.00 69.15           C
ATOM   2389  O   PHE A 302      44.063   5.492  58.040  1.00 69.15           O
ATOM   2390  CB  PHE A 302      44.373   3.268  55.626  1.00 57.33           C
ATOM   2391  CG  PHE A 302      43.950   2.294  56.692  1.00 57.33           C
ATOM   2392  CD1 PHE A 302      42.637   1.842  56.751  1.00 57.33           C
ATOM   2393  CD2 PHE A 302      44.817   1.926  57.703  1.00 57.33           C
ATOM   2394  CE1 PHE A 302      42.193   1.051  57.801  1.00 57.33           C
ATOM   2395  CE2 PHE A 302      44.375   1.127  58.767  1.00 57.33           C
ATOM   2396  CZ  PHE A 302      43.061   0.696  58.813  1.00 57.33           C
ATOM   2397  N   ARG A 303      45.714   5.926  56.546  1.00 74.93           N
ATOM   2398  CA  ARG A 303      46.566   6.642  57.499  1.00 74.93           C
ATOM   2399  C   ARG A 303      45.806   7.771  58.183  1.00 74.93           C
ATOM   2400  O   ARG A 303      45.709   7.819  59.416  1.00 74.93           O
ATOM   2401  CB  ARG A 303      47.792   7.204  56.786  1.00119.18           C
ATOM   2402  CG  ARG A 303      48.585   6.170  55.994  1.00119.18           C
ATOM   2403  CD  ARG A 303      49.855   6.771  55.368  1.00119.18           C
ATOM   2404  NE  ARG A 303      50.833   7.177  56.376  1.00119.18           N
ATOM   2405  CZ  ARG A 303      51.518   6.330  57.138  1.00119.18           C
ATOM   2406  NH1 ARG A 303      51.348   5.018  57.014  1.00119.18           N
ATOM   2407  NH2 ARG A 303      52.368   6.800  58.039  1.00119.18           N
ATOM   2408  N   ASP A 304      45.266   8.675  57.368  1.00 88.49           N
ATOM   2409  CA  ASP A 304      44.491   9.808  57.857  1.00 88.49           C
ATOM   2410  C   ASP A 304      43.371   9.316  58.765  1.00 88.49           C
ATOM   2411  O   ASP A 304      43.055   9.954  59.766  1.00 88.49           O
ATOM   2412  CB  ASP A 304      43.915  10.584  56.678  1.00 96.52           C
ATOM   2413  CG  ASP A 304      44.989  11.271  55.859  1.00 96.52           C
ATOM   2414  OD1 ASP A 304      45.322  12.438  56.173  1.00 96.52           O
ATOM   2415  OD2 ASP A 304      45.515  10.637  54.912  1.00 96.52           O
ATOM   2416  N   PHE A 305      42.767   8.185  58.404  1.00 55.81           N
ATOM   2417  CA  PHE A 305      41.708   7.571  59.200  1.00 55.81           C
ATOM   2418  C   PHE A 305      42.329   7.133  60.514  1.00 55.81           C
ATOM   2419  O   PHE A 305      41.814   7.411  61.589  1.00 55.81           O
ATOM   2420  CB  PHE A 305      41.167   6.349  58.475  1.00 65.69           C
ATOM   2421  CG  PHE A 305      40.504   5.351  59.375  1.00 65.69           C
ATOM   2422  CD1 PHE A 305      39.380   5.697  60.120  1.00 65.69           C
ATOM   2423  CD2 PHE A 305      40.996   4.049  59.467  1.00 65.69           C
ATOM   2424  CE1 PHE A 305      38.750   4.757  60.949  1.00 65.69           C
ATOM   2425  CE2 PHE A 305      40.377   3.098  60.292  1.00 65.69           C
ATOM   2426  CZ  PHE A 305      39.249   3.456  61.036  1.00 65.69           C
ATOM   2427  N   TRP A 306      43.459   6.450  60.408  1.00 61.93           N
ATOM   2428  CA  TRP A 306      44.151   5.962  61.580  1.00 61.93           C
ATOM   2429  C   TRP A 306      44.516   7.109  62.493  1.00 61.93           C
ATOM   2430  O   TRP A 306      44.129   7.100  63.663  1.00 61.93           O
ATOM   2431  CB  TRP A 306      45.402   5.179  61.173  1.00 75.45           C
ATOM   2432  CG  TRP A 306      45.960   4.312  62.270  1.00 75.45           C
ATOM   2433  CD1 TRP A 306      46.859   4.672  63.216  1.00 75.45           C
ATOM   2434  CD2 TRP A 306      45.640   2.944  62.529  1.00 75.45           C
ATOM   2435  NE1 TRP A 306      47.129   3.621  64.053  1.00 75.45           N
ATOM   2436  CE2 TRP A 306      46.391   2.541  63.653  1.00 75.45           C
ATOM   2437  CE3 TRP A 306      44.787   2.011  61.919  1.00 75.45           C
ATOM   2438  CZ2 TRP A 306      46.324   1.255  64.182  1.00 75.45           C
ATOM   2439  CZ3 TRP A 306      44.718   0.732  62.442  1.00 75.45           C
ATOM   2440  CH2 TRP A 306      45.485   0.367  63.566  1.00 75.45           C
ATOM   2441  N   GLU A 307      45.245   8.098  61.974  1.00 53.19           N
ATOM   2442  CA  GLU A 307      45.638   9.227  62.806  1.00 53.19           C
ATOM   2443  C   GLU A 307      44.425   9.887  63.467  1.00 53.19           C
ATOM   2444  O   GLU A 307      44.479  10.315  64.629  1.00 53.19           O
ATOM   2445  CB  GLU A 307      46.380  10.272  61.986  1.00 88.84           C
ATOM   2446  CG  GLU A 307      47.816   9.962  61.744  1.00 88.84           C
ATOM   2447  CD  GLU A 307      48.472  10.923  60.756  1.00 88.84           C
ATOM   2448  OE1 GLU A 307      49.706  10.821  60.537  1.00 88.84           O
ATOM   2449  OE2 GLU A 307      47.758  11.780  60.187  1.00 88.84           O
ATOM   2450  N   GLN A 308      43.317   9.959  62.734  1.00 73.92           N
ATOM   2451  CA  GLN A 308      42.119  10.619  63.250  1.00 73.92           C
ATOM   2452  C   GLN A 308      41.390   9.824  64.301  1.00 73.92           C
ATOM   2453  O   GLN A 308      40.905  10.385  65.281  1.00 73.92           O
ATOM   2454  CB  GLN A 308      41.162  10.952  62.102  1.00 81.73           C
ATOM   2455  CG  GLN A 308      39.845  11.590  62.530  1.00 81.73           C
ATOM   2456  CD  GLN A 308      38.933  11.873  61.351  1.00 81.73           C
ATOM   2457  OE1 GLN A 308      39.278  12.641  60.459  1.00 81.73           O
ATOM   2458  NE2 GLN A 308      37.767  11.250  61.341  1.00 81.73           N
ATOM   2459  N   LYS A 309      41.316   8.515  64.092  1.00 81.23           N
ATOM   2460  CA  LYS A 309      40.619   7.635  65.022  1.00 81.23           C
ATOM   2461  C   LYS A 309      41.344   7.524  66.344  1.00 81.23           C
ATOM   2462  O   LYS A 309      40.730   7.560  67.404  1.00 81.23           O
ATOM   2463  CB  LYS A 309      40.470   6.228  64.433  1.00 87.49           C
ATOM   2464  CG  LYS A 309      39.654   5.276  65.309  1.00 87.49           C
ATOM   2465  CD  LYS A 309      39.792   3.832  64.846  1.00 87.49           C
ATOM   2466  CE  LYS A 309      38.797   2.907  65.543  1.00 87.49           C
ATOM   2467  NZ  LYS A 309      37.428   2.945  64.930  1.00 87.49           N
ATOM   2468  N   PHE A 310      42.660   7.405  66.274  1.00 91.59           N
ATOM   2469  CA  PHE A 310      43.445   7.231  67.469  1.00 91.59           C
ATOM   2470  C   PHE A 310      44.040   8.492  68.053  1.00 91.59           C
ATOM   2471  O   PHE A 310      44.689   8.442  69.101  1.00 91.59           O
ATOM   2472  CB  PHE A 310      44.538   6.212  67.189  1.00 62.10           C
ATOM   2473  CG  PHE A 310      44.010   4.848  66.837  1.00 62.10           C
ATOM   2474  CD1 PHE A 310      44.430   4.200  65.668  1.00 62.10           C
ATOM   2475  CD2 PHE A 310      43.070   4.224  67.649  1.00 62.10           C
ATOM   2476  CE1 PHE A 310      43.914   2.953  65.313  1.00 62.10           C
ATOM   2477  CE2 PHE A 310      42.551   2.979  67.301  1.00 62.10           C
ATOM   2478  CZ  PHE A 310      42.974   2.342  66.124  1.00 62.10           C
ATOM   2479  N   GLN A 311      43.806   9.623  67.400  1.00 99.44           N
ATOM   2480  CA  GLN A 311      44.344  10.889  67.886  1.00 99.44           C
ATOM   2481  C   GLN A 311      45.861  10.863  67.692  1.00 99.44           C
ATOM   2482  O   GLN A 311      46.588  11.674  68.256  1.00 99.44           O
ATOM   2483  CB  GLN A 311      44.003  11.080  69.370  1.00118.81           C
ATOM   2484  CG  GLN A 311      42.510  11.030  69.687  1.00118.81           C
ATOM   2485  CD  GLN A 311      41.767  12.297  69.280  1.00118.81           C
ATOM   2486  OE1 GLN A 311      41.820  12.732  68.125  1.00118.81           O
ATOM   2487  NE2 GLN A 311      41.063  12.892  70.237  1.00118.81           N
ATOM   2488  N   CYS A 312      46.322   9.905  66.892  1.00 88.66           N
ATOM   2489  CA  CYS A 312      47.733   9.725  66.558  1.00 88.66           C
ATOM   2490  C   CYS A 312      48.426  10.977  66.081  1.00 88.66           C
ATOM   2491  O   CYS A 312      48.051  12.100  66.396  1.00 88.66           O
ATOM   2492  CB  CYS A 312      47.877   8.741  65.412  1.00142.16           C
ATOM   2493  SG  CYS A 312      47.774   7.016  65.874  1.00142.16           S
ATOM   2494  N   SER A 313      49.443  10.717  65.265  1.00 61.06           N
ATOM   2495  CA  SER A 313      50.277  11.709  64.602  1.00 61.06           C
ATOM   2496  C   SER A 313      51.400  10.899  63.994  1.00 61.06           C
ATOM   2497  O   SER A 313      51.770   9.876  64.544  1.00 61.06           O
ATOM   2498  CB  SER A 313      50.830  12.729  65.601  1.00178.04           C
ATOM   2499  OG  SER A 313      51.411  13.838  64.927  1.00178.04           O
ATOM   2500  N   LEU A 314      51.919  11.329  62.853  1.00140.81           N
ATOM   2501  CA  LEU A 314      53.012  10.619  62.196  1.00140.81           C
ATOM   2502  C   LEU A 314      53.844  11.597  61.367  1.00140.81           C
ATOM   2503  O   LEU A 314      53.552  12.792  61.341  1.00140.81           O
ATOM   2504  CB  LEU A 314      52.464   9.502  61.292  1.00 93.64           C
ATOM   2505  CG  LEU A 314      52.197   8.098  61.842  1.00 93.64           C
ATOM   2506  CD1 LEU A 314      53.379   7.704  62.737  1.00 93.64           C
ATOM   2507  CD2 LEU A 314      50.887   8.034  62.605  1.00 93.64           C
ATOM   2508  N   GLN A 315      54.877  11.096  60.692  1.00172.49           N
ATOM   2509  CA  GLN A 315      55.723  11.953  59.864  1.00172.49           C
ATOM   2510  C   GLN A 315      55.005  12.339  58.566  1.00172.49           C
ATOM   2511  O   GLN A 315      55.267  13.399  57.987  1.00172.49           O
ATOM   2512  CB  GLN A 315      57.054  11.256  59.557  1.00154.29           C
ATOM   2513  CG  GLN A 315      57.906  10.980  60.799  1.00154.29           C
ATOM   2514  CD  GLN A 315      58.114  12.216  61.673  1.00154.29           C
ATOM   2515  OE1 GLN A 315      58.653  13.229  61.225  1.00154.29           O
ATOM   2516  NE2 GLN A 315      57.684  12.130  62.930  1.00154.29           N
ATOM   2517  N   ASN A 316      54.101  11.472  58.116  1.00360.75           N
ATOM   2518  CA  ASN A 316      53.315  11.732  56.911  1.00360.75           C
ATOM   2519  C   ASN A 316      52.098  12.554  57.322  1.00360.75           C
ATOM   2520  O   ASN A 316      50.988  12.336  56.833  1.00360.75           O
ATOM   2521  CB  ASN A 316      52.847  10.421  56.260  1.00220.85           C
ATOM   2522  CG  ASN A 316      53.927   9.758  55.418  1.00220.85           C
ATOM   2523  OD1 ASN A 316      53.651   8.820  54.668  1.00220.85           O
ATOM   2524  ND2 ASN A 316      55.160  10.241  55.539  1.00220.85           N
ATOM   2525  N   LYS A 317      52.319  13.499  58.229  1.00282.57           N
ATOM   2526  CA  LYS A 317      51.252  14.355  58.729  1.00282.57           C
ATOM   2527  C   LYS A 317      51.698  15.818  58.652  1.00282.57           C
ATOM   2528  O   LYS A 317      52.668  16.141  57.962  1.00282.57           O
ATOM   2529  CB  LYS A 317      50.929  13.969  60.178  1.00112.03           C
ATOM   2530  CG  LYS A 317      49.608  14.516  60.718  1.00112.03           C
ATOM   2531  CD  LYS A 317      49.455  14.218  62.213  1.00112.03           C
ATOM   2532  CE  LYS A 317      48.065  14.583  62.740  1.00112.03           C
ATOM   2533  NZ  LYS A 317      47.934  14.384  64.224  1.00112.03           N
ATOM   2534  N   ARG A 318      50.984  16.697  59.354  1.00381.36           N
ATOM   2535  CA  ARG A 318      51.305  18.123  59.375  1.00381.36           C
ATOM   2536  C   ARG A 318      52.300  18.404  60.503  1.00381.36           C
ATOM   2537  O   ARG A 318      53.509  18.245  60.334  1.00381.36           O
ATOM   2538  CB  ARG A 318      50.033  18.955  59.596  1.00241.29           C
ATOM   2539  CG  ARG A 318      48.899  18.698  58.603  1.00241.29           C
ATOM   2540  CD  ARG A 318      49.193  19.248  57.209  1.00241.29           C
ATOM   2541  NE  ARG A 318      48.087  18.998  56.281  1.00241.29           N
ATOM   2542  CZ  ARG A 318      48.052  19.413  55.017  1.00241.29           C
ATOM   2543  NH1 ARG A 318      49.063  20.107  54.513  1.00241.29           N
ATOM   2544  NH2 ARG A 318      47.005  19.129  54.253  1.00241.29           N
ATOM   2545  N   ASN A 319      51.776  18.818  61.654  1.00440.18           N
ATOM   2546  CA  ASN A 319      52.591  19.122  62.830  1.00440.18           C
ATOM   2547  C   ASN A 319      51.698  19.085  64.069  1.00440.18           C
ATOM   2548  O   ASN A 319      51.002  20.060  64.362  1.00440.18           O
ATOM   2549  CB  ASN A 319      53.221  20.515  62.698  1.00224.78           C
ATOM   2550  CG  ASN A 319      54.189  20.613  61.536  0.00224.78           C
ATOM   2551  OD1 ASN A 319      55.200  19.913  61.495  0.00224.78           O
ATOM   2552  ND2 ASN A 319      53.885  21.489  60.585  0.00224.78           N
ATOM   2553  N   HIS A 320      51.712  17.971  64.798  1.00195.58           N
ATOM   2554  CA  HIS A 320      50.871  17.864  65.985  1.00195.58           C
ATOM   2555  C   HIS A 320      51.522  17.223  67.212  1.00195.58           C
ATOM   2556  O   HIS A 320      52.744  17.046  67.263  1.00195.58           O
ATOM   2557  CB  HIS A 320      49.571  17.129  65.627  1.00279.83           C
ATOM   2558  CG  HIS A 320      48.654  17.922  64.742  1.00279.83           C
ATOM   2559  ND1 HIS A 320      48.073  19.107  65.142  1.00279.83           N
ATOM   2560  CD2 HIS A 320      48.227  17.705  63.476  1.00279.83           C
ATOM   2561  CE1 HIS A 320      47.328  19.584  64.160  1.00279.83           C
ATOM   2562  NE2 HIS A 320      47.405  18.752  63.138  1.00279.83           N
ATOM   2563  N   ARG A 321      50.685  16.895  68.198  1.00 99.16           N
ATOM   2564  CA  ARG A 321      51.116  16.297  69.457  1.00 99.16           C
ATOM   2565  C   ARG A 321      50.794  14.797  69.578  1.00 99.16           C
ATOM   2566  O   ARG A 321      49.973  14.263  68.837  1.00 99.16           O
ATOM   2567  CB  ARG A 321      50.474  17.053  70.626  1.00260.80           C
ATOM   2568  CG  ARG A 321      50.736  18.562  70.635  1.00260.80           C
ATOM   2569  CD  ARG A 321      52.201  18.892  70.904  1.00260.80           C
ATOM   2570  NE  ARG A 321      52.435  20.332  71.023  1.00260.80           N
ATOM   2571  CZ  ARG A 321      53.605  20.880  71.343  1.00260.80           C
ATOM   2572  NH1 ARG A 321      54.662  20.113  71.580  1.00260.80           N
ATOM   2573  NH2 ARG A 321      53.720  22.198  71.428  1.00260.80           N
ATOM   2574  N   GLN A 322      51.464  14.148  70.535  1.00120.73           N
ATOM   2575  CA  GLN A 322      51.348  12.718  70.856  1.00120.73           C
ATOM   2576  C   GLN A 322      51.597  11.800  69.668  1.00120.73           C
ATOM   2577  O   GLN A 322      50.780  11.712  68.760  1.00120.73           O
ATOM   2578  CB  GLN A 322      49.982  12.408  71.461  1.00162.87           C
ATOM   2579  CG  GLN A 322      49.948  11.115  72.261  1.00162.87           C
ATOM   2580  CD  GLN A 322      48.542  10.739  72.703  1.00162.87           C
ATOM   2581  OE1 GLN A 322      47.799  11.569  73.234  1.00162.87           O
ATOM   2582  NE2 GLN A 322      48.171   9.480  72.492  1.00162.87           N
ATOM   2583  N   VAL A 323      52.739  11.121  69.673  1.00130.47           N
ATOM   2584  CA  VAL A 323      53.078  10.207  68.587  1.00130.47           C
ATOM   2585  C   VAL A 323      52.211   8.980  68.772  1.00130.47           C
ATOM   2586  O   VAL A 323      51.430   8.930  69.716  1.00130.47           O
ATOM   2587  CB  VAL A 323      54.555   9.799  68.635  1.00104.49           C
ATOM   2588  CG1 VAL A 323      54.797   8.862  69.811  1.00104.49           C
ATOM   2589  CG2 VAL A 323      54.959   9.164  67.321  1.00104.49           C
ATOM   2590  N   CYS A 324      52.351   7.981  67.907  1.00 88.29           N
ATOM   2591  CA  CYS A 324      51.499   6.807  68.037  1.00 88.29           C
ATOM   2592  C   CYS A 324      52.059   5.422  68.232  1.00 88.29           C
ATOM   2593  O   CYS A 324      52.846   4.936  67.414  1.00 88.29           O
ATOM   2594  CB  CYS A 324      50.529   6.750  66.890  1.00211.05           C
ATOM   2595  SG  CYS A 324      48.875   6.999  67.556  1.00211.05           S
ATOM   2596  N   ASP A 325      51.577   4.777  69.302  1.00 91.75           N
ATOM   2597  CA  ASP A 325      51.997   3.438  69.704  1.00 91.75           C
ATOM   2598  C   ASP A 325      51.803   2.410  68.617  1.00 91.75           C
ATOM   2599  O   ASP A 325      50.759   2.382  67.961  1.00 91.75           O
ATOM   2600  CB  ASP A 325      51.240   2.997  70.951  1.00117.41           C
ATOM   2601  CG  ASP A 325      51.652   1.620  71.411  1.00117.41           C
ATOM   2602  OD1 ASP A 325      52.808   1.454  71.859  1.00117.41           O
ATOM   2603  OD2 ASP A 325      50.821   0.697  71.315  1.00117.41           O
ATOM   2604  N   LYS A 326      52.818   1.568  68.434  1.00 85.58           N
ATOM   2605  CA  LYS A 326      52.796   0.518  67.419  1.00 85.58           C
ATOM   2606  C   LYS A 326      51.687  -0.498  67.717  1.00 85.58           C
ATOM   2607  O   LYS A 326      50.982  -0.946  66.811  1.00 85.58           O
ATOM   2608  CB  LYS A 326      54.156  -0.184  67.384  1.00214.76           C
ATOM   2609  CG  LYS A 326      55.333   0.782  67.360  1.00214.76           C
ATOM   2610  CD  LYS A 326      56.662   0.072  67.571  1.00214.76           C
ATOM   2611  CE  LYS A 326      57.798   1.077  67.721  1.00214.76           C
ATOM   2612  NZ  LYS A 326      59.102   0.421  68.004  1.00214.76           N
ATOM   2613  N   HIS A 327      51.536  -0.837  68.997  1.00111.60           N
ATOM   2614  CA  HIS A 327      50.544  -1.806  69.454  1.00111.60           C
ATOM   2615  C   HIS A 327      49.127  -1.269  69.467  1.00111.60           C
ATOM   2616  O   HIS A 327      48.277  -1.716  70.235  1.00111.60           O
ATOM   2617  CB  HIS A 327      50.904  -2.288  70.851  1.00133.87           C
ATOM   2618  CG  HIS A 327      52.247  -2.923  70.924  1.00133.87           C
ATOM   2619  ND1 HIS A 327      52.564  -4.059  70.213  1.00133.87           N
ATOM   2620  CD2 HIS A 327      53.372  -2.555  71.577  1.00133.87           C
ATOM   2621  CE1 HIS A 327      53.831  -4.364  70.423  1.00133.87           C
ATOM   2622  NE2 HIS A 327      54.344  -3.467  71.247  1.00133.87           N
ATOM   2623  N   LEU A 328      48.879  -0.293  68.618  1.00 84.61           N
ATOM   2624  CA  LEU A 328      47.560   0.295  68.513  1.00 84.61           C
ATOM   2625  C   LEU A 328      46.862  -0.584  67.476  1.00 84.61           C
ATOM   2626  O   LEU A 328      47.493  -1.035  66.514  1.00 84.61           O
ATOM   2627  CB  LEU A 328      47.700   1.727  67.993  1.00 84.83           C
ATOM   2628  CG  LEU A 328      46.823   2.867  68.494  1.00 84.83           C
ATOM   2629  CD1 LEU A 328      47.082   3.159  69.949  1.00 84.83           C
ATOM   2630  CD2 LEU A 328      47.151   4.078  67.681  1.00 84.83           C
ATOM   2631  N   ALA A 329      45.580  -0.858  67.670  1.00 79.92           N
ATOM   2632  CA  ALA A 329      44.865  -1.674  66.690  1.00 79.92           C
ATOM   2633  C   ALA A 329      43.348  -1.521  66.770  1.00 79.92           C
ATOM   2634  O   ALA A 329      42.828  -0.973  67.755  1.00 79.92           O
ATOM   2635  CB  ALA A 329      45.259  -3.134  66.837  1.00155.53           C
ATOM   2636  N   ILE A 330      42.654  -1.974  65.720  1.00 87.82           N
ATOM   2637  CA  ILE A 330      41.193  -1.899  65.661  1.00 87.82           C
ATOM   2638  C   ILE A 330      40.643  -3.183  66.275  1.00 87.82           C
ATOM   2639  O   ILE A 330      40.730  -4.261  65.676  1.00 87.82           O
ATOM   2640  CB  ILE A 330      40.680  -1.805  64.211  1.00 64.32           C
ATOM   2641  CG1 ILE A 330      41.226  -0.565  63.523  1.00 64.32           C
ATOM   2642  CG2 ILE A 330      39.179  -1.729  64.204  1.00 64.32           C
ATOM   2643  CD1 ILE A 330      40.743  -0.402  62.085  1.00 64.32           C
ATOM   2644  N   ASP A 331      40.077  -3.077  67.468  1.00 67.55           N
ATOM   2645  CA  ASP A 331      39.564  -4.263  68.119  1.00 67.55           C
ATOM   2646  C   ASP A 331      38.115  -4.104  68.506  1.00 67.55           C
ATOM   2647  O   ASP A 331      37.452  -3.161  68.065  1.00 67.55           O
ATOM   2648  CB  ASP A 331      40.396  -4.606  69.359  1.00107.26           C
ATOM   2649  CG  ASP A 331      40.207  -3.610  70.488  1.00107.26           C
ATOM   2650  OD1 ASP A 331      40.758  -2.499  70.397  1.00107.26           O
ATOM   2651  OD2 ASP A 331      39.503  -3.933  71.470  1.00107.26           O
ATOM   2652  N   SER A 332      37.644  -5.038  69.332  1.00 70.01           N
ATOM   2653  CA  SER A 332      36.275  -5.062  69.803  1.00 70.01           C
ATOM   2654  C   SER A 332      35.978  -3.974  70.826  1.00 70.01           C
ATOM   2655  O   SER A 332      34.856  -3.869  71.330  1.00 70.01           O
ATOM   2656  CB  SER A 332      35.958  -6.429  70.405  1.00122.17           C
ATOM   2657  OG  SER A 332      36.764  -6.680  71.543  1.00122.17           O
ATOM   2658  N   SER A 333      36.965  -3.153  71.137  1.00 96.18           N
ATOM   2659  CA  SER A 333      36.729  -2.100  72.105  1.00 96.18           C
ATOM   2660  C   SER A 333      36.560  -0.750  71.423  1.00 96.18           C
ATOM   2661  O   SER A 333      35.999   0.182  72.006  1.00 96.18           O
ATOM   2662  CB  SER A 333      37.876  -2.041  73.121  1.00161.32           C
ATOM   2663  OG  SER A 333      39.094  -1.648  72.516  1.00161.32           O
ATOM   2664  N   ASN A 334      37.024  -0.640  70.184  1.00 85.26           N
ATOM   2665  CA  ASN A 334      36.920   0.631  69.483  1.00 85.26           C
ATOM   2666  C   ASN A 334      36.202   0.568  68.157  1.00 85.26           C
ATOM   2667  O   ASN A 334      36.231   1.549  67.407  1.00 85.26           O
ATOM   2668  CB  ASN A 334      38.313   1.220  69.240  1.00 82.14           C
ATOM   2669  CG  ASN A 334      39.265   0.232  68.580  1.00 82.14           C
ATOM   2670  OD1 ASN A 334      38.868  -0.582  67.747  1.00 82.14           O
ATOM   2671  ND2 ASN A 334      40.542   0.317  68.945  1.00 82.14           N
ATOM   2672  N   TYR A 335      35.537  -0.552  67.869  1.00 64.68           N
ATOM   2673  CA  TYR A 335      34.886  -0.707  66.570  1.00 64.68           C
ATOM   2674  C   TYR A 335      33.631  -1.535  66.513  1.00 64.68           C
ATOM   2675  O   TYR A 335      33.621  -2.676  66.925  1.00 64.68           O
ATOM   2676  CB  TYR A 335      35.894  -1.286  65.576  1.00 64.03           C
ATOM   2677  CG  TYR A 335      35.284  -2.154  64.528  1.00 64.03           C
ATOM   2678  CD1 TYR A 335      34.459  -1.622  63.559  1.00 64.03           C
ATOM   2679  CD2 TYR A 335      35.476  -3.518  64.546  1.00 64.03           C
ATOM   2680  CE1 TYR A 335      33.821  -2.438  62.628  1.00 64.03           C
ATOM   2681  CE2 TYR A 335      34.845  -4.347  63.622  1.00 64.03           C
ATOM   2682  CZ  TYR A 335      34.011  -3.801  62.665  1.00 64.03           C
ATOM   2683  OH  TYR A 335      33.331  -4.616  61.776  1.00 64.03           O
ATOM   2684  N   GLU A 336      32.580  -0.947  65.960  1.00 83.85           N
ATOM   2685  CA  GLU A 336      31.302  -1.621  65.800  1.00 83.85           C
ATOM   2686  C   GLU A 336      30.956  -1.521  64.315  1.00 83.85           C
ATOM   2687  O   GLU A 336      30.947  -0.427  63.736  1.00 83.85           O
ATOM   2688  CB  GLU A 336      30.225  -0.940  66.656  1.00183.58           C
ATOM   2689  CG  GLU A 336      28.849  -1.594  66.576  1.00183.58           C
ATOM   2690  CD  GLU A 336      27.846  -0.984  67.543  1.00183.58           C
ATOM   2691  OE1 GLU A 336      28.045  -1.112  68.770  1.00183.58           O
ATOM   2692  OE2 GLU A 336      26.860  -0.374  67.074  1.00183.58           O
ATOM   2693  N   GLN A 337      30.696  -2.669  63.697  1.00 73.79           N
ATOM   2694  CA  GLN A 337      30.362  -2.715  62.285  1.00 73.79           C
ATOM   2695  C   GLN A 337      29.145  -1.878  61.928  1.00 73.79           C
ATOM   2696  O   GLN A 337      28.076  -2.052  62.511  1.00 73.79           O
ATOM   2697  CB  GLN A 337      30.134  -4.158  61.843  1.00 74.27           C
ATOM   2698  CG  GLN A 337      29.472  -4.274  60.485  1.00 74.27           C
ATOM   2699  CD  GLN A 337      29.746  -5.595  59.795  1.00 74.27           C
ATOM   2700  OE1 GLN A 337      29.018  -5.985  58.889  1.00 74.27           O
ATOM   2701  NE2 GLN A 337      30.809  -6.283  60.208  1.00 74.27           N
ATOM   2702  N   GLU A 338      29.333  -0.976  60.962  1.00 75.29           N
ATOM   2703  CA  GLU A 338      28.300  -0.079  60.441  1.00 75.29           C
ATOM   2704  C   GLU A 338      27.090  -0.876  59.914  1.00 75.29           C
ATOM   2705  O   GLU A 338      27.249  -1.920  59.267  1.00 75.29           O
ATOM   2706  CB  GLU A 338      28.905   0.761  59.313  1.00 76.99           C
ATOM   2707  CG  GLU A 338      28.154   2.030  58.951  1.00 76.99           C
ATOM   2708  CD  GLU A 338      27.029   1.818  57.952  1.00 76.99           C
ATOM   2709  OE1 GLU A 338      27.280   1.303  56.835  1.00 76.99           O
ATOM   2710  OE2 GLU A 338      25.883   2.189  58.285  1.00 76.99           O
ATOM   2711  N   SER A 339      25.885  -0.373  60.184  1.00 72.18           N
ATOM   2712  CA  SER A 339      24.646  -1.036  59.770  1.00 72.18           C
ATOM   2713  C   SER A 339      24.511  -1.460  58.299  1.00 72.18           C
ATOM   2714  O   SER A 339      24.058  -2.561  57.999  1.00 72.18           O
ATOM   2715  CB  SER A 339      23.448  -0.163  60.140  1.00171.65           C
ATOM   2716  OG  SER A 339      22.259  -0.721  59.615  1.00171.65           O
ATOM   2717  N   LYS A 340      24.910  -0.594  57.382  1.00 54.80           N
ATOM   2718  CA  LYS A 340      24.772  -0.895  55.977  1.00 54.80           C
ATOM   2719  C   LYS A 340      25.855  -1.737  55.327  1.00 54.80           C
ATOM   2720  O   LYS A 340      25.707  -2.151  54.170  1.00 54.80           O
ATOM   2721  CB  LYS A 340      24.614   0.404  55.207  1.00 58.94           C
ATOM   2722  CG  LYS A 340      23.341   1.111  55.547  1.00 58.94           C
ATOM   2723  CD  LYS A 340      22.942   2.104  54.470  1.00 58.94           C
ATOM   2724  CE  LYS A 340      21.620   2.802  54.817  1.00 58.94           C
ATOM   2725  NZ  LYS A 340      21.589   3.424  56.210  1.00 58.94           N
ATOM   2726  N   ILE A 341      26.937  -2.010  56.047  1.00 63.65           N
ATOM   2727  CA  ILE A 341      28.016  -2.785  55.453  1.00 63.65           C
ATOM   2728  C   ILE A 341      27.483  -3.966  54.660  1.00 63.65           C
ATOM   2729  O   ILE A 341      28.006  -4.295  53.600  1.00 63.65           O
ATOM   2730  CB  ILE A 341      29.004  -3.277  56.510  1.00 72.53           C
ATOM   2731  CG1 ILE A 341      29.813  -2.093  57.037  1.00 72.53           C
ATOM   2732  CG2 ILE A 341      29.939  -4.309  55.914  1.00 72.53           C
ATOM   2733  CD1 ILE A 341      30.641  -1.379  55.984  1.00 72.53           C
ATOM   2734  N   MET A 342      26.434  -4.597  55.174  1.00 59.13           N
ATOM   2735  CA  MET A 342      25.819  -5.725  54.488  1.00 59.13           C
ATOM   2736  C   MET A 342      25.429  -5.345  53.045  1.00 59.13           C
ATOM   2737  O   MET A 342      25.789  -6.033  52.089  1.00 59.13           O
ATOM   2738  CB  MET A 342      24.587  -6.167  55.272  1.00 78.53           C
ATOM   2739  CG  MET A 342      23.828  -7.343  54.682  1.00 78.53           C
ATOM   2740  SD  MET A 342      22.312  -7.695  55.621  1.00 78.53           S
ATOM   2741  CE  MET A 342      21.171  -6.603  54.814  1.00 78.53           C
ATOM   2742  N   PHE A 343      24.704  -4.242  52.893  1.00 53.07           N
ATOM   2743  CA  PHE A 343      24.273  -3.772  51.578  1.00 53.07           C
ATOM   2744  C   PHE A 343      25.417  -3.505  50.615  1.00 53.07           C
ATOM   2745  O   PHE A 343      25.286  -3.676  49.403  1.00 53.07           O
ATOM   2746  CB  PHE A 343      23.459  -2.509  51.739  1.00 58.66           C
ATOM   2747  CG  PHE A 343      22.303  -2.678  52.642  1.00 58.66           C
ATOM   2748  CD1 PHE A 343      22.416  -2.404  53.991  1.00 58.66           C
ATOM   2749  CD2 PHE A 343      21.109  -3.166  52.160  1.00 58.66           C
ATOM   2750  CE1 PHE A 343      21.338  -2.619  54.859  1.00 58.66           C
ATOM   2751  CE2 PHE A 343      20.048  -3.381  53.005  1.00 58.66           C
ATOM   2752  CZ  PHE A 343      20.158  -3.108  54.361  1.00 58.66           C
ATOM   2753  N   VAL A 344      26.535  -3.050  51.161  1.00 64.77           N
ATOM   2754  CA  VAL A 344      27.692  -2.797  50.338  1.00 64.77           C
ATOM   2755  C   VAL A 344      28.089  -4.115  49.693  1.00 64.77           C
ATOM   2756  O   VAL A 344      28.161  -4.220  48.468  1.00 64.77           O
ATOM   2757  CB  VAL A 344      28.857  -2.308  51.180  1.00 77.96           C
ATOM   2758  CG1 VAL A 344      30.117  -2.238  50.322  1.00 77.96           C
ATOM   2759  CG2 VAL A 344      28.523  -0.961  51.779  1.00 77.96           C
ATOM   2760  N   VAL A 345      28.314  -5.125  50.536  1.00 47.02           N
ATOM   2761  CA  VAL A 345      28.739  -6.450  50.091  1.00 47.02           C
ATOM   2762  C   VAL A 345      27.805  -7.102  49.103  1.00 47.02           C
ATOM   2763  O   VAL A 345      28.244  -7.708  48.136  1.00 47.02           O
ATOM   2764  CB  VAL A 345      28.939  -7.397  51.268  1.00 35.14           C
ATOM   2765  CG1 VAL A 345      29.464  -8.696  50.776  1.00 35.14           C
ATOM   2766  CG2 VAL A 345      29.935  -6.806  52.246  1.00 35.14           C
ATOM   2767  N   ASN A 346      26.512  -6.987  49.341  1.00 50.20           N
ATOM   2768  CA  ASN A 346      25.560  -7.565  48.414  1.00 50.20           C
ATOM   2769  C   ASN A 346      25.580  -6.799  47.112  1.00 50.20           C
ATOM   2770  O   ASN A 346      25.487  -7.384  46.044  1.00 50.20           O
ATOM   2771  CB  ASN A 346      24.163  -7.509  48.997  1.00 58.07           C
ATOM   2772  CG  ASN A 346      23.967  -8.498  50.106  1.00 58.07           C
ATOM   2773  OD1 ASN A 346      24.938  -8.962  50.736  1.00 58.07           O
ATOM   2774  ND2 ASN A 346      22.705  -8.831  50.368  1.00 58.07           N
ATOM   2775  N   ALA A 347      25.692  -5.481  47.215  1.00 54.55           N
ATOM   2776  CA  ALA A 347      25.718  -4.622  46.043  1.00 54.55           C
ATOM   2777  C   ALA A 347      26.776  -5.125  45.083  1.00 54.55           C
ATOM   2778  O   ALA A 347      26.515  -5.297  43.896  1.00 54.55           O
ATOM   2779  CB  ALA A 347      26.021  -3.209  46.455  1.00129.17           C
ATOM   2780  N   VAL A 348      27.969  -5.363  45.610  1.00 69.43           N
ATOM   2781  CA  VAL A 348      29.081  -5.863  44.818  1.00 69.43           C
ATOM   2782  C   VAL A 348      28.825  -7.287  44.293  1.00 69.43           C
ATOM   2783  O   VAL A 348      28.967  -7.532  43.092  1.00 69.43           O
ATOM   2784  CB  VAL A 348      30.364  -5.861  45.655  1.00 69.27           C
ATOM   2785  CG1 VAL A 348      31.521  -6.406  44.863  1.00 69.27           C
ATOM   2786  CG2 VAL A 348      30.655  -4.469  46.110  1.00 69.27           C
ATOM   2787  N   TYR A 349      28.459  -8.223  45.175  1.00 71.16           N
ATOM   2788  CA  TYR A 349      28.201  -9.588  44.727  1.00 71.16           C
ATOM   2789  C   TYR A 349      27.188  -9.575  43.609  1.00 71.16           C
ATOM   2790  O   TYR A 349      27.317 -10.323  42.651  1.00 71.16           O
ATOM   2791  CB  TYR A 349      27.713 -10.487  45.866  1.00 51.73           C
ATOM   2792  CG  TYR A 349      28.850 -11.171  46.576  1.00 51.73           C
ATOM   2793  CD1 TYR A 349      29.633 -10.485  47.485  1.00 51.73           C
ATOM   2794  CD2 TYR A 349      29.232 -12.458  46.238  1.00 51.73           C
ATOM   2795  CE1 TYR A 349      30.779 -11.061  48.032  1.00 51.73           C
ATOM   2796  CE2 TYR A 349      30.375 -13.033  46.773  1.00 51.73           C
ATOM   2797  CZ  TYR A 349      31.143 -12.324  47.664  1.00 51.73           C
ATOM   2798  OH  TYR A 349      32.307 -12.837  48.161  1.00 51.73           O
ATOM   2799  N   ALA A 350      26.181  -8.725  43.723  1.00 56.01           N
ATOM   2800  CA  ALA A 350      25.192  -8.624  42.671  1.00 56.01           C
ATOM   2801  C   ALA A 350      25.955  -8.375  41.376  1.00 56.01           C
ATOM   2802  O   ALA A 350      25.972  -9.207  40.480  1.00 56.01           O
ATOM   2803  CB  ALA A 350      24.268  -7.474  42.945  1.00 62.51           C
ATOM   2804  N   MET A 351      26.603  -7.221  41.296  1.00 57.08           N
ATOM   2805  CA  MET A 351      27.379  -6.847  40.125  1.00 57.08           C
ATOM   2806  C   MET A 351      28.148  -8.042  39.596  1.00 57.08           C
ATOM   2807  O   MET A 351      28.167  -8.296  38.393  1.00 57.08           O
ATOM   2808  CB  MET A 351      28.361  -5.752  40.498  1.00 68.64           C
ATOM   2809  CG  MET A 351      28.901  -5.009  39.326  1.00 68.64           C
ATOM   2810  SD  MET A 351      27.606  -4.089  38.528  1.00 68.64           S
ATOM   2811  CE  MET A 351      27.073  -5.284  37.348  1.00 68.64           C
ATOM   2812  N   ALA A 352      28.768  -8.774  40.520  1.00 65.48           N
ATOM   2813  CA  ALA A 352      29.571  -9.959  40.204  1.00 65.48           C
ATOM   2814  C   ALA A 352      28.748 -11.100  39.643  1.00 65.48           C
ATOM   2815  O   ALA A 352      29.022 -11.602  38.557  1.00 65.48           O
ATOM   2816  CB  ALA A 352      30.314 -10.430  41.440  1.00 52.09           C
ATOM   2817  N   HIS A 353      27.754 -11.538  40.397  1.00 72.36           N
ATOM   2818  CA  HIS A 353      26.902 -12.604  39.906  1.00 72.36           C
ATOM   2819  C   HIS A 353      26.404 -12.199  38.520  1.00 72.36           C
ATOM   2820  O   HIS A 353      26.331 -13.022  37.616  1.00 72.36           O
ATOM   2821  CB  HIS A 353      25.717 -12.829  40.848  1.00 72.73           C
ATOM   2822  CG  HIS A 353      26.017 -13.760  41.973  1.00 72.73           C
ATOM   2823  ND1 HIS A 353      26.034 -15.127  41.817  1.00 72.73           N
ATOM   2824  CD2 HIS A 353      26.384 -13.523  43.254  1.00 72.73           C
ATOM   2825  CE1 HIS A 353      26.404 -15.692  42.955  1.00 72.73           C
ATOM   2826  NE2 HIS A 353      26.622 -14.742  43.843  1.00 72.73           N
ATOM   2827  N   ALA A 354      26.077 -10.922  38.357  1.00 61.89           N
ATOM   2828  CA  ALA A 354      25.598 -10.426  37.077  1.00 61.89           C
ATOM   2829  C   ALA A 354      26.655 -10.725  36.034  1.00 61.89           C
ATOM   2830  O   ALA A 354      26.396 -11.446  35.084  1.00 61.89           O
ATOM   2831  CB  ALA A 354      25.344  -8.926  37.146  1.00119.62           C
ATOM   2832  N   LEU A 355      27.850 -10.176  36.202  1.00 99.60           N
ATOM   2833  CA  LEU A 355      28.900 -10.443  35.236  1.00 99.60           C
ATOM   2834  C   LEU A 355      29.063 -11.948  35.089  1.00 99.60           C
ATOM   2835  O   LEU A 355      29.113 -12.463  33.973  1.00 99.60           O
ATOM   2836  CB  LEU A 355      30.214  -9.825  35.689  1.00 90.70           C
ATOM   2837  CG  LEU A 355      30.209  -8.304  35.811  1.00 90.70           C
ATOM   2838  CD1 LEU A 355      31.589  -7.843  36.251  1.00 90.70           C
ATOM   2839  CD2 LEU A 355      29.815  -7.675  34.479  1.00 90.70           C
ATOM   2840  N   HIS A 356      29.121 -12.655  36.215  1.00 60.44           N
ATOM   2841  CA  HIS A 356      29.278 -14.106  36.177  1.00 60.44           C
ATOM   2842  C   HIS A 356      28.313 -14.785  35.231  1.00 60.44           C
ATOM   2843  O   HIS A 356      28.680 -15.732  34.565  1.00 60.44           O
ATOM   2844  CB  HIS A 356      29.113 -14.729  37.557  1.00 81.31           C
ATOM   2845  CG  HIS A 356      29.385 -16.207  37.585  1.00 81.31           C
ATOM   2846  ND1 HIS A 356      30.476 -16.776  36.966  1.00 81.31           N
ATOM   2847  CD2 HIS A 356      28.753 -17.220  38.226  1.00 81.31           C
ATOM   2848  CE1 HIS A 356      30.508 -18.070  37.229  1.00 81.31           C
ATOM   2849  NE2 HIS A 356      29.475 -18.366  37.993  1.00 81.31           N
ATOM   2850  N   LYS A 357      27.072 -14.334  35.174  1.00 84.80           N
ATOM   2851  CA  LYS A 357      26.164 -14.982  34.255  1.00 84.80           C
ATOM   2852  C   LYS A 357      26.658 -14.612  32.874  1.00 84.80           C
ATOM   2853  O   LYS A 357      26.944 -15.489  32.071  1.00 84.80           O
ATOM   2854  CB  LYS A 357      24.711 -14.524  34.458  1.00 45.49           C
ATOM   2855  CG  LYS A 357      23.708 -15.181  33.520  0.00 45.49           C
ATOM   2856  CD  LYS A 357      22.322 -14.569  33.666  0.00 45.49           C
ATOM   2857  CE  LYS A 357      21.767 -14.765  35.068  0.00 45.49           C
ATOM   2858  NZ  LYS A 357      20.425 -14.140  35.225  0.00 45.49           N
ATOM   2859  N   MET A 358      26.801 -13.319  32.608  1.00 83.65           N
ATOM   2860  CA  MET A 358      27.251 -12.877  31.291  1.00 83.65           C
ATOM   2861  C   MET A 358      28.436 -13.687  30.834  1.00 83.65           C
ATOM   2862  O   MET A 358      28.560 -13.973  29.646  1.00 83.65           O
ATOM   2863  CB  MET A 358      27.636 -11.399  31.283  1.00 84.66           C
ATOM   2864  CG  MET A 358      27.865 -10.889  29.882  1.00 84.66           C
ATOM   2865  SD  MET A 358      27.928  -9.119  29.739  1.00 84.66           S
ATOM   2866  CE  MET A 358      26.225  -8.644  30.011  1.00 84.66           C
ATOM   2867  N   GLN A 359      29.306 -14.049  31.773  1.00 92.14           N
ATOM   2868  CA  GLN A 359      30.472 -14.860  31.453  1.00 92.14           C
ATOM   2869  C   GLN A 359      30.032 -16.205  30.881  1.00 92.14           C
ATOM   2870  O   GLN A 359      30.233 -16.464  29.691  1.00 92.14           O
ATOM   2871  CB  GLN A 359      31.336 -15.066  32.702  1.00101.76           C
ATOM   2872  CG  GLN A 359      32.131 -16.380  32.792  1.00101.76           C
ATOM   2873  CD  GLN A 359      32.891 -16.724  31.527  1.00101.76           C
ATOM   2874  OE1 GLN A 359      33.518 -15.867  30.902  1.00101.76           O
ATOM   2875  NE2 GLN A 359      32.849 -17.996  31.149  1.00101.76           N
ATOM   2876  N   ARG A 360      29.411 -17.052  31.706  1.00 83.41           N
ATOM   2877  CA  ARG A 360      28.980 -18.365  31.237  1.00 83.41           C
ATOM   2878  C   ARG A 360      28.028 -18.305  30.054  1.00 83.41           C
ATOM   2879  O   ARG A 360      28.080 -19.171  29.193  1.00 83.41           O
ATOM   2880  CB  ARG A 360      28.381 -19.192  32.383  1.00116.68           C
ATOM   2881  CG  ARG A 360      29.283 -20.354  32.795  1.00116.68           C
ATOM   2882  CD  ARG A 360      28.873 -20.976  34.118  1.00116.68           C
ATOM   2883  NE  ARG A 360      29.907 -21.881  34.636  1.00116.68           N
ATOM   2884  CZ  ARG A 360      29.975 -22.340  35.894  1.00116.68           C
ATOM   2885  NH1 ARG A 360      29.063 -21.990  36.797  1.00116.68           N
ATOM   2886  NH2 ARG A 360      30.973 -23.139  36.265  1.00116.68           N
ATOM   2887  N   THR A 361      27.178 -17.288  29.980  1.00 87.45           N
ATOM   2888  CA  THR A 361      26.260 -17.194  28.855  1.00 87.45           C
ATOM   2889  C   THR A 361      26.976 -16.845  27.564  1.00 87.45           C
ATOM   2890  O   THR A 361      26.836 -17.550  26.560  1.00 87.45           O
ATOM   2891  CB  THR A 361      25.173 -16.153  29.104  1.00114.87           C
ATOM   2892  OG1 THR A 361      24.406 -16.562  30.236  1.00114.87           O
ATOM   2893  CG2 THR A 361      24.246 -16.037  27.901  1.00114.87           C
ATOM   2894  N   LEU A 362      27.747 -15.761  27.582  1.00 91.74           N
ATOM   2895  CA  LEU A 362      28.469 -15.338  26.383  1.00 91.74           C
ATOM   2896  C   LEU A 362      29.654 -16.209  26.019  1.00 91.74           C
ATOM   2897  O   LEU A 362      30.045 -16.251  24.854  1.00 91.74           O
ATOM   2898  CB  LEU A 362      28.970 -13.890  26.512  1.00 94.43           C
ATOM   2899  CG  LEU A 362      28.001 -12.737  26.205  1.00 94.43           C
ATOM   2900  CD1 LEU A 362      28.761 -11.418  26.150  1.00 94.43           C
ATOM   2901  CD2 LEU A 362      27.305 -12.972  24.871  1.00 94.43           C
ATOM   2902  N   CYS A 363      30.209 -16.921  26.994  1.00114.50           N
ATOM   2903  CA  CYS A 363      31.398 -17.717  26.730  1.00114.50           C
ATOM   2904  C   CYS A 363      31.503 -19.098  27.330  1.00114.50           C
ATOM   2905  O   CYS A 363      32.278 -19.330  28.262  1.00114.50           O
ATOM   2906  CB  CYS A 363      32.575 -16.893  27.145  1.00141.62           C
ATOM   2907  SG  CYS A 363      32.406 -15.338  26.254  1.00141.62           S
ATOM   2908  N   PRO A 364      30.768 -20.050  26.750  1.00111.49           N
ATOM   2909  CA  PRO A 364      30.679 -21.457  27.136  1.00111.49           C
ATOM   2910  C   PRO A 364      31.995 -22.222  27.232  1.00111.49           C
ATOM   2911  O   PRO A 364      32.167 -23.046  28.137  1.00111.49           O
ATOM   2912  CB  PRO A 364      29.750 -22.033  26.073  1.00120.49           C
ATOM   2913  CG  PRO A 364      30.089 -21.202  24.870  1.00120.49           C
ATOM   2914  CD  PRO A 364      30.110 -19.827  25.450  1.00120.49           C
ATOM   2915  N   GLN A 365      32.919 -21.934  26.315  1.00 93.77           N
ATOM   2916  CA  GLN A 365      34.203 -22.639  26.262  1.00 93.77           C
ATOM   2917  C   GLN A 365      35.141 -22.514  27.462  1.00 93.77           C
ATOM   2918  O   GLN A 365      35.417 -23.502  28.148  1.00 93.77           O
ATOM   2919  CB  GLN A 365      34.948 -22.246  24.982  1.00187.01           C
ATOM   2920  CG  GLN A 365      34.270 -22.725  23.692  1.00187.01           C
ATOM   2921  CD  GLN A 365      34.213 -24.249  23.568  1.00187.01           C
ATOM   2922  OE1 GLN A 365      35.245 -24.923  23.491  1.00187.01           O
ATOM   2923  NE2 GLN A 365      33.001 -24.795  23.547  1.00187.01           N
ATOM   2924  N   THR A 366      35.631 -21.303  27.705  1.00120.77           N
ATOM   2925  CA  THR A 366      36.553 -21.040  28.813  1.00120.77           C
ATOM   2926  C   THR A 366      35.893 -20.467  30.062  1.00120.77           C
ATOM   2927  O   THR A 366      34.668 -20.331  30.149  1.00120.77           O
ATOM   2928  CB  THR A 366      37.653 -20.044  28.391  1.00185.24           C
ATOM   2929  OG1 THR A 366      37.043 -18.886  27.804  1.00185.24           O
ATOM   2930  CG2 THR A 366      38.611 -20.683  27.396  1.00185.24           C
ATOM   2931  N   THR A 367      36.739 -20.139  31.031  1.00 89.19           N
ATOM   2932  CA  THR A 367      36.309 -19.540  32.289  1.00 89.19           C
ATOM   2933  C   THR A 367      36.835 -18.106  32.307  1.00 89.19           C
ATOM   2934  O   THR A 367      36.513 -17.315  33.198  1.00 89.19           O
ATOM   2935  CB  THR A 367      36.893 -20.284  33.527  1.00123.36           C
ATOM   2936  OG1 THR A 367      38.302 -20.457  33.358  1.00123.36           O
ATOM   2937  CG2 THR A 367      36.238 -21.643  33.724  1.00123.36           C
ATOM   2938  N   LYS A 368      37.646 -17.784  31.304  1.00 93.66           N
ATOM   2939  CA  LYS A 368      38.244 -16.463  31.179  1.00 93.66           C
ATOM   2940  C   LYS A 368      37.405 -15.492  30.347  1.00 93.66           C
ATOM   2941  O   LYS A 368      36.388 -15.867  29.751  1.00 93.66           O
ATOM   2942  CB  LYS A 368      39.649 -16.590  30.587  1.00 77.69           C
ATOM   2943  CG  LYS A 368      40.588 -17.433  31.431  0.00 77.69           C
ATOM   2944  CD  LYS A 368      41.970 -17.520  30.812  0.00 77.69           C
ATOM   2945  CE  LYS A 368      42.899 -18.358  31.674  0.00 77.69           C
ATOM   2946  NZ  LYS A 368      44.264 -18.456  31.091  0.00 77.69           N
ATOM   2947  N   LEU A 369      37.843 -14.238  30.317  1.00 73.00           N
ATOM   2948  CA  LEU A 369      37.134 -13.206  29.590  1.00 73.00           C
ATOM   2949  C   LEU A 369      37.434 -13.384  28.124  1.00 73.00           C
ATOM   2950  O   LEU A 369      38.528 -13.091  27.676  1.00 73.00           O
ATOM   2951  CB  LEU A 369      37.583 -11.821  30.064  1.00 78.67           C
ATOM   2952  CG  LEU A 369      36.531 -10.702  30.105  1.00 78.67           C
ATOM   2953  CD1 LEU A 369      35.844 -10.573  28.732  1.00 78.67           C
ATOM   2954  CD2 LEU A 369      35.499 -11.007  31.201  1.00 78.67           C
ATOM   2955  N   CYS A 370      36.440 -13.870  27.395  1.00102.33           N
ATOM   2956  CA  CYS A 370      36.479 -14.151  25.955  1.00102.33           C
ATOM   2957  C   CYS A 370      36.310 -12.912  25.098  1.00102.33           C
ATOM   2958  O   CYS A 370      36.213 -11.797  25.605  1.00102.33           O
ATOM   2959  CB  CYS A 370      35.323 -15.043  25.668  1.00278.91           C
ATOM   2960  SG  CYS A 370      34.083 -14.396  26.819  1.00278.91           S
ATOM   2961  N   ASP A 371      36.224 -13.134  23.790  1.00127.26           N
ATOM   2962  CA  ASP A 371      36.058 -12.050  22.840  1.00127.26           C
ATOM   2963  C   ASP A 371      34.650 -11.492  22.887  1.00127.26           C
ATOM   2964  O   ASP A 371      34.444 -10.306  22.642  1.00127.26           O
ATOM   2965  CB  ASP A 371      36.385 -12.530  21.426  1.00216.24           C
ATOM   2966  CG  ASP A 371      37.812 -12.214  21.023  1.00216.24           C
ATOM   2967  OD1 ASP A 371      38.716 -12.332  21.878  1.00216.24           O
ATOM   2968  OD2 ASP A 371      38.033 -11.853  19.848  1.00216.24           O
ATOM   2969  N   ALA A 372      33.681 -12.340  23.212  1.00116.64           N
ATOM   2970  CA  ALA A 372      32.293 -11.893  23.286  1.00116.64           C
ATOM   2971  C   ALA A 372      32.127 -10.756  24.298  1.00116.64           C
ATOM   2972  O   ALA A 372      31.400  -9.781  24.050  1.00116.64           O
ATOM   2973  CB  ALA A 372      31.398 -13.055  23.666  1.00229.38           C
ATOM   2974  N   MET A 373      32.809 -10.895  25.434  1.00147.87           N
ATOM   2975  CA  MET A 373      32.757  -9.912  26.509  1.00147.87           C
ATOM   2976  C   MET A 373      33.905  -8.920  26.522  1.00147.87           C
ATOM   2977  O   MET A 373      34.009  -8.124  27.447  1.00147.87           O
ATOM   2978  CB  MET A 373      32.732 -10.605  27.873  1.00 90.20           C
ATOM   2979  CG  MET A 373      31.363 -11.076  28.350  1.00 90.20           C
ATOM   2980  SD  MET A 373      31.215 -11.079  30.167  1.00 90.20           S
ATOM   2981  CE  MET A 373      32.367 -12.329  30.577  1.00 90.20           C
ATOM   2982  N   LYS A 374      34.780  -8.966  25.526  1.00135.70           N
ATOM   2983  CA  LYS A 374      35.895  -8.031  25.505  1.00135.70           C
ATOM   2984  C   LYS A 374      35.302  -6.657  25.779  1.00135.70           C
ATOM   2985  O   LYS A 374      35.778  -5.929  26.651  1.00135.70           O
ATOM   2986  CB  LYS A 374      36.595  -8.049  24.145  1.00197.24           C
ATOM   2987  CG  LYS A 374      38.126  -8.015  24.221  1.00197.24           C
ATOM   2988  CD  LYS A 374      38.699  -9.293  24.845  1.00197.24           C
ATOM   2989  CE  LYS A 374      40.226  -9.328  24.779  1.00197.24           C
ATOM   2990  NZ  LYS A 374      40.789 -10.606  25.306  1.00197.24           N
ATOM   2991  N   ILE A 375      34.246  -6.318  25.045  1.00102.46           N
ATOM   2992  CA  ILE A 375      33.562  -5.044  25.229  1.00102.46           C
ATOM   2993  C   ILE A 375      32.122  -5.330  25.641  1.00102.46           C
ATOM   2994  O   ILE A 375      31.319  -5.782  24.827  1.00102.46           O
ATOM   2995  CB  ILE A 375      33.556  -4.209  23.936  1.00110.18           C
ATOM   2996  CG1 ILE A 375      33.020  -5.041  22.775  1.00110.18           C
ATOM   2997  CG2 ILE A 375      34.959  -3.720  23.628  1.00110.18           C
ATOM   2998  CD1 ILE A 375      32.797  -4.239  21.519  1.00110.18           C
ATOM   2999  N   LEU A 376      31.798  -5.064  26.906  1.00127.53           N
ATOM   3000  CA  LEU A 376      30.458  -5.322  27.447  1.00127.53           C
ATOM   3001  C   LEU A 376      29.335  -4.499  26.829  1.00127.53           C
ATOM   3002  O   LEU A 376      29.554  -3.421  26.270  1.00127.53           O
ATOM   3003  CB  LEU A 376      30.442  -5.093  28.962  1.00102.54           C
ATOM   3004  CG  LEU A 376      31.458  -5.859  29.805  1.00102.54           C
ATOM   3005  CD1 LEU A 376      31.500  -5.293  31.212  1.00102.54           C
ATOM   3006  CD2 LEU A 376      31.087  -7.314  29.816  1.00102.54           C
ATOM   3007  N   ASP A 377      28.125  -5.033  26.943  1.00110.22           N
ATOM   3008  CA  ASP A 377      26.931  -4.374  26.434  1.00110.22           C
ATOM   3009  C   ASP A 377      26.184  -3.890  27.672  1.00110.22           C
ATOM   3010  O   ASP A 377      25.363  -4.609  28.243  1.00110.22           O
ATOM   3011  CB  ASP A 377      26.059  -5.369  25.665  1.00153.16           C
ATOM   3012  CG  ASP A 377      24.839  -4.716  25.038  1.00153.16           C
ATOM   3013  OD1 ASP A 377      24.386  -3.670  25.555  1.00153.16           O
ATOM   3014  OD2 ASP A 377      24.326  -5.262  24.035  1.00153.16           O
ATOM   3015  N   GLY A 378      26.479  -2.675  28.103  1.00 85.41           N
ATOM   3016  CA  GLY A 378      25.824  -2.171  29.289  1.00 85.41           C
ATOM   3017  C   GLY A 378      24.375  -2.590  29.382  1.00 85.41           C
ATOM   3018  O   GLY A 378      24.023  -3.424  30.219  1.00 85.41           O
ATOM   3019  N   LYS A 379      23.558  -2.008  28.504  1.00 84.02           N
ATOM   3020  CA  LYS A 379      22.121  -2.250  28.434  1.00 84.02           C
ATOM   3021  C   LYS A 379      21.802  -3.705  28.760  1.00 84.02           C
ATOM   3022  O   LYS A 379      20.928  -4.005  29.590  1.00 84.02           O
ATOM   3023  CB  LYS A 379      21.620  -1.894  27.031  1.00146.11           C
ATOM   3024  CG  LYS A 379      20.132  -1.592  26.927  1.00146.11           C
ATOM   3025  CD  LYS A 379      19.817  -0.953  25.571  1.00146.11           C
ATOM   3026  CE  LYS A 379      18.376  -0.451  25.486  1.00146.11           C
ATOM   3027  NZ  LYS A 379      18.107   0.316  24.229  1.00146.11           N
ATOM   3028  N   LYS A 380      22.532  -4.596  28.098  1.00 83.28           N
ATOM   3029  CA  LYS A 380      22.388  -6.029  28.280  1.00 83.28           C
ATOM   3030  C   LYS A 380      22.715  -6.373  29.731  1.00 83.28           C
ATOM   3031  O   LYS A 380      21.873  -6.897  30.448  1.00 83.28           O
ATOM   3032  CB  LYS A 380      23.351  -6.771  27.347  1.00200.03           C
ATOM   3033  CG  LYS A 380      22.715  -7.790  26.405  1.00200.03           C
ATOM   3034  CD  LYS A 380      21.778  -7.142  25.394  1.00200.03           C
ATOM   3035  CE  LYS A 380      21.547  -8.065  24.204  1.00200.03           C
ATOM   3036  NZ  LYS A 380      21.167  -9.451  24.617  1.00200.03           N
ATOM   3037  N   LEU A 381      23.932  -6.068  30.174  1.00 80.67           N
ATOM   3038  CA  LEU A 381      24.314  -6.386  31.542  1.00 80.67           C
ATOM   3039  C   LEU A 381      23.268  -5.907  32.526  1.00 80.67           C
ATOM   3040  O   LEU A 381      22.970  -6.592  33.491  1.00 80.67           O
ATOM   3041  CB  LEU A 381      25.669  -5.765  31.895  1.00 50.64           C
ATOM   3042  CG  LEU A 381      26.210  -6.007  33.325  1.00 50.64           C
ATOM   3043  CD1 LEU A 381      26.345  -7.503  33.656  1.00 50.64           C
ATOM   3044  CD2 LEU A 381      27.569  -5.321  33.452  1.00 50.64           C
ATOM   3045  N   TYR A 382      22.692  -4.744  32.269  1.00 62.96           N
ATOM   3046  CA  TYR A 382      21.705  -4.196  33.176  1.00 62.96           C
ATOM   3047  C   TYR A 382      20.371  -4.907  33.190  1.00 62.96           C
ATOM   3048  O   TYR A 382      19.681  -4.848  34.208  1.00 62.96           O
ATOM   3049  CB  TYR A 382      21.473  -2.733  32.883  1.00 63.17           C
ATOM   3050  CG  TYR A 382      20.576  -2.095  33.885  1.00 63.17           C
ATOM   3051  CD1 TYR A 382      20.983  -1.925  35.191  1.00 63.17           C
ATOM   3052  CD2 TYR A 382      19.302  -1.685  33.535  1.00 63.17           C
ATOM   3053  CE1 TYR A 382      20.134  -1.355  36.140  1.00 63.17           C
ATOM   3054  CE2 TYR A 382      18.439  -1.118  34.480  1.00 63.17           C
ATOM   3055  CZ  TYR A 382      18.864  -0.960  35.779  1.00 63.17           C
ATOM   3056  OH  TYR A 382      18.013  -0.436  36.718  1.00 63.17           O
ATOM   3057  N   LYS A 383      20.006  -5.555  32.072  1.00 78.34           N
ATOM   3058  CA  LYS A 383      18.749  -6.335  31.926  1.00 78.34           C
ATOM   3059  C   LYS A 383      19.100  -7.838  31.829  1.00 78.34           C
ATOM   3060  O   LYS A 383      18.532  -8.587  31.034  1.00 78.34           O
ATOM   3061  CB  LYS A 383      18.021  -5.921  30.655  1.00113.62           C
ATOM   3062  CG  LYS A 383      18.084  -4.433  30.352  1.00113.62           C
ATOM   3063  CD  LYS A 383      17.224  -3.634  31.294  1.00113.62           C
ATOM   3064  CE  LYS A 383      17.095  -2.195  30.823  1.00113.62           C
ATOM   3065  NZ  LYS A 383      16.335  -2.078  29.547  1.00113.62           N
ATOM   3066  N   GLU A 384      20.086  -8.225  32.636  1.00 93.62           N
ATOM   3067  CA  GLU A 384      20.654  -9.572  32.779  1.00 93.62           C
ATOM   3068  C   GLU A 384      21.182  -9.485  34.214  1.00 93.62           C
ATOM   3069  O   GLU A 384      21.744 -10.425  34.762  1.00 93.62           O
ATOM   3070  CB  GLU A 384      21.807  -9.774  31.760  1.00 87.28           C
ATOM   3071  CG  GLU A 384      23.068 -10.565  32.228  1.00 87.28           C
ATOM   3072  CD  GLU A 384      23.615 -11.581  31.173  1.00 87.28           C
ATOM   3073  OE1 GLU A 384      23.592 -11.296  29.941  1.00 87.28           O
ATOM   3074  OE2 GLU A 384      24.082 -12.675  31.584  1.00 87.28           O
ATOM   3075  N   TYR A 385      20.950  -8.308  34.798  1.00 90.18           N
ATOM   3076  CA  TYR A 385      21.344  -7.934  36.152  1.00 90.18           C
ATOM   3077  C   TYR A 385      20.131  -7.811  37.061  1.00 90.18           C
ATOM   3078  O   TYR A 385      20.066  -8.462  38.105  1.00 90.18           O
ATOM   3079  CB  TYR A 385      22.069  -6.594  36.123  1.00104.72           C
ATOM   3080  CG  TYR A 385      22.477  -6.130  37.484  1.00104.72           C
ATOM   3081  CD1 TYR A 385      22.944  -7.047  38.430  1.00104.72           C
ATOM   3082  CD2 TYR A 385      22.428  -4.782  37.826  1.00104.72           C
ATOM   3083  CE1 TYR A 385      23.354  -6.643  39.684  1.00104.72           C
ATOM   3084  CE2 TYR A 385      22.837  -4.355  39.082  1.00104.72           C
ATOM   3085  CZ  TYR A 385      23.301  -5.295  40.011  1.00104.72           C
ATOM   3086  OH  TYR A 385      23.707  -4.900  41.271  1.00104.72           O
ATOM   3087  N   LEU A 386      19.189  -6.950  36.678  1.00 68.94           N
ATOM   3088  CA  LEU A 386      17.982  -6.797  37.464  1.00 68.94           C
ATOM   3089  C   LEU A 386      17.417  -8.194  37.722  1.00 68.94           C
ATOM   3090  O   LEU A 386      17.094  -8.558  38.860  1.00 68.94           O
ATOM   3091  CB  LEU A 386      16.944  -5.972  36.714  1.00 93.64           C
ATOM   3092  CG  LEU A 386      17.262  -4.495  36.543  1.00 93.64           C
ATOM   3093  CD1 LEU A 386      16.053  -3.767  35.981  1.00 93.64           C
ATOM   3094  CD2 LEU A 386      17.621  -3.910  37.880  1.00 93.64           C
ATOM   3095  N   LEU A 387      17.316  -8.980  36.652  1.00103.90           N
ATOM   3096  CA  LEU A 387      16.788 -10.339  36.714  1.00103.90           C
ATOM   3097  C   LEU A 387      17.607 -11.244  37.624  1.00103.90           C
ATOM   3098  O   LEU A 387      17.521 -12.460  37.522  1.00103.90           O
ATOM   3099  CB  LEU A 387      16.739 -10.929  35.300  1.00161.14           C
ATOM   3100  CG  LEU A 387      15.720 -10.302  34.337  1.00161.14           C
ATOM   3101  CD1 LEU A 387      16.157 -10.486  32.887  1.00161.14           C
ATOM   3102  CD2 LEU A 387      14.350 -10.927  34.576  1.00161.14           C
ATOM   3103  N   LYS A 388      18.385 -10.661  38.527  1.00 72.08           N
ATOM   3104  CA  LYS A 388      19.215 -11.462  39.407  1.00 72.08           C
ATOM   3105  C   LYS A 388      18.537 -11.917  40.694  1.00 72.08           C
ATOM   3106  O   LYS A 388      17.644 -11.250  41.194  1.00 72.08           O
ATOM   3107  CB  LYS A 388      20.492 -10.704  39.749  1.00132.41           C
ATOM   3108  CG  LYS A 388      21.576 -11.588  40.311  1.00132.41           C
ATOM   3109  CD  LYS A 388      22.048 -12.637  39.283  1.00132.41           C
ATOM   3110  CE  LYS A 388      21.068 -13.825  39.105  1.00132.41           C
ATOM   3111  NZ  LYS A 388      21.479 -14.839  38.066  1.00132.41           N
ATOM   3112  N   ILE A 389      18.963 -13.068  41.208  1.00 60.06           N
ATOM   3113  CA  ILE A 389      18.462 -13.647  42.459  1.00 60.06           C
ATOM   3114  C   ILE A 389      19.582 -14.571  42.972  1.00 60.06           C
ATOM   3115  O   ILE A 389      20.030 -15.449  42.228  1.00 60.06           O
ATOM   3116  CB  ILE A 389      17.168 -14.529  42.251  1.00125.48           C
ATOM   3117  CG1 ILE A 389      15.965 -13.676  41.844  1.00125.48           C
ATOM   3118  CG2 ILE A 389      16.811 -15.260  43.548  1.00125.48           C
ATOM   3119  CD1 ILE A 389      14.665 -14.472  41.706  1.00125.48           C
ATOM   3120  N   GLN A 390      20.043 -14.386  44.213  1.00 57.75           N
ATOM   3121  CA  GLN A 390      21.105 -15.241  44.767  1.00 57.75           C
ATOM   3122  C   GLN A 390      21.099 -15.219  46.285  1.00 57.75           C
ATOM   3123  O   GLN A 390      20.619 -14.258  46.876  1.00 57.75           O
ATOM   3124  CB  GLN A 390      22.488 -14.797  44.248  1.00 57.52           C
ATOM   3125  CG  GLN A 390      23.427 -14.053  45.239  1.00 57.52           C
ATOM   3126  CD  GLN A 390      23.627 -12.553  44.915  1.00 57.52           C
ATOM   3127  OE1 GLN A 390      23.368 -12.082  43.800  1.00 57.52           O
ATOM   3128  NE2 GLN A 390      24.104 -11.810  45.898  1.00 57.52           N
ATOM   3129  N   PHE A 391      21.609 -16.273  46.919  1.00 77.11           N
ATOM   3130  CA  PHE A 391      21.675 -16.328  48.379  1.00 77.11           C
ATOM   3131  C   PHE A 391      22.795 -15.371  48.793  1.00 77.11           C
ATOM   3132  O   PHE A 391      23.928 -15.506  48.317  1.00 77.11           O
ATOM   3133  CB  PHE A 391      21.999 -17.747  48.840  1.00193.69           C
ATOM   3134  CG  PHE A 391      20.811 -18.504  49.357  1.00193.69           C
ATOM   3135  CD1 PHE A 391      20.764 -19.893  49.267  1.00193.69           C
ATOM   3136  CD2 PHE A 391      19.749 -17.833  49.961  1.00193.69           C
ATOM   3137  CE1 PHE A 391      19.675 -20.606  49.768  1.00193.69           C
ATOM   3138  CE2 PHE A 391      18.654 -18.534  50.467  1.00193.69           C
ATOM   3139  CZ  PHE A 391      18.617 -19.925  50.370  1.00193.69           C
ATOM   3140  N   THR A 392      22.476 -14.396  49.651  1.00 84.79           N
ATOM   3141  CA  THR A 392      23.448 -13.398  50.119  1.00 84.79           C
ATOM   3142  C   THR A 392      24.803 -14.032  50.325  1.00 84.79           C
ATOM   3143  O   THR A 392      24.881 -15.165  50.799  1.00 84.79           O
ATOM   3144  CB  THR A 392      23.040 -12.777  51.452  1.00231.96           C
ATOM   3145  OG1 THR A 392      22.994 -13.802  52.450  1.00231.96           O
ATOM   3146  CG2 THR A 392      21.683 -12.102  51.334  1.00231.96           C
ATOM   3147  N   ALA A 393      25.866 -13.298  49.987  1.00 52.99           N
ATOM   3148  CA  ALA A 393      27.213 -13.837  50.113  1.00 52.99           C
ATOM   3149  C   ALA A 393      27.282 -14.634  51.417  1.00 52.99           C
ATOM   3150  O   ALA A 393      27.125 -14.082  52.520  1.00 52.99           O
ATOM   3151  CB  ALA A 393      28.224 -12.724  50.077  1.00 71.09           C
ATOM   3152  N   PRO A 394      27.482 -15.965  51.284  1.00356.21           N
ATOM   3153  CA  PRO A 394      27.585 -17.017  52.307  1.00356.21           C
ATOM   3154  C   PRO A 394      28.072 -16.521  53.651  1.00356.21           C
ATOM   3155  O   PRO A 394      28.133 -17.262  54.633  1.00356.21           O
ATOM   3156  CB  PRO A 394      28.526 -18.048  51.665  1.00225.48           C
ATOM   3157  CG  PRO A 394      29.212 -17.285  50.555  1.00225.48           C
ATOM   3158  CD  PRO A 394      28.090 -16.443  50.032  1.00225.48           C
ATOM   3159  N   PHE A 395      28.414 -15.244  53.665  1.00135.41           N
ATOM   3160  CA  PHE A 395      28.875 -14.545  54.836  1.00135.41           C
ATOM   3161  C   PHE A 395      27.699 -14.432  55.799  1.00135.41           C
ATOM   3162  O   PHE A 395      27.825 -13.898  56.908  1.00135.41           O
ATOM   3163  CB  PHE A 395      29.337 -13.178  54.395  1.00 72.05           C
ATOM   3164  CG  PHE A 395      30.407 -13.217  53.365  1.00 72.05           C
ATOM   3165  CD1 PHE A 395      30.484 -12.231  52.391  1.00 72.05           C
ATOM   3166  CD2 PHE A 395      31.365 -14.212  53.387  1.00 72.05           C
ATOM   3167  CE1 PHE A 395      31.506 -12.229  51.439  1.00 72.05           C
ATOM   3168  CE2 PHE A 395      32.393 -14.226  52.447  1.00 72.05           C
ATOM   3169  CZ  PHE A 395      32.465 -13.226  51.465  1.00 72.05           C
ATOM   3170  N   ASN A 396      26.556 -14.940  55.346  1.00140.03           N
ATOM   3171  CA  ASN A 396      25.321 -14.947  56.122  1.00140.03           C
ATOM   3172  C   ASN A 396      24.994 -16.348  56.644  1.00140.03           C
ATOM   3173  O   ASN A 396      24.963 -17.314  55.876  1.00140.03           O
ATOM   3174  CB  ASN A 396      24.171 -14.456  55.255  1.00140.94           C
ATOM   3175  CG  ASN A 396      22.847 -15.056  55.663  1.00140.94           C
ATOM   3176  OD1 ASN A 396      22.432 -14.945  56.813  1.00140.94           O
ATOM   3177  ND2 ASN A 396      22.175 -15.699  54.718  1.00140.94           N
ATOM   3178  N   PRO A 397      24.731 -16.471  57.960  1.00265.49           N
ATOM   3179  CA  PRO A 397      24.406 -17.759  58.584  1.00265.49           C
ATOM   3180  C   PRO A 397      23.128 -18.428  58.066  1.00265.49           C
ATOM   3181  O   PRO A 397      23.190 -19.464  57.400  1.00265.49           O
ATOM   3182  CB  PRO A 397      24.327 -17.411  60.073  1.00205.68           C
ATOM   3183  CG  PRO A 397      23.859 -15.987  60.063  1.00205.68           C
ATOM   3184  CD  PRO A 397      24.698 -15.384  58.959  1.00205.68           C
ATOM   3185  N   ASN A 398      21.975 -17.834  58.371  1.00367.13           N
ATOM   3186  CA  ASN A 398      20.691 -18.388  57.944  1.00367.13           C
ATOM   3187  C   ASN A 398      20.469 -18.270  56.439  1.00367.13           C
ATOM   3188  O   ASN A 398      21.334 -17.797  55.705  1.00367.13           O
ATOM   3189  CB  ASN A 398      19.531 -17.708  58.698  1.00178.70           C
ATOM   3190  CG  ASN A 398      19.323 -16.252  58.291  1.00178.70           C
ATOM   3191  OD1 ASN A 398      18.940 -15.959  57.157  1.00178.70           O
ATOM   3192  ND2 ASN A 398      19.570 -15.336  59.225  1.00178.70           N
ATOM   3193  N   LYS A 399      19.307 -18.726  55.989  1.00158.12           N
ATOM   3194  CA  LYS A 399      18.937 -18.673  54.583  1.00158.12           C
ATOM   3195  C   LYS A 399      17.446 -18.384  54.559  1.00158.12           C
ATOM   3196  O   LYS A 399      16.920 -17.814  53.600  1.00158.12           O
ATOM   3197  CB  LYS A 399      19.208 -20.017  53.902  1.00304.96           C
ATOM   3198  CG  LYS A 399      20.671 -20.445  53.884  1.00304.96           C
ATOM   3199  CD  LYS A 399      20.860 -21.718  53.059  1.00304.96           C
ATOM   3200  CE  LYS A 399      22.331 -22.105  52.931  1.00304.96           C
ATOM   3201  NZ  LYS A 399      22.530 -23.277  52.028  1.00304.96           N
ATOM   3202  N   GLY A 400      16.780 -18.787  55.641  1.00222.00           N
ATOM   3203  CA  GLY A 400      15.348 -18.595  55.774  1.00222.00           C
ATOM   3204  C   GLY A 400      14.980 -17.287  56.443  1.00222.00           C
ATOM   3205  O   GLY A 400      14.614 -17.246  57.619  1.00222.00           O
ATOM   3206  N   ALA A 401      15.082 -16.211  55.674  1.00290.64           N
ATOM   3207  CA  ALA A 401      14.764 -14.870  56.141  1.00290.64           C
ATOM   3208  C   ALA A 401      14.741 -13.994  54.897  1.00290.64           C
ATOM   3209  O   ALA A 401      14.931 -12.778  54.968  1.00290.64           O
ATOM   3210  CB  ALA A 401      15.832 -14.381  57.119  1.00169.04           C
ATOM   3211  N   ASP A 402      14.506 -14.637  53.756  1.00238.94           N
ATOM   3212  CA  ASP A 402      14.468 -13.954  52.473  1.00238.94           C
ATOM   3213  C   ASP A 402      15.791 -13.212  52.305  1.00238.94           C
ATOM   3214  O   ASP A 402      15.854 -12.140  51.701  1.00238.94           O
ATOM   3215  CB  ASP A 402      13.289 -12.978  52.427  1.00278.72           C
ATOM   3216  CG  ASP A 402      12.940 -12.550  51.015  1.00278.72           C
ATOM   3217  OD1 ASP A 402      13.774 -11.879  50.371  1.00278.72           O
ATOM   3218  OD2 ASP A 402      11.831 -12.890  50.548  1.00278.72           O
ATOM   3219  N   SER A 403      16.846 -13.800  52.864  1.00107.60           N
ATOM   3220  CA  SER A 403      18.189 -13.237  52.792  1.00107.60           C
ATOM   3221  C   SER A 403      18.739 -13.566  51.425  1.00107.60           C
ATOM   3222  O   SER A 403      19.771 -14.207  51.297  1.00107.60           O
ATOM   3223  CB  SER A 403      19.095 -13.860  53.853  1.00102.87           C
ATOM   3224  OG  SER A 403      19.302 -15.244  53.596  1.00102.87           O
ATOM   3225  N   ILE A 404      18.012 -13.160  50.399  1.00 84.02           N
ATOM   3226  CA  ILE A 404      18.450 -13.391  49.043  1.00 84.02           C
ATOM   3227  C   ILE A 404      18.388 -12.042  48.356  1.00 84.02           C
ATOM   3228  O   ILE A 404      17.400 -11.314  48.480  1.00 84.02           O
ATOM   3229  CB  ILE A 404      17.545 -14.414  48.301  1.00 80.53           C
ATOM   3230  CG1 ILE A 404      16.255 -13.758  47.820  1.00 80.53           C
ATOM   3231  CG2 ILE A 404      17.224 -15.580  49.222  1.00 80.53           C
ATOM   3232  CD1 ILE A 404      15.590 -14.535  46.697  1.00 80.53           C
ATOM   3233  N   VAL A 405      19.452 -11.696  47.648  1.00 69.53           N
ATOM   3234  CA  VAL A 405      19.484 -10.422  46.969  1.00 69.53           C
ATOM   3235  C   VAL A 405      18.771 -10.511  45.623  1.00 69.53           C
ATOM   3236  O   VAL A 405      18.879 -11.507  44.912  1.00 69.53           O
ATOM   3237  CB  VAL A 405      20.949  -9.957  46.792  1.00 53.51           C
ATOM   3238  CG1 VAL A 405      21.799 -10.564  47.894  1.00 53.51           C
ATOM   3239  CG2 VAL A 405      21.491 -10.327  45.419  1.00 53.51           C
ATOM   3240  N   LYS A 406      18.012  -9.478  45.296  1.00 62.61           N
ATOM   3241  CA  LYS A 406      17.306  -9.424  44.030  1.00 62.61           C
ATOM   3242  C   LYS A 406      16.820  -7.989  43.902  1.00 62.61           C
ATOM   3243  O   LYS A 406      17.060  -7.184  44.816  1.00 62.61           O
ATOM   3244  CB  LYS A 406      16.139 -10.415  44.016  1.00118.47           C
ATOM   3245  CG  LYS A 406      15.138 -10.269  45.148  1.00118.47           C
ATOM   3246  CD  LYS A 406      13.989 -11.278  44.989  1.00118.47           C
ATOM   3247  CE  LYS A 406      12.894 -11.081  46.042  1.00118.47           C
ATOM   3248  NZ  LYS A 406      11.790 -12.088  45.939  1.00118.47           N
ATOM   3249  N   PHE A 407      16.165  -7.645  42.793  1.00 79.95           N
ATOM   3250  CA  PHE A 407      15.674  -6.280  42.624  1.00 79.95           C
ATOM   3251  C   PHE A 407      14.228  -6.242  42.126  1.00 79.95           C
ATOM   3252  O   PHE A 407      13.798  -7.147  41.404  1.00 79.95           O
ATOM   3253  CB  PHE A 407      16.537  -5.512  41.624  1.00 47.68           C
ATOM   3254  CG  PHE A 407      18.027  -5.608  41.870  1.00 47.68           C
ATOM   3255  CD1 PHE A 407      18.786  -6.634  41.312  1.00 47.68           C
ATOM   3256  CD2 PHE A 407      18.677  -4.657  42.638  1.00 47.68           C
ATOM   3257  CE1 PHE A 407      20.148  -6.700  41.515  1.00 47.68           C
ATOM   3258  CE2 PHE A 407      20.049  -4.724  42.842  1.00 47.68           C
ATOM   3259  CZ  PHE A 407      20.772  -5.745  42.281  1.00 47.68           C
ATOM   3260  N   ASP A 408      13.492  -5.190  42.506  1.00 81.07           N
ATOM   3261  CA  ASP A 408      12.099  -4.992  42.085  1.00 81.07           C
ATOM   3262  C   ASP A 408      12.051  -4.616  40.625  1.00 81.07           C
ATOM   3263  O   ASP A 408      13.070  -4.622  39.935  1.00 81.07           O
ATOM   3264  CB  ASP A 408      11.425  -3.860  42.858  1.00123.65           C
ATOM   3265  CG  ASP A 408      11.216  -4.191  44.313  1.00123.65           C
ATOM   3266  OD1 ASP A 408      11.219  -5.397  44.662  1.00123.65           O
ATOM   3267  OD2 ASP A 408      11.031  -3.240  45.107  1.00123.65           O
ATOM   3268  N   THR A 409      10.854  -4.288  40.154  1.00135.07           N
ATOM   3269  CA  THR A 409      10.675  -3.883  38.768  1.00135.07           C
ATOM   3270  C   THR A 409      11.240  -2.486  38.647  1.00135.07           C
ATOM   3271  O   THR A 409      11.264  -1.910  37.557  1.00135.07           O
ATOM   3272  CB  THR A 409       9.189  -3.858  38.373  1.00113.43           C
ATOM   3273  OG1 THR A 409       8.399  -3.510  39.517  1.00113.43           O
ATOM   3274  CG2 THR A 409       8.756  -5.212  37.841  1.00113.43           C
ATOM   3275  N   PHE A 410      11.693  -1.954  39.785  1.00 96.79           N
ATOM   3276  CA  PHE A 410      12.268  -0.616  39.847  1.00 96.79           C
ATOM   3277  C   PHE A 410      13.766  -0.652  40.138  1.00 96.79           C
ATOM   3278  O   PHE A 410      14.449   0.364  40.062  1.00 96.79           O
ATOM   3279  CB  PHE A 410      11.581   0.211  40.929  1.00117.47           C
ATOM   3280  CG  PHE A 410      10.087   0.185  40.859  1.00117.47           C
ATOM   3281  CD1 PHE A 410       9.359  -0.741  41.599  1.00117.47           C
ATOM   3282  CD2 PHE A 410       9.400   1.109  40.074  1.00117.47           C
ATOM   3283  CE1 PHE A 410       7.967  -0.742  41.563  1.00117.47           C
ATOM   3284  CE2 PHE A 410       8.003   1.116  40.031  1.00117.47           C
ATOM   3285  CZ  PHE A 410       7.287   0.190  40.778  1.00117.47           C
ATOM   3286  N   GLY A 411      14.276  -1.823  40.484  1.00 78.93           N
ATOM   3287  CA  GLY A 411      15.689  -1.927  40.780  1.00 78.93           C
ATOM   3288  C   GLY A 411      16.004  -1.589  42.220  1.00 78.93           C
ATOM   3289  O   GLY A 411      17.155  -1.352  42.561  1.00 78.93           O
ATOM   3290  N   ASP A 412      14.987  -1.540  43.070  1.00 66.51           N
ATOM   3291  CA  ASP A 412      15.215  -1.245  44.467  1.00 66.51           C
ATOM   3292  C   ASP A 412      15.137  -2.519  45.298  1.00 66.51           C
ATOM   3293  O   ASP A 412      15.035  -3.623  44.742  1.00 66.51           O
ATOM   3294  CB  ASP A 412      14.242  -0.180  44.970  1.00125.99           C
ATOM   3295  CG  ASP A 412      12.934  -0.199  44.240  1.00125.99           C
ATOM   3296  OD1 ASP A 412      12.171   0.780  44.396  1.00125.99           O
ATOM   3297  OD2 ASP A 412      12.661  -1.184  43.516  1.00125.99           O
ATOM   3298  N   GLY A 413      15.211  -2.375  46.620  1.00 85.62           N
ATOM   3299  CA  GLY A 413      15.194  -3.541  47.477  1.00 85.62           C
ATOM   3300  C   GLY A 413      13.972  -3.669  48.343  1.00 85.62           C
ATOM   3301  O   GLY A 413      13.000  -2.938  48.173  1.00 85.62           O
ATOM   3302  N   MET A 414      14.037  -4.606  49.285  1.00 79.43           N
ATOM   3303  CA  MET A 414      12.937  -4.877  50.213  1.00 79.43           C
ATOM   3304  C   MET A 414      12.838  -3.865  51.357  1.00 79.43           C
ATOM   3305  O   MET A 414      13.806  -3.625  52.082  1.00 79.43           O
ATOM   3306  CB  MET A 414      13.095  -6.287  50.795  1.00198.68           C
ATOM   3307  CG  MET A 414      13.092  -7.407  49.765  1.00198.68           C
ATOM   3308  SD  MET A 414      11.543  -7.498  48.847  1.00198.68           S
ATOM   3309  CE  MET A 414      10.621  -8.677  49.844  1.00198.68           C
ATOM   3310  N   GLY A 415      11.660  -3.282  51.521  1.00 73.20           N
ATOM   3311  CA  GLY A 415      11.476  -2.322  52.590  1.00 73.20           C
ATOM   3312  C   GLY A 415      11.349  -2.901  54.000  1.00 73.20           C
ATOM   3313  O   GLY A 415      10.246  -2.976  54.549  1.00 73.20           O
ATOM   3314  N   ARG A 416      12.464  -3.314  54.593  1.00 70.18           N
ATOM   3315  CA  ARG A 416      12.445  -3.846  55.941  1.00 70.18           C
ATOM   3316  C   ARG A 416      13.233  -2.890  56.832  1.00 70.18           C
ATOM   3317  O   ARG A 416      14.425  -2.736  56.639  1.00 70.18           O
ATOM   3318  CB  ARG A 416      13.108  -5.218  55.966  1.00166.37           C
ATOM   3319  CG  ARG A 416      12.323  -6.320  55.287  1.00166.37           C
ATOM   3320  CD  ARG A 416      11.017  -6.591  56.016  1.00166.37           C
ATOM   3321  NE  ARG A 416      10.431  -7.878  55.647  1.00166.37           N
ATOM   3322  CZ  ARG A 416      10.990  -9.056  55.908  1.00166.37           C
ATOM   3323  NH1 ARG A 416      12.155  -9.117  56.542  1.00166.37           N
ATOM   3324  NH2 ARG A 416      10.379 -10.174  55.540  1.00166.37           N
ATOM   3325  N   TYR A 417      12.596  -2.251  57.806  1.00 70.61           N
ATOM   3326  CA  TYR A 417      13.312  -1.330  58.678  1.00 70.61           C
ATOM   3327  C   TYR A 417      13.242  -1.711  60.139  1.00 70.61           C
ATOM   3328  O   TYR A 417      12.283  -2.338  60.571  1.00 70.61           O
ATOM   3329  CB  TYR A 417      12.750   0.059  58.534  1.00 70.36           C
ATOM   3330  CG  TYR A 417      12.680   0.513  57.113  1.00 70.36           C
ATOM   3331  CD1 TYR A 417      11.696   0.039  56.252  1.00 70.36           C
ATOM   3332  CD2 TYR A 417      13.589   1.435  56.622  1.00 70.36           C
ATOM   3333  CE1 TYR A 417      11.621   0.485  54.929  1.00 70.36           C
ATOM   3334  CE2 TYR A 417      13.524   1.884  55.310  1.00 70.36           C
ATOM   3335  CZ  TYR A 417      12.545   1.411  54.475  1.00 70.36           C
ATOM   3336  OH  TYR A 417      12.508   1.892  53.198  1.00 70.36           O
ATOM   3337  N   ASN A 418      14.260  -1.323  60.903  1.00 63.71           N
ATOM   3338  CA  ASN A 418      14.304  -1.599  62.334  1.00 63.71           C
ATOM   3339  C   ASN A 418      14.080  -0.323  63.119  1.00 63.71           C
ATOM   3340  O   ASN A 418      14.663   0.717  62.805  1.00 63.71           O
ATOM   3341  CB  ASN A 418      15.642  -2.182  62.740  1.00 81.85           C
ATOM   3342  CG  ASN A 418      15.797  -3.588  62.304  1.00 81.85           C
ATOM   3343  OD1 ASN A 418      14.845  -4.363  62.370  1.00 81.85           O
ATOM   3344  ND2 ASN A 418      16.999  -3.953  61.864  1.00 81.85           N
ATOM   3345  N   VAL A 419      13.242  -0.404  64.147  1.00 55.27           N
ATOM   3346  CA  VAL A 419      12.944   0.752  64.980  1.00 55.27           C
ATOM   3347  C   VAL A 419      13.884   0.784  66.179  1.00 55.27           C
ATOM   3348  O   VAL A 419      14.078  -0.224  66.855  1.00 55.27           O
ATOM   3349  CB  VAL A 419      11.507   0.700  65.458  1.00 72.30           C
ATOM   3350  CG1 VAL A 419      11.140   2.009  66.105  1.00 72.30           C
ATOM   3351  CG2 VAL A 419      10.601   0.391  64.291  1.00 72.30           C
ATOM   3352  N   PHE A 420      14.471   1.946  66.437  1.00 87.58           N
ATOM   3353  CA  PHE A 420      15.415   2.075  67.529  1.00 87.58           C
ATOM   3354  C   PHE A 420      15.076   3.119  68.557  1.00 87.58           C
ATOM   3355  O   PHE A 420      14.391   4.108  68.261  1.00 87.58           O
ATOM   3356  CB  PHE A 420      16.795   2.376  66.977  1.00 84.66           C
ATOM   3357  CG  PHE A 420      17.474   1.188  66.429  1.00 84.66           C
ATOM   3358  CD1 PHE A 420      16.827   0.360  65.526  1.00 84.66           C
ATOM   3359  CD2 PHE A 420      18.751   0.865  66.833  1.00 84.66           C
ATOM   3360  CE1 PHE A 420      17.441  -0.779  65.033  1.00 84.66           C
ATOM   3361  CE2 PHE A 420      19.379  -0.280  66.343  1.00 84.66           C
ATOM   3362  CZ  PHE A 420      18.717  -1.102  65.441  1.00 84.66           C
ATOM   3363  N   ASN A 421      15.594   2.885  69.767  1.00 79.50           N
ATOM   3364  CA  ASN A 421      15.410   3.768  70.920  1.00 79.50           C
ATOM   3365  C   ASN A 421      16.795   4.089  71.467  1.00 79.50           C
ATOM   3366  O   ASN A 421      17.563   3.179  71.768  1.00 79.50           O
ATOM   3367  CB  ASN A 421      14.577   3.058  71.999  1.00110.76           C
ATOM   3368  CG  ASN A 421      14.332   3.922  73.224  1.00110.76           C
ATOM   3369  OD1 ASN A 421      13.993   3.419  74.299  1.00110.76           O
ATOM   3370  ND2 ASN A 421      14.488   5.225  73.064  1.00110.76           N
ATOM   3371  N   LEU A 422      17.120   5.375  71.576  1.00116.17           N
ATOM   3372  CA  LEU A 422      18.420   5.784  72.102  1.00116.17           C
ATOM   3373  C   LEU A 422      18.367   5.883  73.615  1.00116.17           C
ATOM   3374  O   LEU A 422      17.760   6.804  74.155  1.00116.17           O
ATOM   3375  CB  LEU A 422      18.839   7.143  71.544  1.00128.13           C
ATOM   3376  CG  LEU A 422      20.114   7.684  72.196  1.00128.13           C
ATOM   3377  CD1 LEU A 422      21.232   6.657  72.096  1.00128.13           C
ATOM   3378  CD2 LEU A 422      20.512   8.978  71.521  1.00128.13           C
ATOM   3379  N   GLN A 423      19.014   4.944  74.295  1.00130.46           N
ATOM   3380  CA  GLN A 423      19.012   4.942  75.749  1.00130.46           C
ATOM   3381  C   GLN A 423      20.363   4.689  76.413  1.00130.46           C
ATOM   3382  O   GLN A 423      21.280   4.121  75.820  1.00130.46           O
ATOM   3383  CB  GLN A 423      17.993   3.930  76.266  1.00111.47           C
ATOM   3384  CG  GLN A 423      17.995   2.612  75.536  1.00111.47           C
ATOM   3385  CD  GLN A 423      17.171   1.571  76.255  1.00111.47           C
ATOM   3386  OE1 GLN A 423      17.627   0.971  77.230  1.00111.47           O
ATOM   3387  NE2 GLN A 423      15.941   1.364  75.793  1.00111.47           N
ATOM   3388  N   GLN A 424      20.464   5.127  77.664  1.00169.54           N
ATOM   3389  CA  GLN A 424      21.671   4.981  78.470  1.00169.54           C
ATOM   3390  C   GLN A 424      21.274   4.387  79.819  1.00169.54           C
ATOM   3391  O   GLN A 424      20.318   4.845  80.449  1.00169.54           O
ATOM   3392  CB  GLN A 424      22.334   6.352  78.659  1.00236.18           C
ATOM   3393  CG  GLN A 424      23.464   6.398  79.681  1.00236.18           C
ATOM   3394  CD  GLN A 424      22.966   6.420  81.116  1.00236.18           C
ATOM   3395  OE1 GLN A 424      22.210   7.309  81.511  1.00236.18           O
ATOM   3396  NE2 GLN A 424      23.392   5.443  81.905  1.00236.18           N
ATOM   3397  N   THR A 425      21.998   3.360  80.253  1.00185.64           N
ATOM   3398  CA  THR A 425      21.701   2.716  81.528  1.00185.64           C
ATOM   3399  C   THR A 425      22.880   2.785  82.495  1.00185.64           C
ATOM   3400  O   THR A 425      22.699   3.032  83.689  1.00185.64           O
ATOM   3401  CB  THR A 425      21.296   1.230  81.331  1.00169.85           C
ATOM   3402  OG1 THR A 425      22.251   0.580  80.483  1.00169.85           O
ATOM   3403  CG2 THR A 425      19.901   1.126  80.714  1.00169.85           C
ATOM   3404  N   GLY A 426      24.087   2.578  81.974  1.00213.08           N
ATOM   3405  CA  GLY A 426      25.265   2.618  82.820  1.00213.08           C
ATOM   3406  C   GLY A 426      26.282   3.666  82.409  1.00213.08           C
ATOM   3407  O   GLY A 426      27.377   3.329  81.961  1.00213.08           O
ATOM   3408  N   GLY A 427      25.923   4.937  82.561  1.00151.98           N
ATOM   3409  CA  GLY A 427      26.829   6.013  82.203  1.00151.98           C
ATOM   3410  C   GLY A 427      27.231   6.017  80.740  1.00151.98           C
ATOM   3411  O   GLY A 427      27.989   6.892  80.310  1.00151.98           O
ATOM   3412  N   LYS A 428      26.729   5.046  79.976  1.00153.70           N
ATOM   3413  CA  LYS A 428      27.047   4.945  78.552  1.00153.70           C
ATOM   3414  C   LYS A 428      25.803   4.881  77.668  1.00153.70           C
ATOM   3415  O   LYS A 428      24.860   4.137  77.952  1.00153.70           O
ATOM   3416  CB  LYS A 428      27.926   3.722  78.280  1.00206.15           C
ATOM   3417  CG  LYS A 428      28.378   3.623  76.831  1.00206.15           C
ATOM   3418  CD  LYS A 428      29.304   2.443  76.596  1.00206.15           C
ATOM   3419  CE  LYS A 428      29.784   2.404  75.148  1.00206.15           C
ATOM   3420  NZ  LYS A 428      30.713   1.265  74.881  1.00206.15           N
ATOM   3421  N   TYR A 429      25.829   5.665  76.589  1.00 92.11           N
ATOM   3422  CA  TYR A 429      24.736   5.767  75.615  1.00 92.11           C
ATOM   3423  C   TYR A 429      24.825   4.689  74.530  1.00 92.11           C
ATOM   3424  O   TYR A 429      25.888   4.457  73.949  1.00 92.11           O
ATOM   3425  CB  TYR A 429      24.766   7.156  74.969  1.00215.30           C
ATOM   3426  CG  TYR A 429      26.066   7.474  74.246  1.00215.30           C
ATOM   3427  CD1 TYR A 429      26.198   7.265  72.870  1.00215.30           C
ATOM   3428  CD2 TYR A 429      27.162   7.993  74.936  1.00215.30           C
ATOM   3429  CE1 TYR A 429      27.388   7.572  72.202  1.00215.30           C
ATOM   3430  CE2 TYR A 429      28.354   8.303  74.278  1.00215.30           C
ATOM   3431  CZ  TYR A 429      28.459   8.093  72.912  1.00215.30           C
ATOM   3432  OH  TYR A 429      29.625   8.423  72.259  1.00215.30           O
ATOM   3433  N   SER A 430      23.700   4.038  74.259  1.00106.82           N
ATOM   3434  CA  SER A 430      23.648   2.987  73.249  1.00106.82           C
ATOM   3435  C   SER A 430      22.293   2.948  72.545  1.00106.82           C
ATOM   3436  O   SER A 430      21.334   3.571  72.989  1.00106.82           O
ATOM   3437  CB  SER A 430      23.951   1.628  73.901  1.00145.75           C
ATOM   3438  OG  SER A 430      23.240   1.451  75.118  1.00145.75           O
ATOM   3439  N   TYR A 431      22.216   2.235  71.432  1.00 91.73           N
ATOM   3440  CA  TYR A 431      20.955   2.138  70.718  1.00 91.73           C
ATOM   3441  C   TYR A 431      20.343   0.760  70.927  1.00 91.73           C
ATOM   3442  O   TYR A 431      21.000  -0.255  70.677  1.00 91.73           O
ATOM   3443  CB  TYR A 431      21.157   2.352  69.218  1.00 71.40           C
ATOM   3444  CG  TYR A 431      21.453   3.764  68.806  1.00 71.40           C
ATOM   3445  CD1 TYR A 431      22.657   4.354  69.118  1.00 71.40           C
ATOM   3446  CD2 TYR A 431      20.524   4.507  68.094  1.00 71.40           C
ATOM   3447  CE1 TYR A 431      22.935   5.650  68.734  1.00 71.40           C
ATOM   3448  CE2 TYR A 431      20.791   5.809  67.706  1.00 71.40           C
ATOM   3449  CZ  TYR A 431      22.001   6.371  68.031  1.00 71.40           C
ATOM   3450  OH  TYR A 431      22.287   7.660  67.663  1.00 71.40           O
ATOM   3451  N   LEU A 432      19.088   0.711  71.369  1.00 88.02           N
ATOM   3452  CA  LEU A 432      18.425  -0.577  71.569  1.00 88.02           C
ATOM   3453  C   LEU A 432      17.326  -0.838  70.541  1.00 88.02           C
ATOM   3454  O   LEU A 432      16.430  -0.012  70.333  1.00 88.02           O
ATOM   3455  CB  LEU A 432      17.820  -0.679  72.966  1.00123.69           C
ATOM   3456  CG  LEU A 432      17.118  -2.024  73.179  1.00123.69           C
ATOM   3457  CD1 LEU A 432      18.153  -3.147  73.140  1.00123.69           C
ATOM   3458  CD2 LEU A 432      16.371  -2.023  74.501  1.00123.69           C
ATOM   3459  N   LYS A 433      17.406  -1.990  69.887  1.00105.42           N
ATOM   3460  CA  LYS A 433      16.402  -2.339  68.909  1.00105.42           C
ATOM   3461  C   LYS A 433      15.118  -2.555  69.666  1.00105.42           C
ATOM   3462  O   LYS A 433      15.085  -3.335  70.614  1.00105.42           O
ATOM   3463  CB  LYS A 433      16.772  -3.627  68.178  1.00120.49           C
ATOM   3464  CG  LYS A 433      15.617  -4.193  67.356  1.00120.49           C
ATOM   3465  CD  LYS A 433      16.045  -5.323  66.432  1.00120.49           C
ATOM   3466  CE  LYS A 433      14.874  -5.783  65.565  1.00120.49           C
ATOM   3467  NZ  LYS A 433      15.267  -6.856  64.606  1.00120.49           N
ATOM   3468  N   VAL A 434      14.063  -1.862  69.263  1.00 75.96           N
ATOM   3469  CA  VAL A 434      12.780  -2.027  69.929  1.00 75.96           C
ATOM   3470  C   VAL A 434      11.640  -2.120  68.928  1.00 75.96           C
ATOM   3471  O   VAL A 434      10.739  -1.291  68.928  1.00 75.96           O
ATOM   3472  CB  VAL A 434      12.489  -0.865  70.930  1.00 62.22           C
ATOM   3473  CG1 VAL A 434      13.471  -0.933  72.114  1.00 62.22           C
ATOM   3474  CG2 VAL A 434      12.563   0.498  70.226  1.00 62.22           C
ATOM   3475  N   GLY A 435      11.681  -3.140  68.079  1.00111.83           N
ATOM   3476  CA  GLY A 435      10.637  -3.310  67.083  1.00111.83           C
ATOM   3477  C   GLY A 435      11.135  -3.021  65.684  1.00111.83           C
ATOM   3478  O   GLY A 435      12.250  -2.542  65.505  1.00111.83           O
ATOM   3479  N   HIS A 436      10.301  -3.286  64.689  1.00 63.69           N
ATOM   3480  CA  HIS A 436      10.695  -3.075  63.301  1.00 63.69           C
ATOM   3481  C   HIS A 436       9.465  -2.826  62.454  1.00 63.69           C
ATOM   3482  O   HIS A 436       8.332  -2.799  62.939  1.00 63.69           O
ATOM   3483  CB  HIS A 436      11.289  -4.339  62.756  1.00146.61           C
ATOM   3484  CG  HIS A 436      10.272  -5.436  62.677  1.00146.61           C
ATOM   3485  ND1 HIS A 436       9.887  -6.178  63.785  1.00146.61           N
ATOM   3486  CD2 HIS A 436       9.448  -5.821  61.662  1.00146.61           C
ATOM   3487  CE1 HIS A 436       8.872  -6.970  63.455  1.00146.61           C
ATOM   3488  NE2 HIS A 436       8.583  -6.771  62.174  1.00146.61           N
ATOM   3489  N   TRP A 437       9.687  -2.736  61.154  1.00 65.19           N
ATOM   3490  CA  TRP A 437       8.581  -2.512  60.261  1.00 65.19           C
ATOM   3491  C   TRP A 437       8.671  -3.371  58.983  1.00 65.19           C
ATOM   3492  O   TRP A 437       9.570  -3.224  58.167  1.00 65.19           O
ATOM   3493  CB  TRP A 437       8.521  -1.049  59.943  1.00 63.11           C
ATOM   3494  CG  TRP A 437       7.371  -0.721  59.182  1.00 63.11           C
ATOM   3495  CD1 TRP A 437       6.241  -0.144  59.637  1.00 63.11           C
ATOM   3496  CD2 TRP A 437       7.215  -0.881  57.768  1.00 63.11           C
ATOM   3497  NE1 TRP A 437       5.375   0.089  58.591  1.00 63.11           N
ATOM   3498  CE2 TRP A 437       5.951  -0.352  57.430  1.00 63.11           C
ATOM   3499  CE3 TRP A 437       8.029  -1.409  56.749  1.00 63.11           C
ATOM   3500  CZ2 TRP A 437       5.469  -0.336  56.111  1.00 63.11           C
ATOM   3501  CZ3 TRP A 437       7.558  -1.396  55.433  1.00 63.11           C
ATOM   3502  CH2 TRP A 437       6.286  -0.857  55.126  1.00 63.11           C
ATOM   3503  N   ALA A 438       7.712  -4.282  58.830  1.00109.75           N
ATOM   3504  CA  ALA A 438       7.658  -5.207  57.694  1.00109.75           C
ATOM   3505  C   ALA A 438       6.729  -4.656  56.618  1.00109.75           C
ATOM   3506  O   ALA A 438       7.049  -4.676  55.412  1.00109.75           O
ATOM   3507  CB  ALA A 438       7.160  -6.604  58.161  1.00 80.78           C
ATOM   3508  N   GLU A 439       5.568  -4.178  57.043  1.00 93.63           N
ATOM   3509  CA  GLU A 439       4.612  -3.604  56.097  1.00 93.63           C
ATOM   3510  C   GLU A 439       3.572  -3.077  57.063  1.00 93.63           C
ATOM   3511  O   GLU A 439       2.548  -2.440  56.687  1.00 93.63           O
ATOM   3512  CB  GLU A 439       4.028  -4.691  55.181  1.00137.03           C
ATOM   3513  CG  GLU A 439       3.478  -4.155  53.834  1.00137.03           C
ATOM   3514  CD  GLU A 439       2.851  -5.301  52.933  1.00137.03           C
ATOM   3515  OE1 GLU A 439       3.420  -6.463  52.971  1.00137.03           O
ATOM   3516  OE2 GLU A 439       1.813  -5.049  52.196  1.00137.03           O
ATOM   3517  N   THR A 440       3.889  -3.361  58.328  1.00101.44           N
ATOM   3518  CA  THR A 440       3.072  -2.993  59.475  1.00101.44           C
ATOM   3519  C   THR A 440       4.054  -2.823  60.598  1.00101.44           C
ATOM   3520  O   THR A 440       5.044  -3.589  60.699  1.00101.44           O
ATOM   3521  CB  THR A 440       2.086  -4.133  59.904  1.00106.88           C
ATOM   3522  OG1 THR A 440       2.799  -5.397  59.951  1.00106.88           O
ATOM   3523  CG2 THR A 440       0.839  -4.182  58.949  1.00106.88           C
ATOM   3524  N   LEU A 441       3.768  -1.847  61.455  1.00 79.88           N
ATOM   3525  CA  LEU A 441       4.656  -1.592  62.571  1.00 79.88           C
ATOM   3526  C   LEU A 441       4.705  -2.777  63.537  1.00 79.88           C
ATOM   3527  O   LEU A 441       4.018  -3.791  63.374  1.00 79.88           O
ATOM   3528  CB  LEU A 441       4.249  -0.302  63.301  1.00 91.61           C
ATOM   3529  CG  LEU A 441       5.137   0.078  64.500  1.00 91.61           C
ATOM   3530  CD1 LEU A 441       6.629   0.068  64.089  1.00 91.61           C
ATOM   3531  CD2 LEU A 441       4.685   1.458  65.052  1.00 91.61           C
ATOM   3532  N   SER A 442       5.538  -2.617  64.543  1.00 65.90           N
ATOM   3533  CA  SER A 442       5.737  -3.628  65.530  1.00 65.90           C
ATOM   3534  C   SER A 442       6.765  -2.998  66.469  1.00 65.90           C
ATOM   3535  O   SER A 442       7.625  -2.234  66.010  1.00 65.90           O
ATOM   3536  CB  SER A 442       6.292  -4.871  64.836  1.00 90.44           C
ATOM   3537  OG  SER A 442       6.368  -5.956  65.750  1.00 90.44           O
ATOM   3538  N   LEU A 443       6.669  -3.277  67.772  1.00106.07           N
ATOM   3539  CA  LEU A 443       7.615  -2.705  68.766  1.00106.07           C
ATOM   3540  C   LEU A 443       7.190  -3.058  70.199  1.00106.07           C
ATOM   3541  O   LEU A 443       5.997  -2.902  70.545  1.00106.07           O
ATOM   3542  CB  LEU A 443       7.723  -1.167  68.588  1.00 59.97           C
ATOM   3543  CG  LEU A 443       6.533  -0.202  68.480  1.00 59.97           C
ATOM   3544  CD1 LEU A 443       7.029   1.104  67.847  1.00 59.97           C
ATOM   3545  CD2 LEU A 443       5.421  -0.782  67.623  1.00 59.97           C
ATOM   3546  N   ASP A 444       8.118  -3.524  71.043  1.00108.44           N
ATOM   3547  CA  ASP A 444       7.656  -3.905  72.379  1.00108.44           C
ATOM   3548  C   ASP A 444       7.467  -2.771  73.398  1.00108.44           C
ATOM   3549  O   ASP A 444       7.700  -2.944  74.628  1.00108.44           O
ATOM   3550  CB  ASP A 444       8.502  -5.049  72.975  1.00140.67           C
ATOM   3551  CG  ASP A 444       9.966  -4.665  73.169  1.00140.67           C
ATOM   3552  OD1 ASP A 444      10.592  -4.359  72.098  1.00140.67           O
ATOM   3553  OD2 ASP A 444      10.453  -4.674  74.365  1.00140.67           O
ATOM   3554  N   VAL A 445       7.029  -1.632  72.847  1.00111.07           N
ATOM   3555  CA  VAL A 445       6.687  -0.407  73.583  1.00111.07           C
ATOM   3556  C   VAL A 445       7.273  -0.257  74.989  1.00111.07           C
ATOM   3557  O   VAL A 445       8.076   0.667  75.262  1.00111.07           O
ATOM   3558  CB  VAL A 445       5.155  -0.289  73.715  1.00100.75           C
ATOM   3559  CG1 VAL A 445       4.802   0.876  74.653  1.00100.75           C
ATOM   3560  CG2 VAL A 445       4.525  -0.116  72.319  1.00100.75           C
ATOM   3561  N   ASP A 446       6.825  -1.142  75.884  1.00116.19           N
ATOM   3562  CA  ASP A 446       7.300  -1.155  77.262  1.00116.19           C
ATOM   3563  C   ASP A 446       8.788  -1.454  77.277  1.00116.19           C
ATOM   3564  O   ASP A 446       9.359  -1.892  78.287  1.00116.19           O
ATOM   3565  CB  ASP A 446       6.526  -2.204  78.064  1.00172.09           C
ATOM   3566  CG  ASP A 446       5.188  -1.648  78.595  1.00172.09           C
ATOM   3567  OD1 ASP A 446       5.254  -0.809  79.562  1.00172.09           O
ATOM   3568  OD2 ASP A 446       4.093  -2.028  78.037  1.00172.09           O
ATOM   3569  N   SER A 447       9.397  -1.187  76.131  1.00104.33           N
ATOM   3570  CA  SER A 447      10.812  -1.388  75.877  1.00104.33           C
ATOM   3571  C   SER A 447      11.493  -0.006  75.805  1.00104.33           C
ATOM   3572  O   SER A 447      12.666   0.178  76.202  1.00104.33           O
ATOM   3573  CB  SER A 447      10.920  -2.085  74.535  1.00141.62           C
ATOM   3574  OG  SER A 447       9.950  -1.514  73.633  1.00141.62           O
ATOM   3575  N   ILE A 448      10.726   0.947  75.286  1.00 97.30           N
ATOM   3576  CA  ILE A 448      11.174   2.314  75.098  1.00 97.30           C
ATOM   3577  C   ILE A 448      11.392   3.139  76.378  1.00 97.30           C
ATOM   3578  O   ILE A 448      10.533   3.178  77.284  1.00 97.30           O
ATOM   3579  CB  ILE A 448      10.156   3.089  74.223  1.00109.74           C
ATOM   3580  CG1 ILE A 448       9.849   2.261  72.958  1.00109.74           C
ATOM   3581  CG2 ILE A 448      10.696   4.532  73.921  1.00109.74           C
ATOM   3582  CD1 ILE A 448       8.540   2.681  72.226  1.00109.74           C
ATOM   3583  N   HIS A 449      12.547   3.799  76.437  1.00102.79           N
ATOM   3584  CA  HIS A 449      12.865   4.673  77.559  1.00102.79           C
ATOM   3585  C   HIS A 449      12.672   6.060  76.968  1.00102.79           C
ATOM   3586  O   HIS A 449      13.407   6.439  76.038  1.00102.79           O
ATOM   3587  CB  HIS A 449      14.329   4.508  77.986  1.00139.39           C
ATOM   3588  CG  HIS A 449      14.595   3.250  78.752  1.00139.39           C
ATOM   3589  ND1 HIS A 449      13.713   2.183  78.768  1.00139.39           N
ATOM   3590  CD2 HIS A 449      15.669   2.867  79.497  1.00139.39           C
ATOM   3591  CE1 HIS A 449      14.236   1.195  79.486  1.00139.39           C
ATOM   3592  NE2 HIS A 449      15.422   1.582  79.940  1.00139.39           N
ATOM   3593  N   TRP A 450      11.708   6.830  77.471  1.00100.62           N
ATOM   3594  CA  TRP A 450      11.536   8.168  76.884  1.00100.62           C
ATOM   3595  C   TRP A 450      12.315   9.278  77.611  1.00100.62           C
ATOM   3596  O   TRP A 450      12.927   9.041  78.683  1.00100.62           O
ATOM   3597  CB  TRP A 450      10.049   8.515  76.824  1.00104.38           C
ATOM   3598  CG  TRP A 450       9.258   7.358  76.294  1.00104.38           C
ATOM   3599  CD1 TRP A 450       8.743   6.296  77.015  1.00104.38           C
ATOM   3600  CD2 TRP A 450       8.888   7.134  74.927  1.00104.38           C
ATOM   3601  NE1 TRP A 450       8.061   5.430  76.167  1.00104.38           N
ATOM   3602  CE2 TRP A 450       8.132   5.920  74.885  1.00104.38           C
ATOM   3603  CE3 TRP A 450       9.118   7.838  73.729  1.00104.38           C
ATOM   3604  CZ2 TRP A 450       7.601   5.400  73.683  1.00104.38           C
ATOM   3605  CZ3 TRP A 450       8.588   7.317  72.524  1.00104.38           C
ATOM   3606  CH2 TRP A 450       7.837   6.108  72.517  1.00104.38           C
ATOM   3607  N   SER A 451      12.340  10.464  76.988  1.00128.00           N
ATOM   3608  CA  SER A 451      12.976  11.628  77.618  1.00128.00           C
ATOM   3609  C   SER A 451      11.952  12.020  78.723  1.00128.00           C
ATOM   3610  O   SER A 451      10.696  12.008  78.466  1.00128.00           O
ATOM   3611  CB  SER A 451      13.135  12.793  76.618  1.00105.22           C
ATOM   3612  OG  SER A 451      13.637  13.969  77.270  1.00105.22           O
ATOM   3613  N   ARG A 452      12.455  12.354  79.929  1.00139.00           N
ATOM   3614  CA  ARG A 452      11.538  12.690  81.038  1.00139.00           C
ATOM   3615  C   ARG A 452      10.815  11.350  81.369  1.00139.00           C
ATOM   3616  O   ARG A 452       9.655  11.313  81.851  1.00139.00           O
ATOM   3617  CB  ARG A 452      10.505  13.811  80.583  1.00 77.97           C
ATOM   3618  N   ASN A 453      11.535  10.265  81.041  1.00135.35           N
ATOM   3619  CA  ASN A 453      11.118   8.879  81.277  1.00135.35           C
ATOM   3620  C   ASN A 453       9.588   8.759  81.330  1.00135.35           C
ATOM   3621  O   ASN A 453       8.979   8.195  82.280  1.00135.35           O
ATOM   3622  CB  ASN A 453      11.756   8.420  82.593  1.00159.82           C
ATOM   3623  CG  ASN A 453      12.390   9.601  83.352  1.00159.82           C
ATOM   3624  OD1 ASN A 453      13.547  10.010  83.045  1.00159.82           O
ATOM   3625  ND2 ASN A 453      11.620  10.196  84.311  1.00159.82           N
ATOM   3626  N   SER A 454       8.962   9.318  80.311  1.00113.75           N
ATOM   3627  CA  SER A 454       7.521   9.243  80.256  1.00113.75           C
ATOM   3628  C   SER A 454       7.116   9.179  78.777  1.00113.75           C
ATOM   3629  O   SER A 454       7.677   9.939  77.937  1.00113.75           O
ATOM   3630  CB  SER A 454       6.901  10.480  80.954  1.00136.04           C
ATOM   3631  OG  SER A 454       5.464  10.489  80.846  1.00136.04           O
ATOM   3632  N   VAL A 455       6.187   8.261  78.457  1.00115.63           N
ATOM   3633  CA  VAL A 455       5.691   8.160  77.080  1.00115.63           C
ATOM   3634  C   VAL A 455       5.123   9.560  76.732  1.00115.63           C
ATOM   3635  O   VAL A 455       4.083  10.017  77.268  1.00115.63           O
ATOM   3636  CB  VAL A 455       4.586   7.048  76.922  1.00123.92           C
ATOM   3637  CG1 VAL A 455       3.754   6.908  78.259  1.00123.92           C
ATOM   3638  CG2 VAL A 455       3.667   7.389  75.684  1.00123.92           C
ATOM   3639  N   PRO A 456       5.836  10.260  75.837  1.00111.44           N
ATOM   3640  CA  PRO A 456       5.551  11.610  75.328  1.00111.44           C
ATOM   3641  C   PRO A 456       4.147  11.770  74.757  1.00111.44           C
ATOM   3642  O   PRO A 456       3.392  10.781  74.596  1.00111.44           O
ATOM   3643  CB  PRO A 456       6.638  11.826  74.265  1.00109.12           C
ATOM   3644  CG  PRO A 456       7.781  10.895  74.767  1.00109.12           C
ATOM   3645  CD  PRO A 456       6.984   9.662  75.131  1.00109.12           C
ATOM   3646  N   THR A 457       3.814  13.034  74.479  1.00132.49           N
ATOM   3647  CA  THR A 457       2.504  13.418  73.935  1.00132.49           C
ATOM   3648  C   THR A 457       2.668  14.638  73.017  1.00132.49           C
ATOM   3649  O   THR A 457       3.170  15.702  73.458  1.00132.49           O
ATOM   3650  CB  THR A 457       1.515  13.839  75.064  1.00194.53           C
ATOM   3651  OG1 THR A 457       1.693  12.990  76.219  1.00194.53           O
ATOM   3652  CG2 THR A 457       0.043  13.769  74.534  1.00194.53           C
ATOM   3653  N   SER A 458       2.239  14.502  71.764  1.00 87.37           N
ATOM   3654  CA  SER A 458       2.360  15.608  70.840  1.00 87.37           C
ATOM   3655  C   SER A 458       1.071  15.826  70.079  1.00 87.37           C
ATOM   3656  O   SER A 458       0.830  15.188  69.048  1.00 87.37           O
ATOM   3657  CB  SER A 458       3.501  15.354  69.874  1.00 72.59           C
ATOM   3658  OG  SER A 458       4.029  16.578  69.408  1.00 72.59           O
ATOM   3659  N   GLN A 459       0.246  16.732  70.610  1.00158.98           N
ATOM   3660  CA  GLN A 459      -1.045  17.089  70.027  1.00158.98           C
ATOM   3661  C   GLN A 459      -1.152  18.601  69.914  1.00158.98           C
ATOM   3662  O   GLN A 459      -0.341  19.329  70.481  1.00158.98           O
ATOM   3663  CB  GLN A 459      -2.185  16.563  70.897  1.00141.34           C
ATOM   3664  CG  GLN A 459      -2.251  15.055  70.961  1.00141.34           C
ATOM   3665  CD  GLN A 459      -3.311  14.566  71.916  1.00141.34           C
ATOM   3666  OE1 GLN A 459      -3.211  14.771  73.127  1.00141.34           O
ATOM   3667  NE2 GLN A 459      -4.340  13.916  71.377  1.00141.34           N
ATOM   3668  N   CYS A 460      -2.159  19.070  69.189  1.00153.08           N
ATOM   3669  CA  CYS A 460      -2.339  20.503  68.997  1.00153.08           C
ATOM   3670  C   CYS A 460      -2.890  21.242  70.218  1.00153.08           C
ATOM   3671  O   CYS A 460      -2.229  22.131  70.758  1.00153.08           O
ATOM   3672  CB  CYS A 460      -3.250  20.761  67.796  1.00145.85           C
ATOM   3673  SG  CYS A 460      -3.241  22.507  67.276  1.00145.85           S
ATOM   3674  N   SER A 461      -4.103  20.880  70.639  1.00150.57           N
ATOM   3675  CA  SER A 461      -4.752  21.517  71.788  1.00150.57           C
ATOM   3676  C   SER A 461      -4.925  20.539  72.946  1.00150.57           C
ATOM   3677  O   SER A 461      -5.027  19.331  72.734  1.00150.57           O
ATOM   3678  CB  SER A 461      -6.122  22.074  71.376  1.00179.11           C
ATOM   3679  OG  SER A 461      -6.762  22.725  72.461  1.00179.11           O
ATOM   3680  N   ASP A 462      -4.961  21.071  74.166  1.00142.21           N
ATOM   3681  CA  ASP A 462      -5.116  20.257  75.372  1.00142.21           C
ATOM   3682  C   ASP A 462      -6.453  19.518  75.406  1.00142.21           C
ATOM   3683  O   ASP A 462      -7.375  19.856  74.670  1.00142.21           O
ATOM   3684  CB  ASP A 462      -4.987  21.142  76.615  1.00190.26           C
ATOM   3685  CG  ASP A 462      -3.582  21.677  76.809  1.00190.26           C
ATOM   3686  OD1 ASP A 462      -3.391  22.544  77.686  1.00190.26           O
ATOM   3687  OD2 ASP A 462      -2.665  21.227  76.091  1.00190.26           O
ATOM   3688  N   PRO A 463      -6.572  18.492  76.261  1.00139.63           N
ATOM   3689  CA  PRO A 463      -7.812  17.717  76.377  1.00139.63           C
ATOM   3690  C   PRO A 463      -8.878  18.499  77.151  1.00139.63           C
ATOM   3691  O   PRO A 463      -8.550  19.303  78.028  1.00139.63           O
ATOM   3692  CB  PRO A 463      -7.356  16.471  77.117  1.00174.73           C
ATOM   3693  CG  PRO A 463      -6.326  17.029  78.052  1.00174.73           C
ATOM   3694  CD  PRO A 463      -5.533  17.951  77.154  1.00174.73           C
ATOM   3695  N   CYS A 464     -10.149  18.262  76.834  1.00146.65           N
ATOM   3696  CA  CYS A 464     -11.234  18.974  77.505  1.00146.65           C
ATOM   3697  C   CYS A 464     -11.516  18.482  78.909  1.00146.65           C
ATOM   3698  O   CYS A 464     -11.113  17.387  79.302  1.00146.65           O
ATOM   3699  CB  CYS A 464     -12.535  18.899  76.695  1.00123.96           C
ATOM   3700  SG  CYS A 464     -12.510  19.786  75.103  1.00123.96           S
ATOM   3701  N   ALA A 465     -12.221  19.319  79.658  1.00126.98           N
ATOM   3702  CA  ALA A 465     -12.609  19.021  81.026  1.00127.72           C
ATOM   3703  C   ALA A 465     -13.923  18.238  81.001  1.00127.74           C
ATOM   3704  O   ALA A 465     -14.956  18.758  80.581  1.00127.03           O
ATOM   3705  CB  ALA A 465     -12.786  20.322  81.801  1.00117.00           C
ATOM   3706  N   PRO A 466     -13.903  16.974  81.449  1.00119.28           N
ATOM   3707  CA  PRO A 466     -15.168  16.241  81.416  1.00120.30           C
ATOM   3708  C   PRO A 466     -16.187  17.063  82.169  1.00121.85           C
ATOM   3709  O   PRO A 466     -17.201  17.481  81.602  1.00120.70           O
ATOM   3710  CB  PRO A 466     -14.828  14.938  82.131  1.00199.02           C
ATOM   3711  CG  PRO A 466     -13.815  15.380  83.140  1.00198.24           C
ATOM   3712  CD  PRO A 466     -12.926  16.291  82.313  1.00199.11           C
ATOM   3713  N   ASN A 467     -15.880  17.299  83.444  1.00304.61           N
ATOM   3714  CA  ASN A 467     -16.712  18.079  84.353  1.00305.27           C
ATOM   3715  C   ASN A 467     -17.565  19.109  83.616  1.00305.61           C
ATOM   3716  O   ASN A 467     -18.724  19.333  83.975  1.00306.91           O
ATOM   3717  CB  ASN A 467     -15.827  18.790  85.396  1.00221.23           C
ATOM   3718  CG  ASN A 467     -15.545  17.930  86.627  1.00222.75           C
ATOM   3719  OD1 ASN A 467     -16.429  17.703  87.458  1.00222.76           O
ATOM   3720  ND2 ASN A 467     -14.308  17.453  86.749  1.00222.23           N
ATOM   3721  N   GLU A 468     -16.998  19.724  82.580  1.00130.38           N
ATOM   3722  CA  GLU A 468     -17.725  20.735  81.823  1.00128.84           C
ATOM   3723  C   GLU A 468     -17.588  20.574  80.298  1.00125.42           C
ATOM   3724  O   GLU A 468     -18.357  19.861  79.648  1.00125.47           O
ATOM   3725  CB  GLU A 468     -17.230  22.130  82.241  1.00193.74           C
ATOM   3726  CG  GLU A 468     -18.304  23.221  82.271  1.00198.74           C
ATOM   3727  CD  GLU A 468     -19.046  23.308  83.606  1.00201.35           C
ATOM   3728  OE1 GLU A 468     -18.384  23.520  84.648  1.00202.16           O
ATOM   3729  OE2 GLU A 468     -20.290  23.176  83.615  1.00202.17           O
ATOM   3730  N   MET A 469     -16.583  21.261  79.765  1.00 98.20           N
ATOM   3731  CA  MET A 469     -16.231  21.331  78.352  1.00 93.77           C
ATOM   3732  C   MET A 469     -16.640  20.245  77.346  1.00 91.33           C
ATOM   3733  O   MET A 469     -16.947  19.103  77.696  1.00 91.53           O
ATOM   3734  CB  MET A 469     -14.733  21.578  78.274  1.00108.24           C
ATOM   3735  CG  MET A 469     -14.190  22.229  79.543  1.00109.24           C
ATOM   3736  SD  MET A 469     -12.931  23.469  79.214  1.00110.61           S
ATOM   3737  CE  MET A 469     -11.353  22.463  79.221  1.00109.32           C
ATOM   3738  N   LYS A 470     -16.644  20.655  76.079  1.00 82.21           N
ATOM   3739  CA  LYS A 470     -17.002  19.821  74.928  1.00 80.57           C
ATOM   3740  C   LYS A 470     -15.945  20.100  73.857  1.00 82.21           C
ATOM   3741  O   LYS A 470     -15.428  21.212  73.767  1.00 80.58           O
ATOM   3742  CB  LYS A 470     -18.380  20.224  74.388  1.00 91.27           C
ATOM   3743  CG  LYS A 470     -18.437  21.693  73.966  1.00 88.07           C
ATOM   3744  CD  LYS A 470     -19.831  22.172  73.605  1.00 81.76           C
ATOM   3745  CE  LYS A 470     -20.155  21.880  72.160  1.00 78.19           C
ATOM   3746  NZ  LYS A 470     -21.521  22.367  71.786  1.00 84.40           N
ATOM   3747  N   ASN A 471     -15.628  19.098  73.047  1.00 99.83           N
ATOM   3748  CA  ASN A 471     -14.624  19.253  71.999  1.00 99.83           C
ATOM   3749  C   ASN A 471     -15.204  20.046  70.823  1.00 99.83           C
ATOM   3750  O   ASN A 471     -16.281  19.717  70.327  1.00 99.83           O
ATOM   3751  CB  ASN A 471     -14.170  17.868  71.521  1.00168.65           C
ATOM   3752  CG  ASN A 471     -12.672  17.789  71.274  1.00168.65           C
ATOM   3753  OD1 ASN A 471     -12.120  18.565  70.499  1.00168.65           O
ATOM   3754  ND2 ASN A 471     -12.010  16.841  71.931  1.00168.65           N
ATOM   3755  N   MET A 472     -14.502  21.092  70.385  1.00 75.55           N
ATOM   3756  CA  MET A 472     -14.963  21.897  69.253  1.00 75.55           C
ATOM   3757  C   MET A 472     -13.904  21.986  68.149  1.00 75.55           C
ATOM   3758  O   MET A 472     -12.765  22.379  68.414  1.00 75.55           O
ATOM   3759  CB  MET A 472     -15.331  23.305  69.719  1.00152.16           C
ATOM   3760  CG  MET A 472     -16.590  23.375  70.561  1.00152.16           C
ATOM   3761  SD  MET A 472     -18.043  22.788  69.676  1.00152.16           S
ATOM   3762  CE  MET A 472     -18.380  24.202  68.629  1.00152.16           C
ATOM   3763  N   GLN A 473     -14.289  21.639  66.915  1.00121.67           N
ATOM   3764  CA  GLN A 473     -13.375  21.663  65.758  1.00121.67           C
ATOM   3765  C   GLN A 473     -13.610  22.838  64.776  1.00121.67           C
ATOM   3766  O   GLN A 473     -14.674  22.935  64.146  1.00121.67           O
ATOM   3767  CB  GLN A 473     -13.484  20.339  64.976  1.00127.06           C
ATOM   3768  CG  GLN A 473     -13.319  19.050  65.792  1.00127.06           C
ATOM   3769  CD  GLN A 473     -11.902  18.821  66.320  1.00127.06           C
ATOM   3770  OE1 GLN A 473     -11.599  17.762  66.870  1.00127.06           O
ATOM   3771  NE2 GLN A 473     -11.038  19.813  66.162  1.00127.06           N
ATOM   3772  N   PRO A 474     -12.610  23.736  64.624  1.00211.10           N
ATOM   3773  CA  PRO A 474     -12.700  24.899  63.724  1.00211.10           C
ATOM   3774  C   PRO A 474     -12.484  24.630  62.223  1.00211.10           C
ATOM   3775  O   PRO A 474     -13.431  24.666  61.436  1.00211.10           O
ATOM   3776  CB  PRO A 474     -11.659  25.863  64.304  1.00194.88           C
ATOM   3777  CG  PRO A 474     -10.610  24.942  64.823  1.00194.88           C
ATOM   3778  CD  PRO A 474     -11.419  23.843  65.493  1.00194.88           C
ATOM   3779  N   GLY A 475     -11.239  24.371  61.831  1.00241.81           N
ATOM   3780  CA  GLY A 475     -10.944  24.114  60.430  1.00241.81           C
ATOM   3781  C   GLY A 475     -10.202  22.814  60.162  1.00241.81           C
ATOM   3782  O   GLY A 475     -10.660  21.990  59.367  1.00241.81           O
ATOM   3783  N   ASP A 476      -9.055  22.629  60.816  1.00212.74           N
ATOM   3784  CA  ASP A 476      -8.256  21.417  60.637  1.00212.74           C
ATOM   3785  C   ASP A 476      -8.851  20.209  61.360  1.00212.74           C
ATOM   3786  O   ASP A 476     -10.054  20.159  61.605  1.00212.74           O
ATOM   3787  CB  ASP A 476      -6.795  21.651  61.084  1.00169.36           C
ATOM   3788  CG  ASP A 476      -6.676  22.419  62.401  1.00169.36           C
ATOM   3789  OD1 ASP A 476      -6.984  23.630  62.423  1.00169.36           O
ATOM   3790  OD2 ASP A 476      -6.261  21.812  63.410  1.00169.36           O
ATOM   3791  N   VAL A 477      -8.011  19.231  61.687  1.00124.19           N
ATOM   3792  CA  VAL A 477      -8.478  18.033  62.377  1.00124.19           C
ATOM   3793  C   VAL A 477      -7.665  17.626  63.607  1.00124.19           C
ATOM   3794  O   VAL A 477      -7.895  16.558  64.177  1.00124.19           O
ATOM   3795  CB  VAL A 477      -8.539  16.825  61.420  1.00127.73           C
ATOM   3796  CG1 VAL A 477      -9.900  16.764  60.749  1.00127.73           C
ATOM   3797  CG2 VAL A 477      -7.441  16.937  60.376  1.00127.73           C
ATOM   3798  N   CYS A 478      -6.726  18.471  64.022  1.00140.57           N
ATOM   3799  CA  CYS A 478      -5.915  18.169  65.197  1.00140.57           C
ATOM   3800  C   CYS A 478      -6.119  19.245  66.254  1.00140.57           C
ATOM   3801  O   CYS A 478      -6.028  18.983  67.458  1.00140.57           O
ATOM   3802  CB  CYS A 478      -4.435  18.121  64.828  1.00280.80           C
ATOM   3803  SG  CYS A 478      -4.040  17.166  63.333  1.00280.80           S
ATOM   3804  N   CYS A 479      -6.397  20.457  65.785  1.00175.77           N
ATOM   3805  CA  CYS A 479      -6.596  21.603  66.660  1.00175.77           C
ATOM   3806  C   CYS A 479      -8.058  21.861  66.979  1.00175.77           C
ATOM   3807  O   CYS A 479      -8.886  22.011  66.083  1.00175.77           O
ATOM   3808  CB  CYS A 479      -5.975  22.834  66.017  1.00246.94           C
ATOM   3809  SG  CYS A 479      -4.256  22.527  65.512  1.00246.94           S
ATOM   3810  N   TRP A 480      -8.359  21.935  68.271  1.00137.40           N
ATOM   3811  CA  TRP A 480      -9.723  22.143  68.728  1.00137.40           C
ATOM   3812  C   TRP A 480      -9.782  23.118  69.895  1.00137.40           C
ATOM   3813  O   TRP A 480      -8.744  23.508  70.437  1.00137.40           O
ATOM   3814  CB  TRP A 480     -10.307  20.801  69.164  1.00130.33           C
ATOM   3815  CG  TRP A 480      -9.673  20.239  70.415  1.00130.33           C
ATOM   3816  CD1 TRP A 480      -9.839  20.695  71.687  1.00130.33           C
ATOM   3817  CD2 TRP A 480      -8.815  19.090  70.512  1.00130.33           C
ATOM   3818  NE1 TRP A 480      -9.151  19.904  72.572  1.00130.33           N
ATOM   3819  CE2 TRP A 480      -8.514  18.910  71.880  1.00130.33           C
ATOM   3820  CE3 TRP A 480      -8.275  18.194  69.577  1.00130.33           C
ATOM   3821  CZ2 TRP A 480      -7.696  17.868  72.341  1.00130.33           C
ATOM   3822  CZ3 TRP A 480      -7.460  17.157  70.035  1.00130.33           C
ATOM   3823  CH2 TRP A 480      -7.181  17.005  71.407  1.00130.33           C
ATOM   3824  N   ILE A 481     -11.002  23.501  70.274  1.00 93.43           N
ATOM   3825  CA  ILE A 481     -11.218  24.405  71.407  1.00 93.43           C
ATOM   3826  C   ILE A 481     -12.175  23.746  72.398  1.00 93.43           C
ATOM   3827  O   ILE A 481     -13.109  23.053  71.995  1.00 93.43           O
ATOM   3828  CB  ILE A 481     -11.815  25.778  70.971  1.00113.06           C
ATOM   3829  CG1 ILE A 481     -13.109  25.564  70.201  1.00113.06           C
ATOM   3830  CG2 ILE A 481     -10.829  26.546  70.109  1.00113.06           C
ATOM   3831  CD1 ILE A 481     -13.731  26.849  69.718  1.00113.06           C
ATOM   3832  N   CYS A 482     -11.927  23.944  73.689  1.00100.80           N
ATOM   3833  CA  CYS A 482     -12.783  23.362  74.706  1.00100.80           C
ATOM   3834  C   CYS A 482     -13.780  24.355  75.284  1.00100.80           C
ATOM   3835  O   CYS A 482     -13.426  25.267  76.037  1.00100.80           O
ATOM   3836  CB  CYS A 482     -11.953  22.744  75.829  1.00119.47           C
ATOM   3837  SG  CYS A 482     -11.081  21.234  75.313  1.00119.47           S
ATOM   3838  N   ILE A 483     -15.037  24.145  74.908  1.00 75.95           N
ATOM   3839  CA  ILE A 483     -16.162  24.961  75.325  1.00 75.95           C
ATOM   3840  C   ILE A 483     -16.827  24.281  76.504  1.00 75.95           C
ATOM   3841  O   ILE A 483     -17.160  23.104  76.430  1.00 75.95           O
ATOM   3842  CB  ILE A 483     -17.206  25.076  74.185  1.00111.01           C
ATOM   3843  CG1 ILE A 483     -16.761  26.124  73.167  1.00111.01           C
ATOM   3844  CG2 ILE A 483     -18.564  25.398  74.745  1.00111.01           C
ATOM   3845  CD1 ILE A 483     -16.532  27.511  73.766  1.00111.01           C
ATOM   3846  N   PRO A 484     -17.004  25.001  77.624  1.00 78.68           N
ATOM   3847  CA  PRO A 484     -17.655  24.388  78.789  1.00 78.68           C
ATOM   3848  C   PRO A 484     -19.168  24.417  78.553  1.00 78.68           C
ATOM   3849  O   PRO A 484     -19.654  25.190  77.727  1.00 78.68           O
ATOM   3850  CB  PRO A 484     -17.204  25.283  79.940  1.00105.57           C
ATOM   3851  CG  PRO A 484     -17.093  26.629  79.292  1.00105.57           C
ATOM   3852  CD  PRO A 484     -16.438  26.321  77.966  1.00105.57           C
ATOM   3853  N   CYS A 485     -19.923  23.591  79.262  1.00 78.61           N
ATOM   3854  CA  CYS A 485     -21.362  23.592  79.038  1.00 78.61           C
ATOM   3855  C   CYS A 485     -22.210  24.216  80.109  1.00 78.61           C
ATOM   3856  O   CYS A 485     -21.730  24.604  81.177  1.00 78.61           O
ATOM   3857  CB  CYS A 485     -21.835  22.191  78.826  1.00111.17           C
ATOM   3858  SG  CYS A 485     -20.739  21.359  77.673  1.00111.17           S
ATOM   3859  N   GLU A 486     -23.496  24.316  79.813  1.00107.30           N
ATOM   3860  CA  GLU A 486     -24.388  24.902  80.777  1.00107.30           C
ATOM   3861  C   GLU A 486     -24.758  23.813  81.747  1.00107.30           C
ATOM   3862  O   GLU A 486     -25.180  22.725  81.353  1.00107.30           O
ATOM   3863  CB  GLU A 486     -25.612  25.519  80.094  1.00134.85           C
ATOM   3864  CG  GLU A 486     -25.301  26.823  79.327  1.00134.85           C
ATOM   3865  CD  GLU A 486     -24.479  27.844  80.144  1.00134.85           C
ATOM   3866  OE1 GLU A 486     -24.244  28.964  79.640  1.00134.85           O
ATOM   3867  OE2 GLU A 486     -24.057  27.539  81.283  1.00134.85           O
ATOM   3868  N   PRO A 487     -24.565  24.085  83.042  1.00133.99           N
ATOM   3869  CA  PRO A 487     -24.867  23.131  84.106  1.00133.99           C
ATOM   3870  C   PRO A 487     -26.136  22.332  83.866  1.00133.99           C
ATOM   3871  O   PRO A 487     -26.363  21.317  84.512  1.00133.99           O
ATOM   3872  CB  PRO A 487     -24.938  24.014  85.353  1.00 93.63           C
ATOM   3873  CG  PRO A 487     -25.188  25.411  84.794  1.00 93.63           C
ATOM   3874  CD  PRO A 487     -24.311  25.424  83.597  1.00 93.63           C
ATOM   3875  N   TYR A 488     -26.948  22.776  82.916  1.00 77.46           N
ATOM   3876  CA  TYR A 488     -28.193  22.087  82.619  1.00 77.46           C
ATOM   3877  C   TYR A 488     -28.193  21.186  81.380  1.00 77.46           C
ATOM   3878  O   TYR A 488     -29.242  20.620  81.036  1.00 77.46           O
ATOM   3879  CB  TYR A 488     -29.355  23.105  82.523  1.00 99.00           C
ATOM   3880  CG  TYR A 488     -29.307  24.067  81.345  1.00 99.00           C
ATOM   3881  CD1 TYR A 488     -29.634  23.645  80.064  1.00 99.00           C
ATOM   3882  CD2 TYR A 488     -28.910  25.393  81.515  1.00 99.00           C
ATOM   3883  CE1 TYR A 488     -29.560  24.511  78.979  1.00 99.00           C
ATOM   3884  CE2 TYR A 488     -28.833  26.270  80.434  1.00 99.00           C
ATOM   3885  CZ  TYR A 488     -29.154  25.818  79.167  1.00 99.00           C
ATOM   3886  OH  TYR A 488     -29.021  26.647  78.074  1.00 99.00           O
ATOM   3887  N   GLU A 489     -27.038  21.032  80.721  1.00 77.47           N
ATOM   3888  CA  GLU A 489     -26.944  20.203  79.507  1.00 77.47           C
ATOM   3889  C   GLU A 489     -25.843  19.156  79.557  1.00 77.47           C
ATOM   3890  O   GLU A 489     -24.773  19.402  80.106  1.00 77.47           O
ATOM   3891  CB  GLU A 489     -26.732  21.097  78.287  1.00 92.39           C
ATOM   3892  CG  GLU A 489     -25.755  22.241  78.521  1.00 92.39           C
ATOM   3893  CD  GLU A 489     -25.742  23.231  77.372  1.00 92.39           C
ATOM   3894  OE1 GLU A 489     -24.981  24.229  77.420  1.00 92.39           O
ATOM   3895  OE2 GLU A 489     -26.509  23.001  76.412  1.00 92.39           O
ATOM   3896  N   TYR A 490     -26.103  17.984  78.988  1.00 96.42           N
ATOM   3897  CA  TYR A 490     -25.093  16.929  78.966  1.00 96.42           C
ATOM   3898  C   TYR A 490     -24.346  16.968  77.630  1.00 96.42           C
ATOM   3899  O   TYR A 490     -24.336  17.998  76.963  1.00 96.42           O
ATOM   3900  CB  TYR A 490     -25.759  15.566  79.176  1.00118.52           C
ATOM   3901  CG  TYR A 490     -26.543  15.025  78.004  1.00118.52           C
ATOM   3902  CD1 TYR A 490     -25.917  14.286  77.001  1.00118.52           C
ATOM   3903  CD2 TYR A 490     -27.920  15.193  77.926  1.00118.52           C
ATOM   3904  CE1 TYR A 490     -26.642  13.717  75.950  1.00118.52           C
ATOM   3905  CE2 TYR A 490     -28.659  14.626  76.879  1.00118.52           C
ATOM   3906  CZ  TYR A 490     -28.012  13.887  75.900  1.00118.52           C
ATOM   3907  OH  TYR A 490     -28.738  13.282  74.898  1.00118.52           O
ATOM   3908  N   LEU A 491     -23.706  15.872  77.238  1.00 79.38           N
ATOM   3909  CA  LEU A 491     -23.010  15.845  75.953  1.00 79.38           C
ATOM   3910  C   LEU A 491     -23.410  14.611  75.174  1.00 79.38           C
ATOM   3911  O   LEU A 491     -23.004  13.503  75.531  1.00 79.38           O
ATOM   3912  CB  LEU A 491     -21.490  15.822  76.131  1.00 59.92           C
ATOM   3913  CG  LEU A 491     -20.899  16.924  77.009  1.00 59.92           C
ATOM   3914  CD1 LEU A 491     -21.334  16.606  78.448  1.00 59.92           C
ATOM   3915  CD2 LEU A 491     -19.353  17.048  76.883  1.00 59.92           C
ATOM   3916  N   VAL A 492     -24.213  14.786  74.127  1.00119.21           N
ATOM   3917  CA  VAL A 492     -24.608  13.651  73.304  1.00119.21           C
ATOM   3918  C   VAL A 492     -23.320  12.913  72.950  1.00119.21           C
ATOM   3919  O   VAL A 492     -23.311  11.694  72.762  1.00119.21           O
ATOM   3920  CB  VAL A 492     -25.301  14.110  72.009  1.00164.96           C
ATOM   3921  CG1 VAL A 492     -25.383  12.959  71.000  1.00164.96           C
ATOM   3922  CG2 VAL A 492     -26.681  14.609  72.338  1.00164.96           C
ATOM   3923  N   ASP A 493     -22.228  13.668  72.866  1.00 88.94           N
ATOM   3924  CA  ASP A 493     -20.921  13.105  72.560  1.00 88.94           C
ATOM   3925  C   ASP A 493     -19.791  14.059  72.974  1.00 88.94           C
ATOM   3926  O   ASP A 493     -20.028  15.135  73.529  1.00 88.94           O
ATOM   3927  CB  ASP A 493     -20.831  12.769  71.066  1.00102.17           C
ATOM   3928  CG  ASP A 493     -20.944  13.994  70.180  1.00102.17           C
ATOM   3929  OD1 ASP A 493     -21.479  13.858  69.061  1.00102.17           O
ATOM   3930  OD2 ASP A 493     -20.489  15.084  70.586  1.00102.17           O
ATOM   3931  N   GLU A 494     -18.560  13.653  72.702  1.00108.53           N
ATOM   3932  CA  GLU A 494     -17.401  14.453  73.051  1.00108.53           C
ATOM   3933  C   GLU A 494     -17.517  15.903  72.570  1.00108.53           C
ATOM   3934  O   GLU A 494     -17.220  16.833  73.316  1.00108.53           O
ATOM   3935  CB  GLU A 494     -16.141  13.811  72.452  1.00137.28           C
ATOM   3936  CG  GLU A 494     -14.825  14.409  72.961  1.00137.28           C
ATOM   3937  CD  GLU A 494     -13.620  13.998  72.128  1.00137.28           C
ATOM   3938  OE1 GLU A 494     -12.480  14.391  72.481  1.00137.28           O
ATOM   3939  OE2 GLU A 494     -13.827  13.287  71.119  1.00137.28           O
ATOM   3940  N   PHE A 495     -17.970  16.084  71.331  1.00 91.21           N
ATOM   3941  CA  PHE A 495     -18.070  17.405  70.714  1.00 91.21           C
ATOM   3942  C   PHE A 495     -19.387  18.144  70.891  1.00 91.21           C
ATOM   3943  O   PHE A 495     -19.443  19.368  70.784  1.00 91.21           O
ATOM   3944  CB  PHE A 495     -17.819  17.306  69.204  1.00142.02           C
ATOM   3945  CG  PHE A 495     -16.796  16.281  68.813  1.00142.02           C
ATOM   3946  CD1 PHE A 495     -17.071  14.921  68.937  1.00142.02           C
ATOM   3947  CD2 PHE A 495     -15.554  16.671  68.328  1.00142.02           C
ATOM   3948  CE1 PHE A 495     -16.120  13.963  68.586  1.00142.02           C
ATOM   3949  CE2 PHE A 495     -14.592  15.724  67.973  1.00142.02           C
ATOM   3950  CZ  PHE A 495     -14.877  14.366  68.103  1.00142.02           C
ATOM   3951  N   THR A 496     -20.451  17.411  71.154  1.00 77.22           N
ATOM   3952  CA  THR A 496     -21.750  18.041  71.259  1.00 77.22           C
ATOM   3953  C   THR A 496     -22.333  18.170  72.661  1.00 77.22           C
ATOM   3954  O   THR A 496     -22.644  17.170  73.315  1.00 77.22           O
ATOM   3955  CB  THR A 496     -22.761  17.295  70.340  1.00121.29           C
ATOM   3956  OG1 THR A 496     -22.330  17.401  68.977  1.00121.29           O
ATOM   3957  CG2 THR A 496     -24.155  17.880  70.456  1.00121.29           C
ATOM   3958  N   CYS A 497     -22.473  19.409  73.129  1.00 96.60           N
ATOM   3959  CA  CYS A 497     -23.072  19.621  74.428  1.00 96.60           C
ATOM   3960  C   CYS A 497     -24.542  19.803  74.220  1.00 96.60           C
ATOM   3961  O   CYS A 497     -24.949  20.827  73.707  1.00 96.60           O
ATOM   3962  CB  CYS A 497     -22.502  20.840  75.146  1.00 97.92           C
ATOM   3963  SG  CYS A 497     -22.033  20.127  76.735  1.00 97.92           S
ATOM   3964  N   MET A 498     -25.339  18.806  74.598  1.00105.91           N
ATOM   3965  CA  MET A 498     -26.788  18.886  74.424  1.00105.91           C
ATOM   3966  C   MET A 498     -27.552  19.171  75.715  1.00105.91           C
ATOM   3967  O   MET A 498     -27.278  18.606  76.775  1.00105.91           O
ATOM   3968  CB  MET A 498     -27.323  17.603  73.793  1.00111.96           C
ATOM   3969  CG  MET A 498     -28.767  17.705  73.336  1.00111.96           C
ATOM   3970  SD  MET A 498     -29.336  16.244  72.420  1.00111.96           S
ATOM   3971  CE  MET A 498     -28.786  16.649  70.735  1.00111.96           C
ATOM   3972  N   ASP A 499     -28.529  20.058  75.603  1.00113.19           N
ATOM   3973  CA  ASP A 499     -29.346  20.458  76.735  1.00113.19           C
ATOM   3974  C   ASP A 499     -30.276  19.368  77.200  1.00113.19           C
ATOM   3975  O   ASP A 499     -30.864  18.651  76.390  1.00113.19           O
ATOM   3976  CB  ASP A 499     -30.163  21.698  76.376  1.00133.24           C
ATOM   3977  CG  ASP A 499     -31.465  21.777  77.140  1.00133.24           C
ATOM   3978  OD1 ASP A 499     -31.438  21.917  78.384  1.00133.24           O
ATOM   3979  OD2 ASP A 499     -32.520  21.690  76.482  1.00133.24           O
ATOM   3980  N   CYS A 500     -30.402  19.259  78.518  1.00129.88           N
ATOM   3981  CA  CYS A 500     -31.286  18.274  79.125  1.00129.88           C
ATOM   3982  C   CYS A 500     -32.737  18.751  78.955  1.00129.88           C
ATOM   3983  O   CYS A 500     -33.609  18.000  78.497  1.00129.88           O
ATOM   3984  CB  CYS A 500     -30.924  18.076  80.607  1.00113.56           C
ATOM   3985  SG  CYS A 500     -29.567  16.885  80.927  1.00113.56           S
ATOM   3986  N   GLY A 501     -32.995  20.003  79.315  1.00166.17           N
ATOM   3987  CA  GLY A 501     -34.331  20.526  79.122  1.00166.17           C
ATOM   3988  C   GLY A 501     -35.131  21.000  80.313  1.00166.17           C
ATOM   3989  O   GLY A 501     -34.587  21.564  81.265  1.00166.17           O
ATOM   3990  N   PRO A 502     -36.459  20.795  80.257  1.00149.36           N
ATOM   3991  CA  PRO A 502     -37.431  21.170  81.285  1.00149.36           C
ATOM   3992  C   PRO A 502     -37.527  20.183  82.447  1.00149.36           C
ATOM   3993  O   PRO A 502     -37.637  18.971  82.247  1.00149.36           O
ATOM   3994  CB  PRO A 502     -38.727  21.259  80.494  1.00189.46           C
ATOM   3995  CG  PRO A 502     -38.573  20.137  79.502  1.00189.46           C
ATOM   3996  CD  PRO A 502     -37.146  20.309  79.040  1.00189.46           C
ATOM   3997  N   GLY A 503     -37.482  20.718  83.662  1.00191.37           N
ATOM   3998  CA  GLY A 503     -37.580  19.888  84.849  1.00191.37           C
ATOM   3999  C   GLY A 503     -36.583  18.750  84.910  1.00191.37           C
ATOM   4000  O   GLY A 503     -36.907  17.661  85.388  1.00191.37           O
ATOM   4001  N   GLN A 504     -35.370  18.995  84.426  1.00148.85           N
ATOM   4002  CA  GLN A 504     -34.332  17.973  84.445  1.00148.85           C
ATOM   4003  C   GLN A 504     -32.946  18.552  84.687  1.00148.85           C
ATOM   4004  O   GLN A 504     -32.748  19.769  84.640  1.00148.85           O
ATOM   4005  CB  GLN A 504     -34.343  17.188  83.140  1.00122.19           C
ATOM   4006  CG  GLN A 504     -35.665  16.533  82.874  1.00122.19           C
ATOM   4007  CD  GLN A 504     -35.638  15.717  81.620  1.00122.19           C
ATOM   4008  OE1 GLN A 504     -34.836  14.799  81.492  1.00122.19           O
ATOM   4009  NE2 GLN A 504     -36.515  16.043  80.678  1.00122.19           N
ATOM   4010  N   TRP A 505     -31.990  17.669  84.952  1.00104.48           N
ATOM   4011  CA  TRP A 505     -30.625  18.083  85.215  1.00104.48           C
ATOM   4012  C   TRP A 505     -29.697  16.997  84.680  1.00104.48           C
ATOM   4013  O   TRP A 505     -30.062  15.822  84.667  1.00104.48           O
ATOM   4014  CB  TRP A 505     -30.441  18.263  86.715  1.00127.78           C
ATOM   4015  CG  TRP A 505     -29.307  19.136  87.059  1.00127.78           C
ATOM   4016  CD1 TRP A 505     -28.152  18.773  87.688  1.00127.78           C
ATOM   4017  CD2 TRP A 505     -29.200  20.539  86.796  1.00127.78           C
ATOM   4018  NE1 TRP A 505     -27.326  19.867  87.838  1.00127.78           N
ATOM   4019  CE2 TRP A 505     -27.945  20.965  87.300  1.00127.78           C
ATOM   4020  CE3 TRP A 505     -30.043  21.482  86.186  1.00127.78           C
ATOM   4021  CZ2 TRP A 505     -27.509  22.292  87.211  1.00127.78           C
ATOM   4022  CZ3 TRP A 505     -29.612  22.803  86.097  1.00127.78           C
ATOM   4023  CH2 TRP A 505     -28.353  23.194  86.611  1.00127.78           C
ATOM   4024  N   PRO A 506     -28.490  17.372  84.218  1.00119.18           N
ATOM   4025  CA  PRO A 506     -27.518  16.416  83.679  1.00119.18           C
ATOM   4026  C   PRO A 506     -26.746  15.713  84.787  1.00119.18           C
ATOM   4027  O   PRO A 506     -26.308  16.362  85.739  1.00119.18           O
ATOM   4028  CB  PRO A 506     -26.609  17.305  82.852  1.00133.77           C
ATOM   4029  CG  PRO A 506     -26.505  18.516  83.724  1.00133.77           C
ATOM   4030  CD  PRO A 506     -27.961  18.746  84.123  1.00133.77           C
ATOM   4031  N   THR A 507     -26.569  14.400  84.658  1.00158.31           N
ATOM   4032  CA  THR A 507     -25.840  13.620  85.658  1.00158.31           C
ATOM   4033  C   THR A 507     -24.480  14.238  85.989  1.00158.31           C
ATOM   4034  O   THR A 507     -23.997  15.118  85.274  1.00158.31           O
ATOM   4035  CB  THR A 507     -25.625  12.171  85.188  1.00128.64           C
ATOM   4036  OG1 THR A 507     -25.115  12.176  83.850  1.00128.64           O
ATOM   4037  CG2 THR A 507     -26.933  11.393  85.237  1.00128.64           C
ATOM   4038  N   ALA A 508     -23.866  13.765  87.070  1.00122.03           N
ATOM   4039  CA  ALA A 508     -22.576  14.285  87.524  1.00122.03           C
ATOM   4040  C   ALA A 508     -21.476  14.240  86.469  1.00122.03           C
ATOM   4041  O   ALA A 508     -20.763  15.227  86.250  1.00122.03           O
ATOM   4042  CB  ALA A 508     -22.128  13.528  88.766  1.00265.63           C
ATOM   4043  N   ASP A 509     -21.343  13.082  85.833  1.00173.71           N
ATOM   4044  CA  ASP A 509     -20.344  12.854  84.798  1.00173.71           C
ATOM   4045  C   ASP A 509     -20.738  13.521  83.479  1.00173.71           C
ATOM   4046  O   ASP A 509     -19.925  13.607  82.558  1.00173.71           O
ATOM   4047  CB  ASP A 509     -20.209  11.361  84.570  1.00137.13           C
ATOM   4048  CG  ASP A 509     -21.507  10.740  84.100  1.00137.13           C
ATOM   4049  OD1 ASP A 509     -21.949  11.083  82.985  1.00137.13           O
ATOM   4050  OD2 ASP A 509     -22.092   9.927  84.845  1.00137.13           O
ATOM   4051  N   LEU A 510     -21.993  13.967  83.396  1.00126.58           N
ATOM   4052  CA  LEU A 510     -22.537  14.628  82.207  1.00126.58           C
ATOM   4053  C   LEU A 510     -22.795  13.655  81.062  1.00126.58           C
ATOM   4054  O   LEU A 510     -22.414  13.908  79.923  1.00126.58           O
ATOM   4055  CB  LEU A 510     -21.602  15.754  81.736  1.00151.52           C
ATOM   4056  CG  LEU A 510     -21.651  17.131  82.424  1.00151.52           C
ATOM   4057  CD1 LEU A 510     -21.475  17.015  83.936  1.00151.52           C
ATOM   4058  CD2 LEU A 510     -20.559  18.008  81.832  1.00151.52           C
ATOM   4059  N   SER A 511     -23.452  12.543  81.371  1.00114.07           N
ATOM   4060  CA  SER A 511     -23.769  11.543  80.359  1.00114.07           C
ATOM   4061  C   SER A 511     -25.281  11.369  80.192  1.00114.07           C
ATOM   4062  O   SER A 511     -25.741  10.690  79.266  1.00114.07           O
ATOM   4063  CB  SER A 511     -23.135  10.192  80.719  1.00142.00           C
ATOM   4064  OG  SER A 511     -23.638   9.682  81.943  1.00142.00           O
ATOM   4065  N   GLY A 512     -26.046  11.986  81.092  1.00128.19           N
ATOM   4066  CA  GLY A 512     -27.496  11.880  81.039  1.00128.19           C
ATOM   4067  C   GLY A 512     -28.227  12.898  81.898  1.00128.19           C
ATOM   4068  O   GLY A 512     -27.611  13.793  82.480  1.00128.19           O
ATOM   4069  N   CYS A 513     -29.547  12.752  81.990  1.00170.35           N
ATOM   4070  CA  CYS A 513     -30.358  13.685  82.766  1.00170.35           C
ATOM   4071  C   CYS A 513     -31.237  13.003  83.814  1.00170.35           C
ATOM   4072  O   CYS A 513     -31.966  12.056  83.503  1.00170.35           O
ATOM   4073  CB  CYS A 513     -31.235  14.499  81.820  1.00241.03           C
ATOM   4074  SG  CYS A 513     -30.366  15.111  80.339  1.00241.03           S
ATOM   4075  N   TYR A 514     -31.178  13.503  85.049  1.00115.74           N
ATOM   4076  CA  TYR A 514     -31.958  12.928  86.137  1.00115.74           C
ATOM   4077  C   TYR A 514     -33.144  13.777  86.553  1.00115.74           C
ATOM   4078  O   TYR A 514     -32.994  14.862  87.106  1.00115.74           O
ATOM   4079  CB  TYR A 514     -31.055  12.620  87.346  1.00114.42           C
ATOM   4080  CG  TYR A 514     -30.493  13.801  88.113  1.00114.42           C
ATOM   4081  CD1 TYR A 514     -31.252  14.451  89.078  1.00114.42           C
ATOM   4082  CD2 TYR A 514     -29.182  14.231  87.908  1.00114.42           C
ATOM   4083  CE1 TYR A 514     -30.722  15.500  89.826  1.00114.42           C
ATOM   4084  CE2 TYR A 514     -28.639  15.281  88.651  1.00114.42           C
ATOM   4085  CZ  TYR A 514     -29.417  15.916  89.611  1.00114.42           C
ATOM   4086  OH  TYR A 514     -28.908  16.974  90.347  1.00114.42           O
ATOM   4087  N   ASN A 515     -34.328  13.251  86.261  1.00187.88           N
ATOM   4088  CA  ASN A 515     -35.594  13.903  86.563  1.00187.88           C
ATOM   4089  C   ASN A 515     -35.659  14.463  87.980  1.00187.88           C
ATOM   4090  O   ASN A 515     -35.625  13.720  88.960  1.00187.88           O
ATOM   4091  CB  ASN A 515     -36.736  12.910  86.334  1.00162.23           C
ATOM   4092  CG  ASN A 515     -36.857  12.478  84.875  1.00162.23           C
ATOM   4093  OD1 ASN A 515     -37.367  13.227  84.039  1.00162.23           O
ATOM   4094  ND2 ASN A 515     -36.379  11.270  84.564  1.00162.23           N
ATOM   4095  N   LEU A 516     -35.760  15.784  88.071  1.00234.40           N
ATOM   4096  CA  LEU A 516     -35.828  16.479  89.350  1.00234.40           C
ATOM   4097  C   LEU A 516     -37.259  16.604  89.873  1.00234.40           C
ATOM   4098  O   LEU A 516     -38.199  16.786  89.096  1.00234.40           O
ATOM   4099  CB  LEU A 516     -35.207  17.872  89.210  1.00151.78           C
ATOM   4100  CG  LEU A 516     -33.679  17.918  89.169  1.00151.78           C
ATOM   4101  CD1 LEU A 516     -33.180  19.315  88.811  1.00151.78           C
ATOM   4102  CD2 LEU A 516     -33.156  17.495  90.530  1.00151.78           C
ATOM   4103  N   PRO A 517     -37.438  16.500  91.203  1.00368.89           N
ATOM   4104  CA  PRO A 517     -38.741  16.599  91.875  1.00368.89           C
ATOM   4105  C   PRO A 517     -39.209  18.048  92.088  1.00368.89           C
ATOM   4106  O   PRO A 517     -39.507  18.755  91.123  1.00368.89           O
ATOM   4107  CB  PRO A 517     -38.497  15.860  93.187  1.00211.83           C
ATOM   4108  CG  PRO A 517     -37.082  16.215  93.494  1.00211.83           C
ATOM   4109  CD  PRO A 517     -36.402  16.045  92.150  1.00211.83           C
ATOM   4110  N   GLU A 518     -39.282  18.475  93.350  1.00151.30           N
ATOM   4111  CA  GLU A 518     -39.703  19.835  93.701  1.00151.30           C
ATOM   4112  C   GLU A 518     -41.184  20.075  93.389  1.00151.30           C
ATOM   4113  O   GLU A 518     -41.942  20.417  94.323  1.00151.30           O
ATOM   4114  CB  GLU A 518     -38.847  20.859  92.945  1.00253.39           C
ATOM   4115  CG  GLU A 518     -38.857  22.263  93.531  1.00253.39           C
ATOM   4116  CD  GLU A 518     -37.962  22.394  94.749  1.00253.39           C
ATOM   4117  OE1 GLU A 518     -38.186  21.665  95.736  1.00253.39           O
ATOM   4118  OE2 GLU A 518     -37.031  23.228  94.716  1.00253.39           O
