# Supplementary material for: Modeling of loops in proteins: a multi-method approach
Source: BMC Struct Biol. 2010 Feb 11;10:5. doi: 10.1186/1472-6807-10-5 (PMC2837870; doi:10.1186/1472-6807-10-5)
Supplement: Additional file 1 — Student t-test. Results from two sample paired t-test of Table 2. [file 1472-6807-10-5-S1.GZ › loop_test_data/2exo_161-164.pdb]

HEADER    HYDROLASE (O-GLYCOSYL)                  11-JUL-94   2EXO              
TITLE     CRYSTAL STRUCTURE OF THE CATALYTIC DOMAIN OF THE BETA-1,4-            
TITLE    2 GLYCANASE CEX FROM CELLULOMONAS FIMI                                 
COMPND    MOL_ID: 1;                                                            
COMPND   2 MOLECULE: EXO-1,4-BETA-D-GLYCANASE;                                  
COMPND   3 CHAIN: A;                                                            
COMPND   4 EC: 3.2.1.91;                                                        
COMPND   5 ENGINEERED: YES                                                      
SOURCE    MOL_ID: 1;                                                            
SOURCE   2 ORGANISM_SCIENTIFIC: CELLULOMONAS FIMI                               
KEYWDS    HYDROLASE (O-GLYCOSYL)                                                
EXPDTA    X-RAY DIFFRACTION                                                     
AUTHOR    A.WHITE,S.G.WITHERS,N.R.GILKES,D.R.ROSE                               
REVDAT   2   08-MAR-95 2EXO    1       HEADER                                   
REVDAT   1   07-FEB-95 2EXO    0                                                
JRNL        AUTH   A.WHITE,S.G.WITHERS,N.R.GILKES,D.R.ROSE                      
JRNL        TITL   CRYSTAL STRUCTURE OF THE CATALYTIC DOMAIN OF THE             
JRNL        TITL 2 BETA-1,4-GLYCANASE CEX FROM CELLULOMONAS FIMI.               
JRNL        REF    BIOCHEMISTRY                  V.  33 12546 1994              
JRNL        REFN   ASTM BICHAW  US ISSN 0006-2960                               
REMARK   1                                                                      
REMARK   2                                                                      
REMARK   2 RESOLUTION. 1.80 ANGSTROMS.                                          
REMARK   3                                                                      
REMARK   3 REFINEMENT.                                                          
REMARK   3   PROGRAM     : X-PLOR                                               
REMARK   3   AUTHORS     : BRUNGER                                              
REMARK   3                                                                      
REMARK   3  DATA USED IN REFINEMENT.                                            
REMARK   3   RESOLUTION RANGE HIGH (ANGSTROMS) : 1.80                           
REMARK   3   RESOLUTION RANGE LOW  (ANGSTROMS) : 8.00                           
REMARK   3   DATA CUTOFF            (SIGMA(F)) : 2.000                          
REMARK   3   DATA CUTOFF HIGH         (ABS(F)) : NULL                           
REMARK   3   DATA CUTOFF LOW          (ABS(F)) : NULL                           
REMARK   3   COMPLETENESS (WORKING+TEST)   (%) : NULL                           
REMARK   3   NUMBER OF REFLECTIONS             : 24763                          
REMARK   3                                                                      
REMARK   3  FIT TO DATA USED IN REFINEMENT.                                     
REMARK   3   CROSS-VALIDATION METHOD          : NULL                            
REMARK   3   FREE R VALUE TEST SET SELECTION  : NULL                            
REMARK   3   R VALUE            (WORKING SET) : 0.213                           
REMARK   3   FREE R VALUE                     : 0.266                           
REMARK   3   FREE R VALUE TEST SET SIZE   (%) : NULL                            
REMARK   3   FREE R VALUE TEST SET COUNT      : NULL                            
REMARK   3   ESTIMATED ERROR OF FREE R VALUE  : NULL                            
REMARK   3                                                                      
REMARK   3  FIT IN THE HIGHEST RESOLUTION BIN.                                  
REMARK   3   TOTAL NUMBER OF BINS USED           : NULL                         
REMARK   3   BIN RESOLUTION RANGE HIGH       (A) : NULL                         
REMARK   3   BIN RESOLUTION RANGE LOW        (A) : NULL                         
REMARK   3   BIN COMPLETENESS (WORKING+TEST) (%) : NULL                         
REMARK   3   REFLECTIONS IN BIN    (WORKING SET) : NULL                         
REMARK   3   BIN R VALUE           (WORKING SET) : NULL                         
REMARK   3   BIN FREE R VALUE                    : NULL                         
REMARK   3   BIN FREE R VALUE TEST SET SIZE  (%) : NULL                         
REMARK   3   BIN FREE R VALUE TEST SET COUNT     : NULL                         
REMARK   3   ESTIMATED ERROR OF BIN FREE R VALUE : NULL                         
REMARK   3                                                                      
REMARK   3  NUMBER OF NON-HYDROGEN ATOMS USED IN REFINEMENT.                    
REMARK   3   PROTEIN ATOMS            : 2400                                    
REMARK   3   NUCLEIC ACID ATOMS       : 0                                       
REMARK   3   HETEROGEN ATOMS          : 0                                       
REMARK   3   SOLVENT ATOMS            : 65                                      
REMARK   3                                                                      
REMARK   3  B VALUES.                                                           
REMARK   3   FROM WILSON PLOT           (A**2) : NULL                           
REMARK   3   MEAN B VALUE      (OVERALL, A**2) : NULL                           
REMARK   3   OVERALL ANISOTROPIC B VALUE.                                       
REMARK   3    B11 (A**2) : NULL                                                 
REMARK   3    B22 (A**2) : NULL                                                 
REMARK   3    B33 (A**2) : NULL                                                 
REMARK   3    B12 (A**2) : NULL                                                 
REMARK   3    B13 (A**2) : NULL                                                 
REMARK   3    B23 (A**2) : NULL                                                 
REMARK   3                                                                      
REMARK   3  ESTIMATED COORDINATE ERROR.                                         
REMARK   3   ESD FROM LUZZATI PLOT        (A) : NULL                            
REMARK   3   ESD FROM SIGMAA              (A) : NULL                            
REMARK   3   LOW RESOLUTION CUTOFF        (A) : NULL                            
REMARK   3                                                                      
REMARK   3  CROSS-VALIDATED ESTIMATED COORDINATE ERROR.                         
REMARK   3   ESD FROM C-V LUZZATI PLOT    (A) : NULL                            
REMARK   3   ESD FROM C-V SIGMAA          (A) : NULL                            
REMARK   3                                                                      
REMARK   3  RMS DEVIATIONS FROM IDEAL VALUES.                                   
REMARK   3   BOND LENGTHS                 (A) : 0.011                           
REMARK   3   BOND ANGLES            (DEGREES) : 1.84                            
REMARK   3   DIHEDRAL ANGLES        (DEGREES) : NULL                            
REMARK   3   IMPROPER ANGLES        (DEGREES) : 1.63                            
REMARK   3                                                                      
REMARK   3  ISOTROPIC THERMAL MODEL : NULL                                      
REMARK   3                                                                      
REMARK   3  ISOTROPIC THERMAL FACTOR RESTRAINTS.    RMS    SIGMA                
REMARK   3   MAIN-CHAIN BOND              (A**2) : NULL  ; NULL                 
REMARK   3   MAIN-CHAIN ANGLE             (A**2) : NULL  ; NULL                 
REMARK   3   SIDE-CHAIN BOND              (A**2) : NULL  ; NULL                 
REMARK   3   SIDE-CHAIN ANGLE             (A**2) : NULL  ; NULL                 
REMARK   3                                                                      
REMARK   3  NCS MODEL : NULL                                                    
REMARK   3                                                                      
REMARK   3  NCS RESTRAINTS.                         RMS   SIGMA/WEIGHT          
REMARK   3   GROUP  1  POSITIONAL            (A) : NULL  ; NULL                 
REMARK   3   GROUP  1  B-FACTOR           (A**2) : NULL  ; NULL                 
REMARK   3                                                                      
REMARK   3  PARAMETER FILE  1  : NULL                                           
REMARK   3  TOPOLOGY FILE  1   : NULL                                           
REMARK   3                                                                      
REMARK   3  OTHER REFINEMENT REMARKS: NULL                                      
REMARK   4                                                                      
REMARK   4 2EXO COMPLIES WITH FORMAT V. 3.0, 1-DEC-2006                         
REMARK   4                                                                      
REMARK   4 THIS IS THE REMEDIATED VERSION OF THIS PDB ENTRY.                    
REMARK   4 REMEDIATED DATA FILE REVISION 3.100 (2007-03-17)                     
REMARK 200                                                                      
REMARK 200 EXPERIMENTAL DETAILS                                                 
REMARK 200  EXPERIMENT TYPE                : X-RAY DIFFRACTION                  
REMARK 200  DATE OF DATA COLLECTION        : NULL                               
REMARK 200  TEMPERATURE           (KELVIN) : NULL                               
REMARK 200  PH                             : NULL                               
REMARK 200  NUMBER OF CRYSTALS USED        : NULL                               
REMARK 200                                                                      
REMARK 200  SYNCHROTRON              (Y/N) : NULL                               
REMARK 200  RADIATION SOURCE               : NULL                               
REMARK 200  BEAMLINE                       : NULL                               
REMARK 200  X-RAY GENERATOR MODEL          : NULL                               
REMARK 200  MONOCHROMATIC OR LAUE    (M/L) : NULL                               
REMARK 200  WAVELENGTH OR RANGE        (A) : NULL                               
REMARK 200  MONOCHROMATOR                  : NULL                               
REMARK 200  OPTICS                         : NULL                               
REMARK 200                                                                      
REMARK 200  DETECTOR TYPE                  : NULL                               
REMARK 200  DETECTOR MANUFACTURER          : NULL                               
REMARK 200  INTENSITY-INTEGRATION SOFTWARE : NULL                               
REMARK 200  DATA SCALING SOFTWARE          : NULL                               
REMARK 200                                                                      
REMARK 200  NUMBER OF UNIQUE REFLECTIONS   : NULL                               
REMARK 200  RESOLUTION RANGE HIGH      (A) : NULL                               
REMARK 200  RESOLUTION RANGE LOW       (A) : NULL                               
REMARK 200  REJECTION CRITERIA  (SIGMA(I)) : NULL                               
REMARK 200                                                                      
REMARK 200 OVERALL.                                                             
REMARK 200  COMPLETENESS FOR RANGE     (%) : NULL                               
REMARK 200  DATA REDUNDANCY                : NULL                               
REMARK 200  R MERGE                    (I) : NULL                               
REMARK 200  R SYM                      (I) : NULL                               
REMARK 200  <I/SIGMA(I)> FOR THE DATA SET  : NULL                               
REMARK 200                                                                      
REMARK 200 IN THE HIGHEST RESOLUTION SHELL.                                     
REMARK 200  HIGHEST RESOLUTION SHELL, RANGE HIGH (A) : NULL                     
REMARK 200  HIGHEST RESOLUTION SHELL, RANGE LOW  (A) : NULL                     
REMARK 200  COMPLETENESS FOR SHELL     (%) : NULL                               
REMARK 200  DATA REDUNDANCY IN SHELL       : NULL                               
REMARK 200  R MERGE FOR SHELL          (I) : NULL                               
REMARK 200  R SYM FOR SHELL            (I) : NULL                               
REMARK 200  <I/SIGMA(I)> FOR SHELL         : NULL                               
REMARK 200                                                                      
REMARK 200 DIFFRACTION PROTOCOL: NULL                                           
REMARK 200 METHOD USED TO DETERMINE THE STRUCTURE: NULL                         
REMARK 200 SOFTWARE USED: X-PLOR                                                
REMARK 200 STARTING MODEL: NULL                                                 
REMARK 200                                                                      
REMARK 200 REMARK: NULL                                                         
REMARK 280                                                                      
REMARK 280 CRYSTAL                                                              
REMARK 280 SOLVENT CONTENT, VS   (%): 46.81                                     
REMARK 280 MATTHEWS COEFFICIENT, VM (ANGSTROMS**3/DA): 2.31                     
REMARK 280                                                                      
REMARK 280 CRYSTALLIZATION CONDITIONS: NULL                                     
REMARK 290                                                                      
REMARK 290 CRYSTALLOGRAPHIC SYMMETRY                                            
REMARK 290 SYMMETRY OPERATORS FOR SPACE GROUP: P 41 21 2                        
REMARK 290                                                                      
REMARK 290      SYMOP   SYMMETRY                                                
REMARK 290     NNNMMM   OPERATOR                                                
REMARK 290       1555   X,Y,Z                                                   
REMARK 290       2555   -X,-Y,1/2+Z                                             
REMARK 290       3555   1/2-Y,1/2+X,1/4+Z                                       
REMARK 290       4555   1/2+Y,1/2-X,3/4+Z                                       
REMARK 290       5555   1/2-X,1/2+Y,1/4-Z                                       
REMARK 290       6555   1/2+X,1/2-Y,3/4-Z                                       
REMARK 290       7555   Y,X,-Z                                                  
REMARK 290       8555   -Y,-X,1/2-Z                                             
REMARK 290                                                                      
REMARK 290     WHERE NNN -> OPERATOR NUMBER                                     
REMARK 290           MMM -> TRANSLATION VECTOR                                  
REMARK 290                                                                      
REMARK 290 CRYSTALLOGRAPHIC SYMMETRY TRANSFORMATIONS                            
REMARK 290 THE FOLLOWING TRANSFORMATIONS OPERATE ON THE ATOM/HETATM             
REMARK 290 RECORDS IN THIS ENTRY TO PRODUCE CRYSTALLOGRAPHICALLY                
REMARK 290 RELATED MOLECULES.                                                   
REMARK 290   SMTRY1   1  1.000000  0.000000  0.000000        0.00000            
REMARK 290   SMTRY2   1  0.000000  1.000000  0.000000        0.00000            
REMARK 290   SMTRY3   1  0.000000  0.000000  1.000000        0.00000            
REMARK 290   SMTRY1   2 -1.000000  0.000000  0.000000        0.00000            
REMARK 290   SMTRY2   2  0.000000 -1.000000  0.000000        0.00000            
REMARK 290   SMTRY3   2  0.000000  0.000000  1.000000       40.55400            
REMARK 290   SMTRY1   3  0.000000 -1.000000  0.000000       44.07350            
REMARK 290   SMTRY2   3  1.000000  0.000000  0.000000       44.07350            
REMARK 290   SMTRY3   3  0.000000  0.000000  1.000000       20.27700            
REMARK 290   SMTRY1   4  0.000000  1.000000  0.000000       44.07350            
REMARK 290   SMTRY2   4 -1.000000  0.000000  0.000000       44.07350            
REMARK 290   SMTRY3   4  0.000000  0.000000  1.000000       60.83100            
REMARK 290   SMTRY1   5 -1.000000  0.000000  0.000000       44.07350            
REMARK 290   SMTRY2   5  0.000000  1.000000  0.000000       44.07350            
REMARK 290   SMTRY3   5  0.000000  0.000000 -1.000000       20.27700            
REMARK 290   SMTRY1   6  1.000000  0.000000  0.000000       44.07350            
REMARK 290   SMTRY2   6  0.000000 -1.000000  0.000000       44.07350            
REMARK 290   SMTRY3   6  0.000000  0.000000 -1.000000       60.83100            
REMARK 290   SMTRY1   7  0.000000  1.000000  0.000000        0.00000            
REMARK 290   SMTRY2   7  1.000000  0.000000  0.000000        0.00000            
REMARK 290   SMTRY3   7  0.000000  0.000000 -1.000000        0.00000            
REMARK 290   SMTRY1   8  0.000000 -1.000000  0.000000        0.00000            
REMARK 290   SMTRY2   8 -1.000000  0.000000  0.000000        0.00000            
REMARK 290   SMTRY3   8  0.000000  0.000000 -1.000000       40.55400            
REMARK 290                                                                      
REMARK 290 REMARK: NULL                                                         
REMARK 300                                                                      
REMARK 300 BIOMOLECULE: 1                                                       
REMARK 300 THIS ENTRY CONTAINS THE CRYSTALLOGRAPHIC ASYMMETRIC UNIT             
REMARK 300 WHICH CONSISTS OF 1 CHAIN(S). SEE REMARK 350 FOR                     
REMARK 300 INFORMATION ON GENERATING THE BIOLOGICAL MOLECULE(S).                
REMARK 350                                                                      
REMARK 350 GENERATING THE BIOMOLECULE                                           
REMARK 350 COORDINATES FOR A COMPLETE MULTIMER REPRESENTING THE KNOWN           
REMARK 350 BIOLOGICALLY SIGNIFICANT OLIGOMERIZATION STATE OF THE                
REMARK 350 MOLECULE CAN BE GENERATED BY APPLYING BIOMT TRANSFORMATIONS          
REMARK 350 GIVEN BELOW.  BOTH NON-CRYSTALLOGRAPHIC AND                          
REMARK 350 CRYSTALLOGRAPHIC OPERATIONS ARE GIVEN.                               
REMARK 350                                                                      
REMARK 350 BIOMOLECULE: 1                                                       
REMARK 350 APPLY THE FOLLOWING TO CHAINS: A                                     
REMARK 350   BIOMT1   1  1.000000  0.000000  0.000000        0.00000            
REMARK 350   BIOMT2   1  0.000000  1.000000  0.000000        0.00000            
REMARK 350   BIOMT3   1  0.000000  0.000000  1.000000        0.00000            
REMARK 500                                                                      
REMARK 500 GEOMETRY AND STEREOCHEMISTRY                                         
REMARK 500 SUBTOPIC: COVALENT BOND LENGTHS                                      
REMARK 500                                                                      
REMARK 500 THE STEREOCHEMICAL PARAMETERS OF THE FOLLOWING RESIDUES              
REMARK 500 HAVE VALUES WHICH DEVIATE FROM EXPECTED VALUES BY MORE               
REMARK 500 THAN 6*RMSD (M=MODEL NUMBER; RES=RESIDUE NAME; C=CHAIN               
REMARK 500 IDENTIFIER; SSEQ=SEQUENCE NUMBER; I=INSERTION CODE).                 
REMARK 500                                                                      
REMARK 500 STANDARD TABLE:                                                      
REMARK 500 FORMAT: (10X,I3,1X,2(A3,1X,A1,I4,A1,1X,A4,3X),F6.3)                  
REMARK 500                                                                      
REMARK 500 EXPECTED VALUES: ENGH AND HUBER, 1991                                
REMARK 500                                                                      
REMARK 500  M RES CSSEQI ATM1   RES CSSEQI ATM2   DEVIATION                     
REMARK 500    MET A  46   SD    MET A  46   CE    -0.222                        
REMARK 500                                                                      
REMARK 500 GEOMETRY AND STEREOCHEMISTRY                                         
REMARK 500 SUBTOPIC: COVALENT BOND ANGLES                                       
REMARK 500                                                                      
REMARK 500 THE STEREOCHEMICAL PARAMETERS OF THE FOLLOWING RESIDUES              
REMARK 500 HAVE VALUES WHICH DEVIATE FROM EXPECTED VALUES BY MORE               
REMARK 500 THAN 6*RMSD (M=MODEL NUMBER; RES=RESIDUE NAME; C=CHAIN               
REMARK 500 IDENTIFIER; SSEQ=SEQUENCE NUMBER; I=INSERTION CODE).                 
REMARK 500                                                                      
REMARK 500 STANDARD TABLE:                                                      
REMARK 500 FORMAT: (10X,I3,1X,A3,1X,A1,I4,A1,3(1X,A4,2X),12X,F5.1)              
REMARK 500                                                                      
REMARK 500 EXPECTED VALUES: ENGH AND HUBER, 1991                                
REMARK 500                                                                      
REMARK 500  M RES CSSEQI ATM1   ATM2   ATM3                                     
REMARK 500    PHE A  15   N   -  CA  -  C   ANGL. DEV. =-12.2 DEGREES           
REMARK 500    ASP A  20   N   -  CA  -  C   ANGL. DEV. =-13.2 DEGREES           
REMARK 500    GLU A  36   N   -  CA  -  C   ANGL. DEV. = 10.0 DEGREES           
REMARK 500    ASP A 123   N   -  CA  -  C   ANGL. DEV. =-13.8 DEGREES           
REMARK 500    ILE A 168   N   -  CA  -  C   ANGL. DEV. =-10.8 DEGREES           
REMARK 500    LEU A 186   CA  -  CB  -  CG  ANGL. DEV. = 12.1 DEGREES           
REMARK 500    LEU A 197   N   -  CA  -  C   ANGL. DEV. =-10.6 DEGREES           
REMARK 500    HIS A 205   N   -  CA  -  C   ANGL. DEV. =-10.2 DEGREES           
REMARK 500    ILE A 231   N   -  CA  -  C   ANGL. DEV. =-11.1 DEGREES           
REMARK 500    THR A 232   N   -  CA  -  C   ANGL. DEV. = 14.5 DEGREES           
REMARK 500    ALA A 292   N   -  CA  -  C   ANGL. DEV. = 10.9 DEGREES           
DBREF  2EXO A    1   312  UNP    P07986   GUX_CELFI       43    354             
SEQRES   1 A  312  ALA THR THR LEU LYS GLU ALA ALA ASP GLY ALA GLY ARG          
SEQRES   2 A  312  ASP PHE GLY PHE ALA LEU ASP PRO ASN ARG LEU SER GLU          
SEQRES   3 A  312  ALA GLN TYR LYS ALA ILE ALA ASP SER GLU PHE ASN LEU          
SEQRES   4 A  312  VAL VAL ALA GLU ASN ALA MET LYS TRP ASP ALA THR GLU          
SEQRES   5 A  312  PRO SER GLN ASN SER PHE SER PHE GLY ALA GLY ASP ARG          
SEQRES   6 A  312  VAL ALA SER TYR ALA ALA ASP THR GLY LYS GLU LEU TYR          
SEQRES   7 A  312  GLY HIS THR LEU VAL TRP HIS SER GLN LEU PRO ASP TRP          
SEQRES   8 A  312  ALA LYS ASN LEU ASN GLY SER ALA PHE GLU SER ALA MET          
SEQRES   9 A  312  VAL ASN HIS VAL THR LYS VAL ALA ASP HIS PHE GLU GLY          
SEQRES  10 A  312  LYS VAL ALA SER TRP ASP VAL VAL ASN GLU ALA PHE ALA          
SEQRES  11 A  312  ASP GLY GLY GLY ARG ARG GLN ASP SER ALA PHE GLN GLN          
SEQRES  12 A  312  LYS LEU GLY ASN GLY TYR ILE GLU THR ALA PHE ARG ALA          
SEQRES  13 A  312  ALA ARG ALA ALA ASP PRO THR ALA LYS LEU CYS ILE ASN          
SEQRES  14 A  312  ASP TYR ASN VAL GLU GLY ILE ASN ALA LYS SER ASN SER          
SEQRES  15 A  312  LEU TYR ASP LEU VAL LYS ASP PHE LYS ALA ARG GLY VAL          
SEQRES  16 A  312  PRO LEU ASP CYS VAL GLY PHE GLN SER HIS LEU ILE VAL          
SEQRES  17 A  312  GLY GLN VAL PRO GLY ASP PHE ARG GLN ASN LEU GLN ARG          
SEQRES  18 A  312  PHE ALA ASP LEU GLY VAL ASP VAL ARG ILE THR GLU LEU          
SEQRES  19 A  312  ASP ILE ARG MET ARG THR PRO SER ASP ALA THR LYS LEU          
SEQRES  20 A  312  ALA THR GLN ALA ALA ASP TYR LYS LYS VAL VAL GLN ALA          
SEQRES  21 A  312  CYS MET GLN VAL THR ARG CYS GLN GLY VAL THR VAL TRP          
SEQRES  22 A  312  GLY ILE THR ASP LYS TYR SER TRP VAL PRO ASP VAL PHE          
SEQRES  23 A  312  PRO GLY GLU GLY ALA ALA LEU VAL TRP ASP ALA SER TYR          
SEQRES  24 A  312  ALA LYS LYS PRO ALA TYR ALA ALA VAL MET GLU ALA PHE          
FTNOTE   1 CIS CONFORMATION - THR 81                                            
FTNOTE   2 CIS PROLINE - PRO 241                                                
FORMUL   2  HOH   *65(H2 O)                                                     
HELIX    1   1 THR A    3  ALA A   11  1                                   9    
HELIX    2   2 ASP A   20  LEU A   24  5                                   5    
HELIX    3   3 GLU A   26  PHE A   37  1                                  12    
HELIX    4   4 LYS A   47  GLU A   52  1                                   6    
HELIX    5   5 PHE A   60  GLY A   74  1                                  15    
HELIX    6   6 PRO A   89  ASN A   94  1                                   6    
HELIX    7   7 ASN A   96  PHE A  115  1                                  20    
HELIX    8   8 SER A  139  GLY A  146  1                                   8    
HELIX    9   9 GLY A  148  ASP A  161  1                                  14    
HELIX   10  10 ASN A  177  GLY A  194  1                                  18    
HELIX   11  11 ASP A  214  ASP A  224  1                                  11    
HELIX   12  12 ASP A  243  GLN A  263  1                                  21    
HELIX   13  13 ASP A  277  SER A  280  5                                   4    
HELIX   14  14 TRP A  281  PHE A  286  1                                   6    
HELIX   15  15 LYS A  302  PHE A  312  1                                  11    
SHEET    1   A11 HIS A 205  ILE A 207  0                                        
SHEET    2   A11 GLU A 289  GLY A 290  0                                        
SHEET    3   A11 CYS A 199  PHE A 202  0                                        
SHEET    4   A11 LYS A 165  ASP A 170  1  N  ILE A 168   O  GLY A 201           
SHEET    5   A11 SER A 121  ASN A 126  1  N  TRP A 122   O  CYS A 167           
SHEET    6   A11 GLU A  76  TRP A  84  1  N  GLY A  79   O  SER A 121           
SHEET    7   A11 LEU A  39  ALA A  42  1  N  VAL A  40   O  TYR A  78           
SHEET    8   A11 ASP A  14  LEU A  19  1  N  LEU A  19   O  VAL A  41           
SHEET    9   A11 CYS A 267  VAL A 272  1  O  VAL A 272   N  GLY A  16           
SHEET   10   A11 ASP A 228  ARG A 239  1  N  VAL A 229   O  GLN A 268           
SHEET   11   A11 GLU A 289  GLY A 290 -1  O  GLY A 290   N  MET A 238           
SSBOND   1 CYS A  167    CYS A  199                                             
SSBOND   2 CYS A  261    CYS A  267                                             
CISPEP   1 HIS A   80    THR A   81          0         0.67                     
CISPEP   2 THR A  240    PRO A  241          0         0.02                     
CRYST1   88.147   88.147   81.108  90.00  90.00  90.00 P 41 21 2     8          
ORIGX1      1.000000  0.000000  0.000000        0.00000                         
ORIGX2      0.000000  1.000000  0.000000        0.00000                         
ORIGX3      0.000000  0.000000  1.000000        0.00000                         
SCALE1      0.011345  0.000000  0.000000        0.00000                         
SCALE2      0.000000  0.011345  0.000000        0.00000                         
SCALE3      0.000000  0.000000  0.012329        0.00000                         
ATOM      1  N   ALA A   1      43.342  50.131  46.682  1.00 60.12           N  
ATOM      2  CA  ALA A   1      42.188  50.815  47.326  1.00 59.50           C  
ATOM      3  C   ALA A   1      40.998  49.879  47.218  1.00 57.76           C  
ATOM      4  O   ALA A   1      40.753  49.325  46.156  1.00 59.73           O  
ATOM      5  CB  ALA A   1      41.890  52.127  46.612  1.00 59.97           C  
ATOM      6  N   THR A   2      40.308  49.654  48.329  1.00 55.03           N  
ATOM      7  CA  THR A   2      39.148  48.768  48.334  1.00 50.53           C  
ATOM      8  C   THR A   2      37.903  49.554  47.947  1.00 46.97           C  
ATOM      9  O   THR A   2      36.858  48.969  47.652  1.00 47.48           O  
ATOM     10  CB  THR A   2      38.911  48.167  49.738  1.00 51.43           C  
ATOM     11  OG1 THR A   2      40.172  47.918  50.373  1.00 52.55           O  
ATOM     12  CG2 THR A   2      38.132  46.862  49.631  1.00 50.58           C  
ATOM     13  N   THR A   3      38.006  50.880  47.974  1.00 41.48           N  
ATOM     14  CA  THR A   3      36.866  51.722  47.650  1.00 35.57           C  
ATOM     15  C   THR A   3      37.242  52.848  46.699  1.00 33.54           C  
ATOM     16  O   THR A   3      38.419  53.186  46.541  1.00 32.77           O  
ATOM     17  CB  THR A   3      36.298  52.376  48.915  1.00 31.54           C  
ATOM     18  OG1 THR A   3      37.269  53.286  49.443  1.00 30.99           O  
ATOM     19  CG2 THR A   3      35.971  51.332  49.965  1.00 28.75           C  
ATOM     20  N   LEU A   4      36.224  53.404  46.051  1.00 30.93           N  
ATOM     21  CA  LEU A   4      36.402  54.524  45.152  1.00 29.65           C  
ATOM     22  C   LEU A   4      36.833  55.722  46.003  1.00 29.24           C  
ATOM     23  O   LEU A   4      37.553  56.598  45.540  1.00 29.01           O  
ATOM     24  CB  LEU A   4      35.088  54.815  44.431  1.00 29.01           C  
ATOM     25  CG  LEU A   4      34.723  53.993  43.193  1.00 31.97           C  
ATOM     26  CD1 LEU A   4      35.473  52.682  43.148  1.00 32.73           C  
ATOM     27  CD2 LEU A   4      33.224  53.781  43.143  1.00 32.49           C  
ATOM     28  N   LYS A   5      36.379  55.765  47.250  1.00 28.99           N  
ATOM     29  CA  LYS A   5      36.751  56.853  48.142  1.00 25.56           C  
ATOM     30  C   LYS A   5      38.250  56.839  48.317  1.00 23.12           C  
ATOM     31  O   LYS A   5      38.903  57.875  48.212  1.00 22.45           O  
ATOM     32  CB  LYS A   5      36.070  56.698  49.496  1.00 27.58           C  
ATOM     33  CG  LYS A   5      36.420  57.826  50.425  1.00 31.96           C  
ATOM     34  CD  LYS A   5      35.812  57.658  51.791  1.00 37.28           C  
ATOM     35  CE  LYS A   5      36.677  58.343  52.848  1.00 39.45           C  
ATOM     36  NZ  LYS A   5      37.159  59.705  52.422  1.00 46.80           N  
ATOM     37  N   GLU A   6      38.792  55.654  48.581  1.00 24.39           N  
ATOM     38  CA  GLU A   6      40.232  55.474  48.740  1.00 25.97           C  
ATOM     39  C   GLU A   6      40.967  55.800  47.454  1.00 26.50           C  
ATOM     40  O   GLU A   6      42.028  56.425  47.488  1.00 25.62           O  
ATOM     41  CB  GLU A   6      40.544  54.043  49.147  1.00 33.84           C  
ATOM     42  CG  GLU A   6      40.373  53.782  50.634  1.00 45.56           C  
ATOM     43  CD  GLU A   6      40.440  52.305  50.978  1.00 52.21           C  
ATOM     44  OE1 GLU A   6      41.433  51.641  50.597  1.00 57.93           O  
ATOM     45  OE2 GLU A   6      39.491  51.803  51.622  1.00 56.47           O  
ATOM     46  N   ALA A   7      40.414  55.354  46.323  1.00 25.39           N  
ATOM     47  CA  ALA A   7      41.003  55.625  45.015  1.00 20.52           C  
ATOM     48  C   ALA A   7      41.035  57.140  44.775  1.00 17.65           C  
ATOM     49  O   ALA A   7      42.068  57.687  44.387  1.00 22.09           O  
ATOM     50  CB  ALA A   7      40.216  54.935  43.936  1.00 15.15           C  
ATOM     51  N   ALA A   8      39.927  57.833  45.052  1.00 18.74           N  
ATOM     52  CA  ALA A   8      39.859  59.283  44.867  1.00 14.82           C  
ATOM     53  C   ALA A   8      40.738  60.033  45.872  1.00 17.28           C  
ATOM     54  O   ALA A   8      41.381  61.018  45.522  1.00 15.85           O  
ATOM     55  CB  ALA A   8      38.433  59.747  44.974  1.00 12.51           C  
ATOM     56  N   ASP A   9      40.743  59.579  47.126  1.00 19.36           N  
ATOM     57  CA  ASP A   9      41.555  60.200  48.181  1.00 21.19           C  
ATOM     58  C   ASP A   9      43.031  60.221  47.795  1.00 21.89           C  
ATOM     59  O   ASP A   9      43.670  61.282  47.780  1.00 22.73           O  
ATOM     60  CB  ASP A   9      41.383  59.451  49.507  1.00 20.21           C  
ATOM     61  CG  ASP A   9      40.056  59.739  50.197  1.00 20.70           C  
ATOM     62  OD1 ASP A   9      39.431  60.791  49.955  1.00 20.14           O  
ATOM     63  OD2 ASP A   9      39.645  58.903  51.023  1.00 23.63           O  
ATOM     64  N   GLY A  10      43.562  59.044  47.464  1.00 25.63           N  
ATOM     65  CA  GLY A  10      44.952  58.908  47.051  1.00 25.81           C  
ATOM     66  C   GLY A  10      45.301  59.785  45.855  1.00 28.52           C  
ATOM     67  O   GLY A  10      46.436  60.233  45.731  1.00 29.59           O  
ATOM     68  N   ALA A  11      44.341  60.024  44.966  1.00 25.18           N  
ATOM     69  CA  ALA A  11      44.592  60.881  43.802  1.00 27.80           C  
ATOM     70  C   ALA A  11      44.409  62.345  44.197  1.00 27.70           C  
ATOM     71  O   ALA A  11      44.677  63.260  43.398  1.00 25.20           O  
ATOM     72  CB  ALA A  11      43.643  60.529  42.646  1.00 30.16           C  
ATOM     73  N   GLY A  12      43.921  62.564  45.420  1.00 26.22           N  
ATOM     74  CA  GLY A  12      43.696  63.918  45.904  1.00 23.07           C  
ATOM     75  C   GLY A  12      42.544  64.605  45.192  1.00 23.26           C  
ATOM     76  O   GLY A  12      42.598  65.818  44.950  1.00 25.70           O  
ATOM     77  N   ARG A  13      41.471  63.851  44.923  1.00 20.39           N  
ATOM     78  CA  ARG A  13      40.304  64.367  44.217  1.00 16.62           C  
ATOM     79  C   ARG A  13      39.025  64.041  44.964  1.00 16.71           C  
ATOM     80  O   ARG A  13      38.990  63.115  45.773  1.00 16.65           O  
ATOM     81  CB  ARG A  13      40.168  63.718  42.829  1.00 19.86           C  
ATOM     82  CG  ARG A  13      41.394  63.704  41.983  1.00 25.66           C  
ATOM     83  CD  ARG A  13      41.679  65.069  41.412  1.00 28.29           C  
ATOM     84  NE  ARG A  13      42.945  65.038  40.686  1.00 29.88           N  
ATOM     85  CZ  ARG A  13      43.136  65.616  39.512  1.00 29.10           C  
ATOM     86  NH1 ARG A  13      42.142  66.271  38.930  1.00 27.67           N  
ATOM     87  NH2 ARG A  13      44.307  65.518  38.904  1.00 30.82           N  
ATOM     88  N   ASP A  14      37.949  64.725  44.581  1.00 13.43           N  
ATOM     89  CA  ASP A  14      36.641  64.519  45.181  1.00 12.76           C  
ATOM     90  C   ASP A  14      35.913  63.550  44.306  1.00 14.86           C  
ATOM     91  O   ASP A  14      36.071  63.572  43.086  1.00 17.11           O  
ATOM     92  CB  ASP A  14      35.817  65.812  45.176  1.00 15.25           C  
ATOM     93  CG  ASP A  14      36.440  66.908  46.006  1.00 20.42           C  
ATOM     94  OD1 ASP A  14      37.088  66.586  47.024  1.00 21.98           O  
ATOM     95  OD2 ASP A  14      36.294  68.093  45.645  1.00 23.87           O  
ATOM     96  N   PHE A  15      35.154  62.676  44.930  1.00 10.49           N  
ATOM     97  CA  PHE A  15      34.337  61.731  44.223  1.00 12.55           C  
ATOM     98  C   PHE A  15      33.078  61.833  45.061  1.00 11.38           C  
ATOM     99  O   PHE A  15      33.058  61.356  46.181  1.00 14.72           O  
ATOM    100  CB  PHE A  15      34.915  60.315  44.277  1.00 14.25           C  
ATOM    101  CG  PHE A  15      34.113  59.319  43.477  1.00 16.09           C  
ATOM    102  CD1 PHE A  15      33.906  59.521  42.097  1.00 16.89           C  
ATOM    103  CD2 PHE A  15      33.476  58.250  44.102  1.00 16.21           C  
ATOM    104  CE1 PHE A  15      33.071  58.675  41.370  1.00 13.40           C  
ATOM    105  CE2 PHE A  15      32.643  57.403  43.376  1.00 15.90           C  
ATOM    106  CZ  PHE A  15      32.437  57.616  42.021  1.00 18.25           C  
ATOM    107  N   GLY A  16      32.036  62.446  44.517  1.00 10.26           N  
ATOM    108  CA  GLY A  16      30.826  62.655  45.282  1.00  9.02           C  
ATOM    109  C   GLY A  16      29.591  62.027  44.701  1.00 12.15           C  
ATOM    110  O   GLY A  16      29.651  61.380  43.647  1.00 12.12           O  
ATOM    111  N   PHE A  17      28.475  62.192  45.404  1.00  9.48           N  
ATOM    112  CA  PHE A  17      27.225  61.659  44.960  1.00 11.35           C  
ATOM    113  C   PHE A  17      26.133  62.570  45.414  1.00  9.69           C  
ATOM    114  O   PHE A  17      26.321  63.373  46.320  1.00 12.18           O  
ATOM    115  CB  PHE A  17      26.994  60.251  45.505  1.00 12.79           C  
ATOM    116  CG  PHE A  17      26.597  60.214  46.950  1.00 15.31           C  
ATOM    117  CD1 PHE A  17      27.524  60.447  47.939  1.00 14.50           C  
ATOM    118  CD2 PHE A  17      25.297  59.920  47.314  1.00 15.90           C  
ATOM    119  CE1 PHE A  17      27.159  60.380  49.279  1.00 11.47           C  
ATOM    120  CE2 PHE A  17      24.924  59.853  48.643  1.00 15.97           C  
ATOM    121  CZ  PHE A  17      25.867  60.087  49.632  1.00 11.44           C  
ATOM    122  N   ALA A  18      25.034  62.521  44.682  1.00  9.62           N  
ATOM    123  CA  ALA A  18      23.820  63.296  44.959  1.00 10.23           C  
ATOM    124  C   ALA A  18      22.977  62.531  45.953  1.00 12.09           C  
ATOM    125  O   ALA A  18      22.337  61.528  45.628  1.00 13.03           O  
ATOM    126  CB  ALA A  18      23.025  63.526  43.670  1.00 12.90           C  
ATOM    127  N   LEU A  19      22.883  63.109  47.142  1.00 14.22           N  
ATOM    128  CA  LEU A  19      22.160  62.549  48.261  1.00 12.29           C  
ATOM    129  C   LEU A  19      20.694  62.899  48.348  1.00 11.01           C  
ATOM    130  O   LEU A  19      20.314  64.056  48.205  1.00 12.02           O  
ATOM    131  CB  LEU A  19      22.835  63.010  49.564  1.00 11.30           C  
ATOM    132  CG  LEU A  19      22.162  62.625  50.887  1.00 11.22           C  
ATOM    133  CD1 LEU A  19      22.122  61.129  50.969  1.00  8.05           C  
ATOM    134  CD2 LEU A  19      22.963  63.217  52.080  1.00  5.96           C  
ATOM    135  N   ASP A  20      19.874  61.888  48.604  1.00 13.98           N  
ATOM    136  CA  ASP A  20      18.448  62.107  48.849  1.00 16.49           C  
ATOM    137  C   ASP A  20      18.421  61.697  50.334  1.00 18.28           C  
ATOM    138  O   ASP A  20      18.536  60.507  50.635  1.00 13.70           O  
ATOM    139  CB  ASP A  20      17.545  61.144  48.065  1.00 14.06           C  
ATOM    140  CG  ASP A  20      16.062  61.283  48.457  1.00 20.58           C  
ATOM    141  OD1 ASP A  20      15.751  62.029  49.415  1.00 25.92           O  
ATOM    142  OD2 ASP A  20      15.173  60.681  47.803  1.00 22.22           O  
ATOM    143  N   PRO A  21      18.279  62.667  51.272  1.00 19.92           N  
ATOM    144  CA  PRO A  21      18.255  62.329  52.708  1.00 22.50           C  
ATOM    145  C   PRO A  21      17.279  61.227  53.101  1.00 24.14           C  
ATOM    146  O   PRO A  21      17.589  60.389  53.947  1.00 25.61           O  
ATOM    147  CB  PRO A  21      17.908  63.663  53.370  1.00 22.52           C  
ATOM    148  CG  PRO A  21      17.206  64.413  52.288  1.00 20.44           C  
ATOM    149  CD  PRO A  21      18.053  64.107  51.094  1.00 20.18           C  
ATOM    150  N   ASN A  22      16.114  61.197  52.469  1.00 23.32           N  
ATOM    151  CA  ASN A  22      15.137  60.179  52.792  1.00 25.81           C  
ATOM    152  C   ASN A  22      15.568  58.733  52.594  1.00 25.96           C  
ATOM    153  O   ASN A  22      14.916  57.841  53.130  1.00 29.47           O  
ATOM    154  CB  ASN A  22      13.838  60.441  52.043  1.00 32.27           C  
ATOM    155  CG  ASN A  22      13.109  61.668  52.565  1.00 39.01           C  
ATOM    156  OD1 ASN A  22      12.959  62.665  51.862  1.00 44.95           O  
ATOM    157  ND2 ASN A  22      12.670  61.607  53.814  1.00 44.80           N  
ATOM    158  N   ARG A  23      16.651  58.485  51.846  1.00 22.68           N  
ATOM    159  CA  ARG A  23      17.133  57.112  51.594  1.00 20.67           C  
ATOM    160  C   ARG A  23      18.212  56.642  52.565  1.00 20.86           C  
ATOM    161  O   ARG A  23      18.752  55.535  52.429  1.00 19.43           O  
ATOM    162  CB  ARG A  23      17.712  56.972  50.187  1.00 18.23           C  
ATOM    163  CG  ARG A  23      16.811  57.418  49.073  1.00 21.22           C  
ATOM    164  CD  ARG A  23      15.576  56.553  48.966  1.00 23.47           C  
ATOM    165  NE  ARG A  23      14.645  57.153  48.013  1.00 30.64           N  
ATOM    166  CZ  ARG A  23      13.483  56.630  47.641  1.00 30.58           C  
ATOM    167  NH1 ARG A  23      13.073  55.476  48.136  1.00 34.60           N  
ATOM    168  NH2 ARG A  23      12.745  57.257  46.742  1.00 31.33           N  
ATOM    169  N   LEU A  24      18.594  57.495  53.505  1.00 17.91           N  
ATOM    170  CA  LEU A  24      19.631  57.106  54.428  1.00 17.15           C  
ATOM    171  C   LEU A  24      19.099  56.035  55.347  1.00 21.10           C  
ATOM    172  O   LEU A  24      19.866  55.376  56.023  1.00 20.69           O  
ATOM    173  CB  LEU A  24      20.114  58.300  55.223  1.00 14.63           C  
ATOM    174  CG  LEU A  24      21.085  59.166  54.447  1.00 10.18           C  
ATOM    175  CD1 LEU A  24      21.423  60.370  55.330  1.00 14.13           C  
ATOM    176  CD2 LEU A  24      22.332  58.362  54.053  1.00  9.30           C  
ATOM    177  N   SER A  25      17.785  55.837  55.335  1.00 22.90           N  
ATOM    178  CA  SER A  25      17.166  54.828  56.170  1.00 25.22           C  
ATOM    179  C   SER A  25      17.142  53.457  55.494  1.00 25.31           C  
ATOM    180  O   SER A  25      16.609  52.493  56.043  1.00 25.62           O  
ATOM    181  CB  SER A  25      15.755  55.273  56.564  1.00 27.93           C  
ATOM    182  OG  SER A  25      14.916  55.407  55.432  1.00 31.99           O  
ATOM    183  N   GLU A  26      17.748  53.354  54.316  1.00 22.88           N  
ATOM    184  CA  GLU A  26      17.785  52.083  53.599  1.00 20.11           C  
ATOM    185  C   GLU A  26      19.228  51.628  53.761  1.00 19.51           C  
ATOM    186  O   GLU A  26      20.145  52.218  53.211  1.00 17.11           O  
ATOM    187  CB  GLU A  26      17.401  52.311  52.137  1.00 25.56           C  
ATOM    188  CG  GLU A  26      17.081  51.054  51.335  1.00 30.56           C  
ATOM    189  CD  GLU A  26      16.747  51.370  49.880  1.00 34.53           C  
ATOM    190  OE1 GLU A  26      15.948  52.313  49.642  1.00 37.83           O  
ATOM    191  OE2 GLU A  26      17.288  50.692  48.980  1.00 30.26           O  
ATOM    192  N   ALA A  27      19.421  50.608  54.583  1.00 19.62           N  
ATOM    193  CA  ALA A  27      20.742  50.106  54.926  1.00 20.80           C  
ATOM    194  C   ALA A  27      21.813  49.993  53.855  1.00 22.18           C  
ATOM    195  O   ALA A  27      22.972  50.357  54.102  1.00 20.84           O  
ATOM    196  CB  ALA A  27      20.608  48.793  55.674  1.00 21.95           C  
ATOM    197  N   GLN A  28      21.465  49.425  52.704  1.00 21.33           N  
ATOM    198  CA  GLN A  28      22.432  49.266  51.622  1.00 20.15           C  
ATOM    199  C   GLN A  28      22.801  50.621  51.016  1.00 16.27           C  
ATOM    200  O   GLN A  28      23.926  50.832  50.613  1.00 16.22           O  
ATOM    201  CB  GLN A  28      21.871  48.334  50.553  1.00 25.49           C  
ATOM    202  CG  GLN A  28      22.904  47.878  49.541  1.00 29.61           C  
ATOM    203  CD  GLN A  28      24.089  47.196  50.180  1.00 33.71           C  
ATOM    204  OE1 GLN A  28      25.222  47.646  50.040  1.00 37.84           O  
ATOM    205  NE2 GLN A  28      23.836  46.107  50.894  1.00 35.21           N  
ATOM    206  N   TYR A  29      21.840  51.530  50.954  1.00 16.17           N  
ATOM    207  CA  TYR A  29      22.087  52.869  50.431  1.00 18.20           C  
ATOM    208  C   TYR A  29      23.103  53.580  51.315  1.00 16.97           C  
ATOM    209  O   TYR A  29      24.145  54.049  50.844  1.00 17.09           O  
ATOM    210  CB  TYR A  29      20.774  53.660  50.382  1.00 16.57           C  
ATOM    211  CG  TYR A  29      20.862  55.045  49.754  1.00 22.25           C  
ATOM    212  CD1 TYR A  29      21.301  56.136  50.497  1.00 22.46           C  
ATOM    213  CD2 TYR A  29      20.446  55.277  48.432  1.00 21.62           C  
ATOM    214  CE1 TYR A  29      21.312  57.425  49.957  1.00 23.21           C  
ATOM    215  CE2 TYR A  29      20.458  56.562  47.885  1.00 21.19           C  
ATOM    216  CZ  TYR A  29      20.898  57.630  48.653  1.00 22.23           C  
ATOM    217  OH  TYR A  29      20.950  58.901  48.135  1.00 17.26           O  
ATOM    218  N   LYS A  30      22.810  53.633  52.608  1.00 16.83           N  
ATOM    219  CA  LYS A  30      23.701  54.284  53.551  1.00 13.63           C  
ATOM    220  C   LYS A  30      25.097  53.673  53.580  1.00 13.13           C  
ATOM    221  O   LYS A  30      26.107  54.386  53.669  1.00 11.99           O  
ATOM    222  CB  LYS A  30      23.085  54.291  54.947  1.00 16.82           C  
ATOM    223  CG  LYS A  30      24.011  54.908  55.993  1.00 21.81           C  
ATOM    224  CD  LYS A  30      23.384  54.961  57.395  1.00 30.79           C  
ATOM    225  CE  LYS A  30      24.451  55.230  58.501  1.00 32.68           C  
ATOM    226  NZ  LYS A  30      25.305  56.465  58.289  1.00 29.33           N  
ATOM    227  N   ALA A  31      25.169  52.350  53.502  1.00 14.09           N  
ATOM    228  CA  ALA A  31      26.458  51.660  53.513  1.00 14.78           C  
ATOM    229  C   ALA A  31      27.318  52.119  52.345  1.00 14.82           C  
ATOM    230  O   ALA A  31      28.503  52.396  52.511  1.00 19.94           O  
ATOM    231  CB  ALA A  31      26.258  50.135  53.466  1.00 13.27           C  
ATOM    232  N   ILE A  32      26.740  52.149  51.150  1.00 16.69           N  
ATOM    233  CA  ILE A  32      27.485  52.589  49.967  1.00 13.96           C  
ATOM    234  C   ILE A  32      27.809  54.050  50.151  1.00 10.86           C  
ATOM    235  O   ILE A  32      28.965  54.439  50.051  1.00 11.06           O  
ATOM    236  CB  ILE A  32      26.693  52.346  48.645  1.00 15.11           C  
ATOM    237  CG1 ILE A  32      26.540  50.839  48.413  1.00 18.08           C  
ATOM    238  CG2 ILE A  32      27.449  52.923  47.454  1.00 13.77           C  
ATOM    239  CD1 ILE A  32      25.443  50.464  47.458  1.00 18.66           C  
ATOM    240  N   ALA A  33      26.824  54.833  50.576  1.00 10.95           N  
ATOM    241  CA  ALA A  33      27.043  56.266  50.768  1.00 13.03           C  
ATOM    242  C   ALA A  33      28.211  56.583  51.713  1.00 17.34           C  
ATOM    243  O   ALA A  33      29.028  57.455  51.437  1.00 20.17           O  
ATOM    244  CB  ALA A  33      25.777  56.920  51.262  1.00 11.45           C  
ATOM    245  N   ASP A  34      28.305  55.857  52.822  1.00 21.23           N  
ATOM    246  CA  ASP A  34      29.371  56.085  53.798  1.00 21.58           C  
ATOM    247  C   ASP A  34      30.738  55.594  53.340  1.00 21.46           C  
ATOM    248  O   ASP A  34      31.752  56.158  53.730  1.00 26.91           O  
ATOM    249  CB  ASP A  34      29.073  55.357  55.119  1.00 20.15           C  
ATOM    250  CG  ASP A  34      27.807  55.836  55.801  1.00 22.14           C  
ATOM    251  OD1 ASP A  34      27.271  56.905  55.464  1.00 22.37           O  
ATOM    252  OD2 ASP A  34      27.336  55.110  56.699  1.00 27.35           O  
ATOM    253  N   SER A  35      30.761  54.549  52.510  1.00 20.55           N  
ATOM    254  CA  SER A  35      32.008  53.921  52.078  1.00 19.29           C  
ATOM    255  C   SER A  35      32.691  54.372  50.813  1.00 17.92           C  
ATOM    256  O   SER A  35      33.917  54.455  50.759  1.00 21.35           O  
ATOM    257  CB  SER A  35      31.795  52.414  51.939  1.00 19.32           C  
ATOM    258  OG  SER A  35      31.049  51.886  53.033  1.00 30.44           O  
ATOM    259  N   GLU A  36      31.910  54.659  49.790  1.00 19.93           N  
ATOM    260  CA  GLU A  36      32.484  55.002  48.492  1.00 18.08           C  
ATOM    261  C   GLU A  36      32.721  56.435  48.098  1.00 21.02           C  
ATOM    262  O   GLU A  36      33.438  56.671  47.118  1.00 20.27           O  
ATOM    263  CB  GLU A  36      31.653  54.341  47.392  1.00 18.64           C  
ATOM    264  CG  GLU A  36      31.457  52.852  47.590  1.00 14.43           C  
ATOM    265  CD  GLU A  36      32.693  52.043  47.293  1.00 16.35           C  
ATOM    266  OE1 GLU A  36      33.739  52.628  46.956  1.00 20.77           O  
ATOM    267  OE2 GLU A  36      32.610  50.797  47.395  1.00 21.06           O  
ATOM    268  N   PHE A  37      32.157  57.389  48.835  1.00 17.42           N  
ATOM    269  CA  PHE A  37      32.298  58.789  48.472  1.00 17.41           C  
ATOM    270  C   PHE A  37      32.992  59.660  49.509  1.00 18.84           C  
ATOM    271  O   PHE A  37      33.071  59.291  50.669  1.00 20.99           O  
ATOM    272  CB  PHE A  37      30.918  59.340  48.160  1.00 15.24           C  
ATOM    273  CG  PHE A  37      30.130  58.496  47.173  1.00 18.33           C  
ATOM    274  CD1 PHE A  37      30.295  58.664  45.793  1.00 17.05           C  
ATOM    275  CD2 PHE A  37      29.217  57.539  47.620  1.00 17.00           C  
ATOM    276  CE1 PHE A  37      29.574  57.907  44.894  1.00 16.62           C  
ATOM    277  CE2 PHE A  37      28.489  56.774  46.707  1.00 14.70           C  
ATOM    278  CZ  PHE A  37      28.672  56.964  45.351  1.00 13.81           C  
ATOM    279  N   ASN A  38      33.555  60.780  49.066  1.00 17.23           N  
ATOM    280  CA  ASN A  38      34.226  61.709  49.965  1.00 15.53           C  
ATOM    281  C   ASN A  38      33.611  63.102  49.844  1.00 15.21           C  
ATOM    282  O   ASN A  38      34.028  64.046  50.524  1.00 14.19           O  
ATOM    283  CB  ASN A  38      35.756  61.716  49.752  1.00 12.15           C  
ATOM    284  CG  ASN A  38      36.179  62.255  48.392  1.00 16.50           C  
ATOM    285  OD1 ASN A  38      35.417  62.920  47.709  1.00 16.20           O  
ATOM    286  ND2 ASN A  38      37.416  61.989  48.016  1.00 15.46           N  
ATOM    287  N   LEU A  39      32.555  63.205  49.028  1.00 14.72           N  
ATOM    288  CA  LEU A  39      31.866  64.466  48.818  1.00 11.31           C  
ATOM    289  C   LEU A  39      30.382  64.168  48.674  1.00 11.36           C  
ATOM    290  O   LEU A  39      30.007  63.082  48.254  1.00 12.71           O  
ATOM    291  CB  LEU A  39      32.409  65.216  47.575  1.00  9.69           C  
ATOM    292  CG  LEU A  39      31.827  66.616  47.288  1.00 14.02           C  
ATOM    293  CD1 LEU A  39      32.831  67.534  46.640  1.00 14.97           C  
ATOM    294  CD2 LEU A  39      30.611  66.507  46.450  1.00 10.66           C  
ATOM    295  N   VAL A  40      29.536  65.109  49.081  1.00 11.26           N  
ATOM    296  CA  VAL A  40      28.112  64.923  48.974  1.00  9.43           C  
ATOM    297  C   VAL A  40      27.447  66.226  48.524  1.00 11.40           C  
ATOM    298  O   VAL A  40      27.948  67.325  48.800  1.00 11.12           O  
ATOM    299  CB  VAL A  40      27.529  64.376  50.336  1.00 17.90           C  
ATOM    300  CG1 VAL A  40      27.751  65.369  51.439  1.00 20.46           C  
ATOM    301  CG2 VAL A  40      26.052  64.066  50.222  1.00 15.87           C  
ATOM    302  N   VAL A  41      26.363  66.096  47.764  1.00 11.05           N  
ATOM    303  CA  VAL A  41      25.621  67.241  47.272  1.00  8.83           C  
ATOM    304  C   VAL A  41      24.170  66.890  47.436  1.00  9.97           C  
ATOM    305  O   VAL A  41      23.820  65.725  47.382  1.00 12.28           O  
ATOM    306  CB  VAL A  41      25.946  67.535  45.756  1.00 11.85           C  
ATOM    307  CG1 VAL A  41      25.822  66.299  44.907  1.00  6.97           C  
ATOM    308  CG2 VAL A  41      25.040  68.607  45.209  1.00  9.35           C  
ATOM    309  N   ALA A  42      23.322  67.852  47.752  1.00  9.88           N  
ATOM    310  CA  ALA A  42      21.910  67.538  47.874  1.00  9.46           C  
ATOM    311  C   ALA A  42      21.309  67.458  46.470  1.00 14.37           C  
ATOM    312  O   ALA A  42      21.455  68.374  45.665  1.00 15.56           O  
ATOM    313  CB  ALA A  42      21.205  68.597  48.665  1.00  8.00           C  
ATOM    314  N   GLU A  43      20.636  66.355  46.168  1.00 17.59           N  
ATOM    315  CA  GLU A  43      19.999  66.194  44.861  1.00 19.42           C  
ATOM    316  C   GLU A  43      18.928  67.287  44.683  1.00 19.81           C  
ATOM    317  O   GLU A  43      18.911  67.993  43.675  1.00 20.65           O  
ATOM    318  CB  GLU A  43      19.362  64.788  44.747  1.00 19.76           C  
ATOM    319  CG  GLU A  43      18.730  64.493  43.369  1.00 26.08           C  
ATOM    320  CD  GLU A  43      18.045  63.124  43.260  1.00 25.81           C  
ATOM    321  OE1 GLU A  43      17.546  62.598  44.285  1.00 25.02           O  
ATOM    322  OE2 GLU A  43      17.961  62.598  42.125  1.00 27.70           O  
ATOM    323  N   ASN A  44      18.119  67.501  45.720  1.00 21.15           N  
ATOM    324  CA  ASN A  44      17.030  68.478  45.653  1.00 21.11           C  
ATOM    325  C   ASN A  44      16.833  69.350  46.861  1.00 20.97           C  
ATOM    326  O   ASN A  44      16.146  70.366  46.772  1.00 20.73           O  
ATOM    327  CB  ASN A  44      15.690  67.784  45.450  1.00 22.12           C  
ATOM    328  CG  ASN A  44      15.587  67.086  44.128  1.00 24.54           C  
ATOM    329  OD1 ASN A  44      15.317  67.705  43.106  1.00 31.28           O  
ATOM    330  ND2 ASN A  44      15.793  65.781  44.137  1.00 26.53           N  
ATOM    331  N   ALA A  45      17.354  68.908  48.007  1.00 20.47           N  
ATOM    332  CA  ALA A  45      17.182  69.632  49.279  1.00 18.36           C  
ATOM    333  C   ALA A  45      17.609  71.088  49.374  1.00 16.22           C  
ATOM    334  O   ALA A  45      17.084  71.819  50.214  1.00 14.82           O  
ATOM    335  CB  ALA A  45      17.811  68.838  50.403  1.00 15.90           C  
ATOM    336  N   MET A  46      18.522  71.519  48.510  1.00 16.11           N  
ATOM    337  CA  MET A  46      19.024  72.885  48.554  1.00 12.07           C  
ATOM    338  C   MET A  46      18.588  73.851  47.468  1.00 16.56           C  
ATOM    339  O   MET A  46      19.068  74.986  47.423  1.00 19.83           O  
ATOM    340  CB  MET A  46      20.538  72.895  48.717  1.00 11.76           C  
ATOM    341  CG  MET A  46      20.907  72.743  50.185  1.00 12.28           C  
ATOM    342  SD  MET A  46      22.568  72.298  50.550  1.00 19.13           S  
ATOM    343  CE  MET A  46      23.277  73.616  50.080  1.00 17.15           C  
ATOM    344  N   LYS A  47      17.643  73.421  46.638  1.00 17.84           N  
ATOM    345  CA  LYS A  47      17.096  74.238  45.553  1.00 18.30           C  
ATOM    346  C   LYS A  47      16.076  75.247  46.076  1.00 21.74           C  
ATOM    347  O   LYS A  47      15.501  75.067  47.172  1.00 20.10           O  
ATOM    348  CB  LYS A  47      16.442  73.339  44.498  1.00 25.36           C  
ATOM    349  CG  LYS A  47      17.410  72.344  43.863  1.00 28.27           C  
ATOM    350  CD  LYS A  47      16.705  71.267  43.043  1.00 30.82           C  
ATOM    351  CE  LYS A  47      17.731  70.480  42.224  1.00 29.90           C  
ATOM    352  NZ  LYS A  47      17.170  69.270  41.551  1.00 30.67           N  
ATOM    353  N   TRP A  48      15.803  76.263  45.252  1.00 20.43           N  
ATOM    354  CA  TRP A  48      14.879  77.344  45.585  1.00 19.73           C  
ATOM    355  C   TRP A  48      13.522  76.887  46.110  1.00 22.27           C  
ATOM    356  O   TRP A  48      13.080  77.341  47.146  1.00 22.24           O  
ATOM    357  CB  TRP A  48      14.691  78.239  44.372  1.00 18.64           C  
ATOM    358  CG  TRP A  48      14.094  79.591  44.660  1.00 14.17           C  
ATOM    359  CD1 TRP A  48      12.931  79.859  45.321  1.00 15.17           C  
ATOM    360  CD2 TRP A  48      14.627  80.856  44.252  1.00 16.16           C  
ATOM    361  NE1 TRP A  48      12.703  81.219  45.353  1.00 17.45           N  
ATOM    362  CE2 TRP A  48      13.727  81.855  44.706  1.00 13.98           C  
ATOM    363  CE3 TRP A  48      15.775  81.251  43.551  1.00 13.71           C  
ATOM    364  CZ2 TRP A  48      13.944  83.215  44.478  1.00 18.70           C  
ATOM    365  CZ3 TRP A  48      15.992  82.604  43.327  1.00 15.08           C  
ATOM    366  CH2 TRP A  48      15.079  83.571  43.791  1.00 16.87           C  
ATOM    367  N   ASP A  49      12.869  75.967  45.417  1.00 22.88           N  
ATOM    368  CA  ASP A  49      11.565  75.511  45.874  1.00 25.66           C  
ATOM    369  C   ASP A  49      11.601  74.779  47.217  1.00 26.36           C  
ATOM    370  O   ASP A  49      10.643  74.849  47.982  1.00 25.02           O  
ATOM    371  CB  ASP A  49      10.888  74.629  44.822  1.00 27.68           C  
ATOM    372  CG  ASP A  49      11.664  73.382  44.523  1.00 32.03           C  
ATOM    373  OD1 ASP A  49      12.905  73.457  44.481  1.00 40.11           O  
ATOM    374  OD2 ASP A  49      11.046  72.316  44.318  1.00 39.92           O  
ATOM    375  N   ALA A  50      12.707  74.104  47.517  1.00 25.32           N  
ATOM    376  CA  ALA A  50      12.810  73.366  48.765  1.00 24.18           C  
ATOM    377  C   ALA A  50      13.233  74.242  49.925  1.00 24.99           C  
ATOM    378  O   ALA A  50      13.009  73.873  51.070  1.00 30.91           O  
ATOM    379  CB  ALA A  50      13.776  72.195  48.614  1.00 23.65           C  
ATOM    380  N   THR A  51      13.791  75.416  49.627  1.00 23.81           N  
ATOM    381  CA  THR A  51      14.275  76.337  50.649  1.00 19.62           C  
ATOM    382  C   THR A  51      13.424  77.577  50.911  1.00 21.73           C  
ATOM    383  O   THR A  51      13.409  78.087  52.030  1.00 21.03           O  
ATOM    384  CB  THR A  51      15.727  76.772  50.376  1.00 20.33           C  
ATOM    385  OG1 THR A  51      15.859  77.224  49.019  1.00 22.62           O  
ATOM    386  CG2 THR A  51      16.674  75.622  50.586  1.00 16.16           C  
ATOM    387  N   GLU A  52      12.786  78.127  49.883  1.00 21.46           N  
ATOM    388  CA  GLU A  52      11.939  79.303  50.074  1.00 20.66           C  
ATOM    389  C   GLU A  52      10.627  79.034  49.333  1.00 23.74           C  
ATOM    390  O   GLU A  52      10.367  79.636  48.299  1.00 23.85           O  
ATOM    391  CB  GLU A  52      12.632  80.560  49.537  1.00 16.13           C  
ATOM    392  CG  GLU A  52      12.061  81.868  50.074  1.00 20.34           C  
ATOM    393  CD  GLU A  52      12.729  83.131  49.517  1.00 23.63           C  
ATOM    394  OE1 GLU A  52      13.715  83.039  48.760  1.00 22.38           O  
ATOM    395  OE2 GLU A  52      12.260  84.239  49.843  1.00 24.67           O  
ATOM    396  N   PRO A  53       9.799  78.100  49.840  1.00 25.57           N  
ATOM    397  CA  PRO A  53       8.521  77.749  49.218  1.00 28.14           C  
ATOM    398  C   PRO A  53       7.493  78.891  49.150  1.00 33.04           C  
ATOM    399  O   PRO A  53       6.578  78.867  48.315  1.00 37.38           O  
ATOM    400  CB  PRO A  53       8.047  76.569  50.067  1.00 28.50           C  
ATOM    401  CG  PRO A  53       8.600  76.874  51.387  1.00 24.54           C  
ATOM    402  CD  PRO A  53       9.993  77.325  51.077  1.00 25.05           C  
ATOM    403  N   SER A  54       7.676  79.906  49.988  1.00 33.24           N  
ATOM    404  CA  SER A  54       6.804  81.084  50.030  1.00 35.09           C  
ATOM    405  C   SER A  54       7.763  82.238  50.198  1.00 35.35           C  
ATOM    406  O   SER A  54       8.756  82.116  50.906  1.00 35.17           O  
ATOM    407  CB  SER A  54       5.874  81.048  51.248  1.00 37.95           C  
ATOM    408  OG  SER A  54       5.116  79.851  51.287  1.00 45.42           O  
ATOM    409  N   GLN A  55       7.475  83.370  49.579  1.00 36.37           N  
ATOM    410  CA  GLN A  55       8.384  84.497  49.697  1.00 38.55           C  
ATOM    411  C   GLN A  55       8.776  84.793  51.139  1.00 40.83           C  
ATOM    412  O   GLN A  55       7.916  84.915  52.011  1.00 40.49           O  
ATOM    413  CB  GLN A  55       7.770  85.730  49.067  1.00 39.68           C  
ATOM    414  CG  GLN A  55       8.693  86.914  49.056  1.00 36.91           C  
ATOM    415  CD  GLN A  55       8.266  87.937  48.049  1.00 36.99           C  
ATOM    416  OE1 GLN A  55       9.099  88.648  47.502  1.00 41.77           O  
ATOM    417  NE2 GLN A  55       6.960  88.022  47.784  1.00 38.45           N  
ATOM    418  N   ASN A  56      10.082  84.874  51.374  1.00 41.84           N  
ATOM    419  CA  ASN A  56      10.665  85.161  52.694  1.00 42.22           C  
ATOM    420  C   ASN A  56      10.406  84.143  53.786  1.00 40.80           C  
ATOM    421  O   ASN A  56      10.628  84.428  54.959  1.00 44.66           O  
ATOM    422  CB  ASN A  56      10.224  86.539  53.201  1.00 43.82           C  
ATOM    423  CG  ASN A  56      11.316  87.573  53.087  1.00 45.28           C  
ATOM    424  OD1 ASN A  56      12.398  87.423  53.662  1.00 46.84           O  
ATOM    425  ND2 ASN A  56      11.041  88.640  52.343  1.00 47.12           N  
ATOM    426  N   SER A  57       9.950  82.958  53.413  1.00 40.85           N  
ATOM    427  CA  SER A  57       9.659  81.912  54.383  1.00 38.22           C  
ATOM    428  C   SER A  57      10.564  80.725  54.070  1.00 36.94           C  
ATOM    429  O   SER A  57      10.222  79.861  53.265  1.00 36.20           O  
ATOM    430  CB  SER A  57       8.177  81.536  54.303  1.00 39.54           C  
ATOM    431  OG  SER A  57       7.905  80.306  54.951  1.00 44.08           O  
ATOM    432  N   PHE A  58      11.725  80.692  54.717  1.00 33.58           N  
ATOM    433  CA  PHE A  58      12.699  79.638  54.482  1.00 30.50           C  
ATOM    434  C   PHE A  58      12.521  78.342  55.248  1.00 28.99           C  
ATOM    435  O   PHE A  58      12.163  78.328  56.423  1.00 32.10           O  
ATOM    436  CB  PHE A  58      14.116  80.184  54.646  1.00 27.80           C  
ATOM    437  CG  PHE A  58      14.416  81.342  53.731  1.00 26.95           C  
ATOM    438  CD1 PHE A  58      13.898  82.601  53.992  1.00 24.82           C  
ATOM    439  CD2 PHE A  58      15.172  81.162  52.586  1.00 26.79           C  
ATOM    440  CE1 PHE A  58      14.125  83.653  53.125  1.00 26.50           C  
ATOM    441  CE2 PHE A  58      15.400  82.223  51.712  1.00 25.30           C  
ATOM    442  CZ  PHE A  58      14.877  83.459  51.986  1.00 25.26           C  
ATOM    443  N   SER A  59      12.772  77.249  54.547  1.00 27.08           N  
ATOM    444  CA  SER A  59      12.657  75.923  55.086  1.00 25.74           C  
ATOM    445  C   SER A  59      14.004  75.216  54.872  1.00 25.99           C  
ATOM    446  O   SER A  59      14.338  74.825  53.749  1.00 27.88           O  
ATOM    447  CB  SER A  59      11.540  75.200  54.349  1.00 25.89           C  
ATOM    448  OG  SER A  59      11.395  73.875  54.827  1.00 37.53           O  
ATOM    449  N   PHE A  60      14.792  75.101  55.937  1.00 20.01           N  
ATOM    450  CA  PHE A  60      16.093  74.471  55.851  1.00 19.84           C  
ATOM    451  C   PHE A  60      16.220  73.055  56.392  1.00 19.35           C  
ATOM    452  O   PHE A  60      17.322  72.508  56.420  1.00 22.70           O  
ATOM    453  CB  PHE A  60      17.126  75.359  56.527  1.00 18.85           C  
ATOM    454  CG  PHE A  60      17.357  76.657  55.822  1.00 21.11           C  
ATOM    455  CD1 PHE A  60      18.025  76.693  54.612  1.00 18.94           C  
ATOM    456  CD2 PHE A  60      16.935  77.856  56.378  1.00 22.45           C  
ATOM    457  CE1 PHE A  60      18.268  77.891  53.980  1.00 17.34           C  
ATOM    458  CE2 PHE A  60      17.183  79.066  55.728  1.00 20.33           C  
ATOM    459  CZ  PHE A  60      17.850  79.075  54.535  1.00 20.41           C  
ATOM    460  N   GLY A  61      15.115  72.447  56.807  1.00 17.79           N  
ATOM    461  CA  GLY A  61      15.159  71.099  57.338  1.00 14.75           C  
ATOM    462  C   GLY A  61      15.920  70.097  56.494  1.00 16.51           C  
ATOM    463  O   GLY A  61      16.911  69.536  56.952  1.00 21.81           O  
ATOM    464  N   ALA A  62      15.443  69.815  55.286  1.00 17.92           N  
ATOM    465  CA  ALA A  62      16.126  68.875  54.386  1.00 13.22           C  
ATOM    466  C   ALA A  62      17.556  69.278  54.066  1.00 10.92           C  
ATOM    467  O   ALA A  62      18.441  68.427  53.998  1.00 13.37           O  
ATOM    468  CB  ALA A  62      15.339  68.718  53.112  1.00 16.82           C  
ATOM    469  N   GLY A  63      17.785  70.571  53.873  1.00 11.45           N  
ATOM    470  CA  GLY A  63      19.126  71.054  53.583  1.00 10.20           C  
ATOM    471  C   GLY A  63      20.048  70.770  54.747  1.00 11.67           C  
ATOM    472  O   GLY A  63      21.140  70.253  54.574  1.00 10.63           O  
ATOM    473  N   ASP A  64      19.595  71.067  55.958  1.00 15.93           N  
ATOM    474  CA  ASP A  64      20.389  70.824  57.160  1.00 11.74           C  
ATOM    475  C   ASP A  64      20.639  69.346  57.333  1.00 14.27           C  
ATOM    476  O   ASP A  64      21.690  68.941  57.824  1.00 16.55           O  
ATOM    477  CB  ASP A  64      19.657  71.328  58.395  1.00 16.11           C  
ATOM    478  CG  ASP A  64      19.579  72.835  58.457  1.00 14.91           C  
ATOM    479  OD1 ASP A  64      20.562  73.493  58.109  1.00 17.15           O  
ATOM    480  OD2 ASP A  64      18.539  73.360  58.883  1.00 21.31           O  
ATOM    481  N   ARG A  65      19.668  68.528  56.944  1.00 12.09           N  
ATOM    482  CA  ARG A  65      19.834  67.096  57.070  1.00  7.03           C  
ATOM    483  C   ARG A  65      21.025  66.627  56.229  1.00 11.05           C  
ATOM    484  O   ARG A  65      21.818  65.799  56.665  1.00 12.58           O  
ATOM    485  CB  ARG A  65      18.566  66.356  56.650  1.00  9.76           C  
ATOM    486  CG  ARG A  65      18.715  64.839  56.784  1.00 14.51           C  
ATOM    487  CD  ARG A  65      19.049  64.499  58.248  1.00 19.07           C  
ATOM    488  NE  ARG A  65      19.354  63.097  58.519  1.00 16.51           N  
ATOM    489  CZ  ARG A  65      20.581  62.586  58.628  1.00 16.32           C  
ATOM    490  NH1 ARG A  65      21.664  63.340  58.478  1.00 15.03           N  
ATOM    491  NH2 ARG A  65      20.722  61.333  59.017  1.00 14.87           N  
ATOM    492  N   VAL A  66      21.178  67.199  55.036  1.00 12.88           N  
ATOM    493  CA  VAL A  66      22.272  66.814  54.145  1.00  6.50           C  
ATOM    494  C   VAL A  66      23.573  67.336  54.726  1.00  8.08           C  
ATOM    495  O   VAL A  66      24.578  66.616  54.759  1.00 11.29           O  
ATOM    496  CB  VAL A  66      22.080  67.375  52.684  1.00 10.72           C  
ATOM    497  CG1 VAL A  66      23.285  67.021  51.819  1.00  8.59           C  
ATOM    498  CG2 VAL A  66      20.801  66.788  52.057  1.00  4.01           C  
ATOM    499  N   ALA A  67      23.558  68.570  55.233  1.00  6.38           N  
ATOM    500  CA  ALA A  67      24.782  69.155  55.796  1.00  7.83           C  
ATOM    501  C   ALA A  67      25.232  68.389  57.032  1.00  9.99           C  
ATOM    502  O   ALA A  67      26.444  68.214  57.255  1.00 11.34           O  
ATOM    503  CB  ALA A  67      24.579  70.637  56.116  1.00  7.44           C  
ATOM    504  N   SER A  68      24.274  67.906  57.831  1.00 10.73           N  
ATOM    505  CA  SER A  68      24.618  67.136  59.033  1.00  9.23           C  
ATOM    506  C   SER A  68      25.276  65.841  58.602  1.00  8.49           C  
ATOM    507  O   SER A  68      26.278  65.408  59.189  1.00 12.18           O  
ATOM    508  CB  SER A  68      23.379  66.802  59.894  1.00 10.95           C  
ATOM    509  OG  SER A  68      22.725  67.959  60.377  1.00 10.75           O  
ATOM    510  N   TYR A  69      24.744  65.237  57.542  1.00 11.49           N  
ATOM    511  CA  TYR A  69      25.311  63.990  57.057  1.00 11.25           C  
ATOM    512  C   TYR A  69      26.753  64.184  56.619  1.00  9.05           C  
ATOM    513  O   TYR A  69      27.607  63.346  56.898  1.00 16.47           O  
ATOM    514  CB  TYR A  69      24.462  63.408  55.924  1.00 11.19           C  
ATOM    515  CG  TYR A  69      25.066  62.153  55.321  1.00  9.15           C  
ATOM    516  CD1 TYR A  69      24.873  60.901  55.915  1.00  7.27           C  
ATOM    517  CD2 TYR A  69      25.914  62.239  54.227  1.00 11.24           C  
ATOM    518  CE1 TYR A  69      25.529  59.789  55.451  1.00 11.08           C  
ATOM    519  CE2 TYR A  69      26.573  61.141  53.759  1.00  9.63           C  
ATOM    520  CZ  TYR A  69      26.392  59.920  54.371  1.00 14.16           C  
ATOM    521  OH  TYR A  69      27.161  58.849  53.957  1.00 12.94           O  
ATOM    522  N   ALA A  70      27.012  65.245  55.860  1.00 13.04           N  
ATOM    523  CA  ALA A  70      28.373  65.546  55.411  1.00  9.17           C  
ATOM    524  C   ALA A  70      29.293  65.687  56.630  1.00 11.69           C  
ATOM    525  O   ALA A  70      30.311  65.020  56.710  1.00 11.46           O  
ATOM    526  CB  ALA A  70      28.394  66.822  54.592  1.00  7.92           C  
ATOM    527  N   ALA A  71      28.916  66.528  57.590  1.00 11.84           N  
ATOM    528  CA  ALA A  71      29.724  66.731  58.810  1.00 12.19           C  
ATOM    529  C   ALA A  71      29.971  65.489  59.661  1.00 10.16           C  
ATOM    530  O   ALA A  71      31.083  65.267  60.112  1.00 13.76           O  
ATOM    531  CB  ALA A  71      29.120  67.835  59.669  1.00 11.63           C  
ATOM    532  N   ASP A  72      28.943  64.676  59.866  1.00 10.58           N  
ATOM    533  CA  ASP A  72      29.068  63.475  60.672  1.00  9.37           C  
ATOM    534  C   ASP A  72      29.936  62.401  60.033  1.00 14.86           C  
ATOM    535  O   ASP A  72      30.606  61.641  60.745  1.00 18.29           O  
ATOM    536  CB  ASP A  72      27.676  62.927  60.996  1.00 11.12           C  
ATOM    537  CG  ASP A  72      26.832  63.924  61.797  1.00 12.18           C  
ATOM    538  OD1 ASP A  72      27.424  64.768  62.494  1.00 16.69           O  
ATOM    539  OD2 ASP A  72      25.596  63.907  61.690  1.00 10.77           O  
ATOM    540  N   THR A  73      29.923  62.308  58.700  1.00 13.00           N  
ATOM    541  CA  THR A  73      30.701  61.285  58.002  1.00  9.37           C  
ATOM    542  C   THR A  73      32.018  61.805  57.461  1.00 13.78           C  
ATOM    543  O   THR A  73      32.842  61.042  56.968  1.00 17.73           O  
ATOM    544  CB  THR A  73      29.871  60.638  56.882  1.00  8.07           C  
ATOM    545  OG1 THR A  73      29.301  61.659  56.055  1.00  8.62           O  
ATOM    546  CG2 THR A  73      28.719  59.847  57.485  1.00  6.59           C  
ATOM    547  N   GLY A  74      32.268  63.087  57.683  1.00 16.10           N  
ATOM    548  CA  GLY A  74      33.488  63.699  57.214  1.00 16.70           C  
ATOM    549  C   GLY A  74      33.597  63.887  55.708  1.00 21.76           C  
ATOM    550  O   GLY A  74      34.686  63.717  55.157  1.00 24.56           O  
ATOM    551  N   LYS A  75      32.521  64.271  55.032  1.00 18.44           N  
ATOM    552  CA  LYS A  75      32.603  64.454  53.583  1.00 17.79           C  
ATOM    553  C   LYS A  75      32.537  65.915  53.239  1.00 20.47           C  
ATOM    554  O   LYS A  75      32.019  66.717  54.037  1.00 20.73           O  
ATOM    555  CB  LYS A  75      31.451  63.731  52.890  1.00 12.89           C  
ATOM    556  CG  LYS A  75      31.505  62.223  53.079  1.00 14.75           C  
ATOM    557  CD  LYS A  75      30.313  61.541  52.434  1.00 14.36           C  
ATOM    558  CE  LYS A  75      30.029  60.204  53.088  1.00 11.36           C  
ATOM    559  NZ  LYS A  75      31.196  59.264  53.024  1.00 18.17           N  
ATOM    560  N   GLU A  76      33.092  66.283  52.079  1.00 20.22           N  
ATOM    561  CA  GLU A  76      33.028  67.670  51.622  1.00 19.26           C  
ATOM    562  C   GLU A  76      31.570  67.908  51.218  1.00 16.08           C  
ATOM    563  O   GLU A  76      30.860  66.959  50.873  1.00 12.77           O  
ATOM    564  CB  GLU A  76      33.976  67.920  50.431  1.00 21.91           C  
ATOM    565  CG  GLU A  76      33.990  69.402  49.964  1.00 37.12           C  
ATOM    566  CD  GLU A  76      34.772  69.702  48.650  1.00 43.11           C  
ATOM    567  OE1 GLU A  76      35.914  69.221  48.486  1.00 49.50           O  
ATOM    568  OE2 GLU A  76      34.252  70.471  47.794  1.00 46.41           O  
ATOM    569  N   LEU A  77      31.086  69.143  51.378  1.00 15.40           N  
ATOM    570  CA  LEU A  77      29.704  69.490  51.036  1.00 14.29           C  
ATOM    571  C   LEU A  77      29.745  70.437  49.846  1.00 14.28           C  
ATOM    572  O   LEU A  77      30.452  71.447  49.887  1.00 12.16           O  
ATOM    573  CB  LEU A  77      28.998  70.209  52.218  1.00  8.70           C  
ATOM    574  CG  LEU A  77      27.489  70.051  52.545  1.00 12.39           C  
ATOM    575  CD1 LEU A  77      26.957  71.260  53.271  1.00  7.45           C  
ATOM    576  CD2 LEU A  77      26.619  69.804  51.337  1.00 11.38           C  
ATOM    577  N   TYR A  78      28.958  70.112  48.821  1.00 14.18           N  
ATOM    578  CA  TYR A  78      28.825  70.923  47.607  1.00 13.19           C  
ATOM    579  C   TYR A  78      27.401  71.444  47.612  1.00 11.01           C  
ATOM    580  O   TYR A  78      26.469  70.665  47.825  1.00 12.73           O  
ATOM    581  CB  TYR A  78      29.019  70.061  46.352  1.00 12.35           C  
ATOM    582  CG  TYR A  78      29.202  70.887  45.106  1.00 15.92           C  
ATOM    583  CD1 TYR A  78      30.460  71.385  44.766  1.00 18.09           C  
ATOM    584  CD2 TYR A  78      28.130  71.155  44.252  1.00 15.29           C  
ATOM    585  CE1 TYR A  78      30.651  72.126  43.612  1.00 16.83           C  
ATOM    586  CE2 TYR A  78      28.306  71.891  43.099  1.00 12.19           C  
ATOM    587  CZ  TYR A  78      29.573  72.371  42.780  1.00 15.89           C  
ATOM    588  OH  TYR A  78      29.786  73.070  41.619  1.00 15.90           O  
ATOM    589  N   GLY A  79      27.232  72.750  47.400  1.00  9.10           N  
ATOM    590  CA  GLY A  79      25.909  73.353  47.402  1.00  8.10           C  
ATOM    591  C   GLY A  79      25.240  73.456  46.033  1.00 13.25           C  
ATOM    592  O   GLY A  79      25.778  74.028  45.091  1.00 13.32           O  
ATOM    593  N   HIS A  80      24.014  72.977  45.945  1.00 10.52           N  
ATOM    594  CA  HIS A  80      23.297  73.003  44.687  1.00 14.23           C  
ATOM    595  C   HIS A  80      21.853  73.330  44.998  1.00 11.32           C  
ATOM    596  O   HIS A  80      21.217  72.527  45.655  1.00 14.80           O  
ATOM    597  CB  HIS A  80      23.415  71.594  44.110  1.00 14.84           C  
ATOM    598  CG  HIS A  80      22.712  71.386  42.808  1.00 17.75           C  
ATOM    599  ND1 HIS A  80      23.229  71.812  41.599  1.00 20.23           N  
ATOM    600  CD2 HIS A  80      21.539  70.775  42.522  1.00 20.55           C  
ATOM    601  CE1 HIS A  80      22.399  71.482  40.627  1.00 22.32           C  
ATOM    602  NE2 HIS A  80      21.363  70.850  41.163  1.00 18.97           N  
ATOM    603  N   THR A  81      21.293  74.466  44.563  1.00 13.76           N  
ATOM    604  CA  THR A  81      21.932  75.511  43.754  1.00 10.81           C  
ATOM    605  C   THR A  81      21.162  76.803  44.074  1.00 10.70           C  
ATOM    606  O   THR A  81      19.997  76.766  44.446  1.00 12.56           O  
ATOM    607  CB  THR A  81      21.895  75.182  42.209  1.00 12.95           C  
ATOM    608  OG1 THR A  81      22.309  76.319  41.446  1.00 16.07           O  
ATOM    609  CG2 THR A  81      20.512  74.754  41.767  1.00 10.59           C  
ATOM    610  N   LEU A  82      21.814  77.948  43.950  1.00 13.10           N  
ATOM    611  CA  LEU A  82      21.176  79.220  44.273  1.00 15.28           C  
ATOM    612  C   LEU A  82      20.181  79.784  43.255  1.00 17.94           C  
ATOM    613  O   LEU A  82      19.036  80.066  43.607  1.00 17.57           O  
ATOM    614  CB  LEU A  82      22.250  80.272  44.543  1.00 17.72           C  
ATOM    615  CG  LEU A  82      22.789  80.459  45.955  1.00 20.11           C  
ATOM    616  CD1 LEU A  82      22.395  79.292  46.793  1.00 24.04           C  
ATOM    617  CD2 LEU A  82      24.280  80.662  45.966  1.00 15.63           C  
ATOM    618  N   VAL A  83      20.653  80.063  42.037  1.00 17.34           N  
ATOM    619  CA  VAL A  83      19.825  80.645  40.975  1.00 17.38           C  
ATOM    620  C   VAL A  83      19.664  79.622  39.859  1.00 15.79           C  
ATOM    621  O   VAL A  83      20.647  79.193  39.260  1.00 12.73           O  
ATOM    622  CB  VAL A  83      20.495  81.902  40.386  1.00 17.01           C  
ATOM    623  CG1 VAL A  83      19.619  82.520  39.343  1.00 19.25           C  
ATOM    624  CG2 VAL A  83      20.787  82.902  41.483  1.00 18.56           C  
ATOM    625  N   TRP A  84      18.427  79.212  39.613  1.00 17.92           N  
ATOM    626  CA  TRP A  84      18.125  78.216  38.587  1.00 21.75           C  
ATOM    627  C   TRP A  84      16.704  78.403  38.064  1.00 20.67           C  
ATOM    628  O   TRP A  84      15.766  78.405  38.851  1.00 21.10           O  
ATOM    629  CB  TRP A  84      18.264  76.815  39.182  1.00 18.63           C  
ATOM    630  CG  TRP A  84      18.198  75.710  38.170  1.00 24.02           C  
ATOM    631  CD1 TRP A  84      18.496  75.788  36.834  1.00 23.61           C  
ATOM    632  CD2 TRP A  84      17.805  74.355  38.413  1.00 25.13           C  
ATOM    633  NE1 TRP A  84      18.303  74.566  36.242  1.00 21.60           N  
ATOM    634  CE2 TRP A  84      17.884  73.668  37.185  1.00 22.89           C  
ATOM    635  CE3 TRP A  84      17.392  73.656  39.557  1.00 26.56           C  
ATOM    636  CZ2 TRP A  84      17.568  72.310  37.062  1.00 24.06           C  
ATOM    637  CZ3 TRP A  84      17.075  72.310  39.436  1.00 25.32           C  
ATOM    638  CH2 TRP A  84      17.166  71.650  38.195  1.00 24.48           C  
ATOM    639  N   HIS A  85      16.534  78.484  36.742  1.00 20.60           N  
ATOM    640  CA  HIS A  85      15.196  78.685  36.171  1.00 20.29           C  
ATOM    641  C   HIS A  85      14.203  77.570  36.484  1.00 20.61           C  
ATOM    642  O   HIS A  85      13.007  77.812  36.510  1.00 19.04           O  
ATOM    643  CB  HIS A  85      15.267  78.896  34.652  1.00 19.76           C  
ATOM    644  CG  HIS A  85      15.504  77.643  33.867  1.00 19.73           C  
ATOM    645  ND1 HIS A  85      16.744  77.049  33.765  1.00 24.75           N  
ATOM    646  CD2 HIS A  85      14.657  76.866  33.155  1.00 21.58           C  
ATOM    647  CE1 HIS A  85      16.648  75.957  33.028  1.00 25.09           C  
ATOM    648  NE2 HIS A  85      15.392  75.827  32.644  1.00 18.83           N  
ATOM    649  N   SER A  86      14.688  76.343  36.652  1.00 22.54           N  
ATOM    650  CA  SER A  86      13.813  75.212  36.952  1.00 29.19           C  
ATOM    651  C   SER A  86      13.560  75.122  38.437  1.00 32.21           C  
ATOM    652  O   SER A  86      14.430  75.453  39.232  1.00 33.80           O  
ATOM    653  CB  SER A  86      14.421  73.890  36.488  1.00 31.10           C  
ATOM    654  OG  SER A  86      14.039  73.575  35.163  1.00 39.13           O  
ATOM    655  N   GLN A  87      12.393  74.604  38.802  1.00 35.53           N  
ATOM    656  CA  GLN A  87      12.015  74.463  40.204  1.00 38.60           C  
ATOM    657  C   GLN A  87      12.019  75.823  40.903  1.00 38.47           C  
ATOM    658  O   GLN A  87      12.637  75.996  41.970  1.00 35.32           O  
ATOM    659  CB  GLN A  87      12.946  73.484  40.937  1.00 42.83           C  
ATOM    660  CG  GLN A  87      12.820  72.026  40.505  1.00 47.06           C  
ATOM    661  CD  GLN A  87      13.700  71.098  41.331  1.00 48.26           C  
ATOM    662  OE1 GLN A  87      13.625  71.082  42.557  1.00 52.17           O  
ATOM    663  NE2 GLN A  87      14.551  70.340  40.663  1.00 47.16           N  
ATOM    664  N   LEU A  88      11.384  76.794  40.248  1.00 35.69           N  
ATOM    665  CA  LEU A  88      11.250  78.143  40.786  1.00 35.79           C  
ATOM    666  C   LEU A  88       9.793  78.204  41.225  1.00 37.03           C  
ATOM    667  O   LEU A  88       8.899  77.974  40.415  1.00 41.04           O  
ATOM    668  CB  LEU A  88      11.503  79.202  39.701  1.00 32.35           C  
ATOM    669  CG  LEU A  88      11.781  80.648  40.130  1.00 30.59           C  
ATOM    670  CD1 LEU A  88      13.090  80.703  40.894  1.00 27.90           C  
ATOM    671  CD2 LEU A  88      11.878  81.556  38.929  1.00 29.84           C  
ATOM    672  N   PRO A  89       9.535  78.400  42.527  1.00 36.94           N  
ATOM    673  CA  PRO A  89       8.155  78.472  43.014  1.00 38.02           C  
ATOM    674  C   PRO A  89       7.393  79.591  42.310  1.00 40.50           C  
ATOM    675  O   PRO A  89       7.967  80.626  41.959  1.00 40.89           O  
ATOM    676  CB  PRO A  89       8.341  78.752  44.503  1.00 38.56           C  
ATOM    677  CG  PRO A  89       9.712  79.390  44.571  1.00 37.36           C  
ATOM    678  CD  PRO A  89      10.489  78.547  43.632  1.00 35.85           C  
ATOM    679  N   ASP A  90       6.091  79.402  42.138  1.00 42.23           N  
ATOM    680  CA  ASP A  90       5.275  80.378  41.437  1.00 44.72           C  
ATOM    681  C   ASP A  90       5.311  81.814  41.938  1.00 43.53           C  
ATOM    682  O   ASP A  90       5.270  82.742  41.134  1.00 44.46           O  
ATOM    683  CB  ASP A  90       3.843  79.868  41.302  1.00 52.84           C  
ATOM    684  CG  ASP A  90       3.736  78.686  40.328  1.00 59.65           C  
ATOM    685  OD1 ASP A  90       4.291  78.784  39.205  1.00 62.27           O  
ATOM    686  OD2 ASP A  90       3.111  77.656  40.690  1.00 63.88           O  
ATOM    687  N   TRP A  91       5.443  82.008  43.246  1.00 39.93           N  
ATOM    688  CA  TRP A  91       5.492  83.366  43.781  1.00 34.35           C  
ATOM    689  C   TRP A  91       6.639  84.150  43.152  1.00 32.81           C  
ATOM    690  O   TRP A  91       6.516  85.343  42.889  1.00 32.94           O  
ATOM    691  CB  TRP A  91       5.593  83.361  45.326  1.00 30.90           C  
ATOM    692  CG  TRP A  91       6.840  82.734  45.914  1.00 25.20           C  
ATOM    693  CD1 TRP A  91       6.969  81.462  46.402  1.00 27.77           C  
ATOM    694  CD2 TRP A  91       8.127  83.359  46.085  1.00 25.85           C  
ATOM    695  NE1 TRP A  91       8.253  81.258  46.862  1.00 26.29           N  
ATOM    696  CE2 TRP A  91       8.981  82.404  46.677  1.00 25.46           C  
ATOM    697  CE3 TRP A  91       8.638  84.630  45.788  1.00 25.13           C  
ATOM    698  CZ2 TRP A  91      10.317  82.677  46.971  1.00 22.27           C  
ATOM    699  CZ3 TRP A  91       9.972  84.896  46.084  1.00 23.02           C  
ATOM    700  CH2 TRP A  91      10.792  83.921  46.668  1.00 20.24           C  
ATOM    701  N   ALA A  92       7.732  83.454  42.862  1.00 32.19           N  
ATOM    702  CA  ALA A  92       8.907  84.073  42.265  1.00 35.55           C  
ATOM    703  C   ALA A  92       8.665  84.432  40.807  1.00 37.17           C  
ATOM    704  O   ALA A  92       9.011  85.523  40.364  1.00 36.91           O  
ATOM    705  CB  ALA A  92      10.096  83.136  42.380  1.00 35.49           C  
ATOM    706  N   LYS A  93       8.085  83.494  40.066  1.00 39.18           N  
ATOM    707  CA  LYS A  93       7.780  83.700  38.657  1.00 41.60           C  
ATOM    708  C   LYS A  93       6.731  84.791  38.551  1.00 43.52           C  
ATOM    709  O   LYS A  93       6.391  85.212  37.452  1.00 45.04           O  
ATOM    710  CB  LYS A  93       7.161  82.449  38.042  1.00 41.29           C  
ATOM    711  CG  LYS A  93       8.040  81.248  37.858  1.00 42.21           C  
ATOM    712  CD  LYS A  93       7.136  80.092  37.445  1.00 42.78           C  
ATOM    713  CE  LYS A  93       7.885  78.796  37.241  1.00 46.34           C  
ATOM    714  NZ  LYS A  93       6.969  77.627  37.433  1.00 49.77           N  
ATOM    715  N   ASN A  94       6.175  85.199  39.687  1.00 46.06           N  
ATOM    716  CA  ASN A  94       5.134  86.222  39.710  1.00 48.69           C  
ATOM    717  C   ASN A  94       5.603  87.634  40.056  1.00 47.89           C  
ATOM    718  O   ASN A  94       4.801  88.566  40.096  1.00 47.40           O  
ATOM    719  CB  ASN A  94       4.027  85.800  40.674  1.00 53.18           C  
ATOM    720  CG  ASN A  94       2.661  85.841  40.036  1.00 58.01           C  
ATOM    721  OD1 ASN A  94       2.235  84.882  39.380  1.00 61.05           O  
ATOM    722  ND2 ASN A  94       1.964  86.961  40.208  1.00 59.76           N  
ATOM    723  N   LEU A  95       6.887  87.782  40.356  1.00 47.80           N  
ATOM    724  CA  LEU A  95       7.445  89.087  40.700  1.00 48.91           C  
ATOM    725  C   LEU A  95       8.083  89.707  39.458  1.00 49.80           C  
ATOM    726  O   LEU A  95       8.653  89.008  38.623  1.00 50.62           O  
ATOM    727  CB  LEU A  95       8.497  88.943  41.813  1.00 46.45           C  
ATOM    728  CG  LEU A  95       8.061  88.406  43.174  1.00 41.15           C  
ATOM    729  CD1 LEU A  95       9.235  88.391  44.101  1.00 40.51           C  
ATOM    730  CD2 LEU A  95       6.990  89.279  43.734  1.00 40.27           C  
ATOM    731  N   ASN A  96       8.041  91.024  39.351  1.00 52.06           N  
ATOM    732  CA  ASN A  96       8.622  91.664  38.187  1.00 54.61           C  
ATOM    733  C   ASN A  96       9.704  92.682  38.526  1.00 52.83           C  
ATOM    734  O   ASN A  96       9.750  93.219  39.636  1.00 51.67           O  
ATOM    735  CB  ASN A  96       7.521  92.317  37.338  1.00 62.19           C  
ATOM    736  CG  ASN A  96       6.896  93.537  38.018  1.00 69.40           C  
ATOM    737  OD1 ASN A  96       6.164  93.415  39.009  1.00 73.37           O  
ATOM    738  ND2 ASN A  96       7.189  94.723  37.485  1.00 71.61           N  
ATOM    739  N   GLY A  97      10.600  92.886  37.564  1.00 52.26           N  
ATOM    740  CA  GLY A  97      11.685  93.843  37.690  1.00 51.87           C  
ATOM    741  C   GLY A  97      12.299  93.924  39.060  1.00 51.30           C  
ATOM    742  O   GLY A  97      12.658  92.904  39.636  1.00 52.72           O  
ATOM    743  N   SER A  98      12.390  95.141  39.580  1.00 49.85           N  
ATOM    744  CA  SER A  98      12.945  95.409  40.899  1.00 50.34           C  
ATOM    745  C   SER A  98      12.500  94.403  41.956  1.00 48.05           C  
ATOM    746  O   SER A  98      13.326  93.766  42.608  1.00 48.41           O  
ATOM    747  CB  SER A  98      12.539  96.814  41.340  1.00 54.58           C  
ATOM    748  OG  SER A  98      11.141  97.024  41.164  1.00 61.08           O  
ATOM    749  N   ALA A  99      11.190  94.250  42.107  1.00 46.28           N  
ATOM    750  CA  ALA A  99      10.627  93.325  43.085  1.00 44.26           C  
ATOM    751  C   ALA A  99      11.253  91.931  42.961  1.00 42.90           C  
ATOM    752  O   ALA A  99      11.599  91.288  43.963  1.00 42.13           O  
ATOM    753  CB  ALA A  99       9.127  93.244  42.894  1.00 47.46           C  
ATOM    754  N   PHE A 100      11.426  91.497  41.714  1.00 38.71           N  
ATOM    755  CA  PHE A 100      12.001  90.199  41.393  1.00 32.14           C  
ATOM    756  C   PHE A 100      13.493  90.167  41.702  1.00 31.12           C  
ATOM    757  O   PHE A 100      14.022  89.147  42.125  1.00 30.78           O  
ATOM    758  CB  PHE A 100      11.767  89.879  39.916  1.00 26.89           C  
ATOM    759  CG  PHE A 100      12.254  88.526  39.509  1.00 25.88           C  
ATOM    760  CD1 PHE A 100      11.433  87.414  39.640  1.00 22.61           C  
ATOM    761  CD2 PHE A 100      13.527  88.360  38.964  1.00 26.23           C  
ATOM    762  CE1 PHE A 100      11.866  86.152  39.231  1.00 22.13           C  
ATOM    763  CE2 PHE A 100      13.968  87.102  38.553  1.00 24.60           C  
ATOM    764  CZ  PHE A 100      13.132  85.997  38.687  1.00 24.83           C  
ATOM    765  N   GLU A 101      14.182  91.280  41.505  1.00 31.77           N  
ATOM    766  CA  GLU A 101      15.604  91.297  41.785  1.00 32.41           C  
ATOM    767  C   GLU A 101      15.906  91.246  43.283  1.00 32.38           C  
ATOM    768  O   GLU A 101      16.936  90.708  43.705  1.00 33.07           O  
ATOM    769  CB  GLU A 101      16.268  92.524  41.194  1.00 31.62           C  
ATOM    770  CG  GLU A 101      17.761  92.467  41.406  1.00 35.05           C  
ATOM    771  CD  GLU A 101      18.487  93.580  40.738  1.00 42.64           C  
ATOM    772  OE1 GLU A 101      17.833  94.567  40.353  1.00 53.11           O  
ATOM    773  OE2 GLU A 101      19.724  93.479  40.591  1.00 50.54           O  
ATOM    774  N   SER A 102      15.022  91.824  44.085  1.00 31.43           N  
ATOM    775  CA  SER A 102      15.230  91.822  45.516  1.00 33.35           C  
ATOM    776  C   SER A 102      14.993  90.429  46.066  1.00 30.98           C  
ATOM    777  O   SER A 102      15.735  89.977  46.941  1.00 31.98           O  
ATOM    778  CB  SER A 102      14.332  92.859  46.184  1.00 36.63           C  
ATOM    779  OG  SER A 102      14.698  94.165  45.745  1.00 40.26           O  
ATOM    780  N   ALA A 103      13.991  89.738  45.524  1.00 27.51           N  
ATOM    781  CA  ALA A 103      13.677  88.370  45.943  1.00 26.90           C  
ATOM    782  C   ALA A 103      14.881  87.480  45.626  1.00 25.98           C  
ATOM    783  O   ALA A 103      15.292  86.673  46.453  1.00 26.27           O  
ATOM    784  CB  ALA A 103      12.417  87.852  45.225  1.00 22.96           C  
ATOM    785  N   MET A 104      15.485  87.693  44.457  1.00 24.15           N  
ATOM    786  CA  MET A 104      16.645  86.927  44.050  1.00 22.29           C  
ATOM    787  C   MET A 104      17.806  87.182  44.997  1.00 24.79           C  
ATOM    788  O   MET A 104      18.230  86.244  45.666  1.00 24.63           O  
ATOM    789  CB  MET A 104      17.062  87.242  42.609  1.00 24.51           C  
ATOM    790  CG  MET A 104      18.094  86.269  42.034  1.00 19.09           C  
ATOM    791  SD  MET A 104      18.998  86.941  40.628  1.00 28.17           S  
ATOM    792  CE  MET A 104      19.497  88.554  41.281  1.00 32.36           C  
ATOM    793  N   VAL A 105      18.304  88.424  45.099  1.00 25.13           N  
ATOM    794  CA  VAL A 105      19.436  88.682  46.011  1.00 24.92           C  
ATOM    795  C   VAL A 105      19.148  88.229  47.442  1.00 20.53           C  
ATOM    796  O   VAL A 105      20.000  87.635  48.103  1.00 21.87           O  
ATOM    797  CB  VAL A 105      20.014  90.155  45.983  1.00 24.37           C  
ATOM    798  CG1 VAL A 105      19.835  90.789  44.627  1.00 26.78           C  
ATOM    799  CG2 VAL A 105      19.476  91.001  47.104  1.00 26.59           C  
ATOM    800  N   ASN A 106      17.935  88.452  47.903  1.00 18.93           N  
ATOM    801  CA  ASN A 106      17.594  88.025  49.240  1.00 20.76           C  
ATOM    802  C   ASN A 106      17.703  86.500  49.367  1.00 20.59           C  
ATOM    803  O   ASN A 106      18.297  86.007  50.320  1.00 21.12           O  
ATOM    804  CB  ASN A 106      16.200  88.499  49.627  1.00 21.68           C  
ATOM    805  CG  ASN A 106      15.791  88.011  50.994  1.00 25.84           C  
ATOM    806  OD1 ASN A 106      14.776  87.335  51.137  1.00 25.62           O  
ATOM    807  ND2 ASN A 106      16.597  88.327  52.008  1.00 27.11           N  
ATOM    808  N   HIS A 107      17.176  85.755  48.394  1.00 20.07           N  
ATOM    809  CA  HIS A 107      17.244  84.298  48.443  1.00 17.43           C  
ATOM    810  C   HIS A 107      18.692  83.832  48.444  1.00 18.61           C  
ATOM    811  O   HIS A 107      19.033  82.881  49.134  1.00 21.00           O  
ATOM    812  CB  HIS A 107      16.494  83.659  47.259  1.00 19.90           C  
ATOM    813  CG  HIS A 107      16.574  82.162  47.228  1.00 16.86           C  
ATOM    814  ND1 HIS A 107      15.627  81.345  47.805  1.00 15.05           N  
ATOM    815  CD2 HIS A 107      17.522  81.332  46.721  1.00 15.81           C  
ATOM    816  CE1 HIS A 107      15.982  80.081  47.665  1.00 12.89           C  
ATOM    817  NE2 HIS A 107      17.132  80.051  47.012  1.00 13.69           N  
ATOM    818  N   VAL A 108      19.526  84.465  47.630  1.00 17.14           N  
ATOM    819  CA  VAL A 108      20.943  84.124  47.537  1.00 15.62           C  
ATOM    820  C   VAL A 108      21.647  84.427  48.881  1.00 19.34           C  
ATOM    821  O   VAL A 108      22.482  83.646  49.345  1.00 19.99           O  
ATOM    822  CB  VAL A 108      21.626  84.906  46.362  1.00 11.05           C  
ATOM    823  CG1 VAL A 108      23.131  84.857  46.474  1.00 10.82           C  
ATOM    824  CG2 VAL A 108      21.236  84.306  45.026  1.00  7.54           C  
ATOM    825  N   THR A 109      21.300  85.552  49.500  1.00 21.51           N  
ATOM    826  CA  THR A 109      21.896  85.952  50.770  1.00 23.44           C  
ATOM    827  C   THR A 109      21.530  85.017  51.919  1.00 21.11           C  
ATOM    828  O   THR A 109      22.404  84.533  52.622  1.00 22.57           O  
ATOM    829  CB  THR A 109      21.523  87.402  51.114  1.00 23.50           C  
ATOM    830  OG1 THR A 109      21.935  88.248  50.034  1.00 21.50           O  
ATOM    831  CG2 THR A 109      22.242  87.868  52.396  1.00 22.45           C  
ATOM    832  N   LYS A 110      20.252  84.710  52.085  1.00 23.04           N  
ATOM    833  CA  LYS A 110      19.851  83.829  53.171  1.00 23.85           C  
ATOM    834  C   LYS A 110      20.410  82.424  53.063  1.00 22.93           C  
ATOM    835  O   LYS A 110      21.022  81.927  54.012  1.00 26.04           O  
ATOM    836  CB  LYS A 110      18.328  83.772  53.321  1.00 26.20           C  
ATOM    837  CG  LYS A 110      17.720  85.051  53.848  1.00 33.75           C  
ATOM    838  CD  LYS A 110      18.029  85.254  55.325  1.00 39.61           C  
ATOM    839  CE  LYS A 110      18.366  86.717  55.631  1.00 43.72           C  
ATOM    840  NZ  LYS A 110      19.795  87.090  55.348  1.00 41.94           N  
ATOM    841  N   VAL A 111      20.239  81.790  51.912  1.00 19.91           N  
ATOM    842  CA  VAL A 111      20.715  80.426  51.758  1.00 16.10           C  
ATOM    843  C   VAL A 111      22.202  80.282  51.888  1.00 14.28           C  
ATOM    844  O   VAL A 111      22.671  79.299  52.440  1.00 19.70           O  
ATOM    845  CB  VAL A 111      20.254  79.787  50.441  1.00 16.50           C  
ATOM    846  CG1 VAL A 111      20.803  78.356  50.310  1.00 13.59           C  
ATOM    847  CG2 VAL A 111      18.739  79.744  50.418  1.00 12.67           C  
ATOM    848  N   ALA A 112      22.944  81.235  51.354  1.00 13.20           N  
ATOM    849  CA  ALA A 112      24.387  81.189  51.419  1.00 12.70           C  
ATOM    850  C   ALA A 112      24.829  81.425  52.857  1.00 16.15           C  
ATOM    851  O   ALA A 112      25.692  80.723  53.379  1.00 17.74           O  
ATOM    852  CB  ALA A 112      24.952  82.243  50.550  1.00  8.37           C  
ATOM    853  N   ASP A 113      24.220  82.424  53.485  1.00 19.02           N  
ATOM    854  CA  ASP A 113      24.536  82.799  54.852  1.00 21.28           C  
ATOM    855  C   ASP A 113      24.202  81.654  55.818  1.00 20.43           C  
ATOM    856  O   ASP A 113      24.996  81.323  56.710  1.00 20.53           O  
ATOM    857  CB  ASP A 113      23.788  84.105  55.182  1.00 26.11           C  
ATOM    858  CG  ASP A 113      23.969  84.556  56.618  1.00 32.63           C  
ATOM    859  OD1 ASP A 113      25.071  85.062  56.970  1.00 32.95           O  
ATOM    860  OD2 ASP A 113      22.981  84.426  57.382  1.00 36.69           O  
ATOM    861  N   HIS A 114      23.068  80.997  55.612  1.00 17.12           N  
ATOM    862  CA  HIS A 114      22.692  79.897  56.476  1.00 12.75           C  
ATOM    863  C   HIS A 114      23.652  78.712  56.428  1.00 13.21           C  
ATOM    864  O   HIS A 114      23.768  77.989  57.397  1.00 11.67           O  
ATOM    865  CB  HIS A 114      21.296  79.432  56.126  1.00 15.63           C  
ATOM    866  CG  HIS A 114      20.867  78.201  56.863  1.00 20.30           C  
ATOM    867  ND1 HIS A 114      20.157  78.253  58.044  1.00 22.06           N  
ATOM    868  CD2 HIS A 114      21.036  76.892  56.586  1.00 18.12           C  
ATOM    869  CE1 HIS A 114      19.909  77.025  58.461  1.00 22.99           C  
ATOM    870  NE2 HIS A 114      20.434  76.180  57.597  1.00 23.68           N  
ATOM    871  N   PHE A 115      24.322  78.482  55.299  1.00 12.80           N  
ATOM    872  CA  PHE A 115      25.226  77.350  55.198  1.00 10.26           C  
ATOM    873  C   PHE A 115      26.653  77.770  55.211  1.00 14.13           C  
ATOM    874  O   PHE A 115      27.519  76.941  54.945  1.00 19.89           O  
ATOM    875  CB  PHE A 115      24.974  76.528  53.938  1.00 15.99           C  
ATOM    876  CG  PHE A 115      23.653  75.787  53.941  1.00 12.59           C  
ATOM    877  CD1 PHE A 115      23.471  74.677  54.741  1.00  8.41           C  
ATOM    878  CD2 PHE A 115      22.590  76.227  53.163  1.00  8.57           C  
ATOM    879  CE1 PHE A 115      22.253  74.023  54.770  1.00  7.39           C  
ATOM    880  CE2 PHE A 115      21.360  75.562  53.194  1.00 10.82           C  
ATOM    881  CZ  PHE A 115      21.196  74.472  53.992  1.00  9.69           C  
ATOM    882  N   GLU A 116      26.912  79.046  55.507  1.00 14.03           N  
ATOM    883  CA  GLU A 116      28.280  79.548  55.555  1.00 16.44           C  
ATOM    884  C   GLU A 116      29.137  78.656  56.437  1.00 18.95           C  
ATOM    885  O   GLU A 116      28.711  78.259  57.530  1.00 18.70           O  
ATOM    886  CB  GLU A 116      28.313  80.985  56.072  1.00 21.34           C  
ATOM    887  CG  GLU A 116      29.697  81.606  56.053  1.00 28.18           C  
ATOM    888  CD  GLU A 116      29.681  83.079  56.419  1.00 34.00           C  
ATOM    889  OE1 GLU A 116      28.585  83.637  56.641  1.00 32.89           O  
ATOM    890  OE2 GLU A 116      30.771  83.688  56.479  1.00 37.93           O  
ATOM    891  N   GLY A 117      30.327  78.317  55.940  1.00 19.45           N  
ATOM    892  CA  GLY A 117      31.246  77.460  56.666  1.00 18.62           C  
ATOM    893  C   GLY A 117      30.906  75.986  56.576  1.00 17.70           C  
ATOM    894  O   GLY A 117      31.660  75.162  57.073  1.00 20.05           O  
ATOM    895  N   LYS A 118      29.755  75.642  56.006  1.00 16.99           N  
ATOM    896  CA  LYS A 118      29.388  74.234  55.857  1.00 17.35           C  
ATOM    897  C   LYS A 118      29.536  73.835  54.383  1.00 17.67           C  
ATOM    898  O   LYS A 118      30.145  72.813  54.055  1.00 15.62           O  
ATOM    899  CB  LYS A 118      27.968  74.006  56.347  1.00 20.57           C  
ATOM    900  CG  LYS A 118      27.813  74.385  57.793  1.00 17.23           C  
ATOM    901  CD  LYS A 118      26.518  73.922  58.342  1.00 21.67           C  
ATOM    902  CE  LYS A 118      26.336  74.480  59.747  1.00 31.93           C  
ATOM    903  NZ  LYS A 118      26.529  75.963  59.774  1.00 36.04           N  
ATOM    904  N   VAL A 119      28.972  74.661  53.507  1.00 18.06           N  
ATOM    905  CA  VAL A 119      29.064  74.432  52.076  1.00 12.91           C  
ATOM    906  C   VAL A 119      30.404  74.951  51.599  1.00 15.05           C  
ATOM    907  O   VAL A 119      30.700  76.124  51.769  1.00 19.78           O  
ATOM    908  CB  VAL A 119      27.959  75.160  51.348  1.00 12.58           C  
ATOM    909  CG1 VAL A 119      28.303  75.305  49.889  1.00 16.77           C  
ATOM    910  CG2 VAL A 119      26.678  74.392  51.476  1.00 11.92           C  
ATOM    911  N   ALA A 120      31.216  74.077  51.011  1.00 14.10           N  
ATOM    912  CA  ALA A 120      32.525  74.474  50.492  1.00 11.33           C  
ATOM    913  C   ALA A 120      32.458  75.145  49.105  1.00 15.01           C  
ATOM    914  O   ALA A 120      33.288  76.003  48.789  1.00 14.16           O  
ATOM    915  CB  ALA A 120      33.432  73.281  50.429  1.00 11.49           C  
ATOM    916  N   SER A 121      31.521  74.723  48.257  1.00 13.93           N  
ATOM    917  CA  SER A 121      31.380  75.311  46.928  1.00 12.97           C  
ATOM    918  C   SER A 121      29.922  75.397  46.605  1.00  9.88           C  
ATOM    919  O   SER A 121      29.170  74.524  46.984  1.00  8.98           O  
ATOM    920  CB  SER A 121      32.041  74.459  45.845  1.00 15.66           C  
ATOM    921  OG  SER A 121      33.353  74.055  46.199  1.00 23.66           O  
ATOM    922  N   TRP A 122      29.534  76.455  45.911  1.00  7.64           N  
ATOM    923  CA  TRP A 122      28.149  76.649  45.517  1.00  8.53           C  
ATOM    924  C   TRP A 122      27.983  76.729  44.007  1.00 14.50           C  
ATOM    925  O   TRP A 122      28.824  77.286  43.305  1.00 13.13           O  
ATOM    926  CB  TRP A 122      27.636  78.000  46.003  1.00  8.01           C  
ATOM    927  CG  TRP A 122      26.965  78.005  47.325  1.00 13.43           C  
ATOM    928  CD1 TRP A 122      27.446  78.575  48.478  1.00 13.12           C  
ATOM    929  CD2 TRP A 122      25.699  77.415  47.666  1.00 12.38           C  
ATOM    930  NE1 TRP A 122      26.560  78.371  49.500  1.00 11.67           N  
ATOM    931  CE2 TRP A 122      25.485  77.660  49.037  1.00 16.09           C  
ATOM    932  CE3 TRP A 122      24.733  76.700  46.952  1.00 16.65           C  
ATOM    933  CZ2 TRP A 122      24.336  77.210  49.707  1.00 17.37           C  
ATOM    934  CZ3 TRP A 122      23.588  76.254  47.622  1.00 16.83           C  
ATOM    935  CH2 TRP A 122      23.405  76.514  48.987  1.00 17.31           C  
ATOM    936  N   ASP A 123      26.883  76.166  43.524  1.00 17.36           N  
ATOM    937  CA  ASP A 123      26.520  76.309  42.150  1.00 11.97           C  
ATOM    938  C   ASP A 123      25.707  77.580  42.295  1.00  9.97           C  
ATOM    939  O   ASP A 123      24.581  77.546  42.757  1.00 12.71           O  
ATOM    940  CB  ASP A 123      25.619  75.173  41.703  1.00 13.78           C  
ATOM    941  CG  ASP A 123      26.384  74.026  41.102  1.00 12.02           C  
ATOM    942  OD1 ASP A 123      27.584  74.184  40.803  1.00 15.78           O  
ATOM    943  OD2 ASP A 123      25.778  72.951  40.925  1.00 17.15           O  
ATOM    944  N   VAL A 124      26.333  78.724  42.072  1.00 13.01           N  
ATOM    945  CA  VAL A 124      25.607  79.969  42.198  1.00  9.31           C  
ATOM    946  C   VAL A 124      24.565  80.147  41.088  1.00 15.58           C  
ATOM    947  O   VAL A 124      23.434  80.577  41.351  1.00 17.83           O  
ATOM    948  CB  VAL A 124      26.536  81.185  42.211  1.00 11.98           C  
ATOM    949  CG1 VAL A 124      25.688  82.455  42.210  1.00  6.49           C  
ATOM    950  CG2 VAL A 124      27.447  81.147  43.458  1.00  8.67           C  
ATOM    951  N   VAL A 125      24.975  79.907  39.845  1.00 14.39           N  
ATOM    952  CA  VAL A 125      24.060  80.013  38.718  1.00 15.85           C  
ATOM    953  C   VAL A 125      24.151  78.687  37.982  1.00 15.49           C  
ATOM    954  O   VAL A 125      25.239  78.128  37.760  1.00 14.81           O  
ATOM    955  CB  VAL A 125      24.372  81.209  37.768  1.00 16.87           C  
ATOM    956  CG1 VAL A 125      23.467  81.144  36.532  1.00 14.23           C  
ATOM    957  CG2 VAL A 125      24.110  82.519  38.476  1.00 13.47           C  
ATOM    958  N   ASN A 126      22.994  78.131  37.701  1.00 14.60           N  
ATOM    959  CA  ASN A 126      22.930  76.856  37.028  1.00 12.93           C  
ATOM    960  C   ASN A 126      22.153  77.027  35.738  1.00 13.11           C  
ATOM    961  O   ASN A 126      21.134  77.712  35.729  1.00 11.03           O  
ATOM    962  CB  ASN A 126      22.157  75.898  37.932  1.00 14.30           C  
ATOM    963  CG  ASN A 126      22.268  74.464  37.502  1.00 12.80           C  
ATOM    964  OD1 ASN A 126      23.354  73.972  37.215  1.00 18.42           O  
ATOM    965  ND2 ASN A 126      21.143  73.754  37.524  1.00 12.25           N  
ATOM    966  N   GLU A 127      22.664  76.442  34.653  1.00 10.66           N  
ATOM    967  CA  GLU A 127      21.984  76.446  33.346  1.00 14.55           C  
ATOM    968  C   GLU A 127      21.557  77.773  32.763  1.00 16.87           C  
ATOM    969  O   GLU A 127      20.422  77.930  32.310  1.00 15.93           O  
ATOM    970  CB  GLU A 127      20.782  75.514  33.415  1.00 10.92           C  
ATOM    971  CG  GLU A 127      21.228  74.152  33.894  1.00 11.20           C  
ATOM    972  CD  GLU A 127      20.138  73.144  33.936  1.00 16.66           C  
ATOM    973  OE1 GLU A 127      18.946  73.510  33.743  1.00 16.84           O  
ATOM    974  OE2 GLU A 127      20.489  71.974  34.173  1.00 15.68           O  
ATOM    975  N   ALA A 128      22.496  78.702  32.686  1.00 17.49           N  
ATOM    976  CA  ALA A 128      22.202  80.027  32.165  1.00 17.72           C  
ATOM    977  C   ALA A 128      22.210  80.077  30.625  1.00 18.46           C  
ATOM    978  O   ALA A 128      21.534  80.913  30.020  1.00 14.27           O  
ATOM    979  CB  ALA A 128      23.220  81.031  32.727  1.00 17.76           C  
ATOM    980  N   PHE A 129      22.968  79.185  29.996  1.00 16.78           N  
ATOM    981  CA  PHE A 129      23.067  79.189  28.548  1.00 20.52           C  
ATOM    982  C   PHE A 129      22.123  78.308  27.746  1.00 22.69           C  
ATOM    983  O   PHE A 129      21.561  77.343  28.245  1.00 22.10           O  
ATOM    984  CB  PHE A 129      24.505  78.938  28.145  1.00 19.26           C  
ATOM    985  CG  PHE A 129      25.431  80.000  28.622  1.00 19.25           C  
ATOM    986  CD1 PHE A 129      25.612  81.157  27.888  1.00 19.32           C  
ATOM    987  CD2 PHE A 129      26.089  79.863  29.830  1.00 16.97           C  
ATOM    988  CE1 PHE A 129      26.441  82.158  28.355  1.00 19.53           C  
ATOM    989  CE2 PHE A 129      26.913  80.851  30.302  1.00 17.49           C  
ATOM    990  CZ  PHE A 129      27.089  82.008  29.562  1.00 20.43           C  
ATOM    991  N   ALA A 130      21.904  78.716  26.506  1.00 24.73           N  
ATOM    992  CA  ALA A 130      21.045  78.001  25.567  1.00 24.89           C  
ATOM    993  C   ALA A 130      21.894  77.021  24.748  1.00 25.93           C  
ATOM    994  O   ALA A 130      23.081  77.270  24.485  1.00 25.62           O  
ATOM    995  CB  ALA A 130      20.375  79.003  24.630  1.00 19.58           C  
ATOM    996  N   ASP A 131      21.316  75.875  24.404  1.00 30.36           N  
ATOM    997  CA  ASP A 131      22.027  74.901  23.580  1.00 31.71           C  
ATOM    998  C   ASP A 131      22.167  75.609  22.222  1.00 32.87           C  
ATOM    999  O   ASP A 131      21.212  76.219  21.715  1.00 29.30           O  
ATOM   1000  CB  ASP A 131      21.209  73.614  23.442  1.00 37.25           C  
ATOM   1001  CG  ASP A 131      21.142  72.816  24.738  1.00 41.21           C  
ATOM   1002  OD1 ASP A 131      22.151  72.150  25.055  1.00 44.57           O  
ATOM   1003  OD2 ASP A 131      20.090  72.846  25.426  1.00 42.60           O  
ATOM   1004  N   GLY A 132      23.369  75.590  21.669  1.00 31.99           N  
ATOM   1005  CA  GLY A 132      23.564  76.284  20.417  1.00 36.20           C  
ATOM   1006  C   GLY A 132      24.134  77.684  20.611  1.00 35.07           C  
ATOM   1007  O   GLY A 132      24.285  78.434  19.646  1.00 37.26           O  
ATOM   1008  N   GLY A 133      24.503  78.027  21.840  1.00 33.51           N  
ATOM   1009  CA  GLY A 133      25.079  79.330  22.084  1.00 30.31           C  
ATOM   1010  C   GLY A 133      24.020  80.319  22.498  1.00 29.49           C  
ATOM   1011  O   GLY A 133      22.837  80.159  22.193  1.00 30.94           O  
ATOM   1012  N   GLY A 134      24.458  81.348  23.207  1.00 29.50           N  
ATOM   1013  CA  GLY A 134      23.547  82.370  23.678  1.00 28.53           C  
ATOM   1014  C   GLY A 134      23.021  82.109  25.079  1.00 27.54           C  
ATOM   1015  O   GLY A 134      23.427  81.136  25.727  1.00 27.54           O  
ATOM   1016  N   ARG A 135      22.142  82.998  25.550  1.00 26.38           N  
ATOM   1017  CA  ARG A 135      21.528  82.897  26.878  1.00 25.41           C  
ATOM   1018  C   ARG A 135      20.236  82.100  26.778  1.00 27.13           C  
ATOM   1019  O   ARG A 135      19.562  82.103  25.737  1.00 29.94           O  
ATOM   1020  CB  ARG A 135      21.197  84.288  27.443  1.00 21.83           C  
ATOM   1021  CG  ARG A 135      22.382  85.174  27.720  1.00 19.79           C  
ATOM   1022  CD  ARG A 135      23.247  84.571  28.791  1.00 20.09           C  
ATOM   1023  NE  ARG A 135      24.349  85.441  29.194  1.00 21.55           N  
ATOM   1024  CZ  ARG A 135      24.317  86.263  30.239  1.00 20.69           C  
ATOM   1025  NH1 ARG A 135      23.240  86.348  31.004  1.00 15.20           N  
ATOM   1026  NH2 ARG A 135      25.383  86.989  30.527  1.00 27.56           N  
ATOM   1027  N   ARG A 136      19.894  81.422  27.861  1.00 25.47           N  
ATOM   1028  CA  ARG A 136      18.679  80.640  27.926  1.00 26.52           C  
ATOM   1029  C   ARG A 136      17.511  81.616  27.821  1.00 30.96           C  
ATOM   1030  O   ARG A 136      17.433  82.575  28.576  1.00 30.75           O  
ATOM   1031  CB  ARG A 136      18.629  79.882  29.246  1.00 24.25           C  
ATOM   1032  CG  ARG A 136      17.278  79.378  29.571  1.00 21.45           C  
ATOM   1033  CD  ARG A 136      17.338  78.423  30.701  1.00 21.93           C  
ATOM   1034  NE  ARG A 136      18.266  77.326  30.456  1.00 20.61           N  
ATOM   1035  CZ  ARG A 136      17.933  76.168  29.902  1.00 22.16           C  
ATOM   1036  NH1 ARG A 136      16.688  75.941  29.499  1.00 21.65           N  
ATOM   1037  NH2 ARG A 136      18.813  75.189  29.885  1.00 18.18           N  
ATOM   1038  N   GLN A 137      16.611  81.372  26.877  1.00 35.02           N  
ATOM   1039  CA  GLN A 137      15.474  82.260  26.663  1.00 39.60           C  
ATOM   1040  C   GLN A 137      14.303  82.014  27.605  1.00 39.87           C  
ATOM   1041  O   GLN A 137      13.640  82.962  28.028  1.00 40.89           O  
ATOM   1042  CB  GLN A 137      15.003  82.168  25.212  1.00 44.59           C  
ATOM   1043  CG  GLN A 137      16.147  82.076  24.182  1.00 56.50           C  
ATOM   1044  CD  GLN A 137      16.673  83.434  23.709  1.00 62.25           C  
ATOM   1045  OE1 GLN A 137      16.174  83.992  22.716  1.00 66.01           O  
ATOM   1046  NE2 GLN A 137      17.711  83.946  24.379  1.00 61.38           N  
ATOM   1047  N   ASP A 138      14.039  80.749  27.934  1.00 39.22           N  
ATOM   1048  CA  ASP A 138      12.933  80.408  28.834  1.00 35.67           C  
ATOM   1049  C   ASP A 138      13.222  80.610  30.327  1.00 34.17           C  
ATOM   1050  O   ASP A 138      12.520  80.058  31.173  1.00 36.88           O  
ATOM   1051  CB  ASP A 138      12.438  78.974  28.582  1.00 38.61           C  
ATOM   1052  CG  ASP A 138      13.466  77.899  28.957  1.00 41.71           C  
ATOM   1053  OD1 ASP A 138      14.664  78.212  29.097  1.00 42.64           O  
ATOM   1054  OD2 ASP A 138      13.066  76.721  29.114  1.00 42.24           O  
ATOM   1055  N   SER A 139      14.250  81.382  30.661  1.00 29.00           N  
ATOM   1056  CA  SER A 139      14.560  81.626  32.062  1.00 26.68           C  
ATOM   1057  C   SER A 139      13.892  82.884  32.579  1.00 25.74           C  
ATOM   1058  O   SER A 139      14.052  83.962  32.012  1.00 27.94           O  
ATOM   1059  CB  SER A 139      16.059  81.752  32.279  1.00 23.60           C  
ATOM   1060  OG  SER A 139      16.311  82.348  33.543  1.00 23.55           O  
ATOM   1061  N   ALA A 140      13.223  82.772  33.713  1.00 23.80           N  
ATOM   1062  CA  ALA A 140      12.566  83.928  34.301  1.00 23.01           C  
ATOM   1063  C   ALA A 140      13.609  84.952  34.709  1.00 23.65           C  
ATOM   1064  O   ALA A 140      13.347  86.159  34.679  1.00 24.58           O  
ATOM   1065  CB  ALA A 140      11.759  83.513  35.498  1.00 20.46           C  
ATOM   1066  N   PHE A 141      14.801  84.470  35.061  1.00 20.71           N  
ATOM   1067  CA  PHE A 141      15.872  85.353  35.479  1.00 22.28           C  
ATOM   1068  C   PHE A 141      16.364  86.188  34.300  1.00 21.92           C  
ATOM   1069  O   PHE A 141      16.488  87.393  34.405  1.00 20.89           O  
ATOM   1070  CB  PHE A 141      17.014  84.552  36.132  1.00 20.37           C  
ATOM   1071  CG  PHE A 141      16.616  83.888  37.448  1.00 21.85           C  
ATOM   1072  CD1 PHE A 141      16.558  84.626  38.626  1.00 23.17           C  
ATOM   1073  CD2 PHE A 141      16.206  82.554  37.478  1.00 18.25           C  
ATOM   1074  CE1 PHE A 141      16.083  84.046  39.819  1.00 24.53           C  
ATOM   1075  CE2 PHE A 141      15.730  81.961  38.649  1.00 20.91           C  
ATOM   1076  CZ  PHE A 141      15.664  82.703  39.824  1.00 22.48           C  
ATOM   1077  N   GLN A 142      16.554  85.539  33.157  1.00 26.66           N  
ATOM   1078  CA  GLN A 142      17.025  86.195  31.927  1.00 26.15           C  
ATOM   1079  C   GLN A 142      15.987  87.176  31.426  1.00 24.89           C  
ATOM   1080  O   GLN A 142      16.313  88.304  31.101  1.00 27.29           O  
ATOM   1081  CB  GLN A 142      17.290  85.153  30.827  1.00 24.34           C  
ATOM   1082  CG  GLN A 142      17.835  85.721  29.524  1.00 22.96           C  
ATOM   1083  CD  GLN A 142      19.249  86.249  29.667  1.00 24.49           C  
ATOM   1084  OE1 GLN A 142      20.115  85.590  30.259  1.00 19.85           O  
ATOM   1085  NE2 GLN A 142      19.503  87.436  29.102  1.00 19.82           N  
ATOM   1086  N   GLN A 143      14.735  86.733  31.380  1.00 25.40           N  
ATOM   1087  CA  GLN A 143      13.627  87.563  30.905  1.00 27.96           C  
ATOM   1088  C   GLN A 143      13.398  88.818  31.724  1.00 30.52           C  
ATOM   1089  O   GLN A 143      13.252  89.914  31.184  1.00 31.09           O  
ATOM   1090  CB  GLN A 143      12.319  86.774  30.902  1.00 29.66           C  
ATOM   1091  CG  GLN A 143      12.229  85.675  29.858  1.00 31.95           C  
ATOM   1092  CD  GLN A 143      11.110  84.686  30.150  1.00 33.92           C  
ATOM   1093  OE1 GLN A 143      10.187  84.966  30.926  1.00 39.50           O  
ATOM   1094  NE2 GLN A 143      11.198  83.512  29.543  1.00 37.43           N  
ATOM   1095  N   LYS A 144      13.360  88.658  33.036  1.00 29.19           N  
ATOM   1096  CA  LYS A 144      13.096  89.787  33.899  1.00 31.30           C  
ATOM   1097  C   LYS A 144      14.279  90.677  34.242  1.00 30.51           C  
ATOM   1098  O   LYS A 144      14.105  91.870  34.508  1.00 33.55           O  
ATOM   1099  CB  LYS A 144      12.411  89.300  35.170  1.00 29.69           C  
ATOM   1100  CG  LYS A 144      11.143  88.592  34.879  1.00 30.67           C  
ATOM   1101  CD  LYS A 144      10.561  88.048  36.117  1.00 31.00           C  
ATOM   1102  CE  LYS A 144       9.226  87.469  35.791  1.00 34.99           C  
ATOM   1103  NZ  LYS A 144       8.762  86.686  36.940  1.00 41.49           N  
ATOM   1104  N   LEU A 145      15.480  90.124  34.217  1.00 29.20           N  
ATOM   1105  CA  LEU A 145      16.629  90.919  34.593  1.00 27.11           C  
ATOM   1106  C   LEU A 145      17.626  91.133  33.457  1.00 27.02           C  
ATOM   1107  O   LEU A 145      18.468  92.031  33.515  1.00 26.57           O  
ATOM   1108  CB  LEU A 145      17.301  90.278  35.822  1.00 27.36           C  
ATOM   1109  CG  LEU A 145      16.383  90.037  37.023  1.00 25.58           C  
ATOM   1110  CD1 LEU A 145      17.104  89.291  38.128  1.00 25.51           C  
ATOM   1111  CD2 LEU A 145      15.844  91.372  37.520  1.00 29.80           C  
ATOM   1112  N   GLY A 146      17.527  90.327  32.410  1.00 24.31           N  
ATOM   1113  CA  GLY A 146      18.461  90.498  31.329  1.00 23.16           C  
ATOM   1114  C   GLY A 146      19.803  89.937  31.703  1.00 22.39           C  
ATOM   1115  O   GLY A 146      19.986  89.365  32.773  1.00 25.53           O  
ATOM   1116  N   ASN A 147      20.773  90.211  30.851  1.00 22.47           N  
ATOM   1117  CA  ASN A 147      22.131  89.702  30.991  1.00 24.47           C  
ATOM   1118  C   ASN A 147      22.898  89.896  32.301  1.00 23.85           C  
ATOM   1119  O   ASN A 147      23.820  89.126  32.593  1.00 21.19           O  
ATOM   1120  CB  ASN A 147      22.999  90.250  29.855  1.00 26.45           C  
ATOM   1121  CG  ASN A 147      22.474  89.885  28.469  1.00 27.46           C  
ATOM   1122  OD1 ASN A 147      21.728  88.925  28.304  1.00 28.99           O  
ATOM   1123  ND2 ASN A 147      22.864  90.663  27.472  1.00 26.33           N  
ATOM   1124  N   GLY A 148      22.560  90.930  33.062  1.00 24.59           N  
ATOM   1125  CA  GLY A 148      23.295  91.213  34.289  1.00 26.79           C  
ATOM   1126  C   GLY A 148      23.011  90.415  35.551  1.00 26.75           C  
ATOM   1127  O   GLY A 148      23.747  90.524  36.540  1.00 26.98           O  
ATOM   1128  N   TYR A 149      21.977  89.588  35.527  1.00 24.76           N  
ATOM   1129  CA  TYR A 149      21.635  88.826  36.706  1.00 23.58           C  
ATOM   1130  C   TYR A 149      22.744  87.893  37.179  1.00 22.79           C  
ATOM   1131  O   TYR A 149      22.965  87.757  38.377  1.00 25.72           O  
ATOM   1132  CB  TYR A 149      20.324  88.084  36.505  1.00 18.08           C  
ATOM   1133  CG  TYR A 149      20.454  86.766  35.803  1.00 23.29           C  
ATOM   1134  CD1 TYR A 149      20.741  85.610  36.527  1.00 22.02           C  
ATOM   1135  CD2 TYR A 149      20.272  86.659  34.424  1.00 18.52           C  
ATOM   1136  CE1 TYR A 149      20.849  84.391  35.911  1.00 21.70           C  
ATOM   1137  CE2 TYR A 149      20.377  85.429  33.793  1.00 23.28           C  
ATOM   1138  CZ  TYR A 149      20.659  84.288  34.550  1.00 22.01           C  
ATOM   1139  OH  TYR A 149      20.699  83.020  33.980  1.00 18.56           O  
ATOM   1140  N   ILE A 150      23.445  87.261  36.254  1.00 20.69           N  
ATOM   1141  CA  ILE A 150      24.513  86.352  36.632  1.00 20.79           C  
ATOM   1142  C   ILE A 150      25.506  87.065  37.537  1.00 23.36           C  
ATOM   1143  O   ILE A 150      25.841  86.573  38.631  1.00 21.17           O  
ATOM   1144  CB  ILE A 150      25.212  85.793  35.396  1.00 20.41           C  
ATOM   1145  CG1 ILE A 150      24.234  84.907  34.633  1.00 22.11           C  
ATOM   1146  CG2 ILE A 150      26.476  85.011  35.767  1.00 22.90           C  
ATOM   1147  CD1 ILE A 150      24.881  84.137  33.486  1.00 24.86           C  
ATOM   1148  N   GLU A 151      25.936  88.244  37.105  1.00 22.10           N  
ATOM   1149  CA  GLU A 151      26.867  89.038  37.885  1.00 22.04           C  
ATOM   1150  C   GLU A 151      26.267  89.436  39.242  1.00 21.85           C  
ATOM   1151  O   GLU A 151      26.942  89.349  40.271  1.00 24.77           O  
ATOM   1152  CB  GLU A 151      27.283  90.280  37.113  1.00 23.96           C  
ATOM   1153  CG  GLU A 151      28.470  90.988  37.719  1.00 28.22           C  
ATOM   1154  CD  GLU A 151      28.942  92.175  36.909  1.00 34.05           C  
ATOM   1155  OE1 GLU A 151      28.604  92.271  35.702  1.00 37.59           O  
ATOM   1156  OE2 GLU A 151      29.661  93.015  37.485  1.00 35.19           O  
ATOM   1157  N   THR A 152      25.015  89.874  39.258  1.00 20.39           N  
ATOM   1158  CA  THR A 152      24.388  90.240  40.519  1.00 23.49           C  
ATOM   1159  C   THR A 152      24.447  89.055  41.498  1.00 24.93           C  
ATOM   1160  O   THR A 152      24.975  89.188  42.595  1.00 25.99           O  
ATOM   1161  CB  THR A 152      22.932  90.677  40.306  1.00 25.83           C  
ATOM   1162  OG1 THR A 152      22.909  91.771  39.382  1.00 25.81           O  
ATOM   1163  CG2 THR A 152      22.311  91.135  41.611  1.00 24.38           C  
ATOM   1164  N   ALA A 153      23.973  87.887  41.065  1.00 23.20           N  
ATOM   1165  CA  ALA A 153      23.975  86.664  41.874  1.00 20.30           C  
ATOM   1166  C   ALA A 153      25.343  86.305  42.487  1.00 19.65           C  
ATOM   1167  O   ALA A 153      25.433  85.986  43.682  1.00 17.26           O  
ATOM   1168  CB  ALA A 153      23.439  85.484  41.043  1.00 20.78           C  
ATOM   1169  N   PHE A 154      26.402  86.375  41.689  1.00 15.92           N  
ATOM   1170  CA  PHE A 154      27.744  86.051  42.173  1.00 16.65           C  
ATOM   1171  C   PHE A 154      28.270  87.059  43.192  1.00 20.94           C  
ATOM   1172  O   PHE A 154      28.958  86.681  44.146  1.00 20.44           O  
ATOM   1173  CB  PHE A 154      28.739  85.906  41.009  1.00 13.23           C  
ATOM   1174  CG  PHE A 154      28.738  84.531  40.373  1.00 13.87           C  
ATOM   1175  CD1 PHE A 154      27.860  84.212  39.344  1.00 10.34           C  
ATOM   1176  CD2 PHE A 154      29.622  83.557  40.808  1.00 13.67           C  
ATOM   1177  CE1 PHE A 154      27.869  82.938  38.764  1.00 10.93           C  
ATOM   1178  CE2 PHE A 154      29.638  82.282  40.235  1.00 12.91           C  
ATOM   1179  CZ  PHE A 154      28.755  81.974  39.210  1.00  9.51           C  
ATOM   1180  N   ARG A 155      27.978  88.343  42.991  1.00 23.05           N  
ATOM   1181  CA  ARG A 155      28.434  89.361  43.924  1.00 21.15           C  
ATOM   1182  C   ARG A 155      27.655  89.262  45.233  1.00 21.10           C  
ATOM   1183  O   ARG A 155      28.226  89.436  46.316  1.00 24.31           O  
ATOM   1184  CB  ARG A 155      28.319  90.762  43.310  1.00 22.65           C  
ATOM   1185  CG  ARG A 155      29.294  91.017  42.161  1.00 25.17           C  
ATOM   1186  CD  ARG A 155      29.407  92.501  41.828  1.00 29.04           C  
ATOM   1187  NE  ARG A 155      30.235  92.736  40.640  1.00 32.71           N  
ATOM   1188  CZ  ARG A 155      31.549  92.947  40.650  1.00 36.34           C  
ATOM   1189  NH1 ARG A 155      32.223  92.968  41.795  1.00 39.21           N  
ATOM   1190  NH2 ARG A 155      32.205  93.108  39.507  1.00 38.19           N  
ATOM   1191  N   ALA A 156      26.370  88.949  45.151  1.00 19.47           N  
ATOM   1192  CA  ALA A 156      25.555  88.809  46.349  1.00 18.35           C  
ATOM   1193  C   ALA A 156      26.081  87.608  47.121  1.00 19.93           C  
ATOM   1194  O   ALA A 156      26.219  87.662  48.337  1.00 19.20           O  
ATOM   1195  CB  ALA A 156      24.098  88.615  45.993  1.00 15.34           C  
ATOM   1196  N   ALA A 157      26.416  86.538  46.409  1.00 19.11           N  
ATOM   1197  CA  ALA A 157      26.938  85.337  47.051  1.00 18.06           C  
ATOM   1198  C   ALA A 157      28.304  85.531  47.713  1.00 16.91           C  
ATOM   1199  O   ALA A 157      28.483  85.087  48.826  1.00 20.70           O  
ATOM   1200  CB  ALA A 157      26.969  84.147  46.072  1.00 14.89           C  
ATOM   1201  N   ARG A 158      29.256  86.191  47.064  1.00 17.17           N  
ATOM   1202  CA  ARG A 158      30.577  86.397  47.656  1.00 19.08           C  
ATOM   1203  C   ARG A 158      30.451  87.228  48.919  1.00 22.37           C  
ATOM   1204  O   ARG A 158      31.209  87.077  49.867  1.00 23.16           O  
ATOM   1205  CB  ARG A 158      31.493  87.145  46.689  1.00 19.74           C  
ATOM   1206  CG  ARG A 158      32.799  87.637  47.310  1.00 20.64           C  
ATOM   1207  CD  ARG A 158      33.881  86.567  47.337  1.00 22.56           C  
ATOM   1208  NE  ARG A 158      33.383  85.373  47.990  1.00 28.04           N  
ATOM   1209  CZ  ARG A 158      33.588  84.129  47.567  1.00 26.21           C  
ATOM   1210  NH1 ARG A 158      34.317  83.873  46.480  1.00 24.02           N  
ATOM   1211  NH2 ARG A 158      32.970  83.147  48.194  1.00 24.04           N  
ATOM   1212  N   ALA A 159      29.494  88.132  48.907  1.00 20.67           N  
ATOM   1213  CA  ALA A 159      29.284  88.996  50.041  1.00 25.14           C  
ATOM   1214  C   ALA A 159      28.620  88.273  51.219  1.00 27.12           C  
ATOM   1215  O   ALA A 159      28.833  88.655  52.365  1.00 30.40           O  
ATOM   1216  CB  ALA A 159      28.457  90.194  49.617  1.00 25.95           C  
ATOM   1217  N   ALA A 160      27.807  87.249  50.952  1.00 24.12           N  
ATOM   1218  CA  ALA A 160      27.138  86.532  52.034  1.00 21.19           C  
ATOM   1219  C   ALA A 160      28.011  85.424  52.611  1.00 23.21           C  
ATOM   1220  O   ALA A 160      27.881  85.075  53.792  1.00 23.18           O  
ATOM   1221  CB  ALA A 160      25.781  85.980  51.579  1.00 20.79           C  
ATOM   1222  N   ASP A 161      28.898  84.884  51.774  1.00 19.92           N  
ATOM   1223  CA  ASP A 161      29.809  83.823  52.164  1.00 19.81           C  
ATOM   1224  C   ASP A 161      31.126  84.135  51.473  1.00 20.64           C  
ATOM   1225  O   ASP A 161      31.390  83.681  50.383  1.00 23.29           O  
ATOM   1226  CB  ASP A 161      29.271  82.472  51.716  1.00 14.36           C  
ATOM   1227  CG  ASP A 161      30.060  81.334  52.272  1.00 16.00           C  
ATOM   1228  OD1 ASP A 161      31.237  81.535  52.583  1.00 18.23           O  
ATOM   1229  OD2 ASP A 161      29.521  80.227  52.403  1.00 22.18           O  
ATOM   1230  N   PRO A 162      32.013  84.854  52.163  1.00 21.37           N  
ATOM   1231  CA  PRO A 162      33.325  85.263  51.661  1.00 22.05           C  
ATOM   1232  C   PRO A 162      34.338  84.195  51.274  1.00 21.54           C  
ATOM   1233  O   PRO A 162      35.348  84.528  50.651  1.00 23.68           O  
ATOM   1234  CB  PRO A 162      33.877  86.117  52.813  1.00 24.00           C  
ATOM   1235  CG  PRO A 162      32.655  86.535  53.571  1.00 25.92           C  
ATOM   1236  CD  PRO A 162      31.826  85.297  53.543  1.00 22.91           C  
ATOM   1237  N   THR A 163      34.139  82.944  51.685  1.00 23.04           N  
ATOM   1238  CA  THR A 163      35.115  81.906  51.353  1.00 24.25           C  
ATOM   1239  C   THR A 163      34.648  80.713  50.527  1.00 23.73           C  
ATOM   1240  O   THR A 163      35.483  79.913  50.092  1.00 27.11           O  
ATOM   1241  CB  THR A 163      35.782  81.305  52.600  1.00 25.21           C  
ATOM   1242  OG1 THR A 163      34.767  80.847  53.497  1.00 29.13           O  
ATOM   1243  CG2 THR A 163      36.697  82.323  53.281  1.00 25.37           C  
ATOM   1244  N   ALA A 164      33.340  80.533  50.376  1.00 18.65           N  
ATOM   1245  CA  ALA A 164      32.847  79.413  49.573  1.00 19.50           C  
ATOM   1246  C   ALA A 164      33.330  79.622  48.136  1.00 16.41           C  
ATOM   1247  O   ALA A 164      33.499  80.750  47.718  1.00 18.63           O  
ATOM   1248  CB  ALA A 164      31.306  79.374  49.617  1.00 14.51           C  
ATOM   1249  N   LYS A 165      33.652  78.556  47.412  1.00 19.96           N  
ATOM   1250  CA  LYS A 165      34.065  78.681  46.003  1.00 15.65           C  
ATOM   1251  C   LYS A 165      32.745  78.841  45.246  1.00 13.89           C  
ATOM   1252  O   LYS A 165      31.805  78.085  45.470  1.00 15.77           O  
ATOM   1253  CB  LYS A 165      34.790  77.418  45.558  1.00 18.17           C  
ATOM   1254  CG  LYS A 165      36.087  77.180  46.307  1.00 26.45           C  
ATOM   1255  CD  LYS A 165      37.200  78.097  45.786  1.00 37.22           C  
ATOM   1256  CE  LYS A 165      38.402  78.212  46.748  1.00 40.34           C  
ATOM   1257  NZ  LYS A 165      38.214  79.248  47.840  1.00 46.62           N  
ATOM   1258  N   LEU A 166      32.640  79.888  44.445  1.00 13.04           N  
ATOM   1259  CA  LEU A 166      31.420  80.179  43.703  1.00 12.50           C  
ATOM   1260  C   LEU A 166      31.517  79.678  42.249  1.00 15.75           C  
ATOM   1261  O   LEU A 166      32.322  80.172  41.460  1.00 18.35           O  
ATOM   1262  CB  LEU A 166      31.175  81.683  43.731  1.00 10.56           C  
ATOM   1263  CG  LEU A 166      31.265  82.270  45.140  1.00 10.74           C  
ATOM   1264  CD1 LEU A 166      30.716  83.684  45.149  1.00 13.31           C  
ATOM   1265  CD2 LEU A 166      30.435  81.391  46.089  1.00 12.37           C  
ATOM   1266  N   CYS A 167      30.709  78.691  41.896  1.00 12.83           N  
ATOM   1267  CA  CYS A 167      30.737  78.149  40.535  1.00 15.33           C  
ATOM   1268  C   CYS A 167      29.511  78.431  39.663  1.00 15.02           C  
ATOM   1269  O   CYS A 167      28.473  78.844  40.151  1.00 16.03           O  
ATOM   1270  CB  CYS A 167      30.904  76.620  40.559  1.00 11.90           C  
ATOM   1271  SG  CYS A 167      32.032  75.863  41.776  1.00 14.59           S  
ATOM   1272  N   ILE A 168      29.672  78.241  38.352  1.00 15.75           N  
ATOM   1273  CA  ILE A 168      28.591  78.366  37.369  1.00 14.84           C  
ATOM   1274  C   ILE A 168      28.583  76.946  36.784  1.00 13.25           C  
ATOM   1275  O   ILE A 168      29.637  76.340  36.558  1.00 13.34           O  
ATOM   1276  CB  ILE A 168      28.837  79.494  36.314  1.00 15.40           C  
ATOM   1277  CG1 ILE A 168      27.555  79.697  35.474  1.00 15.81           C  
ATOM   1278  CG2 ILE A 168      30.105  79.209  35.486  1.00 14.23           C  
ATOM   1279  CD1 ILE A 168      27.500  81.008  34.691  1.00 18.45           C  
ATOM   1280  N   ASN A 169      27.398  76.372  36.678  1.00 16.14           N  
ATOM   1281  CA  ASN A 169      27.259  74.993  36.222  1.00 13.05           C  
ATOM   1282  C   ASN A 169      26.354  74.860  34.987  1.00 13.52           C  
ATOM   1283  O   ASN A 169      25.400  75.630  34.819  1.00 15.97           O  
ATOM   1284  CB  ASN A 169      26.648  74.277  37.420  1.00 10.88           C  
ATOM   1285  CG  ASN A 169      26.587  72.792  37.280  1.00  9.46           C  
ATOM   1286  OD1 ASN A 169      27.581  72.149  37.003  1.00 10.48           O  
ATOM   1287  ND2 ASN A 169      25.417  72.221  37.556  1.00 11.09           N  
ATOM   1288  N   ASP A 170      26.658  73.908  34.104  1.00 16.91           N  
ATOM   1289  CA  ASP A 170      25.810  73.671  32.925  1.00 16.61           C  
ATOM   1290  C   ASP A 170      26.022  72.288  32.303  1.00 17.74           C  
ATOM   1291  O   ASP A 170      26.927  71.563  32.702  1.00 20.55           O  
ATOM   1292  CB  ASP A 170      26.013  74.755  31.860  1.00 16.70           C  
ATOM   1293  CG  ASP A 170      24.703  75.211  31.225  1.00 15.07           C  
ATOM   1294  OD1 ASP A 170      23.773  74.382  31.033  1.00 15.65           O  
ATOM   1295  OD2 ASP A 170      24.594  76.418  30.925  1.00 18.78           O  
ATOM   1296  N   TYR A 171      25.143  71.900  31.377  1.00 19.33           N  
ATOM   1297  CA  TYR A 171      25.234  70.614  30.691  1.00 17.18           C  
ATOM   1298  C   TYR A 171      25.446  70.927  29.214  1.00 20.75           C  
ATOM   1299  O   TYR A 171      25.210  72.053  28.770  1.00 22.32           O  
ATOM   1300  CB  TYR A 171      23.953  69.792  30.880  1.00 14.07           C  
ATOM   1301  CG  TYR A 171      22.693  70.451  30.351  1.00 15.31           C  
ATOM   1302  CD1 TYR A 171      21.962  71.327  31.133  1.00 11.48           C  
ATOM   1303  CD2 TYR A 171      22.208  70.161  29.057  1.00 18.90           C  
ATOM   1304  CE1 TYR A 171      20.780  71.911  30.651  1.00 13.55           C  
ATOM   1305  CE2 TYR A 171      21.026  70.744  28.558  1.00 11.33           C  
ATOM   1306  CZ  TYR A 171      20.318  71.613  29.364  1.00 14.67           C  
ATOM   1307  OH  TYR A 171      19.172  72.211  28.905  1.00 20.55           O  
ATOM   1308  N   ASN A 172      25.862  69.925  28.451  1.00 19.08           N  
ATOM   1309  CA  ASN A 172      26.123  70.109  27.032  1.00 22.30           C  
ATOM   1310  C   ASN A 172      27.110  71.209  26.783  1.00 17.41           C  
ATOM   1311  O   ASN A 172      26.949  71.987  25.849  1.00 17.14           O  
ATOM   1312  CB  ASN A 172      24.850  70.388  26.255  1.00 23.65           C  
ATOM   1313  CG  ASN A 172      24.006  69.164  26.102  1.00 31.12           C  
ATOM   1314  OD1 ASN A 172      24.482  68.027  26.283  1.00 32.29           O  
ATOM   1315  ND2 ASN A 172      22.736  69.370  25.778  1.00 33.16           N  
ATOM   1316  N   VAL A 173      28.113  71.274  27.649  1.00 13.52           N  
ATOM   1317  CA  VAL A 173      29.188  72.228  27.553  1.00  9.41           C  
ATOM   1318  C   VAL A 173      30.439  71.405  27.791  1.00  9.86           C  
ATOM   1319  O   VAL A 173      31.517  71.947  28.049  1.00 15.26           O  
ATOM   1320  CB  VAL A 173      29.068  73.337  28.638  1.00 13.66           C  
ATOM   1321  CG1 VAL A 173      27.911  74.285  28.325  1.00 11.57           C  
ATOM   1322  CG2 VAL A 173      28.862  72.709  30.040  1.00 14.01           C  
ATOM   1323  N   GLU A 174      30.308  70.078  27.678  1.00 13.78           N  
ATOM   1324  CA  GLU A 174      31.437  69.170  27.937  1.00 17.25           C  
ATOM   1325  C   GLU A 174      32.462  69.206  26.839  1.00 20.19           C  
ATOM   1326  O   GLU A 174      33.645  69.003  27.085  1.00 22.21           O  
ATOM   1327  CB  GLU A 174      30.988  67.722  28.164  1.00 15.58           C  
ATOM   1328  CG  GLU A 174      30.280  67.462  29.498  1.00 19.51           C  
ATOM   1329  CD  GLU A 174      28.848  67.985  29.510  1.00 24.91           C  
ATOM   1330  OE1 GLU A 174      28.199  67.922  28.444  1.00 22.29           O  
ATOM   1331  OE2 GLU A 174      28.364  68.465  30.566  1.00 24.63           O  
ATOM   1332  N   GLY A 175      32.000  69.449  25.620  1.00 21.19           N  
ATOM   1333  CA  GLY A 175      32.904  69.509  24.489  1.00 21.70           C  
ATOM   1334  C   GLY A 175      32.884  70.898  23.917  1.00 21.24           C  
ATOM   1335  O   GLY A 175      32.114  71.741  24.361  1.00 22.26           O  
ATOM   1336  N   ILE A 176      33.746  71.155  22.947  1.00 21.26           N  
ATOM   1337  CA  ILE A 176      33.798  72.465  22.341  1.00 22.56           C  
ATOM   1338  C   ILE A 176      32.640  72.586  21.388  1.00 20.80           C  
ATOM   1339  O   ILE A 176      32.453  71.730  20.528  1.00 21.54           O  
ATOM   1340  CB  ILE A 176      35.123  72.673  21.629  1.00 27.13           C  
ATOM   1341  CG1 ILE A 176      36.238  72.691  22.670  1.00 31.53           C  
ATOM   1342  CG2 ILE A 176      35.113  73.981  20.874  1.00 26.11           C  
ATOM   1343  CD1 ILE A 176      37.647  72.737  22.095  1.00 38.55           C  
ATOM   1344  N   ASN A 177      31.836  73.621  21.595  1.00 18.11           N  
ATOM   1345  CA  ASN A 177      30.653  73.889  20.790  1.00 18.23           C  
ATOM   1346  C   ASN A 177      30.162  75.285  21.084  1.00 20.06           C  
ATOM   1347  O   ASN A 177      30.774  76.012  21.868  1.00 21.88           O  
ATOM   1348  CB  ASN A 177      29.533  72.868  21.056  1.00 19.90           C  
ATOM   1349  CG  ASN A 177      29.273  72.633  22.543  1.00 23.31           C  
ATOM   1350  OD1 ASN A 177      29.467  71.532  23.041  1.00 22.79           O  
ATOM   1351  ND2 ASN A 177      28.834  73.665  23.249  1.00 19.96           N  
ATOM   1352  N   ALA A 178      29.021  75.650  20.521  1.00 18.82           N  
ATOM   1353  CA  ALA A 178      28.496  76.997  20.704  1.00 21.27           C  
ATOM   1354  C   ALA A 178      28.042  77.321  22.107  1.00 24.98           C  
ATOM   1355  O   ALA A 178      27.944  78.498  22.466  1.00 25.25           O  
ATOM   1356  CB  ALA A 178      27.369  77.261  19.735  1.00 21.60           C  
ATOM   1357  N   LYS A 179      27.645  76.298  22.860  1.00 25.18           N  
ATOM   1358  CA  LYS A 179      27.213  76.518  24.240  1.00 24.71           C  
ATOM   1359  C   LYS A 179      28.451  76.716  25.156  1.00 24.13           C  
ATOM   1360  O   LYS A 179      28.553  77.743  25.838  1.00 28.28           O  
ATOM   1361  CB  LYS A 179      26.330  75.366  24.721  1.00 21.73           C  
ATOM   1362  CG  LYS A 179      25.485  75.700  25.955  1.00 20.72           C  
ATOM   1363  CD  LYS A 179      24.603  74.522  26.370  1.00 15.29           C  
ATOM   1364  CE  LYS A 179      23.761  74.880  27.548  1.00  8.69           C  
ATOM   1365  NZ  LYS A 179      23.039  73.656  27.947  1.00 10.68           N  
ATOM   1366  N   SER A 180      29.445  75.825  25.082  1.00 21.47           N  
ATOM   1367  CA  SER A 180      30.628  75.969  25.928  1.00 22.42           C  
ATOM   1368  C   SER A 180      31.472  77.167  25.530  1.00 24.80           C  
ATOM   1369  O   SER A 180      32.235  77.704  26.346  1.00 23.15           O  
ATOM   1370  CB  SER A 180      31.463  74.706  25.924  1.00 22.62           C  
ATOM   1371  OG  SER A 180      31.929  74.404  24.632  1.00 24.61           O  
ATOM   1372  N   ASN A 181      31.326  77.599  24.277  1.00 25.45           N  
ATOM   1373  CA  ASN A 181      32.052  78.757  23.789  1.00 23.38           C  
ATOM   1374  C   ASN A 181      31.462  79.993  24.435  1.00 22.53           C  
ATOM   1375  O   ASN A 181      32.201  80.862  24.874  1.00 21.81           O  
ATOM   1376  CB  ASN A 181      31.983  78.849  22.269  1.00 26.62           C  
ATOM   1377  CG  ASN A 181      33.003  77.950  21.601  1.00 31.96           C  
ATOM   1378  OD1 ASN A 181      33.877  77.383  22.264  1.00 37.19           O  
ATOM   1379  ND2 ASN A 181      32.907  77.814  20.286  1.00 34.84           N  
ATOM   1380  N   SER A 182      30.136  80.066  24.513  1.00 18.43           N  
ATOM   1381  CA  SER A 182      29.469  81.192  25.173  1.00 20.66           C  
ATOM   1382  C   SER A 182      29.820  81.208  26.677  1.00 19.80           C  
ATOM   1383  O   SER A 182      30.002  82.279  27.267  1.00 21.10           O  
ATOM   1384  CB  SER A 182      27.950  81.096  25.007  1.00 22.83           C  
ATOM   1385  OG  SER A 182      27.566  81.096  23.639  1.00 29.26           O  
ATOM   1386  N   LEU A 183      29.938  80.020  27.276  1.00 17.53           N  
ATOM   1387  CA  LEU A 183      30.287  79.894  28.697  1.00 20.83           C  
ATOM   1388  C   LEU A 183      31.715  80.389  28.903  1.00 21.56           C  
ATOM   1389  O   LEU A 183      32.009  81.141  29.842  1.00 24.21           O  
ATOM   1390  CB  LEU A 183      30.146  78.440  29.173  1.00 19.39           C  
ATOM   1391  CG  LEU A 183      30.385  78.151  30.661  1.00 19.92           C  
ATOM   1392  CD1 LEU A 183      29.443  78.988  31.500  1.00 19.58           C  
ATOM   1393  CD2 LEU A 183      30.149  76.692  30.956  1.00 19.04           C  
ATOM   1394  N   TYR A 184      32.591  79.983  27.994  1.00 22.07           N  
ATOM   1395  CA  TYR A 184      33.985  80.374  28.003  1.00 21.52           C  
ATOM   1396  C   TYR A 184      34.092  81.889  27.962  1.00 23.36           C  
ATOM   1397  O   TYR A 184      34.878  82.471  28.692  1.00 22.67           O  
ATOM   1398  CB  TYR A 184      34.676  79.771  26.776  1.00 22.26           C  
ATOM   1399  CG  TYR A 184      36.149  80.076  26.684  1.00 22.20           C  
ATOM   1400  CD1 TYR A 184      37.085  79.236  27.263  1.00 23.96           C  
ATOM   1401  CD2 TYR A 184      36.610  81.214  26.014  1.00 27.61           C  
ATOM   1402  CE1 TYR A 184      38.443  79.514  27.191  1.00 27.35           C  
ATOM   1403  CE2 TYR A 184      37.972  81.505  25.936  1.00 23.24           C  
ATOM   1404  CZ  TYR A 184      38.878  80.652  26.530  1.00 27.11           C  
ATOM   1405  OH  TYR A 184      40.227  80.959  26.512  1.00 33.46           O  
ATOM   1406  N   ASP A 185      33.305  82.524  27.094  1.00 21.68           N  
ATOM   1407  CA  ASP A 185      33.323  83.973  26.954  1.00 24.81           C  
ATOM   1408  C   ASP A 185      32.927  84.650  28.258  1.00 24.03           C  
ATOM   1409  O   ASP A 185      33.485  85.674  28.633  1.00 23.96           O  
ATOM   1410  CB  ASP A 185      32.337  84.428  25.862  1.00 31.06           C  
ATOM   1411  CG  ASP A 185      32.840  84.170  24.427  1.00 35.88           C  
ATOM   1412  OD1 ASP A 185      34.062  83.994  24.228  1.00 38.11           O  
ATOM   1413  OD2 ASP A 185      31.998  84.172  23.486  1.00 38.33           O  
ATOM   1414  N   LEU A 186      31.929  84.098  28.928  1.00 24.41           N  
ATOM   1415  CA  LEU A 186      31.435  84.669  30.178  1.00 21.42           C  
ATOM   1416  C   LEU A 186      32.496  84.586  31.286  1.00 20.11           C  
ATOM   1417  O   LEU A 186      32.756  85.568  31.964  1.00 21.86           O  
ATOM   1418  CB  LEU A 186      30.134  83.952  30.570  1.00 20.95           C  
ATOM   1419  CG  LEU A 186      29.255  84.174  31.823  1.00 24.55           C  
ATOM   1420  CD1 LEU A 186      30.034  83.938  33.123  1.00 16.64           C  
ATOM   1421  CD2 LEU A 186      28.573  85.534  31.796  1.00 20.58           C  
ATOM   1422  N   VAL A 187      33.127  83.430  31.453  1.00 20.07           N  
ATOM   1423  CA  VAL A 187      34.154  83.249  32.487  1.00 19.45           C  
ATOM   1424  C   VAL A 187      35.314  84.231  32.278  1.00 23.84           C  
ATOM   1425  O   VAL A 187      35.683  84.995  33.176  1.00 26.50           O  
ATOM   1426  CB  VAL A 187      34.654  81.796  32.495  1.00 14.21           C  
ATOM   1427  CG1 VAL A 187      35.809  81.630  33.423  1.00 11.34           C  
ATOM   1428  CG2 VAL A 187      33.515  80.875  32.922  1.00 11.73           C  
ATOM   1429  N   LYS A 188      35.842  84.244  31.065  1.00 25.92           N  
ATOM   1430  CA  LYS A 188      36.937  85.115  30.669  1.00 26.37           C  
ATOM   1431  C   LYS A 188      36.607  86.567  31.016  1.00 26.50           C  
ATOM   1432  O   LYS A 188      37.433  87.284  31.573  1.00 28.59           O  
ATOM   1433  CB  LYS A 188      37.134  84.949  29.155  1.00 33.13           C  
ATOM   1434  CG  LYS A 188      38.177  85.808  28.455  1.00 40.30           C  
ATOM   1435  CD  LYS A 188      37.977  85.634  26.945  1.00 48.26           C  
ATOM   1436  CE  LYS A 188      38.213  86.922  26.159  1.00 53.83           C  
ATOM   1437  NZ  LYS A 188      37.396  86.977  24.905  1.00 55.18           N  
ATOM   1438  N   ASP A 189      35.395  87.000  30.699  1.00 24.64           N  
ATOM   1439  CA  ASP A 189      34.986  88.365  30.982  1.00 26.35           C  
ATOM   1440  C   ASP A 189      34.932  88.643  32.499  1.00 26.44           C  
ATOM   1441  O   ASP A 189      35.493  89.630  32.991  1.00 26.97           O  
ATOM   1442  CB  ASP A 189      33.622  88.627  30.344  1.00 28.07           C  
ATOM   1443  CG  ASP A 189      33.079  90.007  30.652  1.00 32.62           C  
ATOM   1444  OD1 ASP A 189      33.777  91.010  30.363  1.00 38.07           O  
ATOM   1445  OD2 ASP A 189      31.941  90.087  31.161  1.00 34.56           O  
ATOM   1446  N   PHE A 190      34.247  87.770  33.228  1.00 23.22           N  
ATOM   1447  CA  PHE A 190      34.100  87.888  34.671  1.00 21.64           C  
ATOM   1448  C   PHE A 190      35.449  87.999  35.337  1.00 21.58           C  
ATOM   1449  O   PHE A 190      35.661  88.893  36.148  1.00 20.78           O  
ATOM   1450  CB  PHE A 190      33.379  86.664  35.212  1.00 19.22           C  
ATOM   1451  CG  PHE A 190      31.912  86.801  35.219  1.00 17.80           C  
ATOM   1452  CD1 PHE A 190      31.285  87.706  34.373  1.00 14.36           C  
ATOM   1453  CD2 PHE A 190      31.141  86.067  36.113  1.00 18.60           C  
ATOM   1454  CE1 PHE A 190      29.914  87.886  34.418  1.00 13.34           C  
ATOM   1455  CE2 PHE A 190      29.746  86.244  36.167  1.00 18.83           C  
ATOM   1456  CZ  PHE A 190      29.138  87.159  35.316  1.00 10.78           C  
ATOM   1457  N   LYS A 191      36.355  87.092  34.967  1.00 23.73           N  
ATOM   1458  CA  LYS A 191      37.710  87.056  35.506  1.00 27.35           C  
ATOM   1459  C   LYS A 191      38.418  88.378  35.293  1.00 30.84           C  
ATOM   1460  O   LYS A 191      38.939  88.970  36.241  1.00 32.51           O  
ATOM   1461  CB  LYS A 191      38.539  85.935  34.860  1.00 27.57           C  
ATOM   1462  CG  LYS A 191      38.050  84.513  35.136  1.00 31.85           C  
ATOM   1463  CD  LYS A 191      37.620  84.316  36.588  1.00 35.03           C  
ATOM   1464  CE  LYS A 191      38.783  84.376  37.562  1.00 36.30           C  
ATOM   1465  NZ  LYS A 191      38.310  84.420  38.984  1.00 39.35           N  
ATOM   1466  N   ALA A 192      38.416  88.841  34.045  1.00 33.12           N  
ATOM   1467  CA  ALA A 192      39.061  90.093  33.660  1.00 33.09           C  
ATOM   1468  C   ALA A 192      38.481  91.304  34.381  1.00 33.94           C  
ATOM   1469  O   ALA A 192      39.216  92.224  34.750  1.00 37.64           O  
ATOM   1470  CB  ALA A 192      38.969  90.274  32.157  1.00 31.91           C  
ATOM   1471  N   ARG A 193      37.166  91.298  34.582  1.00 34.92           N  
ATOM   1472  CA  ARG A 193      36.477  92.388  35.260  1.00 32.60           C  
ATOM   1473  C   ARG A 193      36.407  92.252  36.783  1.00 33.59           C  
ATOM   1474  O   ARG A 193      35.815  93.108  37.467  1.00 32.71           O  
ATOM   1475  CB  ARG A 193      35.080  92.565  34.684  1.00 32.65           C  
ATOM   1476  CG  ARG A 193      35.096  92.963  33.233  1.00 35.14           C  
ATOM   1477  CD  ARG A 193      33.773  93.549  32.816  1.00 37.16           C  
ATOM   1478  NE  ARG A 193      32.677  92.618  33.054  1.00 42.46           N  
ATOM   1479  CZ  ARG A 193      31.807  92.715  34.055  1.00 41.23           C  
ATOM   1480  NH1 ARG A 193      31.895  93.708  34.929  1.00 43.08           N  
ATOM   1481  NH2 ARG A 193      30.836  91.824  34.173  1.00 41.41           N  
ATOM   1482  N   GLY A 194      36.957  91.154  37.300  1.00 32.82           N  
ATOM   1483  CA  GLY A 194      36.983  90.926  38.737  1.00 30.13           C  
ATOM   1484  C   GLY A 194      35.710  90.437  39.416  1.00 29.84           C  
ATOM   1485  O   GLY A 194      35.590  90.528  40.643  1.00 31.50           O  
ATOM   1486  N   VAL A 195      34.760  89.911  38.643  1.00 28.11           N  
ATOM   1487  CA  VAL A 195      33.511  89.395  39.210  1.00 24.80           C  
ATOM   1488  C   VAL A 195      33.860  88.102  39.958  1.00 24.04           C  
ATOM   1489  O   VAL A 195      34.623  87.277  39.451  1.00 26.78           O  
ATOM   1490  CB  VAL A 195      32.496  89.086  38.105  1.00 22.29           C  
ATOM   1491  CG1 VAL A 195      31.226  88.586  38.703  1.00 22.03           C  
ATOM   1492  CG2 VAL A 195      32.243  90.324  37.274  1.00 21.27           C  
ATOM   1493  N   PRO A 196      33.372  87.940  41.202  1.00 23.68           N  
ATOM   1494  CA  PRO A 196      33.718  86.699  41.900  1.00 20.58           C  
ATOM   1495  C   PRO A 196      33.143  85.447  41.224  1.00 21.53           C  
ATOM   1496  O   PRO A 196      31.933  85.306  41.046  1.00 26.77           O  
ATOM   1497  CB  PRO A 196      33.181  86.937  43.323  1.00 20.01           C  
ATOM   1498  CG  PRO A 196      32.119  87.980  43.165  1.00 17.20           C  
ATOM   1499  CD  PRO A 196      32.647  88.876  42.080  1.00 19.40           C  
ATOM   1500  N   LEU A 197      34.036  84.565  40.811  1.00 17.52           N  
ATOM   1501  CA  LEU A 197      33.674  83.328  40.122  1.00 18.90           C  
ATOM   1502  C   LEU A 197      34.906  82.508  40.364  1.00 15.16           C  
ATOM   1503  O   LEU A 197      36.021  82.951  40.075  1.00 20.66           O  
ATOM   1504  CB  LEU A 197      33.498  83.633  38.634  1.00 23.55           C  
ATOM   1505  CG  LEU A 197      32.905  82.639  37.632  1.00 26.80           C  
ATOM   1506  CD1 LEU A 197      33.900  82.410  36.541  1.00 28.48           C  
ATOM   1507  CD2 LEU A 197      32.527  81.348  38.301  1.00 29.47           C  
ATOM   1508  N   ASP A 198      34.763  81.280  40.802  1.00 11.86           N  
ATOM   1509  CA  ASP A 198      35.948  80.521  41.132  1.00 11.97           C  
ATOM   1510  C   ASP A 198      36.071  79.222  40.404  1.00 11.13           C  
ATOM   1511  O   ASP A 198      37.168  78.696  40.274  1.00 14.65           O  
ATOM   1512  CB  ASP A 198      35.900  80.127  42.626  1.00 16.76           C  
ATOM   1513  CG  ASP A 198      35.949  81.317  43.556  1.00 16.49           C  
ATOM   1514  OD1 ASP A 198      36.956  82.026  43.563  1.00 20.58           O  
ATOM   1515  OD2 ASP A 198      34.982  81.524  44.312  1.00 17.07           O  
ATOM   1516  N   CYS A 199      34.964  78.695  39.901  1.00 14.70           N  
ATOM   1517  CA  CYS A 199      34.987  77.354  39.330  1.00 14.98           C  
ATOM   1518  C   CYS A 199      33.879  77.176  38.284  1.00 15.58           C  
ATOM   1519  O   CYS A 199      32.906  77.929  38.255  1.00 16.54           O  
ATOM   1520  CB  CYS A 199      34.745  76.369  40.493  1.00 17.46           C  
ATOM   1521  SG  CYS A 199      33.641  77.074  41.796  1.00 14.14           S  
ATOM   1522  N   VAL A 200      34.042  76.189  37.416  1.00 11.93           N  
ATOM   1523  CA  VAL A 200      33.055  75.931  36.404  1.00 12.76           C  
ATOM   1524  C   VAL A 200      32.726  74.465  36.471  1.00  9.95           C  
ATOM   1525  O   VAL A 200      33.619  73.628  36.445  1.00 12.76           O  
ATOM   1526  CB  VAL A 200      33.561  76.243  34.984  1.00 11.94           C  
ATOM   1527  CG1 VAL A 200      32.419  75.994  33.960  1.00 11.79           C  
ATOM   1528  CG2 VAL A 200      34.080  77.679  34.927  1.00 13.18           C  
ATOM   1529  N   GLY A 201      31.447  74.151  36.595  1.00 12.72           N  
ATOM   1530  CA  GLY A 201      31.060  72.757  36.660  1.00 14.75           C  
ATOM   1531  C   GLY A 201      30.460  72.257  35.357  1.00 14.84           C  
ATOM   1532  O   GLY A 201      29.731  72.990  34.683  1.00 16.25           O  
ATOM   1533  N   PHE A 202      30.782  71.019  34.984  1.00 17.42           N  
ATOM   1534  CA  PHE A 202      30.258  70.407  33.760  1.00 14.97           C  
ATOM   1535  C   PHE A 202      29.378  69.254  34.191  1.00 11.25           C  
ATOM   1536  O   PHE A 202      29.882  68.216  34.614  1.00 17.69           O  
ATOM   1537  CB  PHE A 202      31.418  69.912  32.880  1.00 10.25           C  
ATOM   1538  CG  PHE A 202      32.345  71.005  32.461  1.00 17.78           C  
ATOM   1539  CD1 PHE A 202      33.384  71.395  33.290  1.00 15.53           C  
ATOM   1540  CD2 PHE A 202      32.146  71.700  31.258  1.00 14.97           C  
ATOM   1541  CE1 PHE A 202      34.218  72.460  32.945  1.00 18.58           C  
ATOM   1542  CE2 PHE A 202      32.977  72.775  30.910  1.00 14.75           C  
ATOM   1543  CZ  PHE A 202      34.014  73.153  31.754  1.00 13.63           C  
ATOM   1544  N   GLN A 203      28.066  69.435  34.088  1.00 11.62           N  
ATOM   1545  CA  GLN A 203      27.129  68.418  34.498  1.00 10.39           C  
ATOM   1546  C   GLN A 203      27.438  67.007  34.006  1.00 15.06           C  
ATOM   1547  O   GLN A 203      27.388  66.074  34.779  1.00 17.55           O  
ATOM   1548  CB  GLN A 203      25.696  68.819  34.142  1.00  5.93           C  
ATOM   1549  CG  GLN A 203      25.185  70.051  34.863  1.00 10.64           C  
ATOM   1550  CD  GLN A 203      23.726  70.300  34.624  1.00 10.16           C  
ATOM   1551  OE1 GLN A 203      23.003  69.372  34.283  1.00 16.26           O  
ATOM   1552  NE2 GLN A 203      23.261  71.542  34.835  1.00 11.68           N  
ATOM   1553  N   SER A 204      27.839  66.867  32.751  1.00 13.74           N  
ATOM   1554  CA  SER A 204      28.130  65.569  32.163  1.00  9.99           C  
ATOM   1555  C   SER A 204      27.025  64.523  32.226  1.00 10.36           C  
ATOM   1556  O   SER A 204      27.263  63.370  32.598  1.00  8.51           O  
ATOM   1557  CB  SER A 204      29.406  64.987  32.708  1.00 12.78           C  
ATOM   1558  OG  SER A 204      30.405  65.960  32.600  1.00 20.16           O  
ATOM   1559  N   HIS A 205      25.831  64.915  31.796  1.00 11.18           N  
ATOM   1560  CA  HIS A 205      24.715  63.993  31.718  1.00 15.59           C  
ATOM   1561  C   HIS A 205      24.873  63.461  30.281  1.00 19.20           C  
ATOM   1562  O   HIS A 205      24.287  64.005  29.335  1.00 19.71           O  
ATOM   1563  CB  HIS A 205      23.407  64.732  31.864  1.00 14.03           C  
ATOM   1564  CG  HIS A 205      23.070  65.085  33.277  1.00 19.44           C  
ATOM   1565  ND1 HIS A 205      23.050  64.154  34.294  1.00 20.00           N  
ATOM   1566  CD2 HIS A 205      22.739  66.266  33.843  1.00 18.33           C  
ATOM   1567  CE1 HIS A 205      22.713  64.748  35.424  1.00 18.50           C  
ATOM   1568  NE2 HIS A 205      22.522  66.031  35.178  1.00 19.32           N  
ATOM   1569  N   LEU A 206      25.748  62.469  30.143  1.00 17.91           N  
ATOM   1570  CA  LEU A 206      26.104  61.856  28.872  1.00 19.83           C  
ATOM   1571  C   LEU A 206      25.257  60.655  28.437  1.00 23.45           C  
ATOM   1572  O   LEU A 206      24.422  60.130  29.193  1.00 24.33           O  
ATOM   1573  CB  LEU A 206      27.596  61.462  28.915  1.00 15.98           C  
ATOM   1574  CG  LEU A 206      28.512  62.602  29.405  1.00 17.58           C  
ATOM   1575  CD1 LEU A 206      29.973  62.189  29.487  1.00 11.23           C  
ATOM   1576  CD2 LEU A 206      28.352  63.810  28.525  1.00 16.42           C  
ATOM   1577  N   ILE A 207      25.507  60.226  27.198  1.00 27.99           N  
ATOM   1578  CA  ILE A 207      24.835  59.086  26.574  1.00 23.25           C  
ATOM   1579  C   ILE A 207      25.923  58.063  26.345  1.00 23.29           C  
ATOM   1580  O   ILE A 207      27.045  58.422  25.981  1.00 23.07           O  
ATOM   1581  CB  ILE A 207      24.191  59.481  25.244  1.00 23.84           C  
ATOM   1582  CG1 ILE A 207      22.996  60.405  25.512  1.00 21.59           C  
ATOM   1583  CG2 ILE A 207      23.766  58.239  24.485  1.00 25.49           C  
ATOM   1584  CD1 ILE A 207      22.200  60.813  24.275  1.00 28.11           C  
ATOM   1585  N   VAL A 208      25.630  56.799  26.614  1.00 22.79           N  
ATOM   1586  CA  VAL A 208      26.632  55.763  26.463  1.00 25.87           C  
ATOM   1587  C   VAL A 208      27.172  55.726  25.042  1.00 31.29           C  
ATOM   1588  O   VAL A 208      26.430  55.867  24.060  1.00 26.71           O  
ATOM   1589  CB  VAL A 208      26.070  54.400  26.852  1.00 30.01           C  
ATOM   1590  CG1 VAL A 208      24.878  54.084  25.991  1.00 31.68           C  
ATOM   1591  CG2 VAL A 208      27.144  53.315  26.719  1.00 31.87           C  
ATOM   1592  N   GLY A 209      28.492  55.666  24.955  1.00 34.27           N  
ATOM   1593  CA  GLY A 209      29.166  55.616  23.674  1.00 39.02           C  
ATOM   1594  C   GLY A 209      29.376  56.965  23.010  1.00 40.71           C  
ATOM   1595  O   GLY A 209      30.095  57.042  22.006  1.00 42.79           O  
ATOM   1596  N   GLN A 210      28.771  58.020  23.557  1.00 39.15           N  
ATOM   1597  CA  GLN A 210      28.900  59.363  22.993  1.00 37.96           C  
ATOM   1598  C   GLN A 210      29.595  60.394  23.884  1.00 37.77           C  
ATOM   1599  O   GLN A 210      29.112  61.510  24.056  1.00 38.36           O  
ATOM   1600  CB  GLN A 210      27.542  59.889  22.565  1.00 37.96           C  
ATOM   1601  CG  GLN A 210      26.927  59.092  21.446  1.00 39.63           C  
ATOM   1602  CD  GLN A 210      25.591  59.642  21.059  1.00 42.69           C  
ATOM   1603  OE1 GLN A 210      25.194  60.716  21.518  1.00 44.62           O  
ATOM   1604  NE2 GLN A 210      24.876  58.917  20.215  1.00 47.58           N  
ATOM   1605  N   VAL A 211      30.722  59.994  24.456  1.00 36.77           N  
ATOM   1606  CA  VAL A 211      31.542  60.843  25.303  1.00 34.67           C  
ATOM   1607  C   VAL A 211      32.419  61.723  24.414  1.00 35.64           C  
ATOM   1608  O   VAL A 211      33.186  61.221  23.581  1.00 36.27           O  
ATOM   1609  CB  VAL A 211      32.465  59.989  26.181  1.00 36.39           C  
ATOM   1610  CG1 VAL A 211      33.446  60.875  26.925  1.00 38.08           C  
ATOM   1611  CG2 VAL A 211      31.634  59.163  27.157  1.00 38.17           C  
ATOM   1612  N   PRO A 212      32.311  63.051  24.572  1.00 34.50           N  
ATOM   1613  CA  PRO A 212      33.087  64.026  23.796  1.00 32.68           C  
ATOM   1614  C   PRO A 212      34.600  63.752  23.758  1.00 32.93           C  
ATOM   1615  O   PRO A 212      35.286  63.720  24.795  1.00 33.90           O  
ATOM   1616  CB  PRO A 212      32.748  65.340  24.491  1.00 32.76           C  
ATOM   1617  CG  PRO A 212      31.301  65.124  24.863  1.00 31.80           C  
ATOM   1618  CD  PRO A 212      31.329  63.728  25.434  1.00 33.62           C  
ATOM   1619  N   GLY A 213      35.116  63.583  22.544  1.00 28.70           N  
ATOM   1620  CA  GLY A 213      36.525  63.305  22.360  1.00 24.97           C  
ATOM   1621  C   GLY A 213      37.423  64.471  22.697  1.00 24.84           C  
ATOM   1622  O   GLY A 213      38.640  64.322  22.782  1.00 24.55           O  
ATOM   1623  N   ASP A 214      36.837  65.646  22.857  1.00 23.76           N  
ATOM   1624  CA  ASP A 214      37.641  66.813  23.202  1.00 27.56           C  
ATOM   1625  C   ASP A 214      37.343  67.287  24.632  1.00 29.55           C  
ATOM   1626  O   ASP A 214      37.565  68.456  24.979  1.00 31.16           O  
ATOM   1627  CB  ASP A 214      37.400  67.943  22.207  1.00 24.32           C  
ATOM   1628  CG  ASP A 214      35.930  68.338  22.100  1.00 26.34           C  
ATOM   1629  OD1 ASP A 214      35.022  67.556  22.495  1.00 28.43           O  
ATOM   1630  OD2 ASP A 214      35.686  69.444  21.581  1.00 25.40           O  
ATOM   1631  N   PHE A 215      36.812  66.376  25.442  1.00 30.65           N  
ATOM   1632  CA  PHE A 215      36.459  66.675  26.825  1.00 28.29           C  
ATOM   1633  C   PHE A 215      37.675  67.278  27.561  1.00 27.47           C  
ATOM   1634  O   PHE A 215      37.624  68.414  28.031  1.00 25.99           O  
ATOM   1635  CB  PHE A 215      35.976  65.389  27.493  1.00 26.27           C  
ATOM   1636  CG  PHE A 215      34.983  65.612  28.602  1.00 31.02           C  
ATOM   1637  CD1 PHE A 215      34.941  66.821  29.292  1.00 29.31           C  
ATOM   1638  CD2 PHE A 215      34.113  64.593  28.982  1.00 30.76           C  
ATOM   1639  CE1 PHE A 215      34.060  67.006  30.348  1.00 31.03           C  
ATOM   1640  CE2 PHE A 215      33.227  64.771  30.036  1.00 31.08           C  
ATOM   1641  CZ  PHE A 215      33.204  65.977  30.719  1.00 29.88           C  
ATOM   1642  N   ARG A 216      38.789  66.552  27.596  1.00 28.96           N  
ATOM   1643  CA  ARG A 216      39.995  67.036  28.267  1.00 29.40           C  
ATOM   1644  C   ARG A 216      40.399  68.425  27.793  1.00 29.83           C  
ATOM   1645  O   ARG A 216      40.664  69.313  28.597  1.00 29.44           O  
ATOM   1646  CB  ARG A 216      41.157  66.079  28.028  1.00 32.73           C  
ATOM   1647  CG  ARG A 216      42.268  66.226  29.047  1.00 41.31           C  
ATOM   1648  CD  ARG A 216      43.630  66.278  28.414  1.00 45.63           C  
ATOM   1649  NE  ARG A 216      43.808  67.533  27.699  1.00 55.95           N  
ATOM   1650  CZ  ARG A 216      44.968  67.970  27.225  1.00 62.26           C  
ATOM   1651  NH1 ARG A 216      46.072  67.251  27.403  1.00 66.53           N  
ATOM   1652  NH2 ARG A 216      45.014  69.099  26.522  1.00 64.49           N  
ATOM   1653  N   GLN A 217      40.397  68.610  26.480  1.00 31.41           N  
ATOM   1654  CA  GLN A 217      40.785  69.869  25.850  1.00 33.27           C  
ATOM   1655  C   GLN A 217      39.925  71.017  26.313  1.00 30.26           C  
ATOM   1656  O   GLN A 217      40.428  72.111  26.591  1.00 28.14           O  
ATOM   1657  CB  GLN A 217      40.688  69.764  24.321  1.00 39.77           C  
ATOM   1658  CG  GLN A 217      41.737  68.876  23.659  1.00 50.23           C  
ATOM   1659  CD  GLN A 217      41.666  67.416  24.107  1.00 57.83           C  
ATOM   1660  OE1 GLN A 217      40.579  66.857  24.304  1.00 60.19           O  
ATOM   1661  NE2 GLN A 217      42.832  66.796  24.279  1.00 61.51           N  
ATOM   1662  N   ASN A 218      38.624  70.764  26.384  1.00 27.06           N  
ATOM   1663  CA  ASN A 218      37.673  71.782  26.811  1.00 24.04           C  
ATOM   1664  C   ASN A 218      37.901  72.134  28.280  1.00 24.89           C  
ATOM   1665  O   ASN A 218      37.915  73.299  28.662  1.00 22.27           O  
ATOM   1666  CB  ASN A 218      36.256  71.263  26.629  1.00 21.21           C  
ATOM   1667  CG  ASN A 218      35.230  72.346  26.753  1.00 18.15           C  
ATOM   1668  OD1 ASN A 218      35.465  73.478  26.353  1.00 17.81           O  
ATOM   1669  ND2 ASN A 218      34.064  72.002  27.273  1.00 20.56           N  
ATOM   1670  N   LEU A 219      38.089  71.106  29.096  1.00 24.62           N  
ATOM   1671  CA  LEU A 219      38.322  71.288  30.526  1.00 24.88           C  
ATOM   1672  C   LEU A 219      39.541  72.184  30.733  1.00 25.78           C  
ATOM   1673  O   LEU A 219      39.504  73.176  31.471  1.00 23.80           O  
ATOM   1674  CB  LEU A 219      38.586  69.917  31.163  1.00 23.22           C  
ATOM   1675  CG  LEU A 219      37.508  69.269  32.031  1.00 25.83           C  
ATOM   1676  CD1 LEU A 219      36.139  69.544  31.504  1.00 27.54           C  
ATOM   1677  CD2 LEU A 219      37.766  67.788  32.180  1.00 22.68           C  
ATOM   1678  N   GLN A 220      40.594  71.850  29.998  1.00 24.41           N  
ATOM   1679  CA  GLN A 220      41.869  72.532  30.054  1.00 24.34           C  
ATOM   1680  C   GLN A 220      41.837  74.004  29.701  1.00 23.61           C  
ATOM   1681  O   GLN A 220      42.472  74.801  30.389  1.00 24.42           O  
ATOM   1682  CB  GLN A 220      42.873  71.800  29.177  1.00 27.02           C  
ATOM   1683  CG  GLN A 220      44.268  72.287  29.329  1.00 29.95           C  
ATOM   1684  CD  GLN A 220      44.774  72.086  30.721  1.00 33.01           C  
ATOM   1685  OE1 GLN A 220      45.235  71.003  31.079  1.00 33.45           O  
ATOM   1686  NE2 GLN A 220      44.695  73.132  31.525  1.00 32.64           N  
ATOM   1687  N   ARG A 221      41.113  74.383  28.651  1.00 22.07           N  
ATOM   1688  CA  ARG A 221      41.048  75.797  28.283  1.00 21.70           C  
ATOM   1689  C   ARG A 221      40.385  76.637  29.373  1.00 23.66           C  
ATOM   1690  O   ARG A 221      40.732  77.810  29.568  1.00 22.68           O  
ATOM   1691  CB  ARG A 221      40.318  76.019  26.955  1.00 21.99           C  
ATOM   1692  CG  ARG A 221      38.864  75.569  26.879  1.00 22.61           C  
ATOM   1693  CD  ARG A 221      38.195  76.109  25.604  1.00 21.15           C  
ATOM   1694  NE  ARG A 221      36.763  75.806  25.528  1.00 22.92           N  
ATOM   1695  CZ  ARG A 221      35.899  76.423  24.721  1.00 24.27           C  
ATOM   1696  NH1 ARG A 221      36.307  77.395  23.920  1.00 26.65           N  
ATOM   1697  NH2 ARG A 221      34.625  76.046  24.677  1.00 23.97           N  
ATOM   1698  N   PHE A 222      39.407  76.046  30.057  1.00 24.36           N  
ATOM   1699  CA  PHE A 222      38.689  76.724  31.145  1.00 19.72           C  
ATOM   1700  C   PHE A 222      39.606  76.934  32.316  1.00 16.88           C  
ATOM   1701  O   PHE A 222      39.692  78.037  32.828  1.00 17.44           O  
ATOM   1702  CB  PHE A 222      37.477  75.910  31.574  1.00 19.13           C  
ATOM   1703  CG  PHE A 222      36.265  76.234  30.791  1.00 17.24           C  
ATOM   1704  CD1 PHE A 222      35.557  77.391  31.052  1.00 20.14           C  
ATOM   1705  CD2 PHE A 222      35.857  75.425  29.742  1.00 19.74           C  
ATOM   1706  CE1 PHE A 222      34.449  77.744  30.262  1.00 23.19           C  
ATOM   1707  CE2 PHE A 222      34.755  75.778  28.960  1.00 17.47           C  
ATOM   1708  CZ  PHE A 222      34.058  76.931  29.225  1.00 17.93           C  
ATOM   1709  N   ALA A 223      40.344  75.889  32.678  1.00 16.59           N  
ATOM   1710  CA  ALA A 223      41.296  75.962  33.772  1.00 19.88           C  
ATOM   1711  C   ALA A 223      42.286  77.070  33.490  1.00 23.66           C  
ATOM   1712  O   ALA A 223      42.585  77.861  34.364  1.00 22.47           O  
ATOM   1713  CB  ALA A 223      42.013  74.663  33.923  1.00 18.65           C  
ATOM   1714  N   ASP A 224      42.759  77.148  32.247  1.00 27.36           N  
ATOM   1715  CA  ASP A 224      43.706  78.185  31.825  1.00 25.96           C  
ATOM   1716  C   ASP A 224      43.240  79.573  32.155  1.00 26.44           C  
ATOM   1717  O   ASP A 224      44.038  80.489  32.173  1.00 30.24           O  
ATOM   1718  CB  ASP A 224      43.929  78.153  30.317  1.00 29.75           C  
ATOM   1719  CG  ASP A 224      44.729  76.958  29.865  1.00 32.89           C  
ATOM   1720  OD1 ASP A 224      45.427  76.317  30.693  1.00 32.34           O  
ATOM   1721  OD2 ASP A 224      44.645  76.660  28.654  1.00 42.36           O  
ATOM   1722  N   LEU A 225      41.940  79.756  32.342  1.00 24.92           N  
ATOM   1723  CA  LEU A 225      41.426  81.073  32.674  1.00 22.96           C  
ATOM   1724  C   LEU A 225      41.662  81.414  34.128  1.00 23.83           C  
ATOM   1725  O   LEU A 225      41.345  82.514  34.556  1.00 26.44           O  
ATOM   1726  CB  LEU A 225      39.940  81.150  32.371  1.00 23.04           C  
ATOM   1727  CG  LEU A 225      39.629  80.948  30.900  1.00 22.28           C  
ATOM   1728  CD1 LEU A 225      38.156  81.097  30.676  1.00 20.50           C  
ATOM   1729  CD2 LEU A 225      40.398  81.995  30.118  1.00 25.71           C  
ATOM   1730  N   GLY A 226      42.253  80.482  34.871  1.00 22.83           N  
ATOM   1731  CA  GLY A 226      42.497  80.690  36.289  1.00 23.38           C  
ATOM   1732  C   GLY A 226      41.269  80.347  37.116  1.00 21.81           C  
ATOM   1733  O   GLY A 226      40.966  80.983  38.120  1.00 25.74           O  
ATOM   1734  N   VAL A 227      40.595  79.281  36.737  1.00 19.64           N  
ATOM   1735  CA  VAL A 227      39.386  78.882  37.427  1.00 18.46           C  
ATOM   1736  C   VAL A 227      39.493  77.379  37.610  1.00 18.02           C  
ATOM   1737  O   VAL A 227      40.318  76.741  36.960  1.00 21.57           O  
ATOM   1738  CB  VAL A 227      38.163  79.327  36.578  1.00 17.35           C  
ATOM   1739  CG1 VAL A 227      37.108  78.265  36.518  1.00 23.80           C  
ATOM   1740  CG2 VAL A 227      37.600  80.620  37.112  1.00 15.10           C  
ATOM   1741  N   ASP A 228      38.781  76.835  38.591  1.00 18.31           N  
ATOM   1742  CA  ASP A 228      38.817  75.398  38.830  1.00 17.61           C  
ATOM   1743  C   ASP A 228      37.646  74.815  38.068  1.00 14.89           C  
ATOM   1744  O   ASP A 228      36.662  75.516  37.842  1.00 16.96           O  
ATOM   1745  CB  ASP A 228      38.636  75.072  40.314  1.00 18.94           C  
ATOM   1746  CG  ASP A 228      39.885  75.339  41.152  1.00 22.22           C  
ATOM   1747  OD1 ASP A 228      40.971  75.638  40.623  1.00 20.94           O  
ATOM   1748  OD2 ASP A 228      39.771  75.200  42.375  1.00 22.26           O  
ATOM   1749  N   VAL A 229      37.753  73.556  37.657  1.00 13.44           N  
ATOM   1750  CA  VAL A 229      36.658  72.929  36.945  1.00 13.57           C  
ATOM   1751  C   VAL A 229      36.264  71.645  37.666  1.00 12.60           C  
ATOM   1752  O   VAL A 229      37.076  71.041  38.345  1.00 18.67           O  
ATOM   1753  CB  VAL A 229      37.041  72.643  35.453  1.00 13.42           C  
ATOM   1754  CG1 VAL A 229      37.458  73.926  34.784  1.00 10.23           C  
ATOM   1755  CG2 VAL A 229      38.186  71.667  35.375  1.00  9.04           C  
ATOM   1756  N   ARG A 230      35.020  71.215  37.516  1.00 12.68           N  
ATOM   1757  CA  ARG A 230      34.570  69.993  38.177  1.00 12.79           C  
ATOM   1758  C   ARG A 230      33.486  69.337  37.350  1.00 11.76           C  
ATOM   1759  O   ARG A 230      32.770  70.015  36.617  1.00 14.00           O  
ATOM   1760  CB  ARG A 230      33.990  70.359  39.558  1.00 16.21           C  
ATOM   1761  CG  ARG A 230      33.584  69.205  40.474  1.00 18.11           C  
ATOM   1762  CD  ARG A 230      32.874  69.769  41.728  1.00 20.67           C  
ATOM   1763  NE  ARG A 230      33.752  70.571  42.591  1.00 21.52           N  
ATOM   1764  CZ  ARG A 230      34.533  70.053  43.548  1.00 22.61           C  
ATOM   1765  NH1 ARG A 230      34.537  68.737  43.778  1.00 13.96           N  
ATOM   1766  NH2 ARG A 230      35.330  70.841  44.268  1.00 20.09           N  
ATOM   1767  N   ILE A 231      33.419  68.013  37.420  1.00 10.76           N  
ATOM   1768  CA  ILE A 231      32.388  67.230  36.725  1.00 13.75           C  
ATOM   1769  C   ILE A 231      31.320  67.164  37.815  1.00 11.59           C  
ATOM   1770  O   ILE A 231      31.573  66.601  38.869  1.00 13.65           O  
ATOM   1771  CB  ILE A 231      32.898  65.793  36.349  1.00 14.49           C  
ATOM   1772  CG1 ILE A 231      34.113  65.856  35.405  1.00 15.45           C  
ATOM   1773  CG2 ILE A 231      31.764  64.967  35.766  1.00 15.46           C  
ATOM   1774  CD1 ILE A 231      34.112  67.023  34.506  1.00 20.04           C  
ATOM   1775  N   THR A 232      30.124  67.675  37.556  1.00  7.76           N  
ATOM   1776  CA  THR A 232      29.124  67.756  38.601  1.00  9.58           C  
ATOM   1777  C   THR A 232      27.892  66.866  38.725  1.00 12.36           C  
ATOM   1778  O   THR A 232      27.319  66.761  39.815  1.00 10.27           O  
ATOM   1779  CB  THR A 232      28.614  69.199  38.709  1.00 14.53           C  
ATOM   1780  OG1 THR A 232      28.087  69.615  37.456  1.00 12.06           O  
ATOM   1781  CG2 THR A 232      29.718  70.141  39.100  1.00 10.29           C  
ATOM   1782  N   GLU A 233      27.449  66.229  37.654  1.00  9.35           N  
ATOM   1783  CA  GLU A 233      26.210  65.450  37.742  1.00  5.59           C  
ATOM   1784  C   GLU A 233      26.280  64.274  36.809  1.00  9.52           C  
ATOM   1785  O   GLU A 233      25.302  63.926  36.116  1.00 10.11           O  
ATOM   1786  CB  GLU A 233      25.049  66.339  37.352  1.00  4.00           C  
ATOM   1787  CG  GLU A 233      25.043  67.633  38.122  1.00  7.13           C  
ATOM   1788  CD  GLU A 233      23.844  68.468  37.869  1.00  9.13           C  
ATOM   1789  OE1 GLU A 233      22.878  67.949  37.289  1.00  8.76           O  
ATOM   1790  OE2 GLU A 233      23.849  69.657  38.255  1.00 17.04           O  
ATOM   1791  N   LEU A 234      27.428  63.611  36.865  1.00 11.04           N  
ATOM   1792  CA  LEU A 234      27.718  62.482  36.007  1.00 12.56           C  
ATOM   1793  C   LEU A 234      26.832  61.264  36.057  1.00 16.18           C  
ATOM   1794  O   LEU A 234      26.583  60.693  37.123  1.00 16.45           O  
ATOM   1795  CB  LEU A 234      29.166  62.045  36.194  1.00 13.05           C  
ATOM   1796  CG  LEU A 234      29.635  60.893  35.298  1.00 18.86           C  
ATOM   1797  CD1 LEU A 234      29.706  61.318  33.817  1.00 17.65           C  
ATOM   1798  CD2 LEU A 234      31.013  60.432  35.777  1.00 18.34           C  
ATOM   1799  N   ASP A 235      26.348  60.888  34.875  1.00 16.76           N  
ATOM   1800  CA  ASP A 235      25.574  59.669  34.643  1.00 18.50           C  
ATOM   1801  C   ASP A 235      25.637  59.483  33.134  1.00 20.63           C  
ATOM   1802  O   ASP A 235      25.664  60.471  32.395  1.00 24.12           O  
ATOM   1803  CB  ASP A 235      24.143  59.659  35.203  1.00 18.00           C  
ATOM   1804  CG  ASP A 235      23.293  60.799  34.727  1.00 20.06           C  
ATOM   1805  OD1 ASP A 235      23.588  61.399  33.680  1.00 23.81           O  
ATOM   1806  OD2 ASP A 235      22.298  61.083  35.417  1.00 15.67           O  
ATOM   1807  N   ILE A 236      25.821  58.237  32.709  1.00 18.30           N  
ATOM   1808  CA  ILE A 236      25.963  57.873  31.292  1.00 15.05           C  
ATOM   1809  C   ILE A 236      24.858  56.894  30.943  1.00 17.43           C  
ATOM   1810  O   ILE A 236      24.981  55.688  31.172  1.00 18.54           O  
ATOM   1811  CB  ILE A 236      27.343  57.240  31.089  1.00 12.70           C  
ATOM   1812  CG1 ILE A 236      28.407  58.225  31.572  1.00 11.07           C  
ATOM   1813  CG2 ILE A 236      27.592  56.942  29.637  1.00 22.59           C  
ATOM   1814  CD1 ILE A 236      29.822  57.674  31.551  1.00 11.21           C  
ATOM   1815  N   ARG A 237      23.753  57.434  30.440  1.00 16.14           N  
ATOM   1816  CA  ARG A 237      22.588  56.632  30.108  1.00 21.62           C  
ATOM   1817  C   ARG A 237      22.615  55.804  28.829  1.00 24.62           C  
ATOM   1818  O   ARG A 237      23.407  56.057  27.913  1.00 23.93           O  
ATOM   1819  CB  ARG A 237      21.333  57.496  30.127  1.00 16.75           C  
ATOM   1820  CG  ARG A 237      21.292  58.594  29.074  1.00 19.46           C  
ATOM   1821  CD  ARG A 237      20.123  59.478  29.360  1.00 21.12           C  
ATOM   1822  NE  ARG A 237      19.763  60.372  28.261  1.00 27.30           N  
ATOM   1823  CZ  ARG A 237      20.354  61.535  27.990  1.00 33.60           C  
ATOM   1824  NH1 ARG A 237      21.370  61.982  28.729  1.00 36.45           N  
ATOM   1825  NH2 ARG A 237      19.887  62.285  26.996  1.00 35.77           N  
ATOM   1826  N   MET A 238      21.722  54.818  28.799  1.00 24.60           N  
ATOM   1827  CA  MET A 238      21.574  53.899  27.684  1.00 27.52           C  
ATOM   1828  C   MET A 238      20.098  53.599  27.497  1.00 30.91           C  
ATOM   1829  O   MET A 238      19.273  54.031  28.307  1.00 30.68           O  
ATOM   1830  CB  MET A 238      22.307  52.588  27.980  1.00 26.72           C  
ATOM   1831  CG  MET A 238      21.667  51.768  29.088  1.00 25.72           C  
ATOM   1832  SD  MET A 238      22.640  50.322  29.466  1.00 27.89           S  
ATOM   1833  CE  MET A 238      24.125  51.124  30.132  1.00 25.23           C  
ATOM   1834  N   ARG A 239      19.753  52.935  26.391  1.00 34.47           N  
ATOM   1835  CA  ARG A 239      18.364  52.534  26.144  1.00 35.52           C  
ATOM   1836  C   ARG A 239      18.206  51.235  26.931  1.00 33.46           C  
ATOM   1837  O   ARG A 239      19.033  50.329  26.843  1.00 31.27           O  
ATOM   1838  CB  ARG A 239      18.097  52.290  24.645  1.00 38.37           C  
ATOM   1839  CG  ARG A 239      17.678  53.541  23.839  1.00 44.10           C  
ATOM   1840  CD  ARG A 239      16.178  53.557  23.451  1.00 44.29           C  
ATOM   1841  NE  ARG A 239      15.607  54.904  23.567  1.00 44.31           N  
ATOM   1842  CZ  ARG A 239      14.317  55.192  23.437  1.00 43.41           C  
ATOM   1843  NH1 ARG A 239      13.435  54.235  23.169  1.00 44.80           N  
ATOM   1844  NH2 ARG A 239      13.894  56.430  23.654  1.00 43.84           N  
ATOM   1845  N   THR A 240      17.197  51.175  27.772  1.00 34.88           N  
ATOM   1846  CA  THR A 240      17.009  49.981  28.553  1.00 38.30           C  
ATOM   1847  C   THR A 240      16.346  48.957  27.661  1.00 42.44           C  
ATOM   1848  O   THR A 240      15.567  49.321  26.778  1.00 44.50           O  
ATOM   1849  CB  THR A 240      16.155  50.286  29.750  1.00 37.63           C  
ATOM   1850  OG1 THR A 240      15.124  51.199  29.368  1.00 37.69           O  
ATOM   1851  CG2 THR A 240      17.006  50.929  30.824  1.00 40.51           C  
ATOM   1852  N   PRO A 241      16.578  47.658  27.920  1.00 45.57           N  
ATOM   1853  CA  PRO A 241      17.423  47.132  28.999  1.00 46.02           C  
ATOM   1854  C   PRO A 241      18.900  47.183  28.666  1.00 44.57           C  
ATOM   1855  O   PRO A 241      19.288  47.461  27.535  1.00 45.48           O  
ATOM   1856  CB  PRO A 241      16.960  45.673  29.122  1.00 46.56           C  
ATOM   1857  CG  PRO A 241      15.601  45.658  28.441  1.00 47.74           C  
ATOM   1858  CD  PRO A 241      15.840  46.562  27.278  1.00 47.51           C  
ATOM   1859  N   SER A 242      19.723  46.926  29.667  1.00 40.89           N  
ATOM   1860  CA  SER A 242      21.149  46.929  29.455  1.00 40.61           C  
ATOM   1861  C   SER A 242      21.549  45.508  29.093  1.00 40.59           C  
ATOM   1862  O   SER A 242      20.721  44.598  29.125  1.00 41.37           O  
ATOM   1863  CB  SER A 242      21.865  47.344  30.735  1.00 41.85           C  
ATOM   1864  OG  SER A 242      21.671  46.381  31.755  1.00 42.71           O  
ATOM   1865  N   ASP A 243      22.826  45.321  28.785  1.00 39.18           N  
ATOM   1866  CA  ASP A 243      23.363  44.015  28.442  1.00 39.23           C  
ATOM   1867  C   ASP A 243      24.870  44.130  28.524  1.00 39.68           C  
ATOM   1868  O   ASP A 243      25.393  45.230  28.671  1.00 39.87           O  
ATOM   1869  CB  ASP A 243      22.932  43.579  27.026  1.00 39.37           C  
ATOM   1870  CG  ASP A 243      23.513  44.462  25.912  1.00 36.73           C  
ATOM   1871  OD1 ASP A 243      24.756  44.545  25.773  1.00 35.10           O  
ATOM   1872  OD2 ASP A 243      22.715  45.042  25.145  1.00 34.01           O  
ATOM   1873  N   ALA A 244      25.558  43.011  28.342  1.00 39.70           N  
ATOM   1874  CA  ALA A 244      27.010  42.970  28.394  1.00 40.68           C  
ATOM   1875  C   ALA A 244      27.714  44.068  27.615  1.00 41.07           C  
ATOM   1876  O   ALA A 244      28.559  44.770  28.168  1.00 42.40           O  
ATOM   1877  CB  ALA A 244      27.506  41.622  27.922  1.00 45.41           C  
ATOM   1878  N   THR A 245      27.391  44.226  26.334  1.00 42.21           N  
ATOM   1879  CA  THR A 245      28.071  45.252  25.551  1.00 41.23           C  
ATOM   1880  C   THR A 245      27.790  46.649  26.068  1.00 38.79           C  
ATOM   1881  O   THR A 245      28.727  47.408  26.295  1.00 39.53           O  
ATOM   1882  CB  THR A 245      27.783  45.151  24.037  1.00 42.81           C  
ATOM   1883  OG1 THR A 245      26.391  45.380  23.791  1.00 47.52           O  
ATOM   1884  CG2 THR A 245      28.193  43.773  23.516  1.00 40.58           C  
ATOM   1885  N   LYS A 246      26.520  46.984  26.287  1.00 36.22           N  
ATOM   1886  CA  LYS A 246      26.180  48.307  26.814  1.00 36.17           C  
ATOM   1887  C   LYS A 246      26.963  48.631  28.101  1.00 34.56           C  
ATOM   1888  O   LYS A 246      27.614  49.677  28.201  1.00 33.07           O  
ATOM   1889  CB  LYS A 246      24.680  48.416  27.054  1.00 36.05           C  
ATOM   1890  CG  LYS A 246      23.879  48.309  25.776  1.00 35.98           C  
ATOM   1891  CD  LYS A 246      22.423  48.595  26.051  1.00 38.35           C  
ATOM   1892  CE  LYS A 246      21.582  48.480  24.787  1.00 41.53           C  
ATOM   1893  NZ  LYS A 246      20.099  48.465  25.036  1.00 38.48           N  
ATOM   1894  N   LEU A 247      26.960  47.692  29.042  1.00 31.79           N  
ATOM   1895  CA  LEU A 247      27.665  47.852  30.302  1.00 30.60           C  
ATOM   1896  C   LEU A 247      29.124  48.033  30.035  1.00 30.51           C  
ATOM   1897  O   LEU A 247      29.778  48.852  30.668  1.00 30.20           O  
ATOM   1898  CB  LEU A 247      27.482  46.624  31.181  1.00 28.44           C  
ATOM   1899  CG  LEU A 247      26.311  46.640  32.156  1.00 31.61           C  
ATOM   1900  CD1 LEU A 247      25.167  47.495  31.631  1.00 31.79           C  
ATOM   1901  CD2 LEU A 247      25.866  45.221  32.412  1.00 28.00           C  
ATOM   1902  N   ALA A 248      29.630  47.287  29.067  1.00 30.79           N  
ATOM   1903  CA  ALA A 248      31.041  47.358  28.727  1.00 32.85           C  
ATOM   1904  C   ALA A 248      31.437  48.699  28.126  1.00 32.48           C  
ATOM   1905  O   ALA A 248      32.535  49.193  28.382  1.00 31.22           O  
ATOM   1906  CB  ALA A 248      31.400  46.240  27.785  1.00 36.65           C  
ATOM   1907  N   THR A 249      30.563  49.266  27.302  1.00 31.40           N  
ATOM   1908  CA  THR A 249      30.829  50.557  26.677  1.00 34.65           C  
ATOM   1909  C   THR A 249      30.637  51.637  27.742  1.00 33.90           C  
ATOM   1910  O   THR A 249      31.426  52.583  27.820  1.00 35.48           O  
ATOM   1911  CB  THR A 249      29.899  50.821  25.439  1.00 37.88           C  
ATOM   1912  OG1 THR A 249      30.175  49.858  24.404  1.00 41.73           O  
ATOM   1913  CG2 THR A 249      30.111  52.225  24.876  1.00 35.50           C  
ATOM   1914  N   GLN A 250      29.618  51.483  28.587  1.00 32.85           N  
ATOM   1915  CA  GLN A 250      29.384  52.458  29.664  1.00 27.38           C  
ATOM   1916  C   GLN A 250      30.609  52.480  30.574  1.00 26.53           C  
ATOM   1917  O   GLN A 250      31.119  53.541  30.929  1.00 28.46           O  
ATOM   1918  CB  GLN A 250      28.160  52.084  30.479  1.00 25.12           C  
ATOM   1919  CG  GLN A 250      27.866  53.054  31.619  1.00 21.33           C  
ATOM   1920  CD  GLN A 250      26.755  52.564  32.467  1.00 15.47           C  
ATOM   1921  OE1 GLN A 250      26.865  51.509  33.078  1.00 20.61           O  
ATOM   1922  NE2 GLN A 250      25.638  53.260  32.441  1.00 12.04           N  
ATOM   1923  N   ALA A 251      31.108  51.304  30.916  1.00 24.82           N  
ATOM   1924  CA  ALA A 251      32.287  51.236  31.752  1.00 28.44           C  
ATOM   1925  C   ALA A 251      33.374  52.082  31.088  1.00 30.20           C  
ATOM   1926  O   ALA A 251      33.972  52.956  31.714  1.00 33.30           O  
ATOM   1927  CB  ALA A 251      32.738  49.813  31.886  1.00 30.41           C  
ATOM   1928  N   ALA A 252      33.562  51.872  29.793  1.00 31.21           N  
ATOM   1929  CA  ALA A 252      34.562  52.607  29.021  1.00 28.68           C  
ATOM   1930  C   ALA A 252      34.335  54.124  29.040  1.00 26.47           C  
ATOM   1931  O   ALA A 252      35.286  54.911  29.039  1.00 21.74           O  
ATOM   1932  CB  ALA A 252      34.573  52.096  27.584  1.00 32.56           C  
ATOM   1933  N   ASP A 253      33.079  54.536  28.982  1.00 25.65           N  
ATOM   1934  CA  ASP A 253      32.778  55.952  29.010  1.00 27.78           C  
ATOM   1935  C   ASP A 253      33.128  56.546  30.373  1.00 28.70           C  
ATOM   1936  O   ASP A 253      33.732  57.617  30.443  1.00 31.15           O  
ATOM   1937  CB  ASP A 253      31.312  56.190  28.683  1.00 26.62           C  
ATOM   1938  CG  ASP A 253      30.947  55.729  27.283  1.00 27.12           C  
ATOM   1939  OD1 ASP A 253      31.749  55.941  26.350  1.00 23.14           O  
ATOM   1940  OD2 ASP A 253      29.866  55.134  27.129  1.00 27.48           O  
ATOM   1941  N   TYR A 254      32.816  55.825  31.450  1.00 29.63           N  
ATOM   1942  CA  TYR A 254      33.110  56.315  32.801  1.00 26.13           C  
ATOM   1943  C   TYR A 254      34.615  56.502  32.934  1.00 27.51           C  
ATOM   1944  O   TYR A 254      35.092  57.515  33.457  1.00 29.08           O  
ATOM   1945  CB  TYR A 254      32.597  55.338  33.884  1.00 22.23           C  
ATOM   1946  CG  TYR A 254      31.207  55.665  34.431  1.00 20.74           C  
ATOM   1947  CD1 TYR A 254      31.035  56.618  35.443  1.00 20.41           C  
ATOM   1948  CD2 TYR A 254      30.073  55.060  33.913  1.00 17.06           C  
ATOM   1949  CE1 TYR A 254      29.768  56.965  35.912  1.00 15.47           C  
ATOM   1950  CE2 TYR A 254      28.798  55.394  34.370  1.00 18.81           C  
ATOM   1951  CZ  TYR A 254      28.653  56.357  35.373  1.00 19.52           C  
ATOM   1952  OH  TYR A 254      27.397  56.719  35.797  1.00 15.37           O  
ATOM   1953  N   LYS A 255      35.375  55.579  32.367  1.00 26.88           N  
ATOM   1954  CA  LYS A 255      36.821  55.667  32.472  1.00 28.74           C  
ATOM   1955  C   LYS A 255      37.361  56.901  31.781  1.00 28.89           C  
ATOM   1956  O   LYS A 255      38.209  57.602  32.328  1.00 30.49           O  
ATOM   1957  CB  LYS A 255      37.471  54.391  31.920  1.00 29.49           C  
ATOM   1958  CG  LYS A 255      38.961  54.274  32.137  1.00 27.47           C  
ATOM   1959  CD  LYS A 255      39.362  52.829  31.966  1.00 30.48           C  
ATOM   1960  CE  LYS A 255      40.755  52.591  32.497  1.00 38.08           C  
ATOM   1961  NZ  LYS A 255      41.087  51.135  32.574  1.00 38.90           N  
ATOM   1962  N   LYS A 256      36.818  57.199  30.606  1.00 31.73           N  
ATOM   1963  CA  LYS A 256      37.244  58.353  29.816  1.00 30.99           C  
ATOM   1964  C   LYS A 256      37.017  59.642  30.553  1.00 29.47           C  
ATOM   1965  O   LYS A 256      37.898  60.500  30.568  1.00 28.95           O  
ATOM   1966  CB  LYS A 256      36.481  58.420  28.496  1.00 35.29           C  
ATOM   1967  CG  LYS A 256      36.795  57.317  27.499  1.00 39.90           C  
ATOM   1968  CD  LYS A 256      35.890  57.464  26.285  1.00 40.22           C  
ATOM   1969  CE  LYS A 256      36.055  56.310  25.321  1.00 44.11           C  
ATOM   1970  NZ  LYS A 256      35.123  56.484  24.174  1.00 46.94           N  
ATOM   1971  N   VAL A 257      35.808  59.804  31.101  1.00 28.72           N  
ATOM   1972  CA  VAL A 257      35.422  61.006  31.865  1.00 24.63           C  
ATOM   1973  C   VAL A 257      36.332  61.220  33.084  1.00 23.30           C  
ATOM   1974  O   VAL A 257      36.851  62.315  33.309  1.00 25.39           O  
ATOM   1975  CB  VAL A 257      33.946  60.954  32.336  1.00 20.34           C  
ATOM   1976  CG1 VAL A 257      33.654  62.130  33.248  1.00 23.05           C  
ATOM   1977  CG2 VAL A 257      33.003  61.016  31.137  1.00 20.60           C  
ATOM   1978  N   VAL A 258      36.569  60.171  33.851  1.00 22.24           N  
ATOM   1979  CA  VAL A 258      37.428  60.319  35.014  1.00 21.79           C  
ATOM   1980  C   VAL A 258      38.857  60.643  34.604  1.00 24.63           C  
ATOM   1981  O   VAL A 258      39.495  61.505  35.214  1.00 24.43           O  
ATOM   1982  CB  VAL A 258      37.346  59.090  35.937  1.00 18.80           C  
ATOM   1983  CG1 VAL A 258      38.241  59.273  37.154  1.00 12.96           C  
ATOM   1984  CG2 VAL A 258      35.900  58.890  36.375  1.00 13.25           C  
ATOM   1985  N   GLN A 259      39.348  59.998  33.546  1.00 26.79           N  
ATOM   1986  CA  GLN A 259      40.697  60.276  33.063  1.00 26.89           C  
ATOM   1987  C   GLN A 259      40.814  61.703  32.570  1.00 23.39           C  
ATOM   1988  O   GLN A 259      41.844  62.340  32.756  1.00 25.97           O  
ATOM   1989  CB  GLN A 259      41.093  59.324  31.940  1.00 36.16           C  
ATOM   1990  CG  GLN A 259      41.496  57.940  32.421  1.00 46.77           C  
ATOM   1991  CD  GLN A 259      41.842  56.996  31.280  1.00 53.90           C  
ATOM   1992  OE1 GLN A 259      41.833  55.772  31.449  1.00 59.12           O  
ATOM   1993  NE2 GLN A 259      42.148  57.558  30.106  1.00 55.45           N  
ATOM   1994  N   ALA A 260      39.771  62.219  31.931  1.00 21.34           N  
ATOM   1995  CA  ALA A 260      39.824  63.597  31.442  1.00 20.16           C  
ATOM   1996  C   ALA A 260      40.058  64.520  32.619  1.00 22.22           C  
ATOM   1997  O   ALA A 260      40.847  65.455  32.532  1.00 22.89           O  
ATOM   1998  CB  ALA A 260      38.542  63.986  30.739  1.00 19.13           C  
ATOM   1999  N   CYS A 261      39.376  64.250  33.727  1.00 23.60           N  
ATOM   2000  CA  CYS A 261      39.532  65.054  34.933  1.00 20.93           C  
ATOM   2001  C   CYS A 261      40.946  64.906  35.509  1.00 20.88           C  
ATOM   2002  O   CYS A 261      41.627  65.904  35.788  1.00 19.09           O  
ATOM   2003  CB  CYS A 261      38.462  64.659  35.946  1.00 21.78           C  
ATOM   2004  SG  CYS A 261      38.527  65.592  37.498  1.00 20.88           S  
ATOM   2005  N   MET A 262      41.417  63.667  35.618  1.00 23.34           N  
ATOM   2006  CA  MET A 262      42.762  63.389  36.125  1.00 26.88           C  
ATOM   2007  C   MET A 262      43.878  64.075  35.334  1.00 30.10           C  
ATOM   2008  O   MET A 262      45.007  64.218  35.827  1.00 32.01           O  
ATOM   2009  CB  MET A 262      43.047  61.884  36.109  1.00 26.02           C  
ATOM   2010  CG  MET A 262      42.238  61.064  37.088  1.00 34.31           C  
ATOM   2011  SD  MET A 262      42.605  61.525  38.793  1.00 43.13           S  
ATOM   2012  CE  MET A 262      44.320  61.065  38.903  1.00 38.88           C  
ATOM   2013  N   GLN A 263      43.595  64.460  34.096  1.00 30.29           N  
ATOM   2014  CA  GLN A 263      44.626  65.078  33.263  1.00 30.91           C  
ATOM   2015  C   GLN A 263      44.717  66.608  33.322  1.00 28.25           C  
ATOM   2016  O   GLN A 263      45.678  67.198  32.812  1.00 28.77           O  
ATOM   2017  CB  GLN A 263      44.485  64.596  31.819  1.00 32.20           C  
ATOM   2018  CG  GLN A 263      44.624  63.081  31.619  1.00 37.34           C  
ATOM   2019  CD  GLN A 263      44.471  62.683  30.143  1.00 44.07           C  
ATOM   2020  OE1 GLN A 263      43.677  61.797  29.787  1.00 45.40           O  
ATOM   2021  NE2 GLN A 263      45.227  63.356  29.274  1.00 44.52           N  
ATOM   2022  N   VAL A 264      43.723  67.237  33.943  1.00 24.86           N  
ATOM   2023  CA  VAL A 264      43.674  68.685  34.091  1.00 23.10           C  
ATOM   2024  C   VAL A 264      43.927  68.930  35.559  1.00 24.16           C  
ATOM   2025  O   VAL A 264      43.056  68.682  36.378  1.00 25.39           O  
ATOM   2026  CB  VAL A 264      42.302  69.210  33.716  1.00 19.08           C  
ATOM   2027  CG1 VAL A 264      42.198  70.661  34.028  1.00 22.61           C  
ATOM   2028  CG2 VAL A 264      42.048  68.957  32.239  1.00 23.42           C  
ATOM   2029  N   THR A 265      45.117  69.413  35.892  1.00 25.19           N  
ATOM   2030  CA  THR A 265      45.477  69.627  37.289  1.00 29.47           C  
ATOM   2031  C   THR A 265      44.451  70.378  38.104  1.00 27.33           C  
ATOM   2032  O   THR A 265      44.439  70.233  39.317  1.00 29.98           O  
ATOM   2033  CB  THR A 265      46.807  70.360  37.450  1.00 28.99           C  
ATOM   2034  OG1 THR A 265      46.725  71.640  36.817  1.00 35.07           O  
ATOM   2035  CG2 THR A 265      47.924  69.557  36.838  1.00 31.98           C  
ATOM   2036  N   ARG A 266      43.642  71.217  37.459  1.00 26.37           N  
ATOM   2037  CA  ARG A 266      42.623  71.990  38.173  1.00 25.13           C  
ATOM   2038  C   ARG A 266      41.243  71.370  38.247  1.00 22.85           C  
ATOM   2039  O   ARG A 266      40.314  72.015  38.736  1.00 23.06           O  
ATOM   2040  CB  ARG A 266      42.536  73.440  37.681  1.00 25.26           C  
ATOM   2041  CG  ARG A 266      43.791  74.241  38.044  1.00 28.48           C  
ATOM   2042  CD  ARG A 266      43.673  75.739  37.788  1.00 28.68           C  
ATOM   2043  NE  ARG A 266      42.783  76.387  38.746  1.00 31.36           N  
ATOM   2044  CZ  ARG A 266      42.947  77.621  39.215  1.00 30.24           C  
ATOM   2045  NH1 ARG A 266      43.978  78.354  38.824  1.00 28.96           N  
ATOM   2046  NH2 ARG A 266      42.032  78.159  40.019  1.00 29.37           N  
ATOM   2047  N   CYS A 267      41.101  70.128  37.788  1.00 17.47           N  
ATOM   2048  CA  CYS A 267      39.809  69.472  37.888  1.00 18.34           C  
ATOM   2049  C   CYS A 267      39.724  68.951  39.326  1.00 16.61           C  
ATOM   2050  O   CYS A 267      40.540  68.142  39.744  1.00 18.82           O  
ATOM   2051  CB  CYS A 267      39.691  68.315  36.894  1.00 12.83           C  
ATOM   2052  SG  CYS A 267      38.068  67.490  36.967  1.00 16.09           S  
ATOM   2053  N   GLN A 268      38.815  69.521  40.102  1.00 18.66           N  
ATOM   2054  CA  GLN A 268      38.597  69.136  41.496  1.00 17.50           C  
ATOM   2055  C   GLN A 268      38.200  67.691  41.763  1.00 16.95           C  
ATOM   2056  O   GLN A 268      38.571  67.134  42.779  1.00 21.37           O  
ATOM   2057  CB  GLN A 268      37.598  70.103  42.131  1.00 15.66           C  
ATOM   2058  CG  GLN A 268      38.166  71.517  42.224  1.00 23.52           C  
ATOM   2059  CD  GLN A 268      39.583  71.524  42.833  1.00 29.22           C  
ATOM   2060  OE1 GLN A 268      39.798  70.979  43.919  1.00 34.82           O  
ATOM   2061  NE2 GLN A 268      40.558  72.094  42.112  1.00 31.69           N  
ATOM   2062  N   GLY A 269      37.403  67.095  40.887  1.00 19.54           N  
ATOM   2063  CA  GLY A 269      37.002  65.713  41.069  1.00 16.79           C  
ATOM   2064  C   GLY A 269      35.702  65.523  40.315  1.00 16.35           C  
ATOM   2065  O   GLY A 269      35.334  66.399  39.549  1.00 17.02           O  
ATOM   2066  N   VAL A 270      34.992  64.421  40.559  1.00 16.14           N  
ATOM   2067  CA  VAL A 270      33.727  64.121  39.887  1.00 13.39           C  
ATOM   2068  C   VAL A 270      32.658  63.678  40.872  1.00 14.47           C  
ATOM   2069  O   VAL A 270      32.939  63.012  41.867  1.00 15.12           O  
ATOM   2070  CB  VAL A 270      33.901  63.017  38.770  1.00 16.68           C  
ATOM   2071  CG1 VAL A 270      34.794  61.931  39.240  1.00 15.39           C  
ATOM   2072  CG2 VAL A 270      32.558  62.408  38.359  1.00 19.82           C  
ATOM   2073  N   THR A 271      31.444  64.133  40.609  1.00 13.39           N  
ATOM   2074  CA  THR A 271      30.278  63.822  41.390  1.00 10.60           C  
ATOM   2075  C   THR A 271      29.338  63.109  40.429  1.00 13.54           C  
ATOM   2076  O   THR A 271      29.104  63.593  39.309  1.00 14.85           O  
ATOM   2077  CB  THR A 271      29.601  65.118  41.872  1.00  8.79           C  
ATOM   2078  OG1 THR A 271      30.453  65.792  42.806  1.00 11.92           O  
ATOM   2079  CG2 THR A 271      28.306  64.837  42.545  1.00  5.57           C  
ATOM   2080  N   VAL A 272      28.886  61.922  40.821  1.00 16.43           N  
ATOM   2081  CA  VAL A 272      27.927  61.145  40.035  1.00 15.89           C  
ATOM   2082  C   VAL A 272      26.536  61.520  40.552  1.00 16.62           C  
ATOM   2083  O   VAL A 272      26.356  61.809  41.745  1.00 17.37           O  
ATOM   2084  CB  VAL A 272      28.170  59.639  40.146  1.00 16.33           C  
ATOM   2085  CG1 VAL A 272      29.490  59.290  39.507  1.00  9.79           C  
ATOM   2086  CG2 VAL A 272      28.162  59.192  41.593  1.00 19.57           C  
ATOM   2087  N   TRP A 273      25.551  61.549  39.665  1.00 13.82           N  
ATOM   2088  CA  TRP A 273      24.217  61.956  40.063  1.00 12.81           C  
ATOM   2089  C   TRP A 273      23.335  60.868  40.706  1.00 14.29           C  
ATOM   2090  O   TRP A 273      22.215  60.580  40.257  1.00 11.90           O  
ATOM   2091  CB  TRP A 273      23.526  62.680  38.898  1.00  9.38           C  
ATOM   2092  CG  TRP A 273      22.541  63.676  39.324  1.00  5.88           C  
ATOM   2093  CD1 TRP A 273      21.220  63.666  39.045  1.00  9.46           C  
ATOM   2094  CD2 TRP A 273      22.772  64.829  40.143  1.00 10.07           C  
ATOM   2095  NE1 TRP A 273      20.595  64.737  39.644  1.00 14.58           N  
ATOM   2096  CE2 TRP A 273      21.530  65.471  40.322  1.00 10.32           C  
ATOM   2097  CE3 TRP A 273      23.906  65.378  40.740  1.00  8.08           C  
ATOM   2098  CZ2 TRP A 273      21.381  66.639  41.073  1.00 11.31           C  
ATOM   2099  CZ3 TRP A 273      23.764  66.538  41.485  1.00 11.44           C  
ATOM   2100  CH2 TRP A 273      22.506  67.162  41.643  1.00  7.85           C  
ATOM   2101  N   GLY A 274      23.817  60.331  41.822  1.00 11.89           N  
ATOM   2102  CA  GLY A 274      23.062  59.319  42.533  1.00  9.37           C  
ATOM   2103  C   GLY A 274      23.942  58.129  42.800  1.00 11.58           C  
ATOM   2104  O   GLY A 274      25.116  58.117  42.428  1.00 16.27           O  
ATOM   2105  N   ILE A 275      23.376  57.118  43.437  1.00 14.60           N  
ATOM   2106  CA  ILE A 275      24.112  55.912  43.761  1.00 14.20           C  
ATOM   2107  C   ILE A 275      23.589  54.725  42.965  1.00 17.49           C  
ATOM   2108  O   ILE A 275      24.341  54.050  42.254  1.00 20.06           O  
ATOM   2109  CB  ILE A 275      23.976  55.561  45.275  1.00 16.23           C  
ATOM   2110  CG1 ILE A 275      24.880  56.455  46.121  1.00 17.90           C  
ATOM   2111  CG2 ILE A 275      24.298  54.088  45.544  1.00 15.55           C  
ATOM   2112  CD1 ILE A 275      24.792  56.126  47.617  1.00 13.55           C  
ATOM   2113  N   THR A 276      22.294  54.479  43.070  1.00 18.38           N  
ATOM   2114  CA  THR A 276      21.729  53.330  42.401  1.00 21.33           C  
ATOM   2115  C   THR A 276      20.776  53.645  41.274  1.00 20.24           C  
ATOM   2116  O   THR A 276      20.036  54.617  41.316  1.00 20.53           O  
ATOM   2117  CB  THR A 276      21.029  52.398  43.411  1.00 20.65           C  
ATOM   2118  OG1 THR A 276      20.372  51.338  42.707  1.00 20.34           O  
ATOM   2119  CG2 THR A 276      20.020  53.174  44.235  1.00 19.99           C  
ATOM   2120  N   ASP A 277      20.795  52.788  40.263  1.00 20.65           N  
ATOM   2121  CA  ASP A 277      19.903  52.950  39.141  1.00 23.90           C  
ATOM   2122  C   ASP A 277      18.446  53.010  39.570  1.00 23.79           C  
ATOM   2123  O   ASP A 277      17.672  53.747  38.977  1.00 25.37           O  
ATOM   2124  CB  ASP A 277      20.087  51.811  38.114  1.00 25.69           C  
ATOM   2125  CG  ASP A 277      21.391  51.902  37.354  1.00 21.30           C  
ATOM   2126  OD1 ASP A 277      21.825  53.026  37.077  1.00 22.95           O  
ATOM   2127  OD2 ASP A 277      21.980  50.858  37.021  1.00 22.49           O  
ATOM   2128  N   LYS A 278      18.052  52.300  40.621  1.00 28.36           N  
ATOM   2129  CA  LYS A 278      16.634  52.335  40.988  1.00 28.83           C  
ATOM   2130  C   LYS A 278      16.081  53.701  41.370  1.00 28.74           C  
ATOM   2131  O   LYS A 278      14.891  53.952  41.239  1.00 29.28           O  
ATOM   2132  CB  LYS A 278      16.298  51.302  42.059  1.00 34.28           C  
ATOM   2133  CG  LYS A 278      16.975  51.465  43.388  1.00 38.56           C  
ATOM   2134  CD  LYS A 278      16.331  50.500  44.366  1.00 44.55           C  
ATOM   2135  CE  LYS A 278      17.135  50.366  45.645  1.00 46.69           C  
ATOM   2136  NZ  LYS A 278      16.615  49.277  46.536  1.00 52.85           N  
ATOM   2137  N   TYR A 279      16.960  54.616  41.754  1.00 31.72           N  
ATOM   2138  CA  TYR A 279      16.533  55.953  42.168  1.00 32.13           C  
ATOM   2139  C   TYR A 279      16.921  57.070  41.191  1.00 31.02           C  
ATOM   2140  O   TYR A 279      16.588  58.236  41.397  1.00 34.50           O  
ATOM   2141  CB  TYR A 279      17.050  56.231  43.587  1.00 29.80           C  
ATOM   2142  CG  TYR A 279      16.456  55.290  44.613  1.00 28.17           C  
ATOM   2143  CD1 TYR A 279      15.085  55.065  44.656  1.00 25.42           C  
ATOM   2144  CD2 TYR A 279      17.264  54.619  45.531  1.00 27.83           C  
ATOM   2145  CE1 TYR A 279      14.533  54.205  45.567  1.00 26.91           C  
ATOM   2146  CE2 TYR A 279      16.716  53.747  46.457  1.00 25.87           C  
ATOM   2147  CZ  TYR A 279      15.348  53.551  46.463  1.00 28.45           C  
ATOM   2148  OH  TYR A 279      14.777  52.687  47.359  1.00 33.00           O  
ATOM   2149  N   SER A 280      17.576  56.690  40.105  1.00 31.08           N  
ATOM   2150  CA  SER A 280      18.017  57.611  39.071  1.00 29.25           C  
ATOM   2151  C   SER A 280      16.881  58.409  38.449  1.00 26.26           C  
ATOM   2152  O   SER A 280      15.808  57.876  38.183  1.00 27.53           O  
ATOM   2153  CB  SER A 280      18.733  56.824  37.991  1.00 28.86           C  
ATOM   2154  OG  SER A 280      19.141  57.671  36.947  1.00 29.63           O  
ATOM   2155  N   TRP A 281      17.127  59.701  38.251  1.00 26.94           N  
ATOM   2156  CA  TRP A 281      16.162  60.634  37.654  1.00 28.17           C  
ATOM   2157  C   TRP A 281      15.913  60.410  36.154  1.00 27.93           C  
ATOM   2158  O   TRP A 281      14.874  60.816  35.632  1.00 26.64           O  
ATOM   2159  CB  TRP A 281      16.669  62.085  37.810  1.00 29.23           C  
ATOM   2160  CG  TRP A 281      17.898  62.403  36.956  1.00 26.14           C  
ATOM   2161  CD1 TRP A 281      19.070  61.711  36.937  1.00 30.33           C  
ATOM   2162  CD2 TRP A 281      18.028  63.423  35.961  1.00 30.99           C  
ATOM   2163  NE1 TRP A 281      19.910  62.221  35.988  1.00 28.55           N  
ATOM   2164  CE2 TRP A 281      19.300  63.268  35.370  1.00 31.33           C  
ATOM   2165  CE3 TRP A 281      17.193  64.447  35.510  1.00 33.69           C  
ATOM   2166  CZ2 TRP A 281      19.760  64.097  34.343  1.00 35.94           C  
ATOM   2167  CZ3 TRP A 281      17.654  65.280  34.484  1.00 38.25           C  
ATOM   2168  CH2 TRP A 281      18.927  65.094  33.914  1.00 37.15           C  
ATOM   2169  N   VAL A 282      16.868  59.769  35.479  1.00 29.58           N  
ATOM   2170  CA  VAL A 282      16.814  59.560  34.036  1.00 30.78           C  
ATOM   2171  C   VAL A 282      15.494  59.062  33.482  1.00 32.37           C  
ATOM   2172  O   VAL A 282      14.830  59.798  32.760  1.00 33.69           O  
ATOM   2173  CB  VAL A 282      18.004  58.693  33.507  1.00 28.94           C  
ATOM   2174  CG1 VAL A 282      17.856  58.463  32.037  1.00 27.36           C  
ATOM   2175  CG2 VAL A 282      19.329  59.401  33.741  1.00 29.78           C  
ATOM   2176  N   PRO A 283      15.041  57.862  33.890  1.00 33.36           N  
ATOM   2177  CA  PRO A 283      13.777  57.326  33.379  1.00 34.09           C  
ATOM   2178  C   PRO A 283      12.587  58.260  33.435  1.00 37.24           C  
ATOM   2179  O   PRO A 283      11.684  58.173  32.615  1.00 39.52           O  
ATOM   2180  CB  PRO A 283      13.552  56.111  34.265  1.00 31.79           C  
ATOM   2181  CG  PRO A 283      14.929  55.628  34.498  1.00 33.10           C  
ATOM   2182  CD  PRO A 283      15.657  56.915  34.832  1.00 31.21           C  
ATOM   2183  N   ASP A 284      12.580  59.165  34.395  1.00 41.92           N  
ATOM   2184  CA  ASP A 284      11.454  60.068  34.536  1.00 45.40           C  
ATOM   2185  C   ASP A 284      11.500  61.220  33.549  1.00 44.63           C  
ATOM   2186  O   ASP A 284      10.476  61.841  33.277  1.00 44.52           O  
ATOM   2187  CB  ASP A 284      11.359  60.555  35.990  1.00 52.38           C  
ATOM   2188  CG  ASP A 284      11.343  59.388  37.006  1.00 58.03           C  
ATOM   2189  OD1 ASP A 284      10.423  58.531  36.940  1.00 61.08           O  
ATOM   2190  OD2 ASP A 284      12.261  59.314  37.861  1.00 59.50           O  
ATOM   2191  N   VAL A 285      12.687  61.513  33.025  1.00 45.06           N  
ATOM   2192  CA  VAL A 285      12.832  62.588  32.048  1.00 46.95           C  
ATOM   2193  C   VAL A 285      13.041  62.055  30.632  1.00 46.77           C  
ATOM   2194  O   VAL A 285      12.413  62.539  29.692  1.00 47.12           O  
ATOM   2195  CB  VAL A 285      13.958  63.610  32.404  1.00 46.32           C  
ATOM   2196  CG1 VAL A 285      13.674  64.256  33.735  1.00 49.36           C  
ATOM   2197  CG2 VAL A 285      15.305  62.960  32.431  1.00 47.79           C  
ATOM   2198  N   PHE A 286      13.909  61.061  30.479  1.00 44.02           N  
ATOM   2199  CA  PHE A 286      14.185  60.470  29.172  1.00 41.71           C  
ATOM   2200  C   PHE A 286      13.505  59.117  29.118  1.00 40.50           C  
ATOM   2201  O   PHE A 286      14.176  58.087  29.216  1.00 38.99           O  
ATOM   2202  CB  PHE A 286      15.693  60.268  28.984  1.00 44.82           C  
ATOM   2203  CG  PHE A 286      16.506  61.525  29.121  1.00 47.87           C  
ATOM   2204  CD1 PHE A 286      16.470  62.508  28.132  1.00 48.53           C  
ATOM   2205  CD2 PHE A 286      17.308  61.728  30.242  1.00 48.67           C  
ATOM   2206  CE1 PHE A 286      17.221  63.678  28.266  1.00 48.83           C  
ATOM   2207  CE2 PHE A 286      18.065  62.894  30.387  1.00 48.29           C  
ATOM   2208  CZ  PHE A 286      18.021  63.870  29.397  1.00 48.92           C  
ATOM   2209  N   PRO A 287      12.183  59.083  28.907  1.00 39.41           N  
ATOM   2210  CA  PRO A 287      11.490  57.796  28.857  1.00 38.97           C  
ATOM   2211  C   PRO A 287      12.146  56.874  27.852  1.00 38.03           C  
ATOM   2212  O   PRO A 287      12.485  57.296  26.751  1.00 38.42           O  
ATOM   2213  CB  PRO A 287      10.071  58.180  28.464  1.00 39.79           C  
ATOM   2214  CG  PRO A 287      10.268  59.408  27.649  1.00 41.53           C  
ATOM   2215  CD  PRO A 287      11.299  60.163  28.437  1.00 40.35           C  
ATOM   2216  N   GLY A 288      12.427  55.655  28.289  1.00 37.28           N  
ATOM   2217  CA  GLY A 288      13.070  54.686  27.427  1.00 33.04           C  
ATOM   2218  C   GLY A 288      14.539  54.495  27.728  1.00 30.98           C  
ATOM   2219  O   GLY A 288      15.148  53.499  27.319  1.00 30.69           O  
ATOM   2220  N   GLU A 289      15.118  55.438  28.455  1.00 28.69           N  
ATOM   2221  CA  GLU A 289      16.530  55.338  28.798  1.00 28.48           C  
ATOM   2222  C   GLU A 289      16.772  55.109  30.306  1.00 27.14           C  
ATOM   2223  O   GLU A 289      15.856  55.278  31.130  1.00 25.44           O  
ATOM   2224  CB  GLU A 289      17.261  56.571  28.291  1.00 29.72           C  
ATOM   2225  CG  GLU A 289      17.144  56.729  26.780  1.00 35.27           C  
ATOM   2226  CD  GLU A 289      17.871  57.941  26.262  1.00 33.71           C  
ATOM   2227  OE1 GLU A 289      19.091  57.837  25.998  1.00 36.31           O  
ATOM   2228  OE2 GLU A 289      17.215  58.990  26.118  1.00 35.39           O  
ATOM   2229  N   GLY A 290      17.988  54.686  30.653  1.00 24.67           N  
ATOM   2230  CA  GLY A 290      18.296  54.426  32.039  1.00 21.36           C  
ATOM   2231  C   GLY A 290      19.603  53.707  32.237  1.00 19.07           C  
ATOM   2232  O   GLY A 290      20.539  53.890  31.463  1.00 19.66           O  
ATOM   2233  N   ALA A 291      19.681  52.967  33.340  1.00 19.17           N  
ATOM   2234  CA  ALA A 291      20.849  52.176  33.721  1.00 16.02           C  
ATOM   2235  C   ALA A 291      22.109  53.025  33.745  1.00 17.18           C  
ATOM   2236  O   ALA A 291      23.219  52.520  33.577  1.00 15.39           O  
ATOM   2237  CB  ALA A 291      21.013  51.009  32.766  1.00 18.19           C  
ATOM   2238  N   ALA A 292      21.922  54.304  34.049  1.00 15.82           N  
ATOM   2239  CA  ALA A 292      22.984  55.297  34.041  1.00 15.52           C  
ATOM   2240  C   ALA A 292      24.050  55.352  35.129  1.00 16.37           C  
ATOM   2241  O   ALA A 292      25.104  55.960  34.927  1.00 14.85           O  
ATOM   2242  CB  ALA A 292      22.346  56.671  33.898  1.00 15.27           C  
ATOM   2243  N   LEU A 293      23.792  54.731  36.275  1.00 17.08           N  
ATOM   2244  CA  LEU A 293      24.715  54.845  37.391  1.00 13.85           C  
ATOM   2245  C   LEU A 293      25.686  53.713  37.574  1.00 16.37           C  
ATOM   2246  O   LEU A 293      25.684  52.757  36.807  1.00 19.48           O  
ATOM   2247  CB  LEU A 293      23.926  55.137  38.676  1.00 13.75           C  
ATOM   2248  CG  LEU A 293      22.925  56.305  38.528  1.00 15.28           C  
ATOM   2249  CD1 LEU A 293      21.965  56.392  39.683  1.00 12.90           C  
ATOM   2250  CD2 LEU A 293      23.660  57.610  38.372  1.00 16.21           C  
ATOM   2251  N   VAL A 294      26.546  53.856  38.576  1.00 15.52           N  
ATOM   2252  CA  VAL A 294      27.563  52.866  38.899  1.00 16.39           C  
ATOM   2253  C   VAL A 294      27.007  51.601  39.583  1.00 17.36           C  
ATOM   2254  O   VAL A 294      27.609  50.523  39.469  1.00 19.37           O  
ATOM   2255  CB  VAL A 294      28.685  53.490  39.743  1.00 16.80           C  
ATOM   2256  CG1 VAL A 294      29.793  52.478  40.026  1.00 17.27           C  
ATOM   2257  CG2 VAL A 294      29.268  54.680  39.016  1.00 16.93           C  
ATOM   2258  N   TRP A 295      25.858  51.704  40.253  1.00 16.13           N  
ATOM   2259  CA  TRP A 295      25.246  50.543  40.920  1.00 18.42           C  
ATOM   2260  C   TRP A 295      23.877  50.264  40.326  1.00 15.72           C  
ATOM   2261  O   TRP A 295      23.112  51.196  40.060  1.00 17.16           O  
ATOM   2262  CB  TRP A 295      25.079  50.786  42.435  1.00 15.53           C  
ATOM   2263  CG  TRP A 295      26.312  50.543  43.243  1.00 18.45           C  
ATOM   2264  CD1 TRP A 295      26.677  49.377  43.843  1.00 17.56           C  
ATOM   2265  CD2 TRP A 295      27.348  51.485  43.526  1.00 17.51           C  
ATOM   2266  NE1 TRP A 295      27.883  49.527  44.477  1.00 22.46           N  
ATOM   2267  CE2 TRP A 295      28.317  50.813  44.302  1.00 17.93           C  
ATOM   2268  CE3 TRP A 295      27.558  52.826  43.196  1.00 18.59           C  
ATOM   2269  CZ2 TRP A 295      29.479  51.435  44.745  1.00 19.00           C  
ATOM   2270  CZ3 TRP A 295      28.719  53.446  43.636  1.00 20.35           C  
ATOM   2271  CH2 TRP A 295      29.665  52.747  44.406  1.00 15.75           C  
ATOM   2272  N   ASP A 296      23.528  49.000  40.143  1.00 19.12           N  
ATOM   2273  CA  ASP A 296      22.213  48.728  39.577  1.00 23.08           C  
ATOM   2274  C   ASP A 296      21.115  48.818  40.630  1.00 25.10           C  
ATOM   2275  O   ASP A 296      21.383  49.151  41.782  1.00 23.57           O  
ATOM   2276  CB  ASP A 296      22.174  47.404  38.805  1.00 28.09           C  
ATOM   2277  CG  ASP A 296      22.569  46.209  39.648  1.00 33.33           C  
ATOM   2278  OD1 ASP A 296      22.279  46.190  40.865  1.00 36.19           O  
ATOM   2279  OD2 ASP A 296      23.167  45.270  39.076  1.00 38.44           O  
ATOM   2280  N   ALA A 297      19.886  48.521  40.235  1.00 25.51           N  
ATOM   2281  CA  ALA A 297      18.756  48.595  41.137  1.00 26.86           C  
ATOM   2282  C   ALA A 297      18.858  47.634  42.298  1.00 29.36           C  
ATOM   2283  O   ALA A 297      18.126  47.785  43.267  1.00 30.94           O  
ATOM   2284  CB  ALA A 297      17.470  48.364  40.390  1.00 29.12           C  
ATOM   2285  N   SER A 298      19.741  46.645  42.191  1.00 30.08           N  
ATOM   2286  CA  SER A 298      19.948  45.666  43.257  1.00 34.22           C  
ATOM   2287  C   SER A 298      21.291  45.888  43.998  1.00 34.10           C  
ATOM   2288  O   SER A 298      21.886  44.953  44.548  1.00 34.92           O  
ATOM   2289  CB  SER A 298      19.871  44.236  42.692  1.00 37.36           C  
ATOM   2290  OG  SER A 298      21.110  43.823  42.137  1.00 44.60           O  
ATOM   2291  N   TYR A 299      21.762  47.133  43.982  1.00 30.75           N  
ATOM   2292  CA  TYR A 299      23.009  47.542  44.627  1.00 28.77           C  
ATOM   2293  C   TYR A 299      24.194  46.698  44.249  1.00 26.95           C  
ATOM   2294  O   TYR A 299      25.147  46.546  45.016  1.00 28.79           O  
ATOM   2295  CB  TYR A 299      22.866  47.638  46.144  1.00 24.40           C  
ATOM   2296  CG  TYR A 299      21.979  48.773  46.558  1.00 21.77           C  
ATOM   2297  CD1 TYR A 299      22.416  50.097  46.474  1.00 24.07           C  
ATOM   2298  CD2 TYR A 299      20.673  48.538  46.982  1.00 20.64           C  
ATOM   2299  CE1 TYR A 299      21.556  51.165  46.814  1.00 20.03           C  
ATOM   2300  CE2 TYR A 299      19.817  49.584  47.312  1.00 16.76           C  
ATOM   2301  CZ  TYR A 299      20.263  50.885  47.221  1.00 21.24           C  
ATOM   2302  OH  TYR A 299      19.395  51.904  47.530  1.00 24.67           O  
ATOM   2303  N   ALA A 300      24.131  46.161  43.044  1.00 25.46           N  
ATOM   2304  CA  ALA A 300      25.220  45.372  42.536  1.00 24.72           C  
ATOM   2305  C   ALA A 300      26.094  46.325  41.723  1.00 26.36           C  
ATOM   2306  O   ALA A 300      25.575  47.165  40.984  1.00 28.03           O  
ATOM   2307  CB  ALA A 300      24.690  44.251  41.686  1.00 23.93           C  
ATOM   2308  N   LYS A 301      27.406  46.249  41.927  1.00 25.12           N  
ATOM   2309  CA  LYS A 301      28.347  47.089  41.214  1.00 28.68           C  
ATOM   2310  C   LYS A 301      28.303  46.740  39.738  1.00 29.75           C  
ATOM   2311  O   LYS A 301      28.279  45.568  39.380  1.00 31.39           O  
ATOM   2312  CB  LYS A 301      29.773  46.824  41.682  1.00 31.55           C  
ATOM   2313  CG  LYS A 301      30.044  47.060  43.140  1.00 36.38           C  
ATOM   2314  CD  LYS A 301      31.519  46.795  43.434  1.00 41.56           C  
ATOM   2315  CE  LYS A 301      31.858  47.011  44.903  1.00 44.56           C  
ATOM   2316  NZ  LYS A 301      33.269  46.630  45.179  1.00 48.59           N  
ATOM   2317  N   LYS A 302      28.319  47.745  38.879  1.00 27.28           N  
ATOM   2318  CA  LYS A 302      28.314  47.482  37.450  1.00 26.65           C  
ATOM   2319  C   LYS A 302      29.778  47.564  37.006  1.00 28.87           C  
ATOM   2320  O   LYS A 302      30.655  47.869  37.826  1.00 27.19           O  
ATOM   2321  CB  LYS A 302      27.399  48.489  36.752  1.00 24.61           C  
ATOM   2322  CG  LYS A 302      25.928  48.176  37.017  1.00 21.73           C  
ATOM   2323  CD  LYS A 302      25.010  49.376  36.887  1.00 22.84           C  
ATOM   2324  CE  LYS A 302      25.050  49.996  35.517  1.00 17.51           C  
ATOM   2325  NZ  LYS A 302      24.126  51.141  35.484  1.00 14.61           N  
ATOM   2326  N   PRO A 303      30.082  47.221  35.735  1.00 29.27           N  
ATOM   2327  CA  PRO A 303      31.475  47.280  35.252  1.00 26.52           C  
ATOM   2328  C   PRO A 303      32.092  48.671  35.379  1.00 24.54           C  
ATOM   2329  O   PRO A 303      33.307  48.820  35.464  1.00 24.49           O  
ATOM   2330  CB  PRO A 303      31.341  46.841  33.796  1.00 28.32           C  
ATOM   2331  CG  PRO A 303      30.220  45.850  33.867  1.00 27.78           C  
ATOM   2332  CD  PRO A 303      29.212  46.582  34.730  1.00 29.70           C  
ATOM   2333  N   ALA A 304      31.233  49.686  35.391  1.00 26.00           N  
ATOM   2334  CA  ALA A 304      31.656  51.069  35.540  1.00 24.91           C  
ATOM   2335  C   ALA A 304      32.424  51.239  36.839  1.00 26.81           C  
ATOM   2336  O   ALA A 304      33.347  52.055  36.921  1.00 29.26           O  
ATOM   2337  CB  ALA A 304      30.449  51.974  35.537  1.00 24.88           C  
ATOM   2338  N   TYR A 305      32.041  50.472  37.856  1.00 23.62           N  
ATOM   2339  CA  TYR A 305      32.696  50.545  39.152  1.00 23.75           C  
ATOM   2340  C   TYR A 305      34.199  50.341  39.009  1.00 25.27           C  
ATOM   2341  O   TYR A 305      34.976  51.257  39.270  1.00 30.74           O  
ATOM   2342  CB  TYR A 305      32.079  49.525  40.129  1.00 22.37           C  
ATOM   2343  CG  TYR A 305      32.624  49.626  41.521  1.00 24.61           C  
ATOM   2344  CD1 TYR A 305      33.795  48.969  41.873  1.00 25.41           C  
ATOM   2345  CD2 TYR A 305      32.016  50.441  42.475  1.00 28.53           C  
ATOM   2346  CE1 TYR A 305      34.364  49.124  43.148  1.00 31.27           C  
ATOM   2347  CE2 TYR A 305      32.576  50.600  43.761  1.00 30.69           C  
ATOM   2348  CZ  TYR A 305      33.757  49.939  44.084  1.00 32.19           C  
ATOM   2349  OH  TYR A 305      34.353  50.097  45.327  1.00 35.16           O  
ATOM   2350  N   ALA A 306      34.628  49.184  38.521  1.00 26.70           N  
ATOM   2351  CA  ALA A 306      36.064  48.946  38.377  1.00 26.09           C  
ATOM   2352  C   ALA A 306      36.726  49.931  37.418  1.00 27.91           C  
ATOM   2353  O   ALA A 306      37.931  50.199  37.518  1.00 28.03           O  
ATOM   2354  CB  ALA A 306      36.315  47.538  37.931  1.00 28.88           C  
ATOM   2355  N   ALA A 307      35.927  50.484  36.506  1.00 27.12           N  
ATOM   2356  CA  ALA A 307      36.423  51.445  35.537  1.00 28.05           C  
ATOM   2357  C   ALA A 307      36.876  52.701  36.264  1.00 28.38           C  
ATOM   2358  O   ALA A 307      38.052  53.081  36.191  1.00 29.42           O  
ATOM   2359  CB  ALA A 307      35.335  51.783  34.521  1.00 23.04           C  
ATOM   2360  N   VAL A 308      35.944  53.317  36.993  1.00 29.27           N  
ATOM   2361  CA  VAL A 308      36.209  54.545  37.762  1.00 27.39           C  
ATOM   2362  C   VAL A 308      37.448  54.353  38.626  1.00 26.66           C  
ATOM   2363  O   VAL A 308      38.364  55.167  38.595  1.00 27.96           O  
ATOM   2364  CB  VAL A 308      34.998  54.937  38.676  1.00 26.93           C  
ATOM   2365  CG1 VAL A 308      35.361  56.114  39.564  1.00 23.78           C  
ATOM   2366  CG2 VAL A 308      33.766  55.265  37.836  1.00 20.07           C  
ATOM   2367  N   MET A 309      37.507  53.218  39.306  1.00 28.84           N  
ATOM   2368  CA  MET A 309      38.617  52.897  40.177  1.00 33.00           C  
ATOM   2369  C   MET A 309      39.955  52.868  39.443  1.00 35.25           C  
ATOM   2370  O   MET A 309      40.971  53.328  39.972  1.00 33.52           O  
ATOM   2371  CB  MET A 309      38.349  51.567  40.857  1.00 38.52           C  
ATOM   2372  CG  MET A 309      39.365  51.179  41.902  1.00 43.68           C  
ATOM   2373  SD  MET A 309      38.630  49.918  42.906  1.00 52.38           S  
ATOM   2374  CE  MET A 309      38.894  48.424  41.945  1.00 49.11           C  
ATOM   2375  N   GLU A 310      39.960  52.310  38.235  1.00 36.90           N  
ATOM   2376  CA  GLU A 310      41.185  52.257  37.443  1.00 36.73           C  
ATOM   2377  C   GLU A 310      41.564  53.629  36.935  1.00 34.30           C  
ATOM   2378  O   GLU A 310      42.737  53.921  36.752  1.00 32.95           O  
ATOM   2379  CB  GLU A 310      41.026  51.332  36.248  1.00 41.61           C  
ATOM   2380  CG  GLU A 310      41.273  49.875  36.553  1.00 53.16           C  
ATOM   2381  CD  GLU A 310      41.211  49.019  35.305  1.00 59.00           C  
ATOM   2382  OE1 GLU A 310      42.162  49.083  34.490  1.00 61.57           O  
ATOM   2383  OE2 GLU A 310      40.203  48.299  35.133  1.00 62.80           O  
ATOM   2384  N   ALA A 311      40.560  54.456  36.671  1.00 32.71           N  
ATOM   2385  CA  ALA A 311      40.801  55.793  36.165  1.00 31.08           C  
ATOM   2386  C   ALA A 311      41.525  56.688  37.164  1.00 33.12           C  
ATOM   2387  O   ALA A 311      42.365  57.510  36.766  1.00 31.14           O  
ATOM   2388  CB  ALA A 311      39.512  56.414  35.737  1.00 32.93           C  
ATOM   2389  N   PHE A 312      41.178  56.534  38.447  1.00 32.72           N  
ATOM   2390  CA  PHE A 312      41.774  57.310  39.541  1.00 32.44           C  
ATOM   2391  C   PHE A 312      43.216  56.923  39.885  1.00 35.14           C  
ATOM   2392  O   PHE A 312      43.816  57.639  40.715  1.00 38.21           O  
ATOM   2393  CB  PHE A 312      40.891  57.233  40.800  1.00 22.82           C  
ATOM   2394  CG  PHE A 312      39.826  58.280  40.854  1.00 17.74           C  
ATOM   2395  CD1 PHE A 312      40.136  59.608  40.657  1.00 15.72           C  
ATOM   2396  CD2 PHE A 312      38.516  57.944  41.109  1.00 17.24           C  
ATOM   2397  CE1 PHE A 312      39.154  60.590  40.713  1.00 11.34           C  
ATOM   2398  CE2 PHE A 312      37.528  58.925  41.167  1.00  9.81           C  
ATOM   2399  CZ  PHE A 312      37.853  60.242  40.969  1.00 15.18           C  
ATOM   2400  OXT PHE A 312      43.741  55.933  39.327  1.00 38.87           O  
TER    2401      PHE A 312                                                      
MASTER      255    2    0   15   11    0    0    6 2465    1    4   24          
END                                                                             
