# Supplementary material for: Modeling of loops in proteins: a multi-method approach
Source: BMC Struct Biol. 2010 Feb 11;10:5. doi: 10.1186/1472-6807-10-5 (PMC2837870; doi:10.1186/1472-6807-10-5)
Supplement: Additional file 1 — Student t-test. Results from two sample paired t-test of Table 2. [file 1472-6807-10-5-S1.GZ › loop_test_data/2fqf_293-317.pdb]

ATOM      1  N   ARG A   1      32.488  30.530  11.013  1.00 30.72           N
ATOM      2  CA  ARG A   1      31.236  30.123  11.719  1.00 30.19           C
ATOM      3  C   ARG A   1      30.884  31.118  12.833  1.00 29.35           C
ATOM      4  O   ARG A   1      31.781  31.698  13.460  1.00 29.51           O
ATOM      5  CB  ARG A   1      31.372  28.702  12.305  1.00 30.41           C
ATOM      6  CG  ARG A   1      31.690  27.562  11.316  1.00 32.15           C
ATOM      7  CD  ARG A   1      30.910  27.656   9.992  1.00 34.98           C
ATOM      8  NE  ARG A   1      29.466  27.818  10.176  1.00 36.74           N
ATOM      9  CZ  ARG A   1      28.666  28.478   9.341  1.00 36.82           C
ATOM     10  NH1 ARG A   1      29.164  29.061   8.255  1.00 36.68           N
ATOM     11  NH2 ARG A   1      27.364  28.571   9.601  1.00 35.83           N
ATOM     12  N   PRO A   2      29.576  31.341  13.073  1.00 28.67           N
ATOM     13  CA  PRO A   2      29.204  32.090  14.279  1.00 28.00           C
ATOM     14  C   PRO A   2      29.657  31.334  15.535  1.00 26.97           C
ATOM     15  O   PRO A   2      29.727  30.106  15.503  1.00 26.88           O
ATOM     16  CB  PRO A   2      27.674  32.127  14.208  1.00 27.83           C
ATOM     17  CG  PRO A   2      27.285  31.042  13.265  1.00 27.98           C
ATOM     18  CD  PRO A   2      28.394  30.949  12.279  1.00 28.64           C
ATOM     19  N   THR A   3      29.976  32.034  16.624  1.00 25.86           N
ATOM     20  CA  THR A   3      30.264  31.309  17.869  1.00 25.19           C
ATOM     21  C   THR A   3      28.946  30.743  18.421  1.00 23.61           C
ATOM     22  O   THR A   3      27.879  31.324  18.210  1.00 23.03           O
ATOM     23  CB  THR A   3      31.061  32.138  18.936  1.00 25.74           C
ATOM     24  OG1 THR A   3      30.221  33.134  19.526  1.00 26.58           O
ATOM     25  CG2 THR A   3      32.295  32.818  18.301  1.00 26.36           C
ATOM     26  N   LEU A   4      29.030  29.594  19.082  1.00 21.99           N
ATOM     27  CA  LEU A   4      27.858  28.935  19.649  1.00 20.97           C
ATOM     28  C   LEU A   4      27.256  29.815  20.729  1.00 20.12           C
ATOM     29  O   LEU A   4      27.944  30.147  21.700  1.00 20.16           O
ATOM     30  CB  LEU A   4      28.257  27.585  20.246  1.00 20.78           C
ATOM     31  CG  LEU A   4      27.231  26.842  21.107  1.00 19.36           C
ATOM     32  CD1 LEU A   4      26.173  26.216  20.234  1.00 15.28           C
ATOM     33  CD2 LEU A   4      27.965  25.791  21.945  1.00 16.91           C
ATOM     34  N   PRO A   5      25.973  30.188  20.576  1.00 19.56           N
ATOM     35  CA  PRO A   5      25.357  30.965  21.651  1.00 19.49           C
ATOM     36  C   PRO A   5      25.241  30.127  22.920  1.00 19.07           C
ATOM     37  O   PRO A   5      25.032  28.917  22.848  1.00 19.56           O
ATOM     38  CB  PRO A   5      23.978  31.333  21.087  1.00 19.68           C
ATOM     39  CG  PRO A   5      24.086  31.093  19.578  1.00 18.90           C
ATOM     40  CD  PRO A   5      25.028  29.931  19.474  1.00 19.83           C
ATOM     41  N   ILE A   6      25.413  30.770  24.067  1.00 18.92           N
ATOM     42  CA  ILE A   6      25.356  30.095  25.353  1.00 18.98           C
ATOM     43  C   ILE A   6      24.210  30.666  26.185  1.00 19.36           C
ATOM     44  O   ILE A   6      24.247  31.834  26.545  1.00 18.88           O
ATOM     45  CB  ILE A   6      26.693  30.207  26.121  1.00 19.32           C
ATOM     46  CG1 ILE A   6      27.841  29.585  25.304  1.00 18.33           C
ATOM     47  CG2 ILE A   6      26.583  29.589  27.535  1.00 18.43           C
ATOM     48  CD1 ILE A   6      27.710  28.076  25.027  1.00 17.23           C
ATOM     49  N   PRO A   7      23.168  29.846  26.445  1.00 19.90           N
ATOM     50  CA  PRO A   7      22.042  30.213  27.314  1.00 20.47           C
ATOM     51  C   PRO A   7      22.556  30.683  28.665  1.00 21.24           C
ATOM     52  O   PRO A   7      23.436  30.024  29.241  1.00 20.70           O
ATOM     53  CB  PRO A   7      21.281  28.891  27.468  1.00 20.75           C
ATOM     54  CG  PRO A   7      21.552  28.169  26.188  1.00 20.13           C
ATOM     55  CD  PRO A   7      22.986  28.509  25.853  1.00 20.03           C
ATOM     56  N   ASP A   8      22.038  31.819  29.142  1.00 21.87           N
ATOM     57  CA  ASP A   8      22.473  32.406  30.419  1.00 23.31           C
ATOM     58  C   ASP A   8      22.091  31.465  31.550  1.00 23.36           C
ATOM     59  O   ASP A   8      20.992  30.899  31.562  1.00 23.23           O
ATOM     60  CB  ASP A   8      21.853  33.803  30.664  1.00 23.84           C
ATOM     61  CG  ASP A   8      22.519  34.930  29.835  1.00 27.28           C
ATOM     62  OD1 ASP A   8      23.699  34.809  29.428  1.00 28.86           O
ATOM     63  OD2 ASP A   8      21.855  35.970  29.606  1.00 30.58           O
ATOM     64  N   LEU A   9      23.012  31.287  32.486  1.00 23.58           N
ATOM     65  CA  LEU A   9      22.768  30.471  33.666  1.00 24.55           C
ATOM     66  C   LEU A   9      21.992  31.349  34.667  1.00 24.52           C
ATOM     67  O   LEU A   9      22.487  32.375  35.110  1.00 26.00           O
ATOM     68  CB  LEU A   9      24.112  29.958  34.219  1.00 24.76           C
ATOM     69  CG  LEU A   9      24.209  28.698  35.092  1.00 24.80           C
ATOM     70  CD1 LEU A   9      23.407  27.498  34.577  1.00 24.41           C
ATOM     71  CD2 LEU A   9      25.684  28.310  35.301  1.00 25.30           C
ATOM     72  N   LEU A  10      20.756  30.967  34.976  1.00 23.97           N
ATOM     73  CA  LEU A  10      19.847  31.826  35.741  1.00 23.41           C
ATOM     74  C   LEU A  10      19.552  31.229  37.116  1.00 23.91           C
ATOM     75  O   LEU A  10      18.962  30.148  37.236  1.00 22.76           O
ATOM     76  CB  LEU A  10      18.560  32.082  34.947  1.00 23.37           C
ATOM     77  CG  LEU A  10      17.417  32.900  35.561  1.00 23.42           C
ATOM     78  CD1 LEU A  10      17.862  34.325  35.867  1.00 24.01           C
ATOM     79  CD2 LEU A  10      16.218  32.879  34.633  1.00 22.85           C
ATOM     80  N   THR A  11      19.991  31.942  38.149  1.00 24.42           N
ATOM     81  CA  THR A  11      19.864  31.476  39.518  1.00 25.32           C
ATOM     82  C   THR A  11      18.896  32.353  40.304  1.00 25.26           C
ATOM     83  O   THR A  11      18.513  33.440  39.844  1.00 24.60           O
ATOM     84  CB  THR A  11      21.222  31.450  40.229  1.00 25.42           C
ATOM     85  OG1 THR A  11      21.671  32.791  40.424  1.00 27.24           O
ATOM     86  CG2 THR A  11      22.251  30.695  39.402  1.00 26.34           C
ATOM     87  N   THR A  12      18.512  31.872  41.490  1.00 25.54           N
ATOM     88  CA  THR A  12      17.579  32.591  42.369  1.00 25.79           C
ATOM     89  C   THR A  12      18.143  33.919  42.811  1.00 25.65           C
ATOM     90  O   THR A  12      19.367  34.070  42.906  1.00 26.32           O
ATOM     91  CB  THR A  12      17.251  31.797  43.645  1.00 26.14           C
ATOM     92  OG1 THR A  12      18.460  31.291  44.224  1.00 27.10           O
ATOM     93  CG2 THR A  12      16.318  30.654  43.323  1.00 26.21           C
ATOM     94  N   ASP A  13      17.251  34.873  43.079  1.00 24.98           N
ATOM     95  CA  ASP A  13      17.635  36.163  43.628  1.00 24.55           C
ATOM     96  C   ASP A  13      17.633  36.092  45.157  1.00 24.56           C
ATOM     97  O   ASP A  13      17.477  35.009  45.728  1.00 24.12           O
ATOM     98  CB  ASP A  13      16.746  37.311  43.088  1.00 24.35           C
ATOM     99  CG  ASP A  13      15.276  37.176  43.474  1.00 22.66           C
ATOM    100  OD1 ASP A  13      14.957  36.469  44.442  1.00 22.27           O
ATOM    101  OD2 ASP A  13      14.426  37.800  42.810  1.00 23.84           O
ATOM    102  N   ALA A  14      17.796  37.240  45.807  1.00 24.61           N
ATOM    103  CA  ALA A  14      17.884  37.304  47.269  1.00 24.87           C
ATOM    104  C   ALA A  14      16.605  36.821  47.973  1.00 24.64           C
ATOM    105  O   ALA A  14      16.632  36.445  49.140  1.00 24.62           O
ATOM    106  CB  ALA A  14      18.240  38.721  47.705  1.00 25.25           C
ATOM    107  N   ARG A  15      15.503  36.792  47.232  1.00 24.92           N
ATOM    108  CA  ARG A  15      14.205  36.412  47.771  1.00 25.03           C
ATOM    109  C   ARG A  15      13.781  35.052  47.220  1.00 25.00           C
ATOM    110  O   ARG A  15      12.601  34.709  47.238  1.00 25.28           O
ATOM    111  CB  ARG A  15      13.177  37.510  47.466  1.00 24.76           C
ATOM    112  CG  ARG A  15      13.304  38.709  48.419  1.00 26.39           C
ATOM    113  CD  ARG A  15      12.498  39.932  48.008  1.00 25.87           C
ATOM    114  NE  ARG A  15      12.708  41.049  48.941  1.00 29.97           N
ATOM    115  CZ  ARG A  15      13.801  41.824  48.994  1.00 31.80           C
ATOM    116  NH1 ARG A  15      14.830  41.619  48.169  1.00 32.71           N
ATOM    117  NH2 ARG A  15      13.876  42.810  49.888  1.00 30.91           N
ATOM    118  N   ASN A  16      14.764  34.288  46.736  1.00 25.02           N
ATOM    119  CA  ASN A  16      14.568  32.942  46.192  1.00 25.21           C
ATOM    120  C   ASN A  16      13.586  32.897  45.031  1.00 24.79           C
ATOM    121  O   ASN A  16      12.816  31.938  44.907  1.00 25.15           O
ATOM    122  CB  ASN A  16      14.122  31.952  47.283  1.00 25.68           C
ATOM    123  CG  ASN A  16      15.233  31.588  48.226  1.00 27.92           C
ATOM    124  OD1 ASN A  16      16.399  31.462  47.821  1.00 30.97           O
ATOM    125  ND2 ASN A  16      14.890  31.424  49.506  1.00 28.99           N
ATOM    126  N   ARG A  17      13.613  33.938  44.199  1.00 23.88           N
ATOM    127  CA  ARG A  17      12.727  34.027  43.047  1.00 23.63           C
ATOM    128  C   ARG A  17      13.500  34.025  41.750  1.00 23.09           C
ATOM    129  O   ARG A  17      14.665  34.443  41.702  1.00 23.19           O
ATOM    130  CB  ARG A  17      11.831  35.273  43.113  1.00 23.73           C
ATOM    131  CG  ARG A  17      11.008  35.349  44.377  1.00 24.73           C
ATOM    132  CD  ARG A  17      10.027  36.497  44.367  1.00 26.24           C
ATOM    133  NE  ARG A  17       8.740  36.144  43.750  1.00 26.03           N
ATOM    134  CZ  ARG A  17       7.768  35.448  44.345  1.00 25.21           C
ATOM    135  NH1 ARG A  17       7.912  34.981  45.583  1.00 25.90           N
ATOM    136  NH2 ARG A  17       6.641  35.210  43.690  1.00 24.14           N
ATOM    137  N   ILE A  18      12.835  33.551  40.699  1.00 23.09           N
ATOM    138  CA  ILE A  18      13.351  33.617  39.327  1.00 22.18           C
ATOM    139  C   ILE A  18      12.250  34.177  38.409  1.00 22.07           C
ATOM    140  O   ILE A  18      11.068  33.807  38.537  1.00 21.32           O
ATOM    141  CB  ILE A  18      13.854  32.217  38.843  1.00 22.61           C
ATOM    142  CG1 ILE A  18      15.156  31.833  39.563  1.00 22.31           C
ATOM    143  CG2 ILE A  18      14.066  32.179  37.331  1.00 21.74           C
ATOM    144  CD1 ILE A  18      15.516  30.354  39.484  1.00 22.75           C
ATOM    145  N   GLN A  19      12.634  35.082  37.506  1.00 20.96           N
ATOM    146  CA  GLN A  19      11.696  35.639  36.527  1.00 20.95           C
ATOM    147  C   GLN A  19      11.932  35.079  35.117  1.00 19.98           C
ATOM    148  O   GLN A  19      13.062  35.097  34.610  1.00 19.03           O
ATOM    149  CB  GLN A  19      11.727  37.174  36.519  1.00 21.15           C
ATOM    150  CG  GLN A  19      11.191  37.795  37.832  1.00 23.84           C
ATOM    151  CD  GLN A  19      10.386  39.096  37.632  1.00 27.07           C
ATOM    152  OE1 GLN A  19       9.508  39.418  38.451  1.00 25.97           O
ATOM    153  NE2 GLN A  19      10.680  39.843  36.547  1.00 25.45           N
ATOM    154  N   LEU A  20      10.854  34.575  34.518  1.00 19.15           N
ATOM    155  CA  LEU A  20      10.824  34.169  33.123  1.00 19.77           C
ATOM    156  C   LEU A  20       9.717  34.915  32.401  1.00 19.94           C
ATOM    157  O   LEU A  20       8.555  34.872  32.821  1.00 19.19           O
ATOM    158  CB  LEU A  20      10.594  32.653  32.983  1.00 20.40           C
ATOM    159  CG  LEU A  20      11.613  31.691  33.593  1.00 20.66           C
ATOM    160  CD1 LEU A  20      11.054  30.275  33.565  1.00 21.62           C
ATOM    161  CD2 LEU A  20      12.965  31.773  32.861  1.00 22.96           C
ATOM    162  N   THR A  21      10.095  35.600  31.323  1.00 19.52           N
ATOM    163  CA  THR A  21       9.161  36.315  30.472  1.00 19.82           C
ATOM    164  C   THR A  21       9.095  35.605  29.139  1.00 19.92           C
ATOM    165  O   THR A  21      10.123  35.343  28.524  1.00 20.33           O
ATOM    166  CB  THR A  21       9.579  37.798  30.283  1.00 19.74           C
ATOM    167  OG1 THR A  21       9.601  38.431  31.559  1.00 19.05           O
ATOM    168  CG2 THR A  21       8.578  38.541  29.409  1.00 19.89           C
ATOM    169  N   ILE A  22       7.878  35.256  28.733  1.00 19.78           N
ATOM    170  CA  ILE A  22       7.624  34.558  27.487  1.00 20.12           C
ATOM    171  C   ILE A  22       7.224  35.612  26.456  1.00 20.64           C
ATOM    172  O   ILE A  22       6.253  36.324  26.661  1.00 20.34           O
ATOM    173  CB  ILE A  22       6.464  33.552  27.641  1.00 19.47           C
ATOM    174  CG1 ILE A  22       6.604  32.779  28.971  1.00 19.61           C
ATOM    175  CG2 ILE A  22       6.361  32.662  26.380  1.00 19.07           C
ATOM    176  CD1 ILE A  22       5.491  31.827  29.266  1.00 17.54           C
ATOM    177  N   GLY A  23       7.969  35.719  25.361  1.00 21.40           N
ATOM    178  CA  GLY A  23       7.751  36.825  24.430  1.00 22.04           C
ATOM    179  C   GLY A  23       8.225  36.611  23.008  1.00 22.93           C
ATOM    180  O   GLY A  23       9.110  35.779  22.734  1.00 22.87           O
ATOM    181  N   ALA A  24       7.609  37.382  22.114  1.00 23.33           N
ATOM    182  CA  ALA A  24       7.877  37.359  20.691  1.00 23.99           C
ATOM    183  C   ALA A  24       8.966  38.370  20.370  1.00 24.31           C
ATOM    184  O   ALA A  24       9.047  39.439  20.983  1.00 24.09           O
ATOM    185  CB  ALA A  24       6.605  37.676  19.912  1.00 23.96           C
ATOM    186  N   GLY A  25       9.816  38.009  19.416  1.00 25.34           N
ATOM    187  CA  GLY A  25      10.908  38.860  18.979  1.00 25.77           C
ATOM    188  C   GLY A  25      11.249  38.505  17.554  1.00 26.69           C
ATOM    189  O   GLY A  25      10.409  37.960  16.825  1.00 26.11           O
ATOM    190  N   GLN A  26      12.488  38.818  17.179  1.00 27.36           N
ATOM    191  CA  GLN A  26      13.042  38.585  15.851  1.00 28.90           C
ATOM    192  C   GLN A  26      14.370  37.859  16.006  1.00 29.00           C
ATOM    193  O   GLN A  26      15.163  38.192  16.898  1.00 29.31           O
ATOM    194  CB  GLN A  26      13.328  39.912  15.134  1.00 28.98           C
ATOM    195  CG  GLN A  26      12.124  40.669  14.598  1.00 31.58           C
ATOM    196  CD  GLN A  26      11.415  39.928  13.486  1.00 35.60           C
ATOM    197  OE1 GLN A  26      11.993  39.649  12.432  1.00 36.89           O
ATOM    198  NE2 GLN A  26      10.143  39.601  13.715  1.00 37.23           N
ATOM    199  N   SER A  27      14.598  36.873  15.147  1.00 28.94           N
ATOM    200  CA  SER A  27      15.906  36.237  15.021  1.00 29.47           C
ATOM    201  C   SER A  27      16.321  36.249  13.544  1.00 30.28           C
ATOM    202  O   SER A  27      15.503  36.513  12.662  1.00 30.72           O
ATOM    203  CB  SER A  27      15.878  34.800  15.567  1.00 28.98           C
ATOM    204  OG  SER A  27      15.474  34.752  16.929  1.00 27.48           O
ATOM    205  N   THR A  28      17.596  35.984  13.284  1.00 30.88           N
ATOM    206  CA  THR A  28      18.100  35.910  11.919  1.00 31.68           C
ATOM    207  C   THR A  28      18.673  34.518  11.657  1.00 31.95           C
ATOM    208  O   THR A  28      19.489  34.011  12.441  1.00 31.28           O
ATOM    209  CB  THR A  28      19.172  37.003  11.639  1.00 31.98           C
ATOM    210  OG1 THR A  28      18.569  38.295  11.733  1.00 31.68           O
ATOM    211  CG2 THR A  28      19.749  36.852  10.235  1.00 32.38           C
ATOM    212  N   PHE A  29      18.206  33.906  10.568  1.00 32.29           N
ATOM    213  CA  PHE A  29      18.702  32.619  10.100  1.00 32.89           C
ATOM    214  C   PHE A  29      19.146  32.787   8.653  1.00 34.07           C
ATOM    215  O   PHE A  29      18.359  33.221   7.808  1.00 34.17           O
ATOM    216  CB  PHE A  29      17.611  31.551  10.222  1.00 32.16           C
ATOM    217  CG  PHE A  29      17.019  31.448  11.600  1.00 30.77           C
ATOM    218  CD1 PHE A  29      17.688  30.766  12.612  1.00 28.74           C
ATOM    219  CD2 PHE A  29      15.795  32.051  11.892  1.00 30.06           C
ATOM    220  CE1 PHE A  29      17.142  30.678  13.894  1.00 28.74           C
ATOM    221  CE2 PHE A  29      15.244  31.969  13.165  1.00 29.11           C
ATOM    222  CZ  PHE A  29      15.921  31.280  14.171  1.00 29.60           C
ATOM    223  N   GLY A  30      20.414  32.479   8.373  1.00 35.23           N
ATOM    224  CA  GLY A  30      20.976  32.690   7.034  1.00 36.62           C
ATOM    225  C   GLY A  30      20.706  34.085   6.479  1.00 37.40           C
ATOM    226  O   GLY A  30      20.303  34.240   5.323  1.00 37.82           O
ATOM    227  N   GLY A  31      20.899  35.098   7.317  1.00 37.93           N
ATOM    228  CA  GLY A  31      20.731  36.496   6.906  1.00 38.70           C
ATOM    229  C   GLY A  31      19.305  36.986   6.694  1.00 38.92           C
ATOM    230  O   GLY A  31      19.102  38.143   6.308  1.00 39.27           O
ATOM    231  N   LYS A  32      18.321  36.122   6.953  1.00 38.85           N
ATOM    232  CA  LYS A  32      16.907  36.440   6.720  1.00 38.43           C
ATOM    233  C   LYS A  32      16.127  36.388   8.038  1.00 37.70           C
ATOM    234  O   LYS A  32      16.157  35.377   8.753  1.00 37.78           O
ATOM    235  CB  LYS A  32      16.327  35.478   5.673  1.00 39.06           C
ATOM    236  CG  LYS A  32      14.910  35.787   5.168  1.00 40.32           C
ATOM    237  CD  LYS A  32      14.850  36.974   4.203  1.00 42.94           C
ATOM    238  CE  LYS A  32      13.642  36.858   3.273  1.00 44.26           C
ATOM    239  NZ  LYS A  32      12.958  38.162   2.966  1.00 44.79           N
ATOM    240  N   THR A  33      15.442  37.483   8.359  1.00 36.39           N
ATOM    241  CA  THR A  33      14.802  37.639   9.665  1.00 35.07           C
ATOM    242  C   THR A  33      13.521  36.815   9.817  1.00 33.64           C
ATOM    243  O   THR A  33      12.718  36.705   8.883  1.00 33.77           O
ATOM    244  CB  THR A  33      14.481  39.129   9.993  1.00 35.47           C
ATOM    245  OG1 THR A  33      13.351  39.571   9.223  1.00 36.62           O
ATOM    246  CG2 THR A  33      15.676  40.024   9.722  1.00 35.60           C
ATOM    247  N   ALA A  34      13.334  36.263  11.012  1.00 31.80           N
ATOM    248  CA  ALA A  34      12.151  35.485  11.353  1.00 30.37           C
ATOM    249  C   ALA A  34      11.592  35.929  12.695  1.00 29.20           C
ATOM    250  O   ALA A  34      12.356  36.195  13.623  1.00 29.20           O
ATOM    251  CB  ALA A  34      12.492  34.002  11.406  1.00 30.25           C
ATOM    252  N   THR A  35      10.265  35.997  12.792  1.00 27.66           N
ATOM    253  CA  THR A  35       9.589  36.185  14.069  1.00 26.81           C
ATOM    254  C   THR A  35       9.807  34.914  14.882  1.00 25.92           C
ATOM    255  O   THR A  35       9.477  33.811  14.426  1.00 26.77           O
ATOM    256  CB  THR A  35       8.066  36.452  13.891  1.00 27.07           C
ATOM    257  OG1 THR A  35       7.870  37.657  13.141  1.00 27.75           O
ATOM    258  CG2 THR A  35       7.362  36.592  15.250  1.00 27.15           C
ATOM    259  N   THR A  36      10.388  35.066  16.066  1.00 24.58           N
ATOM    260  CA  THR A  36      10.610  33.932  16.959  1.00 22.72           C
ATOM    261  C   THR A  36      10.131  34.243  18.367  1.00 21.85           C
ATOM    262  O   THR A  36       9.915  35.411  18.713  1.00 22.23           O
ATOM    263  CB  THR A  36      12.092  33.546  17.025  1.00 22.60           C
ATOM    264  OG1 THR A  36      12.852  34.680  17.457  1.00 21.88           O
ATOM    265  CG2 THR A  36      12.588  33.065  15.663  1.00 22.73           C
ATOM    266  N   TRP A  37       9.979  33.188  19.169  1.00 20.23           N
ATOM    267  CA  TRP A  37       9.585  33.289  20.562  1.00 18.99           C
ATOM    268  C   TRP A  37      10.730  32.821  21.454  1.00 18.57           C
ATOM    269  O   TRP A  37      11.473  31.910  21.081  1.00 18.11           O
ATOM    270  CB  TRP A  37       8.362  32.402  20.801  1.00 19.34           C
ATOM    271  CG  TRP A  37       7.103  32.837  20.092  1.00 19.46           C
ATOM    272  CD1 TRP A  37       6.949  33.914  19.253  1.00 20.71           C
ATOM    273  CD2 TRP A  37       5.826  32.190  20.149  1.00 20.37           C
ATOM    274  NE1 TRP A  37       5.656  33.968  18.779  1.00 19.91           N
ATOM    275  CE2 TRP A  37       4.942  32.930  19.321  1.00 20.81           C
ATOM    276  CE3 TRP A  37       5.338  31.062  20.827  1.00 20.31           C
ATOM    277  CZ2 TRP A  37       3.593  32.572  19.151  1.00 19.84           C
ATOM    278  CZ3 TRP A  37       3.997  30.706  20.658  1.00 20.00           C
ATOM    279  CH2 TRP A  37       3.142  31.464  19.826  1.00 20.30           C
ATOM    280  N   GLY A  38      10.870  33.423  22.630  1.00 17.65           N
ATOM    281  CA  GLY A  38      11.858  32.962  23.592  1.00 17.92           C
ATOM    282  C   GLY A  38      11.474  33.230  25.029  1.00 17.75           C
ATOM    283  O   GLY A  38      10.550  34.002  25.299  1.00 17.74           O
ATOM    284  N   TYR A  39      12.189  32.584  25.949  1.00 17.74           N
ATOM    285  CA  TYR A  39      12.130  32.912  27.377  1.00 18.19           C
ATOM    286  C   TYR A  39      13.291  33.865  27.707  1.00 18.55           C
ATOM    287  O   TYR A  39      14.449  33.559  27.411  1.00 18.93           O
ATOM    288  CB  TYR A  39      12.227  31.644  28.231  1.00 18.04           C
ATOM    289  CG  TYR A  39      11.162  30.601  27.963  1.00 17.44           C
ATOM    290  CD1 TYR A  39       9.865  30.768  28.452  1.00 17.73           C
ATOM    291  CD2 TYR A  39      11.455  29.438  27.244  1.00 18.52           C
ATOM    292  CE1 TYR A  39       8.887  29.826  28.219  1.00 17.24           C
ATOM    293  CE2 TYR A  39      10.472  28.465  27.005  1.00 17.63           C
ATOM    294  CZ  TYR A  39       9.185  28.676  27.506  1.00 17.02           C
ATOM    295  OH  TYR A  39       8.178  27.760  27.310  1.00 17.88           O
ATOM    296  N   ASN A  40      12.975  35.012  28.302  1.00 18.89           N
ATOM    297  CA  ASN A  40      13.945  36.096  28.546  1.00 18.95           C
ATOM    298  C   ASN A  40      14.826  36.372  27.331  1.00 19.09           C
ATOM    299  O   ASN A  40      16.048  36.427  27.442  1.00 19.18           O
ATOM    300  CB  ASN A  40      14.814  35.818  29.788  1.00 19.24           C
ATOM    301  CG  ASN A  40      14.001  35.587  31.059  1.00 19.45           C
ATOM    302  OD1 ASN A  40      12.804  35.849  31.102  1.00 20.05           O
ATOM    303  ND2 ASN A  40      14.668  35.116  32.113  1.00 19.97           N
ATOM    304  N   GLY A  41      14.198  36.517  26.169  1.00 19.13           N
ATOM    305  CA  GLY A  41      14.935  36.694  24.929  1.00 19.91           C
ATOM    306  C   GLY A  41      14.090  36.446  23.709  1.00 20.16           C
ATOM    307  O   GLY A  41      12.887  36.199  23.823  1.00 20.79           O
ATOM    308  N   ASN A  42      14.721  36.508  22.539  1.00 20.29           N
ATOM    309  CA  ASN A  42      14.020  36.399  21.264  1.00 20.66           C
ATOM    310  C   ASN A  42      13.748  34.956  20.876  1.00 19.88           C
ATOM    311  O   ASN A  42      12.843  34.667  20.082  1.00 20.70           O
ATOM    312  CB  ASN A  42      14.856  37.056  20.150  1.00 20.74           C
ATOM    313  CG  ASN A  42      14.941  38.569  20.286  1.00 23.91           C
ATOM    314  OD1 ASN A  42      13.950  39.240  20.603  1.00 26.68           O
ATOM    315  ND2 ASN A  42      16.136  39.115  20.055  1.00 24.06           N
ATOM    316  N   LEU A  43      14.548  34.055  21.434  1.00 18.91           N
ATOM    317  CA  LEU A  43      14.610  32.674  20.994  1.00 18.07           C
ATOM    318  C   LEU A  43      15.164  31.790  22.115  1.00 17.59           C
ATOM    319  O   LEU A  43      16.068  32.202  22.856  1.00 17.50           O
ATOM    320  CB  LEU A  43      15.512  32.578  19.758  1.00 17.96           C
ATOM    321  CG  LEU A  43      15.766  31.237  19.080  1.00 17.78           C
ATOM    322  CD1 LEU A  43      14.485  30.687  18.469  1.00 18.43           C
ATOM    323  CD2 LEU A  43      16.834  31.423  18.017  1.00 17.93           C
ATOM    324  N   LEU A  44      14.602  30.589  22.232  1.00 17.15           N
ATOM    325  CA  LEU A  44      15.021  29.601  23.220  1.00 17.46           C
ATOM    326  C   LEU A  44      14.837  30.150  24.633  1.00 17.26           C
ATOM    327  O   LEU A  44      13.809  30.761  24.924  1.00 17.60           O
ATOM    328  CB  LEU A  44      16.461  29.095  22.947  1.00 17.11           C
ATOM    329  CG  LEU A  44      16.624  28.174  21.727  1.00 17.54           C
ATOM    330  CD1 LEU A  44      18.087  27.776  21.560  1.00 20.07           C
ATOM    331  CD2 LEU A  44      15.784  26.911  21.877  1.00 15.60           C
ATOM    332  N   GLY A  45      15.819  29.957  25.504  1.00 17.35           N
ATOM    333  CA  GLY A  45      15.687  30.441  26.879  1.00 17.32           C
ATOM    334  C   GLY A  45      16.955  30.277  27.684  1.00 17.60           C
ATOM    335  O   GLY A  45      17.960  29.787  27.156  1.00 17.42           O
ATOM    336  N   PRO A  46      16.911  30.685  28.970  1.00 17.38           N
ATOM    337  CA  PRO A  46      18.044  30.523  29.870  1.00 17.53           C
ATOM    338  C   PRO A  46      18.164  29.082  30.364  1.00 17.52           C
ATOM    339  O   PRO A  46      17.308  28.241  30.076  1.00 17.36           O
ATOM    340  CB  PRO A  46      17.686  31.425  31.062  1.00 17.61           C
ATOM    341  CG  PRO A  46      16.184  31.418  31.112  1.00 17.16           C
ATOM    342  CD  PRO A  46      15.752  31.322  29.637  1.00 17.13           C
ATOM    343  N   ALA A  47      19.228  28.826  31.108  1.00 17.26           N
ATOM    344  CA  ALA A  47      19.395  27.584  31.824  1.00 18.10           C
ATOM    345  C   ALA A  47      19.102  27.907  33.284  1.00 18.21           C
ATOM    346  O   ALA A  47      19.909  28.525  33.955  1.00 18.72           O
ATOM    347  CB  ALA A  47      20.828  27.052  31.653  1.00 17.80           C
ATOM    348  N   VAL A  48      17.922  27.513  33.755  1.00 18.99           N
ATOM    349  CA  VAL A  48      17.522  27.740  35.142  1.00 19.07           C
ATOM    350  C   VAL A  48      18.300  26.744  36.001  1.00 20.08           C
ATOM    351  O   VAL A  48      18.237  25.530  35.780  1.00 19.25           O
ATOM    352  CB  VAL A  48      15.978  27.584  35.331  1.00 19.38           C
ATOM    353  CG1 VAL A  48      15.570  27.691  36.801  1.00 18.91           C
ATOM    354  CG2 VAL A  48      15.219  28.607  34.491  1.00 17.68           C
ATOM    355  N   LYS A  49      19.071  27.271  36.946  1.00 21.19           N
ATOM    356  CA  LYS A  49      19.904  26.453  37.808  1.00 22.81           C
ATOM    357  C   LYS A  49      19.224  26.251  39.158  1.00 22.61           C
ATOM    358  O   LYS A  49      18.789  27.211  39.791  1.00 22.81           O
ATOM    359  CB  LYS A  49      21.296  27.068  37.984  1.00 22.83           C
ATOM    360  CG  LYS A  49      22.204  26.248  38.919  1.00 24.65           C
ATOM    361  CD  LYS A  49      23.554  26.915  39.200  1.00 24.99           C
ATOM    362  CE  LYS A  49      24.661  26.336  38.315  1.00 30.11           C
ATOM    363  NZ  LYS A  49      26.031  26.833  38.706  1.00 30.96           N
ATOM    364  N   LEU A  50      19.139  24.990  39.577  1.00 23.05           N
ATOM    365  CA  LEU A  50      18.420  24.595  40.778  1.00 23.30           C
ATOM    366  C   LEU A  50      19.332  23.719  41.635  1.00 24.12           C
ATOM    367  O   LEU A  50      20.213  23.031  41.114  1.00 24.26           O
ATOM    368  CB  LEU A  50      17.128  23.838  40.413  1.00 22.97           C
ATOM    369  CG  LEU A  50      16.042  24.508  39.540  1.00 23.00           C
ATOM    370  CD1 LEU A  50      14.955  23.524  39.168  1.00 22.50           C
ATOM    371  CD2 LEU A  50      15.424  25.710  40.232  1.00 21.70           C
ATOM    372  N   GLN A  51      19.136  23.771  42.947  1.00 24.87           N
ATOM    373  CA  GLN A  51      19.847  22.896  43.883  1.00 25.92           C
ATOM    374  C   GLN A  51      18.886  21.934  44.565  1.00 25.43           C
ATOM    375  O   GLN A  51      17.806  22.346  45.010  1.00 24.73           O
ATOM    376  CB  GLN A  51      20.580  23.718  44.944  1.00 26.44           C
ATOM    377  CG  GLN A  51      21.823  24.443  44.430  1.00 31.30           C
ATOM    378  CD  GLN A  51      23.066  23.537  44.331  1.00 36.00           C
ATOM    379  OE1 GLN A  51      24.046  23.876  43.641  1.00 38.80           O
ATOM    380  NE2 GLN A  51      23.034  22.389  45.030  1.00 37.44           N
ATOM    381  N   ARG A  52      19.280  20.664  44.660  1.00 24.98           N
ATOM    382  CA  ARG A  52      18.465  19.670  45.353  1.00 25.50           C
ATOM    383  C   ARG A  52      18.267  20.089  46.819  1.00 25.77           C
ATOM    384  O   ARG A  52      19.232  20.413  47.512  1.00 25.35           O
ATOM    385  CB  ARG A  52      19.088  18.266  45.277  1.00 25.08           C
ATOM    386  CG  ARG A  52      18.285  17.220  46.061  1.00 25.47           C
ATOM    387  CD  ARG A  52      18.763  15.785  45.894  1.00 25.80           C
ATOM    388  NE  ARG A  52      17.659  14.861  46.169  1.00 25.79           N
ATOM    389  CZ  ARG A  52      17.663  13.551  45.912  1.00 26.51           C
ATOM    390  NH1 ARG A  52      18.719  12.955  45.364  1.00 23.83           N
ATOM    391  NH2 ARG A  52      16.587  12.829  46.205  1.00 26.17           N
ATOM    392  N   GLY A  53      17.015  20.103  47.266  1.00 26.08           N
ATOM    393  CA  GLY A  53      16.701  20.413  48.661  1.00 26.76           C
ATOM    394  C   GLY A  53      16.396  21.877  48.910  1.00 27.16           C
ATOM    395  O   GLY A  53      16.183  22.289  50.053  1.00 26.89           O
ATOM    396  N   LYS A  54      16.379  22.667  47.842  1.00 27.71           N
ATOM    397  CA  LYS A  54      16.146  24.111  47.946  1.00 28.45           C
ATOM    398  C   LYS A  54      14.967  24.575  47.087  1.00 28.51           C
ATOM    399  O   LYS A  54      14.915  24.301  45.878  1.00 28.75           O
ATOM    400  CB  LYS A  54      17.422  24.886  47.594  1.00 28.61           C
ATOM    401  CG  LYS A  54      18.206  25.283  48.832  1.00 31.02           C
ATOM    402  CD  LYS A  54      19.723  25.197  48.658  1.00 35.63           C
ATOM    403  CE  LYS A  54      20.405  25.229  50.033  1.00 36.87           C
ATOM    404  NZ  LYS A  54      21.874  25.484  49.952  1.00 39.54           N
ATOM    405  N   ALA A  55      14.025  25.262  47.728  1.00 28.18           N
ATOM    406  CA  ALA A  55      12.835  25.773  47.062  1.00 27.97           C
ATOM    407  C   ALA A  55      13.158  27.040  46.294  1.00 27.71           C
ATOM    408  O   ALA A  55      14.001  27.846  46.711  1.00 27.78           O
ATOM    409  CB  ALA A  55      11.706  26.051  48.083  1.00 28.49           C
ATOM    410  N   VAL A  56      12.495  27.196  45.155  1.00 26.80           N
ATOM    411  CA  VAL A  56      12.547  28.429  44.389  1.00 26.01           C
ATOM    412  C   VAL A  56      11.140  28.719  43.884  1.00 25.27           C
ATOM    413  O   VAL A  56      10.351  27.797  43.655  1.00 25.21           O
ATOM    414  CB  VAL A  56      13.555  28.365  43.202  1.00 26.48           C
ATOM    415  CG1 VAL A  56      14.873  27.807  43.658  1.00 26.64           C
ATOM    416  CG2 VAL A  56      13.025  27.523  42.042  1.00 25.96           C
ATOM    417  N   THR A  57      10.816  30.001  43.760  1.00 24.17           N
ATOM    418  CA  THR A  57       9.556  30.414  43.165  1.00 22.80           C
ATOM    419  C   THR A  57       9.865  31.033  41.820  1.00 21.76           C
ATOM    420  O   THR A  57      10.677  31.948  41.719  1.00 22.15           O
ATOM    421  CB  THR A  57       8.802  31.412  44.081  1.00 23.46           C
ATOM    422  OG1 THR A  57       8.542  30.781  45.340  1.00 23.78           O
ATOM    423  CG2 THR A  57       7.480  31.820  43.467  1.00 23.75           C
ATOM    424  N   VAL A  58       9.235  30.519  40.776  1.00 19.94           N
ATOM    425  CA  VAL A  58       9.422  31.083  39.452  1.00 18.69           C
ATOM    426  C   VAL A  58       8.225  31.972  39.114  1.00 17.88           C
ATOM    427  O   VAL A  58       7.087  31.522  39.185  1.00 16.21           O
ATOM    428  CB  VAL A  58       9.590  29.970  38.395  1.00 18.51           C
ATOM    429  CG1 VAL A  58       9.893  30.564  37.047  1.00 18.10           C
ATOM    430  CG2 VAL A  58      10.711  28.989  38.821  1.00 19.00           C
ATOM    431  N   ASP A  59       8.490  33.233  38.774  1.00 17.14           N
ATOM    432  CA  ASP A  59       7.438  34.134  38.308  1.00 17.47           C
ATOM    433  C   ASP A  59       7.368  34.122  36.779  1.00 17.48           C
ATOM    434  O   ASP A  59       8.313  34.541  36.100  1.00 18.38           O
ATOM    435  CB  ASP A  59       7.636  35.564  38.839  1.00 16.72           C
ATOM    436  CG  ASP A  59       7.553  35.649  40.370  1.00 18.05           C
ATOM    437  OD1 ASP A  59       6.677  34.999  40.984  1.00 17.13           O
ATOM    438  OD2 ASP A  59       8.370  36.389  40.968  1.00 20.10           O
ATOM    439  N   ILE A  60       6.256  33.632  36.240  1.00 17.34           N
ATOM    440  CA  ILE A  60       6.136  33.460  34.779  1.00 17.73           C
ATOM    441  C   ILE A  60       5.203  34.517  34.205  1.00 18.37           C
ATOM    442  O   ILE A  60       4.037  34.624  34.610  1.00 18.25           O
ATOM    443  CB  ILE A  60       5.690  32.028  34.360  1.00 17.73           C
ATOM    444  CG1 ILE A  60       6.557  30.970  35.056  1.00 16.97           C
ATOM    445  CG2 ILE A  60       5.799  31.858  32.843  1.00 17.33           C
ATOM    446  CD1 ILE A  60       5.885  29.635  35.254  1.00 13.59           C
ATOM    447  N   TYR A  61       5.747  35.312  33.284  1.00 19.40           N
ATOM    448  CA  TYR A  61       5.025  36.407  32.649  1.00 19.91           C
ATOM    449  C   TYR A  61       4.761  36.061  31.195  1.00 19.75           C
ATOM    450  O   TYR A  61       5.680  36.053  30.392  1.00 19.43           O
ATOM    451  CB  TYR A  61       5.867  37.693  32.728  1.00 20.59           C
ATOM    452  CG  TYR A  61       6.149  38.161  34.137  1.00 21.31           C
ATOM    453  CD1 TYR A  61       7.212  37.632  34.876  1.00 20.33           C
ATOM    454  CD2 TYR A  61       5.344  39.129  34.741  1.00 21.50           C
ATOM    455  CE1 TYR A  61       7.461  38.048  36.175  1.00 21.37           C
ATOM    456  CE2 TYR A  61       5.591  39.557  36.035  1.00 21.09           C
ATOM    457  CZ  TYR A  61       6.646  39.021  36.747  1.00 22.33           C
ATOM    458  OH  TYR A  61       6.885  39.464  38.032  1.00 23.55           O
ATOM    459  N   ASN A  62       3.510  35.767  30.851  1.00 19.69           N
ATOM    460  CA  ASN A  62       3.167  35.534  29.453  1.00 19.90           C
ATOM    461  C   ASN A  62       2.957  36.850  28.692  1.00 20.14           C
ATOM    462  O   ASN A  62       1.911  37.497  28.822  1.00 20.10           O
ATOM    463  CB  ASN A  62       1.951  34.621  29.313  1.00 19.83           C
ATOM    464  CG  ASN A  62       1.618  34.317  27.862  1.00 19.26           C
ATOM    465  OD1 ASN A  62       2.412  34.587  26.959  1.00 18.54           O
ATOM    466  ND2 ASN A  62       0.436  33.758  27.632  1.00 18.10           N
ATOM    467  N   GLN A  63       3.953  37.221  27.890  1.00 19.57           N
ATOM    468  CA  GLN A  63       3.911  38.449  27.097  1.00 19.95           C
ATOM    469  C   GLN A  63       3.606  38.176  25.617  1.00 19.57           C
ATOM    470  O   GLN A  63       3.796  39.030  24.757  1.00 20.04           O
ATOM    471  CB  GLN A  63       5.214  39.236  27.291  1.00 19.73           C
ATOM    472  CG  GLN A  63       5.208  40.027  28.621  1.00 20.70           C
ATOM    473  CD  GLN A  63       4.102  41.087  28.628  1.00 20.79           C
ATOM    474  OE1 GLN A  63       3.996  41.884  27.692  1.00 20.54           O
ATOM    475  NE2 GLN A  63       3.270  41.085  29.662  1.00 21.69           N
ATOM    476  N   LEU A  64       3.132  36.965  25.347  1.00 19.10           N
ATOM    477  CA  LEU A  64       2.591  36.594  24.047  1.00 18.61           C
ATOM    478  C   LEU A  64       1.169  37.118  23.962  1.00 18.60           C
ATOM    479  O   LEU A  64       0.615  37.584  24.956  1.00 17.31           O
ATOM    480  CB  LEU A  64       2.603  35.059  23.879  1.00 18.77           C
ATOM    481  CG  LEU A  64       3.953  34.331  23.824  1.00 18.76           C
ATOM    482  CD1 LEU A  64       3.763  32.828  23.812  1.00 18.54           C
ATOM    483  CD2 LEU A  64       4.722  34.754  22.606  1.00 20.47           C
ATOM    484  N   THR A  65       0.569  37.054  22.778  1.00 18.98           N
ATOM    485  CA  THR A  65      -0.844  37.407  22.670  1.00 19.88           C
ATOM    486  C   THR A  65      -1.716  36.144  22.647  1.00 20.53           C
ATOM    487  O   THR A  65      -2.933  36.207  22.417  1.00 20.71           O
ATOM    488  CB  THR A  65      -1.144  38.286  21.453  1.00 19.70           C
ATOM    489  OG1 THR A  65      -0.582  37.687  20.282  1.00 19.96           O
ATOM    490  CG2 THR A  65      -0.572  39.697  21.659  1.00 19.69           C
ATOM    491  N   GLU A  66      -1.094  35.001  22.915  1.00 20.96           N
ATOM    492  CA  GLU A  66      -1.858  33.771  23.051  1.00 21.36           C
ATOM    493  C   GLU A  66      -1.526  33.042  24.337  1.00 20.93           C
ATOM    494  O   GLU A  66      -0.485  33.308  24.963  1.00 20.06           O
ATOM    495  CB  GLU A  66      -1.729  32.879  21.809  1.00 20.84           C
ATOM    496  CG  GLU A  66      -0.339  32.346  21.489  1.00 23.16           C
ATOM    497  CD  GLU A  66      -0.368  31.402  20.314  1.00 22.89           C
ATOM    498  OE1 GLU A  66      -0.564  30.183  20.526  1.00 24.05           O
ATOM    499  OE2 GLU A  66      -0.187  31.879  19.176  1.00 26.73           O
ATOM    500  N   GLU A  67      -2.425  32.140  24.734  1.00 20.91           N
ATOM    501  CA  GLU A  67      -2.241  31.323  25.932  1.00 22.06           C
ATOM    502  C   GLU A  67      -1.040  30.419  25.733  1.00 21.27           C
ATOM    503  O   GLU A  67      -0.746  29.992  24.617  1.00 21.00           O
ATOM    504  CB  GLU A  67      -3.450  30.425  26.186  1.00 21.95           C
ATOM    505  CG  GLU A  67      -4.719  31.133  26.602  1.00 24.44           C
ATOM    506  CD  GLU A  67      -5.868  30.155  26.864  1.00 24.62           C
ATOM    507  OE1 GLU A  67      -5.740  28.968  26.474  1.00 27.89           O
ATOM    508  OE2 GLU A  67      -6.883  30.575  27.472  1.00 25.89           O
ATOM    509  N   THR A  68      -0.366  30.109  26.829  1.00 20.85           N
ATOM    510  CA  THR A  68       0.699  29.116  26.815  1.00 20.77           C
ATOM    511  C   THR A  68       0.762  28.458  28.193  1.00 20.65           C
ATOM    512  O   THR A  68       0.087  28.895  29.116  1.00 20.41           O
ATOM    513  CB  THR A  68       2.064  29.755  26.399  1.00 20.78           C
ATOM    514  OG1 THR A  68       3.034  28.726  26.180  1.00 20.92           O
ATOM    515  CG2 THR A  68       2.570  30.717  27.459  1.00 20.80           C
ATOM    516  N   THR A  69       1.537  27.387  28.319  1.00 20.49           N
ATOM    517  CA  THR A  69       1.808  26.776  29.616  1.00 20.39           C
ATOM    518  C   THR A  69       3.328  26.604  29.718  1.00 20.58           C
ATOM    519  O   THR A  69       4.027  26.796  28.739  1.00 20.23           O
ATOM    520  CB  THR A  69       1.083  25.400  29.814  1.00 20.61           C
ATOM    521  OG1 THR A  69       1.874  24.356  29.253  1.00 21.01           O
ATOM    522  CG2 THR A  69      -0.310  25.376  29.175  1.00 18.85           C
ATOM    523  N   LEU A  70       3.832  26.293  30.904  1.00 21.14           N
ATOM    524  CA  LEU A  70       5.273  26.061  31.081  1.00 22.26           C
ATOM    525  C   LEU A  70       5.532  24.767  31.845  1.00 22.07           C
ATOM    526  O   LEU A  70       5.385  24.702  33.083  1.00 22.56           O
ATOM    527  CB  LEU A  70       5.976  27.257  31.735  1.00 22.59           C
ATOM    528  CG  LEU A  70       7.494  27.378  31.498  1.00 24.49           C
ATOM    529  CD1 LEU A  70       7.957  28.785  31.724  1.00 27.23           C
ATOM    530  CD2 LEU A  70       8.303  26.405  32.366  1.00 24.79           C
ATOM    531  N   HIS A  71       5.934  23.755  31.081  1.00 21.33           N
ATOM    532  CA  HIS A  71       6.211  22.415  31.592  1.00 21.43           C
ATOM    533  C   HIS A  71       7.696  22.223  31.906  1.00 20.86           C
ATOM    534  O   HIS A  71       8.546  22.548  31.081  1.00 20.42           O
ATOM    535  CB  HIS A  71       5.759  21.374  30.568  1.00 21.52           C
ATOM    536  CG  HIS A  71       6.189  19.979  30.892  1.00 22.91           C
ATOM    537  ND1 HIS A  71       5.948  19.393  32.116  1.00 23.20           N
ATOM    538  CD2 HIS A  71       6.855  19.059  30.158  1.00 23.45           C
ATOM    539  CE1 HIS A  71       6.439  18.169  32.119  1.00 22.94           C
ATOM    540  NE2 HIS A  71       6.989  17.938  30.941  1.00 24.08           N
ATOM    541  N   TRP A  72       7.982  21.688  33.094  1.00 19.96           N
ATOM    542  CA  TRP A  72       9.337  21.346  33.497  1.00 19.46           C
ATOM    543  C   TRP A  72       9.581  19.856  33.230  1.00 18.34           C
ATOM    544  O   TRP A  72       9.361  19.012  34.089  1.00 18.75           O
ATOM    545  CB  TRP A  72       9.577  21.708  34.979  1.00 19.42           C
ATOM    546  CG  TRP A  72       9.135  23.117  35.334  1.00 19.37           C
ATOM    547  CD1 TRP A  72       7.885  23.505  35.738  1.00 19.45           C
ATOM    548  CD2 TRP A  72       9.935  24.316  35.302  1.00 19.62           C
ATOM    549  NE1 TRP A  72       7.854  24.869  35.963  1.00 19.46           N
ATOM    550  CE2 TRP A  72       9.099  25.389  35.710  1.00 19.70           C
ATOM    551  CE3 TRP A  72      11.278  24.587  34.979  1.00 19.53           C
ATOM    552  CZ2 TRP A  72       9.557  26.703  35.799  1.00 19.05           C
ATOM    553  CZ3 TRP A  72      11.730  25.901  35.059  1.00 18.86           C
ATOM    554  CH2 TRP A  72      10.869  26.942  35.465  1.00 19.39           C
ATOM    555  N   HIS A  73      10.010  19.558  32.009  1.00 17.47           N
ATOM    556  CA  HIS A  73      10.253  18.202  31.534  1.00 16.91           C
ATOM    557  C   HIS A  73      11.431  17.572  32.298  1.00 16.64           C
ATOM    558  O   HIS A  73      12.566  18.039  32.212  1.00 16.03           O
ATOM    559  CB  HIS A  73      10.513  18.260  30.019  1.00 16.92           C
ATOM    560  CG  HIS A  73      10.792  16.934  29.380  1.00 17.98           C
ATOM    561  ND1 HIS A  73      10.115  16.494  28.261  1.00 18.33           N
ATOM    562  CD2 HIS A  73      11.706  15.976  29.667  1.00 15.99           C
ATOM    563  CE1 HIS A  73      10.577  15.307  27.907  1.00 17.16           C
ATOM    564  NE2 HIS A  73      11.552  14.976  28.737  1.00 19.91           N
ATOM    565  N   GLY A  74      11.147  16.521  33.062  1.00 16.96           N
ATOM    566  CA  GLY A  74      12.187  15.833  33.863  1.00 16.60           C
ATOM    567  C   GLY A  74      12.071  16.067  35.358  1.00 16.89           C
ATOM    568  O   GLY A  74      12.619  15.310  36.166  1.00 16.93           O
ATOM    569  N   LEU A  75      11.329  17.102  35.737  1.00 17.03           N
ATOM    570  CA  LEU A  75      11.223  17.481  37.145  1.00 17.67           C
ATOM    571  C   LEU A  75      10.196  16.661  37.910  1.00 17.81           C
ATOM    572  O   LEU A  75       9.070  16.455  37.454  1.00 17.64           O
ATOM    573  CB  LEU A  75      10.949  18.984  37.294  1.00 17.45           C
ATOM    574  CG  LEU A  75      12.176  19.893  37.384  1.00 20.91           C
ATOM    575  CD1 LEU A  75      12.929  19.938  36.069  1.00 21.29           C
ATOM    576  CD2 LEU A  75      11.723  21.290  37.763  1.00 23.77           C
ATOM    577  N   GLU A  76      10.622  16.170  39.067  1.00 18.46           N
ATOM    578  CA  GLU A  76       9.764  15.419  39.978  1.00 18.62           C
ATOM    579  C   GLU A  76       9.117  16.442  40.900  1.00 18.79           C
ATOM    580  O   GLU A  76       9.673  16.815  41.939  1.00 18.94           O
ATOM    581  CB  GLU A  76      10.578  14.393  40.764  1.00 18.61           C
ATOM    582  CG  GLU A  76      11.138  13.286  39.893  1.00 18.95           C
ATOM    583  CD  GLU A  76      12.259  12.491  40.541  1.00 18.76           C
ATOM    584  OE1 GLU A  76      12.347  12.370  41.787  1.00 17.97           O
ATOM    585  OE2 GLU A  76      13.062  11.959  39.773  1.00 19.20           O
ATOM    586  N   VAL A  77       7.957  16.929  40.459  1.00 19.12           N
ATOM    587  CA  VAL A  77       7.222  18.015  41.100  1.00 18.90           C
ATOM    588  C   VAL A  77       5.726  17.672  41.091  1.00 19.33           C
ATOM    589  O   VAL A  77       5.286  16.894  40.235  1.00 19.11           O
ATOM    590  CB  VAL A  77       7.454  19.392  40.367  1.00 19.15           C
ATOM    591  CG1 VAL A  77       8.916  19.839  40.470  1.00 17.56           C
ATOM    592  CG2 VAL A  77       6.984  19.354  38.878  1.00 19.06           C
ATOM    593  N   PRO A  78       4.930  18.251  42.024  1.00 19.64           N
ATOM    594  CA  PRO A  78       3.496  17.975  41.944  1.00 20.11           C
ATOM    595  C   PRO A  78       2.857  18.459  40.633  1.00 20.68           C
ATOM    596  O   PRO A  78       3.404  19.341  39.961  1.00 20.50           O
ATOM    597  CB  PRO A  78       2.927  18.741  43.152  1.00 20.90           C
ATOM    598  CG  PRO A  78       4.067  18.850  44.099  1.00 20.36           C
ATOM    599  CD  PRO A  78       5.247  19.102  43.187  1.00 19.62           C
ATOM    600  N   GLY A  79       1.713  17.882  40.271  1.00 20.79           N
ATOM    601  CA  GLY A  79       1.005  18.280  39.049  1.00 21.08           C
ATOM    602  C   GLY A  79       0.705  19.773  39.017  1.00 21.65           C
ATOM    603  O   GLY A  79       0.746  20.397  37.956  1.00 20.63           O
ATOM    604  N   GLU A  80       0.447  20.339  40.197  1.00 22.08           N
ATOM    605  CA  GLU A  80       0.063  21.734  40.352  1.00 23.96           C
ATOM    606  C   GLU A  80       1.061  22.707  39.713  1.00 23.46           C
ATOM    607  O   GLU A  80       0.660  23.763  39.237  1.00 23.00           O
ATOM    608  CB  GLU A  80      -0.205  22.072  41.846  1.00 24.58           C
ATOM    609  CG  GLU A  80       0.877  22.895  42.585  1.00 29.13           C
ATOM    610  CD  GLU A  80       1.602  22.175  43.758  1.00 34.06           C
ATOM    611  OE1 GLU A  80       0.958  21.398  44.529  1.00 36.71           O
ATOM    612  OE2 GLU A  80       2.825  22.436  43.934  1.00 33.46           O
ATOM    613  N   VAL A  81       2.344  22.331  39.685  1.00 23.71           N
ATOM    614  CA  VAL A  81       3.405  23.187  39.119  1.00 24.55           C
ATOM    615  C   VAL A  81       4.053  22.584  37.876  1.00 24.95           C
ATOM    616  O   VAL A  81       5.052  23.105  37.375  1.00 25.44           O
ATOM    617  CB  VAL A  81       4.519  23.526  40.155  1.00 24.44           C
ATOM    618  CG1 VAL A  81       3.953  24.317  41.329  1.00 24.82           C
ATOM    619  CG2 VAL A  81       5.215  22.284  40.644  1.00 24.20           C
ATOM    620  N   ASP A  82       3.459  21.497  37.387  1.00 25.19           N
ATOM    621  CA  ASP A  82       4.003  20.687  36.297  1.00 25.26           C
ATOM    622  C   ASP A  82       3.849  21.350  34.919  1.00 25.29           C
ATOM    623  O   ASP A  82       4.541  20.979  33.967  1.00 24.34           O
ATOM    624  CB  ASP A  82       3.338  19.302  36.318  1.00 25.35           C
ATOM    625  CG  ASP A  82       3.974  18.314  35.345  1.00 25.53           C
ATOM    626  OD1 ASP A  82       5.219  18.236  35.286  1.00 25.17           O
ATOM    627  OD2 ASP A  82       3.214  17.608  34.647  1.00 25.25           O
ATOM    628  N   GLY A  83       2.931  22.315  34.823  1.00 25.48           N
ATOM    629  CA  GLY A  83       2.726  23.078  33.593  1.00 25.91           C
ATOM    630  C   GLY A  83       2.209  22.302  32.385  1.00 26.39           C
ATOM    631  O   GLY A  83       2.582  22.593  31.246  1.00 26.09           O
ATOM    632  N   GLY A  84       1.346  21.316  32.635  1.00 26.88           N
ATOM    633  CA  GLY A  84       0.668  20.584  31.560  1.00 27.23           C
ATOM    634  C   GLY A  84      -0.415  21.453  30.940  1.00 27.51           C
ATOM    635  O   GLY A  84      -0.570  22.611  31.336  1.00 27.37           O
ATOM    636  N   PRO A  85      -1.201  20.894  29.988  1.00 28.00           N
ATOM    637  CA  PRO A  85      -2.193  21.685  29.247  1.00 28.02           C
ATOM    638  C   PRO A  85      -3.206  22.408  30.150  1.00 28.28           C
ATOM    639  O   PRO A  85      -3.840  23.386  29.716  1.00 28.41           O
ATOM    640  CB  PRO A  85      -2.890  20.644  28.352  1.00 28.14           C
ATOM    641  CG  PRO A  85      -2.594  19.326  28.979  1.00 28.68           C
ATOM    642  CD  PRO A  85      -1.228  19.473  29.587  1.00 27.59           C
ATOM    643  N   GLN A  86      -3.322  21.962  31.398  1.00 28.13           N
ATOM    644  CA  GLN A  86      -4.202  22.619  32.375  1.00 28.29           C
ATOM    645  C   GLN A  86      -3.578  23.846  33.058  1.00 27.79           C
ATOM    646  O   GLN A  86      -4.254  24.549  33.805  1.00 28.92           O
ATOM    647  CB  GLN A  86      -4.655  21.616  33.434  1.00 28.33           C
ATOM    648  CG  GLN A  86      -5.483  20.470  32.886  1.00 29.31           C
ATOM    649  CD  GLN A  86      -5.623  19.328  33.875  1.00 31.97           C
ATOM    650  OE1 GLN A  86      -4.649  18.629  34.187  1.00 32.24           O
ATOM    651  NE2 GLN A  86      -6.846  19.114  34.355  1.00 31.20           N
ATOM    652  N   GLY A  87      -2.296  24.100  32.818  1.00 27.33           N
ATOM    653  CA  GLY A  87      -1.598  25.201  33.498  1.00 26.42           C
ATOM    654  C   GLY A  87      -1.573  26.494  32.700  1.00 25.68           C
ATOM    655  O   GLY A  87      -0.541  27.148  32.604  1.00 25.59           O
ATOM    656  N   ILE A  88      -2.721  26.855  32.135  1.00 25.40           N
ATOM    657  CA  ILE A  88      -2.865  28.036  31.291  1.00 24.92           C
ATOM    658  C   ILE A  88      -2.292  29.307  31.935  1.00 24.28           C
ATOM    659  O   ILE A  88      -2.577  29.618  33.097  1.00 24.11           O
ATOM    660  CB  ILE A  88      -4.350  28.268  30.928  1.00 25.33           C
ATOM    661  CG1 ILE A  88      -4.963  26.993  30.334  1.00 25.43           C
ATOM    662  CG2 ILE A  88      -4.490  29.451  29.975  1.00 25.87           C
ATOM    663  CD1 ILE A  88      -4.573  26.713  28.887  1.00 25.59           C
ATOM    664  N   ILE A  89      -1.446  30.012  31.182  1.00 22.85           N
ATOM    665  CA  ILE A  89      -1.014  31.355  31.565  1.00 21.37           C
ATOM    666  C   ILE A  89      -1.576  32.285  30.504  1.00 20.75           C
ATOM    667  O   ILE A  89      -1.164  32.219  29.334  1.00 19.48           O
ATOM    668  CB  ILE A  89       0.519  31.495  31.683  1.00 21.88           C
ATOM    669  CG1 ILE A  89       1.092  30.363  32.544  1.00 22.20           C
ATOM    670  CG2 ILE A  89       0.895  32.869  32.281  1.00 21.07           C
ATOM    671  CD1 ILE A  89       2.489  29.929  32.143  1.00 24.25           C
ATOM    672  N   PRO A  90      -2.571  33.115  30.890  1.00 20.20           N
ATOM    673  CA  PRO A  90      -3.272  33.959  29.906  1.00 19.94           C
ATOM    674  C   PRO A  90      -2.365  35.052  29.350  1.00 19.80           C
ATOM    675  O   PRO A  90      -1.464  35.504  30.063  1.00 19.96           O
ATOM    676  CB  PRO A  90      -4.453  34.548  30.687  1.00 19.36           C
ATOM    677  CG  PRO A  90      -4.145  34.349  32.107  1.00 20.37           C
ATOM    678  CD  PRO A  90      -3.083  33.291  32.263  1.00 20.12           C
ATOM    679  N   PRO A  91      -2.590  35.458  28.085  1.00 20.15           N
ATOM    680  CA  PRO A  91      -1.774  36.475  27.416  1.00 20.63           C
ATOM    681  C   PRO A  91      -1.762  37.794  28.204  1.00 20.84           C
ATOM    682  O   PRO A  91      -2.825  38.375  28.468  1.00 20.54           O
ATOM    683  CB  PRO A  91      -2.465  36.658  26.051  1.00 19.99           C
ATOM    684  CG  PRO A  91      -3.844  36.074  26.218  1.00 20.89           C
ATOM    685  CD  PRO A  91      -3.671  34.960  27.206  1.00 20.46           C
ATOM    686  N   GLY A  92      -0.567  38.232  28.598  1.00 20.81           N
ATOM    687  CA  GLY A  92      -0.407  39.427  29.426  1.00 20.89           C
ATOM    688  C   GLY A  92      -0.465  39.166  30.914  1.00 21.33           C
ATOM    689  O   GLY A  92      -0.194  40.067  31.706  1.00 21.65           O
ATOM    690  N   GLY A  93      -0.792  37.925  31.296  1.00 21.64           N
ATOM    691  CA  GLY A  93      -0.914  37.531  32.696  1.00 20.98           C
ATOM    692  C   GLY A  93       0.369  37.007  33.312  1.00 21.28           C
ATOM    693  O   GLY A  93       1.323  36.690  32.611  1.00 20.54           O
ATOM    694  N   LYS A  94       0.366  36.891  34.635  1.00 21.67           N
ATOM    695  CA  LYS A  94       1.490  36.363  35.400  1.00 22.94           C
ATOM    696  C   LYS A  94       1.047  35.153  36.245  1.00 23.16           C
ATOM    697  O   LYS A  94      -0.020  35.186  36.877  1.00 23.67           O
ATOM    698  CB  LYS A  94       2.075  37.483  36.282  1.00 22.81           C
ATOM    699  CG  LYS A  94       3.046  37.044  37.376  1.00 23.48           C
ATOM    700  CD  LYS A  94       3.303  38.166  38.347  1.00 24.01           C
ATOM    701  CE  LYS A  94       4.266  37.763  39.460  1.00 26.65           C
ATOM    702  NZ  LYS A  94       4.636  38.937  40.329  1.00 27.60           N
ATOM    703  N   ARG A  95       1.848  34.084  36.243  1.00 22.74           N
ATOM    704  CA  ARG A  95       1.636  32.970  37.179  1.00 22.41           C
ATOM    705  C   ARG A  95       2.920  32.555  37.883  1.00 21.77           C
ATOM    706  O   ARG A  95       3.977  32.460  37.264  1.00 21.05           O
ATOM    707  CB  ARG A  95       0.991  31.757  36.489  1.00 22.91           C
ATOM    708  CG  ARG A  95      -0.416  32.003  35.912  1.00 25.39           C
ATOM    709  CD  ARG A  95      -1.470  32.320  36.993  1.00 27.44           C
ATOM    710  NE  ARG A  95      -2.810  32.483  36.411  1.00 30.62           N
ATOM    711  CZ  ARG A  95      -3.322  33.643  35.993  1.00 31.87           C
ATOM    712  NH1 ARG A  95      -2.619  34.768  36.095  1.00 30.40           N
ATOM    713  NH2 ARG A  95      -4.548  33.679  35.479  1.00 32.54           N
ATOM    714  N   SER A  96       2.810  32.304  39.184  1.00 21.06           N
ATOM    715  CA  SER A  96       3.948  31.896  40.001  1.00 20.44           C
ATOM    716  C   SER A  96       3.831  30.435  40.432  1.00 19.98           C
ATOM    717  O   SER A  96       2.764  29.985  40.825  1.00 19.27           O
ATOM    718  CB  SER A  96       4.080  32.805  41.221  1.00 20.42           C
ATOM    719  OG  SER A  96       4.418  34.121  40.819  1.00 20.51           O
ATOM    720  N   VAL A  97       4.934  29.702  40.318  1.00 19.77           N
ATOM    721  CA  VAL A  97       5.002  28.306  40.765  1.00 19.82           C
ATOM    722  C   VAL A  97       6.188  28.141  41.709  1.00 20.10           C
ATOM    723  O   VAL A  97       7.246  28.744  41.498  1.00 19.72           O
ATOM    724  CB  VAL A  97       5.140  27.303  39.582  1.00 20.40           C
ATOM    725  CG1 VAL A  97       3.879  27.310  38.683  1.00 19.54           C
ATOM    726  CG2 VAL A  97       6.437  27.543  38.765  1.00 18.83           C
ATOM    727  N   THR A  98       6.008  27.342  42.753  1.00 20.66           N
ATOM    728  CA  THR A  98       7.105  27.027  43.668  1.00 21.47           C
ATOM    729  C   THR A  98       7.651  25.658  43.301  1.00 22.12           C
ATOM    730  O   THR A  98       6.894  24.700  43.165  1.00 22.71           O
ATOM    731  CB  THR A  98       6.672  27.098  45.156  1.00 21.36           C
ATOM    732  OG1 THR A  98       6.292  28.446  45.467  1.00 22.07           O
ATOM    733  CG2 THR A  98       7.820  26.681  46.093  1.00 20.90           C
ATOM    734  N   LEU A  99       8.964  25.580  43.097  1.00 22.73           N
ATOM    735  CA  LEU A  99       9.619  24.317  42.793  1.00 23.43           C
ATOM    736  C   LEU A  99      10.484  23.880  43.966  1.00 23.97           C
ATOM    737  O   LEU A  99      11.474  24.546  44.289  1.00 23.44           O
ATOM    738  CB  LEU A  99      10.491  24.439  41.534  1.00 23.52           C
ATOM    739  CG  LEU A  99       9.887  24.885  40.198  1.00 24.10           C
ATOM    740  CD1 LEU A  99      10.983  24.989  39.143  1.00 24.06           C
ATOM    741  CD2 LEU A  99       8.779  23.928  39.743  1.00 24.29           C
ATOM    742  N   ASN A 100      10.106  22.761  44.592  1.00 24.22           N
ATOM    745  C   ASN A 100      11.671  20.979  45.137  1.00 24.35           C
ATOM    746  O   ASN A 100      11.183  19.850  45.151  1.00 23.90           O
ATOM    743  CA AASN A 101      10.907  22.185  45.663  0.50 24.48           C
ATOM    747  CB AASN A 101      10.034  21.819  46.859  0.50 24.82           C
ATOM    749  CG AASN A 101      10.842  21.496  48.097  0.50 25.51           C
ATOM    751  OD1AASN A 101      11.768  22.222  48.468  0.50 26.95           O
ATOM    753  ND2AASN A 101      10.487  20.401  48.753  0.50 27.41           N
ATOM    755  N   VAL A 102      12.881  21.246  44.656  1.00 24.41           N
ATOM    756  CA  VAL A 102      13.708  20.255  43.966  1.00 24.44           C
ATOM    757  C   VAL A 102      14.178  19.149  44.898  1.00 23.68           C
ATOM    758  O   VAL A 102      14.860  19.415  45.890  1.00 23.90           O
ATOM    759  CB  VAL A 102      14.968  20.911  43.316  1.00 24.94           C
ATOM    760  CG1 VAL A 102      15.677  19.906  42.432  1.00 25.32           C
ATOM    761  CG2 VAL A 102      14.595  22.149  42.530  1.00 25.18           C
ATOM    762  N   ASP A 103      13.808  17.913  44.571  1.00 23.32           N
ATOM    763  CA  ASP A 103      14.190  16.757  45.362  1.00 22.54           C
ATOM    764  C   ASP A 103      14.432  15.546  44.472  1.00 21.33           C
ATOM    765  O   ASP A 103      13.643  14.592  44.446  1.00 20.43           O
ATOM    766  CB  ASP A 103      13.135  16.465  46.425  1.00 23.65           C
ATOM    767  CG  ASP A 103      13.578  15.398  47.392  1.00 25.40           C
ATOM    768  OD1 ASP A 103      14.803  15.274  47.630  1.00 27.59           O
ATOM    769  OD2 ASP A 103      12.701  14.674  47.903  1.00 28.66           O
ATOM    770  N   GLN A 104      15.526  15.626  43.712  1.00 19.63           N
ATOM    771  CA  GLN A 104      15.945  14.584  42.788  1.00 18.36           C
ATOM    772  C   GLN A 104      17.444  14.785  42.497  1.00 17.67           C
ATOM    773  O   GLN A 104      17.991  15.852  42.776  1.00 16.84           O
ATOM    774  CB  GLN A 104      15.105  14.618  41.498  1.00 17.67           C
ATOM    775  CG  GLN A 104      15.291  15.878  40.666  1.00 18.09           C
ATOM    776  CD  GLN A 104      14.298  15.975  39.542  1.00 17.66           C
ATOM    777  OE1 GLN A 104      13.264  16.632  39.678  1.00 18.54           O
ATOM    778  NE2 GLN A 104      14.600  15.327  38.418  1.00 15.55           N
ATOM    779  N   PRO A 105      18.111  13.751  41.962  1.00 17.40           N
ATOM    780  CA  PRO A 105      19.551  13.839  41.665  1.00 17.14           C
ATOM    781  C   PRO A 105      19.884  14.925  40.634  1.00 16.88           C
ATOM    782  O   PRO A 105      18.991  15.355  39.864  1.00 17.25           O
ATOM    783  CB  PRO A 105      19.863  12.462  41.088  1.00 16.55           C
ATOM    784  CG  PRO A 105      18.796  11.579  41.622  1.00 18.35           C
ATOM    785  CD  PRO A 105      17.573  12.420  41.636  1.00 17.16           C
ATOM    786  N   ALA A 106      21.145  15.373  40.639  1.00 16.52           N
ATOM    787  CA  ALA A 106      21.664  16.315  39.652  1.00 16.24           C
ATOM    788  C   ALA A 106      21.364  15.773  38.260  1.00 16.44           C
ATOM    789  O   ALA A 106      21.475  14.565  38.027  1.00 16.86           O
ATOM    790  CB  ALA A 106      23.165  16.522  39.825  1.00 15.79           C
ATOM    791  N   ALA A 107      20.949  16.660  37.360  1.00 16.55           N
ATOM    792  CA  ALA A 107      20.560  16.280  36.005  1.00 16.64           C
ATOM    793  C   ALA A 107      20.446  17.521  35.154  1.00 17.00           C
ATOM    794  O   ALA A 107      20.344  18.633  35.676  1.00 17.81           O
ATOM    795  CB  ALA A 107      19.224  15.555  36.009  1.00 15.68           C
ATOM    796  N   THR A 108      20.447  17.322  33.838  1.00 17.07           N
ATOM    797  CA  THR A 108      20.072  18.373  32.902  1.00 17.24           C
ATOM    798  C   THR A 108      18.655  18.059  32.441  1.00 17.04           C
ATOM    799  O   THR A 108      18.424  17.114  31.678  1.00 17.36           O
ATOM    800  CB  THR A 108      21.059  18.450  31.700  1.00 17.16           C
ATOM    801  OG1 THR A 108      22.387  18.596  32.208  1.00 17.76           O
ATOM    802  CG2 THR A 108      20.725  19.644  30.758  1.00 17.15           C
ATOM    803  N   CYS A 109      17.701  18.828  32.954  1.00 17.17           N
ATOM    804  CA  CYS A 109      16.341  18.766  32.471  1.00 17.25           C
ATOM    805  C   CYS A 109      16.082  19.937  31.528  1.00 16.89           C
ATOM    806  O   CYS A 109      17.007  20.657  31.139  1.00 16.88           O
ATOM    807  CB  CYS A 109      15.355  18.741  33.652  1.00 17.27           C
ATOM    808  SG  CYS A 109      15.591  17.289  34.686  1.00 17.55           S
ATOM    809  N   TRP A 110      14.825  20.127  31.151  1.00 17.02           N
ATOM    810  CA  TRP A 110      14.469  21.266  30.312  1.00 16.47           C
ATOM    811  C   TRP A 110      13.041  21.728  30.506  1.00 16.89           C
ATOM    812  O   TRP A 110      12.260  21.064  31.190  1.00 17.44           O
ATOM    813  CB  TRP A 110      14.818  21.030  28.819  1.00 15.64           C
ATOM    814  CG  TRP A 110      14.017  20.018  28.055  1.00 15.45           C
ATOM    815  CD1 TRP A 110      13.860  18.686  28.348  1.00 13.44           C
ATOM    816  CD2 TRP A 110      13.323  20.234  26.818  1.00 15.07           C
ATOM    817  NE1 TRP A 110      13.090  18.077  27.394  1.00 12.38           N
ATOM    818  CE2 TRP A 110      12.758  18.994  26.433  1.00 14.01           C
ATOM    819  CE3 TRP A 110      13.114  21.356  26.003  1.00 15.36           C
ATOM    820  CZ2 TRP A 110      11.987  18.845  25.269  1.00 15.36           C
ATOM    821  CZ3 TRP A 110      12.354  21.210  24.838  1.00 14.08           C
ATOM    822  CH2 TRP A 110      11.784  19.969  24.493  1.00 15.29           C
ATOM    823  N   PHE A 111      12.709  22.874  29.915  1.00 17.11           N
ATOM    824  CA  PHE A 111      11.326  23.365  29.958  1.00 17.19           C
ATOM    825  C   PHE A 111      10.845  23.878  28.606  1.00 17.10           C
ATOM    826  O   PHE A 111      11.633  24.313  27.782  1.00 17.54           O
ATOM    827  CB  PHE A 111      11.095  24.369  31.103  1.00 16.68           C
ATOM    828  CG  PHE A 111      11.882  25.660  30.988  1.00 15.37           C
ATOM    829  CD1 PHE A 111      13.171  25.748  31.498  1.00 15.36           C
ATOM    830  CD2 PHE A 111      11.294  26.803  30.426  1.00 13.07           C
ATOM    831  CE1 PHE A 111      13.898  26.944  31.421  1.00 13.74           C
ATOM    832  CE2 PHE A 111      11.998  28.006  30.346  1.00 13.98           C
ATOM    833  CZ  PHE A 111      13.304  28.080  30.848  1.00 16.28           C
ATOM    834  N   HIS A 112       9.539  23.797  28.386  1.00 17.71           N
ATOM    835  CA  HIS A 112       8.940  24.146  27.109  1.00 18.22           C
ATOM    836  C   HIS A 112       7.423  24.265  27.298  1.00 18.47           C
ATOM    837  O   HIS A 112       6.905  23.831  28.336  1.00 18.93           O
ATOM    838  CB  HIS A 112       9.304  23.087  26.049  1.00 17.87           C
ATOM    839  CG  HIS A 112       8.812  21.699  26.370  1.00 18.70           C
ATOM    840  ND1 HIS A 112       7.492  21.324  26.226  1.00 19.24           N
ATOM    841  CD2 HIS A 112       9.466  20.598  26.809  1.00 18.59           C
ATOM    842  CE1 HIS A 112       7.355  20.054  26.564  1.00 19.74           C
ATOM    843  NE2 HIS A 112       8.542  19.586  26.910  1.00 19.50           N
ATOM    844  N   PRO A 113       6.705  24.852  26.311  1.00 18.87           N
ATOM    845  CA  PRO A 113       5.245  24.940  26.465  1.00 19.37           C
ATOM    846  C   PRO A 113       4.564  23.590  26.358  1.00 20.09           C
ATOM    847  O   PRO A 113       5.138  22.633  25.815  1.00 19.81           O
ATOM    848  CB  PRO A 113       4.801  25.811  25.277  1.00 19.53           C
ATOM    849  CG  PRO A 113       6.022  26.375  24.699  1.00 19.86           C
ATOM    850  CD  PRO A 113       7.153  25.448  25.040  1.00 18.49           C
ATOM    851  N   HIS A 114       3.334  23.523  26.853  1.00 21.06           N
ATOM    852  CA  HIS A 114       2.551  22.307  26.754  1.00 22.73           C
ATOM    853  C   HIS A 114       1.095  22.660  26.475  1.00 23.28           C
ATOM    854  O   HIS A 114       0.173  21.991  26.950  1.00 23.48           O
ATOM    855  CB  HIS A 114       2.677  21.489  28.034  1.00 23.16           C
ATOM    856  CG  HIS A 114       2.861  20.027  27.795  1.00 25.18           C
ATOM    857  ND1 HIS A 114       1.839  19.203  27.376  1.00 28.80           N
ATOM    858  CD2 HIS A 114       3.954  19.238  27.918  1.00 27.72           C
ATOM    859  CE1 HIS A 114       2.293  17.969  27.252  1.00 28.97           C
ATOM    860  NE2 HIS A 114       3.577  17.967  27.566  1.00 29.70           N
ATOM    861  N   GLN A 115       0.912  23.721  25.697  1.00 24.09           N
ATOM    862  CA  GLN A 115      -0.397  24.222  25.300  1.00 24.66           C
ATOM    863  C   GLN A 115      -1.202  23.171  24.541  1.00 25.41           C
ATOM    864  O   GLN A 115      -0.691  22.539  23.603  1.00 25.21           O
ATOM    865  CB  GLN A 115      -0.204  25.469  24.438  1.00 24.76           C
ATOM    866  CG  GLN A 115      -1.496  26.169  24.016  1.00 23.90           C
ATOM    867  CD  GLN A 115      -2.291  26.698  25.186  1.00 24.42           C
ATOM    868  OE1 GLN A 115      -1.753  26.926  26.269  1.00 25.45           O
ATOM    869  NE2 GLN A 115      -3.586  26.915  24.970  1.00 24.31           N
ATOM    870  N   HIS A 116      -2.461  22.990  24.943  1.00 26.37           N
ATOM    871  CA  HIS A 116      -3.323  21.973  24.334  1.00 27.23           C
ATOM    872  C   HIS A 116      -3.374  22.119  22.820  1.00 26.71           C
ATOM    873  O   HIS A 116      -3.758  23.175  22.305  1.00 27.11           O
ATOM    874  CB  HIS A 116      -4.752  22.020  24.898  1.00 28.36           C
ATOM    875  CG  HIS A 116      -5.635  20.933  24.362  1.00 32.23           C
ATOM    876  ND1 HIS A 116      -5.828  19.736  25.022  1.00 35.47           N
ATOM    877  CD2 HIS A 116      -6.339  20.843  23.205  1.00 35.27           C
ATOM    878  CE1 HIS A 116      -6.631  18.966  24.308  1.00 35.35           C
ATOM    879  NE2 HIS A 116      -6.951  19.611  23.198  1.00 36.66           N
ATOM    880  N   GLY A 117      -2.983  21.057  22.116  1.00 26.06           N
ATOM    881  CA  GLY A 117      -3.037  21.025  20.655  1.00 25.20           C
ATOM    882  C   GLY A 117      -2.099  21.966  19.908  1.00 24.47           C
ATOM    883  O   GLY A 117      -2.122  22.001  18.674  1.00 24.31           O
ATOM    884  N   LYS A 118      -1.293  22.737  20.645  1.00 23.77           N
ATOM    885  CA  LYS A 118      -0.393  23.741  20.046  1.00 23.67           C
ATOM    886  C   LYS A 118       1.052  23.614  20.522  1.00 22.28           C
ATOM    887  O   LYS A 118       1.839  24.537  20.341  1.00 21.97           O
ATOM    888  CB  LYS A 118      -0.865  25.179  20.337  1.00 23.66           C
ATOM    889  CG  LYS A 118      -2.349  25.444  20.098  1.00 26.15           C
ATOM    890  CD  LYS A 118      -2.630  26.938  19.963  1.00 26.30           C
ATOM    891  CE  LYS A 118      -4.126  27.212  19.853  1.00 31.07           C
ATOM    892  NZ  LYS A 118      -4.766  26.385  18.802  1.00 33.25           N
ATOM    893  N   THR A 119       1.399  22.485  21.126  1.00 21.42           N
ATOM    894  CA  THR A 119       2.748  22.303  21.681  1.00 20.80           C
ATOM    895  C   THR A 119       3.805  22.344  20.578  1.00 20.70           C
ATOM    896  O   THR A 119       4.802  23.063  20.700  1.00 20.26           O
ATOM    897  CB  THR A 119       2.834  21.022  22.537  1.00 21.11           C
ATOM    898  OG1 THR A 119       1.952  21.170  23.650  1.00 20.88           O
ATOM    899  CG2 THR A 119       4.265  20.764  23.065  1.00 18.86           C
ATOM    900  N   GLY A 120       3.560  21.598  19.503  1.00 20.24           N
ATOM    901  CA  GLY A 120       4.421  21.612  18.325  1.00 20.04           C
ATOM    902  C   GLY A 120       4.690  22.998  17.773  1.00 19.93           C
ATOM    903  O   GLY A 120       5.847  23.358  17.549  1.00 20.29           O
ATOM    904  N   ARG A 121       3.637  23.793  17.565  1.00 19.22           N
ATOM    905  CA  ARG A 121       3.826  25.131  17.050  1.00 18.97           C
ATOM    906  C   ARG A 121       4.658  25.989  17.995  1.00 18.42           C
ATOM    907  O   ARG A 121       5.584  26.659  17.555  1.00 18.06           O
ATOM    908  CB  ARG A 121       2.507  25.841  16.722  1.00 19.95           C
ATOM    909  CG  ARG A 121       2.746  27.303  16.306  1.00 20.99           C
ATOM    910  CD  ARG A 121       1.560  27.975  15.651  1.00 25.88           C
ATOM    911  NE  ARG A 121       1.937  29.284  15.104  1.00 27.89           N
ATOM    912  CZ  ARG A 121       1.807  30.444  15.746  1.00 29.25           C
ATOM    913  NH1 ARG A 121       1.286  30.490  16.964  1.00 28.05           N
ATOM    914  NH2 ARG A 121       2.185  31.570  15.156  1.00 31.09           N
ATOM    915  N   GLN A 122       4.318  25.957  19.282  1.00 17.69           N
ATOM    916  CA  GLN A 122       4.937  26.827  20.267  1.00 17.38           C
ATOM    917  C   GLN A 122       6.420  26.522  20.479  1.00 17.16           C
ATOM    918  O   GLN A 122       7.219  27.439  20.661  1.00 16.94           O
ATOM    919  CB  GLN A 122       4.141  26.810  21.583  1.00 17.25           C
ATOM    920  CG  GLN A 122       2.693  27.390  21.431  1.00 16.99           C
ATOM    921  CD  GLN A 122       2.077  27.876  22.742  1.00 18.12           C
ATOM    922  OE1 GLN A 122       2.541  27.539  23.831  1.00 18.82           O
ATOM    923  NE2 GLN A 122       1.042  28.708  22.633  1.00 18.78           N
ATOM    924  N   VAL A 123       6.774  25.240  20.455  1.00 16.48           N
ATOM    925  CA  VAL A 123       8.174  24.832  20.475  1.00 16.68           C
ATOM    926  C   VAL A 123       8.849  25.252  19.150  1.00 17.27           C
ATOM    927  O   VAL A 123       9.932  25.868  19.165  1.00 16.67           O
ATOM    928  CB  VAL A 123       8.334  23.302  20.748  1.00 16.14           C
ATOM    929  CG1 VAL A 123       9.807  22.882  20.629  1.00 16.12           C
ATOM    930  CG2 VAL A 123       7.826  22.957  22.162  1.00 16.04           C
ATOM    931  N   ALA A 124       8.188  24.958  18.020  1.00 17.31           N
ATOM    932  CA  ALA A 124       8.698  25.339  16.698  1.00 17.98           C
ATOM    933  C   ALA A 124       8.986  26.835  16.591  1.00 18.14           C
ATOM    934  O   ALA A 124       9.978  27.220  15.980  1.00 18.76           O
ATOM    935  CB  ALA A 124       7.759  24.893  15.584  1.00 17.36           C
ATOM    936  N   MET A 125       8.139  27.664  17.209  1.00 18.63           N
ATOM    937  CA  MET A 125       8.319  29.120  17.204  1.00 18.78           C
ATOM    938  C   MET A 125       9.557  29.612  17.971  1.00 18.77           C
ATOM    939  O   MET A 125       9.985  30.753  17.781  1.00 18.61           O
ATOM    940  CB  MET A 125       7.058  29.839  17.707  1.00 19.15           C
ATOM    941  CG  MET A 125       5.890  29.872  16.697  1.00 21.06           C
ATOM    942  SD  MET A 125       6.347  30.459  15.047  1.00 24.52           S
ATOM    943  CE  MET A 125       6.505  32.218  15.370  1.00 21.86           C
ATOM    944  N   GLY A 126      10.119  28.763  18.834  1.00 17.90           N
ATOM    945  CA  GLY A 126      11.356  29.086  19.526  1.00 17.56           C
ATOM    946  C   GLY A 126      11.393  28.807  21.025  1.00 17.79           C
ATOM    947  O   GLY A 126      12.461  28.873  21.630  1.00 18.34           O
ATOM    948  N   LEU A 127      10.251  28.486  21.634  1.00 17.58           N
ATOM    949  CA  LEU A 127      10.191  28.328  23.104  1.00 17.92           C
ATOM    950  C   LEU A 127      10.791  27.018  23.654  1.00 18.06           C
ATOM    951  O   LEU A 127      10.206  25.946  23.516  1.00 18.00           O
ATOM    952  CB  LEU A 127       8.754  28.505  23.613  1.00 17.84           C
ATOM    953  CG  LEU A 127       8.121  29.902  23.528  1.00 17.45           C
ATOM    954  CD1 LEU A 127       6.680  29.834  23.975  1.00 17.55           C
ATOM    955  CD2 LEU A 127       8.883  30.922  24.356  1.00 17.44           C
ATOM    956  N   ALA A 128      11.967  27.128  24.271  1.00 18.57           N
ATOM    957  CA  ALA A 128      12.612  26.015  24.985  1.00 18.61           C
ATOM    958  C   ALA A 128      13.672  26.595  25.893  1.00 18.31           C
ATOM    959  O   ALA A 128      14.374  27.520  25.501  1.00 18.96           O
ATOM    960  CB  ALA A 128      13.259  25.007  24.000  1.00 18.64           C
ATOM    961  N   GLY A 129      13.797  26.057  27.099  1.00 18.07           N
ATOM    962  CA  GLY A 129      14.878  26.468  27.996  1.00 17.84           C
ATOM    963  C   GLY A 129      15.474  25.241  28.653  1.00 17.99           C
ATOM    964  O   GLY A 129      14.986  24.130  28.448  1.00 18.21           O
ATOM    965  N   LEU A 130      16.511  25.443  29.459  1.00 17.80           N
ATOM    966  CA  LEU A 130      17.148  24.344  30.173  1.00 17.78           C
ATOM    967  C   LEU A 130      16.960  24.420  31.678  1.00 17.24           C
ATOM    968  O   LEU A 130      16.689  25.486  32.219  1.00 17.43           O
ATOM    969  CB  LEU A 130      18.635  24.310  29.843  1.00 18.02           C
ATOM    970  CG  LEU A 130      18.948  23.805  28.438  1.00 18.88           C
ATOM    971  CD1 LEU A 130      20.431  24.030  28.199  1.00 20.76           C
ATOM    972  CD2 LEU A 130      18.551  22.316  28.238  1.00 17.70           C
ATOM    973  N   VAL A 131      17.087  23.276  32.341  1.00 17.00           N
ATOM    974  CA  VAL A 131      17.126  23.227  33.807  1.00 16.49           C
ATOM    975  C   VAL A 131      18.391  22.493  34.221  1.00 16.37           C
ATOM    976  O   VAL A 131      18.569  21.316  33.887  1.00 16.61           O
ATOM    977  CB  VAL A 131      15.885  22.529  34.429  1.00 16.30           C
ATOM    978  CG1 VAL A 131      15.942  22.604  35.949  1.00 16.36           C
ATOM    979  CG2 VAL A 131      14.580  23.187  33.942  1.00 15.79           C
ATOM    980  N   VAL A 132      19.288  23.206  34.899  1.00 16.22           N
ATOM    981  CA  VAL A 132      20.475  22.589  35.474  1.00 16.21           C
ATOM    982  C   VAL A 132      20.257  22.303  36.961  1.00 16.31           C
ATOM    983  O   VAL A 132      20.290  23.218  37.798  1.00 15.55           O
ATOM    984  CB  VAL A 132      21.764  23.424  35.244  1.00 16.35           C
ATOM    985  CG1 VAL A 132      22.932  22.790  35.997  1.00 16.90           C
ATOM    986  CG2 VAL A 132      22.078  23.493  33.746  1.00 17.20           C
ATOM    987  N   ILE A 133      20.034  21.027  37.291  1.00 16.41           N
ATOM    988  CA  ILE A 133      19.895  20.652  38.694  1.00 17.10           C
ATOM    989  C   ILE A 133      21.244  20.188  39.242  1.00 18.37           C
ATOM    990  O   ILE A 133      21.923  19.348  38.632  1.00 18.48           O
ATOM    991  CB  ILE A 133      18.823  19.546  38.921  1.00 17.01           C
ATOM    992  CG1 ILE A 133      17.531  19.872  38.143  1.00 15.65           C
ATOM    993  CG2 ILE A 133      18.603  19.317  40.439  1.00 15.40           C
ATOM    994  CD1 ILE A 133      16.347  18.888  38.380  1.00 16.90           C
ATOM    995  N   GLU A 134      21.624  20.728  40.397  1.00 19.56           N
ATOM    996  CA  GLU A 134      22.843  20.287  41.054  1.00 20.71           C
ATOM    997  C   GLU A 134      22.521  19.719  42.427  1.00 21.29           C
ATOM    998  O   GLU A 134      21.477  20.026  43.007  1.00 21.05           O
ATOM    999  CB  GLU A 134      23.865  21.423  41.119  1.00 20.58           C
ATOM   1000  CG  GLU A 134      24.275  21.890  39.715  1.00 23.39           C
ATOM   1001  CD  GLU A 134      25.575  22.674  39.673  1.00 25.71           C
ATOM   1002  OE1 GLU A 134      25.905  23.351  40.677  1.00 26.55           O
ATOM   1003  OE2 GLU A 134      26.251  22.632  38.615  1.00 24.88           O
ATOM   1004  N   ASP A 135      23.395  18.848  42.914  1.00 22.09           N
ATOM   1005  CA  ASP A 135      23.251  18.298  44.263  1.00 23.40           C
ATOM   1006  C   ASP A 135      24.615  18.255  44.945  1.00 24.94           C
ATOM   1007  O   ASP A 135      25.617  18.645  44.348  1.00 24.89           O
ATOM   1008  CB  ASP A 135      22.554  16.917  44.259  1.00 23.11           C
ATOM   1009  CG  ASP A 135      23.268  15.868  43.397  1.00 21.22           C
ATOM   1010  OD1 ASP A 135      24.467  16.039  43.089  1.00 18.13           O
ATOM   1011  OD2 ASP A 135      22.618  14.850  43.026  1.00 18.54           O
ATOM   1012  N   ASP A 136      24.645  17.793  46.189  1.00 26.80           N
ATOM   1013  CA  ASP A 136      25.902  17.555  46.883  1.00 28.73           C
ATOM   1014  C   ASP A 136      26.851  16.681  46.073  1.00 29.06           C
ATOM   1015  O   ASP A 136      28.033  17.008  45.927  1.00 30.11           O
ATOM   1016  CB  ASP A 136      25.637  16.890  48.231  1.00 29.63           C
ATOM   1017  CG  ASP A 136      25.035  17.835  49.238  1.00 31.87           C
ATOM   1018  OD1 ASP A 136      24.759  19.003  48.887  1.00 35.97           O
ATOM   1019  OD2 ASP A 136      24.830  17.402  50.394  1.00 36.59           O
ATOM   1020  N   GLU A 137      26.325  15.592  45.521  1.00 28.85           N
ATOM   1021  CA  GLU A 137      27.160  14.520  44.975  1.00 28.99           C
ATOM   1022  C   GLU A 137      27.977  14.898  43.739  1.00 28.16           C
ATOM   1023  O   GLU A 137      29.170  14.573  43.650  1.00 28.11           O
ATOM   1024  CB  GLU A 137      26.324  13.255  44.709  1.00 29.04           C
ATOM   1025  CG  GLU A 137      25.673  12.665  45.962  1.00 33.12           C
ATOM   1026  CD  GLU A 137      26.613  12.612  47.168  1.00 37.86           C
ATOM   1027  OE1 GLU A 137      27.702  11.996  47.064  1.00 40.00           O
ATOM   1028  OE2 GLU A 137      26.257  13.186  48.225  1.00 41.05           O
ATOM   1029  N   ILE A 138      27.341  15.583  42.796  1.00 26.88           N
ATOM   1030  CA  ILE A 138      27.952  15.822  41.489  1.00 25.81           C
ATOM   1031  C   ILE A 138      29.149  16.782  41.578  1.00 26.49           C
ATOM   1032  O   ILE A 138      30.124  16.637  40.841  1.00 25.99           O
ATOM   1033  CB  ILE A 138      26.899  16.309  40.448  1.00 25.44           C
ATOM   1034  CG1 ILE A 138      27.441  16.173  39.014  1.00 24.36           C
ATOM   1035  CG2 ILE A 138      26.384  17.723  40.801  1.00 24.53           C
ATOM   1036  CD1 ILE A 138      26.377  16.181  37.920  1.00 24.42           C
ATOM   1037  N   LEU A 139      29.071  17.743  42.495  1.00 27.12           N
ATOM   1038  CA  LEU A 139      30.138  18.731  42.672  1.00 28.49           C
ATOM   1039  C   LEU A 139      31.445  18.109  43.171  1.00 28.81           C
ATOM   1040  O   LEU A 139      32.514  18.673  42.953  1.00 28.97           O
ATOM   1041  CB  LEU A 139      29.684  19.903  43.553  1.00 28.73           C
ATOM   1042  CG  LEU A 139      28.591  20.822  42.966  1.00 29.52           C
ATOM   1043  CD1 LEU A 139      28.415  22.091  43.797  1.00 30.56           C
ATOM   1044  CD2 LEU A 139      28.824  21.175  41.483  1.00 31.05           C
ATOM   1045  N   LYS A 140      31.343  16.927  43.781  1.00 28.97           N
ATOM   1046  CA  LYS A 140      32.489  16.167  44.283  1.00 29.50           C
ATOM   1047  C   LYS A 140      33.275  15.466  43.166  1.00 28.89           C
ATOM   1048  O   LYS A 140      34.396  15.005  43.388  1.00 29.09           O
ATOM   1049  CB  LYS A 140      32.021  15.114  45.300  1.00 29.25           C
ATOM   1050  CG  LYS A 140      31.328  15.653  46.554  1.00 30.77           C
ATOM   1051  CD  LYS A 140      30.804  14.492  47.403  1.00 31.40           C
ATOM   1052  CE  LYS A 140      29.633  14.890  48.307  1.00 34.00           C
ATOM   1053  NZ  LYS A 140      30.022  15.432  49.645  1.00 35.68           N
ATOM   1054  N   LEU A 141      32.683  15.379  41.976  1.00 28.24           N
ATOM   1055  CA  LEU A 141      33.270  14.625  40.866  1.00 28.14           C
ATOM   1056  C   LEU A 141      34.375  15.332  40.072  1.00 27.95           C
ATOM   1057  O   LEU A 141      35.135  14.679  39.355  1.00 28.23           O
ATOM   1058  CB  LEU A 141      32.182  14.128  39.906  1.00 27.70           C
ATOM   1059  CG  LEU A 141      31.290  12.970  40.359  1.00 27.34           C
ATOM   1060  CD1 LEU A 141      30.285  12.639  39.267  1.00 25.94           C
ATOM   1061  CD2 LEU A 141      32.099  11.731  40.738  1.00 27.68           C
ATOM   1062  N   MET A 142      34.463  16.651  40.185  1.00 27.97           N
ATOM   1063  CA  MET A 142      35.461  17.416  39.410  1.00 28.43           C
ATOM   1064  C   MET A 142      35.302  17.259  37.882  1.00 27.18           C
ATOM   1065  O   MET A 142      36.282  17.275  37.133  1.00 26.91           O
ATOM   1066  CB  MET A 142      36.902  17.096  39.861  1.00 29.50           C
ATOM   1067  CG  MET A 142      37.099  17.070  41.389  1.00 32.55           C
ATOM   1068  SD  MET A 142      36.340  18.464  42.270  1.00 42.83           S
ATOM   1069  CE  MET A 142      37.613  19.729  42.080  1.00 41.32           C
ATOM   1070  N   LEU A 143      34.049  17.085  37.449  1.00 25.86           N
ATOM   1071  CA  LEU A 143      33.657  17.152  36.044  1.00 24.42           C
ATOM   1072  C   LEU A 143      33.930  18.554  35.504  1.00 23.65           C
ATOM   1073  O   LEU A 143      33.968  19.505  36.280  1.00 23.24           O
ATOM   1074  CB  LEU A 143      32.155  16.880  35.922  1.00 24.00           C
ATOM   1075  CG  LEU A 143      31.601  15.482  36.213  1.00 23.78           C
ATOM   1076  CD1 LEU A 143      30.075  15.514  36.190  1.00 23.41           C
ATOM   1077  CD2 LEU A 143      32.135  14.492  35.193  1.00 23.41           C
ATOM   1078  N   PRO A 144      34.105  18.694  34.170  1.00 22.83           N
ATOM   1079  CA  PRO A 144      34.224  20.064  33.653  1.00 22.38           C
ATOM   1080  C   PRO A 144      32.981  20.863  34.054  1.00 22.23           C
ATOM   1081  O   PRO A 144      31.851  20.353  33.965  1.00 21.65           O
ATOM   1082  CB  PRO A 144      34.284  19.874  32.132  1.00 22.26           C
ATOM   1083  CG  PRO A 144      34.725  18.450  31.917  1.00 22.23           C
ATOM   1084  CD  PRO A 144      34.191  17.675  33.104  1.00 22.51           C
ATOM   1085  N   LYS A 145      33.190  22.088  34.518  1.00 22.11           N
ATOM   1086  CA  LYS A 145      32.108  22.854  35.132  1.00 22.51           C
ATOM   1087  C   LYS A 145      32.097  24.353  34.819  1.00 21.82           C
ATOM   1088  O   LYS A 145      31.301  25.100  35.408  1.00 21.32           O
ATOM   1089  CB  LYS A 145      32.066  22.620  36.653  1.00 23.11           C
ATOM   1090  CG  LYS A 145      33.415  22.661  37.382  1.00 26.51           C
ATOM   1091  CD  LYS A 145      33.868  24.062  37.764  1.00 31.42           C
ATOM   1092  CE  LYS A 145      34.433  24.103  39.191  1.00 34.11           C
ATOM   1093  NZ  LYS A 145      35.917  23.855  39.248  1.00 35.91           N
ATOM   1094  N   GLN A 146      32.958  24.794  33.902  1.00 20.94           N
ATOM   1095  CA  GLN A 146      32.989  26.204  33.537  1.00 21.05           C
ATOM   1096  C   GLN A 146      31.910  26.404  32.497  1.00 20.20           C
ATOM   1097  O   GLN A 146      32.096  26.056  31.330  1.00 19.82           O
ATOM   1098  CB  GLN A 146      34.354  26.648  32.970  1.00 20.95           C
ATOM   1099  CG  GLN A 146      35.587  26.242  33.769  1.00 22.55           C
ATOM   1100  CD  GLN A 146      36.890  26.665  33.083  1.00 23.30           C
ATOM   1101  OE1 GLN A 146      37.209  27.853  33.015  1.00 25.90           O
ATOM   1102  NE2 GLN A 146      37.643  25.689  32.571  1.00 25.37           N
ATOM   1103  N   TRP A 147      30.782  26.966  32.925  1.00 19.44           N
ATOM   1104  CA  TRP A 147      29.621  27.155  32.047  1.00 18.87           C
ATOM   1105  C   TRP A 147      29.975  27.961  30.808  1.00 18.65           C
ATOM   1106  O   TRP A 147      30.556  29.058  30.899  1.00 18.93           O
ATOM   1107  CB  TRP A 147      28.473  27.825  32.803  1.00 18.39           C
ATOM   1108  CG  TRP A 147      27.178  27.865  32.011  1.00 18.74           C
ATOM   1109  CD1 TRP A 147      26.624  28.950  31.405  1.00 18.41           C
ATOM   1110  CD2 TRP A 147      26.302  26.769  31.745  1.00 18.25           C
ATOM   1111  NE1 TRP A 147      25.453  28.603  30.785  1.00 18.29           N
ATOM   1112  CE2 TRP A 147      25.225  27.272  30.984  1.00 17.09           C
ATOM   1113  CE3 TRP A 147      26.310  25.411  32.095  1.00 18.40           C
ATOM   1114  CZ2 TRP A 147      24.163  26.466  30.556  1.00 17.36           C
ATOM   1115  CZ3 TRP A 147      25.253  24.608  31.667  1.00 18.34           C
ATOM   1116  CH2 TRP A 147      24.189  25.147  30.910  1.00 17.34           C
ATOM   1117  N   GLY A 148      29.671  27.384  29.652  1.00 18.17           N
ATOM   1118  CA  GLY A 148      29.913  28.045  28.382  1.00 18.19           C
ATOM   1119  C   GLY A 148      31.348  28.028  27.884  1.00 18.12           C
ATOM   1120  O   GLY A 148      31.642  28.641  26.859  1.00 17.29           O
ATOM   1121  N   ILE A 149      32.229  27.341  28.623  1.00 18.65           N
ATOM   1122  CA  ILE A 149      33.636  27.142  28.240  1.00 18.27           C
ATOM   1123  C   ILE A 149      33.959  25.642  28.060  1.00 17.84           C
ATOM   1124  O   ILE A 149      34.203  25.183  26.939  1.00 17.39           O
ATOM   1125  CB  ILE A 149      34.636  27.841  29.222  1.00 18.64           C
ATOM   1126  CG1 ILE A 149      34.359  29.349  29.304  1.00 18.99           C
ATOM   1127  CG2 ILE A 149      36.078  27.633  28.759  1.00 17.65           C
ATOM   1128  CD1 ILE A 149      35.177  30.084  30.413  1.00 18.46           C
ATOM   1129  N   ASP A 150      33.944  24.882  29.146  1.00 17.92           N
ATOM   1130  CA  ASP A 150      34.084  23.412  29.050  1.00 18.61           C
ATOM   1131  C   ASP A 150      32.847  22.636  29.559  1.00 17.98           C
ATOM   1132  O   ASP A 150      32.853  21.413  29.644  1.00 18.24           O
ATOM   1133  CB  ASP A 150      35.393  22.927  29.708  1.00 18.08           C
ATOM   1134  CG  ASP A 150      35.413  23.131  31.222  1.00 19.30           C
ATOM   1135  OD1 ASP A 150      34.361  23.452  31.795  1.00 17.71           O
ATOM   1136  OD2 ASP A 150      36.492  22.975  31.843  1.00 19.88           O
ATOM   1137  N   ASP A 151      31.793  23.366  29.891  1.00 18.52           N
ATOM   1138  CA  ASP A 151      30.498  22.790  30.270  1.00 18.55           C
ATOM   1139  C   ASP A 151      29.463  23.526  29.443  1.00 18.60           C
ATOM   1140  O   ASP A 151      29.010  24.628  29.779  1.00 19.39           O
ATOM   1141  CB  ASP A 151      30.227  22.946  31.770  1.00 18.65           C
ATOM   1142  CG  ASP A 151      28.930  22.255  32.215  1.00 19.18           C
ATOM   1143  OD1 ASP A 151      28.280  21.553  31.398  1.00 18.67           O
ATOM   1144  OD2 ASP A 151      28.555  22.427  33.393  1.00 18.40           O
ATOM   1145  N   VAL A 152      29.097  22.918  28.330  1.00 18.63           N
ATOM   1146  CA  VAL A 152      28.321  23.643  27.351  1.00 18.58           C
ATOM   1147  C   VAL A 152      27.024  22.926  26.998  1.00 17.90           C
ATOM   1148  O   VAL A 152      27.026  21.724  26.785  1.00 17.57           O
ATOM   1149  CB  VAL A 152      29.200  24.118  26.137  1.00 19.23           C
ATOM   1150  CG1 VAL A 152      30.618  23.566  26.194  1.00 20.21           C
ATOM   1151  CG2 VAL A 152      28.531  23.911  24.783  1.00 19.71           C
ATOM   1152  N   PRO A 153      25.902  23.666  27.003  1.00 17.22           N
ATOM   1153  CA  PRO A 153      24.619  23.124  26.594  1.00 17.17           C
ATOM   1154  C   PRO A 153      24.576  23.061  25.074  1.00 17.14           C
ATOM   1155  O   PRO A 153      25.149  23.936  24.413  1.00 17.48           O
ATOM   1156  CB  PRO A 153      23.615  24.168  27.102  1.00 17.21           C
ATOM   1157  CG  PRO A 153      24.368  25.409  27.287  1.00 17.09           C
ATOM   1158  CD  PRO A 153      25.814  25.077  27.426  1.00 17.53           C
ATOM   1159  N   VAL A 154      23.932  22.030  24.528  1.00 16.96           N
ATOM   1160  CA  VAL A 154      23.829  21.866  23.074  1.00 16.49           C
ATOM   1161  C   VAL A 154      22.421  21.415  22.731  1.00 16.66           C
ATOM   1162  O   VAL A 154      22.090  20.211  22.761  1.00 16.58           O
ATOM   1163  CB  VAL A 154      24.893  20.860  22.502  1.00 16.81           C
ATOM   1164  CG1 VAL A 154      24.806  20.777  20.958  1.00 15.07           C
ATOM   1165  CG2 VAL A 154      26.295  21.253  22.914  1.00 15.16           C
ATOM   1166  N   ILE A 155      21.582  22.409  22.457  1.00 16.91           N
ATOM   1167  CA  ILE A 155      20.186  22.205  22.109  1.00 16.63           C
ATOM   1168  C   ILE A 155      20.102  22.180  20.590  1.00 16.44           C
ATOM   1169  O   ILE A 155      20.288  23.198  19.927  1.00 17.06           O
ATOM   1170  CB  ILE A 155      19.284  23.327  22.654  1.00 16.87           C
ATOM   1171  CG1 ILE A 155      19.456  23.486  24.176  1.00 15.63           C
ATOM   1172  CG2 ILE A 155      17.820  23.052  22.277  1.00 16.23           C
ATOM   1173  CD1 ILE A 155      18.944  24.828  24.733  1.00 16.98           C
ATOM   1174  N   VAL A 156      19.827  20.997  20.057  1.00 16.05           N
ATOM   1175  CA  VAL A 156      19.854  20.757  18.615  1.00 15.51           C
ATOM   1176  C   VAL A 156      18.414  20.606  18.166  1.00 15.57           C
ATOM   1177  O   VAL A 156      17.686  19.776  18.702  1.00 15.56           O
ATOM   1178  CB  VAL A 156      20.657  19.476  18.258  1.00 14.76           C
ATOM   1179  CG1 VAL A 156      20.743  19.285  16.729  1.00 14.36           C
ATOM   1180  CG2 VAL A 156      22.048  19.561  18.856  1.00 14.83           C
ATOM   1181  N   GLN A 157      18.034  21.424  17.184  1.00 15.93           N
ATOM   1182  CA  GLN A 157      16.675  21.490  16.665  1.00 16.13           C
ATOM   1183  C   GLN A 157      16.692  21.653  15.146  1.00 16.67           C
ATOM   1184  O   GLN A 157      17.597  22.272  14.604  1.00 16.91           O
ATOM   1185  CB  GLN A 157      15.955  22.688  17.284  1.00 15.76           C
ATOM   1186  CG  GLN A 157      15.895  22.683  18.816  1.00 16.34           C
ATOM   1187  CD  GLN A 157      15.218  23.906  19.357  1.00 18.72           C
ATOM   1188  OE1 GLN A 157      15.710  25.022  19.191  1.00 19.07           O
ATOM   1189  NE2 GLN A 157      14.076  23.713  20.000  1.00 18.40           N
ATOM   1190  N   ASP A 158      15.687  21.118  14.452  1.00 17.81           N
ATOM   1191  CA  ASP A 158      15.519  21.467  13.034  1.00 18.85           C
ATOM   1192  C   ASP A 158      14.348  22.428  12.852  1.00 19.37           C
ATOM   1193  O   ASP A 158      13.399  22.419  13.646  1.00 18.53           O
ATOM   1194  CB  ASP A 158      15.401  20.233  12.119  1.00 18.89           C
ATOM   1195  CG  ASP A 158      14.161  19.391  12.395  1.00 19.43           C
ATOM   1196  OD1 ASP A 158      13.681  18.737  11.449  1.00 21.11           O
ATOM   1197  OD2 ASP A 158      13.672  19.355  13.547  1.00 20.81           O
ATOM   1198  N   LYS A 159      14.451  23.277  11.830  1.00 20.39           N
ATOM   1199  CA  LYS A 159      13.347  24.133  11.412  1.00 21.11           C
ATOM   1200  C   LYS A 159      13.201  24.150   9.879  1.00 22.81           C
ATOM   1201  O   LYS A 159      14.155  23.884   9.143  1.00 22.62           O
ATOM   1202  CB  LYS A 159      13.508  25.561  11.944  1.00 21.30           C
ATOM   1203  CG  LYS A 159      13.351  25.707  13.473  1.00 21.18           C
ATOM   1204  CD  LYS A 159      13.241  27.173  13.920  1.00 20.51           C
ATOM   1205  CE  LYS A 159      13.498  27.331  15.431  1.00 19.27           C
ATOM   1206  NZ  LYS A 159      12.644  26.452  16.268  1.00 19.34           N
ATOM   1207  N   LYS A 160      11.975  24.440   9.442  1.00 23.95           N
ATOM   1208  CA  LYS A 160      11.583  24.628   8.053  1.00 25.63           C
ATOM   1209  C   LYS A 160      11.215  26.120   7.950  1.00 25.93           C
ATOM   1210  O   LYS A 160      10.484  26.646   8.803  1.00 25.11           O
ATOM   1211  CB  LYS A 160      10.352  23.739   7.796  1.00 25.68           C
ATOM   1212  CG  LYS A 160      10.028  23.339   6.371  1.00 27.61           C
ATOM   1213  CD  LYS A 160       8.663  22.615   6.339  1.00 27.10           C
ATOM   1214  CE  LYS A 160       8.262  22.215   4.914  1.00 32.23           C
ATOM   1215  NZ  LYS A 160       6.772  22.113   4.709  1.00 35.02           N
ATOM   1216  N   PHE A 161      11.739  26.790   6.922  1.00 26.71           N
ATOM   1217  CA  PHE A 161      11.488  28.214   6.685  1.00 27.61           C
ATOM   1218  C   PHE A 161      10.797  28.472   5.341  1.00 28.48           C
ATOM   1219  O   PHE A 161      11.119  27.838   4.331  1.00 27.92           O
ATOM   1220  CB  PHE A 161      12.793  29.015   6.750  1.00 27.26           C
ATOM   1221  CG  PHE A 161      13.426  29.018   8.103  1.00 26.71           C
ATOM   1222  CD1 PHE A 161      13.003  29.911   9.082  1.00 26.42           C
ATOM   1223  CD2 PHE A 161      14.443  28.119   8.411  1.00 26.41           C
ATOM   1224  CE1 PHE A 161      13.583  29.909  10.348  1.00 26.07           C
ATOM   1225  CE2 PHE A 161      15.029  28.115   9.681  1.00 26.58           C
ATOM   1226  CZ  PHE A 161      14.600  29.007  10.648  1.00 25.26           C
ATOM   1227  N   SER A 162       9.844  29.405   5.355  1.00 29.36           N
ATOM   1228  CA  SER A 162       9.177  29.884   4.143  1.00 30.39           C
ATOM   1229  C   SER A 162      10.135  30.722   3.312  1.00 30.90           C
ATOM   1230  O   SER A 162      11.162  31.191   3.820  1.00 30.92           O
ATOM   1231  CB  SER A 162       7.964  30.726   4.516  1.00 30.28           C
ATOM   1232  OG  SER A 162       6.908  29.893   4.937  1.00 32.34           O
ATOM   1233  N   ALA A 163       9.786  30.924   2.042  1.00 31.77           N
ATOM   1234  CA  ALA A 163      10.588  31.744   1.126  1.00 31.98           C
ATOM   1235  C   ALA A 163      10.870  33.140   1.694  1.00 32.21           C
ATOM   1236  O   ALA A 163      11.970  33.674   1.531  1.00 32.22           O
ATOM   1237  CB  ALA A 163       9.922  31.834  -0.233  1.00 32.24           C
ATOM   1238  N   ASP A 164       9.893  33.701   2.398  1.00 32.39           N
ATOM   1239  CA  ASP A 164      10.046  35.011   3.018  1.00 32.46           C
ATOM   1240  C   ASP A 164      10.836  34.996   4.346  1.00 32.10           C
ATOM   1241  O   ASP A 164      10.946  36.028   5.021  1.00 32.00           O
ATOM   1242  CB  ASP A 164       8.669  35.660   3.211  1.00 32.66           C
ATOM   1243  CG  ASP A 164       7.914  35.092   4.388  1.00 33.67           C
ATOM   1244  OD1 ASP A 164       8.281  34.005   4.888  1.00 34.94           O
ATOM   1245  OD2 ASP A 164       6.943  35.740   4.819  1.00 35.96           O
ATOM   1246  N   GLY A 165      11.367  33.829   4.718  1.00 31.32           N
ATOM   1247  CA  GLY A 165      12.218  33.702   5.907  1.00 29.91           C
ATOM   1248  C   GLY A 165      11.534  33.370   7.230  1.00 29.01           C
ATOM   1249  O   GLY A 165      12.201  33.099   8.229  1.00 28.78           O
ATOM   1250  N   GLN A 166      10.207  33.398   7.256  1.00 28.00           N
ATOM   1251  CA  GLN A 166       9.473  33.084   8.479  1.00 26.90           C
ATOM   1252  C   GLN A 166       9.486  31.571   8.738  1.00 25.82           C
ATOM   1253  O   GLN A 166       9.559  30.784   7.797  1.00 25.25           O
ATOM   1254  CB  GLN A 166       8.029  33.604   8.399  1.00 27.49           C
ATOM   1255  CG  GLN A 166       7.915  35.133   8.319  1.00 27.68           C
ATOM   1256  CD  GLN A 166       8.628  35.863   9.460  1.00 28.79           C
ATOM   1257  OE1 GLN A 166       8.722  35.363  10.577  1.00 27.58           O
ATOM   1258  NE2 GLN A 166       9.124  37.063   9.174  1.00 30.05           N
ATOM   1259  N   ILE A 167       9.437  31.175  10.013  1.00 24.67           N
ATOM   1260  CA  ILE A 167       9.315  29.761  10.357  1.00 23.64           C
ATOM   1261  C   ILE A 167       8.056  29.238   9.675  1.00 24.25           C
ATOM   1262  O   ILE A 167       7.017  29.901   9.684  1.00 23.73           O
ATOM   1263  CB  ILE A 167       9.238  29.506  11.892  1.00 23.51           C
ATOM   1264  CG1 ILE A 167      10.540  29.938  12.582  1.00 22.10           C
ATOM   1265  CG2 ILE A 167       8.906  28.010  12.182  1.00 20.69           C
ATOM   1266  CD1 ILE A 167      10.399  30.176  14.093  1.00 22.94           C
ATOM   1267  N   ASP A 168       8.167  28.062   9.069  1.00 24.29           N
ATOM   1268  CA  ASP A 168       7.096  27.508   8.261  1.00 25.08           C
ATOM   1269  C   ASP A 168       6.509  26.277   8.953  1.00 24.97           C
ATOM   1270  O   ASP A 168       6.860  25.144   8.626  1.00 25.07           O
ATOM   1271  CB  ASP A 168       7.630  27.182   6.859  1.00 25.54           C
ATOM   1272  CG  ASP A 168       6.569  26.587   5.935  1.00 26.49           C
ATOM   1273  OD1 ASP A 168       5.363  26.862   6.122  1.00 26.79           O
ATOM   1274  OD2 ASP A 168       6.958  25.840   5.014  1.00 27.85           O
ATOM   1275  N   TYR A 169       5.623  26.527   9.916  1.00 24.83           N
ATOM   1276  CA  TYR A 169       5.027  25.477  10.731  1.00 25.13           C
ATOM   1277  C   TYR A 169       3.591  25.212  10.326  1.00 26.04           C
ATOM   1278  O   TYR A 169       2.823  26.139  10.095  1.00 26.74           O
ATOM   1279  CB  TYR A 169       5.052  25.816  12.239  1.00 23.59           C
ATOM   1280  CG  TYR A 169       4.533  24.644  13.036  1.00 22.72           C
ATOM   1281  CD1 TYR A 169       5.384  23.588  13.377  1.00 19.88           C
ATOM   1282  CD2 TYR A 169       3.176  24.543  13.383  1.00 20.90           C
ATOM   1283  CE1 TYR A 169       4.921  22.489  14.056  1.00 18.77           C
ATOM   1284  CE2 TYR A 169       2.698  23.430  14.065  1.00 20.64           C
ATOM   1285  CZ  TYR A 169       3.587  22.406  14.399  1.00 20.93           C
ATOM   1286  OH  TYR A 169       3.152  21.297  15.074  1.00 20.78           O
ATOM   1287  N   GLN A 170       3.237  23.936  10.281  1.00 27.19           N
ATOM   1288  CA  GLN A 170       1.867  23.510  10.041  1.00 27.97           C
ATOM   1289  C   GLN A 170       1.585  22.184  10.725  1.00 28.01           C
ATOM   1290  O   GLN A 170       2.404  21.256  10.686  1.00 28.58           O
ATOM   1291  CB  GLN A 170       1.565  23.413   8.537  1.00 28.28           C
ATOM   1292  CG  GLN A 170       2.456  22.446   7.752  1.00 29.24           C
ATOM   1293  CD  GLN A 170       3.866  22.981   7.517  1.00 29.41           C
ATOM   1294  OE1 GLN A 170       4.848  22.372   7.942  1.00 27.81           O
ATOM   1295  NE2 GLN A 170       3.964  24.125   6.846  1.00 28.71           N
ATOM   1296  N   LEU A 171       0.440  22.123  11.388  1.00 27.94           N
ATOM   1297  CA  LEU A 171      -0.146  20.868  11.799  1.00 28.06           C
ATOM   1298  C   LEU A 171      -1.198  20.510  10.743  1.00 28.08           C
ATOM   1299  O   LEU A 171      -2.320  21.019  10.758  1.00 28.08           O
ATOM   1300  CB  LEU A 171      -0.755  20.980  13.205  1.00 27.95           C
ATOM   1301  CG  LEU A 171      -1.258  19.691  13.867  1.00 28.58           C
ATOM   1302  CD1 LEU A 171      -0.188  18.591  13.895  1.00 28.52           C
ATOM   1303  CD2 LEU A 171      -1.822  19.937  15.268  1.00 28.01           C
ATOM   1304  N   ASP A 172      -0.799  19.667   9.803  1.00 28.40           N
ATOM   1305  CA  ASP A 172      -1.673  19.206   8.729  1.00 28.77           C
ATOM   1306  C   ASP A 172      -1.677  17.676   8.734  1.00 28.95           C
ATOM   1307  O   ASP A 172      -1.155  17.064   9.672  1.00 28.67           O
ATOM   1308  CB  ASP A 172      -1.247  19.791   7.370  1.00 28.40           C
ATOM   1309  CG  ASP A 172       0.169  19.392   6.956  1.00 28.62           C
ATOM   1310  OD1 ASP A 172       0.725  18.404   7.484  1.00 27.57           O
ATOM   1311  OD2 ASP A 172       0.722  20.072   6.072  1.00 27.94           O
ATOM   1312  N   VAL A 173      -2.257  17.057   7.704  1.00 29.06           N
ATOM   1313  CA  VAL A 173      -2.355  15.591   7.661  1.00 29.17           C
ATOM   1314  C   VAL A 173      -0.983  14.914   7.589  1.00 28.97           C
ATOM   1315  O   VAL A 173      -0.779  13.844   8.171  1.00 29.40           O
ATOM   1316  CB  VAL A 173      -3.324  15.081   6.544  1.00 29.51           C
ATOM   1317  CG1 VAL A 173      -2.628  14.989   5.164  1.00 30.09           C
ATOM   1318  CG2 VAL A 173      -3.930  13.735   6.939  1.00 29.29           C
ATOM   1319  N   MET A 174      -0.039  15.543   6.900  1.00 28.54           N
ATOM   1320  CA  MET A 174       1.279  14.943   6.765  1.00 28.67           C
ATOM   1321  C   MET A 174       2.024  14.972   8.093  1.00 27.92           C
ATOM   1322  O   MET A 174       2.523  13.935   8.549  1.00 28.58           O
ATOM   1323  CB  MET A 174       2.100  15.626   5.678  1.00 28.26           C
ATOM   1324  CG  MET A 174       3.338  14.835   5.285  1.00 28.85           C
ATOM   1325  SD  MET A 174       4.450  15.805   4.286  1.00 30.03           S
ATOM   1326  CE  MET A 174       5.124  16.943   5.503  1.00 31.62           C
ATOM   1327  N   THR A 175       2.072  16.149   8.712  1.00 27.53           N
ATOM   1328  CA  THR A 175       2.828  16.347   9.957  1.00 26.76           C
ATOM   1329  C   THR A 175       2.160  15.693  11.160  1.00 26.41           C
ATOM   1330  O   THR A 175       2.846  15.258  12.088  1.00 26.09           O
ATOM   1331  CB  THR A 175       3.198  17.845  10.215  1.00 27.04           C
ATOM   1332  OG1 THR A 175       2.024  18.612  10.530  1.00 27.25           O
ATOM   1333  CG2 THR A 175       3.896  18.441   8.992  1.00 25.67           C
ATOM   1334  N   ALA A 176       0.831  15.570  11.123  1.00 25.55           N
ATOM   1335  CA  ALA A 176       0.117  14.793  12.129  1.00 25.08           C
ATOM   1336  C   ALA A 176       0.552  13.326  12.112  1.00 24.77           C
ATOM   1337  O   ALA A 176       0.571  12.668  13.157  1.00 24.25           O
ATOM   1338  CB  ALA A 176      -1.389  14.905  11.940  1.00 24.98           C
ATOM   1339  N   ALA A 177       0.899  12.823  10.924  1.00 25.02           N
ATOM   1340  CA  ALA A 177       1.323  11.430  10.756  1.00 24.99           C
ATOM   1341  C   ALA A 177       2.796  11.230  11.079  1.00 24.94           C
ATOM   1342  O   ALA A 177       3.143  10.330  11.857  1.00 24.12           O
ATOM   1343  CB  ALA A 177       1.031  10.937   9.344  1.00 25.03           C
ATOM   1344  N   VAL A 178       3.654  12.057  10.467  1.00 25.22           N
ATOM   1345  CA  VAL A 178       5.112  11.825  10.482  1.00 25.36           C
ATOM   1346  C   VAL A 178       5.888  12.870  11.296  1.00 25.45           C
ATOM   1347  O   VAL A 178       7.099  12.713  11.541  1.00 25.38           O
ATOM   1348  CB  VAL A 178       5.710  11.684   9.021  1.00 25.59           C
ATOM   1349  CG1 VAL A 178       4.761  10.900   8.122  1.00 25.68           C
ATOM   1350  CG2 VAL A 178       5.992  13.033   8.396  1.00 25.76           C
ATOM   1351  N   GLY A 179       5.186  13.930  11.704  1.00 24.91           N
ATOM   1352  CA  GLY A 179       5.780  15.008  12.480  1.00 24.47           C
ATOM   1353  C   GLY A 179       6.300  16.170  11.663  1.00 24.18           C
ATOM   1354  O   GLY A 179       6.480  16.056  10.449  1.00 24.34           O
ATOM   1355  N   TRP A 180       6.522  17.297  12.339  1.00 23.78           N
ATOM   1356  CA  TRP A 180       7.100  18.481  11.719  1.00 23.36           C
ATOM   1357  C   TRP A 180       8.617  18.395  11.718  1.00 23.48           C
ATOM   1358  O   TRP A 180       9.256  18.196  12.763  1.00 23.39           O
ATOM   1359  CB  TRP A 180       6.631  19.775  12.406  1.00 22.70           C
ATOM   1360  CG  TRP A 180       7.032  21.045  11.678  1.00 22.47           C
ATOM   1361  CD1 TRP A 180       6.474  21.540  10.523  1.00 22.51           C
ATOM   1362  CD2 TRP A 180       8.058  21.985  12.059  1.00 22.44           C
ATOM   1363  NE1 TRP A 180       7.090  22.719  10.167  1.00 22.27           N
ATOM   1364  CE2 TRP A 180       8.066  23.013  11.087  1.00 22.73           C
ATOM   1365  CE3 TRP A 180       8.971  22.055  13.121  1.00 21.65           C
ATOM   1366  CZ2 TRP A 180       8.950  24.095  11.147  1.00 21.84           C
ATOM   1367  CZ3 TRP A 180       9.854  23.131  13.179  1.00 21.67           C
ATOM   1368  CH2 TRP A 180       9.827  24.142  12.204  1.00 22.51           C
ATOM   1369  N   PHE A 181       9.183  18.552  10.530  1.00 23.21           N
ATOM   1370  CA  PHE A 181      10.624  18.474  10.340  1.00 23.73           C
ATOM   1371  C   PHE A 181      11.061  19.448   9.254  1.00 23.90           C
ATOM   1372  O   PHE A 181      10.262  19.852   8.403  1.00 24.11           O
ATOM   1373  CB  PHE A 181      11.089  17.027  10.052  1.00 23.78           C
ATOM   1374  CG  PHE A 181      10.614  16.460   8.725  1.00 23.67           C
ATOM   1375  CD1 PHE A 181      11.361  16.644   7.566  1.00 24.60           C
ATOM   1376  CD2 PHE A 181       9.435  15.727   8.646  1.00 24.03           C
ATOM   1377  CE1 PHE A 181      10.928  16.122   6.337  1.00 25.79           C
ATOM   1378  CE2 PHE A 181       8.992  15.195   7.432  1.00 24.21           C
ATOM   1379  CZ  PHE A 181       9.737  15.394   6.274  1.00 24.81           C
ATOM   1380  N   GLY A 182      12.326  19.837   9.302  1.00 24.27           N
ATOM   1381  CA  GLY A 182      12.856  20.803   8.361  1.00 24.71           C
ATOM   1382  C   GLY A 182      14.171  20.379   7.751  1.00 25.01           C
ATOM   1383  O   GLY A 182      14.665  19.270   7.992  1.00 25.50           O
ATOM   1384  N   ASP A 183      14.729  21.277   6.951  1.00 25.28           N
ATOM   1385  CA  ASP A 183      15.978  21.034   6.235  1.00 25.22           C
ATOM   1386  C   ASP A 183      17.132  21.839   6.823  1.00 24.71           C
ATOM   1387  O   ASP A 183      18.245  21.799   6.310  1.00 24.68           O
ATOM   1388  CB  ASP A 183      15.797  21.380   4.755  1.00 25.70           C
ATOM   1389  CG  ASP A 183      15.432  22.856   4.525  1.00 26.64           C
ATOM   1390  OD1 ASP A 183      15.246  23.620   5.502  1.00 26.22           O
ATOM   1391  OD2 ASP A 183      15.338  23.254   3.347  1.00 28.37           O
ATOM   1392  N   THR A 184      16.860  22.583   7.894  1.00 24.11           N
ATOM   1393  CA  THR A 184      17.876  23.429   8.515  1.00 23.74           C
ATOM   1394  C   THR A 184      18.144  22.981   9.953  1.00 23.15           C
ATOM   1395  O   THR A 184      17.212  22.791  10.724  1.00 23.16           O
ATOM   1396  CB  THR A 184      17.440  24.912   8.482  1.00 23.77           C
ATOM   1397  OG1 THR A 184      17.092  25.259   7.141  1.00 25.70           O
ATOM   1398  CG2 THR A 184      18.563  25.851   8.956  1.00 23.81           C
ATOM   1399  N   LEU A 185      19.414  22.820  10.315  1.00 21.90           N
ATOM   1400  CA  LEU A 185      19.745  22.420  11.676  1.00 21.59           C
ATOM   1401  C   LEU A 185      20.270  23.585  12.515  1.00 21.00           C
ATOM   1402  O   LEU A 185      21.164  24.333  12.089  1.00 21.04           O
ATOM   1403  CB  LEU A 185      20.727  21.228  11.691  1.00 21.48           C
ATOM   1404  CG  LEU A 185      20.738  20.376  12.969  1.00 21.98           C
ATOM   1405  CD1 LEU A 185      19.390  19.683  13.189  1.00 22.61           C
ATOM   1406  CD2 LEU A 185      21.862  19.346  12.917  1.00 21.94           C
ATOM   1407  N   LEU A 186      19.690  23.735  13.703  1.00 20.13           N
ATOM   1408  CA  LEU A 186      20.084  24.769  14.646  1.00 19.71           C
ATOM   1409  C   LEU A 186      20.706  24.176  15.897  1.00 19.10           C
ATOM   1410  O   LEU A 186      20.292  23.125  16.370  1.00 18.90           O
ATOM   1411  CB  LEU A 186      18.888  25.649  15.030  1.00 19.10           C
ATOM   1412  CG  LEU A 186      18.104  26.238  13.864  1.00 20.05           C
ATOM   1413  CD1 LEU A 186      16.868  26.933  14.405  1.00 21.81           C
ATOM   1414  CD2 LEU A 186      18.985  27.209  13.044  1.00 19.74           C
ATOM   1415  N   THR A 187      21.707  24.872  16.415  1.00 18.55           N
ATOM   1416  CA  THR A 187      22.432  24.453  17.591  1.00 18.39           C
ATOM   1417  C   THR A 187      22.474  25.676  18.492  1.00 18.65           C
ATOM   1418  O   THR A 187      23.109  26.688  18.162  1.00 18.59           O
ATOM   1419  CB  THR A 187      23.843  23.982  17.219  1.00 18.97           C
ATOM   1420  OG1 THR A 187      23.770  23.110  16.083  1.00 17.64           O
ATOM   1421  CG2 THR A 187      24.498  23.261  18.383  1.00 17.31           C
ATOM   1422  N   ASN A 188      21.758  25.586  19.614  1.00 18.82           N
ATOM   1423  CA  ASN A 188      21.432  26.757  20.428  1.00 18.69           C
ATOM   1424  C   ASN A 188      20.963  27.938  19.565  1.00 18.94           C
ATOM   1425  O   ASN A 188      21.426  29.058  19.739  1.00 18.55           O
ATOM   1426  CB  ASN A 188      22.613  27.168  21.326  1.00 19.07           C
ATOM   1427  CG  ASN A 188      22.970  26.110  22.356  1.00 17.51           C
ATOM   1428  OD1 ASN A 188      22.332  25.071  22.449  1.00 15.78           O
ATOM   1429  ND2 ASN A 188      24.009  26.370  23.116  1.00 15.90           N
ATOM   1430  N   GLY A 189      20.071  27.671  18.613  1.00 19.29           N
ATOM   1431  CA  GLY A 189      19.502  28.731  17.777  1.00 20.07           C
ATOM   1432  C   GLY A 189      20.320  29.130  16.554  1.00 20.70           C
ATOM   1433  O   GLY A 189      19.811  29.828  15.671  1.00 20.65           O
ATOM   1434  N   ALA A 190      21.587  28.704  16.488  1.00 20.89           N
ATOM   1435  CA  ALA A 190      22.466  29.096  15.369  1.00 21.23           C
ATOM   1436  C   ALA A 190      22.738  27.993  14.345  1.00 21.67           C
ATOM   1437  O   ALA A 190      22.749  26.798  14.686  1.00 21.27           O
ATOM   1438  CB  ALA A 190      23.787  29.657  15.902  1.00 21.39           C
ATOM   1439  N   ILE A 191      22.979  28.409  13.099  1.00 21.58           N
ATOM   1440  CA  ILE A 191      23.323  27.485  12.018  1.00 22.44           C
ATOM   1441  C   ILE A 191      24.812  27.183  12.034  1.00 22.52           C
ATOM   1442  O   ILE A 191      25.655  28.080  11.859  1.00 22.40           O
ATOM   1443  CB  ILE A 191      22.870  27.992  10.612  1.00 21.72           C
ATOM   1444  CG1 ILE A 191      21.341  28.157  10.582  1.00 22.50           C
ATOM   1445  CG2 ILE A 191      23.294  26.992   9.543  1.00 23.94           C
ATOM   1446  CD1 ILE A 191      20.765  28.952   9.395  1.00 22.56           C
ATOM   1447  N   TYR A 192      25.114  25.906  12.254  1.00 22.91           N
ATOM   1448  CA  TYR A 192      26.475  25.403  12.303  1.00 22.99           C
ATOM   1449  C   TYR A 192      27.465  26.350  13.006  1.00 22.56           C
ATOM   1450  O   TYR A 192      28.413  26.849  12.389  1.00 22.69           O
ATOM   1451  CB  TYR A 192      26.921  24.987  10.888  1.00 24.07           C
ATOM   1452  CG  TYR A 192      28.253  24.282  10.802  1.00 25.11           C
ATOM   1453  CD1 TYR A 192      28.728  23.478  11.848  1.00 24.66           C
ATOM   1454  CD2 TYR A 192      29.031  24.396   9.650  1.00 26.85           C
ATOM   1455  CE1 TYR A 192      29.961  22.838  11.758  1.00 24.82           C
ATOM   1456  CE2 TYR A 192      30.260  23.756   9.546  1.00 27.74           C
ATOM   1457  CZ  TYR A 192      30.721  22.985  10.595  1.00 26.95           C
ATOM   1458  OH  TYR A 192      31.938  22.358  10.454  1.00 27.23           O
ATOM   1459  N   PRO A 193      27.250  26.596  14.314  1.00 21.82           N
ATOM   1460  CA  PRO A 193      28.181  27.456  15.028  1.00 21.20           C
ATOM   1461  C   PRO A 193      29.488  26.746  15.413  1.00 21.20           C
ATOM   1462  O   PRO A 193      29.586  25.519  15.322  1.00 20.76           O
ATOM   1463  CB  PRO A 193      27.406  27.830  16.291  1.00 21.12           C
ATOM   1464  CG  PRO A 193      26.524  26.622  16.550  1.00 21.13           C
ATOM   1465  CD  PRO A 193      26.153  26.113  15.185  1.00 21.57           C
ATOM   1466  N   GLN A 194      30.469  27.534  15.850  1.00 20.84           N
ATOM   1467  CA  GLN A 194      31.708  27.012  16.411  1.00 21.17           C
ATOM   1468  C   GLN A 194      31.833  27.324  17.900  1.00 20.48           C
ATOM   1469  O   GLN A 194      31.439  28.394  18.362  1.00 19.68           O
ATOM   1470  CB  GLN A 194      32.926  27.554  15.661  1.00 20.70           C
ATOM   1471  CG  GLN A 194      33.209  29.035  15.879  1.00 22.37           C
ATOM   1472  CD  GLN A 194      34.530  29.465  15.242  1.00 22.43           C
ATOM   1473  OE1 GLN A 194      35.583  28.851  15.477  1.00 24.72           O
ATOM   1474  NE2 GLN A 194      34.475  30.513  14.427  1.00 22.71           N
ATOM   1475  N   HIS A 195      32.389  26.374  18.638  1.00 20.50           N
ATOM   1476  CA  HIS A 195      32.666  26.571  20.046  1.00 20.40           C
ATOM   1477  C   HIS A 195      34.147  26.346  20.344  1.00 20.66           C
ATOM   1478  O   HIS A 195      34.713  25.318  19.952  1.00 20.88           O
ATOM   1479  CB  HIS A 195      31.805  25.654  20.924  1.00 20.17           C
ATOM   1480  CG  HIS A 195      32.141  25.760  22.378  1.00 20.49           C
ATOM   1481  ND1 HIS A 195      31.642  26.761  23.177  1.00 19.41           N
ATOM   1482  CD2 HIS A 195      32.976  25.035  23.160  1.00 20.05           C
ATOM   1483  CE1 HIS A 195      32.147  26.644  24.393  1.00 19.24           C
ATOM   1484  NE2 HIS A 195      32.955  25.602  24.410  1.00 19.05           N
ATOM   1485  N   ALA A 196      34.754  27.311  21.042  1.00 20.35           N
ATOM   1486  CA  ALA A 196      36.134  27.226  21.491  1.00 20.50           C
ATOM   1487  C   ALA A 196      36.236  26.457  22.808  1.00 20.91           C
ATOM   1488  O   ALA A 196      35.774  26.917  23.850  1.00 20.96           O
ATOM   1489  CB  ALA A 196      36.746  28.633  21.622  1.00 20.38           C
ATOM   1490  N   ALA A 197      36.838  25.273  22.751  1.00 21.35           N
ATOM   1491  CA  ALA A 197      36.884  24.369  23.908  1.00 21.96           C
ATOM   1492  C   ALA A 197      38.315  24.202  24.409  1.00 22.12           C
ATOM   1493  O   ALA A 197      39.197  23.923  23.609  1.00 21.95           O
ATOM   1494  CB  ALA A 197      36.305  23.024  23.536  1.00 21.40           C
ATOM   1495  N   PRO A 198      38.548  24.371  25.730  1.00 22.76           N
ATOM   1496  CA  PRO A 198      39.887  24.149  26.280  1.00 23.00           C
ATOM   1497  C   PRO A 198      40.392  22.726  26.039  1.00 23.40           C
ATOM   1498  O   PRO A 198      39.609  21.774  26.093  1.00 23.75           O
ATOM   1499  CB  PRO A 198      39.698  24.359  27.792  1.00 23.11           C
ATOM   1500  CG  PRO A 198      38.453  25.126  27.939  1.00 23.28           C
ATOM   1501  CD  PRO A 198      37.588  24.815  26.762  1.00 22.57           C
ATOM   1502  N   ARG A 199      41.694  22.592  25.783  1.00 24.08           N
ATOM   1503  CA  ARG A 199      42.369  21.292  25.786  1.00 24.40           C
ATOM   1504  C   ARG A 199      42.079  20.554  27.103  1.00 23.81           C
ATOM   1505  O   ARG A 199      42.037  21.165  28.178  1.00 23.70           O
ATOM   1506  CB  ARG A 199      43.889  21.478  25.615  1.00 25.11           C
ATOM   1507  CG  ARG A 199      44.329  22.124  24.289  1.00 27.90           C
ATOM   1508  CD  ARG A 199      44.362  21.125  23.124  1.00 32.71           C
ATOM   1509  NE  ARG A 199      45.174  19.938  23.430  1.00 37.35           N
ATOM   1510  CZ  ARG A 199      46.465  19.776  23.117  1.00 39.14           C
ATOM   1511  NH1 ARG A 199      47.138  20.720  22.462  1.00 38.83           N
ATOM   1512  NH2 ARG A 199      47.087  18.653  23.466  1.00 39.64           N
ATOM   1513  N   GLY A 200      41.869  19.245  27.010  1.00 23.11           N
ATOM   1514  CA  GLY A 200      41.522  18.428  28.159  1.00 22.46           C
ATOM   1515  C   GLY A 200      40.177  17.768  27.917  1.00 22.10           C
ATOM   1516  O   GLY A 200      40.006  17.035  26.949  1.00 22.18           O
ATOM   1517  N   TRP A 201      39.210  18.057  28.779  1.00 21.31           N
ATOM   1518  CA  TRP A 201      37.896  17.436  28.672  1.00 20.84           C
ATOM   1519  C   TRP A 201      36.801  18.464  28.419  1.00 19.44           C
ATOM   1520  O   TRP A 201      36.737  19.490  29.090  1.00 19.40           O
ATOM   1521  CB  TRP A 201      37.583  16.655  29.941  1.00 21.40           C
ATOM   1522  CG  TRP A 201      38.340  15.360  30.063  1.00 22.43           C
ATOM   1523  CD1 TRP A 201      39.392  15.102  30.894  1.00 23.53           C
ATOM   1524  CD2 TRP A 201      38.097  14.149  29.332  1.00 22.98           C
ATOM   1525  NE1 TRP A 201      39.819  13.801  30.730  1.00 24.65           N
ATOM   1526  CE2 TRP A 201      39.038  13.194  29.780  1.00 24.47           C
ATOM   1527  CE3 TRP A 201      37.167  13.775  28.352  1.00 22.75           C
ATOM   1528  CZ2 TRP A 201      39.077  11.883  29.277  1.00 24.21           C
ATOM   1529  CZ3 TRP A 201      37.206  12.475  27.856  1.00 23.49           C
ATOM   1530  CH2 TRP A 201      38.153  11.545  28.321  1.00 22.63           C
ATOM   1531  N   LEU A 202      35.936  18.159  27.462  1.00 18.44           N
ATOM   1532  CA  LEU A 202      34.782  18.996  27.175  1.00 17.35           C
ATOM   1533  C   LEU A 202      33.505  18.244  27.542  1.00 16.82           C
ATOM   1534  O   LEU A 202      33.332  17.077  27.175  1.00 15.91           O
ATOM   1535  CB  LEU A 202      34.782  19.401  25.695  1.00 17.46           C
ATOM   1536  CG  LEU A 202      33.575  20.162  25.139  1.00 16.88           C
ATOM   1537  CD1 LEU A 202      33.437  21.553  25.748  1.00 16.47           C
ATOM   1538  CD2 LEU A 202      33.631  20.225  23.595  1.00 17.26           C
ATOM   1539  N   ARG A 203      32.625  18.921  28.276  1.00 16.06           N
ATOM   1540  CA  ARG A 203      31.335  18.361  28.658  1.00 15.29           C
ATOM   1541  C   ARG A 203      30.256  19.008  27.800  1.00 15.42           C
ATOM   1542  O   ARG A 203      30.138  20.232  27.745  1.00 15.51           O
ATOM   1543  CB  ARG A 203      31.093  18.620  30.150  1.00 15.00           C
ATOM   1544  CG  ARG A 203      29.815  18.047  30.751  1.00 14.62           C
ATOM   1545  CD  ARG A 203      29.707  18.600  32.155  1.00 15.25           C
ATOM   1546  NE  ARG A 203      28.560  18.120  32.916  1.00 15.17           N
ATOM   1547  CZ  ARG A 203      28.371  18.396  34.202  1.00 14.74           C
ATOM   1548  NH1 ARG A 203      29.241  19.149  34.867  1.00 14.53           N
ATOM   1549  NH2 ARG A 203      27.316  17.912  34.828  1.00 16.06           N
ATOM   1550  N   LEU A 204      29.475  18.176  27.118  1.00 15.04           N
ATOM   1551  CA  LEU A 204      28.355  18.656  26.330  1.00 14.56           C
ATOM   1552  C   LEU A 204      27.089  18.134  26.963  1.00 14.41           C
ATOM   1553  O   LEU A 204      26.990  16.961  27.275  1.00 13.26           O
ATOM   1554  CB  LEU A 204      28.446  18.151  24.891  1.00 14.53           C
ATOM   1555  CG  LEU A 204      29.746  18.418  24.133  1.00 12.89           C
ATOM   1556  CD1 LEU A 204      29.595  17.916  22.713  1.00 12.65           C
ATOM   1557  CD2 LEU A 204      30.080  19.929  24.156  1.00 13.00           C
ATOM   1558  N   ARG A 205      26.142  19.027  27.194  1.00 14.71           N
ATOM   1559  CA  ARG A 205      24.830  18.606  27.684  1.00 14.19           C
ATOM   1560  C   ARG A 205      23.919  18.658  26.476  1.00 14.37           C
ATOM   1561  O   ARG A 205      23.427  19.722  26.085  1.00 14.39           O
ATOM   1562  CB  ARG A 205      24.356  19.524  28.806  1.00 13.78           C
ATOM   1563  CG  ARG A 205      25.351  19.671  29.975  1.00 13.54           C
ATOM   1564  CD  ARG A 205      24.884  20.779  30.940  1.00 13.02           C
ATOM   1565  NE  ARG A 205      25.763  20.959  32.096  1.00 11.42           N
ATOM   1566  CZ  ARG A 205      25.446  20.727  33.371  1.00 13.68           C
ATOM   1567  NH1 ARG A 205      24.239  20.273  33.725  1.00 13.06           N
ATOM   1568  NH2 ARG A 205      26.352  20.963  34.311  1.00 13.32           N
ATOM   1569  N   LEU A 206      23.735  17.500  25.858  1.00 14.80           N
ATOM   1570  CA  LEU A 206      23.006  17.416  24.604  1.00 14.85           C
ATOM   1571  C   LEU A 206      21.502  17.313  24.864  1.00 15.36           C
ATOM   1572  O   LEU A 206      21.051  16.521  25.698  1.00 15.66           O
ATOM   1573  CB  LEU A 206      23.484  16.217  23.803  1.00 15.28           C
ATOM   1574  CG  LEU A 206      24.993  16.044  23.552  1.00 15.02           C
ATOM   1575  CD1 LEU A 206      25.295  14.583  23.210  1.00 17.45           C
ATOM   1576  CD2 LEU A 206      25.479  16.979  22.462  1.00 15.58           C
ATOM   1577  N   LEU A 207      20.745  18.156  24.174  1.00 15.92           N
ATOM   1578  CA  LEU A 207      19.292  18.058  24.139  1.00 15.64           C
ATOM   1579  C   LEU A 207      18.792  17.949  22.702  1.00 16.04           C
ATOM   1580  O   LEU A 207      19.102  18.796  21.852  1.00 16.09           O
ATOM   1581  CB  LEU A 207      18.659  19.255  24.859  1.00 15.84           C
ATOM   1582  CG  LEU A 207      17.159  19.543  24.669  1.00 15.25           C
ATOM   1583  CD1 LEU A 207      16.262  18.395  25.132  1.00 16.78           C
ATOM   1584  CD2 LEU A 207      16.786  20.848  25.375  1.00 16.40           C
ATOM   1585  N   ASN A 208      18.019  16.900  22.427  1.00 15.99           N
ATOM   1586  CA  ASN A 208      17.256  16.838  21.189  1.00 15.90           C
ATOM   1587  C   ASN A 208      15.951  17.618  21.368  1.00 16.27           C
ATOM   1588  O   ASN A 208      14.968  17.090  21.920  1.00 15.75           O
ATOM   1589  CB  ASN A 208      16.991  15.387  20.758  1.00 15.65           C
ATOM   1590  CG  ASN A 208      16.239  15.295  19.425  1.00 15.82           C
ATOM   1591  OD1 ASN A 208      15.687  16.280  18.953  1.00 15.43           O
ATOM   1592  ND2 ASN A 208      16.210  14.113  18.836  1.00 12.61           N
ATOM   1593  N   GLY A 209      15.960  18.872  20.913  1.00 16.48           N
ATOM   1594  CA  GLY A 209      14.796  19.754  21.021  1.00 17.19           C
ATOM   1595  C   GLY A 209      13.962  19.832  19.754  1.00 17.40           C
ATOM   1596  O   GLY A 209      13.201  20.770  19.575  1.00 18.58           O
ATOM   1597  N   CYS A 210      14.120  18.854  18.869  1.00 17.66           N
ATOM   1598  CA  CYS A 210      13.320  18.747  17.642  1.00 17.33           C
ATOM   1599  C   CYS A 210      11.899  18.304  17.978  1.00 17.41           C
ATOM   1600  O   CYS A 210      11.675  17.563  18.949  1.00 16.62           O
ATOM   1601  CB  CYS A 210      13.936  17.718  16.688  1.00 17.21           C
ATOM   1602  SG  CYS A 210      15.592  18.114  16.090  1.00 16.62           S
ATOM   1603  N   ASN A 211      10.943  18.775  17.177  1.00 18.03           N
ATOM   1604  CA  ASN A 211       9.551  18.341  17.294  1.00 18.47           C
ATOM   1605  C   ASN A 211       9.368  16.853  17.031  1.00 18.79           C
ATOM   1606  O   ASN A 211       8.613  16.181  17.741  1.00 18.28           O
ATOM   1607  CB  ASN A 211       8.671  19.116  16.307  1.00 18.69           C
ATOM   1608  CG  ASN A 211       8.399  20.541  16.743  1.00 18.77           C
ATOM   1609  OD1 ASN A 211       9.238  21.204  17.368  1.00 20.62           O
ATOM   1610  ND2 ASN A 211       7.223  21.032  16.396  1.00 18.43           N
ATOM   1611  N   ALA A 212      10.054  16.350  15.998  1.00 18.59           N
ATOM   1612  CA  ALA A 212       9.777  15.021  15.466  1.00 18.97           C
ATOM   1613  C   ALA A 212      11.014  14.266  14.980  1.00 18.74           C
ATOM   1614  O   ALA A 212      10.940  13.073  14.718  1.00 19.31           O
ATOM   1615  CB  ALA A 212       8.729  15.104  14.354  1.00 18.70           C
ATOM   1616  N   ARG A 213      12.147  14.954  14.916  1.00 18.82           N
ATOM   1617  CA  ARG A 213      13.375  14.394  14.356  1.00 19.23           C
ATOM   1618  C   ARG A 213      14.264  13.712  15.411  1.00 18.49           C
ATOM   1619  O   ARG A 213      14.743  14.356  16.357  1.00 18.94           O
ATOM   1620  CB  ARG A 213      14.157  15.489  13.620  1.00 18.94           C
ATOM   1621  CG  ARG A 213      15.534  15.049  13.128  1.00 19.87           C
ATOM   1622  CD  ARG A 213      16.232  16.130  12.323  1.00 19.91           C
ATOM   1623  NE  ARG A 213      15.494  16.482  11.104  1.00 21.49           N
ATOM   1624  CZ  ARG A 213      15.593  15.847   9.937  1.00 19.91           C
ATOM   1625  NH1 ARG A 213      16.403  14.802   9.792  1.00 19.00           N
ATOM   1626  NH2 ARG A 213      14.876  16.263   8.909  1.00 19.25           N
ATOM   1627  N   SER A 214      14.487  12.412  15.249  1.00 18.23           N
ATOM   1628  CA  SER A 214      15.502  11.734  16.051  1.00 17.82           C
ATOM   1629  C   SER A 214      16.906  12.028  15.505  1.00 17.42           C
ATOM   1630  O   SER A 214      17.092  12.312  14.310  1.00 16.16           O
ATOM   1631  CB  SER A 214      15.239  10.227  16.202  1.00 17.64           C
ATOM   1632  OG  SER A 214      15.285   9.563  14.946  1.00 20.23           O
ATOM   1633  N   LEU A 215      17.878  11.987  16.408  1.00 16.55           N
ATOM   1634  CA  LEU A 215      19.235  12.349  16.074  1.00 17.04           C
ATOM   1635  C   LEU A 215      20.168  11.220  16.503  1.00 17.28           C
ATOM   1636  O   LEU A 215      19.783  10.324  17.262  1.00 17.39           O
ATOM   1637  CB  LEU A 215      19.613  13.692  16.728  1.00 16.74           C
ATOM   1638  CG  LEU A 215      18.749  14.947  16.485  1.00 16.01           C
ATOM   1639  CD1 LEU A 215      19.045  16.027  17.497  1.00 16.00           C
ATOM   1640  CD2 LEU A 215      18.966  15.525  15.090  1.00 16.59           C
ATOM   1641  N   ASN A 216      21.383  11.237  15.973  1.00 17.91           N
ATOM   1642  CA  ASN A 216      22.390  10.271  16.361  1.00 17.73           C
ATOM   1643  C   ASN A 216      23.737  10.979  16.316  1.00 17.30           C
ATOM   1644  O   ASN A 216      24.298  11.202  15.236  1.00 17.05           O
ATOM   1645  CB  ASN A 216      22.340   9.045  15.447  1.00 18.20           C
ATOM   1646  CG  ASN A 216      23.374   7.989  15.810  1.00 18.98           C
ATOM   1647  OD1 ASN A 216      24.053   8.092  16.823  1.00 20.44           O
ATOM   1648  ND2 ASN A 216      23.496   6.969  14.970  1.00 18.90           N
ATOM   1649  N   PHE A 217      24.231  11.357  17.492  1.00 16.52           N
ATOM   1650  CA  PHE A 217      25.439  12.151  17.594  1.00 16.47           C
ATOM   1651  C   PHE A 217      26.702  11.312  17.440  1.00 16.71           C
ATOM   1652  O   PHE A 217      26.731  10.164  17.871  1.00 16.84           O
ATOM   1653  CB  PHE A 217      25.474  12.897  18.928  1.00 17.16           C
ATOM   1654  CG  PHE A 217      24.435  13.972  19.043  1.00 17.57           C
ATOM   1655  CD1 PHE A 217      24.499  15.111  18.243  1.00 17.63           C
ATOM   1656  CD2 PHE A 217      23.387  13.842  19.954  1.00 18.14           C
ATOM   1657  CE1 PHE A 217      23.524  16.104  18.337  1.00 19.30           C
ATOM   1658  CE2 PHE A 217      22.402  14.837  20.066  1.00 19.14           C
ATOM   1659  CZ  PHE A 217      22.471  15.969  19.258  1.00 18.80           C
ATOM   1660  N   ALA A 218      27.733  11.918  16.845  1.00 17.32           N
ATOM   1661  CA  ALA A 218      29.073  11.335  16.675  1.00 17.93           C
ATOM   1662  C   ALA A 218      30.065  12.481  16.460  1.00 18.78           C
ATOM   1663  O   ALA A 218      29.681  13.650  16.475  1.00 19.45           O
ATOM   1664  CB  ALA A 218      29.099  10.401  15.483  1.00 17.63           C
ATOM   1665  N   THR A 219      31.336  12.163  16.258  1.00 19.16           N
ATOM   1666  CA  THR A 219      32.302  13.194  15.879  1.00 19.37           C
ATOM   1667  C   THR A 219      32.774  12.957  14.445  1.00 20.06           C
ATOM   1668  O   THR A 219      32.694  11.831  13.931  1.00 20.73           O
ATOM   1669  CB  THR A 219      33.528  13.229  16.810  1.00 19.51           C
ATOM   1670  OG1 THR A 219      34.194  11.958  16.791  1.00 18.77           O
ATOM   1671  CG2 THR A 219      33.136  13.593  18.242  1.00 19.15           C
ATOM   1672  N   SER A 220      33.277  14.006  13.803  1.00 20.71           N
ATOM   1673  CA  SER A 220      33.713  13.902  12.405  1.00 21.40           C
ATOM   1674  C   SER A 220      34.947  13.025  12.241  1.00 21.95           C
ATOM   1675  O   SER A 220      35.092  12.391  11.212  1.00 22.41           O
ATOM   1676  CB  SER A 220      33.951  15.279  11.771  1.00 20.70           C
ATOM   1677  OG  SER A 220      34.773  16.083  12.591  1.00 20.78           O
ATOM   1678  N   ASP A 221      35.830  12.988  13.238  1.00 22.84           N
ATOM   1679  CA  ASP A 221      37.015  12.118  13.156  1.00 23.61           C
ATOM   1680  C   ASP A 221      36.889  10.824  13.967  1.00 24.21           C
ATOM   1681  O   ASP A 221      37.893  10.150  14.245  1.00 23.65           O
ATOM   1682  CB  ASP A 221      38.292  12.872  13.524  1.00 23.57           C
ATOM   1683  CG  ASP A 221      38.306  13.339  14.959  1.00 25.47           C
ATOM   1684  OD1 ASP A 221      37.320  13.107  15.703  1.00 24.90           O
ATOM   1685  OD2 ASP A 221      39.312  13.966  15.337  1.00 27.33           O
ATOM   1686  N   ASN A 222      35.649  10.504  14.352  1.00 24.65           N
ATOM   1687  CA  ASN A 222      35.289   9.258  15.047  1.00 25.38           C
ATOM   1688  C   ASN A 222      35.874   9.096  16.441  1.00 25.03           C
ATOM   1689  O   ASN A 222      35.943   7.976  16.958  1.00 25.84           O
ATOM   1690  CB  ASN A 222      35.614   8.019  14.198  1.00 25.77           C
ATOM   1691  CG  ASN A 222      35.022   8.090  12.815  1.00 29.05           C
ATOM   1692  OD1 ASN A 222      33.797   8.068  12.644  1.00 31.80           O
ATOM   1693  ND2 ASN A 222      35.889   8.189  11.808  1.00 30.83           N
ATOM   1694  N   ARG A 223      36.313  10.192  17.055  1.00 24.62           N
ATOM   1695  CA  ARG A 223      36.724  10.117  18.459  1.00 23.91           C
ATOM   1696  C   ARG A 223      35.495   9.776  19.310  1.00 23.44           C
ATOM   1697  O   ARG A 223      34.374  10.179  18.975  1.00 24.01           O
ATOM   1698  CB  ARG A 223      37.430  11.401  18.930  1.00 23.87           C
ATOM   1699  CG  ARG A 223      36.548  12.633  19.101  1.00 24.06           C
ATOM   1700  CD  ARG A 223      37.387  13.845  19.481  1.00 23.72           C
ATOM   1701  NE  ARG A 223      38.283  14.254  18.397  1.00 25.30           N
ATOM   1702  CZ  ARG A 223      39.297  15.113  18.533  1.00 25.47           C
ATOM   1703  NH1 ARG A 223      39.571  15.657  19.717  1.00 22.47           N
ATOM   1704  NH2 ARG A 223      40.050  15.420  17.480  1.00 25.14           N
ATOM   1705  N   PRO A 224      35.694   9.018  20.395  1.00 22.70           N
ATOM   1706  CA  PRO A 224      34.564   8.519  21.182  1.00 21.93           C
ATOM   1707  C   PRO A 224      33.806   9.578  22.023  1.00 21.11           C
ATOM   1708  O   PRO A 224      34.316  10.668  22.282  1.00 20.85           O
ATOM   1709  CB  PRO A 224      35.214   7.467  22.098  1.00 21.78           C
ATOM   1710  CG  PRO A 224      36.626   7.883  22.217  1.00 22.00           C
ATOM   1711  CD  PRO A 224      36.998   8.581  20.942  1.00 22.57           C
ATOM   1712  N   LEU A 225      32.590   9.240  22.440  1.00 20.01           N
ATOM   1713  CA  LEU A 225      31.885  10.043  23.439  1.00 19.07           C
ATOM   1714  C   LEU A 225      31.720   9.226  24.701  1.00 18.18           C
ATOM   1715  O   LEU A 225      31.366   8.053  24.644  1.00 17.99           O
ATOM   1716  CB  LEU A 225      30.521  10.514  22.934  1.00 19.10           C
ATOM   1717  CG  LEU A 225      30.483  11.092  21.527  1.00 19.75           C
ATOM   1718  CD1 LEU A 225      29.039  11.100  21.026  1.00 21.12           C
ATOM   1719  CD2 LEU A 225      31.109  12.479  21.522  1.00 20.05           C
ATOM   1720  N   TYR A 226      32.003   9.844  25.841  1.00 18.31           N
ATOM   1721  CA  TYR A 226      31.847   9.177  27.131  1.00 17.86           C
ATOM   1722  C   TYR A 226      30.553   9.653  27.758  1.00 17.14           C
ATOM   1723  O   TYR A 226      30.462  10.781  28.240  1.00 17.27           O
ATOM   1724  CB  TYR A 226      33.030   9.483  28.055  1.00 18.55           C
ATOM   1725  CG  TYR A 226      34.381   9.124  27.477  1.00 19.64           C
ATOM   1726  CD1 TYR A 226      34.979   9.914  26.488  1.00 21.05           C
ATOM   1727  CD2 TYR A 226      35.067   7.997  27.928  1.00 20.32           C
ATOM   1728  CE1 TYR A 226      36.237   9.580  25.962  1.00 20.89           C
ATOM   1729  CE2 TYR A 226      36.317   7.664  27.419  1.00 20.00           C
ATOM   1730  CZ  TYR A 226      36.890   8.455  26.436  1.00 20.88           C
ATOM   1731  OH  TYR A 226      38.130   8.117  25.942  1.00 20.44           O
ATOM   1732  N   VAL A 227      29.542   8.791  27.727  1.00 16.26           N
ATOM   1733  CA  VAL A 227      28.231   9.143  28.241  1.00 14.65           C
ATOM   1734  C   VAL A 227      28.296   9.080  29.772  1.00 14.21           C
ATOM   1735  O   VAL A 227      28.564   8.020  30.335  1.00 13.71           O
ATOM   1736  CB  VAL A 227      27.112   8.199  27.689  1.00 15.17           C
ATOM   1737  CG1 VAL A 227      25.732   8.770  27.994  1.00 13.94           C
ATOM   1738  CG2 VAL A 227      27.254   7.964  26.169  1.00 13.46           C
ATOM   1739  N   ILE A 228      28.039  10.207  30.438  1.00 13.40           N
ATOM   1740  CA  ILE A 228      28.076  10.265  31.902  1.00 13.90           C
ATOM   1741  C   ILE A 228      26.706  10.464  32.551  1.00 13.54           C
ATOM   1742  O   ILE A 228      26.576  10.287  33.751  1.00 13.54           O
ATOM   1743  CB  ILE A 228      29.024  11.376  32.424  1.00 14.13           C
ATOM   1744  CG1 ILE A 228      28.477  12.769  32.048  1.00 14.29           C
ATOM   1745  CG2 ILE A 228      30.480  11.100  31.938  1.00 14.42           C
ATOM   1746  CD1 ILE A 228      29.053  13.937  32.839  1.00 14.86           C
ATOM   1747  N   ALA A 229      25.702  10.815  31.754  1.00 13.56           N
ATOM   1748  CA  ALA A 229      24.369  11.148  32.284  1.00 13.73           C
ATOM   1749  C   ALA A 229      23.266  10.995  31.254  1.00 14.21           C
ATOM   1750  O   ALA A 229      23.498  11.207  30.057  1.00 14.45           O
ATOM   1751  CB  ALA A 229      24.377  12.576  32.853  1.00 14.70           C
ATOM   1752  N   SER A 230      22.057  10.648  31.722  1.00 14.22           N
ATOM   1753  CA  SER A 230      20.861  10.505  30.868  1.00 13.78           C
ATOM   1754  C   SER A 230      19.797  11.501  31.354  1.00 13.43           C
ATOM   1755  O   SER A 230      20.108  12.350  32.177  1.00 13.71           O
ATOM   1756  CB  SER A 230      20.317   9.057  30.908  1.00 13.68           C
ATOM   1757  OG  SER A 230      20.085   8.615  32.250  1.00 14.03           O
ATOM   1758  N   ASP A 231      18.553  11.386  30.887  1.00 13.28           N
ATOM   1759  CA  ASP A 231      17.483  12.351  31.259  1.00 12.42           C
ATOM   1760  C   ASP A 231      17.494  12.738  32.727  1.00 12.49           C
ATOM   1761  O   ASP A 231      17.463  13.924  33.085  1.00 12.68           O
ATOM   1762  CB  ASP A 231      16.090  11.775  30.987  1.00 12.08           C
ATOM   1763  CG  ASP A 231      15.911  11.312  29.581  1.00 12.09           C
ATOM   1764  OD1 ASP A 231      16.443  11.966  28.693  1.00 11.57           O
ATOM   1765  OD2 ASP A 231      15.212  10.294  29.366  1.00 13.08           O
ATOM   1766  N   GLY A 232      17.491  11.721  33.576  1.00 12.34           N
ATOM   1767  CA  GLY A 232      17.349  11.928  35.011  1.00 12.90           C
ATOM   1768  C   GLY A 232      18.625  11.986  35.817  1.00 12.95           C
ATOM   1769  O   GLY A 232      18.568  12.085  37.033  1.00 12.41           O
ATOM   1770  N   GLY A 233      19.779  11.934  35.155  1.00 13.81           N
ATOM   1771  CA  GLY A 233      21.020  12.223  35.870  1.00 14.58           C
ATOM   1772  C   GLY A 233      22.187  11.305  35.573  1.00 15.13           C
ATOM   1773  O   GLY A 233      22.165  10.545  34.602  1.00 15.01           O
ATOM   1774  N   LEU A 234      23.207  11.394  36.425  1.00 15.61           N
ATOM   1775  CA  LEU A 234      24.420  10.566  36.314  1.00 16.01           C
ATOM   1776  C   LEU A 234      24.117   9.070  36.171  1.00 16.42           C
ATOM   1777  O   LEU A 234      23.239   8.522  36.844  1.00 16.33           O
ATOM   1778  CB  LEU A 234      25.333  10.786  37.531  1.00 15.75           C
ATOM   1779  CG  LEU A 234      25.964  12.177  37.694  1.00 15.92           C
ATOM   1780  CD1 LEU A 234      26.739  12.268  39.003  1.00 14.58           C
ATOM   1781  CD2 LEU A 234      26.881  12.515  36.509  1.00 15.86           C
ATOM   1782  N   LEU A 235      24.847   8.438  35.263  1.00 16.50           N
ATOM   1783  CA  LEU A 235      24.923   6.995  35.166  1.00 16.79           C
ATOM   1784  C   LEU A 235      25.796   6.505  36.322  1.00 17.82           C
ATOM   1785  O   LEU A 235      26.436   7.323  36.998  1.00 18.16           O
ATOM   1786  CB  LEU A 235      25.530   6.594  33.822  1.00 16.09           C
ATOM   1787  CG  LEU A 235      24.810   7.033  32.548  1.00 15.29           C
ATOM   1788  CD1 LEU A 235      25.613   6.574  31.326  1.00 15.09           C
ATOM   1789  CD2 LEU A 235      23.422   6.425  32.531  1.00 16.67           C
ATOM   1790  N   PRO A 236      25.783   5.191  36.603  1.00 18.29           N
ATOM   1791  CA  PRO A 236      26.741   4.676  37.590  1.00 19.11           C
ATOM   1792  C   PRO A 236      28.227   4.907  37.243  1.00 19.27           C
ATOM   1793  O   PRO A 236      29.032   5.144  38.135  1.00 19.75           O
ATOM   1794  CB  PRO A 236      26.418   3.171  37.666  1.00 19.12           C
ATOM   1795  CG  PRO A 236      25.482   2.892  36.560  1.00 18.87           C
ATOM   1796  CD  PRO A 236      24.833   4.159  36.148  1.00 18.94           C
ATOM   1797  N   GLU A 237      28.574   4.835  35.963  1.00 19.40           N
ATOM   1798  CA  GLU A 237      29.953   4.992  35.503  1.00 19.72           C
ATOM   1799  C   GLU A 237      29.865   5.383  34.022  1.00 18.84           C
ATOM   1800  O   GLU A 237      28.815   5.187  33.410  1.00 19.01           O
ATOM   1801  CB  GLU A 237      30.746   3.676  35.696  1.00 19.78           C
ATOM   1802  CG  GLU A 237      30.165   2.487  34.915  1.00 20.19           C
ATOM   1803  CD  GLU A 237      30.899   1.158  35.122  1.00 21.97           C
ATOM   1804  OE1 GLU A 237      32.028   1.131  35.673  1.00 25.50           O
ATOM   1805  OE2 GLU A 237      30.336   0.122  34.703  1.00 24.44           O
ATOM   1806  N   PRO A 238      30.946   5.946  33.441  1.00 18.54           N
ATOM   1807  CA  PRO A 238      30.840   6.350  32.029  1.00 18.04           C
ATOM   1808  C   PRO A 238      30.685   5.165  31.096  1.00 17.58           C
ATOM   1809  O   PRO A 238      31.255   4.103  31.352  1.00 17.29           O
ATOM   1810  CB  PRO A 238      32.162   7.089  31.745  1.00 18.55           C
ATOM   1811  CG  PRO A 238      32.808   7.298  33.099  1.00 18.92           C
ATOM   1812  CD  PRO A 238      32.283   6.228  34.001  1.00 18.38           C
ATOM   1813  N   VAL A 239      29.889   5.353  30.040  1.00 17.13           N
ATOM   1814  CA  VAL A 239      29.714   4.367  28.973  1.00 17.02           C
ATOM   1815  C   VAL A 239      30.349   4.982  27.727  1.00 17.07           C
ATOM   1816  O   VAL A 239      29.932   6.052  27.288  1.00 17.07           O
ATOM   1817  CB  VAL A 239      28.195   4.040  28.714  1.00 16.88           C
ATOM   1818  CG1 VAL A 239      28.033   3.022  27.575  1.00 16.54           C
ATOM   1819  CG2 VAL A 239      27.519   3.499  29.975  1.00 16.63           C
ATOM   1820  N   LYS A 240      31.366   4.321  27.174  1.00 17.33           N
ATOM   1821  CA  LYS A 240      32.119   4.840  26.026  1.00 17.26           C
ATOM   1822  C   LYS A 240      31.528   4.357  24.701  1.00 17.34           C
ATOM   1823  O   LYS A 240      31.456   3.161  24.439  1.00 18.08           O
ATOM   1824  CB  LYS A 240      33.591   4.438  26.150  1.00 17.05           C
ATOM   1825  CG  LYS A 240      34.547   5.193  25.252  1.00 18.04           C
ATOM   1826  CD  LYS A 240      35.954   4.607  25.375  1.00 17.32           C
ATOM   1827  CE  LYS A 240      36.946   5.370  24.541  1.00 17.43           C
ATOM   1828  NZ  LYS A 240      38.353   5.041  24.953  1.00 15.87           N
ATOM   1829  N   VAL A 241      31.091   5.299  23.868  1.00 17.85           N
ATOM   1830  CA  VAL A 241      30.386   4.974  22.630  1.00 17.52           C
ATOM   1831  C   VAL A 241      31.024   5.677  21.426  1.00 17.83           C
ATOM   1832  O   VAL A 241      31.674   6.712  21.595  1.00 18.00           O
ATOM   1833  CB  VAL A 241      28.877   5.376  22.736  1.00 17.29           C
ATOM   1834  CG1 VAL A 241      28.185   4.662  23.901  1.00 17.00           C
ATOM   1835  CG2 VAL A 241      28.714   6.887  22.896  1.00 17.34           C
ATOM   1836  N   SER A 242      30.846   5.129  20.219  1.00 18.36           N
ATOM   1837  CA  SER A 242      31.248   5.845  18.990  1.00 19.34           C
ATOM   1838  C   SER A 242      30.107   6.677  18.413  1.00 19.44           C
ATOM   1839  O   SER A 242      30.347   7.569  17.595  1.00 19.28           O
ATOM   1840  CB  SER A 242      31.756   4.903  17.895  1.00 19.35           C
ATOM   1841  OG  SER A 242      32.589   3.907  18.450  1.00 23.62           O
ATOM   1842  N   GLU A 243      28.876   6.344  18.802  1.00 19.06           N
ATOM   1843  CA  GLU A 243      27.705   7.145  18.436  1.00 20.03           C
ATOM   1844  C   GLU A 243      26.605   7.114  19.503  1.00 18.97           C
ATOM   1845  O   GLU A 243      26.540   6.200  20.322  1.00 19.39           O
ATOM   1846  CB  GLU A 243      27.152   6.746  17.062  1.00 19.90           C
ATOM   1847  CG  GLU A 243      26.742   5.307  16.941  1.00 21.78           C
ATOM   1848  CD  GLU A 243      26.285   4.942  15.534  1.00 22.52           C
ATOM   1849  OE1 GLU A 243      27.091   5.043  14.580  1.00 25.44           O
ATOM   1850  OE2 GLU A 243      25.121   4.517  15.407  1.00 26.33           O
ATOM   1851  N   LEU A 244      25.744   8.126  19.477  1.00 18.55           N
ATOM   1852  CA  LEU A 244      24.732   8.298  20.506  1.00 18.04           C
ATOM   1853  C   LEU A 244      23.377   8.749  19.924  1.00 17.39           C
ATOM   1854  O   LEU A 244      23.176   9.933  19.684  1.00 17.49           O
ATOM   1855  CB  LEU A 244      25.238   9.270  21.585  1.00 17.74           C
ATOM   1856  CG  LEU A 244      24.314   9.631  22.752  1.00 18.60           C
ATOM   1857  CD1 LEU A 244      24.004   8.392  23.587  1.00 17.55           C
ATOM   1858  CD2 LEU A 244      24.927  10.721  23.617  1.00 17.75           C
ATOM   1859  N   PRO A 245      22.451   7.790  19.685  1.00 17.43           N
ATOM   1860  CA  PRO A 245      21.097   8.152  19.281  1.00 17.28           C
ATOM   1861  C   PRO A 245      20.386   8.871  20.410  1.00 17.05           C
ATOM   1862  O   PRO A 245      20.535   8.494  21.585  1.00 17.38           O
ATOM   1863  CB  PRO A 245      20.429   6.795  19.011  1.00 17.61           C
ATOM   1864  CG  PRO A 245      21.586   5.844  18.769  1.00 18.01           C
ATOM   1865  CD  PRO A 245      22.618   6.326  19.751  1.00 17.27           C
ATOM   1866  N   VAL A 246      19.647   9.919  20.054  1.00 16.83           N
ATOM   1867  CA  VAL A 246      18.900  10.716  21.016  1.00 16.45           C
ATOM   1868  C   VAL A 246      17.511  10.981  20.437  1.00 16.63           C
ATOM   1869  O   VAL A 246      17.364  11.522  19.327  1.00 17.55           O
ATOM   1870  CB  VAL A 246      19.590  12.067  21.336  1.00 16.59           C
ATOM   1871  CG1 VAL A 246      18.939  12.730  22.551  1.00 15.42           C
ATOM   1872  CG2 VAL A 246      21.087  11.896  21.578  1.00 16.43           C
ATOM   1873  N   LEU A 247      16.506  10.570  21.195  1.00 15.94           N
ATOM   1874  CA  LEU A 247      15.107  10.772  20.843  1.00 15.62           C
ATOM   1875  C   LEU A 247      14.647  12.168  21.218  1.00 15.27           C
ATOM   1876  O   LEU A 247      15.270  12.840  22.056  1.00 15.82           O
ATOM   1877  CB  LEU A 247      14.235   9.711  21.525  1.00 14.95           C
ATOM   1878  CG  LEU A 247      14.661   8.250  21.355  1.00 15.08           C
ATOM   1879  CD1 LEU A 247      13.780   7.349  22.240  1.00 16.07           C
ATOM   1880  CD2 LEU A 247      14.664   7.782  19.873  1.00 15.24           C
ATOM   1881  N   MET A 248      13.566  12.610  20.583  1.00 15.55           N
ATOM   1882  CA  MET A 248      12.973  13.918  20.867  1.00 15.81           C
ATOM   1883  C   MET A 248      12.694  14.089  22.370  1.00 15.81           C
ATOM   1884  O   MET A 248      11.961  13.293  22.970  1.00 17.23           O
ATOM   1885  CB  MET A 248      11.688  14.124  20.042  1.00 15.68           C
ATOM   1886  CG  MET A 248      11.881  13.987  18.514  1.00 16.13           C
ATOM   1887  SD  MET A 248      11.947  12.273  17.961  1.00 18.31           S
ATOM   1888  CE  MET A 248      10.184  11.950  17.763  1.00 17.81           C
ATOM   1889  N   GLY A 249      13.309  15.112  22.959  1.00 15.75           N
ATOM   1890  CA  GLY A 249      13.117  15.486  24.349  1.00 15.46           C
ATOM   1891  C   GLY A 249      14.090  14.860  25.332  1.00 15.63           C
ATOM   1892  O   GLY A 249      14.036  15.158  26.509  1.00 15.54           O
ATOM   1893  N   GLU A 250      14.970  13.986  24.836  1.00 15.65           N
ATOM   1894  CA  GLU A 250      15.913  13.259  25.672  1.00 15.48           C
ATOM   1895  C   GLU A 250      17.132  14.123  25.839  1.00 15.14           C
ATOM   1896  O   GLU A 250      17.480  14.882  24.929  1.00 14.31           O
ATOM   1897  CB  GLU A 250      16.358  11.950  25.018  1.00 14.90           C
ATOM   1898  CG  GLU A 250      15.384  10.803  25.094  1.00 14.72           C
ATOM   1899  CD  GLU A 250      16.001   9.458  24.691  1.00 16.24           C
ATOM   1900  OE1 GLU A 250      16.899   9.411  23.793  1.00 16.11           O
ATOM   1901  OE2 GLU A 250      15.550   8.436  25.256  1.00 15.43           O
ATOM   1902  N   ARG A 251      17.770  13.992  27.000  1.00 14.49           N
ATOM   1903  CA  ARG A 251      19.068  14.612  27.257  1.00 14.83           C
ATOM   1904  C   ARG A 251      20.118  13.527  27.576  1.00 15.27           C
ATOM   1905  O   ARG A 251      19.807  12.519  28.228  1.00 15.09           O
ATOM   1906  CB  ARG A 251      18.991  15.606  28.426  1.00 14.80           C
ATOM   1907  CG  ARG A 251      18.150  16.864  28.177  1.00 14.16           C
ATOM   1908  CD  ARG A 251      16.690  16.614  28.497  1.00 14.05           C
ATOM   1909  NE  ARG A 251      16.470  16.213  29.888  1.00 11.63           N
ATOM   1910  CZ  ARG A 251      15.496  15.390  30.270  1.00 12.18           C
ATOM   1911  NH1 ARG A 251      14.641  14.911  29.366  1.00 11.01           N
ATOM   1912  NH2 ARG A 251      15.350  15.085  31.551  1.00 11.28           N
ATOM   1913  N   PHE A 252      21.338  13.724  27.073  1.00 15.50           N
ATOM   1914  CA  PHE A 252      22.506  12.996  27.541  1.00 15.90           C
ATOM   1915  C   PHE A 252      23.625  13.990  27.756  1.00 16.16           C
ATOM   1916  O   PHE A 252      23.748  14.954  27.000  1.00 17.19           O
ATOM   1917  CB  PHE A 252      22.972  11.943  26.524  1.00 15.92           C
ATOM   1918  CG  PHE A 252      22.047  10.765  26.398  1.00 16.29           C
ATOM   1919  CD1 PHE A 252      22.112   9.712  27.313  1.00 15.83           C
ATOM   1920  CD2 PHE A 252      21.098  10.719  25.370  1.00 16.29           C
ATOM   1921  CE1 PHE A 252      21.243   8.622  27.209  1.00 16.77           C
ATOM   1922  CE2 PHE A 252      20.242   9.639  25.237  1.00 15.16           C
ATOM   1923  CZ  PHE A 252      20.307   8.583  26.153  1.00 17.23           C
ATOM   1924  N   GLU A 253      24.452  13.733  28.764  1.00 15.31           N
ATOM   1925  CA  GLU A 253      25.698  14.477  28.959  1.00 15.61           C
ATOM   1926  C   GLU A 253      26.850  13.554  28.573  1.00 15.79           C
ATOM   1927  O   GLU A 253      26.875  12.375  28.952  1.00 15.01           O
ATOM   1928  CB  GLU A 253      25.841  14.975  30.402  1.00 15.26           C
ATOM   1929  CG  GLU A 253      24.718  15.956  30.834  1.00 15.25           C
ATOM   1930  CD  GLU A 253      24.822  16.418  32.286  1.00 16.29           C
ATOM   1931  OE1 GLU A 253      25.929  16.826  32.708  1.00 17.69           O
ATOM   1932  OE2 GLU A 253      23.791  16.397  33.007  1.00 15.49           O
ATOM   1933  N   VAL A 254      27.770  14.087  27.774  1.00 15.89           N
ATOM   1934  CA  VAL A 254      28.929  13.331  27.335  1.00 16.19           C
ATOM   1935  C   VAL A 254      30.192  14.150  27.563  1.00 16.73           C
ATOM   1936  O   VAL A 254      30.148  15.385  27.582  1.00 16.58           O
ATOM   1937  CB  VAL A 254      28.840  12.924  25.832  1.00 16.08           C
ATOM   1938  CG1 VAL A 254      27.654  11.961  25.567  1.00 14.62           C
ATOM   1939  CG2 VAL A 254      28.779  14.155  24.930  1.00 16.95           C
ATOM   1940  N   LEU A 255      31.311  13.458  27.739  1.00 16.82           N
ATOM   1941  CA  LEU A 255      32.617  14.118  27.701  1.00 17.97           C
ATOM   1942  C   LEU A 255      33.298  13.717  26.395  1.00 18.67           C
ATOM   1943  O   LEU A 255      33.100  12.596  25.882  1.00 18.24           O
ATOM   1944  CB  LEU A 255      33.475  13.777  28.938  1.00 17.59           C
ATOM   1945  CG  LEU A 255      33.424  14.729  30.148  1.00 19.14           C
ATOM   1946  CD1 LEU A 255      32.003  14.976  30.723  1.00 19.49           C
ATOM   1947  CD2 LEU A 255      34.373  14.277  31.266  1.00 18.07           C
ATOM   1948  N   VAL A 256      34.046  14.665  25.838  1.00 19.35           N
ATOM   1949  CA  VAL A 256      34.802  14.460  24.619  1.00 20.28           C
ATOM   1950  C   VAL A 256      36.214  14.917  24.949  1.00 20.97           C
ATOM   1951  O   VAL A 256      36.390  15.935  25.616  1.00 20.89           O
ATOM   1952  CB  VAL A 256      34.226  15.278  23.441  1.00 20.39           C
ATOM   1953  CG1 VAL A 256      34.923  14.925  22.138  1.00 19.63           C
ATOM   1954  CG2 VAL A 256      32.717  15.050  23.303  1.00 21.48           C
ATOM   1955  N   GLU A 257      37.208  14.144  24.519  1.00 21.88           N
ATOM   1956  CA  GLU A 257      38.604  14.463  24.816  1.00 23.66           C
ATOM   1957  C   GLU A 257      39.144  15.450  23.787  1.00 24.07           C
ATOM   1958  O   GLU A 257      39.055  15.209  22.573  1.00 23.99           O
ATOM   1959  CB  GLU A 257      39.465  13.196  24.865  1.00 23.52           C
ATOM   1960  CG  GLU A 257      40.717  13.363  25.700  1.00 24.56           C
ATOM   1961  CD  GLU A 257      41.580  12.115  25.751  1.00 25.85           C
ATOM   1962  OE1 GLU A 257      41.171  11.058  25.220  1.00 27.22           O
ATOM   1963  OE2 GLU A 257      42.685  12.203  26.331  1.00 31.76           O
ATOM   1964  N   VAL A 258      39.659  16.572  24.286  1.00 24.81           N
ATOM   1965  CA  VAL A 258      40.246  17.622  23.453  1.00 25.75           C
ATOM   1966  C   VAL A 258      41.752  17.501  23.664  1.00 27.27           C
ATOM   1967  O   VAL A 258      42.366  18.207  24.473  1.00 26.47           O
ATOM   1968  CB  VAL A 258      39.682  19.035  23.801  1.00 25.61           C
ATOM   1969  CG1 VAL A 258      40.258  20.092  22.878  1.00 24.05           C
ATOM   1970  CG2 VAL A 258      38.133  19.040  23.705  1.00 25.12           C
ATOM   1971  N   ASN A 259      42.320  16.550  22.935  1.00 29.66           N
ATOM   1972  CA  ASN A 259      43.651  16.013  23.218  1.00 32.13           C
ATOM   1973  C   ASN A 259      44.716  16.495  22.237  1.00 32.92           C
ATOM   1974  O   ASN A 259      45.874  16.076  22.325  1.00 33.27           O
ATOM   1975  CB  ASN A 259      43.593  14.483  23.211  1.00 32.75           C
ATOM   1976  CG  ASN A 259      43.358  13.918  21.810  1.00 35.64           C
ATOM   1977  OD1 ASN A 259      42.307  14.152  21.191  1.00 37.69           O
ATOM   1978  ND2 ASN A 259      44.347  13.177  21.295  1.00 37.94           N
ATOM   1979  N   ASP A 260      44.305  17.352  21.297  1.00 34.00           N
ATOM   1980  CA  ASP A 260      45.193  17.972  20.300  1.00 34.91           C
ATOM   1981  C   ASP A 260      44.578  19.285  19.806  1.00 35.31           C
ATOM   1982  O   ASP A 260      43.528  19.700  20.303  1.00 35.20           O
ATOM   1983  CB  ASP A 260      45.526  17.009  19.133  1.00 35.34           C
ATOM   1984  CG  ASP A 260      44.341  16.757  18.192  1.00 36.17           C
ATOM   1985  OD1 ASP A 260      44.062  15.574  17.886  1.00 37.48           O
ATOM   1986  OD2 ASP A 260      43.693  17.724  17.741  1.00 37.57           O
ATOM   1987  N   ASN A 261      45.215  19.927  18.825  1.00 35.49           N
ATOM   1988  CA  ASN A 261      44.804  21.265  18.397  1.00 35.40           C
ATOM   1989  C   ASN A 261      43.922  21.320  17.145  1.00 34.55           C
ATOM   1990  O   ASN A 261      43.438  22.391  16.774  1.00 34.52           O
ATOM   1991  CB  ASN A 261      46.024  22.187  18.267  1.00 36.34           C
ATOM   1992  CG  ASN A 261      46.609  22.563  19.618  1.00 38.86           C
ATOM   1993  OD1 ASN A 261      47.536  21.910  20.111  1.00 42.59           O
ATOM   1994  ND2 ASN A 261      46.051  23.598  20.243  1.00 40.49           N
ATOM   1995  N   LYS A 262      43.678  20.164  16.529  1.00 33.42           N
ATOM   1996  CA  LYS A 262      42.889  20.097  15.300  1.00 32.37           C
ATOM   1997  C   LYS A 262      41.378  20.253  15.543  1.00 31.23           C
ATOM   1998  O   LYS A 262      40.803  19.544  16.377  1.00 31.09           O
ATOM   1999  CB  LYS A 262      43.191  18.797  14.535  1.00 32.89           C
ATOM   2000  N   PRO A 263      40.734  21.189  14.816  1.00 30.25           N
ATOM   2001  CA  PRO A 263      39.288  21.354  14.894  1.00 29.27           C
ATOM   2002  C   PRO A 263      38.551  20.096  14.448  1.00 28.36           C
ATOM   2003  O   PRO A 263      39.020  19.376  13.561  1.00 27.91           O
ATOM   2004  CB  PRO A 263      39.002  22.473  13.891  1.00 29.31           C
ATOM   2005  CG  PRO A 263      40.281  23.148  13.664  1.00 30.33           C
ATOM   2006  CD  PRO A 263      41.347  22.146  13.879  1.00 30.35           C
ATOM   2007  N   PHE A 264      37.404  19.827  15.060  1.00 26.83           N
ATOM   2008  CA  PHE A 264      36.575  18.711  14.626  1.00 25.48           C
ATOM   2009  C   PHE A 264      35.109  19.085  14.807  1.00 24.95           C
ATOM   2010  O   PHE A 264      34.791  20.016  15.538  1.00 24.31           O
ATOM   2011  CB  PHE A 264      36.947  17.405  15.362  1.00 25.14           C
ATOM   2012  CG  PHE A 264      36.602  17.398  16.833  1.00 25.28           C
ATOM   2013  CD1 PHE A 264      37.470  17.950  17.772  1.00 23.85           C
ATOM   2014  CD2 PHE A 264      35.408  16.839  17.279  1.00 23.74           C
ATOM   2015  CE1 PHE A 264      37.153  17.954  19.134  1.00 24.11           C
ATOM   2016  CE2 PHE A 264      35.081  16.835  18.643  1.00 23.48           C
ATOM   2017  CZ  PHE A 264      35.963  17.390  19.574  1.00 23.43           C
ATOM   2018  N   ASP A 265      34.222  18.374  14.120  1.00 24.35           N
ATOM   2019  CA  ASP A 265      32.800  18.622  14.267  1.00 24.09           C
ATOM   2020  C   ASP A 265      32.125  17.603  15.162  1.00 23.28           C
ATOM   2021  O   ASP A 265      32.495  16.429  15.176  1.00 23.40           O
ATOM   2022  CB  ASP A 265      32.089  18.604  12.913  1.00 24.13           C
ATOM   2023  CG  ASP A 265      32.422  19.803  12.050  1.00 25.23           C
ATOM   2024  OD1 ASP A 265      33.063  20.762  12.525  1.00 24.80           O
ATOM   2025  OD2 ASP A 265      32.032  19.778  10.866  1.00 27.65           O
ATOM   2026  N   LEU A 266      31.122  18.070  15.899  1.00 21.95           N
ATOM   2027  CA  LEU A 266      30.079  17.197  16.399  1.00 20.68           C
ATOM   2028  C   LEU A 266      29.099  17.061  15.232  1.00 19.77           C
ATOM   2029  O   LEU A 266      28.747  18.051  14.591  1.00 19.41           O
ATOM   2030  CB  LEU A 266      29.389  17.813  17.621  1.00 20.66           C
ATOM   2031  CG  LEU A 266      28.219  17.045  18.261  1.00 20.51           C
ATOM   2032  CD1 LEU A 266      28.741  15.945  19.172  1.00 19.39           C
ATOM   2033  CD2 LEU A 266      27.304  17.993  19.025  1.00 19.97           C
ATOM   2034  N   VAL A 267      28.693  15.834  14.927  1.00 19.23           N
ATOM   2035  CA  VAL A 267      27.779  15.591  13.805  1.00 19.08           C
ATOM   2036  C   VAL A 267      26.553  14.784  14.274  1.00 18.80           C
ATOM   2037  O   VAL A 267      26.522  14.277  15.399  1.00 18.14           O
ATOM   2038  CB  VAL A 267      28.487  14.860  12.609  1.00 19.36           C
ATOM   2039  CG1 VAL A 267      29.831  15.538  12.249  1.00 18.42           C
ATOM   2040  CG2 VAL A 267      28.717  13.368  12.912  1.00 18.95           C
ATOM   2041  N   THR A 268      25.534  14.723  13.427  1.00 18.93           N
ATOM   2042  CA  THR A 268      24.443  13.768  13.604  1.00 19.34           C
ATOM   2043  C   THR A 268      24.387  12.874  12.365  1.00 20.40           C
ATOM   2044  O   THR A 268      24.525  13.347  11.221  1.00 19.82           O
ATOM   2045  CB  THR A 268      23.082  14.467  13.920  1.00 19.32           C
ATOM   2046  OG1 THR A 268      22.026  13.499  13.977  1.00 18.06           O
ATOM   2047  CG2 THR A 268      22.753  15.556  12.888  1.00 19.49           C
ATOM   2048  N   LEU A 269      24.220  11.577  12.606  1.00 20.89           N
ATOM   2049  CA  LEU A 269      24.270  10.582  11.544  1.00 21.80           C
ATOM   2050  C   LEU A 269      22.861  10.275  11.080  1.00 22.29           C
ATOM   2051  O   LEU A 269      21.911  10.428  11.859  1.00 22.60           O
ATOM   2052  CB  LEU A 269      24.976   9.307  12.036  1.00 21.39           C
ATOM   2053  CG  LEU A 269      26.365   9.408  12.684  1.00 21.65           C
ATOM   2054  CD1 LEU A 269      26.787   8.043  13.203  1.00 21.68           C
ATOM   2055  CD2 LEU A 269      27.429   9.952  11.727  1.00 21.39           C
ATOM   2056  N   PRO A 270      22.703   9.877   9.796  1.00 22.72           N
ATOM   2057  CA  PRO A 270      21.367   9.626   9.285  1.00 22.96           C
ATOM   2058  C   PRO A 270      20.629   8.568  10.105  1.00 23.23           C
ATOM   2059  O   PRO A 270      21.224   7.587  10.546  1.00 22.75           O
ATOM   2060  CB  PRO A 270      21.625   9.140   7.850  1.00 23.48           C
ATOM   2061  CG  PRO A 270      22.942   9.732   7.496  1.00 22.68           C
ATOM   2062  CD  PRO A 270      23.732   9.677   8.757  1.00 22.86           C
ATOM   2063  N   VAL A 271      19.339   8.797  10.324  1.00 23.83           N
ATOM   2064  CA  VAL A 271      18.510   7.888  11.110  1.00 24.03           C
ATOM   2065  C   VAL A 271      17.558   7.121  10.193  1.00 24.86           C
ATOM   2066  O   VAL A 271      17.321   7.541   9.063  1.00 25.04           O
ATOM   2067  CB  VAL A 271      17.716   8.649  12.232  1.00 23.99           C
ATOM   2068  CG1 VAL A 271      18.665   9.230  13.255  1.00 23.23           C
ATOM   2069  CG2 VAL A 271      16.829   9.749  11.651  1.00 22.52           C
ATOM   2070  N   SER A 272      17.017   5.999  10.673  1.00 25.57           N
ATOM   2071  CA  SER A 272      15.950   5.318   9.949  1.00 26.49           C
ATOM   2072  C   SER A 272      14.616   5.652  10.602  1.00 26.40           C
ATOM   2073  O   SER A 272      14.177   4.977  11.529  1.00 27.38           O
ATOM   2074  CB  SER A 272      16.176   3.807   9.876  1.00 26.76           C
ATOM   2075  OG  SER A 272      16.436   3.277  11.158  1.00 30.03           O
ATOM   2076  N   GLN A 273      14.006   6.728  10.128  1.00 26.06           N
ATOM   2077  CA  GLN A 273      12.719   7.214  10.617  1.00 26.23           C
ATOM   2078  C   GLN A 273      12.091   7.942   9.437  1.00 26.77           C
ATOM   2079  O   GLN A 273      12.746   8.776   8.813  1.00 26.90           O
ATOM   2080  CB  GLN A 273      12.925   8.178  11.806  1.00 25.86           C
ATOM   2081  CG  GLN A 273      11.641   8.706  12.465  1.00 25.43           C
ATOM   2082  CD  GLN A 273      11.869   9.927  13.361  1.00 24.96           C
ATOM   2083  OE1 GLN A 273      13.003  10.256  13.733  1.00 22.82           O
ATOM   2084  NE2 GLN A 273      10.781  10.610  13.708  1.00 23.85           N
ATOM   2085  N   MET A 274      10.836   7.621   9.127  1.00 27.90           N
ATOM   2086  CA  MET A 274      10.064   8.313   8.090  1.00 28.79           C
ATOM   2087  C   MET A 274      10.360   9.810   8.016  1.00 28.69           C
ATOM   2088  O   MET A 274      10.259  10.512   9.021  1.00 28.71           O
ATOM   2089  CB  MET A 274       8.575   8.168   8.386  1.00 29.70           C
ATOM   2090  CG  MET A 274       8.022   6.765   8.325  1.00 33.43           C
ATOM   2091  SD  MET A 274       6.990   6.554   6.863  1.00 40.83           S
ATOM   2092  CE  MET A 274       5.827   7.874   7.096  1.00 37.81           C
ATOM   2093  N   GLY A 275      10.699  10.299   6.821  1.00 28.47           N
ATOM   2094  CA  GLY A 275      10.925  11.728   6.596  1.00 28.18           C
ATOM   2095  C   GLY A 275      12.319  12.241   6.923  1.00 28.18           C
ATOM   2096  O   GLY A 275      12.775  13.234   6.339  1.00 28.51           O
ATOM   2097  N   MET A 276      13.007  11.564   7.843  1.00 27.90           N
ATOM   2098  CA  MET A 276      14.210  12.115   8.482  1.00 27.57           C
ATOM   2099  C   MET A 276      15.518  11.880   7.728  1.00 27.88           C
ATOM   2100  O   MET A 276      16.548  12.453   8.077  1.00 27.71           O
ATOM   2101  CB  MET A 276      14.320  11.624   9.940  1.00 27.05           C
ATOM   2102  CG  MET A 276      13.077  11.914  10.789  1.00 26.00           C
ATOM   2103  SD  MET A 276      12.473  13.614  10.720  1.00 25.82           S
ATOM   2104  CE  MET A 276      10.767  13.350  11.191  1.00 24.96           C
ATOM   2105  N   ALA A 277      15.467  11.052   6.691  1.00 28.54           N
ATOM   2106  CA  ALA A 277      16.640  10.768   5.881  1.00 29.51           C
ATOM   2107  C   ALA A 277      16.540  11.461   4.526  1.00 30.11           C
ATOM   2108  O   ALA A 277      17.283  11.146   3.604  1.00 30.44           O
ATOM   2109  CB  ALA A 277      16.831   9.264   5.721  1.00 29.64           C
ATOM   2110  N   ILE A 278      15.609  12.406   4.414  1.00 30.88           N
ATOM   2111  CA  ILE A 278      15.538  13.288   3.256  1.00 31.80           C
ATOM   2112  C   ILE A 278      16.683  14.288   3.357  1.00 32.23           C
ATOM   2113  O   ILE A 278      16.960  14.811   4.439  1.00 32.62           O
ATOM   2114  CB  ILE A 278      14.167  14.017   3.159  1.00 31.91           C
ATOM   2115  CG1 ILE A 278      13.044  13.007   2.940  1.00 32.39           C
ATOM   2116  CG2 ILE A 278      14.173  15.048   2.028  1.00 31.64           C
ATOM   2117  CD1 ILE A 278      11.662  13.538   3.261  1.00 33.56           C
ATOM   2118  N   ALA A 279      17.357  14.520   2.229  1.00 32.75           N
ATOM   2119  CA  ALA A 279      18.463  15.473   2.126  1.00 32.97           C
ATOM   2120  C   ALA A 279      18.141  16.809   2.818  1.00 33.45           C
ATOM   2121  O   ALA A 279      17.002  17.292   2.737  1.00 33.62           O
ATOM   2122  CB  ALA A 279      18.830  15.697   0.657  1.00 33.29           C
ATOM   2123  N   PRO A 280      19.141  17.412   3.505  1.00 33.26           N
ATOM   2124  CA  PRO A 280      20.543  16.991   3.601  1.00 32.90           C
ATOM   2125  C   PRO A 280      20.843  16.028   4.769  1.00 32.31           C
ATOM   2126  O   PRO A 280      22.009  15.830   5.127  1.00 32.10           O
ATOM   2127  CB  PRO A 280      21.276  18.321   3.803  1.00 33.01           C
ATOM   2128  CG  PRO A 280      20.279  19.193   4.528  1.00 33.10           C
ATOM   2129  CD  PRO A 280      18.894  18.640   4.289  1.00 33.35           C
ATOM   2130  N   PHE A 281      19.802  15.432   5.343  1.00 31.62           N
ATOM   2131  CA  PHE A 281      19.971  14.508   6.469  1.00 31.07           C
ATOM   2132  C   PHE A 281      20.039  13.055   6.001  1.00 30.91           C
ATOM   2133  O   PHE A 281      19.842  12.122   6.787  1.00 31.02           O
ATOM   2134  CB  PHE A 281      18.868  14.697   7.502  1.00 30.74           C
ATOM   2135  CG  PHE A 281      18.861  16.061   8.144  1.00 30.48           C
ATOM   2136  CD1 PHE A 281      19.661  16.329   9.251  1.00 30.27           C
ATOM   2137  CD2 PHE A 281      18.041  17.077   7.646  1.00 29.79           C
ATOM   2138  CE1 PHE A 281      19.654  17.594   9.850  1.00 30.75           C
ATOM   2139  CE2 PHE A 281      18.025  18.339   8.239  1.00 29.34           C
ATOM   2140  CZ  PHE A 281      18.834  18.600   9.341  1.00 29.58           C
ATOM   2141  N   ASP A 282      20.327  12.881   4.712  1.00 30.22           N
ATOM   2142  CA  ASP A 282      20.603  11.574   4.133  1.00 29.91           C
ATOM   2143  C   ASP A 282      22.095  11.256   4.286  1.00 29.41           C
ATOM   2144  O   ASP A 282      22.533  10.130   4.051  1.00 29.77           O
ATOM   2145  CB  ASP A 282      20.165  11.535   2.662  1.00 30.10           C
ATOM   2146  CG  ASP A 282      21.014  12.422   1.761  1.00 30.73           C
ATOM   2147  OD1 ASP A 282      21.300  13.588   2.122  1.00 29.45           O
ATOM   2148  OD2 ASP A 282      21.394  11.935   0.669  1.00 33.10           O
ATOM   2149  N   LYS A 283      22.865  12.256   4.706  1.00 28.88           N
ATOM   2150  CA  LYS A 283      24.290  12.083   4.998  1.00 28.42           C
ATOM   2151  C   LYS A 283      24.592  12.630   6.396  1.00 27.82           C
ATOM   2152  O   LYS A 283      23.771  13.372   6.954  1.00 27.47           O
ATOM   2153  CB  LYS A 283      25.140  12.788   3.936  1.00 28.68           C
ATOM   2154  CG  LYS A 283      25.033  12.160   2.537  1.00 29.94           C
ATOM   2155  CD  LYS A 283      25.348  13.179   1.453  1.00 33.60           C
ATOM   2156  CE  LYS A 283      25.075  12.623   0.062  1.00 36.03           C
ATOM   2157  NZ  LYS A 283      24.913  13.738  -0.930  1.00 39.47           N
ATOM   2158  N   PRO A 284      25.753  12.258   6.978  1.00 27.13           N
ATOM   2159  CA  PRO A 284      26.151  12.904   8.233  1.00 26.66           C
ATOM   2160  C   PRO A 284      26.049  14.423   8.092  1.00 26.05           C
ATOM   2161  O   PRO A 284      26.386  14.966   7.036  1.00 25.69           O
ATOM   2162  CB  PRO A 284      27.611  12.476   8.397  1.00 26.89           C
ATOM   2163  CG  PRO A 284      27.693  11.148   7.692  1.00 27.05           C
ATOM   2164  CD  PRO A 284      26.744  11.248   6.537  1.00 27.27           C
ATOM   2165  N   HIS A 285      25.560  15.087   9.136  1.00 25.27           N
ATOM   2166  CA  HIS A 285      25.278  16.520   9.104  1.00 24.56           C
ATOM   2167  C   HIS A 285      26.007  17.201  10.277  1.00 23.79           C
ATOM   2168  O   HIS A 285      25.842  16.798  11.423  1.00 23.19           O
ATOM   2169  CB  HIS A 285      23.755  16.723   9.201  1.00 25.05           C
ATOM   2170  CG  HIS A 285      23.288  18.095   8.824  1.00 26.22           C
ATOM   2171  ND1 HIS A 285      23.639  19.225   9.528  1.00 28.44           N
ATOM   2172  CD2 HIS A 285      22.485  18.515   7.820  1.00 26.93           C
ATOM   2173  CE1 HIS A 285      23.089  20.285   8.962  1.00 28.14           C
ATOM   2174  NE2 HIS A 285      22.377  19.879   7.929  1.00 27.74           N
ATOM   2175  N   PRO A 286      26.828  18.238   9.997  1.00 23.50           N
ATOM   2176  CA  PRO A 286      27.482  18.991  11.069  1.00 22.84           C
ATOM   2177  C   PRO A 286      26.485  19.553  12.088  1.00 22.64           C
ATOM   2178  O   PRO A 286      25.387  19.995  11.713  1.00 21.83           O
ATOM   2179  CB  PRO A 286      28.144  20.158  10.328  1.00 23.21           C
ATOM   2180  CG  PRO A 286      27.485  20.194   8.991  1.00 23.89           C
ATOM   2181  CD  PRO A 286      27.163  18.780   8.673  1.00 22.93           C
ATOM   2182  N   VAL A 287      26.854  19.508  13.364  1.00 22.06           N
ATOM   2183  CA  VAL A 287      26.037  20.119  14.414  1.00 21.90           C
ATOM   2184  C   VAL A 287      26.730  21.401  14.883  1.00 21.99           C
ATOM   2185  O   VAL A 287      26.125  22.471  14.941  1.00 21.53           O
ATOM   2186  CB  VAL A 287      25.784  19.144  15.603  1.00 21.69           C
ATOM   2187  CG1 VAL A 287      25.016  19.840  16.723  1.00 20.92           C
ATOM   2188  CG2 VAL A 287      25.004  17.905  15.124  1.00 21.17           C
ATOM   2189  N   MET A 288      28.008  21.261  15.224  1.00 22.95           N
ATOM   2190  CA  MET A 288      28.851  22.375  15.600  1.00 23.65           C
ATOM   2191  C   MET A 288      30.326  22.013  15.466  1.00 23.30           C
ATOM   2192  O   MET A 288      30.726  20.861  15.618  1.00 22.92           O
ATOM   2193  CB  MET A 288      28.531  22.893  17.009  1.00 23.55           C
ATOM   2194  CG  MET A 288      28.838  21.952  18.150  1.00 24.67           C
ATOM   2195  SD  MET A 288      28.598  22.757  19.752  1.00 27.05           S
ATOM   2196  CE  MET A 288      29.604  21.692  20.780  1.00 25.40           C
ATOM   2197  N   ARG A 289      31.124  23.025  15.173  1.00 23.73           N
ATOM   2198  CA  ARG A 289      32.554  22.861  15.034  1.00 24.43           C
ATOM   2199  C   ARG A 289      33.184  23.087  16.401  1.00 23.81           C
ATOM   2200  O   ARG A 289      32.806  24.016  17.100  1.00 23.71           O
ATOM   2201  CB  ARG A 289      33.069  23.851  13.979  1.00 24.91           C
ATOM   2202  CG  ARG A 289      34.522  24.272  14.106  1.00 28.34           C
ATOM   2203  CD  ARG A 289      35.519  23.170  13.761  1.00 33.51           C
ATOM   2204  NE  ARG A 289      35.381  22.621  12.406  1.00 37.86           N
ATOM   2205  CZ  ARG A 289      35.680  23.269  11.280  1.00 39.86           C
ATOM   2206  NH1 ARG A 289      36.112  24.525  11.311  1.00 41.86           N
ATOM   2207  NH2 ARG A 289      35.529  22.659  10.113  1.00 40.75           N
ATOM   2208  N   ILE A 290      34.104  22.208  16.797  1.00 23.73           N
ATOM   2209  CA  ILE A 290      34.851  22.383  18.048  1.00 24.09           C
ATOM   2210  C   ILE A 290      36.293  22.832  17.782  1.00 24.51           C
ATOM   2211  O   ILE A 290      37.066  22.140  17.117  1.00 23.79           O
ATOM   2212  CB  ILE A 290      34.782  21.125  18.952  1.00 24.20           C
ATOM   2213  CG1 ILE A 290      33.343  20.953  19.467  1.00 23.79           C
ATOM   2214  CG2 ILE A 290      35.762  21.247  20.141  1.00 23.96           C
ATOM   2215  CD1 ILE A 290      32.825  19.572  19.462  1.00 23.03           C
ATOM   2216  N   GLN A 291      36.627  24.003  18.314  1.00 25.05           N
ATOM   2217  CA  GLN A 291      37.950  24.590  18.167  1.00 25.55           C
ATOM   2218  C   GLN A 291      38.755  24.509  19.480  1.00 25.74           C
ATOM   2219  O   GLN A 291      38.459  25.232  20.434  1.00 25.89           O
ATOM   2220  CB  GLN A 291      37.812  26.046  17.688  1.00 26.40           C
ATOM   2221  CG  GLN A 291      39.126  26.793  17.524  1.00 27.74           C
ATOM   2222  CD  GLN A 291      40.034  26.107  16.538  1.00 30.53           C
ATOM   2223  OE1 GLN A 291      39.729  26.025  15.340  1.00 31.13           O
ATOM   2224  NE2 GLN A 291      41.150  25.578  17.036  1.00 32.53           N
ATOM   2225  N   PRO A 292      39.789  23.635  19.527  1.00 25.69           N
ATOM   2226  CA  PRO A 292      40.613  23.549  20.732  1.00 25.70           C
ATOM   2227  C   PRO A 292      41.356  24.862  20.994  1.00 25.82           C
ATOM   2228  O   PRO A 292      41.843  25.500  20.056  1.00 25.70           O
ATOM   2229  CB  PRO A 292      41.605  22.419  20.413  1.00 25.70           C
ATOM   2230  CG  PRO A 292      40.997  21.670  19.269  1.00 25.90           C
ATOM   2231  CD  PRO A 292      40.240  22.693  18.485  1.00 25.18           C
ATOM   2232  N   ILE A 293      41.418  25.261  22.261  1.00 25.97           N
ATOM   2233  CA  ILE A 293      42.116  26.489  22.674  1.00 26.46           C
ATOM   2234  C   ILE A 293      42.957  26.185  23.909  1.00 26.93           C
ATOM   2235  O   ILE A 293      42.630  25.261  24.665  1.00 27.17           O
ATOM   2236  CB  ILE A 293      41.127  27.663  22.960  1.00 26.17           C
ATOM   2237  CG1 ILE A 293      40.120  27.288  24.060  1.00 24.91           C
ATOM   2238  CG2 ILE A 293      40.434  28.089  21.682  1.00 26.34           C
ATOM   2239  CD1 ILE A 293      39.142  28.404  24.450  1.00 26.14           C
ATOM   2240  N   ALA A 294      44.035  26.940  24.115  1.00 27.67           N
ATOM   2241  CA  ALA A 294      44.953  26.674  25.234  1.00 28.32           C
ATOM   2242  C   ALA A 294      44.721  27.601  26.423  1.00 28.78           C
ATOM   2243  O   ALA A 294      45.552  28.448  26.752  1.00 29.15           O
ATOM   2244  CB  ALA A 294      46.406  26.725  24.782  1.00 28.67           C
ATOM   2245  N   ILE A 295      43.568  27.439  27.054  1.00 28.87           N
ATOM   2246  CA  ILE A 295      43.229  28.171  28.263  1.00 28.77           C
ATOM   2247  C   ILE A 295      42.945  27.169  29.383  1.00 29.02           C
ATOM   2248  O   ILE A 295      42.739  25.977  29.119  1.00 28.83           O
ATOM   2249  CB  ILE A 295      42.014  29.127  28.065  1.00 28.93           C
ATOM   2250  CG1 ILE A 295      40.707  28.340  27.870  1.00 28.63           C
ATOM   2251  CG2 ILE A 295      42.285  30.143  26.932  1.00 28.44           C
ATOM   2252  CD1 ILE A 295      39.443  29.187  28.026  1.00 28.56           C
ATOM   2253  N   SER A 296      42.910  27.673  30.618  1.00 29.15           N
ATOM   2254  CA  SER A 296      42.832  26.842  31.818  1.00 29.67           C
ATOM   2255  C   SER A 296      41.563  26.002  31.865  1.00 29.63           C
ATOM   2256  O   SER A 296      40.455  26.489  31.617  1.00 29.17           O
ATOM   2257  CB  SER A 296      42.942  27.690  33.087  1.00 29.51           C
ATOM   2258  OG  SER A 296      44.053  28.566  33.010  1.00 32.06           O
ATOM   2259  N   ALA A 297      41.770  24.729  32.176  1.00 29.84           N
ATOM   2260  CA  ALA A 297      40.709  23.758  32.379  1.00 30.38           C
ATOM   2261  C   ALA A 297      41.224  22.714  33.364  1.00 30.77           C
ATOM   2262  O   ALA A 297      42.422  22.398  33.382  1.00 31.02           O
ATOM   2263  CB  ALA A 297      40.344  23.108  31.070  1.00 30.02           C
ATOM   2264  N   SER A 298      40.334  22.178  34.191  1.00 30.84           N
ATOM   2265  CA  SER A 298      40.739  21.119  35.100  1.00 30.72           C
ATOM   2266  C   SER A 298      39.692  20.012  35.248  1.00 30.40           C
ATOM   2267  O   SER A 298      39.815  19.155  36.127  1.00 30.14           O
ATOM   2268  CB  SER A 298      41.133  21.701  36.459  1.00 30.92           C
ATOM   2269  OG  SER A 298      40.025  22.329  37.064  1.00 32.27           O
ATOM   2270  N   GLY A 299      38.672  20.023  34.389  1.00 29.47           N
ATOM   2271  CA  GLY A 299      37.646  18.989  34.441  1.00 29.34           C
ATOM   2272  C   GLY A 299      38.227  17.616  34.162  1.00 28.89           C
ATOM   2273  O   GLY A 299      39.203  17.491  33.420  1.00 29.13           O
ATOM   2274  N   ALA A 300      37.630  16.584  34.756  1.00 28.65           N
ATOM   2275  CA  ALA A 300      38.100  15.215  34.557  1.00 28.25           C
ATOM   2276  C   ALA A 300      36.972  14.199  34.309  1.00 27.74           C
ATOM   2277  O   ALA A 300      35.798  14.467  34.583  1.00 26.94           O
ATOM   2278  CB  ALA A 300      38.991  14.780  35.731  1.00 29.06           C
ATOM   2279  N   LEU A 301      37.343  13.046  33.755  1.00 27.12           N
ATOM   2280  CA  LEU A 301      36.432  11.910  33.621  1.00 26.54           C
ATOM   2281  C   LEU A 301      36.651  10.932  34.771  1.00 26.40           C
ATOM   2282  O   LEU A 301      37.687  10.256  34.822  1.00 25.57           O
ATOM   2283  CB  LEU A 301      36.643  11.207  32.277  1.00 26.58           C
ATOM   2284  CG  LEU A 301      35.782   9.978  31.957  1.00 27.16           C
ATOM   2285  CD1 LEU A 301      34.320  10.361  31.810  1.00 28.75           C
ATOM   2286  CD2 LEU A 301      36.275   9.341  30.694  1.00 27.71           C
ATOM   2287  N   PRO A 302      35.696  10.874  35.721  1.00 26.51           N
ATOM   2288  CA  PRO A 302      35.828   9.907  36.817  1.00 26.90           C
ATOM   2289  C   PRO A 302      35.570   8.459  36.372  1.00 27.69           C
ATOM   2290  O   PRO A 302      34.852   8.229  35.383  1.00 27.92           O
ATOM   2291  CB  PRO A 302      34.775  10.368  37.833  1.00 26.74           C
ATOM   2292  CG  PRO A 302      34.317  11.741  37.353  1.00 27.04           C
ATOM   2293  CD  PRO A 302      34.496  11.713  35.874  1.00 26.14           C
ATOM   2294  N   ASP A 303      36.191   7.515  37.082  1.00 27.80           N
ATOM   2295  CA  ASP A 303      35.976   6.070  36.919  1.00 28.73           C
ATOM   2296  C   ASP A 303      34.550   5.714  37.292  1.00 28.53           C
ATOM   2297  O   ASP A 303      33.917   4.856  36.674  1.00 29.15           O
ATOM   2298  CB  ASP A 303      36.862   5.280  37.905  1.00 29.04           C
ATOM   2299  CG  ASP A 303      38.337   5.471  37.667  1.00 30.50           C
ATOM   2300  OD1 ASP A 303      38.722   5.837  36.542  1.00 33.51           O
ATOM   2301  OD2 ASP A 303      39.113   5.228  38.613  1.00 32.60           O
ATOM   2302  N   THR A 304      34.091   6.340  38.367  1.00 28.04           N
ATOM   2303  CA  THR A 304      32.819   6.022  38.982  1.00 27.81           C
ATOM   2304  C   THR A 304      32.071   7.334  39.166  1.00 26.78           C
ATOM   2305  O   THR A 304      32.646   8.331  39.613  1.00 26.39           O
ATOM   2306  CB  THR A 304      33.030   5.294  40.323  1.00 28.06           C
ATOM   2307  OG1 THR A 304      33.836   4.128  40.100  1.00 29.15           O
ATOM   2308  CG2 THR A 304      31.708   4.855  40.920  1.00 29.35           C
ATOM   2309  N   LEU A 305      30.796   7.337  38.801  1.00 25.25           N
ATOM   2310  CA  LEU A 305      30.035   8.574  38.815  1.00 24.61           C
ATOM   2311  C   LEU A 305      29.060   8.680  39.974  1.00 24.72           C
ATOM   2312  O   LEU A 305      28.936   9.749  40.575  1.00 24.84           O
ATOM   2313  CB  LEU A 305      29.301   8.777  37.484  1.00 23.79           C
ATOM   2314  CG  LEU A 305      30.168   8.948  36.230  1.00 21.54           C
ATOM   2315  CD1 LEU A 305      29.336   8.694  34.988  1.00 16.75           C
ATOM   2316  CD2 LEU A 305      30.796  10.326  36.181  1.00 19.27           C
ATOM   2317  N   SER A 306      28.372   7.579  40.270  1.00 25.06           N
ATOM   2318  CA  SER A 306      27.226   7.589  41.165  1.00 26.00           C
ATOM   2319  C   SER A 306      26.823   6.162  41.503  1.00 25.92           C
ATOM   2320  O   SER A 306      27.229   5.216  40.826  1.00 26.53           O
ATOM   2321  CB  SER A 306      26.044   8.304  40.483  1.00 26.08           C
ATOM   2322  OG  SER A 306      25.157   8.843  41.452  1.00 27.98           O
ATOM   2323  N   SER A 307      26.034   6.001  42.558  1.00 26.39           N
ATOM   2324  CA  SER A 307      25.366   4.731  42.779  1.00 26.43           C
ATOM   2325  C   SER A 307      23.860   4.940  42.747  1.00 26.16           C
ATOM   2326  O   SER A 307      23.315   5.800  43.445  1.00 26.08           O
ATOM   2327  CB  SER A 307      25.842   4.011  44.052  1.00 27.05           C
ATOM   2328  OG  SER A 307      25.849   4.852  45.187  1.00 29.23           O
ATOM   2329  N   LEU A 308      23.211   4.155  41.898  1.00 25.29           N
ATOM   2330  CA  LEU A 308      21.780   4.224  41.698  1.00 24.98           C
ATOM   2331  C   LEU A 308      21.128   3.052  42.430  1.00 25.06           C
ATOM   2332  O   LEU A 308      21.785   2.042  42.686  1.00 24.21           O
ATOM   2333  CB  LEU A 308      21.469   4.161  40.200  1.00 24.87           C
ATOM   2334  CG  LEU A 308      21.663   5.409  39.317  1.00 24.44           C
ATOM   2335  CD1 LEU A 308      23.117   5.776  39.086  1.00 23.46           C
ATOM   2336  CD2 LEU A 308      20.979   5.177  37.987  1.00 24.12           C
ATOM   2337  N   PRO A 309      19.834   3.169  42.760  1.00 25.27           N
ATOM   2338  CA  PRO A 309      19.223   2.010  43.397  1.00 25.71           C
ATOM   2339  C   PRO A 309      19.145   0.832  42.431  1.00 25.99           C
ATOM   2340  O   PRO A 309      19.282   1.008  41.218  1.00 25.51           O
ATOM   2341  CB  PRO A 309      17.816   2.502  43.752  1.00 25.46           C
ATOM   2342  CG  PRO A 309      17.553   3.624  42.826  1.00 25.53           C
ATOM   2343  CD  PRO A 309      18.874   4.276  42.588  1.00 25.50           C
ATOM   2344  N   ALA A 310      18.929  -0.360  42.976  1.00 26.61           N
ATOM   2345  CA  ALA A 310      18.678  -1.536  42.158  1.00 27.16           C
ATOM   2346  C   ALA A 310      17.284  -1.414  41.535  1.00 27.56           C
ATOM   2347  O   ALA A 310      16.444  -0.637  42.017  1.00 27.58           O
ATOM   2348  CB  ALA A 310      18.788  -2.802  43.006  1.00 26.67           C
ATOM   2349  N   LEU A 311      17.044  -2.149  40.453  1.00 27.95           N
ATOM   2350  CA  LEU A 311      15.689  -2.271  39.943  1.00 28.65           C
ATOM   2351  C   LEU A 311      14.823  -2.934  41.016  1.00 29.43           C
ATOM   2352  O   LEU A 311      15.277  -3.850  41.695  1.00 29.48           O
ATOM   2353  CB  LEU A 311      15.650  -3.059  38.629  1.00 28.80           C
ATOM   2354  CG  LEU A 311      16.314  -2.396  37.418  1.00 28.92           C
ATOM   2355  CD1 LEU A 311      15.971  -3.111  36.111  1.00 29.33           C
ATOM   2356  CD2 LEU A 311      15.906  -0.957  37.341  1.00 28.86           C
ATOM   2357  N   PRO A 312      13.583  -2.442  41.206  1.00 30.13           N
ATOM   2358  CA  PRO A 312      12.695  -3.107  42.158  1.00 30.55           C
ATOM   2359  C   PRO A 312      12.371  -4.543  41.713  1.00 30.83           C
ATOM   2360  O   PRO A 312      12.481  -4.862  40.523  1.00 30.97           O
ATOM   2361  CB  PRO A 312      11.434  -2.235  42.119  1.00 30.35           C
ATOM   2362  CG  PRO A 312      11.475  -1.572  40.779  1.00 30.42           C
ATOM   2363  CD  PRO A 312      12.934  -1.279  40.575  1.00 30.17           C
ATOM   2364  N   SER A 313      12.005  -5.398  42.667  1.00 31.28           N
ATOM   2365  CA  SER A 313      11.457  -6.720  42.359  1.00 31.52           C
ATOM   2366  C   SER A 313      10.155  -6.520  41.607  1.00 31.19           C
ATOM   2367  O   SER A 313       9.346  -5.661  41.968  1.00 30.52           O
ATOM   2368  CB  SER A 313      11.186  -7.527  43.635  1.00 31.69           C
ATOM   2369  OG  SER A 313      12.382  -7.806  44.342  1.00 34.49           O
ATOM   2370  N   LEU A 314       9.974  -7.316  40.559  1.00 31.36           N
ATOM   2371  CA  LEU A 314       8.827  -7.208  39.656  1.00 31.71           C
ATOM   2372  C   LEU A 314       7.555  -7.817  40.248  1.00 31.65           C
ATOM   2373  O   LEU A 314       6.442  -7.455  39.851  1.00 30.80           O
ATOM   2374  CB  LEU A 314       9.147  -7.891  38.320  1.00 31.16           C
ATOM   2375  CG  LEU A 314       9.831  -7.110  37.188  1.00 32.31           C
ATOM   2376  CD1 LEU A 314      11.012  -6.240  37.615  1.00 32.70           C
ATOM   2377  CD2 LEU A 314      10.253  -8.064  36.088  1.00 32.34           C
ATOM   2378  N   GLU A 315       7.739  -8.748  41.187  1.00 31.71           N
ATOM   2379  CA  GLU A 315       6.640  -9.508  41.779  1.00 32.11           C
ATOM   2380  C   GLU A 315       5.622  -8.613  42.488  1.00 30.93           C
ATOM   2381  O   GLU A 315       5.965  -7.880  43.412  1.00 30.88           O
ATOM   2382  CB  GLU A 315       7.188 -10.543  42.767  1.00 32.75           C
ATOM   2383  CG  GLU A 315       6.463 -11.882  42.745  1.00 36.92           C
ATOM   2384  CD  GLU A 315       4.969 -11.770  43.035  1.00 41.97           C
ATOM   2385  OE1 GLU A 315       4.598 -11.242  44.116  1.00 44.22           O
ATOM   2386  OE2 GLU A 315       4.168 -12.218  42.179  1.00 44.04           O
ATOM   2387  N   GLY A 316       4.371  -8.683  42.043  1.00 30.02           N
ATOM   2388  CA  GLY A 316       3.270  -7.981  42.699  1.00 28.60           C
ATOM   2389  C   GLY A 316       3.060  -6.520  42.324  1.00 27.75           C
ATOM   2390  O   GLY A 316       2.154  -5.877  42.849  1.00 27.73           O
ATOM   2391  N   LEU A 317       3.882  -5.989  41.423  1.00 26.58           N
ATOM   2392  CA  LEU A 317       3.720  -4.605  40.985  1.00 25.52           C
ATOM   2393  C   LEU A 317       2.493  -4.467  40.096  1.00 24.75           C
ATOM   2394  O   LEU A 317       2.205  -5.364  39.304  1.00 24.83           O
ATOM   2395  CB  LEU A 317       4.938  -4.135  40.194  1.00 25.47           C
ATOM   2396  CG  LEU A 317       6.332  -4.123  40.815  1.00 25.00           C
ATOM   2397  CD1 LEU A 317       7.286  -3.496  39.806  1.00 25.95           C
ATOM   2398  CD2 LEU A 317       6.378  -3.381  42.139  1.00 24.46           C
ATOM   2399  N   THR A 318       1.777  -3.347  40.226  1.00 23.43           N
ATOM   2400  CA  THR A 318       0.688  -3.020  39.311  1.00 22.73           C
ATOM   2401  C   THR A 318       1.236  -2.899  37.889  1.00 22.37           C
ATOM   2402  O   THR A 318       2.298  -2.307  37.671  1.00 22.43           O
ATOM   2403  CB  THR A 318      -0.045  -1.710  39.729  1.00 22.77           C
ATOM   2404  OG1 THR A 318      -0.533  -1.851  41.067  1.00 23.12           O
ATOM   2405  CG2 THR A 318      -1.226  -1.417  38.814  1.00 21.96           C
ATOM   2406  N   VAL A 319       0.533  -3.511  36.939  1.00 22.12           N
ATOM   2407  CA  VAL A 319       0.868  -3.387  35.528  1.00 21.63           C
ATOM   2408  C   VAL A 319      -0.210  -2.567  34.832  1.00 22.67           C
ATOM   2409  O   VAL A 319      -1.399  -2.789  35.040  1.00 22.27           O
ATOM   2410  CB  VAL A 319       1.035  -4.750  34.830  1.00 21.73           C
ATOM   2411  CG1 VAL A 319       1.513  -4.554  33.395  1.00 19.11           C
ATOM   2412  CG2 VAL A 319       2.009  -5.640  35.610  1.00 19.85           C
ATOM   2413  N   ARG A 320       0.230  -1.604  34.028  1.00 23.37           N
ATOM   2414  CA  ARG A 320      -0.657  -0.791  33.211  1.00 24.00           C
ATOM   2415  C   ARG A 320      -0.277  -0.910  31.742  1.00 24.82           C
ATOM   2416  O   ARG A 320       0.878  -0.664  31.367  1.00 24.66           O
ATOM   2417  CB  ARG A 320      -0.610   0.671  33.640  1.00 23.57           C
ATOM   2418  CG  ARG A 320      -0.859   0.898  35.106  1.00 22.85           C
ATOM   2419  CD  ARG A 320      -1.106   2.362  35.421  1.00 22.68           C
ATOM   2420  NE  ARG A 320      -1.189   2.545  36.869  1.00 23.11           N
ATOM   2421  CZ  ARG A 320      -2.293   2.353  37.583  1.00 23.11           C
ATOM   2422  NH1 ARG A 320      -3.429   2.012  36.982  1.00 21.14           N
ATOM   2423  NH2 ARG A 320      -2.255   2.502  38.899  1.00 24.56           N
ATOM   2424  N   LYS A 321      -1.262  -1.282  30.923  1.00 25.41           N
ATOM   2425  CA  LYS A 321      -1.116  -1.372  29.477  1.00 26.47           C
ATOM   2426  C   LYS A 321      -1.424  -0.018  28.848  1.00 25.95           C
ATOM   2427  O   LYS A 321      -2.435   0.614  29.182  1.00 25.92           O
ATOM   2428  CB  LYS A 321      -2.099  -2.402  28.897  1.00 26.58           C
ATOM   2429  CG  LYS A 321      -2.139  -3.759  29.584  1.00 29.17           C
ATOM   2430  CD  LYS A 321      -3.192  -4.692  28.906  1.00 28.85           C
ATOM   2431  CE  LYS A 321      -4.597  -4.520  29.527  1.00 33.25           C
ATOM   2432  NZ  LYS A 321      -5.696  -5.097  28.682  1.00 31.18           N
ATOM   2433  N   LEU A 322      -0.559   0.418  27.937  1.00 25.43           N
ATOM   2434  CA  LEU A 322      -0.780   1.637  27.163  1.00 25.24           C
ATOM   2435  C   LEU A 322      -0.530   1.345  25.688  1.00 25.20           C
ATOM   2436  O   LEU A 322       0.616   1.268  25.235  1.00 24.60           O
ATOM   2437  CB  LEU A 322       0.125   2.782  27.649  1.00 25.09           C
ATOM   2438  CG  LEU A 322      -0.072   3.478  29.006  1.00 25.13           C
ATOM   2439  CD1 LEU A 322       0.374   2.624  30.171  1.00 24.73           C
ATOM   2440  CD2 LEU A 322       0.705   4.783  29.025  1.00 25.54           C
ATOM   2441  N   GLN A 323      -1.617   1.163  24.946  1.00 25.27           N
ATOM   2442  CA  GLN A 323      -1.541   0.877  23.515  1.00 25.37           C
ATOM   2443  C   GLN A 323      -1.585   2.165  22.695  1.00 25.35           C
ATOM   2444  O   GLN A 323      -2.604   2.857  22.654  1.00 25.02           O
ATOM   2445  CB  GLN A 323      -2.675  -0.077  23.099  1.00 25.57           C
ATOM   2446  CG  GLN A 323      -2.688  -0.464  21.614  1.00 26.19           C
ATOM   2447  CD  GLN A 323      -1.498  -1.318  21.203  1.00 26.40           C
ATOM   2448  OE1 GLN A 323      -1.288  -2.414  21.729  1.00 29.22           O
ATOM   2449  NE2 GLN A 323      -0.726  -0.829  20.243  1.00 26.49           N
ATOM   2450  N   LEU A 324      -0.461   2.483  22.062  1.00 25.53           N
ATOM   2451  CA  LEU A 324      -0.372   3.600  21.136  1.00 26.23           C
ATOM   2452  C   LEU A 324      -0.912   3.165  19.785  1.00 27.05           C
ATOM   2453  O   LEU A 324      -0.586   2.082  19.300  1.00 26.59           O
ATOM   2454  CB  LEU A 324       1.079   4.080  20.986  1.00 25.82           C
ATOM   2455  CG  LEU A 324       1.912   4.280  22.256  1.00 24.88           C
ATOM   2456  CD1 LEU A 324       3.283   4.816  21.885  1.00 23.70           C
ATOM   2457  CD2 LEU A 324       1.237   5.231  23.234  1.00 23.03           C
ATOM   2458  N   SER A 325      -1.749   4.006  19.186  1.00 28.27           N
ATOM   2459  CA  SER A 325      -2.316   3.714  17.868  1.00 29.71           C
ATOM   2460  C   SER A 325      -2.545   4.981  17.064  1.00 30.80           C
ATOM   2461  O   SER A 325      -2.613   6.077  17.624  1.00 30.49           O
ATOM   2462  CB  SER A 325      -3.619   2.906  17.983  1.00 29.67           C
ATOM   2463  OG  SER A 325      -4.684   3.703  18.485  1.00 29.79           O
ATOM   2464  N   MET A 326      -2.643   4.814  15.744  1.00 32.42           N
ATOM   2465  CA  MET A 326      -2.929   5.911  14.814  1.00 34.57           C
ATOM   2466  C   MET A 326      -4.049   5.462  13.878  1.00 35.10           C
ATOM   2467  O   MET A 326      -4.047   4.320  13.417  1.00 35.17           O
ATOM   2468  CB  MET A 326      -1.675   6.269  13.999  1.00 34.35           C
ATOM   2469  CG  MET A 326      -0.373   6.266  14.813  1.00 35.53           C
ATOM   2470  SD  MET A 326       1.133   6.539  13.861  1.00 37.22           S
ATOM   2471  CE  MET A 326       0.862   8.208  13.260  1.00 36.68           C
ATOM   2472  N   ASP A 327      -5.010   6.345  13.609  1.00 36.24           N
ATOM   2473  CA  ASP A 327      -6.064   6.045  12.641  1.00 37.41           C
ATOM   2474  C   ASP A 327      -5.382   5.625  11.347  1.00 38.09           C
ATOM   2475  O   ASP A 327      -4.505   6.334  10.860  1.00 37.90           O
ATOM   2476  CB  ASP A 327      -6.971   7.261  12.401  1.00 37.61           C
ATOM   2477  CG  ASP A 327      -8.213   6.928  11.547  1.00 38.89           C
ATOM   2478  OD1 ASP A 327      -8.069   6.383  10.432  1.00 39.95           O
ATOM   2479  OD2 ASP A 327      -9.342   7.231  11.987  1.00 39.84           O
ATOM   2480  N   PRO A 328      -5.753   4.448  10.806  1.00 38.99           N
ATOM   2481  CA  PRO A 328      -5.102   3.974   9.582  1.00 39.85           C
ATOM   2482  C   PRO A 328      -5.286   4.938   8.410  1.00 40.91           C
ATOM   2483  O   PRO A 328      -4.426   5.003   7.527  1.00 40.92           O
ATOM   2484  CB  PRO A 328      -5.773   2.622   9.311  1.00 39.97           C
ATOM   2485  CG  PRO A 328      -7.007   2.601  10.144  1.00 39.63           C
ATOM   2486  CD  PRO A 328      -6.767   3.501  11.309  1.00 39.02           C
ATOM   2487  N   MET A 329      -6.379   5.702   8.424  1.00 42.09           N
ATOM   2488  CA  MET A 329      -6.621   6.715   7.400  1.00 44.07           C
ATOM   2489  C   MET A 329      -5.609   7.866   7.495  1.00 43.86           C
ATOM   2490  O   MET A 329      -5.305   8.510   6.491  1.00 43.84           O
ATOM   2491  CB  MET A 329      -8.052   7.250   7.496  1.00 43.84           C
ATOM   2492  CG  MET A 329      -8.715   7.524   6.147  1.00 45.89           C
ATOM   2493  SD  MET A 329     -10.237   8.502   6.303  1.00 47.23           S
ATOM   2494  CE  MET A 329     -11.290   7.430   7.305  1.00 47.29           C
ATOM   2495  N   LEU A 330      -5.099   8.113   8.703  1.00 44.24           N
ATOM   2496  CA  LEU A 330      -4.055   9.116   8.926  1.00 44.72           C
ATOM   2497  C   LEU A 330      -2.716   8.645   8.366  1.00 44.98           C
ATOM   2498  O   LEU A 330      -2.045   9.393   7.661  1.00 44.84           O
ATOM   2499  CB  LEU A 330      -3.904   9.437  10.421  1.00 44.62           C
ATOM   2500  CG  LEU A 330      -3.389  10.805  10.908  1.00 44.70           C
ATOM   2501  CD1 LEU A 330      -2.700  10.641  12.246  1.00 43.38           C
ATOM   2502  CD2 LEU A 330      -2.455  11.521   9.939  1.00 44.34           C
ATOM   2503  N   ASP A 331      -2.331   7.412   8.690  1.00 45.62           N
ATOM   2504  CA  ASP A 331      -1.080   6.835   8.196  1.00 46.67           C
ATOM   2505  C   ASP A 331      -1.001   6.823   6.667  1.00 46.90           C
ATOM   2506  O   ASP A 331       0.020   7.214   6.096  1.00 46.78           O
ATOM   2507  CB  ASP A 331      -0.844   5.428   8.767  1.00 46.89           C
ATOM   2508  CG  ASP A 331       0.009   5.443  10.031  1.00 48.44           C
ATOM   2509  OD1 ASP A 331      -0.222   4.601  10.931  1.00 50.33           O
ATOM   2510  OD2 ASP A 331       0.920   6.295  10.130  1.00 50.37           O
ATOM   2511  N   MET A 332      -2.083   6.388   6.019  1.00 47.10           N
ATOM   2512  CA  MET A 332      -2.136   6.317   4.559  1.00 47.42           C
ATOM   2513  C   MET A 332      -1.989   7.700   3.922  1.00 47.73           C
ATOM   2514  O   MET A 332      -1.098   7.912   3.096  1.00 47.46           O
ATOM   2515  CB  MET A 332      -3.427   5.640   4.098  1.00 47.29           C
ATOM   2516  N   MET A 333      -2.856   8.631   4.326  1.00 48.05           N
ATOM   2517  CA  MET A 333      -2.870   9.991   3.785  1.00 48.78           C
ATOM   2518  C   MET A 333      -1.581  10.757   4.070  1.00 48.73           C
ATOM   2519  O   MET A 333      -1.099  11.503   3.215  1.00 48.32           O
ATOM   2520  CB  MET A 333      -4.057  10.773   4.342  1.00 48.56           C
ATOM   2521  CG  MET A 333      -5.390  10.406   3.740  1.00 49.34           C
ATOM   2522  SD  MET A 333      -6.732  11.352   4.478  1.00 50.51           S
ATOM   2523  CE  MET A 333      -6.429  13.002   3.819  1.00 50.84           C
ATOM   2524  N   GLY A 334      -1.042  10.572   5.277  1.00 49.01           N
ATOM   2525  CA  GLY A 334       0.195  11.220   5.704  1.00 49.38           C
ATOM   2526  C   GLY A 334       1.394  10.761   4.903  1.00 49.79           C
ATOM   2527  O   GLY A 334       2.198  11.581   4.461  1.00 49.63           O
ATOM   2528  N   MET A 335       1.507   9.447   4.718  1.00 50.38           N
ATOM   2529  CA  MET A 335       2.550   8.852   3.881  1.00 51.22           C
ATOM   2530  C   MET A 335       2.359   9.186   2.399  1.00 50.99           C
ATOM   2531  O   MET A 335       3.332   9.289   1.654  1.00 50.98           O
ATOM   2532  CB  MET A 335       2.601   7.338   4.084  1.00 51.17           C
ATOM   2533  CG  MET A 335       3.280   6.934   5.385  1.00 52.24           C
ATOM   2534  SD  MET A 335       2.977   5.249   5.968  1.00 53.26           S
ATOM   2535  CE  MET A 335       3.668   4.272   4.624  1.00 54.04           C
ATOM   2536  N   GLN A 336       1.104   9.361   1.983  1.00 51.00           N
ATOM   2537  CA  GLN A 336       0.789   9.785   0.616  1.00 50.90           C
ATOM   2538  C   GLN A 336       1.264  11.216   0.333  1.00 50.83           C
ATOM   2539  O   GLN A 336       1.906  11.464  -0.690  1.00 50.64           O
ATOM   2540  CB  GLN A 336      -0.708   9.643   0.335  1.00 50.88           C
ATOM   2541  N   MET A 337       0.957  12.147   1.240  1.00 50.81           N
ATOM   2542  CA  MET A 337       1.392  13.543   1.095  1.00 51.20           C
ATOM   2543  C   MET A 337       2.918  13.695   1.206  1.00 50.90           C
ATOM   2544  O   MET A 337       3.498  14.617   0.631  1.00 50.84           O
ATOM   2545  CB  MET A 337       0.671  14.462   2.090  1.00 51.04           C
ATOM   2546  CG  MET A 337       0.728  15.944   1.707  1.00 51.45           C
ATOM   2547  SD  MET A 337       0.418  17.095   3.071  1.00 52.73           S
ATOM   2548  CE  MET A 337       1.297  18.560   2.506  1.00 51.90           C
ATOM   2549  N   LEU A 338       3.557  12.777   1.933  1.00 51.09           N
ATOM   2550  CA  LEU A 338       5.017  12.759   2.081  1.00 51.24           C
ATOM   2551  C   LEU A 338       5.722  12.424   0.762  1.00 51.67           C
ATOM   2552  O   LEU A 338       6.709  13.070   0.406  1.00 51.36           O
ATOM   2553  CB  LEU A 338       5.442  11.782   3.191  1.00 51.06           C
ATOM   2554  CG  LEU A 338       6.900  11.773   3.666  1.00 50.46           C
ATOM   2555  CD1 LEU A 338       7.295  13.082   4.339  1.00 50.11           C
ATOM   2556  CD2 LEU A 338       7.145  10.604   4.600  1.00 50.88           C
ATOM   2557  N   MET A 339       5.211  11.417   0.051  1.00 52.41           N
ATOM   2558  CA  MET A 339       5.741  11.033  -1.270  1.00 53.25           C
ATOM   2559  C   MET A 339       5.450  12.102  -2.326  1.00 53.22           C
ATOM   2560  O   MET A 339       6.309  12.413  -3.158  1.00 53.20           O
ATOM   2561  CB  MET A 339       5.181   9.677  -1.730  1.00 53.69           C
ATOM   2562  CG  MET A 339       5.222   8.557  -0.688  1.00 55.28           C
ATOM   2563  SD  MET A 339       6.854   8.224   0.021  1.00 59.87           S
ATOM   2564  CE  MET A 339       7.652   7.358  -1.340  1.00 59.11           C
ATOM   2565  N   GLU A 340       4.240  12.664  -2.279  1.00 53.41           N
ATOM   2566  CA  GLU A 340       3.841  13.753  -3.177  1.00 53.62           C
ATOM   2567  C   GLU A 340       4.744  14.983  -3.037  1.00 53.80           C
ATOM   2568  O   GLU A 340       4.968  15.707  -4.008  1.00 53.94           O
ATOM   2569  CB  GLU A 340       2.377  14.130  -2.951  1.00 53.45           C
ATOM   2570  N   LYS A 341       5.270  15.199  -1.833  1.00 54.03           N
ATOM   2571  CA  LYS A 341       6.129  16.348  -1.542  1.00 54.29           C
ATOM   2572  C   LYS A 341       7.613  16.091  -1.836  1.00 54.64           C
ATOM   2573  O   LYS A 341       8.287  16.945  -2.419  1.00 54.42           O
ATOM   2574  CB  LYS A 341       5.941  16.791  -0.083  1.00 54.20           C
ATOM   2575  CG  LYS A 341       6.270  18.253   0.184  1.00 54.20           C
ATOM   2576  CD  LYS A 341       5.297  18.850   1.190  1.00 54.46           C
ATOM   2577  CE  LYS A 341       5.034  20.319   0.889  1.00 54.90           C
ATOM   2578  NZ  LYS A 341       3.744  20.790   1.474  1.00 54.87           N
ATOM   2579  N   TYR A 342       8.107  14.915  -1.447  1.00 55.18           N
ATOM   2580  CA  TYR A 342       9.548  14.636  -1.454  1.00 55.88           C
ATOM   2581  C   TYR A 342      10.008  13.537  -2.407  1.00 56.66           C
ATOM   2582  O   TYR A 342      11.110  13.612  -2.944  1.00 56.81           O
ATOM   2583  CB  TYR A 342      10.029  14.289  -0.046  1.00 55.63           C
ATOM   2584  CG  TYR A 342       9.888  15.407   0.954  1.00 55.16           C
ATOM   2585  CD1 TYR A 342      10.835  16.428   1.024  1.00 54.81           C
ATOM   2586  CD2 TYR A 342       8.814  15.435   1.846  1.00 54.67           C
ATOM   2587  CE1 TYR A 342      10.712  17.457   1.953  1.00 54.96           C
ATOM   2588  CE2 TYR A 342       8.681  16.456   2.779  1.00 54.63           C
ATOM   2589  CZ  TYR A 342       9.635  17.462   2.828  1.00 55.02           C
ATOM   2590  OH  TYR A 342       9.508  18.478   3.745  1.00 55.49           O
ATOM   2591  N   GLY A 343       9.184  12.511  -2.593  1.00 57.57           N
ATOM   2592  CA  GLY A 343       9.548  11.383  -3.448  1.00 58.68           C
ATOM   2593  C   GLY A 343      10.149  10.214  -2.685  1.00 59.45           C
ATOM   2594  O   GLY A 343       9.852  10.011  -1.506  1.00 59.64           O
ATOM   2595  N   ASP A 344      11.014   9.462  -3.365  1.00 60.19           N
ATOM   2596  CA  ASP A 344      11.550   8.190  -2.867  1.00 60.69           C
ATOM   2597  C   ASP A 344      12.356   8.277  -1.570  1.00 61.11           C
ATOM   2598  O   ASP A 344      12.260   7.384  -0.720  1.00 61.07           O
ATOM   2599  CB  ASP A 344      12.389   7.515  -3.956  1.00 60.80           C
ATOM   2600  N   GLN A 345      13.135   9.353  -1.429  1.00 61.53           N
ATOM   2603  C   GLN A 345      13.337   9.546   1.046  1.00 62.05           C
ATOM   2604  O   GLN A 345      13.935   9.257   2.086  1.00 61.81           O
ATOM   2601  CA AGLN A 346      14.061   9.500  -0.303  0.50 61.77           C
ATOM   2605  CB AGLN A 346      14.961  10.728  -0.502  0.50 61.73           C
ATOM   2607  CG AGLN A 346      16.176  10.820   0.435  0.50 61.56           C
ATOM   2609  CD AGLN A 346      17.160   9.659   0.301  0.50 61.32           C
ATOM   2611  OE1AGLN A 346      17.666   9.150   1.302  0.50 61.16           O
ATOM   2613  NE2AGLN A 346      17.443   9.247  -0.932  0.50 61.14           N
ATOM   2615  N   ALA A 347      12.046   9.878   1.015  1.00 62.76           N
ATOM   2616  CA  ALA A 347      11.197   9.917   2.211  1.00 63.71           C
ATOM   2617  C   ALA A 347      11.062   8.564   2.921  1.00 64.44           C
ATOM   2618  O   ALA A 347      10.625   8.501   4.075  1.00 64.36           O
ATOM   2619  CB  ALA A 347       9.823  10.470   1.858  1.00 63.51           C
ATOM   2620  N   MET A 348      11.450   7.495   2.229  1.00 65.47           N
ATOM   2621  CA  MET A 348      11.320   6.132   2.742  1.00 66.43           C
ATOM   2622  C   MET A 348      12.665   5.426   2.977  1.00 66.81           C
ATOM   2623  O   MET A 348      12.700   4.222   3.249  1.00 66.92           O
ATOM   2624  CB  MET A 348      10.427   5.302   1.806  1.00 66.68           C
ATOM   2625  CG  MET A 348       8.943   5.675   1.847  1.00 67.49           C
ATOM   2626  SD  MET A 348       8.171   5.465   3.474  1.00 69.45           S
ATOM   2627  CE  MET A 348       8.244   3.683   3.689  1.00 69.37           C
ATOM   2628  N   ALA A 349      13.762   6.177   2.882  1.00 67.30           N
ATOM   2629  CA  ALA A 349      15.104   5.642   3.133  1.00 67.82           C
ATOM   2630  C   ALA A 349      15.239   5.062   4.545  1.00 68.27           C
ATOM   2631  O   ALA A 349      14.798   5.671   5.525  1.00 68.32           O
ATOM   2632  CB  ALA A 349      16.156   6.711   2.892  1.00 67.75           C
ATOM   2633  N   GLY A 350      15.836   3.874   4.635  1.00 68.74           N
ATOM   2634  CA  GLY A 350      15.992   3.174   5.911  1.00 69.29           C
ATOM   2635  C   GLY A 350      14.747   2.418   6.348  1.00 69.71           C
ATOM   2636  O   GLY A 350      14.793   1.637   7.301  1.00 69.75           O
ATOM   2637  N   MET A 351      13.636   2.650   5.649  1.00 70.15           N
ATOM   2638  CA  MET A 351      12.346   2.033   5.978  1.00 70.51           C
ATOM   2639  C   MET A 351      12.019   0.876   5.029  1.00 70.78           C
ATOM   2640  O   MET A 351      12.148   1.011   3.808  1.00 70.84           O
ATOM   2641  CB  MET A 351      11.228   3.086   5.954  1.00 70.49           C
ATOM   2642  CG  MET A 351      11.402   4.235   6.960  1.00 70.47           C
ATOM   2643  SD  MET A 351      10.492   4.029   8.513  1.00 70.29           S
ATOM   2644  CE  MET A 351      11.403   2.719   9.335  1.00 70.32           C
ATOM   2645  N   ASP A 352      11.601  -0.256   5.597  1.00 71.02           N
ATOM   2646  CA  ASP A 352      11.292  -1.454   4.808  1.00 71.28           C
ATOM   2647  C   ASP A 352       9.783  -1.722   4.722  1.00 71.35           C
ATOM   2648  O   ASP A 352       9.331  -2.592   3.969  1.00 71.31           O
ATOM   2649  CB  ASP A 352      12.039  -2.682   5.362  1.00 71.35           C
ATOM   2650  CG  ASP A 352      11.581  -3.076   6.766  1.00 71.47           C
ATOM   2651  OD1 ASP A 352      11.113  -2.194   7.522  1.00 71.22           O
ATOM   2652  OD2 ASP A 352      11.696  -4.274   7.111  1.00 71.27           O
ATOM   2653  N   PHE A 353     -11.847  14.134   6.560  1.00 49.41           N
ATOM   2654  CA  PHE A 353     -11.159  13.374   7.605  1.00 49.38           C
ATOM   2655  C   PHE A 353     -10.515  14.313   8.627  1.00 48.96           C
ATOM   2656  O   PHE A 353      -9.637  15.122   8.289  1.00 49.05           O
ATOM   2657  CB  PHE A 353     -10.126  12.408   6.986  1.00 49.76           C
ATOM   2658  CG  PHE A 353      -9.171  11.785   7.990  1.00 50.35           C
ATOM   2659  CD1 PHE A 353      -9.618  10.844   8.919  1.00 50.79           C
ATOM   2660  CD2 PHE A 353      -7.819  12.133   7.989  1.00 50.61           C
ATOM   2661  CE1 PHE A 353      -8.735  10.269   9.836  1.00 51.05           C
ATOM   2662  CE2 PHE A 353      -6.931  11.563   8.902  1.00 50.47           C
ATOM   2663  CZ  PHE A 353      -7.390  10.631   9.825  1.00 50.21           C
ATOM   2664  N   ASP A 354     -10.971  14.212   9.874  1.00 48.39           N
ATOM   2665  CA  ASP A 354     -10.434  15.042  10.950  1.00 47.57           C
ATOM   2666  C   ASP A 354      -9.251  14.364  11.630  1.00 46.46           C
ATOM   2667  O   ASP A 354      -9.423  13.462  12.460  1.00 46.68           O
ATOM   2668  CB  ASP A 354     -11.508  15.387  11.983  1.00 47.93           C
ATOM   2669  CG  ASP A 354     -10.976  16.275  13.096  1.00 48.75           C
ATOM   2670  OD1 ASP A 354     -11.273  15.996  14.277  1.00 50.23           O
ATOM   2671  OD2 ASP A 354     -10.247  17.244  12.786  1.00 50.32           O
ATOM   2672  N   PHE A 355      -8.053  14.816  11.269  1.00 44.84           N
ATOM   2673  CA  PHE A 355      -6.809  14.254  11.780  1.00 42.93           C
ATOM   2674  C   PHE A 355      -6.467  14.758  13.189  1.00 42.00           C
ATOM   2675  O   PHE A 355      -5.503  14.286  13.795  1.00 41.48           O
ATOM   2676  CB  PHE A 355      -5.664  14.556  10.809  1.00 42.79           C
ATOM   2677  CG  PHE A 355      -5.428  16.028  10.582  1.00 42.51           C
ATOM   2678  CD1 PHE A 355      -6.045  16.689   9.525  1.00 42.41           C
ATOM   2679  CD2 PHE A 355      -4.587  16.753  11.425  1.00 41.81           C
ATOM   2680  CE1 PHE A 355      -5.833  18.052   9.311  1.00 42.66           C
ATOM   2681  CE2 PHE A 355      -4.368  18.107  11.222  1.00 41.82           C
ATOM   2682  CZ  PHE A 355      -4.993  18.762  10.161  1.00 42.59           C
ATOM   2683  N   HIS A 356      -7.264  15.701  13.699  1.00 40.65           N
ATOM   2684  CA  HIS A 356      -6.995  16.364  14.982  1.00 39.63           C
ATOM   2685  C   HIS A 356      -7.154  15.474  16.213  1.00 38.59           C
ATOM   2686  O   HIS A 356      -6.673  15.818  17.295  1.00 38.19           O
ATOM   2687  CB  HIS A 356      -7.841  17.633  15.131  1.00 39.71           C
ATOM   2688  CG  HIS A 356      -7.291  18.812  14.391  1.00 40.58           C
ATOM   2689  ND1 HIS A 356      -7.771  19.212  13.161  1.00 41.01           N
ATOM   2690  CD2 HIS A 356      -6.293  19.673  14.703  1.00 40.95           C
ATOM   2691  CE1 HIS A 356      -7.095  20.271  12.750  1.00 41.14           C
ATOM   2692  NE2 HIS A 356      -6.190  20.569  13.666  1.00 41.35           N
ATOM   2693  N   HIS A 357      -7.816  14.329  16.036  1.00 37.24           N
ATOM   2694  CA  HIS A 357      -7.997  13.347  17.107  1.00 35.98           C
ATOM   2695  C   HIS A 357      -7.701  11.922  16.645  1.00 34.60           C
ATOM   2696  O   HIS A 357      -8.256  10.954  17.185  1.00 34.97           O
ATOM   2697  CB  HIS A 357      -9.403  13.465  17.703  1.00 36.40           C
ATOM   2698  CG  HIS A 357      -9.658  14.782  18.366  1.00 37.76           C
ATOM   2699  ND1 HIS A 357     -10.188  15.865  17.694  1.00 38.95           N
ATOM   2700  CD2 HIS A 357      -9.425  15.202  19.633  1.00 38.43           C
ATOM   2701  CE1 HIS A 357     -10.282  16.891  18.521  1.00 39.37           C
ATOM   2702  NE2 HIS A 357      -9.827  16.514  19.704  1.00 40.30           N
ATOM   2703  N   ALA A 358      -6.793  11.804  15.678  1.00 32.59           N
ATOM   2704  CA  ALA A 358      -6.513  10.535  14.997  1.00 31.25           C
ATOM   2705  C   ALA A 358      -5.447   9.655  15.674  1.00 30.29           C
ATOM   2706  O   ALA A 358      -5.348   8.454  15.380  1.00 29.54           O
ATOM   2707  CB  ALA A 358      -6.144  10.798  13.542  1.00 31.11           C
ATOM   2708  N   ASN A 359      -4.657  10.268  16.562  1.00 28.73           N
ATOM   2709  CA  ASN A 359      -3.623   9.577  17.334  1.00 27.39           C
ATOM   2710  C   ASN A 359      -4.140   9.303  18.740  1.00 26.45           C
ATOM   2711  O   ASN A 359      -4.769  10.161  19.353  1.00 25.35           O
ATOM   2712  CB  ASN A 359      -2.333  10.410  17.370  1.00 27.27           C
ATOM   2713  CG  ASN A 359      -1.647  10.485  16.009  1.00 27.21           C
ATOM   2714  OD1 ASN A 359      -1.301   9.467  15.426  1.00 28.63           O
ATOM   2715  ND2 ASN A 359      -1.457  11.690  15.501  1.00 27.43           N
ATOM   2716  N   LYS A 360      -3.891   8.098  19.249  1.00 26.10           N
ATOM   2717  CA  LYS A 360      -4.601   7.634  20.444  1.00 26.34           C
ATOM   2718  C   LYS A 360      -3.748   6.787  21.371  1.00 25.76           C
ATOM   2719  O   LYS A 360      -2.717   6.249  20.970  1.00 25.95           O
ATOM   2720  CB  LYS A 360      -5.857   6.838  20.041  1.00 26.24           C
ATOM   2721  CG  LYS A 360      -6.625   7.437  18.856  1.00 26.95           C
ATOM   2722  CD  LYS A 360      -7.910   6.686  18.567  1.00 28.20           C
ATOM   2723  CE  LYS A 360      -8.334   6.924  17.116  1.00 33.33           C
ATOM   2724  NZ  LYS A 360      -9.771   6.576  16.853  1.00 35.32           N
ATOM   2725  N   ILE A 361      -4.185   6.696  22.621  1.00 25.26           N
ATOM   2726  CA  ILE A 361      -3.660   5.710  23.568  1.00 25.04           C
ATOM   2727  C   ILE A 361      -4.845   4.972  24.175  1.00 25.50           C
ATOM   2728  O   ILE A 361      -5.807   5.602  24.632  1.00 25.52           O
ATOM   2729  CB  ILE A 361      -2.808   6.335  24.707  1.00 24.43           C
ATOM   2730  CG1 ILE A 361      -1.703   7.242  24.145  1.00 24.40           C
ATOM   2731  CG2 ILE A 361      -2.238   5.229  25.602  1.00 24.20           C
ATOM   2732  CD1 ILE A 361      -0.896   7.982  25.213  1.00 23.87           C
ATOM   2733  N   ASN A 362      -4.766   3.640  24.178  1.00 25.99           N
ATOM   2734  CA  ASN A 362      -5.874   2.772  24.596  1.00 26.18           C
ATOM   2735  C   ASN A 362      -7.196   3.137  23.912  1.00 26.66           C
ATOM   2736  O   ASN A 362      -8.241   3.175  24.549  1.00 26.48           O
ATOM   2737  CB  ASN A 362      -6.022   2.751  26.123  1.00 25.87           C
ATOM   2738  CG  ASN A 362      -4.833   2.103  26.826  1.00 26.33           C
ATOM   2739  OD1 ASN A 362      -4.080   1.342  26.233  1.00 26.26           O
ATOM   2740  ND2 ASN A 362      -4.680   2.397  28.102  1.00 26.74           N
ATOM   2741  N   GLY A 363      -7.120   3.413  22.611  1.00 27.59           N
ATOM   2742  CA  GLY A 363      -8.284   3.724  21.781  1.00 28.94           C
ATOM   2743  C   GLY A 363      -8.907   5.089  22.001  1.00 29.99           C
ATOM   2744  O   GLY A 363     -10.041   5.336  21.572  1.00 30.20           O
ATOM   2745  N   GLN A 364      -8.174   5.978  22.668  1.00 30.54           N
ATOM   2746  CA  GLN A 364      -8.695   7.290  23.015  1.00 31.44           C
ATOM   2747  C   GLN A 364      -7.710   8.420  22.718  1.00 31.09           C
ATOM   2748  O   GLN A 364      -6.569   8.383  23.169  1.00 30.82           O
ATOM   2749  CB  GLN A 364      -9.116   7.325  24.489  1.00 31.92           C
ATOM   2750  CG  GLN A 364     -10.556   6.880  24.739  1.00 35.45           C
ATOM   2751  CD  GLN A 364     -11.590   7.801  24.076  1.00 39.21           C
ATOM   2752  OE1 GLN A 364     -12.105   8.727  24.708  1.00 40.83           O
ATOM   2753  NE2 GLN A 364     -11.883   7.554  22.795  1.00 40.66           N
ATOM   2754  N   ALA A 365      -8.157   9.407  21.944  1.00 30.83           N
ATOM   2755  CA  ALA A 365      -7.413  10.666  21.780  1.00 31.27           C
ATOM   2756  C   ALA A 365      -7.506  11.450  23.086  1.00 31.40           C
ATOM   2757  O   ALA A 365      -8.537  11.400  23.756  1.00 31.79           O
ATOM   2758  CB  ALA A 365      -7.989  11.486  20.628  1.00 31.06           C
ATOM   2759  N   PHE A 366      -6.443  12.166  23.447  1.00 31.74           N
ATOM   2760  CA  PHE A 366      -6.379  12.876  24.730  1.00 32.40           C
ATOM   2761  C   PHE A 366      -7.678  13.601  25.126  1.00 33.41           C
ATOM   2762  O   PHE A 366      -8.233  14.355  24.335  1.00 33.54           O
ATOM   2763  CB  PHE A 366      -5.204  13.865  24.732  1.00 32.01           C
ATOM   2764  CG  PHE A 366      -5.114  14.716  25.980  1.00 30.51           C
ATOM   2765  CD1 PHE A 366      -4.881  14.134  27.229  1.00 28.71           C
ATOM   2766  CD2 PHE A 366      -5.240  16.101  25.899  1.00 29.69           C
ATOM   2767  CE1 PHE A 366      -4.793  14.918  28.378  1.00 28.41           C
ATOM   2768  CE2 PHE A 366      -5.150  16.899  27.042  1.00 28.51           C
ATOM   2769  CZ  PHE A 366      -4.920  16.306  28.286  1.00 29.38           C
ATOM   2770  N   ASP A 367      -8.145  13.353  26.348  1.00 34.63           N
ATOM   2771  CA  ASP A 367      -9.284  14.067  26.928  1.00 36.30           C
ATOM   2772  C   ASP A 367      -8.816  14.777  28.192  1.00 37.04           C
ATOM   2773  O   ASP A 367      -8.506  14.136  29.213  1.00 37.10           O
ATOM   2774  CB  ASP A 367     -10.439  13.108  27.253  1.00 36.93           C
ATOM   2775  CG  ASP A 367     -11.723  13.835  27.716  1.00 38.47           C
ATOM   2776  OD1 ASP A 367     -11.696  15.053  28.034  1.00 39.05           O
ATOM   2777  OD2 ASP A 367     -12.777  13.161  27.763  1.00 40.49           O
ATOM   2778  N   MET A 368      -8.770  16.105  28.117  1.00 37.76           N
ATOM   2779  CA  MET A 368      -8.272  16.927  29.214  1.00 39.07           C
ATOM   2780  C   MET A 368      -9.148  16.852  30.471  1.00 38.86           C
ATOM   2781  O   MET A 368      -8.685  17.147  31.577  1.00 38.62           O
ATOM   2782  CB  MET A 368      -8.100  18.379  28.761  1.00 38.87           C
ATOM   2783  CG  MET A 368      -7.014  19.130  29.523  1.00 40.49           C
ATOM   2784  SD  MET A 368      -6.662  20.750  28.813  1.00 41.39           S
ATOM   2785  CE  MET A 368      -8.000  21.720  29.520  1.00 43.53           C
ATOM   2786  N   ASN A 369     -10.401  16.442  30.304  1.00 38.88           N
ATOM   2787  CA  ASN A 369     -11.307  16.349  31.441  1.00 39.22           C
ATOM   2788  C   ASN A 369     -11.500  14.920  31.943  1.00 39.18           C
ATOM   2789  O   ASN A 369     -12.319  14.663  32.838  1.00 39.26           O
ATOM   2790  CB  ASN A 369     -12.642  17.030  31.118  1.00 39.53           C
ATOM   2791  CG  ASN A 369     -12.499  18.540  30.941  1.00 40.29           C
ATOM   2792  OD1 ASN A 369     -12.674  19.066  29.838  1.00 41.39           O
ATOM   2793  ND2 ASN A 369     -12.154  19.237  32.022  1.00 40.59           N
ATOM   2794  N   LYS A 370     -10.718  13.995  31.387  1.00 38.48           N
ATOM   2795  CA  LYS A 370     -10.854  12.584  31.728  1.00 38.08           C
ATOM   2796  C   LYS A 370      -9.500  11.896  31.978  1.00 37.08           C
ATOM   2797  O   LYS A 370      -8.929  11.280  31.062  1.00 37.29           O
ATOM   2798  CB  LYS A 370     -11.672  11.856  30.646  1.00 38.54           C
ATOM   2799  CG  LYS A 370     -12.275  10.526  31.092  1.00 40.33           C
ATOM   2800  CD  LYS A 370     -13.294  10.700  32.201  1.00 42.47           C
ATOM   2801  CE  LYS A 370     -13.555   9.372  32.900  1.00 44.37           C
ATOM   2802  NZ  LYS A 370     -14.146   9.568  34.252  1.00 45.40           N
ATOM   2803  N   PRO A 371      -8.977  11.998  33.221  1.00 35.97           N
ATOM   2804  CA  PRO A 371      -7.766  11.239  33.540  1.00 34.85           C
ATOM   2805  C   PRO A 371      -8.053   9.762  33.322  1.00 33.99           C
ATOM   2806  O   PRO A 371      -9.150   9.296  33.648  1.00 33.48           O
ATOM   2807  CB  PRO A 371      -7.548  11.530  35.025  1.00 34.58           C
ATOM   2808  CG  PRO A 371      -8.213  12.843  35.247  1.00 35.67           C
ATOM   2809  CD  PRO A 371      -9.439  12.784  34.380  1.00 35.95           C
ATOM   2810  N   MET A 372      -7.089   9.047  32.744  1.00 32.90           N
ATOM   2811  CA  MET A 372      -7.313   7.668  32.338  1.00 32.16           C
ATOM   2812  C   MET A 372      -7.300   6.713  33.535  1.00 30.52           C
ATOM   2813  O   MET A 372      -7.991   5.684  33.518  1.00 30.53           O
ATOM   2814  CB  MET A 372      -6.310   7.243  31.267  1.00 32.00           C
ATOM   2815  CG  MET A 372      -6.695   5.967  30.540  1.00 33.17           C
ATOM   2816  SD  MET A 372      -5.618   5.590  29.147  1.00 34.36           S
ATOM   2817  CE  MET A 372      -6.356   6.619  27.867  1.00 34.17           C
ATOM   2818  N   PHE A 373      -6.530   7.071  34.566  1.00 28.21           N
ATOM   2819  CA  PHE A 373      -6.395   6.270  35.794  1.00 26.05           C
ATOM   2820  C   PHE A 373      -5.728   7.076  36.902  1.00 24.83           C
ATOM   2821  O   PHE A 373      -5.174   8.145  36.656  1.00 24.29           O
ATOM   2822  CB  PHE A 373      -5.583   4.975  35.550  1.00 25.68           C
ATOM   2823  CG  PHE A 373      -4.246   5.204  34.879  1.00 24.32           C
ATOM   2824  CD1 PHE A 373      -3.143   5.645  35.610  1.00 23.77           C
ATOM   2825  CD2 PHE A 373      -4.093   4.970  33.518  1.00 23.94           C
ATOM   2826  CE1 PHE A 373      -1.912   5.861  34.994  1.00 23.17           C
ATOM   2827  CE2 PHE A 373      -2.861   5.176  32.894  1.00 24.21           C
ATOM   2828  CZ  PHE A 373      -1.770   5.634  33.639  1.00 23.32           C
ATOM   2829  N   ALA A 374      -5.792   6.542  38.119  1.00 23.85           N
ATOM   2830  CA  ALA A 374      -4.999   7.015  39.231  1.00 23.23           C
ATOM   2831  C   ALA A 374      -3.814   6.066  39.428  1.00 22.97           C
ATOM   2832  O   ALA A 374      -3.994   4.868  39.632  1.00 23.52           O
ATOM   2833  CB  ALA A 374      -5.859   7.098  40.512  1.00 23.42           C
ATOM   2834  N   ALA A 375      -2.602   6.598  39.330  1.00 22.52           N
ATOM   2835  CA  ALA A 375      -1.399   5.835  39.663  1.00 21.98           C
ATOM   2836  C   ALA A 375      -1.153   5.929  41.175  1.00 21.40           C
ATOM   2837  O   ALA A 375      -1.561   6.901  41.805  1.00 21.34           O
ATOM   2838  CB  ALA A 375      -0.193   6.366  38.883  1.00 21.49           C
ATOM   2839  N   ALA A 376      -0.496   4.918  41.744  1.00 20.76           N
ATOM   2840  CA  ALA A 376      -0.095   4.934  43.151  1.00 20.43           C
ATOM   2841  C   ALA A 376       0.946   6.011  43.440  1.00 20.51           C
ATOM   2842  O   ALA A 376       1.692   6.424  42.545  1.00 20.03           O
ATOM   2843  CB  ALA A 376       0.426   3.560  43.578  1.00 20.31           C
ATOM   2844  N   LYS A 377       0.975   6.478  44.691  1.00 20.56           N
ATOM   2845  CA  LYS A 377       2.034   7.359  45.163  1.00 20.62           C
ATOM   2846  C   LYS A 377       3.098   6.547  45.897  1.00 20.40           C
ATOM   2847  O   LYS A 377       2.764   5.706  46.741  1.00 19.96           O
ATOM   2848  CB  LYS A 377       1.479   8.425  46.118  1.00 20.87           C
ATOM   2849  CG  LYS A 377       2.461   9.563  46.328  1.00 22.01           C
ATOM   2850  CD  LYS A 377       2.074  10.429  47.496  1.00 23.68           C
ATOM   2851  CE  LYS A 377       3.130  11.484  47.771  1.00 22.45           C
ATOM   2852  NZ  LYS A 377       2.542  12.587  48.564  1.00 23.77           N
ATOM   2853  N   GLY A 378       4.365   6.792  45.562  1.00 20.33           N
ATOM   2854  CA  GLY A 378       5.497   6.228  46.307  1.00 20.29           C
ATOM   2855  C   GLY A 378       5.644   4.721  46.217  1.00 20.68           C
ATOM   2856  O   GLY A 378       6.248   4.090  47.092  1.00 20.13           O
ATOM   2857  N   GLN A 379       5.100   4.149  45.143  1.00 20.27           N
ATOM   2858  CA  GLN A 379       5.142   2.713  44.905  1.00 20.91           C
ATOM   2859  C   GLN A 379       5.458   2.475  43.438  1.00 20.90           C
ATOM   2860  O   GLN A 379       4.813   3.062  42.574  1.00 21.01           O
ATOM   2861  CB  GLN A 379       3.791   2.081  45.264  1.00 20.33           C
ATOM   2862  CG  GLN A 379       3.403   2.298  46.723  1.00 20.48           C
ATOM   2863  CD  GLN A 379       2.029   1.745  47.066  1.00 21.28           C
ATOM   2864  OE1 GLN A 379       1.365   1.138  46.227  1.00 20.95           O
ATOM   2865  NE2 GLN A 379       1.600   1.957  48.311  1.00 20.08           N
ATOM   2866  N   TYR A 380       6.461   1.637  43.164  1.00 20.64           N
ATOM   2867  CA  TYR A 380       6.800   1.293  41.783  1.00 21.02           C
ATOM   2868  C   TYR A 380       5.616   0.622  41.085  1.00 20.80           C
ATOM   2869  O   TYR A 380       4.916  -0.207  41.679  1.00 20.43           O
ATOM   2870  CB  TYR A 380       8.071   0.421  41.701  1.00 21.75           C
ATOM   2871  CG  TYR A 380       9.383   1.207  41.715  1.00 22.06           C
ATOM   2872  CD1 TYR A 380       9.811   1.909  40.587  1.00 23.35           C
ATOM   2873  CD2 TYR A 380      10.204   1.223  42.847  1.00 23.68           C
ATOM   2874  CE1 TYR A 380      11.020   2.634  40.588  1.00 23.29           C
ATOM   2875  CE2 TYR A 380      11.413   1.943  42.860  1.00 22.69           C
ATOM   2876  CZ  TYR A 380      11.811   2.643  41.720  1.00 23.61           C
ATOM   2877  OH  TYR A 380      12.997   3.363  41.719  1.00 24.25           O
ATOM   2878  N   GLU A 381       5.383   1.028  39.841  1.00 19.96           N
ATOM   2879  CA  GLU A 381       4.456   0.360  38.941  1.00 19.75           C
ATOM   2880  C   GLU A 381       5.214  -0.067  37.682  1.00 19.93           C
ATOM   2881  O   GLU A 381       6.258   0.495  37.356  1.00 19.60           O
ATOM   2882  CB  GLU A 381       3.304   1.296  38.558  1.00 19.65           C
ATOM   2883  CG  GLU A 381       2.432   1.751  39.727  1.00 18.94           C
ATOM   2884  CD  GLU A 381       1.198   2.542  39.291  1.00 19.79           C
ATOM   2885  OE1 GLU A 381       1.099   2.965  38.127  1.00 18.94           O
ATOM   2886  OE2 GLU A 381       0.306   2.735  40.124  1.00 21.95           O
ATOM   2887  N   ARG A 382       4.691  -1.066  36.988  1.00 19.71           N
ATOM   2888  CA  ARG A 382       5.232  -1.471  35.701  1.00 19.98           C
ATOM   2889  C   ARG A 382       4.280  -1.057  34.589  1.00 19.66           C
ATOM   2890  O   ARG A 382       3.164  -1.594  34.492  1.00 19.99           O
ATOM   2891  CB  ARG A 382       5.429  -2.985  35.644  1.00 19.75           C
ATOM   2892  CG  ARG A 382       6.817  -3.388  35.171  1.00 22.61           C
ATOM   2893  CD  ARG A 382       6.829  -4.571  34.235  1.00 23.70           C
ATOM   2894  NE  ARG A 382       6.013  -5.684  34.708  1.00 24.05           N
ATOM   2895  CZ  ARG A 382       5.280  -6.442  33.899  1.00 25.20           C
ATOM   2896  NH1 ARG A 382       5.276  -6.193  32.592  1.00 25.59           N
ATOM   2897  NH2 ARG A 382       4.552  -7.448  34.388  1.00 23.72           N
ATOM   2898  N   TRP A 383       4.714  -0.116  33.754  1.00 19.16           N
ATOM   2899  CA  TRP A 383       3.917   0.340  32.614  1.00 19.35           C
ATOM   2900  C   TRP A 383       4.440  -0.285  31.326  1.00 19.34           C
ATOM   2901  O   TRP A 383       5.655  -0.288  31.045  1.00 18.43           O
ATOM   2902  CB  TRP A 383       3.899   1.869  32.494  1.00 18.76           C
ATOM   2903  CG  TRP A 383       3.197   2.623  33.613  1.00 18.64           C
ATOM   2904  CD1 TRP A 383       2.950   2.185  34.889  1.00 19.03           C
ATOM   2905  CD2 TRP A 383       2.717   3.976  33.558  1.00 18.87           C
ATOM   2906  NE1 TRP A 383       2.315   3.168  35.616  1.00 18.11           N
ATOM   2907  CE2 TRP A 383       2.172   4.281  34.829  1.00 18.87           C
ATOM   2908  CE3 TRP A 383       2.689   4.960  32.551  1.00 19.17           C
ATOM   2909  CZ2 TRP A 383       1.598   5.528  35.123  1.00 18.08           C
ATOM   2910  CZ3 TRP A 383       2.124   6.207  32.843  1.00 19.14           C
ATOM   2911  CH2 TRP A 383       1.578   6.472  34.121  1.00 19.47           C
ATOM   2912  N   VAL A 384       3.512  -0.830  30.559  1.00 19.24           N
ATOM   2913  CA  VAL A 384       3.851  -1.557  29.350  1.00 20.05           C
ATOM   2914  C   VAL A 384       3.276  -0.757  28.193  1.00 19.89           C
ATOM   2915  O   VAL A 384       2.056  -0.592  28.080  1.00 20.03           O
ATOM   2916  CB  VAL A 384       3.315  -3.019  29.404  1.00 20.84           C
ATOM   2917  CG1 VAL A 384       3.703  -3.792  28.173  1.00 21.38           C
ATOM   2918  CG2 VAL A 384       3.842  -3.724  30.648  1.00 21.79           C
ATOM   2919  N   ILE A 385       4.163  -0.218  27.361  1.00 19.50           N
ATOM   2920  CA  ILE A 385       3.750   0.692  26.294  1.00 19.36           C
ATOM   2921  C   ILE A 385       4.037   0.058  24.940  1.00 19.63           C
ATOM   2922  O   ILE A 385       5.171  -0.313  24.633  1.00 18.82           O
ATOM   2923  CB  ILE A 385       4.403   2.112  26.406  1.00 19.64           C
ATOM   2924  CG1 ILE A 385       4.349   2.645  27.855  1.00 18.43           C
ATOM   2925  CG2 ILE A 385       3.738   3.091  25.424  1.00 18.20           C
ATOM   2926  CD1 ILE A 385       5.712   2.615  28.590  1.00 18.69           C
ATOM   2927  N   SER A 386       2.991  -0.072  24.137  1.00 19.62           N
ATOM   2928  CA  SER A 386       3.095  -0.807  22.893  1.00 20.25           C
ATOM   2929  C   SER A 386       2.808   0.061  21.675  1.00 20.37           C
ATOM   2930  O   SER A 386       1.828   0.821  21.645  1.00 20.09           O
ATOM   2931  CB  SER A 386       2.181  -2.030  22.933  1.00 20.08           C
ATOM   2932  OG  SER A 386       2.274  -2.769  21.730  1.00 21.73           O
ATOM   2933  N   GLY A 387       3.680  -0.075  20.683  1.00 20.44           N
ATOM   2934  CA  GLY A 387       3.520   0.539  19.371  1.00 21.80           C
ATOM   2935  C   GLY A 387       3.235  -0.500  18.299  1.00 23.03           C
ATOM   2936  O   GLY A 387       3.333  -0.210  17.109  1.00 22.95           O
ATOM   2937  N   VAL A 388       2.901  -1.718  18.727  1.00 24.70           N
ATOM   2938  CA  VAL A 388       2.557  -2.799  17.810  1.00 26.15           C
ATOM   2939  C   VAL A 388       1.348  -2.350  16.991  1.00 27.16           C
ATOM   2940  O   VAL A 388       0.376  -1.829  17.536  1.00 27.46           O
ATOM   2941  CB  VAL A 388       2.282  -4.139  18.551  1.00 26.42           C
ATOM   2942  CG1 VAL A 388       1.682  -5.187  17.592  1.00 26.29           C
ATOM   2943  CG2 VAL A 388       3.573  -4.680  19.182  1.00 25.38           C
ATOM   2944  N   GLY A 389       1.436  -2.506  15.676  1.00 28.50           N
ATOM   2945  CA  GLY A 389       0.355  -2.068  14.803  1.00 29.75           C
ATOM   2946  C   GLY A 389       0.670  -0.837  13.984  1.00 30.68           C
ATOM   2947  O   GLY A 389       0.001  -0.581  12.986  1.00 30.85           O
ATOM   2948  N   ASP A 390       1.667  -0.052  14.397  1.00 31.43           N
ATOM   2949  CA  ASP A 390       2.153   1.024  13.524  1.00 32.21           C
ATOM   2950  C   ASP A 390       3.665   1.165  13.472  1.00 31.87           C
ATOM   2951  O   ASP A 390       4.389   0.662  14.335  1.00 32.29           O
ATOM   2952  CB  ASP A 390       1.470   2.366  13.792  1.00 32.88           C
ATOM   2953  CG  ASP A 390       1.911   2.986  15.072  1.00 33.99           C
ATOM   2954  OD1 ASP A 390       2.717   3.935  15.012  1.00 34.48           O
ATOM   2955  OD2 ASP A 390       1.451   2.513  16.132  1.00 37.06           O
ATOM   2956  N   MET A 391       4.119   1.860  12.436  1.00 31.22           N
ATOM   2957  CA  MET A 391       5.522   1.872  12.059  1.00 30.85           C
ATOM   2958  C   MET A 391       6.228   3.167  12.426  1.00 30.02           C
ATOM   2959  O   MET A 391       7.410   3.328  12.111  1.00 30.55           O
ATOM   2960  CB  MET A 391       5.655   1.604  10.561  1.00 30.98           C
ATOM   2961  N   MET A 392       5.517   4.079  13.088  1.00 28.52           N
ATOM   2962  CA  MET A 392       6.107   5.362  13.483  1.00 27.17           C
ATOM   2963  C   MET A 392       6.908   5.274  14.790  1.00 25.55           C
ATOM   2964  O   MET A 392       6.715   4.368  15.601  1.00 24.89           O
ATOM   2965  CB  MET A 392       5.046   6.470  13.575  1.00 27.55           C
ATOM   2966  CG  MET A 392       4.152   6.612  12.349  1.00 30.12           C
ATOM   2967  SD  MET A 392       4.993   6.697  10.755  1.00 36.14           S
ATOM   2968  CE  MET A 392       5.613   8.361  10.810  1.00 36.69           C
ATOM   2969  N   LEU A 393       7.831   6.214  14.957  1.00 24.03           N
ATOM   2970  CA  LEU A 393       8.625   6.311  16.161  1.00 22.46           C
ATOM   2971  C   LEU A 393       7.860   7.111  17.226  1.00 21.09           C
ATOM   2972  O   LEU A 393       7.311   8.182  16.942  1.00 20.69           O
ATOM   2973  CB  LEU A 393       9.987   6.944  15.840  1.00 22.84           C
ATOM   2974  CG  LEU A 393      10.856   7.393  17.015  1.00 22.98           C
ATOM   2975  CD1 LEU A 393      11.439   6.192  17.771  1.00 22.77           C
ATOM   2976  CD2 LEU A 393      11.948   8.305  16.495  1.00 23.34           C
ATOM   2977  N   HIS A 394       7.805   6.565  18.439  1.00 19.94           N
ATOM   2978  CA  HIS A 394       7.143   7.211  19.576  1.00 18.96           C
ATOM   2979  C   HIS A 394       8.053   7.264  20.810  1.00 18.33           C
ATOM   2980  O   HIS A 394       8.097   6.304  21.576  1.00 18.02           O
ATOM   2981  CB  HIS A 394       5.844   6.482  19.950  1.00 18.69           C
ATOM   2982  CG  HIS A 394       4.948   6.193  18.787  1.00 19.78           C
ATOM   2983  ND1 HIS A 394       4.143   7.149  18.207  1.00 19.94           N
ATOM   2984  CD2 HIS A 394       4.726   5.047  18.103  1.00 20.63           C
ATOM   2985  CE1 HIS A 394       3.467   6.603  17.211  1.00 21.73           C
ATOM   2986  NE2 HIS A 394       3.799   5.328  17.132  1.00 22.49           N
ATOM   2987  N   PRO A 395       8.790   8.381  21.002  1.00 17.84           N
ATOM   2988  CA  PRO A 395       9.537   8.520  22.239  1.00 17.95           C
ATOM   2989  C   PRO A 395       8.521   8.807  23.322  1.00 17.85           C
ATOM   2990  O   PRO A 395       7.976   9.910  23.381  1.00 17.82           O
ATOM   2991  CB  PRO A 395      10.428   9.748  21.986  1.00 17.81           C
ATOM   2992  CG  PRO A 395      10.384   9.957  20.495  1.00 17.63           C
ATOM   2993  CD  PRO A 395       9.001   9.542  20.125  1.00 18.22           C
ATOM   2994  N   PHE A 396       8.248   7.807  24.148  1.00 18.05           N
ATOM   2995  CA  PHE A 396       7.181   7.923  25.127  1.00 17.43           C
ATOM   2996  C   PHE A 396       7.658   8.520  26.450  1.00 17.39           C
ATOM   2997  O   PHE A 396       8.549   7.972  27.103  1.00 17.08           O
ATOM   2998  CB  PHE A 396       6.474   6.584  25.341  1.00 17.59           C
ATOM   2999  CG  PHE A 396       5.151   6.732  26.027  1.00 17.84           C
ATOM   3000  CD1 PHE A 396       4.036   7.165  25.313  1.00 17.36           C
ATOM   3001  CD2 PHE A 396       5.042   6.531  27.399  1.00 18.92           C
ATOM   3002  CE1 PHE A 396       2.815   7.341  25.947  1.00 18.09           C
ATOM   3003  CE2 PHE A 396       3.815   6.709  28.053  1.00 18.09           C
ATOM   3004  CZ  PHE A 396       2.712   7.112  27.329  1.00 18.03           C
ATOM   3005  N   HIS A 397       7.035   9.636  26.833  1.00 17.09           N
ATOM   3006  CA  HIS A 397       7.443  10.435  27.985  1.00 17.51           C
ATOM   3007  C   HIS A 397       6.351  10.441  29.061  1.00 17.81           C
ATOM   3008  O   HIS A 397       5.160  10.568  28.752  1.00 17.28           O
ATOM   3009  CB  HIS A 397       7.792  11.877  27.532  1.00 17.54           C
ATOM   3010  CG  HIS A 397       8.049  12.834  28.664  1.00 16.70           C
ATOM   3011  ND1 HIS A 397       8.921  12.555  29.693  1.00 17.88           N
ATOM   3012  CD2 HIS A 397       7.546  14.062  28.924  1.00 16.16           C
ATOM   3013  CE1 HIS A 397       8.930  13.561  30.549  1.00 16.60           C
ATOM   3014  NE2 HIS A 397       8.109  14.492  30.102  1.00 16.36           N
ATOM   3015  N   ILE A 398       6.772  10.305  30.317  1.00 18.22           N
ATOM   3016  CA  ILE A 398       5.871  10.309  31.464  1.00 18.15           C
ATOM   3017  C   ILE A 398       6.261  11.463  32.403  1.00 18.39           C
ATOM   3018  O   ILE A 398       7.421  11.576  32.813  1.00 18.11           O
ATOM   3019  CB  ILE A 398       5.885   8.956  32.242  1.00 18.96           C
ATOM   3020  CG1 ILE A 398       5.544   7.766  31.326  1.00 18.98           C
ATOM   3021  CG2 ILE A 398       4.878   8.990  33.414  1.00 17.42           C
ATOM   3022  CD1 ILE A 398       5.889   6.381  31.925  1.00 18.87           C
ATOM   3023  N   HIS A 399       5.290  12.319  32.738  1.00 18.13           N
ATOM   3024  CA  HIS A 399       5.545  13.458  33.626  1.00 18.10           C
ATOM   3025  C   HIS A 399       5.705  12.983  35.066  1.00 17.52           C
ATOM   3026  O   HIS A 399       5.252  11.884  35.430  1.00 16.97           O
ATOM   3027  CB  HIS A 399       4.393  14.476  33.567  1.00 17.95           C
ATOM   3028  CG  HIS A 399       4.307  15.242  32.282  1.00 19.10           C
ATOM   3029  ND1 HIS A 399       3.678  16.470  32.197  1.00 19.77           N
ATOM   3030  CD2 HIS A 399       4.775  14.972  31.038  1.00 19.16           C
ATOM   3031  CE1 HIS A 399       3.744  16.910  30.953  1.00 19.47           C
ATOM   3032  NE2 HIS A 399       4.403  16.022  30.230  1.00 19.96           N
ATOM   3033  N   GLY A 400       6.356  13.822  35.873  1.00 17.41           N
ATOM   3034  CA  GLY A 400       6.362  13.695  37.331  1.00 16.90           C
ATOM   3035  C   GLY A 400       7.321  12.660  37.875  1.00 17.15           C
ATOM   3036  O   GLY A 400       7.259  12.297  39.062  1.00 18.64           O
ATOM   3037  N   THR A 401       8.233  12.201  37.027  1.00 16.06           N
ATOM   3038  CA  THR A 401       9.048  11.043  37.360  1.00 15.56           C
ATOM   3039  C   THR A 401      10.379  10.975  36.612  1.00 15.46           C
ATOM   3040  O   THR A 401      10.563  11.583  35.546  1.00 15.31           O
ATOM   3041  CB  THR A 401       8.244   9.724  37.096  1.00 15.65           C
ATOM   3042  OG1 THR A 401       8.905   8.613  37.711  1.00 15.87           O
ATOM   3043  CG2 THR A 401       8.059   9.449  35.583  1.00 14.76           C
ATOM   3044  N   GLN A 402      11.296  10.216  37.191  1.00 15.91           N
ATOM   3045  CA  GLN A 402      12.411   9.640  36.457  1.00 15.87           C
ATOM   3046  C   GLN A 402      12.303   8.142  36.706  1.00 16.06           C
ATOM   3047  O   GLN A 402      12.293   7.692  37.867  1.00 16.96           O
ATOM   3048  CB  GLN A 402      13.750  10.194  36.960  1.00 15.98           C
ATOM   3049  CG  GLN A 402      14.023  11.679  36.572  1.00 15.00           C
ATOM   3050  CD  GLN A 402      14.165  11.878  35.069  1.00 14.17           C
ATOM   3051  OE1 GLN A 402      14.538  10.959  34.344  1.00 15.37           O
ATOM   3052  NE2 GLN A 402      13.857  13.077  34.593  1.00 13.14           N
ATOM   3053  N   PHE A 403      12.204   7.377  35.629  1.00 15.35           N
ATOM   3054  CA  PHE A 403      11.931   5.950  35.740  1.00 15.86           C
ATOM   3055  C   PHE A 403      13.115   5.093  35.297  1.00 15.80           C
ATOM   3056  O   PHE A 403      14.135   5.624  34.872  1.00 15.77           O
ATOM   3057  CB  PHE A 403      10.643   5.560  34.980  1.00 14.78           C
ATOM   3058  CG  PHE A 403      10.619   5.945  33.493  1.00 15.44           C
ATOM   3059  CD1 PHE A 403      11.498   5.374  32.572  1.00 14.89           C
ATOM   3060  CD2 PHE A 403       9.639   6.823  33.013  1.00 15.30           C
ATOM   3061  CE1 PHE A 403      11.431   5.707  31.212  1.00 13.83           C
ATOM   3062  CE2 PHE A 403       9.563   7.154  31.666  1.00 13.88           C
ATOM   3063  CZ  PHE A 403      10.446   6.599  30.757  1.00 14.68           C
ATOM   3064  N   ARG A 404      12.965   3.772  35.429  1.00 16.41           N
ATOM   3065  CA  ARG A 404      13.920   2.804  34.881  1.00 16.58           C
ATOM   3066  C   ARG A 404      13.342   1.982  33.743  1.00 16.74           C
ATOM   3067  O   ARG A 404      12.225   1.432  33.828  1.00 16.78           O
ATOM   3068  CB  ARG A 404      14.448   1.872  35.973  1.00 16.65           C
ATOM   3069  CG  ARG A 404      14.912   2.568  37.237  1.00 17.18           C
ATOM   3070  CD  ARG A 404      16.148   3.446  37.026  1.00 18.71           C
ATOM   3071  NE  ARG A 404      17.354   2.710  36.643  1.00 18.52           N
ATOM   3072  CZ  ARG A 404      18.162   2.088  37.497  1.00 19.57           C
ATOM   3073  NH1 ARG A 404      17.890   2.068  38.802  1.00 19.67           N
ATOM   3074  NH2 ARG A 404      19.240   1.467  37.037  1.00 20.89           N
ATOM   3075  N   ILE A 405      14.115   1.884  32.671  1.00 17.24           N
ATOM   3076  CA  ILE A 405      13.713   1.083  31.513  1.00 17.72           C
ATOM   3077  C   ILE A 405      14.083  -0.390  31.756  1.00 18.55           C
ATOM   3078  O   ILE A 405      15.255  -0.745  31.989  1.00 18.67           O
ATOM   3079  CB  ILE A 405      14.355   1.592  30.190  1.00 17.36           C
ATOM   3080  CG1 ILE A 405      14.000   3.064  29.916  1.00 17.09           C
ATOM   3081  CG2 ILE A 405      13.939   0.697  29.030  1.00 18.48           C
ATOM   3082  CD1 ILE A 405      14.733   3.666  28.684  1.00 16.98           C
ATOM   3083  N   LEU A 406      13.069  -1.241  31.717  1.00 18.72           N
ATOM   3084  CA  LEU A 406      13.252  -2.663  31.942  1.00 19.56           C
ATOM   3085  C   LEU A 406      13.461  -3.346  30.598  1.00 19.65           C
ATOM   3086  O   LEU A 406      14.378  -4.152  30.429  1.00 19.47           O
ATOM   3087  CB  LEU A 406      12.041  -3.249  32.696  1.00 19.32           C
ATOM   3088  CG  LEU A 406      12.047  -4.766  32.928  1.00 21.07           C
ATOM   3089  CD1 LEU A 406      13.170  -5.206  33.903  1.00 23.30           C
ATOM   3090  CD2 LEU A 406      10.694  -5.220  33.432  1.00 20.48           C
ATOM   3091  N   SER A 407      12.604  -3.006  29.640  1.00 20.16           N
ATOM   3092  CA  SER A 407      12.813  -3.400  28.259  1.00 20.71           C
ATOM   3093  C   SER A 407      12.506  -2.223  27.341  1.00 21.06           C
ATOM   3094  O   SER A 407      11.553  -1.471  27.565  1.00 19.83           O
ATOM   3095  CB  SER A 407      11.985  -4.638  27.895  1.00 21.05           C
ATOM   3096  OG  SER A 407      10.592  -4.347  27.868  1.00 24.00           O
ATOM   3097  N   GLU A 408      13.331  -2.056  26.313  1.00 21.65           N
ATOM   3098  CA  GLU A 408      13.090  -1.010  25.343  1.00 22.92           C
ATOM   3099  C   GLU A 408      12.844  -1.598  23.967  1.00 23.85           C
ATOM   3100  O   GLU A 408      13.754  -2.173  23.346  1.00 24.00           O
ATOM   3101  CB  GLU A 408      14.246  -0.016  25.309  1.00 22.63           C
ATOM   3102  CG  GLU A 408      13.911   1.256  24.525  1.00 22.26           C
ATOM   3103  CD  GLU A 408      14.802   2.408  24.912  1.00 21.83           C
ATOM   3104  OE1 GLU A 408      15.985   2.144  25.196  1.00 20.40           O
ATOM   3105  OE2 GLU A 408      14.323   3.565  24.938  1.00 21.35           O
ATOM   3106  N   ASN A 409      11.591  -1.475  23.522  1.00 24.67           N
ATOM   3107  CA  ASN A 409      11.178  -1.850  22.182  1.00 25.57           C
ATOM   3108  C   ASN A 409      11.718  -3.231  21.785  1.00 25.99           C
ATOM   3109  O   ASN A 409      12.245  -3.408  20.694  1.00 26.47           O
ATOM   3110  CB  ASN A 409      11.605  -0.750  21.190  1.00 25.84           C
ATOM   3111  CG  ASN A 409      10.730  -0.698  19.953  1.00 26.26           C
ATOM   3112  OD1 ASN A 409       9.501  -0.679  20.041  1.00 26.71           O
ATOM   3113  ND2 ASN A 409      11.367  -0.657  18.783  1.00 27.15           N
ATOM   3114  N   GLY A 410      11.610  -4.193  22.697  1.00 26.35           N
ATOM   3115  CA  GLY A 410      11.969  -5.579  22.407  1.00 27.38           C
ATOM   3116  C   GLY A 410      13.164  -6.153  23.150  1.00 27.90           C
ATOM   3117  O   GLY A 410      13.309  -7.374  23.240  1.00 28.69           O
ATOM   3118  N   LYS A 411      14.024  -5.286  23.680  1.00 27.88           N
ATOM   3119  CA  LYS A 411      15.299  -5.713  24.276  1.00 27.82           C
ATOM   3120  C   LYS A 411      15.589  -4.972  25.572  1.00 27.00           C
ATOM   3121  O   LYS A 411      15.046  -3.887  25.789  1.00 27.12           O
ATOM   3122  CB  LYS A 411      16.440  -5.505  23.270  1.00 28.50           C
ATOM   3123  CG  LYS A 411      16.643  -6.700  22.330  1.00 30.54           C
ATOM   3124  CD  LYS A 411      16.794  -6.273  20.863  1.00 34.07           C
ATOM   3125  CE  LYS A 411      16.368  -7.419  19.927  1.00 34.80           C
ATOM   3126  NZ  LYS A 411      16.526  -7.097  18.470  1.00 36.92           N
ATOM   3127  N   PRO A 412      16.439  -5.550  26.450  1.00 26.24           N
ATOM   3128  CA  PRO A 412      16.895  -4.782  27.596  1.00 25.37           C
ATOM   3129  C   PRO A 412      17.598  -3.505  27.124  1.00 24.46           C
ATOM   3130  O   PRO A 412      18.166  -3.494  26.024  1.00 24.38           O
ATOM   3131  CB  PRO A 412      17.895  -5.729  28.274  1.00 25.52           C
ATOM   3132  CG  PRO A 412      17.464  -7.062  27.877  1.00 26.08           C
ATOM   3133  CD  PRO A 412      17.007  -6.912  26.461  1.00 26.34           C
ATOM   3134  N   PRO A 413      17.548  -2.429  27.930  1.00 23.57           N
ATOM   3135  CA  PRO A 413      18.143  -1.172  27.462  1.00 23.09           C
ATOM   3136  C   PRO A 413      19.661  -1.238  27.304  1.00 22.31           C
ATOM   3137  O   PRO A 413      20.342  -1.915  28.094  1.00 22.23           O
ATOM   3138  CB  PRO A 413      17.778  -0.181  28.577  1.00 23.01           C
ATOM   3139  CG  PRO A 413      17.644  -1.040  29.797  1.00 23.21           C
ATOM   3140  CD  PRO A 413      16.970  -2.287  29.280  1.00 23.36           C
ATOM   3141  N   ALA A 414      20.185  -0.527  26.303  1.00 21.64           N
ATOM   3142  CA  ALA A 414      21.631  -0.258  26.227  1.00 21.07           C
ATOM   3143  C   ALA A 414      22.135   0.270  27.574  1.00 20.49           C
ATOM   3144  O   ALA A 414      21.373   0.867  28.333  1.00 20.23           O
ATOM   3145  CB  ALA A 414      21.937   0.741  25.107  1.00 21.35           C
ATOM   3146  N   ALA A 415      23.413   0.044  27.877  1.00 20.15           N
ATOM   3147  CA  ALA A 415      23.978   0.445  29.164  1.00 19.61           C
ATOM   3148  C   ALA A 415      23.714   1.926  29.510  1.00 19.34           C
ATOM   3149  O   ALA A 415      23.354   2.248  30.651  1.00 18.99           O
ATOM   3150  CB  ALA A 415      25.486   0.139  29.208  1.00 20.11           C
ATOM   3151  N   HIS A 416      23.885   2.820  28.533  1.00 18.61           N
ATOM   3152  CA  HIS A 416      23.778   4.273  28.793  1.00 17.94           C
ATOM   3153  C   HIS A 416      22.310   4.709  28.917  1.00 17.40           C
ATOM   3154  O   HIS A 416      22.004   5.861  29.270  1.00 17.79           O
ATOM   3155  CB  HIS A 416      24.516   5.087  27.730  1.00 17.80           C
ATOM   3156  CG  HIS A 416      23.934   4.972  26.353  1.00 15.69           C
ATOM   3157  ND1 HIS A 416      24.148   3.880  25.541  1.00 15.96           N
ATOM   3158  CD2 HIS A 416      23.149   5.817  25.644  1.00 14.98           C
ATOM   3159  CE1 HIS A 416      23.522   4.056  24.389  1.00 15.62           C
ATOM   3160  NE2 HIS A 416      22.912   5.228  24.423  1.00 14.60           N
ATOM   3161  N   ARG A 417      21.417   3.758  28.655  1.00 16.64           N
ATOM   3162  CA  ARG A 417      19.973   3.971  28.741  1.00 16.01           C
ATOM   3163  C   ARG A 417      19.340   3.256  29.939  1.00 16.05           C
ATOM   3164  O   ARG A 417      18.113   3.244  30.096  1.00 15.61           O
ATOM   3165  CB  ARG A 417      19.314   3.532  27.441  1.00 15.34           C
ATOM   3166  CG  ARG A 417      19.737   4.373  26.272  1.00 16.01           C
ATOM   3167  CD  ARG A 417      19.063   3.951  24.996  1.00 16.65           C
ATOM   3168  NE  ARG A 417      17.669   4.389  24.950  1.00 18.40           N
ATOM   3169  CZ  ARG A 417      17.268   5.619  24.635  1.00 17.75           C
ATOM   3170  NH1 ARG A 417      18.150   6.575  24.330  1.00 16.78           N
ATOM   3171  NH2 ARG A 417      15.967   5.890  24.629  1.00 17.47           N
ATOM   3172  N   ALA A 418      20.181   2.693  30.804  1.00 16.46           N
ATOM   3173  CA  ALA A 418      19.703   1.836  31.894  1.00 16.46           C
ATOM   3174  C   ALA A 418      19.544   2.541  33.237  1.00 16.53           C
ATOM   3175  O   ALA A 418      18.997   1.956  34.194  1.00 16.37           O
ATOM   3176  CB  ALA A 418      20.603   0.603  32.038  1.00 16.14           C
ATOM   3177  N   GLY A 419      20.021   3.787  33.299  1.00 16.51           N
ATOM   3178  CA  GLY A 419      19.956   4.628  34.494  1.00 16.12           C
ATOM   3179  C   GLY A 419      18.616   5.343  34.561  1.00 15.96           C
ATOM   3180  O   GLY A 419      17.601   4.751  34.228  1.00 16.75           O
ATOM   3181  N   TRP A 420      18.620   6.614  34.966  1.00 15.42           N
ATOM   3182  CA  TRP A 420      17.390   7.429  35.086  1.00 15.01           C
ATOM   3183  C   TRP A 420      16.902   8.060  33.764  1.00 14.59           C
ATOM   3184  O   TRP A 420      17.602   8.874  33.153  1.00 12.71           O
ATOM   3185  CB  TRP A 420      17.584   8.521  36.138  1.00 15.55           C
ATOM   3186  CG  TRP A 420      17.753   8.026  37.564  1.00 16.75           C
ATOM   3187  CD1 TRP A 420      18.833   8.254  38.383  1.00 16.69           C
ATOM   3188  CD2 TRP A 420      16.812   7.256  38.354  1.00 16.67           C
ATOM   3189  NE1 TRP A 420      18.635   7.665  39.602  1.00 16.57           N
ATOM   3190  CE2 TRP A 420      17.413   7.041  39.619  1.00 16.32           C
ATOM   3191  CE3 TRP A 420      15.536   6.720  38.111  1.00 16.11           C
ATOM   3192  CZ2 TRP A 420      16.775   6.325  40.650  1.00 17.01           C
ATOM   3193  CZ3 TRP A 420      14.901   5.983  39.129  1.00 16.09           C
ATOM   3194  CH2 TRP A 420      15.523   5.797  40.389  1.00 17.02           C
ATOM   3195  N   LYS A 421      15.688   7.690  33.343  1.00 13.65           N
ATOM   3196  CA  LYS A 421      15.112   8.165  32.088  1.00 13.98           C
ATOM   3197  C   LYS A 421      13.688   8.706  32.293  1.00 14.11           C
ATOM   3198  O   LYS A 421      12.990   8.271  33.202  1.00 14.22           O
ATOM   3199  CB  LYS A 421      15.066   7.024  31.068  1.00 13.92           C
ATOM   3200  CG  LYS A 421      16.405   6.364  30.787  1.00 15.12           C
ATOM   3201  CD  LYS A 421      17.252   7.150  29.811  1.00 16.70           C
ATOM   3202  CE  LYS A 421      16.849   6.935  28.354  1.00 16.73           C
ATOM   3203  NZ  LYS A 421      15.794   7.875  27.882  1.00 16.52           N
ATOM   3204  N   ASP A 422      13.272   9.648  31.454  1.00 14.28           N
ATOM   3205  CA  ASP A 422      11.883  10.119  31.463  1.00 15.25           C
ATOM   3206  C   ASP A 422      11.213   9.839  30.121  1.00 15.63           C
ATOM   3207  O   ASP A 422      10.029  10.104  29.940  1.00 16.41           O
ATOM   3208  CB  ASP A 422      11.757  11.599  31.909  1.00 15.34           C
ATOM   3209  CG  ASP A 422      12.571  12.581  31.051  1.00 15.53           C
ATOM   3210  OD1 ASP A 422      12.612  12.470  29.808  1.00 17.86           O
ATOM   3211  OD2 ASP A 422      13.134  13.520  31.638  1.00 15.70           O
ATOM   3212  N   THR A 423      11.984   9.237  29.220  1.00 16.18           N
ATOM   3213  CA  THR A 423      11.582   8.922  27.852  1.00 16.94           C
ATOM   3214  C   THR A 423      12.013   7.493  27.501  1.00 16.70           C
ATOM   3215  O   THR A 423      13.120   7.055  27.866  1.00 17.30           O
ATOM   3216  CB  THR A 423      12.204   9.919  26.851  1.00 16.41           C
ATOM   3217  OG1 THR A 423      11.876  11.253  27.247  1.00 18.08           O
ATOM   3218  CG2 THR A 423      11.675   9.690  25.407  1.00 18.07           C
ATOM   3219  N   VAL A 424      11.146   6.776  26.795  1.00 16.36           N
ATOM   3220  CA  VAL A 424      11.426   5.395  26.353  1.00 17.02           C
ATOM   3221  C   VAL A 424      11.008   5.209  24.881  1.00 17.49           C
ATOM   3222  O   VAL A 424       9.944   5.692  24.467  1.00 17.42           O
ATOM   3223  CB  VAL A 424      10.768   4.309  27.285  1.00 16.42           C
ATOM   3224  CG1 VAL A 424       9.238   4.373  27.252  1.00 16.84           C
ATOM   3225  CG2 VAL A 424      11.285   2.862  26.953  1.00 15.86           C
ATOM   3226  N   LYS A 425      11.860   4.538  24.103  1.00 17.34           N
ATOM   3227  CA  LYS A 425      11.589   4.284  22.695  1.00 19.13           C
ATOM   3228  C   LYS A 425      10.488   3.240  22.505  1.00 19.37           C
ATOM   3229  O   LYS A 425      10.521   2.159  23.109  1.00 19.16           O
ATOM   3230  CB  LYS A 425      12.865   3.833  21.965  1.00 18.39           C
ATOM   3231  CG  LYS A 425      12.724   3.780  20.458  1.00 21.16           C
ATOM   3232  CD  LYS A 425      13.988   3.260  19.785  1.00 20.75           C
ATOM   3233  CE  LYS A 425      13.828   3.334  18.279  1.00 25.80           C
ATOM   3234  NZ  LYS A 425      14.862   2.545  17.554  1.00 27.30           N
ATOM   3235  N   VAL A 426       9.523   3.584  21.658  1.00 20.09           N
ATOM   3236  CA  VAL A 426       8.466   2.667  21.230  1.00 20.94           C
ATOM   3237  C   VAL A 426       8.348   2.830  19.719  1.00 21.83           C
ATOM   3238  O   VAL A 426       8.072   3.923  19.233  1.00 22.10           O
ATOM   3239  CB  VAL A 426       7.107   3.006  21.908  1.00 20.87           C
ATOM   3240  CG1 VAL A 426       6.005   2.068  21.429  1.00 20.98           C
ATOM   3241  CG2 VAL A 426       7.223   2.950  23.437  1.00 19.65           C
ATOM   3242  N   GLU A 427       8.592   1.749  18.980  1.00 23.03           N
ATOM   3243  CA  GLU A 427       8.535   1.767  17.516  1.00 23.92           C
ATOM   3244  C   GLU A 427       8.276   0.351  17.020  1.00 24.25           C
ATOM   3245  O   GLU A 427       9.210  -0.457  16.867  1.00 23.65           O
ATOM   3246  CB  GLU A 427       9.830   2.343  16.893  1.00 23.87           C
ATOM   3247  CG  GLU A 427       9.779   2.495  15.345  1.00 24.80           C
ATOM   3248  CD  GLU A 427      10.999   3.189  14.749  1.00 25.84           C
ATOM   3249  OE1 GLU A 427      12.020   3.301  15.455  1.00 28.48           O
ATOM   3250  OE2 GLU A 427      10.944   3.623  13.566  1.00 28.83           O
ATOM   3251  N   GLY A 428       6.997   0.041  16.810  1.00 24.29           N
ATOM   3252  CA  GLY A 428       6.607  -1.251  16.253  1.00 24.54           C
ATOM   3253  C   GLY A 428       6.641  -2.391  17.247  1.00 24.96           C
ATOM   3254  O   GLY A 428       6.183  -3.506  16.946  1.00 24.74           O
ATOM   3255  N   ASN A 429       7.179  -2.123  18.438  1.00 24.57           N
ATOM   3256  CA  ASN A 429       7.282  -3.148  19.464  1.00 24.05           C
ATOM   3257  C   ASN A 429       6.747  -2.651  20.808  1.00 23.33           C
ATOM   3258  O   ASN A 429       5.951  -1.707  20.862  1.00 23.04           O
ATOM   3259  CB  ASN A 429       8.737  -3.644  19.561  1.00 24.68           C
ATOM   3260  CG  ASN A 429       8.842  -5.101  19.989  1.00 25.68           C
ATOM   3261  OD1 ASN A 429       8.639  -5.443  21.162  1.00 27.50           O
ATOM   3262  ND2 ASN A 429       9.193  -5.962  19.044  1.00 27.15           N
ATOM   3263  N   VAL A 430       7.185  -3.291  21.887  1.00 22.01           N
ATOM   3264  CA  VAL A 430       6.678  -3.023  23.213  1.00 21.19           C
ATOM   3265  C   VAL A 430       7.824  -2.688  24.154  1.00 20.90           C
ATOM   3266  O   VAL A 430       8.882  -3.331  24.114  1.00 20.76           O
ATOM   3267  CB  VAL A 430       5.895  -4.247  23.768  1.00 21.41           C
ATOM   3268  CG1 VAL A 430       5.159  -3.891  25.067  1.00 20.96           C
ATOM   3269  CG2 VAL A 430       4.921  -4.799  22.712  1.00 20.60           C
ATOM   3270  N   SER A 431       7.609  -1.679  24.995  1.00 20.15           N
ATOM   3271  CA  SER A 431       8.561  -1.340  26.047  1.00 19.63           C
ATOM   3272  C   SER A 431       7.951  -1.403  27.445  1.00 19.62           C
ATOM   3273  O   SER A 431       6.724  -1.382  27.615  1.00 20.11           O
ATOM   3274  CB  SER A 431       9.211   0.018  25.782  1.00 19.20           C
ATOM   3275  OG  SER A 431       9.741   0.055  24.472  1.00 18.15           O
ATOM   3276  N   GLU A 432       8.828  -1.502  28.438  1.00 19.63           N
ATOM   3277  CA  GLU A 432       8.456  -1.650  29.837  1.00 19.79           C
ATOM   3278  C   GLU A 432       9.271  -0.713  30.676  1.00 19.66           C
ATOM   3279  O   GLU A 432      10.513  -0.669  30.543  1.00 19.41           O
ATOM   3280  CB  GLU A 432       8.792  -3.034  30.353  1.00 20.14           C
ATOM   3281  CG  GLU A 432       7.891  -4.155  29.965  1.00 22.03           C
ATOM   3282  CD  GLU A 432       8.496  -5.474  30.418  1.00 25.42           C
ATOM   3283  OE1 GLU A 432       9.521  -5.882  29.827  1.00 27.17           O
ATOM   3284  OE2 GLU A 432       7.969  -6.083  31.367  1.00 24.80           O
ATOM   3285  N   VAL A 433       8.583   0.022  31.549  1.00 18.89           N
ATOM   3286  CA  VAL A 433       9.262   0.876  32.508  1.00 18.26           C
ATOM   3287  C   VAL A 433       8.797   0.596  33.934  1.00 18.18           C
ATOM   3288  O   VAL A 433       7.638   0.181  34.163  1.00 17.93           O
ATOM   3289  CB  VAL A 433       9.171   2.405  32.142  1.00 18.38           C
ATOM   3290  CG1 VAL A 433       9.703   2.661  30.721  1.00 17.49           C
ATOM   3291  CG2 VAL A 433       7.737   2.955  32.301  1.00 16.76           C
ATOM   3292  N   LEU A 434       9.725   0.788  34.875  1.00 18.08           N
ATOM   3293  CA  LEU A 434       9.456   0.710  36.317  1.00 18.33           C
ATOM   3294  C   LEU A 434       9.408   2.134  36.824  1.00 18.48           C
ATOM   3295  O   LEU A 434      10.423   2.843  36.875  1.00 18.27           O
ATOM   3296  CB  LEU A 434      10.517  -0.123  37.058  1.00 18.56           C
ATOM   3297  CG  LEU A 434      10.880  -1.468  36.395  1.00 20.11           C
ATOM   3298  CD1 LEU A 434      12.055  -2.177  37.088  1.00 20.36           C
ATOM   3299  CD2 LEU A 434       9.680  -2.396  36.322  1.00 20.81           C
ATOM   3300  N   VAL A 435       8.203   2.568  37.157  1.00 17.95           N
ATOM   3301  CA  VAL A 435       7.947   3.980  37.385  1.00 18.48           C
ATOM   3302  C   VAL A 435       7.407   4.234  38.799  1.00 18.61           C
ATOM   3303  O   VAL A 435       6.605   3.457  39.306  1.00 18.66           O
ATOM   3304  CB  VAL A 435       7.025   4.558  36.260  1.00 17.83           C
ATOM   3305  CG1 VAL A 435       5.667   3.822  36.181  1.00 18.28           C
ATOM   3306  CG2 VAL A 435       6.840   6.047  36.428  1.00 19.31           C
ATOM   3307  N   LYS A 436       7.890   5.296  39.447  1.00 19.25           N
ATOM   3308  CA  LYS A 436       7.413   5.665  40.781  1.00 19.90           C
ATOM   3309  C   LYS A 436       7.153   7.165  40.859  1.00 19.38           C
ATOM   3310  O   LYS A 436       7.961   7.960  40.362  1.00 18.95           O
ATOM   3311  CB  LYS A 436       8.399   5.216  41.870  1.00 20.10           C
ATOM   3312  CG  LYS A 436       7.944   5.522  43.317  1.00 21.08           C
ATOM   3313  CD  LYS A 436       8.756   4.753  44.383  1.00 21.43           C
ATOM   3314  CE  LYS A 436      10.263   5.066  44.385  1.00 23.90           C
ATOM   3315  NZ  LYS A 436      10.644   6.408  44.931  1.00 26.60           N
ATOM   3316  N   PHE A 437       6.014   7.538  41.458  1.00 18.65           N
ATOM   3317  CA  PHE A 437       5.614   8.944  41.601  1.00 18.93           C
ATOM   3318  C   PHE A 437       5.722   9.427  43.051  1.00 19.52           C
ATOM   3319  O   PHE A 437       4.972   8.994  43.928  1.00 19.39           O
ATOM   3320  CB  PHE A 437       4.206   9.187  41.025  1.00 18.60           C
ATOM   3321  CG  PHE A 437       4.053   8.713  39.606  1.00 19.02           C
ATOM   3322  CD1 PHE A 437       4.537   9.474  38.549  1.00 18.67           C
ATOM   3323  CD2 PHE A 437       3.452   7.483  39.326  1.00 20.10           C
ATOM   3324  CE1 PHE A 437       4.423   9.021  37.230  1.00 17.94           C
ATOM   3325  CE2 PHE A 437       3.337   7.020  38.004  1.00 18.95           C
ATOM   3326  CZ  PHE A 437       3.825   7.789  36.961  1.00 18.87           C
ATOM   3327  N   ASN A 438       6.672  10.328  43.292  1.00 19.67           N
ATOM   3328  CA  ASN A 438       6.949  10.818  44.636  1.00 19.72           C
ATOM   3329  C   ASN A 438       6.075  12.015  45.024  1.00 19.15           C
ATOM   3330  O   ASN A 438       6.158  12.501  46.146  1.00 18.93           O
ATOM   3331  CB  ASN A 438       8.429  11.214  44.759  1.00 20.16           C
ATOM   3332  CG  ASN A 438       9.383  10.046  44.526  1.00 21.82           C
ATOM   3333  OD1 ASN A 438       9.124   8.915  44.943  1.00 21.81           O
ATOM   3334  ND2 ASN A 438      10.509  10.328  43.867  1.00 22.87           N
ATOM   3335  N   HIS A 439       5.269  12.504  44.083  1.00 19.10           N
ATOM   3336  CA  HIS A 439       4.479  13.716  44.285  1.00 19.19           C
ATOM   3337  C   HIS A 439       3.081  13.505  43.733  1.00 19.59           C
ATOM   3338  O   HIS A 439       2.855  12.604  42.925  1.00 18.10           O
ATOM   3339  CB  HIS A 439       5.167  14.933  43.637  1.00 19.27           C
ATOM   3340  CG  HIS A 439       6.610  15.058  44.014  1.00 18.44           C
ATOM   3341  ND1 HIS A 439       7.029  15.752  45.128  1.00 18.67           N
ATOM   3342  CD2 HIS A 439       7.724  14.504  43.472  1.00 19.04           C
ATOM   3343  CE1 HIS A 439       8.343  15.646  45.240  1.00 20.86           C
ATOM   3344  NE2 HIS A 439       8.789  14.889  44.251  1.00 19.29           N
ATOM   3345  N   ASP A 440       2.154  14.333  44.208  1.00 20.29           N
ATOM   3346  CA  ASP A 440       0.724  14.192  43.931  1.00 21.73           C
ATOM   3347  C   ASP A 440       0.304  15.035  42.728  1.00 21.76           C
ATOM   3348  O   ASP A 440       0.945  16.036  42.419  1.00 22.02           O
ATOM   3349  CB  ASP A 440      -0.053  14.647  45.162  1.00 22.50           C
ATOM   3350  CG  ASP A 440       0.298  16.067  45.567  1.00 26.08           C
ATOM   3351  OD1 ASP A 440       1.459  16.314  46.034  1.00 28.89           O
ATOM   3352  OD2 ASP A 440      -0.584  16.936  45.401  1.00 30.32           O
ATOM   3353  N   ALA A 441      -0.773  14.632  42.065  1.00 21.79           N
ATOM   3354  CA  ALA A 441      -1.373  15.397  40.966  1.00 22.69           C
ATOM   3355  C   ALA A 441      -2.888  15.168  40.934  1.00 23.26           C
ATOM   3356  O   ALA A 441      -3.337  14.075  40.622  1.00 23.34           O
ATOM   3357  CB  ALA A 441      -0.751  15.014  39.630  1.00 22.60           C
ATOM   3358  N   PRO A 442      -3.685  16.204  41.252  1.00 24.08           N
ATOM   3359  CA  PRO A 442      -5.129  15.978  41.271  1.00 24.35           C
ATOM   3360  C   PRO A 442      -5.703  16.085  39.857  1.00 24.58           C
ATOM   3361  O   PRO A 442      -5.008  16.528  38.944  1.00 23.93           O
ATOM   3362  CB  PRO A 442      -5.640  17.123  42.151  1.00 24.42           C
ATOM   3363  CG  PRO A 442      -4.701  18.269  41.804  1.00 24.84           C
ATOM   3364  CD  PRO A 442      -3.340  17.605  41.573  1.00 24.11           C
ATOM   3365  N   LYS A 443      -6.963  15.700  39.690  1.00 24.99           N
ATOM   3366  CA  LYS A 443      -7.620  15.752  38.392  1.00 26.18           C
ATOM   3367  C   LYS A 443      -7.597  17.133  37.719  1.00 25.91           C
ATOM   3368  O   LYS A 443      -7.603  17.225  36.491  1.00 26.40           O
ATOM   3369  CB  LYS A 443      -9.032  15.165  38.503  1.00 26.10           C
ATOM   3370  CG  LYS A 443     -10.186  16.041  38.028  1.00 28.10           C
ATOM   3371  CD  LYS A 443     -11.522  15.286  38.113  1.00 28.68           C
ATOM   3372  CE  LYS A 443     -11.705  14.565  39.471  1.00 32.67           C
ATOM   3373  NZ  LYS A 443     -12.055  15.498  40.592  1.00 35.33           N
ATOM   3374  N   GLU A 444      -7.547  18.193  38.523  1.00 25.89           N
ATOM   3375  CA  GLU A 444      -7.513  19.569  38.007  1.00 26.19           C
ATOM   3376  C   GLU A 444      -6.125  19.978  37.506  1.00 25.46           C
ATOM   3377  O   GLU A 444      -5.998  20.929  36.731  1.00 25.25           O
ATOM   3378  CB  GLU A 444      -7.993  20.556  39.076  1.00 26.89           C
ATOM   3379  CG  GLU A 444      -9.432  20.338  39.527  1.00 28.43           C
ATOM   3380  CD  GLU A 444      -9.597  19.205  40.524  1.00 31.05           C
ATOM   3381  OE1 GLU A 444      -8.606  18.784  41.167  1.00 31.73           O
ATOM   3382  OE2 GLU A 444     -10.747  18.734  40.679  1.00 34.53           O
ATOM   3383  N   HIS A 445      -5.090  19.280  37.980  1.00 24.66           N
ATOM   3384  CA  HIS A 445      -3.713  19.478  37.490  1.00 23.82           C
ATOM   3385  C   HIS A 445      -3.020  18.111  37.361  1.00 22.96           C
ATOM   3386  O   HIS A 445      -2.014  17.839  38.037  1.00 22.42           O
ATOM   3387  CB  HIS A 445      -2.922  20.440  38.401  1.00 24.35           C
ATOM   3388  CG  HIS A 445      -3.579  21.778  38.577  1.00 24.87           C
ATOM   3389  ND1 HIS A 445      -3.765  22.663  37.532  1.00 25.16           N
ATOM   3390  CD2 HIS A 445      -4.135  22.360  39.668  1.00 25.17           C
ATOM   3391  CE1 HIS A 445      -4.399  23.734  37.975  1.00 25.11           C
ATOM   3392  NE2 HIS A 445      -4.633  23.577  39.267  1.00 25.69           N
ATOM   3393  N   ALA A 446      -3.594  17.258  36.505  1.00 21.70           N
ATOM   3394  CA  ALA A 446      -3.120  15.888  36.276  1.00 21.36           C
ATOM   3395  C   ALA A 446      -1.762  15.833  35.596  1.00 21.18           C
ATOM   3396  O   ALA A 446      -1.375  16.772  34.885  1.00 20.66           O
ATOM   3397  CB  ALA A 446      -4.138  15.108  35.441  1.00 21.89           C
ATOM   3398  N   TYR A 447      -1.053  14.719  35.808  1.00 20.54           N
ATOM   3399  CA  TYR A 447       0.175  14.424  35.069  1.00 20.39           C
ATOM   3400  C   TYR A 447      -0.157  13.959  33.666  1.00 20.34           C
ATOM   3401  O   TYR A 447      -1.224  13.392  33.448  1.00 20.86           O
ATOM   3402  CB  TYR A 447       0.958  13.311  35.755  1.00 19.76           C
ATOM   3403  CG  TYR A 447       1.691  13.714  37.017  1.00 19.04           C
ATOM   3404  CD1 TYR A 447       2.440  14.889  37.076  1.00 17.67           C
ATOM   3405  CD2 TYR A 447       1.654  12.892  38.135  1.00 17.07           C
ATOM   3406  CE1 TYR A 447       3.119  15.247  38.245  1.00 17.92           C
ATOM   3407  CE2 TYR A 447       2.321  13.231  39.297  1.00 19.17           C
ATOM   3408  CZ  TYR A 447       3.062  14.406  39.342  1.00 18.88           C
ATOM   3409  OH  TYR A 447       3.719  14.708  40.499  1.00 18.09           O
ATOM   3410  N   MET A 448       0.738  14.220  32.717  1.00 20.03           N
ATOM   3411  CA  MET A 448       0.581  13.715  31.350  1.00 20.30           C
ATOM   3412  C   MET A 448       1.525  12.536  31.134  1.00 19.45           C
ATOM   3413  O   MET A 448       2.588  12.478  31.750  1.00 18.99           O
ATOM   3414  CB  MET A 448       0.912  14.800  30.309  1.00 19.96           C
ATOM   3415  CG  MET A 448       0.030  16.060  30.347  1.00 22.60           C
ATOM   3416  SD  MET A 448      -1.704  15.694  30.002  1.00 25.50           S
ATOM   3417  CE  MET A 448      -2.476  15.960  31.604  1.00 23.19           C
ATOM   3418  N   ALA A 449       1.103  11.594  30.287  1.00 18.84           N
ATOM   3419  CA  ALA A 449       1.987  10.609  29.670  1.00 18.44           C
ATOM   3420  C   ALA A 449       1.652  10.607  28.179  1.00 18.52           C
ATOM   3421  O   ALA A 449       0.477  10.533  27.787  1.00 18.95           O
ATOM   3422  CB  ALA A 449       1.804   9.239  30.280  1.00 18.32           C
ATOM   3423  N   HIS A 450       2.679  10.733  27.350  1.00 18.06           N
ATOM   3424  CA  HIS A 450       2.452  11.021  25.948  1.00 17.89           C
ATOM   3425  C   HIS A 450       3.664  10.748  25.083  1.00 18.05           C
ATOM   3426  O   HIS A 450       4.797  10.764  25.568  1.00 17.83           O
ATOM   3427  CB  HIS A 450       2.014  12.484  25.778  1.00 17.65           C
ATOM   3428  CG  HIS A 450       3.039  13.487  26.199  1.00 17.13           C
ATOM   3429  ND1 HIS A 450       3.944  14.033  25.317  1.00 16.97           N
ATOM   3430  CD2 HIS A 450       3.302  14.050  27.405  1.00 18.17           C
ATOM   3431  CE1 HIS A 450       4.713  14.897  25.956  1.00 18.05           C
ATOM   3432  NE2 HIS A 450       4.345  14.926  27.223  1.00 17.99           N
ATOM   3433  N   CYS A 451       3.407  10.528  23.797  1.00 18.04           N
ATOM   3434  CA  CYS A 451       4.451  10.595  22.782  1.00 18.26           C
ATOM   3435  C   CYS A 451       5.063  12.009  22.674  1.00 18.18           C
ATOM   3436  O   CYS A 451       4.350  13.016  22.646  1.00 18.09           O
ATOM   3437  CB  CYS A 451       3.900  10.165  21.434  1.00 18.08           C
ATOM   3438  SG  CYS A 451       5.126  10.222  20.153  1.00 19.15           S
ATOM   3439  N   HIS A 452       6.390  12.076  22.628  1.00 18.18           N
ATOM   3440  CA  HIS A 452       7.070  13.359  22.513  1.00 18.20           C
ATOM   3441  C   HIS A 452       7.395  13.729  21.049  1.00 18.17           C
ATOM   3442  O   HIS A 452       8.142  14.674  20.787  1.00 18.22           O
ATOM   3443  CB  HIS A 452       8.321  13.406  23.405  1.00 18.41           C
ATOM   3444  CG  HIS A 452       8.590  14.758  23.980  1.00 17.70           C
ATOM   3445  ND1 HIS A 452       9.066  15.807  23.223  1.00 18.41           N
ATOM   3446  CD2 HIS A 452       8.441  15.238  25.235  1.00 18.47           C
ATOM   3447  CE1 HIS A 452       9.185  16.880  23.984  1.00 19.23           C
ATOM   3448  NE2 HIS A 452       8.816  16.562  25.212  1.00 18.08           N
ATOM   3449  N   LEU A 453       6.832  12.983  20.102  1.00 17.68           N
ATOM   3450  CA  LEU A 453       6.729  13.473  18.737  1.00 17.50           C
ATOM   3451  C   LEU A 453       5.554  14.453  18.814  1.00 17.55           C
ATOM   3452  O   LEU A 453       4.391  14.053  18.941  1.00 16.98           O
ATOM   3453  CB  LEU A 453       6.497  12.337  17.731  1.00 17.23           C
ATOM   3454  CG  LEU A 453       6.665  12.622  16.223  1.00 18.30           C
ATOM   3455  CD1 LEU A 453       6.751  11.343  15.396  1.00 17.71           C
ATOM   3456  CD2 LEU A 453       5.547  13.520  15.692  1.00 16.16           C
ATOM   3457  N   LEU A 454       5.872  15.744  18.765  1.00 17.48           N
ATOM   3458  CA  LEU A 454       4.942  16.755  19.278  1.00 17.93           C
ATOM   3459  C   LEU A 454       3.616  16.782  18.539  1.00 17.90           C
ATOM   3460  O   LEU A 454       2.566  16.973  19.146  1.00 17.78           O
ATOM   3461  CB  LEU A 454       5.602  18.135  19.320  1.00 17.86           C
ATOM   3462  CG  LEU A 454       6.791  18.272  20.287  1.00 18.08           C
ATOM   3463  CD1 LEU A 454       7.333  19.688  20.228  1.00 15.73           C
ATOM   3464  CD2 LEU A 454       6.463  17.892  21.736  1.00 19.88           C
ATOM   3465  N   GLU A 455       3.675  16.553  17.235  1.00 17.98           N
ATOM   3466  CA  GLU A 455       2.484  16.513  16.404  1.00 18.91           C
ATOM   3467  C   GLU A 455       1.586  15.307  16.711  1.00 18.99           C
ATOM   3468  O   GLU A 455       0.390  15.395  16.543  1.00 19.76           O
ATOM   3469  CB  GLU A 455       2.861  16.581  14.923  1.00 18.14           C
ATOM   3470  CG  GLU A 455       3.327  17.966  14.458  1.00 18.88           C
ATOM   3471  CD  GLU A 455       4.671  18.379  15.065  1.00 18.39           C
ATOM   3472  OE1 GLU A 455       5.586  17.532  15.122  1.00 17.06           O
ATOM   3473  OE2 GLU A 455       4.810  19.538  15.497  1.00 17.50           O
ATOM   3474  N   HIS A 456       2.163  14.200  17.190  1.00 19.98           N
ATOM   3475  CA  HIS A 456       1.376  13.040  17.638  1.00 20.28           C
ATOM   3476  C   HIS A 456       0.600  13.411  18.906  1.00 21.28           C
ATOM   3477  O   HIS A 456      -0.616  13.183  19.016  1.00 20.71           O
ATOM   3478  CB  HIS A 456       2.294  11.832  17.888  1.00 20.14           C
ATOM   3479  CG  HIS A 456       2.727  11.122  16.636  1.00 19.63           C
ATOM   3480  ND1 HIS A 456       3.276   9.858  16.650  1.00 18.21           N
ATOM   3481  CD2 HIS A 456       2.667  11.489  15.332  1.00 19.28           C
ATOM   3482  CE1 HIS A 456       3.539   9.479  15.414  1.00 18.33           C
ATOM   3483  NE2 HIS A 456       3.182  10.452  14.593  1.00 18.10           N
ATOM   3484  N   GLU A 457       1.324  13.998  19.853  1.00 22.08           N
ATOM   3485  CA  GLU A 457       0.767  14.495  21.106  1.00 23.33           C
ATOM   3486  C   GLU A 457      -0.369  15.498  20.869  1.00 23.05           C
ATOM   3487  O   GLU A 457      -1.451  15.378  21.456  1.00 23.21           O
ATOM   3488  CB  GLU A 457       1.889  15.155  21.909  1.00 23.73           C
ATOM   3489  CG  GLU A 457       1.463  15.862  23.169  1.00 26.57           C
ATOM   3490  CD  GLU A 457       2.551  16.788  23.688  1.00 30.06           C
ATOM   3491  OE1 GLU A 457       3.746  16.503  23.444  1.00 31.20           O
ATOM   3492  OE2 GLU A 457       2.208  17.808  24.329  1.00 31.46           O
ATOM   3493  N   ASP A 458      -0.107  16.482  20.016  1.00 22.95           N
ATOM   3494  CA  ASP A 458      -1.083  17.530  19.692  1.00 23.32           C
ATOM   3495  C   ASP A 458      -2.364  16.989  19.038  1.00 23.60           C
ATOM   3496  O   ASP A 458      -3.399  17.664  19.067  1.00 24.28           O
ATOM   3497  CB  ASP A 458      -0.464  18.561  18.752  1.00 23.00           C
ATOM   3498  CG  ASP A 458       0.386  19.585  19.475  1.00 22.15           C
ATOM   3499  OD1 ASP A 458       0.213  19.780  20.696  1.00 20.07           O
ATOM   3500  OD2 ASP A 458       1.224  20.213  18.800  1.00 21.07           O
ATOM   3501  N   THR A 459      -2.287  15.797  18.445  1.00 23.22           N
ATOM   3502  CA  THR A 459      -3.440  15.194  17.753  1.00 22.84           C
ATOM   3503  C   THR A 459      -4.026  13.969  18.488  1.00 22.67           C
ATOM   3504  O   THR A 459      -4.747  13.151  17.892  1.00 22.57           O
ATOM   3505  CB  THR A 459      -3.149  14.907  16.230  1.00 22.84           C
ATOM   3506  OG1 THR A 459      -1.985  14.084  16.077  1.00 22.88           O
ATOM   3507  CG2 THR A 459      -2.952  16.210  15.456  1.00 23.17           C
ATOM   3508  N   GLY A 460      -3.707  13.855  19.782  1.00 21.92           N
ATOM   3509  CA  GLY A 460      -4.372  12.908  20.667  1.00 21.65           C
ATOM   3510  C   GLY A 460      -3.535  11.865  21.402  1.00 21.37           C
ATOM   3511  O   GLY A 460      -4.058  11.182  22.291  1.00 21.19           O
ATOM   3512  N   MET A 461      -2.259  11.711  21.041  1.00 21.09           N
ATOM   3513  CA  MET A 461      -1.431  10.652  21.656  1.00 20.95           C
ATOM   3514  C   MET A 461      -0.886  11.090  23.006  1.00 20.10           C
ATOM   3515  O   MET A 461       0.322  11.293  23.182  1.00 19.70           O
ATOM   3516  CB  MET A 461      -0.318  10.156  20.722  1.00 20.67           C
ATOM   3517  CG  MET A 461       0.155   8.727  21.031  1.00 21.33           C
ATOM   3518  SD  MET A 461       1.458   8.151  19.923  1.00 23.16           S
ATOM   3519  CE  MET A 461       0.500   7.702  18.469  1.00 23.67           C
ATOM   3520  N   MET A 462      -1.813  11.219  23.952  1.00 19.65           N
ATOM   3521  CA  MET A 462      -1.559  11.723  25.307  1.00 19.64           C
ATOM   3522  C   MET A 462      -2.678  11.244  26.215  1.00 19.28           C
ATOM   3523  O   MET A 462      -3.806  11.057  25.770  1.00 19.22           O
ATOM   3524  CB  MET A 462      -1.481  13.266  25.322  1.00 19.75           C
ATOM   3525  CG  MET A 462      -1.116  13.899  26.700  1.00 19.62           C
ATOM   3526  SD  MET A 462      -0.283  15.510  26.656  1.00 20.93           S
ATOM   3527  CE  MET A 462      -1.585  16.518  25.949  1.00 22.48           C
ATOM   3528  N   LEU A 463      -2.355  11.024  27.483  1.00 18.90           N
ATOM   3529  CA  LEU A 463      -3.354  10.709  28.485  1.00 18.51           C
ATOM   3530  C   LEU A 463      -3.020  11.461  29.745  1.00 18.80           C
ATOM   3531  O   LEU A 463      -1.856  11.797  29.984  1.00 17.33           O
ATOM   3532  CB  LEU A 463      -3.438   9.194  28.744  1.00 18.49           C
ATOM   3533  CG  LEU A 463      -2.274   8.406  29.342  1.00 18.01           C
ATOM   3534  CD1 LEU A 463      -2.365   8.364  30.870  1.00 16.98           C
ATOM   3535  CD2 LEU A 463      -2.285   7.000  28.777  1.00 20.32           C
ATOM   3536  N   GLY A 464      -4.050  11.745  30.542  1.00 18.74           N
ATOM   3537  CA  GLY A 464      -3.845  12.328  31.860  1.00 19.09           C
ATOM   3538  C   GLY A 464      -3.983  11.250  32.917  1.00 18.89           C
ATOM   3539  O   GLY A 464      -4.720  10.275  32.738  1.00 19.01           O
ATOM   3540  N   PHE A 465      -3.245  11.403  34.008  1.00 18.64           N
ATOM   3541  CA  PHE A 465      -3.382  10.494  35.130  1.00 18.22           C
ATOM   3542  C   PHE A 465      -3.141  11.236  36.426  1.00 18.39           C
ATOM   3543  O   PHE A 465      -2.363  12.200  36.476  1.00 18.49           O
ATOM   3544  CB  PHE A 465      -2.478   9.241  34.975  1.00 18.32           C
ATOM   3545  CG  PHE A 465      -1.004   9.516  35.128  1.00 17.73           C
ATOM   3546  CD1 PHE A 465      -0.237   9.887  34.031  1.00 16.23           C
ATOM   3547  CD2 PHE A 465      -0.389   9.388  36.368  1.00 16.72           C
ATOM   3548  CE1 PHE A 465       1.106  10.165  34.166  1.00 15.89           C
ATOM   3549  CE2 PHE A 465       0.967   9.645  36.513  1.00 17.55           C
ATOM   3550  CZ  PHE A 465       1.717  10.046  35.407  1.00 17.70           C
ATOM   3551  N   THR A 466      -3.818  10.795  37.477  1.00 18.18           N
ATOM   3552  CA  THR A 466      -3.688  11.427  38.779  1.00 18.01           C
ATOM   3553  C   THR A 466      -2.797  10.593  39.678  1.00 17.88           C
ATOM   3554  O   THR A 466      -2.516   9.431  39.376  1.00 18.62           O
ATOM   3555  CB  THR A 466      -5.075  11.653  39.459  1.00 18.38           C
ATOM   3556  OG1 THR A 466      -5.738  10.402  39.638  1.00 17.30           O
ATOM   3557  CG2 THR A 466      -5.950  12.557  38.617  1.00 18.59           C
ATOM   3558  N   VAL A 467      -2.323  11.221  40.753  1.00 18.09           N
ATOM   3559  CA  VAL A 467      -1.584  10.574  41.834  1.00 17.78           C
ATOM   3560  C   VAL A 467      -2.010  11.229  43.156  1.00 18.37           C
ATOM   3561  O   VAL A 467      -2.343  10.530  44.125  1.00 19.00           O
ATOM   3562  CB  VAL A 467      -0.027  10.704  41.667  1.00 17.71           C
ATOM   3563  CG1 VAL A 467       0.706  10.051  42.836  1.00 15.65           C
ATOM   3564  CG2 VAL A 467       0.449  10.057  40.379  1.00 16.77           C
ATOM   3565  OXT VAL A 467      -2.030  12.460  43.306  1.00 18.14           O
