# Supplementary material for: Modeling of loops in proteins: a multi-method approach
Source: BMC Struct Biol. 2010 Feb 11;10:5. doi: 10.1186/1472-6807-10-5 (PMC2837870; doi:10.1186/1472-6807-10-5)
Supplement: Additional file 1 — Student t-test. Results from two sample paired t-test of Table 2. [file 1472-6807-10-5-S1.GZ › loop_test_data/2gah_437-461.pdb]

ATOM      9  N   SER A   1      52.499 -14.890 -28.148  1.00 50.78           N
ATOM     10  CA  SER A   1      51.760 -14.812 -26.897  1.00 44.75           C
ATOM     11  C   SER A   1      52.062 -13.619 -25.990  1.00 39.25           C
ATOM     12  O   SER A   1      51.197 -12.784 -25.769  1.00 41.58           O
ATOM     13  CB  SER A   1      51.949 -16.107 -26.097  1.00 45.81           C
ATOM     14  OG  SER A   1      50.758 -16.880 -26.074  1.00 41.16           O
ATOM     15  N   LYS A   2      53.285 -13.528 -25.481  1.00 35.12           N
ATOM     16  CA  LYS A   2      53.646 -12.453 -24.554  1.00 30.73           C
ATOM     17  C   LYS A   2      53.162 -11.033 -24.829  1.00 26.07           C
ATOM     18  O   LYS A   2      53.323 -10.506 -25.926  1.00 26.70           O
ATOM     19  CB  LYS A   2      55.162 -12.392 -24.358  1.00 31.64           C
ATOM     20  CG  LYS A   2      55.746 -13.493 -23.491  1.00 34.03           C
ATOM     21  CD  LYS A   2      57.031 -13.008 -22.822  1.00 35.75           C
ATOM     22  CE  LYS A   2      57.872 -14.167 -22.319  1.00 39.58           C
ATOM     23  NZ  LYS A   2      57.081 -15.125 -21.507  1.00 39.07           N
ATOM     24  N   PRO A   3      52.551 -10.393 -23.817  1.00 22.88           N
ATOM     25  CA  PRO A   3      52.071  -9.019 -23.983  1.00 21.56           C
ATOM     26  C   PRO A   3      53.324  -8.144 -23.934  1.00 21.05           C
ATOM     27  O   PRO A   3      54.342  -8.561 -23.383  1.00 19.40           O
ATOM     28  CB  PRO A   3      51.166  -8.820 -22.767  1.00 21.84           C
ATOM     29  CG  PRO A   3      51.818  -9.680 -21.723  1.00 20.86           C
ATOM     30  CD  PRO A   3      52.153 -10.935 -22.503  1.00 21.88           C
ATOM     31  N   GLN A   4      53.272  -6.948 -24.504  1.00 20.46           N
ATOM     32  CA  GLN A   4      54.455  -6.096 -24.497  1.00 23.37           C
ATOM     33  C   GLN A   4      54.140  -4.618 -24.639  1.00 22.55           C
ATOM     34  O   GLN A   4      53.070  -4.236 -25.111  1.00 22.41           O
ATOM     35  CB  GLN A   4      55.390  -6.493 -25.636  1.00 26.42           C
ATOM     36  CG  GLN A   4      54.921  -5.998 -26.994  1.00 34.12           C
ATOM     37  CD  GLN A   4      55.944  -6.224 -28.091  1.00 39.42           C
ATOM     38  OE1 GLN A   4      56.137  -7.347 -28.557  1.00 41.35           O
ATOM     39  NE2 GLN A   4      56.613  -5.152 -28.505  1.00 42.39           N
ATOM     40  N   ARG A   5      55.099  -3.792 -24.241  1.00 19.25           N
ATOM     41  CA  ARG A   5      54.959  -2.352 -24.341  1.00 21.61           C
ATOM     42  C   ARG A   5      55.250  -1.980 -25.788  1.00 22.02           C
ATOM     43  O   ARG A   5      56.151  -2.547 -26.408  1.00 20.33           O
ATOM     44  CB  ARG A   5      55.974  -1.654 -23.433  1.00 20.52           C
ATOM     45  CG  ARG A   5      55.867  -0.136 -23.433  1.00 22.32           C
ATOM     46  CD  ARG A   5      54.904   0.339 -22.358  1.00 21.51           C
ATOM     47  NE  ARG A   5      55.384  -0.039 -21.033  1.00 21.79           N
ATOM     48  CZ  ARG A   5      54.759   0.236 -19.892  1.00 25.50           C
ATOM     49  NH1 ARG A   5      53.610   0.900 -19.899  1.00 23.58           N
ATOM     50  NH2 ARG A   5      55.290  -0.156 -18.740  1.00 26.46           N
ATOM     51  N   LEU A   6      54.486  -1.038 -26.328  1.00 20.69           N
ATOM     52  CA  LEU A   6      54.701  -0.593 -27.698  1.00 21.88           C
ATOM     53  C   LEU A   6      55.820   0.436 -27.637  1.00 23.21           C
ATOM     54  O   LEU A   6      56.203   0.875 -26.553  1.00 20.40           O
ATOM     55  CB  LEU A   6      53.435   0.066 -28.255  1.00 22.56           C
ATOM     56  CG  LEU A   6      52.156  -0.770 -28.312  1.00 22.71           C
ATOM     57  CD1 LEU A   6      50.968   0.134 -28.596  1.00 27.38           C
ATOM     58  CD2 LEU A   6      52.290  -1.845 -29.379  1.00 28.58           C
ATOM     59  N   SER A   7      56.350   0.814 -28.795  1.00 25.07           N
ATOM     60  CA  SER A   7      57.412   1.810 -28.846  1.00 24.65           C
ATOM     61  C   SER A   7      56.780   3.155 -28.528  1.00 25.34           C
ATOM     62  O   SER A   7      55.564   3.305 -28.625  1.00 21.94           O
ATOM     63  CB  SER A   7      58.009   1.867 -30.245  1.00 24.23           C
ATOM     64  OG  SER A   7      56.998   2.199 -31.182  1.00 32.65           O
ATOM     65  N   ALA A   8      57.601   4.132 -28.157  1.00 26.31           N
ATOM     66  CA  ALA A   8      57.092   5.461 -27.844  1.00 27.27           C
ATOM     67  C   ALA A   8      56.333   6.016 -29.047  1.00 27.39           C
ATOM     68  O   ALA A   8      55.278   6.633 -28.898  1.00 26.29           O
ATOM     69  CB  ALA A   8      58.243   6.392 -27.473  1.00 29.01           C
ATOM     70  N   GLU A   9      56.870   5.777 -30.239  1.00 27.84           N
ATOM     71  CA  GLU A   9      56.251   6.258 -31.469  1.00 30.44           C
ATOM     72  C   GLU A   9      54.857   5.681 -31.709  1.00 29.31           C
ATOM     73  O   GLU A   9      54.027   6.310 -32.362  1.00 30.15           O
ATOM     74  CB  GLU A   9      57.161   5.962 -32.670  1.00 37.03           C
ATOM     75  CG  GLU A   9      57.801   4.576 -32.661  1.00 44.36           C
ATOM     76  CD  GLU A   9      58.676   4.324 -33.882  1.00 49.22           C
ATOM     77  OE1 GLU A   9      58.131   4.285 -35.006  1.00 49.41           O
ATOM     78  OE2 GLU A   9      59.908   4.167 -33.717  1.00 50.41           O
ATOM     79  N   GLN A  10      54.599   4.489 -31.182  1.00 26.82           N
ATOM     80  CA  GLN A  10      53.296   3.856 -31.347  1.00 25.95           C
ATOM     81  C   GLN A  10      52.413   4.021 -30.116  1.00 23.55           C
ATOM     82  O   GLN A  10      51.359   3.398 -30.012  1.00 24.27           O
ATOM     83  CB  GLN A  10      53.462   2.365 -31.656  1.00 28.46           C
ATOM     84  CG  GLN A  10      53.884   2.066 -33.085  1.00 31.78           C
ATOM     85  CD  GLN A  10      52.932   2.669 -34.104  1.00 35.80           C
ATOM     86  OE1 GLN A  10      51.717   2.463 -34.038  1.00 33.38           O
ATOM     87  NE2 GLN A  10      53.481   3.417 -35.056  1.00 37.22           N
ATOM     88  N   SER A  11      52.834   4.868 -29.186  1.00 20.52           N
ATOM     89  CA  SER A  11      52.061   5.084 -27.968  1.00 19.35           C
ATOM     90  C   SER A  11      52.138   6.535 -27.511  1.00 19.84           C
ATOM     91  O   SER A  11      52.257   6.812 -26.318  1.00 20.98           O
ATOM     92  CB  SER A  11      52.591   4.170 -26.864  1.00 17.98           C
ATOM     93  OG  SER A  11      53.982   4.378 -26.672  1.00 20.23           O
ATOM     94  N   SER A  12      52.061   7.462 -28.458  1.00 19.22           N
ATOM     95  CA  SER A  12      52.155   8.883 -28.138  1.00 22.53           C
ATOM     96  C   SER A  12      51.080   9.406 -27.190  1.00 23.04           C
ATOM     97  O   SER A  12      51.277  10.435 -26.543  1.00 22.98           O
ATOM     98  CB  SER A  12      52.137   9.711 -29.426  1.00 24.45           C
ATOM     99  OG  SER A  12      50.936   9.501 -30.144  1.00 28.37           O
ATOM    100  N   ARG A  13      49.952   8.702 -27.099  1.00 20.59           N
ATOM    101  CA  ARG A  13      48.857   9.134 -26.232  1.00 18.03           C
ATOM    102  C   ARG A  13      48.848   8.504 -24.835  1.00 18.84           C
ATOM    103  O   ARG A  13      48.018   8.870 -24.002  1.00 18.05           O
ATOM    104  CB  ARG A  13      47.504   8.846 -26.900  1.00 21.26           C
ATOM    105  CG  ARG A  13      47.289   9.503 -28.265  1.00 22.60           C
ATOM    106  CD  ARG A  13      45.871   9.244 -28.764  1.00 18.88           C
ATOM    107  NE  ARG A  13      44.877   9.918 -27.930  1.00 25.23           N
ATOM    108  CZ  ARG A  13      44.521  11.194 -28.068  1.00 25.96           C
ATOM    109  NH1 ARG A  13      45.073  11.939 -29.014  1.00 22.51           N
ATOM    110  NH2 ARG A  13      43.618  11.730 -27.254  1.00 23.53           N
ATOM    111  N   ALA A  14      49.755   7.563 -24.575  1.00 15.63           N
ATOM    112  CA  ALA A  14      49.807   6.893 -23.272  1.00 17.35           C
ATOM    113  C   ALA A  14      49.967   7.867 -22.099  1.00 18.06           C
ATOM    114  O   ALA A  14      50.697   8.850 -22.189  1.00 19.40           O
ATOM    115  CB  ALA A  14      50.942   5.861 -23.255  1.00 16.77           C
ATOM    116  N   ARG A  15      49.286   7.579 -20.994  1.00 19.22           N
ATOM    117  CA  ARG A  15      49.350   8.432 -19.813  1.00 19.26           C
ATOM    118  C   ARG A  15      50.506   8.051 -18.893  1.00 22.61           C
ATOM    119  O   ARG A  15      50.411   8.179 -17.668  1.00 24.42           O
ATOM    120  CB  ARG A  15      48.030   8.370 -19.034  1.00 15.21           C
ATOM    121  CG  ARG A  15      46.790   8.676 -19.869  1.00 17.63           C
ATOM    122  CD  ARG A  15      46.860  10.038 -20.555  1.00 20.37           C
ATOM    123  NE  ARG A  15      46.906  11.147 -19.602  1.00 22.88           N
ATOM    124  CZ  ARG A  15      46.780  12.426 -19.942  1.00 29.45           C
ATOM    125  NH1 ARG A  15      46.600  12.761 -21.215  1.00 29.17           N
ATOM    126  NH2 ARG A  15      46.830  13.371 -19.013  1.00 29.08           N
ATOM    127  N   ILE A  16      51.594   7.572 -19.482  1.00 18.68           N
ATOM    128  CA  ILE A  16      52.764   7.206 -18.702  1.00 22.07           C
ATOM    129  C   ILE A  16      53.860   8.211 -19.019  1.00 22.03           C
ATOM    130  O   ILE A  16      53.825   8.870 -20.059  1.00 21.46           O
ATOM    131  CB  ILE A  16      53.265   5.791 -19.049  1.00 21.77           C
ATOM    132  CG1 ILE A  16      53.615   5.711 -20.535  1.00 21.72           C
ATOM    133  CG2 ILE A  16      52.197   4.762 -18.693  1.00 23.58           C
ATOM    134  CD1 ILE A  16      54.135   4.358 -20.962  1.00 19.23           C
ATOM    135  N   ASN A  17      54.822   8.336 -18.113  1.00 23.25           N
ATOM    136  CA  ASN A  17      55.930   9.262 -18.302  1.00 22.38           C
ATOM    137  C   ASN A  17      57.196   8.467 -18.611  1.00 23.06           C
ATOM    138  O   ASN A  17      57.886   8.009 -17.700  1.00 15.99           O
ATOM    139  CB  ASN A  17      56.139  10.095 -17.036  1.00 25.55           C
ATOM    140  CG  ASN A  17      57.226  11.142 -17.200  1.00 28.87           C
ATOM    141  OD1 ASN A  17      57.933  11.170 -18.211  1.00 23.65           O
ATOM    142  ND2 ASN A  17      57.369  12.008 -16.200  1.00 31.07           N
ATOM    143  N   ARG A  18      57.495   8.306 -19.898  1.00 22.69           N
ATOM    144  CA  ARG A  18      58.674   7.558 -20.314  1.00 24.73           C
ATOM    145  C   ARG A  18      59.970   8.196 -19.825  1.00 26.28           C
ATOM    146  O   ARG A  18      61.048   7.620 -19.975  1.00 24.69           O
ATOM    147  CB  ARG A  18      58.697   7.405 -21.841  1.00 23.25           C
ATOM    148  CG  ARG A  18      57.832   6.255 -22.357  1.00 25.13           C
ATOM    149  CD  ARG A  18      57.816   6.190 -23.873  1.00 25.90           C
ATOM    150  NE  ARG A  18      56.871   5.194 -24.377  1.00 22.75           N
ATOM    151  CZ  ARG A  18      57.133   3.897 -24.504  1.00 25.31           C
ATOM    152  NH1 ARG A  18      58.325   3.422 -24.166  1.00 19.54           N
ATOM    153  NH2 ARG A  18      56.201   3.075 -24.976  1.00 21.28           N
ATOM    154  N   GLU A  19      59.864   9.381 -19.230  1.00 28.49           N
ATOM    155  CA  GLU A  19      61.042  10.072 -18.719  1.00 29.29           C
ATOM    156  C   GLU A  19      61.280   9.739 -17.245  1.00 30.14           C
ATOM    157  O   GLU A  19      62.281  10.156 -16.656  1.00 29.67           O
ATOM    158  CB  GLU A  19      60.894  11.584 -18.903  1.00 34.45           C
ATOM    159  CG  GLU A  19      60.533  12.003 -20.326  1.00 42.37           C
ATOM    160  CD  GLU A  19      61.415  11.354 -21.378  1.00 47.84           C
ATOM    161  OE1 GLU A  19      62.654  11.506 -21.299  1.00 53.31           O
ATOM    162  OE2 GLU A  19      60.869  10.692 -22.288  1.00 50.33           O
ATOM    163  N   GLU A  20      60.355   8.996 -16.646  1.00 24.65           N
ATOM    164  CA  GLU A  20      60.511   8.594 -15.255  1.00 26.83           C
ATOM    165  C   GLU A  20      60.306   7.088 -15.104  1.00 24.98           C
ATOM    166  O   GLU A  20      59.220   6.620 -14.762  1.00 25.04           O
ATOM    167  CB  GLU A  20      59.541   9.355 -14.343  1.00 25.41           C
ATOM    168  CG  GLU A  20      59.498   8.787 -12.930  1.00 32.40           C
ATOM    169  CD  GLU A  20      58.915   9.740 -11.906  1.00 34.49           C
ATOM    170  OE1 GLU A  20      57.834  10.319 -12.157  1.00 34.91           O
ATOM    171  OE2 GLU A  20      59.543   9.898 -10.836  1.00 35.99           O
ATOM    172  N   ALA A  21      61.365   6.335 -15.373  1.00 25.82           N
ATOM    173  CA  ALA A  21      61.322   4.886 -15.267  1.00 25.00           C
ATOM    174  C   ALA A  21      61.296   4.473 -13.802  1.00 24.65           C
ATOM    175  O   ALA A  21      61.925   5.100 -12.952  1.00 24.46           O
ATOM    176  CB  ALA A  21      62.532   4.272 -15.961  1.00 24.83           C
ATOM    177  N   LEU A  22      60.555   3.414 -13.511  1.00 22.63           N
ATOM    178  CA  LEU A  22      60.456   2.918 -12.151  1.00 22.48           C
ATOM    179  C   LEU A  22      60.686   1.418 -12.197  1.00 24.27           C
ATOM    180  O   LEU A  22      60.436   0.771 -13.216  1.00 24.74           O
ATOM    181  CB  LEU A  22      59.067   3.213 -11.579  1.00 22.57           C
ATOM    182  CG  LEU A  22      58.591   4.666 -11.631  1.00 21.32           C
ATOM    183  CD1 LEU A  22      57.152   4.756 -11.153  1.00 20.93           C
ATOM    184  CD2 LEU A  22      59.493   5.528 -10.768  1.00 26.19           C
ATOM    185  N   SER A  23      61.183   0.865 -11.103  1.00 24.67           N
ATOM    186  CA  SER A  23      61.409  -0.564 -11.053  1.00 26.65           C
ATOM    187  C   SER A  23      60.511  -1.149  -9.975  1.00 24.52           C
ATOM    188  O   SER A  23      60.272  -0.517  -8.945  1.00 25.07           O
ATOM    189  CB  SER A  23      62.875  -0.860 -10.732  1.00 29.73           C
ATOM    190  OG  SER A  23      63.153  -2.239 -10.902  1.00 36.69           O
ATOM    191  N   LEU A  24      59.993  -2.345 -10.223  1.00 21.71           N
ATOM    192  CA  LEU A  24      59.149  -3.010  -9.243  1.00 22.83           C
ATOM    193  C   LEU A  24      59.345  -4.516  -9.336  1.00 21.58           C
ATOM    194  O   LEU A  24      59.972  -5.019 -10.271  1.00 20.88           O
ATOM    195  CB  LEU A  24      57.674  -2.668  -9.454  1.00 24.05           C
ATOM    196  CG  LEU A  24      56.985  -3.266 -10.678  1.00 27.75           C
ATOM    197  CD1 LEU A  24      55.505  -3.465 -10.379  1.00 23.98           C
ATOM    198  CD2 LEU A  24      57.201  -2.358 -11.883  1.00 24.10           C
ATOM    199  N   THR A  25      58.800  -5.235  -8.364  1.00 20.55           N
ATOM    200  CA  THR A  25      58.931  -6.683  -8.335  1.00 21.52           C
ATOM    201  C   THR A  25      57.594  -7.342  -8.030  1.00 20.82           C
ATOM    202  O   THR A  25      56.889  -6.934  -7.107  1.00 21.66           O
ATOM    203  CB  THR A  25      59.945  -7.110  -7.256  1.00 22.44           C
ATOM    204  OG1 THR A  25      61.158  -6.374  -7.438  1.00 27.54           O
ATOM    205  CG2 THR A  25      60.248  -8.602  -7.353  1.00 21.82           C
ATOM    206  N   VAL A  26      57.244  -8.351  -8.818  1.00 19.05           N
ATOM    207  CA  VAL A  26      56.005  -9.086  -8.607  1.00 18.73           C
ATOM    208  C   VAL A  26      56.362 -10.564  -8.607  1.00 20.67           C
ATOM    209  O   VAL A  26      56.901 -11.072  -9.589  1.00 19.70           O
ATOM    210  CB  VAL A  26      54.971  -8.833  -9.725  1.00 20.68           C
ATOM    211  CG1 VAL A  26      53.673  -9.582  -9.403  1.00 16.40           C
ATOM    212  CG2 VAL A  26      54.700  -7.341  -9.858  1.00 17.35           C
ATOM    213  N   ASP A  27      56.064 -11.241  -7.502  1.00 21.14           N
ATOM    214  CA  ASP A  27      56.359 -12.661  -7.357  1.00 22.60           C
ATOM    215  C   ASP A  27      57.823 -12.963  -7.658  1.00 23.04           C
ATOM    216  O   ASP A  27      58.141 -13.962  -8.301  1.00 22.90           O
ATOM    217  CB  ASP A  27      55.457 -13.503  -8.269  1.00 25.30           C
ATOM    218  CG  ASP A  27      53.984 -13.402  -7.896  1.00 25.78           C
ATOM    219  OD1 ASP A  27      53.678 -13.209  -6.703  1.00 22.57           O
ATOM    220  OD2 ASP A  27      53.129 -13.533  -8.797  1.00 31.53           O
ATOM    221  N   GLY A  28      58.707 -12.083  -7.198  1.00 25.35           N
ATOM    222  CA  GLY A  28      60.133 -12.274  -7.401  1.00 27.70           C
ATOM    223  C   GLY A  28      60.651 -11.983  -8.797  1.00 29.81           C
ATOM    224  O   GLY A  28      61.734 -12.435  -9.165  1.00 31.91           O
ATOM    225  N   ALA A  29      59.889 -11.233  -9.582  1.00 28.05           N
ATOM    226  CA  ALA A  29      60.324 -10.903 -10.931  1.00 27.90           C
ATOM    227  C   ALA A  29      60.579  -9.407 -11.067  1.00 26.83           C
ATOM    228  O   ALA A  29      59.690  -8.596 -10.806  1.00 27.61           O
ATOM    229  CB  ALA A  29      59.276 -11.353 -11.945  1.00 27.50           C
ATOM    230  N   LYS A  30      61.799  -9.046 -11.459  1.00 27.67           N
ATOM    231  CA  LYS A  30      62.165  -7.645 -11.650  1.00 26.71           C
ATOM    232  C   LYS A  30      61.424  -7.109 -12.865  1.00 25.35           C
ATOM    233  O   LYS A  30      61.641  -7.578 -13.982  1.00 25.21           O
ATOM    234  CB  LYS A  30      63.667  -7.497 -11.906  1.00 30.44           C
ATOM    235  CG  LYS A  30      64.489  -7.047 -10.720  1.00 34.59           C
ATOM    236  CD  LYS A  30      64.754  -8.180  -9.751  1.00 40.71           C
ATOM    237  CE  LYS A  30      65.849  -7.793  -8.766  1.00 44.70           C
ATOM    238  NZ  LYS A  30      66.153  -8.892  -7.808  1.00 47.98           N
ATOM    239  N   LEU A  31      60.559  -6.124 -12.655  1.00 23.79           N
ATOM    240  CA  LEU A  31      59.806  -5.546 -13.757  1.00 23.48           C
ATOM    241  C   LEU A  31      60.223  -4.103 -14.028  1.00 23.53           C
ATOM    242  O   LEU A  31      60.718  -3.413 -13.139  1.00 24.18           O
ATOM    243  CB  LEU A  31      58.303  -5.607 -13.457  1.00 23.56           C
ATOM    244  CG  LEU A  31      57.707  -7.007 -13.260  1.00 23.73           C
ATOM    245  CD1 LEU A  31      56.193  -6.905 -13.114  1.00 19.68           C
ATOM    246  CD2 LEU A  31      58.058  -7.887 -14.451  1.00 21.91           C
ATOM    247  N   SER A  32      60.031  -3.664 -15.267  1.00 26.93           N
ATOM    248  CA  SER A  32      60.361  -2.301 -15.671  1.00 29.05           C
ATOM    249  C   SER A  32      59.052  -1.563 -15.911  1.00 28.50           C
ATOM    250  O   SER A  32      58.159  -2.074 -16.589  1.00 30.07           O
ATOM    251  CB  SER A  32      61.184  -2.302 -16.963  1.00 32.79           C
ATOM    252  OG  SER A  32      60.408  -2.732 -18.073  1.00 36.52           O
ATOM    253  N   ALA A  33      58.939  -0.361 -15.358  1.00 27.59           N
ATOM    254  CA  ALA A  33      57.725   0.429 -15.516  1.00 26.37           C
ATOM    255  C   ALA A  33      58.019   1.919 -15.655  1.00 25.98           C
ATOM    256  O   ALA A  33      59.176   2.340 -15.669  1.00 23.09           O
ATOM    257  CB  ALA A  33      56.806   0.193 -14.330  1.00 23.07           C
ATOM    258  N   PHE A  34      56.952   2.705 -15.762  1.00 22.68           N
ATOM    259  CA  PHE A  34      57.050   4.155 -15.878  1.00 23.96           C
ATOM    260  C   PHE A  34      56.018   4.768 -14.939  1.00 22.39           C
ATOM    261  O   PHE A  34      55.012   4.133 -14.625  1.00 22.02           O
ATOM    262  CB  PHE A  34      56.767   4.592 -17.318  1.00 20.84           C
ATOM    263  CG  PHE A  34      57.777   4.092 -18.309  1.00 24.39           C
ATOM    264  CD1 PHE A  34      59.099   4.523 -18.247  1.00 23.73           C
ATOM    265  CD2 PHE A  34      57.415   3.176 -19.293  1.00 20.82           C
ATOM    266  CE1 PHE A  34      60.049   4.055 -19.156  1.00 25.84           C
ATOM    267  CE2 PHE A  34      58.356   2.701 -20.206  1.00 24.10           C
ATOM    268  CZ  PHE A  34      59.677   3.138 -20.136  1.00 23.87           C
ATOM    269  N   ARG A  35      56.272   5.985 -14.468  1.00 21.83           N
ATOM    270  CA  ARG A  35      55.318   6.649 -13.585  1.00 21.44           C
ATOM    271  C   ARG A  35      54.013   6.716 -14.371  1.00 22.17           C
ATOM    272  O   ARG A  35      54.007   7.112 -15.531  1.00 20.93           O
ATOM    273  CB  ARG A  35      55.796   8.063 -13.241  1.00 22.57           C
ATOM    274  CG  ARG A  35      54.910   8.814 -12.245  1.00 24.87           C
ATOM    275  CD  ARG A  35      55.050   8.260 -10.832  1.00 25.54           C
ATOM    276  NE  ARG A  35      56.420   8.371 -10.333  1.00 24.59           N
ATOM    277  CZ  ARG A  35      56.838   7.884  -9.167  1.00 24.95           C
ATOM    278  NH1 ARG A  35      55.993   7.250  -8.366  1.00 22.23           N
ATOM    279  NH2 ARG A  35      58.107   8.019  -8.806  1.00 23.12           N
ATOM    280  N   GLY A  36      52.910   6.318 -13.747  1.00 22.81           N
ATOM    281  CA  GLY A  36      51.639   6.337 -14.448  1.00 19.73           C
ATOM    282  C   GLY A  36      51.092   4.929 -14.592  1.00 21.36           C
ATOM    283  O   GLY A  36      49.883   4.737 -14.725  1.00 21.61           O
ATOM    284  N   ASP A  37      51.987   3.943 -14.570  1.00 18.11           N
ATOM    285  CA  ASP A  37      51.600   2.534 -14.673  1.00 18.40           C
ATOM    286  C   ASP A  37      50.903   2.041 -13.406  1.00 19.68           C
ATOM    287  O   ASP A  37      51.062   2.617 -12.326  1.00 18.37           O
ATOM    288  CB  ASP A  37      52.829   1.632 -14.855  1.00 16.92           C
ATOM    289  CG  ASP A  37      53.262   1.487 -16.292  1.00 18.45           C
ATOM    290  OD1 ASP A  37      52.397   1.285 -17.171  1.00 18.34           O
ATOM    291  OD2 ASP A  37      54.487   1.546 -16.533  1.00 21.46           O
ATOM    292  N   THR A  38      50.140   0.961 -13.556  1.00 19.24           N
ATOM    293  CA  THR A  38      49.481   0.304 -12.431  1.00 18.28           C
ATOM    294  C   THR A  38      50.239  -1.021 -12.395  1.00 17.76           C
ATOM    295  O   THR A  38      51.001  -1.314 -13.318  1.00 16.11           O
ATOM    296  CB  THR A  38      47.984   0.009 -12.696  1.00 20.78           C
ATOM    297  OG1 THR A  38      47.855  -0.841 -13.844  1.00 17.28           O
ATOM    298  CG2 THR A  38      47.212   1.309 -12.925  1.00 20.22           C
ATOM    299  N   VAL A  39      50.064  -1.816 -11.346  1.00 16.52           N
ATOM    300  CA  VAL A  39      50.768  -3.090 -11.295  1.00 16.34           C
ATOM    301  C   VAL A  39      50.306  -3.934 -12.477  1.00 15.44           C
ATOM    302  O   VAL A  39      51.089  -4.691 -13.053  1.00 16.34           O
ATOM    303  CB  VAL A  39      50.499  -3.848  -9.968  1.00 15.48           C
ATOM    304  CG1 VAL A  39      51.090  -5.254 -10.035  1.00 12.79           C
ATOM    305  CG2 VAL A  39      51.131  -3.089  -8.806  1.00 16.86           C
ATOM    306  N   ALA A  40      49.038  -3.776 -12.849  1.00 14.05           N
ATOM    307  CA  ALA A  40      48.462  -4.518 -13.970  1.00 15.29           C
ATOM    308  C   ALA A  40      49.100  -4.145 -15.313  1.00 13.36           C
ATOM    309  O   ALA A  40      49.500  -5.018 -16.083  1.00 10.45           O
ATOM    310  CB  ALA A  40      46.953  -4.283 -14.029  1.00 17.07           C
ATOM    311  N   SER A  41      49.190  -2.851 -15.601  1.00 15.08           N
ATOM    312  CA  SER A  41      49.786  -2.422 -16.864  1.00 13.55           C
ATOM    313  C   SER A  41      51.268  -2.787 -16.912  1.00 15.29           C
ATOM    314  O   SER A  41      51.794  -3.119 -17.974  1.00 14.12           O
ATOM    315  CB  SER A  41      49.605  -0.912 -17.065  1.00 13.08           C
ATOM    316  OG  SER A  41      50.342  -0.163 -16.117  1.00 17.04           O
ATOM    317  N   ALA A  42      51.932  -2.737 -15.759  1.00 15.07           N
ATOM    318  CA  ALA A  42      53.356  -3.070 -15.677  1.00 18.75           C
ATOM    319  C   ALA A  42      53.585  -4.551 -15.964  1.00 18.68           C
ATOM    320  O   ALA A  42      54.540  -4.927 -16.646  1.00 22.02           O
ATOM    321  CB  ALA A  42      53.905  -2.717 -14.289  1.00 19.10           C
ATOM    322  N   LEU A  43      52.712  -5.396 -15.432  1.00 15.71           N
ATOM    323  CA  LEU A  43      52.827  -6.832 -15.652  1.00 16.38           C
ATOM    324  C   LEU A  43      52.747  -7.155 -17.139  1.00 15.17           C
ATOM    325  O   LEU A  43      53.598  -7.859 -17.678  1.00 18.10           O
ATOM    326  CB  LEU A  43      51.721  -7.581 -14.890  1.00 13.47           C
ATOM    327  CG  LEU A  43      52.016  -7.792 -13.400  1.00 16.64           C
ATOM    328  CD1 LEU A  43      50.785  -8.319 -12.676  1.00 16.70           C
ATOM    329  CD2 LEU A  43      53.182  -8.765 -13.261  1.00 18.83           C
ATOM    330  N   LEU A  44      51.726  -6.624 -17.800  1.00 16.08           N
ATOM    331  CA  LEU A  44      51.535  -6.867 -19.223  1.00 18.04           C
ATOM    332  C   LEU A  44      52.682  -6.311 -20.059  1.00 18.25           C
ATOM    333  O   LEU A  44      53.139  -6.949 -21.006  1.00 16.76           O
ATOM    334  CB  LEU A  44      50.221  -6.242 -19.684  1.00 15.11           C
ATOM    335  CG  LEU A  44      48.958  -6.828 -19.059  1.00 18.36           C
ATOM    336  CD1 LEU A  44      47.747  -6.070 -19.576  1.00 13.85           C
ATOM    337  CD2 LEU A  44      48.858  -8.311 -19.401  1.00 17.44           C
ATOM    338  N   ALA A  45      53.137  -5.115 -19.702  1.00 20.50           N
ATOM    339  CA  ALA A  45      54.222  -4.459 -20.417  1.00 19.65           C
ATOM    340  C   ALA A  45      55.497  -5.294 -20.379  1.00 21.35           C
ATOM    341  O   ALA A  45      56.328  -5.222 -21.290  1.00 22.23           O
ATOM    342  CB  ALA A  45      54.478  -3.084 -19.811  1.00 17.52           C
ATOM    343  N   ASN A  46      55.645  -6.083 -19.320  1.00 20.27           N
ATOM    344  CA  ASN A  46      56.819  -6.928 -19.145  1.00 19.34           C
ATOM    345  C   ASN A  46      56.602  -8.377 -19.590  1.00 19.18           C
ATOM    346  O   ASN A  46      57.390  -9.258 -19.252  1.00 19.60           O
ATOM    347  CB  ASN A  46      57.274  -6.877 -17.681  1.00 17.64           C
ATOM    348  CG  ASN A  46      57.969  -5.566 -17.332  1.00 20.63           C
ATOM    349  OD1 ASN A  46      59.198  -5.492 -17.300  1.00 18.90           O
ATOM    350  ND2 ASN A  46      57.182  -4.523 -17.082  1.00 17.72           N
ATOM    351  N   GLY A  47      55.532  -8.614 -20.344  1.00 18.12           N
ATOM    352  CA  GLY A  47      55.249  -9.947 -20.858  1.00 17.73           C
ATOM    353  C   GLY A  47      54.587 -10.960 -19.935  1.00 20.13           C
ATOM    354  O   GLY A  47      54.570 -12.153 -20.239  1.00 17.84           O
ATOM    355  N   VAL A  48      54.041 -10.501 -18.815  1.00 18.63           N
ATOM    356  CA  VAL A  48      53.385 -11.397 -17.870  1.00 20.99           C
ATOM    357  C   VAL A  48      51.880 -11.356 -18.095  1.00 23.34           C
ATOM    358  O   VAL A  48      51.243 -10.329 -17.874  1.00 26.54           O
ATOM    359  CB  VAL A  48      53.675 -10.988 -16.410  1.00 17.71           C
ATOM    360  CG1 VAL A  48      53.021 -11.978 -15.456  1.00 17.11           C
ATOM    361  CG2 VAL A  48      55.173 -10.921 -16.176  1.00 16.75           C
ATOM    362  N   ARG A  49      51.315 -12.470 -18.542  1.00 25.30           N
ATOM    363  CA  ARG A  49      49.882 -12.524 -18.795  1.00 28.65           C
ATOM    364  C   ARG A  49      49.080 -13.140 -17.655  1.00 26.24           C
ATOM    365  O   ARG A  49      47.978 -12.681 -17.349  1.00 28.11           O
ATOM    366  CB  ARG A  49      49.607 -13.293 -20.085  1.00 31.66           C
ATOM    367  CG  ARG A  49      48.138 -13.556 -20.330  1.00 31.23           C
ATOM    368  CD  ARG A  49      47.913 -14.052 -21.732  1.00 26.92           C
ATOM    369  NE  ARG A  49      48.220 -13.014 -22.707  1.00 26.63           N
ATOM    370  CZ  ARG A  49      49.139 -13.136 -23.654  1.00 26.68           C
ATOM    371  NH1 ARG A  49      49.845 -14.254 -23.749  1.00 30.48           N
ATOM    372  NH2 ARG A  49      49.341 -12.144 -24.510  1.00 23.16           N
ATOM    373  N   ARG A  50      49.639 -14.168 -17.024  1.00 26.71           N
ATOM    374  CA  ARG A  50      48.964 -14.854 -15.927  1.00 25.61           C
ATOM    375  C   ARG A  50      48.963 -14.138 -14.582  1.00 22.84           C
ATOM    376  O   ARG A  50      49.964 -13.558 -14.160  1.00 23.55           O
ATOM    377  CB  ARG A  50      49.555 -16.256 -15.734  1.00 25.65           C
ATOM    378  CG  ARG A  50      49.193 -17.230 -16.842  1.00 30.12           C
ATOM    379  CD  ARG A  50      49.766 -18.621 -16.600  1.00 31.85           C
ATOM    380  NE  ARG A  50      49.191 -19.282 -15.428  1.00 34.19           N
ATOM    381  CZ  ARG A  50      49.362 -20.573 -15.149  1.00 38.95           C
ATOM    382  NH1 ARG A  50      50.089 -21.333 -15.961  1.00 38.69           N
ATOM    383  NH2 ARG A  50      48.810 -21.108 -14.066  1.00 34.17           N
ATOM    384  N   ALA A  51      47.812 -14.181 -13.920  1.00 21.55           N
ATOM    385  CA  ALA A  51      47.654 -13.604 -12.591  1.00 21.64           C
ATOM    386  C   ALA A  51      47.630 -14.847 -11.712  1.00 19.03           C
ATOM    387  O   ALA A  51      47.962 -15.931 -12.185  1.00 17.52           O
ATOM    388  CB  ALA A  51      46.330 -12.853 -12.488  1.00 21.81           C
ATOM    389  N   GLY A  52      47.243 -14.713 -10.449  1.00 16.57           N
ATOM    390  CA  GLY A  52      47.195 -15.891  -9.597  1.00 17.52           C
ATOM    391  C   GLY A  52      46.139 -16.855 -10.109  1.00 15.45           C
ATOM    392  O   GLY A  52      45.184 -16.430 -10.762  1.00 15.44           O
ATOM    393  N   ASN A  53      46.307 -18.147  -9.835  1.00 15.30           N
ATOM    394  CA  ASN A  53      45.335 -19.157 -10.264  1.00 16.32           C
ATOM    395  C   ASN A  53      44.008 -18.939  -9.530  1.00 17.48           C
ATOM    396  O   ASN A  53      43.968 -18.252  -8.506  1.00 20.46           O
ATOM    397  CB  ASN A  53      45.875 -20.563  -9.976  1.00 17.35           C
ATOM    398  CG  ASN A  53      46.885 -21.032 -11.021  1.00 24.81           C
ATOM    399  OD1 ASN A  53      47.474 -20.225 -11.737  1.00 19.34           O
ATOM    400  ND2 ASN A  53      47.091 -22.342 -11.102  1.00 22.06           N
ATOM    401  N   SER A  54      42.929 -19.527 -10.039  1.00 16.28           N
ATOM    402  CA  SER A  54      41.615 -19.350  -9.426  1.00 17.22           C
ATOM    403  C   SER A  54      41.566 -19.809  -7.965  1.00 18.70           C
ATOM    404  O   SER A  54      42.387 -20.610  -7.520  1.00 18.20           O
ATOM    405  CB  SER A  54      40.541 -20.075 -10.242  1.00 15.40           C
ATOM    406  OG  SER A  54      40.614 -21.477 -10.074  1.00 21.31           O
ATOM    407  N   LEU A  55      40.583 -19.286  -7.237  1.00 16.43           N
ATOM    408  CA  LEU A  55      40.380 -19.562  -5.816  1.00 17.08           C
ATOM    409  C   LEU A  55      40.056 -21.008  -5.429  1.00 16.53           C
ATOM    410  O   LEU A  55      40.641 -21.543  -4.484  1.00 16.42           O
ATOM    411  CB  LEU A  55      39.278 -18.635  -5.286  1.00 17.41           C
ATOM    412  CG  LEU A  55      38.827 -18.755  -3.830  1.00 18.01           C
ATOM    413  CD1 LEU A  55      40.004 -18.522  -2.898  1.00 15.70           C
ATOM    414  CD2 LEU A  55      37.712 -17.748  -3.567  1.00 13.78           C
ATOM    415  N   TYR A  56      39.132 -21.644  -6.144  1.00 15.44           N
ATOM    416  CA  TYR A  56      38.757 -23.016  -5.798  1.00 18.70           C
ATOM    417  C   TYR A  56      39.179 -24.095  -6.790  1.00 17.66           C
ATOM    418  O   TYR A  56      39.652 -25.156  -6.386  1.00 16.93           O
ATOM    419  CB  TYR A  56      37.243 -23.112  -5.583  1.00 19.08           C
ATOM    420  CG  TYR A  56      36.720 -22.206  -4.495  1.00 15.81           C
ATOM    421  CD1 TYR A  56      37.084 -22.405  -3.160  1.00 16.33           C
ATOM    422  CD2 TYR A  56      35.878 -21.138  -4.800  1.00 13.44           C
ATOM    423  CE1 TYR A  56      36.625 -21.558  -2.155  1.00 17.03           C
ATOM    424  CE2 TYR A  56      35.411 -20.280  -3.803  1.00 18.41           C
ATOM    425  CZ  TYR A  56      35.788 -20.495  -2.484  1.00 17.24           C
ATOM    426  OH  TYR A  56      35.344 -19.645  -1.496  1.00 12.39           O
ATOM    427  N   LEU A  57      39.000 -23.831  -8.081  1.00 18.39           N
ATOM    428  CA  LEU A  57      39.344 -24.808  -9.107  1.00 18.73           C
ATOM    429  C   LEU A  57      40.816 -24.756  -9.507  1.00 17.88           C
ATOM    430  O   LEU A  57      41.297 -25.608 -10.255  1.00 18.58           O
ATOM    431  CB  LEU A  57      38.461 -24.600 -10.340  1.00 18.82           C
ATOM    432  CG  LEU A  57      36.951 -24.550 -10.074  1.00 21.61           C
ATOM    433  CD1 LEU A  57      36.215 -24.345 -11.387  1.00 16.41           C
ATOM    434  CD2 LEU A  57      36.492 -25.830  -9.399  1.00 21.62           C
ATOM    435  N   ASP A  58      41.523 -23.748  -9.009  1.00 16.44           N
ATOM    436  CA  ASP A  58      42.940 -23.591  -9.299  1.00 17.20           C
ATOM    437  C   ASP A  58      43.178 -23.521 -10.804  1.00 17.71           C
ATOM    438  O   ASP A  58      44.137 -24.081 -11.321  1.00 14.63           O
ATOM    439  CB  ASP A  58      43.718 -24.758  -8.681  1.00 21.13           C
ATOM    440  CG  ASP A  58      45.217 -24.558  -8.735  1.00 24.98           C
ATOM    441  OD1 ASP A  58      45.677 -23.434  -8.452  1.00 23.61           O
ATOM    442  OD2 ASP A  58      45.936 -25.531  -9.044  1.00 25.89           O
ATOM    443  N   ARG A  59      42.287 -22.821 -11.498  1.00 16.74           N
ATOM    444  CA  ARG A  59      42.377 -22.642 -12.943  1.00 14.40           C
ATOM    445  C   ARG A  59      43.349 -21.509 -13.277  1.00 17.72           C
ATOM    446  O   ARG A  59      43.485 -20.551 -12.515  1.00 16.86           O
ATOM    447  CB  ARG A  59      41.001 -22.272 -13.503  1.00 15.41           C
ATOM    448  CG  ARG A  59      39.934 -23.335 -13.332  1.00 16.14           C
ATOM    449  CD  ARG A  59      39.887 -24.259 -14.530  1.00 20.58           C
ATOM    450  NE  ARG A  59      39.495 -23.545 -15.744  1.00 22.73           N
ATOM    451  CZ  ARG A  59      39.278 -24.134 -16.915  1.00 24.88           C
ATOM    452  NH1 ARG A  59      39.412 -25.449 -17.024  1.00 27.18           N
ATOM    453  NH2 ARG A  59      38.936 -23.413 -17.977  1.00 21.78           N
ATOM    454  N   PRO A  60      44.054 -21.610 -14.415  1.00 18.14           N
ATOM    455  CA  PRO A  60      44.976 -20.522 -14.753  1.00 15.81           C
ATOM    456  C   PRO A  60      44.107 -19.293 -15.026  1.00 15.05           C
ATOM    457  O   PRO A  60      43.019 -19.420 -15.581  1.00 12.24           O
ATOM    458  CB  PRO A  60      45.659 -21.032 -16.019  1.00 14.97           C
ATOM    459  CG  PRO A  60      45.649 -22.522 -15.825  1.00 15.00           C
ATOM    460  CD  PRO A  60      44.253 -22.765 -15.308  1.00 15.53           C
ATOM    461  N   ARG A  61      44.573 -18.114 -14.629  1.00 15.78           N
ATOM    462  CA  ARG A  61      43.806 -16.892 -14.841  1.00 15.98           C
ATOM    463  C   ARG A  61      44.736 -15.758 -15.222  1.00 17.15           C
ATOM    464  O   ARG A  61      45.938 -15.832 -14.991  1.00 15.61           O
ATOM    465  CB  ARG A  61      43.032 -16.507 -13.568  1.00 13.02           C
ATOM    466  CG  ARG A  61      41.892 -17.461 -13.196  1.00 13.51           C
ATOM    467  CD  ARG A  61      40.775 -17.418 -14.239  1.00 16.10           C
ATOM    468  NE  ARG A  61      39.828 -18.526 -14.121  1.00 16.13           N
ATOM    469  CZ  ARG A  61      38.897 -18.643 -13.177  1.00 16.68           C
ATOM    470  NH1 ARG A  61      38.763 -17.717 -12.235  1.00 16.25           N
ATOM    471  NH2 ARG A  61      38.086 -19.691 -13.184  1.00 16.94           N
ATOM    472  N   GLY A  62      44.172 -14.709 -15.807  1.00 19.34           N
ATOM    473  CA  GLY A  62      44.975 -13.568 -16.189  1.00 19.23           C
ATOM    474  C   GLY A  62      44.236 -12.273 -15.920  1.00 20.86           C
ATOM    475  O   GLY A  62      43.062 -12.286 -15.533  1.00 17.23           O
ATOM    476  N   ILE A  63      44.931 -11.153 -16.099  1.00 18.75           N
ATOM    477  CA  ILE A  63      44.319  -9.849 -15.915  1.00 18.85           C
ATOM    478  C   ILE A  63      43.137  -9.864 -16.878  1.00 19.14           C
ATOM    479  O   ILE A  63      43.282 -10.250 -18.036  1.00 19.17           O
ATOM    480  CB  ILE A  63      45.304  -8.728 -16.282  1.00 18.63           C
ATOM    481  CG1 ILE A  63      46.498  -8.770 -15.319  1.00 16.47           C
ATOM    482  CG2 ILE A  63      44.598  -7.381 -16.236  1.00 18.21           C
ATOM    483  CD1 ILE A  63      47.677  -7.939 -15.765  1.00 15.87           C
ATOM    484  N   PHE A  64      41.972  -9.455 -16.388  1.00 18.01           N
ATOM    485  CA  PHE A  64      40.747  -9.476 -17.177  1.00 17.24           C
ATOM    486  C   PHE A  64      40.231  -8.094 -17.563  1.00 17.09           C
ATOM    487  O   PHE A  64      39.610  -7.932 -18.608  1.00 17.54           O
ATOM    488  CB  PHE A  64      39.670 -10.212 -16.378  1.00 16.03           C
ATOM    489  CG  PHE A  64      38.423 -10.521 -17.158  1.00 17.25           C
ATOM    490  CD1 PHE A  64      38.434 -11.481 -18.161  1.00 20.42           C
ATOM    491  CD2 PHE A  64      37.228  -9.873 -16.866  1.00 19.60           C
ATOM    492  CE1 PHE A  64      37.268 -11.797 -18.860  1.00 20.61           C
ATOM    493  CE2 PHE A  64      36.059 -10.179 -17.558  1.00 15.95           C
ATOM    494  CZ  PHE A  64      36.079 -11.142 -18.555  1.00 20.47           C
ATOM    495  N   ALA A  65      40.475  -7.104 -16.709  1.00 16.76           N
ATOM    496  CA  ALA A  65      40.007  -5.743 -16.966  1.00 14.76           C
ATOM    497  C   ALA A  65      41.120  -4.721 -16.781  1.00 17.59           C
ATOM    498  O   ALA A  65      42.303  -5.066 -16.766  1.00 16.41           O
ATOM    499  CB  ALA A  65      38.844  -5.414 -16.036  1.00 18.12           C
ATOM    500  N   ALA A  66      40.734  -3.458 -16.636  1.00 17.59           N
ATOM    501  CA  ALA A  66      41.704  -2.392 -16.446  1.00 18.15           C
ATOM    502  C   ALA A  66      41.283  -1.470 -15.304  1.00 20.42           C
ATOM    503  O   ALA A  66      42.005  -0.539 -14.956  1.00 22.76           O
ATOM    504  CB  ALA A  66      41.861  -1.596 -17.738  1.00 18.92           C
ATOM    505  N   GLY A  67      40.121  -1.741 -14.714  1.00 18.46           N
ATOM    506  CA  GLY A  67      39.636  -0.908 -13.628  1.00 16.72           C
ATOM    507  C   GLY A  67      39.208  -1.664 -12.385  1.00 16.91           C
ATOM    508  O   GLY A  67      39.677  -2.774 -12.127  1.00 14.45           O
ATOM    509  N   VAL A  68      38.304  -1.064 -11.612  1.00 17.52           N
ATOM    510  CA  VAL A  68      37.824  -1.678 -10.373  1.00 18.59           C
ATOM    511  C   VAL A  68      36.999  -2.948 -10.572  1.00 19.10           C
ATOM    512  O   VAL A  68      36.674  -3.629  -9.601  1.00 19.66           O
ATOM    513  CB  VAL A  68      36.975  -0.683  -9.534  1.00 15.66           C
ATOM    514  CG1 VAL A  68      37.811   0.533  -9.163  1.00 13.73           C
ATOM    515  CG2 VAL A  68      35.731  -0.273 -10.311  1.00 15.22           C
ATOM    516  N   GLU A  69      36.653  -3.268 -11.816  1.00 18.35           N
ATOM    517  CA  GLU A  69      35.867  -4.470 -12.075  1.00 19.56           C
ATOM    518  C   GLU A  69      36.765  -5.697 -12.284  1.00 16.75           C
ATOM    519  O   GLU A  69      36.293  -6.763 -12.674  1.00 17.20           O
ATOM    520  CB  GLU A  69      34.943  -4.270 -13.290  1.00 19.20           C
ATOM    521  CG  GLU A  69      35.635  -4.268 -14.643  1.00 22.03           C
ATOM    522  CD  GLU A  69      36.267  -2.932 -14.999  1.00 24.89           C
ATOM    523  OE1 GLU A  69      36.950  -2.336 -14.139  1.00 25.71           O
ATOM    524  OE2 GLU A  69      36.090  -2.484 -16.153  1.00 27.73           O
ATOM    525  N   GLU A  70      38.059  -5.538 -12.014  1.00 16.50           N
ATOM    526  CA  GLU A  70      39.018  -6.630 -12.150  1.00 14.40           C
ATOM    527  C   GLU A  70      38.653  -7.771 -11.205  1.00 15.60           C
ATOM    528  O   GLU A  70      38.534  -7.573  -9.992  1.00 14.38           O
ATOM    529  CB  GLU A  70      40.432  -6.138 -11.820  1.00 17.94           C
ATOM    530  CG  GLU A  70      41.487  -7.234 -11.827  1.00 16.80           C
ATOM    531  CD  GLU A  70      41.514  -7.998 -13.138  1.00 20.12           C
ATOM    532  OE1 GLU A  70      41.348  -7.353 -14.191  1.00 17.60           O
ATOM    533  OE2 GLU A  70      41.707  -9.234 -13.119  1.00 17.43           O
ATOM    534  N   PRO A  71      38.476  -8.986 -11.748  1.00 16.24           N
ATOM    535  CA  PRO A  71      38.121 -10.121 -10.897  1.00 16.95           C
ATOM    536  C   PRO A  71      39.247 -11.102 -10.580  1.00 16.68           C
ATOM    537  O   PRO A  71      39.214 -11.773  -9.546  1.00 19.73           O
ATOM    538  CB  PRO A  71      37.009 -10.785 -11.692  1.00 18.62           C
ATOM    539  CG  PRO A  71      37.530 -10.671 -13.092  1.00 16.57           C
ATOM    540  CD  PRO A  71      38.121  -9.261 -13.156  1.00 17.84           C
ATOM    541  N   ASN A  72      40.247 -11.175 -11.453  1.00 17.35           N
ATOM    542  CA  ASN A  72      41.338 -12.132 -11.278  1.00 17.01           C
ATOM    543  C   ASN A  72      42.649 -11.668 -10.655  1.00 17.94           C
ATOM    544  O   ASN A  72      43.181 -12.327  -9.767  1.00 18.89           O
ATOM    545  CB  ASN A  72      41.667 -12.780 -12.624  1.00 14.55           C
ATOM    546  CG  ASN A  72      40.457 -13.401 -13.280  1.00 15.96           C
ATOM    547  OD1 ASN A  72      39.563 -13.904 -12.602  1.00 17.07           O
ATOM    548  ND2 ASN A  72      40.426 -13.382 -14.608  1.00 15.03           N
ATOM    549  N   ALA A  73      43.177 -10.551 -11.138  1.00 16.03           N
ATOM    550  CA  ALA A  73      44.458 -10.047 -10.660  1.00 17.04           C
ATOM    551  C   ALA A  73      44.398  -9.203  -9.401  1.00 16.20           C
ATOM    552  O   ALA A  73      44.201  -7.992  -9.463  1.00 19.97           O
ATOM    553  CB  ALA A  73      45.150  -9.269 -11.773  1.00 16.26           C
ATOM    554  N   LEU A  74      44.568  -9.860  -8.259  1.00 13.11           N
ATOM    555  CA  LEU A  74      44.574  -9.195  -6.967  1.00 11.56           C
ATOM    556  C   LEU A  74      45.988  -9.372  -6.424  1.00 15.91           C
ATOM    557  O   LEU A  74      46.640 -10.376  -6.713  1.00 16.87           O
ATOM    558  CB  LEU A  74      43.567  -9.851  -6.021  1.00 13.49           C
ATOM    559  CG  LEU A  74      42.114  -9.954  -6.505  1.00 17.45           C
ATOM    560  CD1 LEU A  74      41.235 -10.392  -5.338  1.00 15.96           C
ATOM    561  CD2 LEU A  74      41.637  -8.614  -7.049  1.00 18.65           C
ATOM    562  N   VAL A  75      46.468  -8.410  -5.643  1.00 15.71           N
ATOM    563  CA  VAL A  75      47.817  -8.511  -5.100  1.00 15.33           C
ATOM    564  C   VAL A  75      47.945  -8.007  -3.679  1.00 17.71           C
ATOM    565  O   VAL A  75      47.080  -7.292  -3.165  1.00 16.55           O
ATOM    566  CB  VAL A  75      48.839  -7.701  -5.942  1.00 17.68           C
ATOM    567  CG1 VAL A  75      48.911  -8.251  -7.360  1.00 17.70           C
ATOM    568  CG2 VAL A  75      48.449  -6.221  -5.951  1.00 14.60           C
ATOM    569  N   THR A  76      49.035  -8.408  -3.043  1.00 16.78           N
ATOM    570  CA  THR A  76      49.343  -7.937  -1.709  1.00 15.33           C
ATOM    571  C   THR A  76      50.517  -7.003  -1.977  1.00 17.72           C
ATOM    572  O   THR A  76      51.545  -7.415  -2.527  1.00 17.10           O
ATOM    573  CB  THR A  76      49.782  -9.071  -0.766  1.00 14.06           C
ATOM    574  OG1 THR A  76      48.660  -9.909  -0.469  1.00 18.27           O
ATOM    575  CG2 THR A  76      50.334  -8.498   0.534  1.00 13.03           C
ATOM    576  N   VAL A  77      50.337  -5.737  -1.630  1.00 17.07           N
ATOM    577  CA  VAL A  77      51.369  -4.733  -1.826  1.00 15.35           C
ATOM    578  C   VAL A  77      52.211  -4.598  -0.557  1.00 17.08           C
ATOM    579  O   VAL A  77      51.678  -4.349   0.522  1.00 18.96           O
ATOM    580  CB  VAL A  77      50.738  -3.366  -2.165  1.00 16.30           C
ATOM    581  CG1 VAL A  77      51.823  -2.297  -2.248  1.00 21.92           C
ATOM    582  CG2 VAL A  77      49.974  -3.456  -3.489  1.00 14.56           C
ATOM    583  N   SER A  78      53.524  -4.769  -0.689  1.00 16.43           N
ATOM    584  CA  SER A  78      54.422  -4.650   0.457  1.00 20.13           C
ATOM    585  C   SER A  78      54.545  -3.184   0.863  1.00 17.73           C
ATOM    586  O   SER A  78      54.474  -2.295   0.016  1.00 19.45           O
ATOM    587  CB  SER A  78      55.818  -5.187   0.105  1.00 19.09           C
ATOM    588  OG  SER A  78      55.780  -6.557  -0.256  1.00 23.39           O
ATOM    589  N   ALA A  79      54.735  -2.937   2.156  1.00 21.19           N
ATOM    590  CA  ALA A  79      54.894  -1.575   2.662  1.00 19.23           C
ATOM    591  C   ALA A  79      55.853  -0.810   1.747  1.00 19.52           C
ATOM    592  O   ALA A  79      56.905  -1.321   1.377  1.00 21.49           O
ATOM    593  CB  ALA A  79      55.444  -1.613   4.087  1.00 17.98           C
ATOM    594  N   ARG A  80      55.485   0.408   1.369  1.00 19.15           N
ATOM    595  CA  ARG A  80      56.335   1.200   0.488  1.00 20.14           C
ATOM    596  C   ARG A  80      57.409   1.952   1.266  1.00 21.27           C
ATOM    597  O   ARG A  80      58.360   2.470   0.678  1.00 19.57           O
ATOM    598  CB  ARG A  80      55.494   2.201  -0.314  1.00 18.87           C
ATOM    599  CG  ARG A  80      54.594   1.583  -1.380  1.00 18.97           C
ATOM    600  CD  ARG A  80      53.873   2.671  -2.175  1.00 19.59           C
ATOM    601  NE  ARG A  80      53.051   2.150  -3.269  1.00 19.49           N
ATOM    602  CZ  ARG A  80      51.825   1.652  -3.124  1.00 23.34           C
ATOM    603  NH1 ARG A  80      51.263   1.601  -1.925  1.00 21.35           N
ATOM    604  NH2 ARG A  80      51.151   1.219  -4.184  1.00 19.06           N
ATOM    605  N   HIS A  81      57.249   2.007   2.586  1.00 22.51           N
ATOM    606  CA  HIS A  81      58.185   2.704   3.462  1.00 25.25           C
ATOM    607  C   HIS A  81      57.860   2.419   4.930  1.00 27.97           C
ATOM    608  O   HIS A  81      56.899   1.711   5.232  1.00 25.33           O
ATOM    609  CB  HIS A  81      58.132   4.212   3.181  1.00 23.40           C
ATOM    610  CG  HIS A  81      56.743   4.761   3.092  1.00 24.82           C
ATOM    611  ND1 HIS A  81      55.918   4.891   4.190  1.00 25.87           N
ATOM    612  CD2 HIS A  81      56.017   5.182   2.027  1.00 23.28           C
ATOM    613  CE1 HIS A  81      54.747   5.366   3.806  1.00 20.75           C
ATOM    614  NE2 HIS A  81      54.780   5.552   2.499  1.00 21.45           N
ATOM    615  N   GLU A  82      58.657   2.974   5.840  1.00 31.37           N
ATOM    616  CA  GLU A  82      58.454   2.750   7.272  1.00 34.22           C
ATOM    617  C   GLU A  82      57.071   3.086   7.822  1.00 33.65           C
ATOM    618  O   GLU A  82      56.612   2.451   8.768  1.00 34.21           O
ATOM    619  CB  GLU A  82      59.511   3.501   8.088  1.00 38.12           C
ATOM    620  CG  GLU A  82      60.815   2.741   8.254  1.00 48.65           C
ATOM    621  CD  GLU A  82      61.733   3.367   9.294  1.00 54.96           C
ATOM    622  OE1 GLU A  82      61.321   3.483  10.472  1.00 55.07           O
ATOM    623  OE2 GLU A  82      62.870   3.743   8.934  1.00 58.12           O
ATOM    624  N   GLN A  83      56.409   4.083   7.247  1.00 32.86           N
ATOM    625  CA  GLN A  83      55.078   4.468   7.711  1.00 32.88           C
ATOM    626  C   GLN A  83      53.992   3.759   6.906  1.00 31.19           C
ATOM    627  O   GLN A  83      52.959   4.343   6.574  1.00 30.09           O
ATOM    628  CB  GLN A  83      54.910   5.983   7.597  1.00 37.29           C
ATOM    629  CG  GLN A  83      55.725   6.753   8.623  1.00 43.96           C
ATOM    630  CD  GLN A  83      55.848   8.223   8.288  1.00 47.87           C
ATOM    631  OE1 GLN A  83      54.859   8.888   7.965  1.00 50.43           O
ATOM    632  NE2 GLN A  83      57.068   8.744   8.368  1.00 49.60           N
ATOM    633  N   ASP A  84      54.228   2.487   6.615  1.00 25.41           N
ATOM    634  CA  ASP A  84      53.293   1.703   5.829  1.00 22.65           C
ATOM    635  C   ASP A  84      53.418   0.226   6.208  1.00 21.37           C
ATOM    636  O   ASP A  84      54.368  -0.176   6.881  1.00 18.71           O
ATOM    637  CB  ASP A  84      53.609   1.921   4.341  1.00 19.79           C
ATOM    638  CG  ASP A  84      52.509   1.444   3.417  1.00 19.41           C
ATOM    639  OD1 ASP A  84      51.323   1.494   3.807  1.00 19.71           O
ATOM    640  OD2 ASP A  84      52.834   1.048   2.275  1.00 23.82           O
ATOM    641  N   ILE A  85      52.438  -0.567   5.790  1.00 20.34           N
ATOM    642  CA  ILE A  85      52.426  -2.002   6.051  1.00 20.11           C
ATOM    643  C   ILE A  85      51.892  -2.700   4.804  1.00 20.40           C
ATOM    644  O   ILE A  85      51.428  -2.041   3.863  1.00 18.24           O
ATOM    645  CB  ILE A  85      51.506  -2.366   7.239  1.00 20.50           C
ATOM    646  CG1 ILE A  85      50.113  -1.762   7.024  1.00 16.81           C
ATOM    647  CG2 ILE A  85      52.130  -1.896   8.550  1.00 16.60           C
ATOM    648  CD1 ILE A  85      49.061  -2.281   7.989  1.00 19.29           C
ATOM    649  N   ASP A  86      51.961  -4.026   4.794  1.00 18.34           N
ATOM    650  CA  ASP A  86      51.462  -4.790   3.657  1.00 20.43           C
ATOM    651  C   ASP A  86      49.943  -4.658   3.606  1.00 19.42           C
ATOM    652  O   ASP A  86      49.274  -4.702   4.644  1.00 19.16           O
ATOM    653  CB  ASP A  86      51.823  -6.272   3.795  1.00 24.01           C
ATOM    654  CG  ASP A  86      53.314  -6.533   3.679  1.00 25.67           C
ATOM    655  OD1 ASP A  86      54.096  -5.564   3.668  1.00 24.90           O
ATOM    656  OD2 ASP A  86      53.701  -7.718   3.604  1.00 25.32           O
ATOM    657  N   GLU A  87      49.409  -4.484   2.401  1.00 17.53           N
ATOM    658  CA  GLU A  87      47.966  -4.376   2.199  1.00 17.88           C
ATOM    659  C   GLU A  87      47.607  -5.402   1.130  1.00 16.88           C
ATOM    660  O   GLU A  87      48.186  -5.407   0.039  1.00 15.57           O
ATOM    661  CB  GLU A  87      47.581  -2.963   1.753  1.00 19.91           C
ATOM    662  CG  GLU A  87      46.095  -2.791   1.484  1.00 18.17           C
ATOM    663  CD  GLU A  87      45.682  -1.333   1.415  1.00 22.09           C
ATOM    664  OE1 GLU A  87      46.528  -0.483   1.064  1.00 21.54           O
ATOM    665  OE2 GLU A  87      44.505  -1.036   1.702  1.00 20.71           O
ATOM    666  N   SER A  88      46.650  -6.267   1.453  1.00 15.21           N
ATOM    667  CA  SER A  88      46.252  -7.350   0.557  1.00 17.57           C
ATOM    668  C   SER A  88      44.894  -7.197  -0.125  1.00 15.76           C
ATOM    669  O   SER A  88      44.105  -6.315   0.209  1.00 14.32           O
ATOM    670  CB  SER A  88      46.290  -8.670   1.345  1.00 17.74           C
ATOM    671  OG  SER A  88      46.109  -9.800   0.513  1.00 17.11           O
ATOM    680  N   LEU A  89      44.182  -6.188  -3.127  1.00 17.22           N
ATOM    681  CA  LEU A  89      44.044  -4.970  -3.915  1.00 18.81           C
ATOM    682  C   LEU A  89      44.107  -5.308  -5.401  1.00 15.31           C
ATOM    683  O   LEU A  89      44.962  -6.086  -5.827  1.00 18.84           O
ATOM    684  CB  LEU A  89      45.162  -3.982  -3.567  1.00 17.80           C
ATOM    685  CG  LEU A  89      45.191  -3.465  -2.125  1.00 19.77           C
ATOM    686  CD1 LEU A  89      46.366  -2.505  -1.948  1.00 16.98           C
ATOM    687  CD2 LEU A  89      43.871  -2.766  -1.806  1.00 18.63           C
ATOM    688  N   PRO A  90      43.189  -4.745  -6.209  1.00 17.37           N
ATOM    689  CA  PRO A  90      43.181  -5.011  -7.652  1.00 14.79           C
ATOM    690  C   PRO A  90      44.452  -4.451  -8.286  1.00 16.05           C
ATOM    691  O   PRO A  90      44.745  -3.261  -8.152  1.00 13.25           O
ATOM    692  CB  PRO A  90      41.934  -4.271  -8.135  1.00 17.21           C
ATOM    693  CG  PRO A  90      41.041  -4.285  -6.933  1.00 17.86           C
ATOM    694  CD  PRO A  90      41.999  -3.969  -5.818  1.00 18.29           C
ATOM    695  N   ALA A  91      45.207  -5.307  -8.966  1.00 15.42           N
ATOM    696  CA  ALA A  91      46.444  -4.876  -9.605  1.00 17.71           C
ATOM    697  C   ALA A  91      46.165  -3.712 -10.549  1.00 15.77           C
ATOM    698  O   ALA A  91      47.024  -2.857 -10.775  1.00 15.75           O
ATOM    699  CB  ALA A  91      47.065  -6.037 -10.381  1.00 17.83           C
ATOM    700  N   THR A  92      44.951  -3.688 -11.086  1.00 14.62           N
ATOM    701  CA  THR A  92      44.527  -2.659 -12.029  1.00 11.21           C
ATOM    702  C   THR A  92      44.392  -1.272 -11.412  1.00 12.08           C
ATOM    703  O   THR A  92      44.290  -0.276 -12.132  1.00 13.48           O
ATOM    704  CB  THR A  92      43.182  -3.044 -12.663  1.00 15.00           C
ATOM    705  OG1 THR A  92      42.249  -3.379 -11.625  1.00 12.23           O
ATOM    706  CG2 THR A  92      43.354  -4.243 -13.597  1.00 11.28           C
ATOM    707  N   THR A  93      44.380  -1.200 -10.085  1.00 12.19           N
ATOM    708  CA  THR A  93      44.253   0.087  -9.416  1.00 14.05           C
ATOM    709  C   THR A  93      45.419   0.404  -8.473  1.00 16.87           C
ATOM    710  O   THR A  93      45.404   1.427  -7.783  1.00 16.00           O
ATOM    711  CB  THR A  93      42.917   0.183  -8.637  1.00 16.14           C
ATOM    712  OG1 THR A  93      42.881  -0.805  -7.598  1.00 16.52           O
ATOM    713  CG2 THR A  93      41.743  -0.050  -9.583  1.00 13.40           C
ATOM    714  N   VAL A  94      46.423  -0.469  -8.438  1.00 13.07           N
ATOM    715  CA  VAL A  94      47.588  -0.234  -7.591  1.00 12.33           C
ATOM    716  C   VAL A  94      48.584   0.593  -8.398  1.00 14.44           C
ATOM    717  O   VAL A  94      49.052   0.164  -9.453  1.00 14.20           O
ATOM    718  CB  VAL A  94      48.274  -1.556  -7.156  1.00 15.30           C
ATOM    719  CG1 VAL A  94      49.571  -1.247  -6.399  1.00 13.66           C
ATOM    720  CG2 VAL A  94      47.340  -2.364  -6.258  1.00 15.40           C
ATOM    721  N   PRO A  95      48.907   1.802  -7.921  1.00 16.30           N
ATOM    722  CA  PRO A  95      49.857   2.654  -8.640  1.00 15.08           C
ATOM    723  C   PRO A  95      51.281   2.157  -8.432  1.00 15.78           C
ATOM    724  O   PRO A  95      51.680   1.845  -7.306  1.00 14.66           O
ATOM    725  CB  PRO A  95      49.640   4.016  -7.998  1.00 16.96           C
ATOM    726  CG  PRO A  95      49.422   3.643  -6.566  1.00 13.69           C
ATOM    727  CD  PRO A  95      48.450   2.463  -6.685  1.00 16.11           C
ATOM    728  N   VAL A  96      52.047   2.077  -9.513  1.00 16.93           N
ATOM    729  CA  VAL A  96      53.421   1.638  -9.391  1.00 17.67           C
ATOM    730  C   VAL A  96      54.242   2.772  -8.793  1.00 19.53           C
ATOM    731  O   VAL A  96      54.126   3.926  -9.211  1.00 17.86           O
ATOM    732  CB  VAL A  96      54.022   1.246 -10.747  1.00 16.99           C
ATOM    733  CG1 VAL A  96      55.526   1.002 -10.597  1.00 16.70           C
ATOM    734  CG2 VAL A  96      53.337  -0.011 -11.265  1.00 18.96           C
ATOM    735  N   THR A  97      55.040   2.430  -7.789  1.00 18.33           N
ATOM    736  CA  THR A  97      55.918   3.379  -7.120  1.00 20.66           C
ATOM    737  C   THR A  97      57.320   2.785  -7.208  1.00 19.80           C
ATOM    738  O   THR A  97      57.472   1.604  -7.527  1.00 18.77           O
ATOM    739  CB  THR A  97      55.514   3.572  -5.648  1.00 19.80           C
ATOM    740  OG1 THR A  97      55.327   2.293  -5.034  1.00 20.85           O
ATOM    741  CG2 THR A  97      54.221   4.382  -5.550  1.00 17.70           C
ATOM    742  N   GLU A  98      58.343   3.589  -6.941  1.00 21.65           N
ATOM    743  CA  GLU A  98      59.709   3.090  -7.036  1.00 23.08           C
ATOM    744  C   GLU A  98      59.979   1.895  -6.131  1.00 21.01           C
ATOM    745  O   GLU A  98      59.657   1.910  -4.946  1.00 23.42           O
ATOM    746  CB  GLU A  98      60.721   4.194  -6.725  1.00 26.44           C
ATOM    747  CG  GLU A  98      62.169   3.716  -6.832  1.00 31.31           C
ATOM    748  CD  GLU A  98      62.590   3.381  -8.262  1.00 36.02           C
ATOM    749  OE1 GLU A  98      61.811   2.736  -8.997  1.00 34.86           O
ATOM    750  OE2 GLU A  98      63.717   3.758  -8.650  1.00 42.33           O
ATOM    751  N   ASP A  99      60.581   0.862  -6.711  1.00 24.29           N
ATOM    752  CA  ASP A  99      60.921  -0.364  -5.997  1.00 24.81           C
ATOM    753  C   ASP A  99      59.742  -1.029  -5.303  1.00 25.25           C
ATOM    754  O   ASP A  99      59.903  -1.724  -4.297  1.00 24.34           O
ATOM    755  CB  ASP A  99      62.042  -0.102  -4.988  1.00 28.43           C
ATOM    756  CG  ASP A  99      63.354   0.266  -5.661  1.00 33.17           C
ATOM    757  OD1 ASP A  99      63.590  -0.207  -6.792  1.00 34.71           O
ATOM    758  OD2 ASP A  99      64.154   1.013  -5.058  1.00 39.32           O
ATOM    759  N   LEU A 100      58.552  -0.817  -5.846  1.00 23.53           N
ATOM    760  CA  LEU A 100      57.356  -1.429  -5.292  1.00 24.75           C
ATOM    761  C   LEU A 100      57.508  -2.943  -5.405  1.00 22.52           C
ATOM    762  O   LEU A 100      58.099  -3.445  -6.362  1.00 22.07           O
ATOM    763  CB  LEU A 100      56.117  -0.983  -6.077  1.00 26.95           C
ATOM    764  CG  LEU A 100      54.799  -1.675  -5.713  1.00 27.41           C
ATOM    765  CD1 LEU A 100      54.450  -1.371  -4.271  1.00 32.43           C
ATOM    766  CD2 LEU A 100      53.691  -1.195  -6.630  1.00 31.01           C
ATOM    767  N   ASN A 101      56.987  -3.664  -4.420  1.00 20.86           N
ATOM    768  CA  ASN A 101      57.037  -5.119  -4.434  1.00 20.42           C
ATOM    769  C   ASN A 101      55.627  -5.624  -4.173  1.00 20.83           C
ATOM    770  O   ASN A 101      54.931  -5.117  -3.292  1.00 20.75           O
ATOM    771  CB  ASN A 101      57.992  -5.648  -3.362  1.00 16.96           C
ATOM    772  CG  ASN A 101      57.996  -7.163  -3.288  1.00 18.19           C
ATOM    773  OD1 ASN A 101      57.314  -7.759  -2.457  1.00 22.30           O
ATOM    774  ND2 ASN A 101      58.753  -7.794  -4.173  1.00 18.95           N
ATOM    775  N   ALA A 102      55.202  -6.611  -4.952  1.00 21.31           N
ATOM    776  CA  ALA A 102      53.865  -7.159  -4.803  1.00 21.43           C
ATOM    777  C   ALA A 102      53.834  -8.653  -5.082  1.00 20.97           C
ATOM    778  O   ALA A 102      54.722  -9.198  -5.737  1.00 21.07           O
ATOM    779  CB  ALA A 102      52.901  -6.430  -5.739  1.00 20.37           C
ATOM    780  N   THR A 103      52.798  -9.308  -4.577  1.00 19.93           N
ATOM    781  CA  THR A 103      52.621 -10.738  -4.767  1.00 22.07           C
ATOM    782  C   THR A 103      51.202 -10.997  -5.278  1.00 19.58           C
ATOM    783  O   THR A 103      50.239 -10.443  -4.750  1.00 16.02           O
ATOM    784  CB  THR A 103      52.849 -11.495  -3.436  1.00 24.02           C
ATOM    785  OG1 THR A 103      52.379 -12.842  -3.558  1.00 35.54           O
ATOM    786  CG2 THR A 103      52.118 -10.815  -2.311  1.00 27.24           C
ATOM    787  N   LEU A 104      51.082 -11.823  -6.315  1.00 18.50           N
ATOM    788  CA  LEU A 104      49.781 -12.153  -6.888  1.00 18.81           C
ATOM    789  C   LEU A 104      49.012 -13.119  -5.993  1.00 20.97           C
ATOM    790  O   LEU A 104      49.566 -14.091  -5.477  1.00 20.39           O
ATOM    791  CB  LEU A 104      49.954 -12.741  -8.292  1.00 18.33           C
ATOM    792  CG  LEU A 104      50.187 -11.680  -9.376  1.00 21.41           C
ATOM    793  CD1 LEU A 104      50.770 -12.314 -10.632  1.00 25.78           C
ATOM    794  CD2 LEU A 104      48.867 -10.979  -9.682  1.00 21.86           C
ATOM    795  N   LEU A 105      47.727 -12.836  -5.821  1.00 19.68           N
ATOM    796  CA  LEU A 105      46.856 -13.635  -4.971  1.00 15.79           C
ATOM    797  C   LEU A 105      45.925 -14.560  -5.749  1.00 19.73           C
ATOM    798  O   LEU A 105      45.749 -14.422  -6.960  1.00 17.53           O
ATOM    799  CB  LEU A 105      46.006 -12.700  -4.107  1.00 15.02           C
ATOM    800  CG  LEU A 105      46.745 -11.836  -3.085  1.00 15.48           C
ATOM    801  CD1 LEU A 105      45.784 -10.815  -2.477  1.00 14.37           C
ATOM    802  CD2 LEU A 105      47.343 -12.739  -2.003  1.00 12.19           C
ATOM    803  N   SER A 106      45.323 -15.496  -5.023  1.00 19.20           N
ATOM    804  CA  SER A 106      44.370 -16.435  -5.588  1.00 18.49           C
ATOM    805  C   SER A 106      43.044 -16.311  -4.825  1.00 21.58           C
ATOM    806  O   SER A 106      42.485 -17.306  -4.356  1.00 19.07           O
ATOM    807  CB  SER A 106      44.904 -17.866  -5.488  1.00 20.05           C
ATOM    808  OG  SER A 106      45.994 -18.061  -6.373  1.00 19.78           O
ATOM    809  N   GLY A 107      42.570 -15.074  -4.681  1.00 19.66           N
ATOM    810  CA  GLY A 107      41.306 -14.811  -4.011  1.00 17.09           C
ATOM    811  C   GLY A 107      41.262 -14.852  -2.494  1.00 19.66           C
ATOM    812  O   GLY A 107      40.211 -14.592  -1.902  1.00 19.67           O
ATOM    813  N   LEU A 108      42.385 -15.165  -1.856  1.00 15.50           N
ATOM    814  CA  LEU A 108      42.436 -15.242  -0.399  1.00 18.47           C
ATOM    815  C   LEU A 108      43.500 -14.280   0.130  1.00 19.47           C
ATOM    816  O   LEU A 108      44.690 -14.435  -0.151  1.00 17.37           O
ATOM    817  CB  LEU A 108      42.759 -16.675   0.029  1.00 19.98           C
ATOM    818  CG  LEU A 108      42.396 -17.081   1.456  1.00 24.47           C
ATOM    819  CD1 LEU A 108      40.902 -16.881   1.686  1.00 26.15           C
ATOM    820  CD2 LEU A 108      42.777 -18.539   1.674  1.00 25.60           C
ATOM    821  N   GLY A 109      43.066 -13.292   0.905  1.00 19.04           N
ATOM    822  CA  GLY A 109      43.991 -12.306   1.427  1.00 17.66           C
ATOM    823  C   GLY A 109      44.779 -12.688   2.663  1.00 18.50           C
ATOM    824  O   GLY A 109      44.514 -13.695   3.323  1.00 17.81           O
ATOM    825  N   VAL A 110      45.771 -11.862   2.966  1.00 18.95           N
ATOM    826  CA  VAL A 110      46.620 -12.060   4.128  1.00 20.10           C
ATOM    827  C   VAL A 110      46.728 -10.719   4.840  1.00 18.57           C
ATOM    828  O   VAL A 110      46.910  -9.688   4.199  1.00 15.74           O
ATOM    829  CB  VAL A 110      48.036 -12.526   3.718  1.00 22.79           C
ATOM    830  CG1 VAL A 110      48.915 -12.663   4.950  1.00 26.51           C
ATOM    831  CG2 VAL A 110      47.953 -13.852   2.977  1.00 25.69           C
ATOM    832  N   LEU A 111      46.600 -10.726   6.160  1.00 19.09           N
ATOM    833  CA  LEU A 111      46.702  -9.487   6.921  1.00 19.38           C
ATOM    834  C   LEU A 111      48.100  -9.373   7.501  1.00 19.76           C
ATOM    835  O   LEU A 111      48.652 -10.352   7.996  1.00 19.86           O
ATOM    836  CB  LEU A 111      45.673  -9.467   8.053  1.00 17.42           C
ATOM    837  CG  LEU A 111      44.199  -9.422   7.657  1.00 17.73           C
ATOM    838  CD1 LEU A 111      43.327  -9.558   8.908  1.00 19.50           C
ATOM    839  CD2 LEU A 111      43.905  -8.113   6.942  1.00 18.54           C
ATOM    840  N   ASP A 112      48.675  -8.178   7.435  1.00 21.70           N
ATOM    841  CA  ASP A 112      50.013  -7.959   7.970  1.00 24.66           C
ATOM    842  C   ASP A 112      49.977  -8.065   9.499  1.00 27.42           C
ATOM    843  O   ASP A 112      49.131  -7.451  10.155  1.00 25.07           O
ATOM    844  CB  ASP A 112      50.526  -6.567   7.567  1.00 22.16           C
ATOM    845  CG  ASP A 112      52.032  -6.404   7.785  1.00 26.48           C
ATOM    846  OD1 ASP A 112      52.557  -6.951   8.776  1.00 25.88           O
ATOM    847  OD2 ASP A 112      52.691  -5.720   6.971  1.00 18.84           O
ATOM    848  N   PRO A 113      50.881  -8.866  10.089  1.00 30.45           N
ATOM    849  CA  PRO A 113      50.880  -8.982  11.550  1.00 32.33           C
ATOM    850  C   PRO A 113      51.424  -7.699  12.187  1.00 34.73           C
ATOM    851  O   PRO A 113      51.385  -7.528  13.406  1.00 36.22           O
ATOM    852  CB  PRO A 113      51.780 -10.190  11.801  1.00 31.02           C
ATOM    853  CG  PRO A 113      52.743 -10.135  10.648  1.00 33.84           C
ATOM    854  CD  PRO A 113      51.831  -9.818   9.485  1.00 30.58           C
ATOM    855  N   THR A 114      51.928  -6.801  11.344  1.00 33.11           N
ATOM    856  CA  THR A 114      52.481  -5.531  11.801  1.00 31.95           C
ATOM    857  C   THR A 114      51.388  -4.476  11.935  1.00 30.05           C
ATOM    858  O   THR A 114      50.555  -4.313  11.043  1.00 31.14           O
ATOM    859  CB  THR A 114      53.541  -4.983  10.817  1.00 31.13           C
ATOM    860  OG1 THR A 114      54.560  -5.968  10.598  1.00 29.91           O
ATOM    861  CG2 THR A 114      54.176  -3.716  11.376  1.00 30.81           C
ATOM    862  N   LYS A 115      51.403  -3.762  13.055  1.00 29.89           N
ATOM    863  CA  LYS A 115      50.438  -2.702  13.327  1.00 26.46           C
ATOM    864  C   LYS A 115      50.564  -1.589  12.285  1.00 22.73           C
ATOM    865  O   LYS A 115      51.667  -1.191  11.926  1.00 20.44           O
ATOM    866  CB  LYS A 115      50.689  -2.136  14.722  1.00 30.54           C
ATOM    867  CG  LYS A 115      49.831  -0.942  15.081  1.00 36.14           C
ATOM    868  CD  LYS A 115      50.136  -0.465  16.492  1.00 43.15           C
ATOM    869  CE  LYS A 115      49.216   0.674  16.898  1.00 44.85           C
ATOM    870  NZ  LYS A 115      47.788   0.281  16.766  1.00 48.90           N
ATOM    871  N   ASP A 116      49.431  -1.087  11.806  1.00 23.86           N
ATOM    872  CA  ASP A 116      49.418  -0.029  10.795  1.00 21.44           C
ATOM    873  C   ASP A 116      49.774   1.330  11.407  1.00 18.73           C
ATOM    874  O   ASP A 116      49.036   1.860  12.236  1.00 17.77           O
ATOM    875  CB  ASP A 116      48.032   0.042  10.154  1.00 20.93           C
ATOM    876  CG  ASP A 116      47.989   0.946   8.937  1.00 22.71           C
ATOM    877  OD1 ASP A 116      49.014   1.585   8.615  1.00 19.91           O
ATOM    878  OD2 ASP A 116      46.918   1.018   8.302  1.00 20.09           O
ATOM    879  N   PRO A 117      50.911   1.914  11.000  1.00 18.20           N
ATOM    880  CA  PRO A 117      51.317   3.215  11.542  1.00 18.55           C
ATOM    881  C   PRO A 117      50.740   4.398  10.763  1.00 20.34           C
ATOM    882  O   PRO A 117      50.937   5.552  11.141  1.00 21.00           O
ATOM    883  CB  PRO A 117      52.836   3.154  11.444  1.00 13.44           C
ATOM    884  CG  PRO A 117      53.031   2.442  10.136  1.00 16.49           C
ATOM    885  CD  PRO A 117      51.985   1.332  10.172  1.00 19.57           C
ATOM    886  N   ALA A 118      50.028   4.106   9.678  1.00 19.41           N
ATOM    887  CA  ALA A 118      49.451   5.151   8.838  1.00 20.86           C
ATOM    888  C   ALA A 118      48.512   6.086   9.589  1.00 20.50           C
ATOM    889  O   ALA A 118      47.858   5.696  10.556  1.00 21.37           O
ATOM    890  CB  ALA A 118      48.724   4.528   7.647  1.00 16.79           C
ATOM    891  N   TYR A 119      48.459   7.327   9.123  1.00 19.50           N
ATOM    892  CA  TYR A 119      47.615   8.359   9.714  1.00 17.78           C
ATOM    893  C   TYR A 119      46.353   8.475   8.861  1.00 18.58           C
ATOM    894  O   TYR A 119      46.436   8.633   7.647  1.00 19.69           O
ATOM    895  CB  TYR A 119      48.366   9.695   9.712  1.00 17.47           C
ATOM    896  CG  TYR A 119      47.648  10.833  10.404  1.00 15.54           C
ATOM    897  CD1 TYR A 119      47.842  11.082  11.764  1.00 18.05           C
ATOM    898  CD2 TYR A 119      46.780  11.668   9.697  1.00 16.37           C
ATOM    899  CE1 TYR A 119      47.193  12.143  12.404  1.00 17.12           C
ATOM    900  CE2 TYR A 119      46.122  12.729  10.326  1.00 13.69           C
ATOM    901  CZ  TYR A 119      46.335  12.960  11.675  1.00 19.00           C
ATOM    902  OH  TYR A 119      45.709  14.018  12.290  1.00 17.98           O
ATOM    903  N   TYR A 120      45.188   8.403   9.495  1.00 17.65           N
ATOM    904  CA  TYR A 120      43.925   8.494   8.769  1.00 16.53           C
ATOM    905  C   TYR A 120      43.019   9.530   9.406  1.00 14.55           C
ATOM    906  O   TYR A 120      42.937   9.619  10.631  1.00 16.69           O
ATOM    907  CB  TYR A 120      43.193   7.150   8.799  1.00 17.30           C
ATOM    908  CG  TYR A 120      43.941   5.996   8.176  1.00 18.71           C
ATOM    909  CD1 TYR A 120      43.975   5.827   6.792  1.00 16.89           C
ATOM    910  CD2 TYR A 120      44.595   5.054   8.976  1.00 14.21           C
ATOM    911  CE1 TYR A 120      44.648   4.747   6.216  1.00 18.43           C
ATOM    912  CE2 TYR A 120      45.271   3.976   8.413  1.00 17.44           C
ATOM    913  CZ  TYR A 120      45.287   3.823   7.033  1.00 17.89           C
ATOM    914  OH  TYR A 120      45.926   2.743   6.473  1.00 17.91           O
ATOM    915  N   ASP A 121      42.329  10.313   8.585  1.00 15.85           N
ATOM    916  CA  ASP A 121      41.405  11.292   9.136  1.00 15.64           C
ATOM    917  C   ASP A 121      40.156  11.440   8.285  1.00 14.90           C
ATOM    918  O   ASP A 121      40.043  10.826   7.229  1.00 14.79           O
ATOM    919  CB  ASP A 121      42.083  12.658   9.342  1.00 19.49           C
ATOM    920  CG  ASP A 121      42.626  13.258   8.061  1.00 22.99           C
ATOM    921  OD1 ASP A 121      42.268  12.787   6.960  1.00 20.81           O
ATOM    922  OD2 ASP A 121      43.410  14.227   8.165  1.00 26.94           O
ATOM    923  N   HIS A 122      39.213  12.241   8.772  1.00 17.92           N
ATOM    924  CA  HIS A 122      37.951  12.487   8.078  1.00 17.00           C
ATOM    925  C   HIS A 122      37.713  13.983   7.955  1.00 18.64           C
ATOM    926  O   HIS A 122      38.321  14.786   8.668  1.00 15.27           O
ATOM    927  CB  HIS A 122      36.762  11.910   8.863  1.00 17.64           C
ATOM    928  CG  HIS A 122      36.811  10.427   9.070  1.00 23.03           C
ATOM    929  ND1 HIS A 122      35.787   9.733   9.678  1.00 27.12           N
ATOM    930  CD2 HIS A 122      37.744   9.503   8.740  1.00 18.86           C
ATOM    931  CE1 HIS A 122      36.084   8.448   9.712  1.00 25.69           C
ATOM    932  NE2 HIS A 122      37.269   8.281   9.147  1.00 22.28           N
ATOM    933  N   VAL A 123      36.815  14.348   7.049  1.00 18.68           N
ATOM    934  CA  VAL A 123      36.430  15.736   6.873  1.00 17.93           C
ATOM    935  C   VAL A 123      34.924  15.772   6.615  1.00 19.75           C
ATOM    936  O   VAL A 123      34.356  14.850   6.021  1.00 17.94           O
ATOM    937  CB  VAL A 123      37.201  16.415   5.713  1.00 20.97           C
ATOM    938  CG1 VAL A 123      38.661  16.595   6.101  1.00 18.44           C
ATOM    939  CG2 VAL A 123      37.092  15.589   4.450  1.00 21.57           C
ATOM    940  N   HIS A 124      34.273  16.820   7.101  1.00 17.21           N
ATOM    941  CA  HIS A 124      32.836  16.982   6.929  1.00 16.43           C
ATOM    942  C   HIS A 124      32.589  18.322   6.259  1.00 18.83           C
ATOM    943  O   HIS A 124      32.951  19.368   6.801  1.00 17.37           O
ATOM    944  CB  HIS A 124      32.132  16.949   8.284  1.00 15.67           C
ATOM    945  CG  HIS A 124      32.419  15.715   9.077  1.00 17.49           C
ATOM    946  ND1 HIS A 124      33.636  15.488   9.684  1.00 17.77           N
ATOM    947  CD2 HIS A 124      31.661  14.623   9.334  1.00 14.34           C
ATOM    948  CE1 HIS A 124      33.615  14.308  10.281  1.00 17.62           C
ATOM    949  NE2 HIS A 124      32.425  13.765  10.082  1.00 18.56           N
ATOM    950  N   VAL A 125      31.975  18.288   5.081  1.00 16.69           N
ATOM    951  CA  VAL A 125      31.706  19.508   4.339  1.00 16.17           C
ATOM    952  C   VAL A 125      30.337  19.496   3.673  1.00 18.57           C
ATOM    953  O   VAL A 125      29.690  18.450   3.561  1.00 18.35           O
ATOM    954  CB  VAL A 125      32.751  19.716   3.224  1.00 16.17           C
ATOM    955  CG1 VAL A 125      34.157  19.742   3.807  1.00 18.29           C
ATOM    956  CG2 VAL A 125      32.627  18.600   2.197  1.00 16.03           C
ATOM    957  N   HIS A 126      29.907  20.678   3.239  1.00 18.20           N
ATOM    958  CA  HIS A 126      28.648  20.849   2.525  1.00 19.28           C
ATOM    959  C   HIS A 126      29.023  21.362   1.145  1.00 19.42           C
ATOM    960  O   HIS A 126      30.082  21.974   0.973  1.00 19.21           O
ATOM    961  CB  HIS A 126      27.752  21.904   3.183  1.00 17.64           C
ATOM    962  CG  HIS A 126      27.074  21.442   4.431  1.00 18.96           C
ATOM    963  ND1 HIS A 126      27.762  21.149   5.588  1.00 19.40           N
ATOM    964  CD2 HIS A 126      25.764  21.245   4.709  1.00 17.38           C
ATOM    965  CE1 HIS A 126      26.903  20.795   6.529  1.00 19.29           C
ATOM    966  NE2 HIS A 126      25.685  20.845   6.020  1.00 19.03           N
ATOM    967  N   THR A 127      28.156  21.123   0.168  1.00 16.91           N
ATOM    968  CA  THR A 127      28.399  21.602  -1.185  1.00 17.31           C
ATOM    969  C   THR A 127      27.050  21.751  -1.876  1.00 17.87           C
ATOM    970  O   THR A 127      26.068  21.127  -1.470  1.00 14.77           O
ATOM    971  CB  THR A 127      29.305  20.628  -1.986  1.00 18.38           C
ATOM    972  OG1 THR A 127      29.772  21.282  -3.173  1.00 17.38           O
ATOM    973  CG2 THR A 127      28.538  19.364  -2.379  1.00 16.52           C
ATOM    974  N   ASP A 128      26.995  22.589  -2.907  1.00 16.45           N
ATOM    975  CA  ASP A 128      25.747  22.802  -3.631  1.00 16.15           C
ATOM    976  C   ASP A 128      25.499  21.709  -4.656  1.00 17.38           C
ATOM    977  O   ASP A 128      24.369  21.237  -4.821  1.00 19.52           O
ATOM    978  CB  ASP A 128      25.768  24.157  -4.347  1.00 19.03           C
ATOM    979  CG  ASP A 128      25.790  25.325  -3.384  1.00 19.52           C
ATOM    980  OD1 ASP A 128      24.902  25.387  -2.509  1.00 22.38           O
ATOM    981  OD2 ASP A 128      26.688  26.181  -3.507  1.00 19.79           O
ATOM    982  N   VAL A 129      26.562  21.318  -5.349  1.00 16.72           N
ATOM    983  CA  VAL A 129      26.475  20.298  -6.384  1.00 16.12           C
ATOM    984  C   VAL A 129      27.636  19.310  -6.302  1.00 18.46           C
ATOM    985  O   VAL A 129      28.798  19.693  -6.429  1.00 17.71           O
ATOM    986  CB  VAL A 129      26.488  20.942  -7.799  1.00 15.01           C
ATOM    987  CG1 VAL A 129      26.481  19.858  -8.867  1.00 12.69           C
ATOM    988  CG2 VAL A 129      25.279  21.862  -7.972  1.00 12.01           C
ATOM    989  N   LEU A 130      27.318  18.041  -6.069  1.00 16.45           N
ATOM    990  CA  LEU A 130      28.339  17.005  -6.025  1.00 14.91           C
ATOM    991  C   LEU A 130      28.231  16.228  -7.329  1.00 13.80           C
ATOM    992  O   LEU A 130      27.144  15.781  -7.704  1.00 12.90           O
ATOM    993  CB  LEU A 130      28.114  16.047  -4.847  1.00 16.71           C
ATOM    994  CG  LEU A 130      28.938  14.750  -4.884  1.00 16.76           C
ATOM    995  CD1 LEU A 130      30.420  15.059  -4.779  1.00 13.75           C
ATOM    996  CD2 LEU A 130      28.510  13.839  -3.744  1.00 20.44           C
ATOM    997  N   VAL A 131      29.350  16.093  -8.033  1.00 14.94           N
ATOM    998  CA  VAL A 131      29.371  15.348  -9.286  1.00 16.15           C
ATOM    999  C   VAL A 131      30.247  14.126  -9.058  1.00 16.70           C
ATOM   1000  O   VAL A 131      31.405  14.260  -8.659  1.00 16.31           O
ATOM   1001  CB  VAL A 131      29.969  16.184 -10.437  1.00 15.21           C
ATOM   1002  CG1 VAL A 131      29.992  15.357 -11.725  1.00 12.40           C
ATOM   1003  CG2 VAL A 131      29.153  17.455 -10.629  1.00 15.84           C
ATOM   1004  N   VAL A 132      29.690  12.943  -9.303  1.00 18.40           N
ATOM   1005  CA  VAL A 132      30.415  11.689  -9.113  1.00 15.84           C
ATOM   1006  C   VAL A 132      30.812  11.103 -10.465  1.00 14.53           C
ATOM   1007  O   VAL A 132      29.953  10.759 -11.277  1.00 16.86           O
ATOM   1008  CB  VAL A 132      29.548  10.659  -8.361  1.00 16.66           C
ATOM   1009  CG1 VAL A 132      30.386   9.435  -8.010  1.00 13.11           C
ATOM   1010  CG2 VAL A 132      28.950  11.297  -7.101  1.00 14.73           C
ATOM   1011  N   GLY A 133      32.116  10.986 -10.694  1.00 14.70           N
ATOM   1012  CA  GLY A 133      32.612  10.466 -11.958  1.00 17.42           C
ATOM   1013  C   GLY A 133      33.141  11.607 -12.806  1.00 17.65           C
ATOM   1014  O   GLY A 133      32.435  12.591 -13.028  1.00 15.51           O
ATOM   1015  N   ALA A 134      34.378  11.485 -13.285  1.00 17.42           N
ATOM   1016  CA  ALA A 134      34.981  12.544 -14.093  1.00 14.89           C
ATOM   1017  C   ALA A 134      35.214  12.183 -15.562  1.00 15.82           C
ATOM   1018  O   ALA A 134      36.240  12.533 -16.145  1.00 14.48           O
ATOM   1019  CB  ALA A 134      36.282  13.001 -13.458  1.00 16.51           C
ATOM   1020  N   GLY A 135      34.265  11.469 -16.154  1.00 16.67           N
ATOM   1021  CA  GLY A 135      34.380  11.137 -17.561  1.00 15.69           C
ATOM   1022  C   GLY A 135      33.778  12.320 -18.299  1.00 16.73           C
ATOM   1023  O   GLY A 135      33.532  13.363 -17.677  1.00 15.28           O
ATOM   1024  N   PRO A 136      33.518  12.206 -19.611  1.00 15.15           N
ATOM   1025  CA  PRO A 136      32.935  13.341 -20.331  1.00 13.18           C
ATOM   1026  C   PRO A 136      31.646  13.874 -19.696  1.00 14.96           C
ATOM   1027  O   PRO A 136      31.431  15.083 -19.647  1.00 16.97           O
ATOM   1028  CB  PRO A 136      32.717  12.783 -21.744  1.00 12.33           C
ATOM   1029  CG  PRO A 136      32.558  11.317 -21.525  1.00 12.63           C
ATOM   1030  CD  PRO A 136      33.629  11.029 -20.492  1.00 15.21           C
ATOM   1031  N   ALA A 137      30.794  12.977 -19.204  1.00 15.89           N
ATOM   1032  CA  ALA A 137      29.536  13.395 -18.585  1.00 14.98           C
ATOM   1033  C   ALA A 137      29.772  14.185 -17.294  1.00 16.87           C
ATOM   1034  O   ALA A 137      29.205  15.266 -17.101  1.00 17.36           O
ATOM   1035  CB  ALA A 137      28.658  12.174 -18.305  1.00 13.62           C
ATOM   1036  N   GLY A 138      30.617  13.649 -16.420  1.00 17.12           N
ATOM   1037  CA  GLY A 138      30.913  14.310 -15.159  1.00 14.63           C
ATOM   1038  C   GLY A 138      31.670  15.615 -15.329  1.00 18.12           C
ATOM   1039  O   GLY A 138      31.419  16.585 -14.612  1.00 16.79           O
ATOM   1040  N   LEU A 139      32.606  15.639 -16.271  1.00 16.49           N
ATOM   1041  CA  LEU A 139      33.393  16.838 -16.537  1.00 17.71           C
ATOM   1042  C   LEU A 139      32.500  17.964 -17.066  1.00 18.24           C
ATOM   1043  O   LEU A 139      32.633  19.116 -16.654  1.00 20.57           O
ATOM   1044  CB  LEU A 139      34.502  16.519 -17.544  1.00 13.37           C
ATOM   1045  CG  LEU A 139      35.670  15.689 -16.994  1.00 14.48           C
ATOM   1046  CD1 LEU A 139      36.542  15.207 -18.142  1.00 10.26           C
ATOM   1047  CD2 LEU A 139      36.492  16.531 -16.017  1.00 12.33           C
ATOM   1048  N   ALA A 140      31.589  17.620 -17.974  1.00 19.55           N
ATOM   1049  CA  ALA A 140      30.663  18.591 -18.553  1.00 18.60           C
ATOM   1050  C   ALA A 140      29.724  19.131 -17.478  1.00 21.16           C
ATOM   1051  O   ALA A 140      29.430  20.328 -17.437  1.00 20.27           O
ATOM   1052  CB  ALA A 140      29.857  17.940 -19.669  1.00 18.62           C
ATOM   1053  N   ALA A 141      29.252  18.237 -16.612  1.00 19.11           N
ATOM   1054  CA  ALA A 141      28.357  18.614 -15.527  1.00 18.90           C
ATOM   1055  C   ALA A 141      29.051  19.535 -14.525  1.00 19.02           C
ATOM   1056  O   ALA A 141      28.502  20.567 -14.133  1.00 17.11           O
ATOM   1057  CB  ALA A 141      27.852  17.367 -14.819  1.00 22.41           C
ATOM   1058  N   ALA A 142      30.255  19.157 -14.104  1.00 16.76           N
ATOM   1059  CA  ALA A 142      31.001  19.963 -13.148  1.00 19.07           C
ATOM   1060  C   ALA A 142      31.339  21.319 -13.759  1.00 17.98           C
ATOM   1061  O   ALA A 142      31.321  22.338 -13.071  1.00 17.13           O
ATOM   1062  CB  ALA A 142      32.279  19.240 -12.727  1.00 17.46           C
ATOM   1063  N   ARG A 143      31.639  21.329 -15.054  1.00 15.84           N
ATOM   1064  CA  ARG A 143      31.980  22.571 -15.732  1.00 21.10           C
ATOM   1065  C   ARG A 143      30.823  23.557 -15.670  1.00 21.75           C
ATOM   1066  O   ARG A 143      30.985  24.695 -15.230  1.00 26.08           O
ATOM   1067  CB  ARG A 143      32.337  22.308 -17.197  1.00 21.08           C
ATOM   1068  CG  ARG A 143      32.929  23.526 -17.902  1.00 24.15           C
ATOM   1069  CD  ARG A 143      33.207  23.258 -19.378  1.00 20.46           C
ATOM   1070  NE  ARG A 143      32.028  23.493 -20.205  1.00 27.04           N
ATOM   1071  CZ  ARG A 143      31.998  23.350 -21.526  1.00 29.19           C
ATOM   1072  NH1 ARG A 143      33.087  22.965 -22.180  1.00 29.60           N
ATOM   1073  NH2 ARG A 143      30.881  23.608 -22.195  1.00 29.48           N
ATOM   1074  N   GLU A 144      29.651  23.115 -16.111  1.00 22.78           N
ATOM   1075  CA  GLU A 144      28.476  23.973 -16.118  1.00 23.89           C
ATOM   1076  C   GLU A 144      28.036  24.384 -14.722  1.00 25.20           C
ATOM   1077  O   GLU A 144      27.615  25.522 -14.514  1.00 25.80           O
ATOM   1078  CB  GLU A 144      27.327  23.286 -16.858  1.00 22.80           C
ATOM   1079  CG  GLU A 144      27.632  23.056 -18.332  1.00 25.46           C
ATOM   1080  CD  GLU A 144      28.140  24.318 -19.009  1.00 27.67           C
ATOM   1081  OE1 GLU A 144      27.381  25.309 -19.058  1.00 26.71           O
ATOM   1082  OE2 GLU A 144      29.300  24.323 -19.479  1.00 26.03           O
ATOM   1083  N   ALA A 145      28.135  23.469 -13.763  1.00 22.25           N
ATOM   1084  CA  ALA A 145      27.744  23.789 -12.396  1.00 19.38           C
ATOM   1085  C   ALA A 145      28.713  24.825 -11.832  1.00 19.71           C
ATOM   1086  O   ALA A 145      28.303  25.787 -11.184  1.00 20.85           O
ATOM   1087  CB  ALA A 145      27.751  22.528 -11.532  1.00 19.56           C
ATOM   1088  N   SER A 146      29.999  24.629 -12.103  1.00 18.83           N
ATOM   1089  CA  SER A 146      31.046  25.530 -11.628  1.00 20.98           C
ATOM   1090  C   SER A 146      30.880  26.958 -12.162  1.00 24.86           C
ATOM   1091  O   SER A 146      31.182  27.927 -11.462  1.00 24.29           O
ATOM   1092  CB  SER A 146      32.417  24.981 -12.037  1.00 20.04           C
ATOM   1093  OG  SER A 146      33.466  25.824 -11.598  1.00 24.27           O
ATOM   1094  N   ARG A 147      30.401  27.071 -13.400  1.00 25.03           N
ATOM   1095  CA  ARG A 147      30.192  28.359 -14.063  1.00 28.02           C
ATOM   1096  C   ARG A 147      29.165  29.244 -13.353  1.00 26.93           C
ATOM   1097  O   ARG A 147      29.235  30.472 -13.424  1.00 26.95           O
ATOM   1098  CB  ARG A 147      29.731  28.126 -15.509  1.00 30.79           C
ATOM   1099  CG  ARG A 147      29.534  29.396 -16.338  1.00 36.19           C
ATOM   1100  CD  ARG A 147      28.763  29.116 -17.632  1.00 39.66           C
ATOM   1101  NE  ARG A 147      29.346  28.021 -18.409  1.00 44.96           N
ATOM   1102  CZ  ARG A 147      30.562  28.043 -18.950  1.00 47.10           C
ATOM   1103  NH1 ARG A 147      31.340  29.109 -18.807  1.00 47.08           N
ATOM   1104  NH2 ARG A 147      31.005  26.994 -19.632  1.00 47.81           N
ATOM   1105  N   SER A 148      28.216  28.610 -12.674  1.00 25.35           N
ATOM   1106  CA  SER A 148      27.149  29.314 -11.968  1.00 24.67           C
ATOM   1107  C   SER A 148      27.587  30.022 -10.683  1.00 25.91           C
ATOM   1108  O   SER A 148      26.850  30.855 -10.153  1.00 25.37           O
ATOM   1109  CB  SER A 148      26.026  28.335 -11.625  1.00 23.41           C
ATOM   1110  OG  SER A 148      26.416  27.464 -10.570  1.00 21.02           O
ATOM   1111  N   GLY A 149      28.772  29.690 -10.179  1.00 23.47           N
ATOM   1112  CA  GLY A 149      29.244  30.307  -8.951  1.00 23.17           C
ATOM   1113  C   GLY A 149      28.935  29.445  -7.736  1.00 23.22           C
ATOM   1114  O   GLY A 149      29.443  29.682  -6.635  1.00 22.40           O
ATOM   1115  N   ALA A 150      28.090  28.440  -7.941  1.00 22.65           N
ATOM   1116  CA  ALA A 150      27.712  27.517  -6.877  1.00 20.72           C
ATOM   1117  C   ALA A 150      28.925  26.727  -6.385  1.00 20.27           C
ATOM   1118  O   ALA A 150      29.924  26.594  -7.095  1.00 20.45           O
ATOM   1119  CB  ALA A 150      26.650  26.550  -7.388  1.00 19.51           C
ATOM   1120  N   ARG A 151      28.839  26.214  -5.161  1.00 19.82           N
ATOM   1121  CA  ARG A 151      29.915  25.406  -4.614  1.00 19.12           C
ATOM   1122  C   ARG A 151      29.793  24.050  -5.285  1.00 20.02           C
ATOM   1123  O   ARG A 151      28.737  23.412  -5.236  1.00 20.99           O
ATOM   1124  CB  ARG A 151      29.769  25.255  -3.102  1.00 19.26           C
ATOM   1125  CG  ARG A 151      30.226  26.475  -2.335  1.00 21.38           C
ATOM   1126  CD  ARG A 151      30.349  26.151  -0.873  1.00 22.33           C
ATOM   1127  NE  ARG A 151      29.085  26.273  -0.168  1.00 22.85           N
ATOM   1128  CZ  ARG A 151      28.878  25.793   1.053  1.00 22.71           C
ATOM   1129  NH1 ARG A 151      29.854  25.154   1.682  1.00 23.09           N
ATOM   1130  NH2 ARG A 151      27.711  25.975   1.652  1.00 26.42           N
ATOM   1131  N   VAL A 152      30.875  23.612  -5.917  1.00 19.41           N
ATOM   1132  CA  VAL A 152      30.865  22.348  -6.631  1.00 17.07           C
ATOM   1133  C   VAL A 152      32.016  21.433  -6.233  1.00 17.26           C
ATOM   1134  O   VAL A 152      33.116  21.894  -5.930  1.00 20.28           O
ATOM   1135  CB  VAL A 152      30.935  22.592  -8.165  1.00 17.32           C
ATOM   1136  CG1 VAL A 152      30.896  21.267  -8.911  1.00 15.51           C
ATOM   1137  CG2 VAL A 152      29.784  23.492  -8.606  1.00 12.99           C
ATOM   1146  N   LEU A 153      33.829  17.697  -7.531  1.00 16.55           N
ATOM   1147  CA  LEU A 153      33.920  16.675  -8.571  1.00 17.03           C
ATOM   1148  C   LEU A 153      34.824  15.564  -8.044  1.00 17.85           C
ATOM   1149  O   LEU A 153      36.020  15.774  -7.866  1.00 15.48           O
ATOM   1150  CB  LEU A 153      34.527  17.258  -9.855  1.00 14.60           C
ATOM   1151  CG  LEU A 153      34.903  16.232 -10.934  1.00 13.24           C
ATOM   1152  CD1 LEU A 153      33.684  15.402 -11.310  1.00 15.42           C
ATOM   1153  CD2 LEU A 153      35.447  16.948 -12.157  1.00 16.98           C
ATOM   1154  N   LEU A 154      34.253  14.392  -7.784  1.00 17.72           N
ATOM   1155  CA  LEU A 154      35.034  13.262  -7.274  1.00 17.44           C
ATOM   1156  C   LEU A 154      35.085  12.119  -8.283  1.00 16.09           C
ATOM   1157  O   LEU A 154      34.062  11.744  -8.855  1.00 16.45           O
ATOM   1158  CB  LEU A 154      34.440  12.760  -5.957  1.00 14.68           C
ATOM   1159  CG  LEU A 154      34.751  13.532  -4.671  1.00 18.13           C
ATOM   1160  CD1 LEU A 154      34.358  14.995  -4.801  1.00 19.36           C
ATOM   1161  CD2 LEU A 154      34.005  12.877  -3.517  1.00 19.69           C
ATOM   1162  N   ASP A 155      36.278  11.565  -8.489  1.00 13.38           N
ATOM   1163  CA  ASP A 155      36.470  10.471  -9.439  1.00 16.00           C
ATOM   1164  C   ASP A 155      37.506   9.493  -8.891  1.00 15.65           C
ATOM   1165  O   ASP A 155      38.548   9.902  -8.379  1.00 16.06           O
ATOM   1166  CB  ASP A 155      36.931  11.023 -10.788  1.00 12.62           C
ATOM   1167  CG  ASP A 155      37.088   9.940 -11.835  1.00 17.99           C
ATOM   1168  OD1 ASP A 155      36.064   9.527 -12.422  1.00 17.16           O
ATOM   1169  OD2 ASP A 155      38.234   9.492 -12.061  1.00 15.08           O
ATOM   1170  N   GLU A 156      37.219   8.203  -9.020  1.00 13.16           N
ATOM   1171  CA  GLU A 156      38.087   7.148  -8.499  1.00 15.38           C
ATOM   1172  C   GLU A 156      39.414   6.907  -9.212  1.00 15.82           C
ATOM   1173  O   GLU A 156      40.280   6.235  -8.664  1.00 17.06           O
ATOM   1174  CB  GLU A 156      37.320   5.828  -8.472  1.00 14.52           C
ATOM   1175  CG  GLU A 156      37.015   5.292  -9.861  1.00 16.30           C
ATOM   1176  CD  GLU A 156      36.167   4.034  -9.839  1.00 19.12           C
ATOM   1177  OE1 GLU A 156      35.792   3.585  -8.736  1.00 18.78           O
ATOM   1178  OE2 GLU A 156      35.876   3.499 -10.930  1.00 19.96           O
ATOM   1179  N   ARG A 157      39.578   7.434 -10.421  1.00 14.22           N
ATOM   1180  CA  ARG A 157      40.810   7.210 -11.184  1.00 18.27           C
ATOM   1181  C   ARG A 157      41.987   8.123 -10.837  1.00 19.17           C
ATOM   1182  O   ARG A 157      41.842   9.107 -10.110  1.00 17.74           O
ATOM   1183  CB  ARG A 157      40.517   7.311 -12.686  1.00 18.80           C
ATOM   1184  CG  ARG A 157      39.583   6.222 -13.204  1.00 21.96           C
ATOM   1185  CD  ARG A 157      39.177   6.459 -14.656  1.00 21.91           C
ATOM   1186  NE  ARG A 157      38.148   5.516 -15.085  1.00 17.84           N
ATOM   1187  CZ  ARG A 157      38.385   4.272 -15.485  1.00 21.82           C
ATOM   1188  NH1 ARG A 157      39.627   3.805 -15.522  1.00 20.45           N
ATOM   1189  NH2 ARG A 157      37.373   3.488 -15.837  1.00 21.86           N
ATOM   1190  N   ALA A 158      43.158   7.783 -11.369  1.00 20.06           N
ATOM   1191  CA  ALA A 158      44.363   8.565 -11.127  1.00 19.17           C
ATOM   1192  C   ALA A 158      44.175   9.969 -11.690  1.00 20.11           C
ATOM   1193  O   ALA A 158      44.564  10.950 -11.070  1.00 18.08           O
ATOM   1194  CB  ALA A 158      45.571   7.892 -11.775  1.00 20.35           C
ATOM   1195  N   GLU A 159      43.575  10.068 -12.869  1.00 19.28           N
ATOM   1196  CA  GLU A 159      43.349  11.379 -13.454  1.00 21.72           C
ATOM   1197  C   GLU A 159      41.982  11.488 -14.117  1.00 20.06           C
ATOM   1198  O   GLU A 159      41.345  10.483 -14.434  1.00 19.36           O
ATOM   1199  CB  GLU A 159      44.475  11.728 -14.442  1.00 25.52           C
ATOM   1200  CG  GLU A 159      44.644  10.781 -15.611  1.00 26.94           C
ATOM   1201  CD  GLU A 159      45.952  11.015 -16.367  1.00 30.95           C
ATOM   1202  OE1 GLU A 159      46.378  12.184 -16.491  1.00 32.11           O
ATOM   1203  OE2 GLU A 159      46.548  10.029 -16.851  1.00 28.73           O
ATOM   1204  N   ALA A 160      41.532  12.724 -14.295  1.00 19.60           N
ATOM   1205  CA  ALA A 160      40.239  13.014 -14.898  1.00 19.24           C
ATOM   1206  C   ALA A 160      40.149  12.545 -16.347  1.00 19.91           C
ATOM   1207  O   ALA A 160      41.165  12.325 -17.003  1.00 18.54           O
ATOM   1208  CB  ALA A 160      39.972  14.512 -14.821  1.00 20.91           C
ATOM   1209  N   GLY A 161      38.924  12.391 -16.843  1.00 19.48           N
ATOM   1210  CA  GLY A 161      38.745  11.969 -18.219  1.00 21.25           C
ATOM   1211  C   GLY A 161      37.953  10.692 -18.399  1.00 18.80           C
ATOM   1212  O   GLY A 161      37.460  10.417 -19.492  1.00 18.91           O
ATOM   1213  N   GLY A 162      37.828   9.908 -17.334  1.00 18.53           N
ATOM   1214  CA  GLY A 162      37.085   8.668 -17.432  1.00 16.14           C
ATOM   1215  C   GLY A 162      37.644   7.784 -18.527  1.00 16.55           C
ATOM   1216  O   GLY A 162      38.858   7.700 -18.691  1.00 15.65           O
ATOM   1217  N   THR A 163      36.764   7.137 -19.288  1.00 16.85           N
ATOM   1218  CA  THR A 163      37.196   6.246 -20.358  1.00 17.29           C
ATOM   1219  C   THR A 163      37.736   6.949 -21.608  1.00 18.24           C
ATOM   1220  O   THR A 163      38.258   6.296 -22.512  1.00 17.83           O
ATOM   1221  CB  THR A 163      36.054   5.290 -20.771  1.00 17.29           C
ATOM   1222  OG1 THR A 163      34.940   6.048 -21.248  1.00 25.20           O
ATOM   1223  CG2 THR A 163      35.604   4.451 -19.573  1.00 18.71           C
ATOM   1224  N   LEU A 164      37.627   8.272 -21.670  1.00 19.55           N
ATOM   1225  CA  LEU A 164      38.132   8.991 -22.840  1.00 19.23           C
ATOM   1226  C   LEU A 164      39.628   8.771 -23.030  1.00 20.38           C
ATOM   1227  O   LEU A 164      40.130   8.796 -24.154  1.00 19.59           O
ATOM   1228  CB  LEU A 164      37.855  10.492 -22.726  1.00 21.01           C
ATOM   1229  CG  LEU A 164      36.485  10.993 -23.179  1.00 16.15           C
ATOM   1230  CD1 LEU A 164      36.398  12.493 -22.937  1.00 25.82           C
ATOM   1231  CD2 LEU A 164      36.276  10.684 -24.657  1.00 22.86           C
ATOM   1232  N   LEU A 165      40.343   8.554 -21.932  1.00 18.15           N
ATOM   1233  CA  LEU A 165      41.776   8.334 -22.023  1.00 18.62           C
ATOM   1234  C   LEU A 165      42.121   6.913 -22.474  1.00 19.45           C
ATOM   1235  O   LEU A 165      43.291   6.584 -22.654  1.00 18.52           O
ATOM   1236  CB  LEU A 165      42.445   8.645 -20.684  1.00 18.49           C
ATOM   1237  CG  LEU A 165      42.344  10.088 -20.171  1.00 14.63           C
ATOM   1238  CD1 LEU A 165      43.230  10.231 -18.941  1.00 16.47           C
ATOM   1239  CD2 LEU A 165      42.786  11.076 -21.243  1.00 17.83           C
ATOM   1240  N   ASP A 166      41.103   6.077 -22.657  1.00 19.37           N
ATOM   1241  CA  ASP A 166      41.311   4.701 -23.104  1.00 18.77           C
ATOM   1242  C   ASP A 166      41.046   4.592 -24.603  1.00 21.34           C
ATOM   1243  O   ASP A 166      41.080   3.498 -25.165  1.00 19.18           O
ATOM   1244  CB  ASP A 166      40.383   3.728 -22.363  1.00 19.95           C
ATOM   1245  CG  ASP A 166      40.699   3.628 -20.881  1.00 20.81           C
ATOM   1246  OD1 ASP A 166      41.894   3.540 -20.532  1.00 21.18           O
ATOM   1247  OD2 ASP A 166      39.756   3.623 -20.065  1.00 23.18           O
ATOM   1248  N   THR A 167      40.769   5.727 -25.239  1.00 22.02           N
ATOM   1249  CA  THR A 167      40.505   5.761 -26.678  1.00 21.37           C
ATOM   1250  C   THR A 167      41.716   6.344 -27.393  1.00 21.36           C
ATOM   1251  O   THR A 167      42.704   6.708 -26.755  1.00 20.15           O
ATOM   1252  CB  THR A 167      39.297   6.659 -27.026  1.00 23.13           C
ATOM   1253  OG1 THR A 167      39.659   8.035 -26.837  1.00 20.77           O
ATOM   1254  CG2 THR A 167      38.100   6.320 -26.144  1.00 19.65           C
ATOM   1255  N   ALA A 168      41.632   6.427 -28.718  1.00 19.84           N
ATOM   1256  CA  ALA A 168      42.710   6.987 -29.526  1.00 20.73           C
ATOM   1257  C   ALA A 168      42.433   8.474 -29.732  1.00 21.74           C
ATOM   1258  O   ALA A 168      43.028   9.118 -30.596  1.00 21.76           O
ATOM   1259  CB  ALA A 168      42.783   6.278 -30.872  1.00 22.15           C
ATOM   1260  N   GLY A 169      41.515   9.007 -28.934  1.00 20.74           N
ATOM   1261  CA  GLY A 169      41.174  10.413 -29.033  1.00 20.61           C
ATOM   1262  C   GLY A 169      39.866  10.673 -29.755  1.00 19.24           C
ATOM   1263  O   GLY A 169      39.524   9.994 -30.719  1.00 17.23           O
ATOM   1264  N   GLU A 170      39.128  11.663 -29.270  1.00 22.41           N
ATOM   1265  CA  GLU A 170      37.857  12.056 -29.861  1.00 24.27           C
ATOM   1266  C   GLU A 170      37.815  13.574 -29.892  1.00 24.25           C
ATOM   1267  O   GLU A 170      38.483  14.230 -29.093  1.00 20.80           O
ATOM   1268  CB  GLU A 170      36.686  11.531 -29.030  1.00 25.41           C
ATOM   1269  CG  GLU A 170      36.368  10.067 -29.261  1.00 29.97           C
ATOM   1270  CD  GLU A 170      35.250   9.576 -28.366  1.00 34.23           C
ATOM   1271  OE1 GLU A 170      34.250  10.311 -28.214  1.00 33.66           O
ATOM   1272  OE2 GLU A 170      35.369   8.454 -27.823  1.00 35.09           O
ATOM   1273  N   GLN A 171      37.033  14.128 -30.813  1.00 24.82           N
ATOM   1274  CA  GLN A 171      36.921  15.573 -30.930  1.00 25.17           C
ATOM   1275  C   GLN A 171      35.769  16.107 -30.095  1.00 23.52           C
ATOM   1276  O   GLN A 171      34.622  15.690 -30.259  1.00 23.96           O
ATOM   1277  CB  GLN A 171      36.741  15.974 -32.400  1.00 24.53           C
ATOM   1278  CG  GLN A 171      37.991  15.757 -33.253  1.00 24.80           C
ATOM   1279  CD  GLN A 171      39.169  16.618 -32.805  1.00 29.06           C
ATOM   1280  OE1 GLN A 171      40.216  16.106 -32.409  1.00 27.18           O
ATOM   1281  NE2 GLN A 171      38.998  17.936 -32.866  1.00 29.00           N
ATOM   1282  N   ILE A 172      36.091  17.019 -29.184  1.00 21.24           N
ATOM   1283  CA  ILE A 172      35.094  17.638 -28.322  1.00 21.51           C
ATOM   1284  C   ILE A 172      35.310  19.144 -28.424  1.00 24.37           C
ATOM   1285  O   ILE A 172      36.390  19.645 -28.110  1.00 23.50           O
ATOM   1286  CB  ILE A 172      35.255  17.180 -26.854  1.00 21.24           C
ATOM   1287  CG1 ILE A 172      35.146  15.654 -26.770  1.00 13.03           C
ATOM   1288  CG2 ILE A 172      34.188  17.833 -25.983  1.00 16.93           C
ATOM   1289  CD1 ILE A 172      35.309  15.096 -25.367  1.00 13.59           C
ATOM   1290  N   ASP A 173      34.279  19.856 -28.871  1.00 27.86           N
ATOM   1291  CA  ASP A 173      34.353  21.303 -29.059  1.00 30.28           C
ATOM   1292  C   ASP A 173      35.553  21.675 -29.920  1.00 28.02           C
ATOM   1293  O   ASP A 173      36.280  22.616 -29.612  1.00 26.48           O
ATOM   1294  CB  ASP A 173      34.441  22.041 -27.720  1.00 34.22           C
ATOM   1295  CG  ASP A 173      33.078  22.358 -27.138  1.00 35.72           C
ATOM   1296  OD1 ASP A 173      32.146  22.637 -27.924  1.00 39.88           O
ATOM   1297  OD2 ASP A 173      32.944  22.348 -25.897  1.00 38.39           O
ATOM   1298  N   GLY A 174      35.757  20.916 -30.994  1.00 29.32           N
ATOM   1299  CA  GLY A 174      36.858  21.175 -31.908  1.00 29.47           C
ATOM   1300  C   GLY A 174      38.253  20.910 -31.369  1.00 29.54           C
ATOM   1301  O   GLY A 174      39.237  21.278 -32.008  1.00 28.21           O
ATOM   1310  N   ASP A 175      41.058  18.027 -29.269  1.00 24.59           N
ATOM   1311  CA  ASP A 175      41.319  16.614 -29.029  1.00 23.92           C
ATOM   1312  C   ASP A 175      40.771  16.395 -27.619  1.00 21.67           C
ATOM   1313  O   ASP A 175      40.930  17.259 -26.752  1.00 21.05           O
ATOM   1314  CB  ASP A 175      42.816  16.322 -29.043  1.00 22.81           C
ATOM   1315  CG  ASP A 175      43.122  14.875 -28.709  1.00 26.09           C
ATOM   1316  OD1 ASP A 175      42.955  14.007 -29.593  1.00 30.60           O
ATOM   1317  OD2 ASP A 175      43.510  14.600 -27.556  1.00 24.44           O
ATOM   1318  N   SER A 176      40.130  15.254 -27.384  1.00 19.62           N
ATOM   1319  CA  SER A 176      39.548  14.976 -26.073  1.00 17.53           C
ATOM   1320  C   SER A 176      40.501  15.119 -24.888  1.00 18.21           C
ATOM   1321  O   SER A 176      40.110  15.643 -23.844  1.00 18.35           O
ATOM   1322  CB  SER A 176      38.898  13.585 -26.059  1.00 17.66           C
ATOM   1323  OG  SER A 176      39.746  12.598 -26.604  1.00 20.89           O
ATOM   1324  N   SER A 177      41.743  14.662 -25.032  1.00 15.94           N
ATOM   1325  CA  SER A 177      42.695  14.776 -23.928  1.00 18.32           C
ATOM   1326  C   SER A 177      42.957  16.240 -23.600  1.00 20.42           C
ATOM   1327  O   SER A 177      43.090  16.611 -22.431  1.00 21.66           O
ATOM   1328  CB  SER A 177      44.016  14.078 -24.266  1.00 19.58           C
ATOM   1329  OG  SER A 177      43.858  12.672 -24.259  1.00 16.93           O
ATOM   1330  N   ALA A 178      43.035  17.071 -24.635  1.00 19.73           N
ATOM   1331  CA  ALA A 178      43.261  18.495 -24.440  1.00 20.08           C
ATOM   1332  C   ALA A 178      42.015  19.128 -23.822  1.00 19.69           C
ATOM   1333  O   ALA A 178      42.113  20.045 -23.007  1.00 20.30           O
ATOM   1334  CB  ALA A 178      43.590  19.167 -25.772  1.00 20.40           C
ATOM   1335  N   TRP A 179      40.841  18.634 -24.209  1.00 17.22           N
ATOM   1336  CA  TRP A 179      39.594  19.168 -23.674  1.00 18.65           C
ATOM   1337  C   TRP A 179      39.507  18.874 -22.176  1.00 18.63           C
ATOM   1338  O   TRP A 179      39.132  19.737 -21.379  1.00 17.71           O
ATOM   1339  CB  TRP A 179      38.392  18.543 -24.384  1.00 19.81           C
ATOM   1340  CG  TRP A 179      37.085  19.133 -23.954  1.00 19.32           C
ATOM   1341  CD1 TRP A 179      36.555  20.334 -24.345  1.00 20.72           C
ATOM   1342  CD2 TRP A 179      36.151  18.563 -23.030  1.00 19.91           C
ATOM   1343  NE1 TRP A 179      35.349  20.545 -23.720  1.00 21.86           N
ATOM   1344  CE2 TRP A 179      35.076  19.475 -22.905  1.00 21.02           C
ATOM   1345  CE3 TRP A 179      36.115  17.373 -22.290  1.00 20.22           C
ATOM   1346  CZ2 TRP A 179      33.976  19.230 -22.076  1.00 19.44           C
ATOM   1347  CZ3 TRP A 179      35.019  17.128 -21.463  1.00 19.78           C
ATOM   1348  CH2 TRP A 179      33.967  18.056 -21.364  1.00 19.95           C
ATOM   1349  N   ILE A 180      39.853  17.648 -21.799  1.00 18.50           N
ATOM   1350  CA  ILE A 180      39.827  17.244 -20.398  1.00 18.57           C
ATOM   1351  C   ILE A 180      40.732  18.159 -19.576  1.00 21.55           C
ATOM   1352  O   ILE A 180      40.340  18.666 -18.525  1.00 22.62           O
ATOM   1353  CB  ILE A 180      40.322  15.790 -20.224  1.00 18.06           C
ATOM   1354  CG1 ILE A 180      39.357  14.826 -20.915  1.00 14.18           C
ATOM   1355  CG2 ILE A 180      40.452  15.456 -18.733  1.00 15.62           C
ATOM   1356  CD1 ILE A 180      39.884  13.416 -21.004  1.00 15.84           C
ATOM   1357  N   GLU A 181      41.947  18.352 -20.075  1.00 21.59           N
ATOM   1358  CA  GLU A 181      42.956  19.193 -19.437  1.00 24.68           C
ATOM   1359  C   GLU A 181      42.415  20.612 -19.231  1.00 23.58           C
ATOM   1360  O   GLU A 181      42.630  21.229 -18.187  1.00 20.42           O
ATOM   1361  CB  GLU A 181      44.198  19.211 -20.330  1.00 27.17           C
ATOM   1362  CG  GLU A 181      45.440  19.866 -19.768  1.00 36.58           C
ATOM   1363  CD  GLU A 181      46.609  19.758 -20.742  1.00 43.08           C
ATOM   1364  OE1 GLU A 181      46.489  20.269 -21.878  1.00 46.46           O
ATOM   1365  OE2 GLU A 181      47.642  19.153 -20.382  1.00 47.15           O
ATOM   1366  N   GLN A 182      41.710  21.120 -20.236  1.00 22.67           N
ATOM   1367  CA  GLN A 182      41.124  22.456 -20.175  1.00 23.57           C
ATOM   1368  C   GLN A 182      40.036  22.547 -19.102  1.00 24.34           C
ATOM   1369  O   GLN A 182      40.000  23.497 -18.319  1.00 23.60           O
ATOM   1370  CB  GLN A 182      40.531  22.827 -21.535  1.00 26.12           C
ATOM   1371  CG  GLN A 182      39.737  24.128 -21.548  1.00 27.79           C
ATOM   1372  CD  GLN A 182      39.228  24.472 -22.933  1.00 33.35           C
ATOM   1373  OE1 GLN A 182      40.006  24.815 -23.825  1.00 31.62           O
ATOM   1374  NE2 GLN A 182      37.917  24.369 -23.124  1.00 34.80           N
ATOM   1375  N   VAL A 183      39.147  21.560 -19.068  1.00 21.58           N
ATOM   1376  CA  VAL A 183      38.074  21.568 -18.081  1.00 19.68           C
ATOM   1377  C   VAL A 183      38.621  21.482 -16.661  1.00 17.71           C
ATOM   1378  O   VAL A 183      38.147  22.181 -15.765  1.00 19.40           O
ATOM   1379  CB  VAL A 183      37.083  20.401 -18.307  1.00 19.79           C
ATOM   1380  CG1 VAL A 183      36.049  20.370 -17.182  1.00 17.73           C
ATOM   1381  CG2 VAL A 183      36.391  20.559 -19.658  1.00 19.87           C
ATOM   1382  N   THR A 184      39.619  20.631 -16.456  1.00 17.03           N
ATOM   1383  CA  THR A 184      40.200  20.472 -15.130  1.00 18.96           C
ATOM   1384  C   THR A 184      40.902  21.755 -14.679  1.00 17.55           C
ATOM   1385  O   THR A 184      40.915  22.083 -13.492  1.00 16.27           O
ATOM   1386  CB  THR A 184      41.190  19.284 -15.090  1.00 19.04           C
ATOM   1387  OG1 THR A 184      42.223  19.484 -16.058  1.00 24.52           O
ATOM   1388  CG2 THR A 184      40.465  17.980 -15.400  1.00 20.11           C
ATOM   1389  N   SER A 185      41.473  22.485 -15.628  1.00 19.87           N
ATOM   1390  CA  SER A 185      42.155  23.731 -15.302  1.00 23.95           C
ATOM   1391  C   SER A 185      41.135  24.761 -14.841  1.00 23.34           C
ATOM   1392  O   SER A 185      41.381  25.507 -13.895  1.00 25.26           O
ATOM   1393  CB  SER A 185      42.923  24.246 -16.518  1.00 25.55           C
ATOM   1394  OG  SER A 185      43.977  23.357 -16.841  1.00 28.73           O
ATOM   1395  N   GLU A 186      39.984  24.786 -15.505  1.00 24.43           N
ATOM   1396  CA  GLU A 186      38.912  25.711 -15.151  1.00 28.62           C
ATOM   1397  C   GLU A 186      38.399  25.399 -13.746  1.00 29.71           C
ATOM   1398  O   GLU A 186      38.272  26.290 -12.903  1.00 28.84           O
ATOM   1399  CB  GLU A 186      37.750  25.590 -16.143  1.00 32.76           C
ATOM   1400  CG  GLU A 186      38.067  26.023 -17.566  1.00 39.30           C
ATOM   1401  CD  GLU A 186      36.889  25.819 -18.509  1.00 44.22           C
ATOM   1402  OE1 GLU A 186      35.761  26.226 -18.148  1.00 48.24           O
ATOM   1403  OE2 GLU A 186      37.089  25.261 -19.609  1.00 45.07           O
ATOM   1404  N   LEU A 187      38.093  24.128 -13.505  1.00 26.04           N
ATOM   1405  CA  LEU A 187      37.598  23.701 -12.204  1.00 27.30           C
ATOM   1406  C   LEU A 187      38.568  24.122 -11.106  1.00 28.81           C
ATOM   1407  O   LEU A 187      38.154  24.540 -10.026  1.00 29.41           O
ATOM   1408  CB  LEU A 187      37.423  22.183 -12.175  1.00 24.85           C
ATOM   1409  CG  LEU A 187      36.488  21.597 -13.234  1.00 24.65           C
ATOM   1410  CD1 LEU A 187      36.374  20.095 -13.027  1.00 21.14           C
ATOM   1411  CD2 LEU A 187      35.119  22.259 -13.134  1.00 22.76           C
ATOM   1412  N   ALA A 188      39.861  24.007 -11.388  1.00 27.92           N
ATOM   1413  CA  ALA A 188      40.878  24.380 -10.417  1.00 30.49           C
ATOM   1414  C   ALA A 188      40.851  25.889 -10.190  1.00 31.39           C
ATOM   1415  O   ALA A 188      40.914  26.354  -9.052  1.00 31.96           O
ATOM   1416  CB  ALA A 188      42.252  23.940 -10.905  1.00 29.18           C
ATOM   1417  N   GLU A 189      40.745  26.650 -11.276  1.00 32.28           N
ATOM   1418  CA  GLU A 189      40.702  28.105 -11.190  1.00 32.40           C
ATOM   1419  C   GLU A 189      39.431  28.605 -10.505  1.00 32.31           C
ATOM   1420  O   GLU A 189      39.436  29.660  -9.867  1.00 30.22           O
ATOM   1421  CB  GLU A 189      40.794  28.727 -12.585  1.00 37.67           C
ATOM   1422  CG  GLU A 189      42.058  29.537 -12.808  1.00 46.88           C
ATOM   1423  CD  GLU A 189      42.346  30.495 -11.664  1.00 50.66           C
ATOM   1424  OE1 GLU A 189      41.490  31.360 -11.371  1.00 50.39           O
ATOM   1425  OE2 GLU A 189      43.432  30.376 -11.056  1.00 53.36           O
ATOM   1426  N   ALA A 190      38.343  27.851 -10.648  1.00 26.68           N
ATOM   1427  CA  ALA A 190      37.076  28.223 -10.038  1.00 27.32           C
ATOM   1428  C   ALA A 190      37.242  28.238  -8.520  1.00 26.78           C
ATOM   1429  O   ALA A 190      37.605  27.230  -7.918  1.00 27.36           O
ATOM   1430  CB  ALA A 190      35.988  27.235 -10.450  1.00 28.23           C
ATOM   1431  N   GLU A 191      36.977  29.388  -7.909  1.00 27.11           N
ATOM   1432  CA  GLU A 191      37.120  29.555  -6.467  1.00 28.49           C
ATOM   1433  C   GLU A 191      36.330  28.566  -5.605  1.00 26.87           C
ATOM   1434  O   GLU A 191      36.847  28.044  -4.615  1.00 27.58           O
ATOM   1435  CB  GLU A 191      36.718  30.978  -6.053  1.00 35.07           C
ATOM   1436  CG  GLU A 191      37.459  32.113  -6.758  1.00 45.22           C
ATOM   1437  CD  GLU A 191      36.746  32.601  -8.013  1.00 50.57           C
ATOM   1438  OE1 GLU A 191      36.771  31.886  -9.039  1.00 50.22           O
ATOM   1439  OE2 GLU A 191      36.152  33.704  -7.966  1.00 52.32           O
ATOM   1440  N   GLU A 192      35.079  28.316  -5.973  1.00 24.03           N
ATOM   1441  CA  GLU A 192      34.231  27.424  -5.191  1.00 23.59           C
ATOM   1442  C   GLU A 192      34.083  26.008  -5.743  1.00 20.42           C
ATOM   1443  O   GLU A 192      33.125  25.304  -5.423  1.00 19.84           O
ATOM   1444  CB  GLU A 192      32.852  28.065  -5.017  1.00 23.62           C
ATOM   1445  CG  GLU A 192      32.893  29.476  -4.427  1.00 24.81           C
ATOM   1446  CD  GLU A 192      33.437  29.528  -3.004  1.00 30.72           C
ATOM   1447  OE1 GLU A 192      33.770  28.465  -2.436  1.00 27.74           O
ATOM   1448  OE2 GLU A 192      33.526  30.644  -2.450  1.00 30.78           O
ATOM   1449  N   THR A 193      35.034  25.583  -6.564  1.00 22.00           N
ATOM   1450  CA  THR A 193      34.987  24.239  -7.126  1.00 20.33           C
ATOM   1451  C   THR A 193      36.149  23.408  -6.604  1.00 22.53           C
ATOM   1452  O   THR A 193      37.302  23.843  -6.625  1.00 20.50           O
ATOM   1453  CB  THR A 193      35.043  24.270  -8.664  1.00 22.66           C
ATOM   1454  OG1 THR A 193      33.860  24.900  -9.167  1.00 22.52           O
ATOM   1455  CG2 THR A 193      35.129  22.854  -9.231  1.00 20.67           C
ATOM   1456  N   THR A 194      35.834  22.215  -6.115  1.00 18.38           N
ATOM   1457  CA  THR A 194      36.844  21.307  -5.597  1.00 19.67           C
ATOM   1458  C   THR A 194      36.850  20.082  -6.508  1.00 22.24           C
ATOM   1459  O   THR A 194      35.794  19.518  -6.804  1.00 22.68           O
ATOM   1460  CB  THR A 194      36.510  20.877  -4.149  1.00 22.78           C
ATOM   1461  OG1 THR A 194      36.393  22.042  -3.322  1.00 23.26           O
ATOM   1462  CG2 THR A 194      37.605  19.980  -3.582  1.00 20.56           C
ATOM   1463  N   HIS A 195      38.033  19.685  -6.965  1.00 20.06           N
ATOM   1464  CA  HIS A 195      38.164  18.528  -7.843  1.00 18.77           C
ATOM   1465  C   HIS A 195      39.097  17.513  -7.199  1.00 20.56           C
ATOM   1466  O   HIS A 195      40.285  17.785  -7.024  1.00 19.19           O
ATOM   1467  CB  HIS A 195      38.725  18.963  -9.202  1.00 20.03           C
ATOM   1468  CG  HIS A 195      38.990  17.827 -10.144  1.00 21.17           C
ATOM   1469  ND1 HIS A 195      39.630  17.999 -11.353  1.00 15.90           N
ATOM   1470  CD2 HIS A 195      38.711  16.505 -10.051  1.00 16.94           C
ATOM   1471  CE1 HIS A 195      39.736  16.833 -11.964  1.00 21.11           C
ATOM   1472  NE2 HIS A 195      39.186  15.908 -11.193  1.00 16.25           N
ATOM   1473  N   LEU A 196      38.562  16.341  -6.858  1.00 18.39           N
ATOM   1474  CA  LEU A 196      39.367  15.304  -6.222  1.00 17.85           C
ATOM   1475  C   LEU A 196      39.432  14.001  -7.011  1.00 16.09           C
ATOM   1476  O   LEU A 196      38.413  13.352  -7.237  1.00 17.13           O
ATOM   1477  CB  LEU A 196      38.826  15.000  -4.826  1.00 20.08           C
ATOM   1478  CG  LEU A 196      38.602  16.178  -3.878  1.00 24.16           C
ATOM   1479  CD1 LEU A 196      37.968  15.668  -2.590  1.00 24.19           C
ATOM   1480  CD2 LEU A 196      39.927  16.878  -3.594  1.00 25.98           C
ATOM   1481  N   GLN A 197      40.636  13.623  -7.425  1.00 14.47           N
ATOM   1482  CA  GLN A 197      40.843  12.375  -8.156  1.00 15.29           C
ATOM   1483  C   GLN A 197      41.216  11.293  -7.138  1.00 17.18           C
ATOM   1484  O   GLN A 197      41.402  11.593  -5.958  1.00 14.55           O
ATOM   1485  CB  GLN A 197      41.959  12.539  -9.193  1.00 13.97           C
ATOM   1486  CG  GLN A 197      41.541  13.298 -10.450  1.00 11.99           C
ATOM   1487  CD  GLN A 197      40.428  12.603 -11.222  1.00 15.24           C
ATOM   1488  OE1 GLN A 197      40.451  11.382 -11.416  1.00 18.24           O
ATOM   1489  NE2 GLN A 197      39.453  13.381 -11.678  1.00 10.46           N
ATOM   1490  N   ARG A 198      41.324  10.046  -7.589  1.00 15.13           N
ATOM   1491  CA  ARG A 198      41.655   8.935  -6.697  1.00 18.43           C
ATOM   1492  C   ARG A 198      40.700   8.911  -5.501  1.00 18.60           C
ATOM   1493  O   ARG A 198      41.051   8.421  -4.423  1.00 19.17           O
ATOM   1494  CB  ARG A 198      43.094   9.054  -6.175  1.00 15.32           C
ATOM   1495  CG  ARG A 198      44.174   9.211  -7.240  1.00 17.80           C
ATOM   1496  CD  ARG A 198      45.548   9.273  -6.569  1.00 18.18           C
ATOM   1497  NE  ARG A 198      46.611   9.721  -7.464  1.00 24.71           N
ATOM   1498  CZ  ARG A 198      47.228   8.956  -8.359  1.00 28.10           C
ATOM   1499  NH1 ARG A 198      46.900   7.676  -8.495  1.00 32.06           N
ATOM   1500  NH2 ARG A 198      48.179   9.479  -9.123  1.00 29.44           N
ATOM   1501  N   THR A 199      39.495   9.441  -5.697  1.00 19.69           N
ATOM   1502  CA  THR A 199      38.488   9.489  -4.638  1.00 16.97           C
ATOM   1503  C   THR A 199      37.228   8.733  -5.059  1.00 17.70           C
ATOM   1504  O   THR A 199      36.634   9.023  -6.100  1.00 16.36           O
ATOM   1505  CB  THR A 199      38.120  10.951  -4.297  1.00 17.33           C
ATOM   1506  OG1 THR A 199      39.305  11.658  -3.903  1.00 19.55           O
ATOM   1507  CG2 THR A 199      37.118  11.003  -3.161  1.00 15.19           C
ATOM   1508  N   THR A 200      36.832   7.764  -4.240  1.00 16.07           N
ATOM   1509  CA  THR A 200      35.661   6.941  -4.518  1.00 14.18           C
ATOM   1510  C   THR A 200      34.474   7.281  -3.626  1.00 15.30           C
ATOM   1511  O   THR A 200      34.567   7.197  -2.401  1.00 13.07           O
ATOM   1512  CB  THR A 200      35.972   5.441  -4.302  1.00 17.11           C
ATOM   1513  OG1 THR A 200      37.157   5.084  -5.021  1.00 16.38           O
ATOM   1514  CG2 THR A 200      34.812   4.579  -4.787  1.00 19.78           C
ATOM   1515  N   VAL A 201      33.362   7.679  -4.234  1.00 13.53           N
ATOM   1516  CA  VAL A 201      32.159   7.958  -3.457  1.00 13.57           C
ATOM   1517  C   VAL A 201      31.594   6.551  -3.259  1.00 15.12           C
ATOM   1518  O   VAL A 201      30.992   5.990  -4.169  1.00 13.10           O
ATOM   1519  CB  VAL A 201      31.152   8.809  -4.250  1.00 11.96           C
ATOM   1520  CG1 VAL A 201      29.891   8.996  -3.434  1.00 14.79           C
ATOM   1521  CG2 VAL A 201      31.764  10.167  -4.589  1.00 14.20           C
ATOM   1522  N   PHE A 202      31.796   5.980  -2.076  1.00 12.20           N
ATOM   1523  CA  PHE A 202      31.353   4.613  -1.827  1.00 13.43           C
ATOM   1524  C   PHE A 202      29.963   4.423  -1.234  1.00 15.31           C
ATOM   1525  O   PHE A 202      29.365   3.355  -1.384  1.00 14.38           O
ATOM   1526  CB  PHE A 202      32.395   3.892  -0.959  1.00 12.59           C
ATOM   1527  CG  PHE A 202      32.494   4.414   0.453  1.00 12.82           C
ATOM   1528  CD1 PHE A 202      31.572   4.025   1.420  1.00 13.75           C
ATOM   1529  CD2 PHE A 202      33.535   5.265   0.824  1.00 14.84           C
ATOM   1530  CE1 PHE A 202      31.682   4.473   2.745  1.00 16.01           C
ATOM   1531  CE2 PHE A 202      33.659   5.722   2.143  1.00 13.10           C
ATOM   1532  CZ  PHE A 202      32.732   5.323   3.106  1.00 16.56           C
ATOM   1533  N   GLY A 203      29.450   5.446  -0.558  1.00 14.44           N
ATOM   1534  CA  GLY A 203      28.134   5.332   0.043  1.00 12.76           C
ATOM   1535  C   GLY A 203      27.254   6.529  -0.240  1.00 12.16           C
ATOM   1536  O   GLY A 203      27.727   7.672  -0.239  1.00 13.52           O
ATOM   1537  N   SER A 204      25.975   6.260  -0.492  1.00  9.51           N
ATOM   1538  CA  SER A 204      24.989   7.298  -0.783  1.00 13.43           C
ATOM   1539  C   SER A 204      23.828   7.103   0.184  1.00 13.68           C
ATOM   1540  O   SER A 204      23.163   6.067   0.168  1.00 14.70           O
ATOM   1541  CB  SER A 204      24.502   7.183  -2.230  1.00 12.89           C
ATOM   1542  OG  SER A 204      23.696   8.298  -2.583  1.00 12.92           O
ATOM   1543  N   TYR A 205      23.582   8.108   1.018  1.00 15.67           N
ATOM   1544  CA  TYR A 205      22.539   8.012   2.030  1.00 16.07           C
ATOM   1545  C   TYR A 205      21.476   9.110   1.998  1.00 18.17           C
ATOM   1546  O   TYR A 205      21.537  10.045   1.188  1.00 15.12           O
ATOM   1547  CB  TYR A 205      23.212   7.951   3.406  1.00 17.04           C
ATOM   1548  CG  TYR A 205      24.274   6.874   3.476  1.00 16.15           C
ATOM   1549  CD1 TYR A 205      23.941   5.555   3.793  1.00 15.23           C
ATOM   1550  CD2 TYR A 205      25.607   7.162   3.167  1.00 15.96           C
ATOM   1551  CE1 TYR A 205      24.910   4.546   3.795  1.00 15.94           C
ATOM   1552  CE2 TYR A 205      26.584   6.162   3.163  1.00 11.33           C
ATOM   1553  CZ  TYR A 205      26.229   4.858   3.479  1.00 18.91           C
ATOM   1554  OH  TYR A 205      27.190   3.868   3.467  1.00 14.90           O
ATOM   1555  N   ASP A 206      20.503   8.967   2.896  1.00 18.36           N
ATOM   1556  CA  ASP A 206      19.372   9.880   3.034  1.00 19.77           C
ATOM   1557  C   ASP A 206      19.687  11.362   2.854  1.00 18.37           C
ATOM   1558  O   ASP A 206      20.732  11.850   3.281  1.00 16.98           O
ATOM   1559  CB  ASP A 206      18.711   9.680   4.405  1.00 18.64           C
ATOM   1560  CG  ASP A 206      18.228   8.254   4.617  1.00 22.67           C
ATOM   1561  OD1 ASP A 206      17.002   8.050   4.752  1.00 22.37           O
ATOM   1562  OD2 ASP A 206      19.077   7.336   4.639  1.00 22.24           O
ATOM   1563  N   ALA A 207      18.756  12.069   2.224  1.00 19.29           N
ATOM   1564  CA  ALA A 207      18.880  13.507   1.995  1.00 18.28           C
ATOM   1565  C   ALA A 207      20.248  13.918   1.481  1.00 18.23           C
ATOM   1566  O   ALA A 207      20.870  14.842   2.013  1.00 18.75           O
ATOM   1567  CB  ALA A 207      18.559  14.263   3.282  1.00 17.16           C
ATOM   1568  N   ASN A 208      20.716  13.222   0.451  1.00 16.06           N
ATOM   1569  CA  ASN A 208      21.997  13.523  -0.177  1.00 16.25           C
ATOM   1570  C   ASN A 208      23.210  13.614   0.749  1.00 17.40           C
ATOM   1571  O   ASN A 208      23.978  14.579   0.703  1.00 13.87           O
ATOM   1572  CB  ASN A 208      21.885  14.810  -0.999  1.00 16.87           C
ATOM   1573  CG  ASN A 208      21.209  14.594  -2.350  1.00 20.05           C
ATOM   1574  OD1 ASN A 208      20.867  15.556  -3.047  1.00 18.54           O
ATOM   1575  ND2 ASN A 208      21.027  13.334  -2.731  1.00 16.79           N
ATOM   1576  N   TYR A 209      23.373  12.607   1.598  1.00 17.09           N
ATOM   1577  CA  TYR A 209      24.528  12.547   2.478  1.00 16.58           C
ATOM   1578  C   TYR A 209      25.382  11.462   1.834  1.00 15.42           C
ATOM   1579  O   TYR A 209      25.008  10.289   1.845  1.00 13.64           O
ATOM   1580  CB  TYR A 209      24.121  12.117   3.889  1.00 15.22           C
ATOM   1581  CG  TYR A 209      25.252  12.148   4.892  1.00 19.51           C
ATOM   1582  CD1 TYR A 209      25.708  13.356   5.422  1.00 16.08           C
ATOM   1583  CD2 TYR A 209      25.847  10.967   5.339  1.00 19.31           C
ATOM   1584  CE1 TYR A 209      26.724  13.388   6.378  1.00 21.03           C
ATOM   1585  CE2 TYR A 209      26.867  10.989   6.296  1.00 21.20           C
ATOM   1586  CZ  TYR A 209      27.297  12.202   6.812  1.00 20.11           C
ATOM   1587  OH  TYR A 209      28.285  12.231   7.771  1.00 20.92           O
ATOM   1588  N   LEU A 210      26.508  11.845   1.244  1.00 16.86           N
ATOM   1589  CA  LEU A 210      27.365  10.854   0.606  1.00 14.66           C
ATOM   1590  C   LEU A 210      28.733  10.797   1.255  1.00 16.10           C
ATOM   1591  O   LEU A 210      29.264  11.808   1.720  1.00 15.68           O
ATOM   1592  CB  LEU A 210      27.492  11.134  -0.899  1.00 18.31           C
ATOM   1593  CG  LEU A 210      26.155  11.105  -1.656  1.00 15.25           C
ATOM   1594  CD1 LEU A 210      25.523  12.487  -1.602  1.00 18.19           C
ATOM   1595  CD2 LEU A 210      26.373  10.683  -3.108  1.00 14.79           C
ATOM   1596  N   ILE A 211      29.300   9.596   1.288  1.00 14.35           N
ATOM   1597  CA  ILE A 211      30.594   9.389   1.904  1.00 13.34           C
ATOM   1598  C   ILE A 211      31.599   8.893   0.878  1.00 15.91           C
ATOM   1599  O   ILE A 211      31.307   7.990   0.087  1.00 13.76           O
ATOM   1600  CB  ILE A 211      30.468   8.381   3.061  1.00 16.02           C
ATOM   1601  CG1 ILE A 211      29.264   8.770   3.928  1.00 16.30           C
ATOM   1602  CG2 ILE A 211      31.754   8.375   3.891  1.00 11.37           C
ATOM   1603  CD1 ILE A 211      28.969   7.838   5.077  1.00 12.35           C
ATOM   1604  N   ALA A 212      32.787   9.488   0.896  1.00 12.31           N
ATOM   1605  CA  ALA A 212      33.824   9.123  -0.054  1.00 13.93           C
ATOM   1606  C   ALA A 212      35.152   8.810   0.615  1.00 15.44           C
ATOM   1607  O   ALA A 212      35.422   9.260   1.729  1.00 14.88           O
ATOM   1608  CB  ALA A 212      34.003  10.247  -1.071  1.00 10.39           C
ATOM   1609  N   ALA A 213      35.976   8.029  -0.080  1.00 16.41           N
ATOM   1610  CA  ALA A 213      37.293   7.654   0.422  1.00 17.03           C
ATOM   1611  C   ALA A 213      38.356   8.181  -0.534  1.00 16.59           C
ATOM   1612  O   ALA A 213      38.472   7.720  -1.672  1.00 17.06           O
ATOM   1613  CB  ALA A 213      37.404   6.131   0.545  1.00 14.29           C
ATOM   1614  N   GLN A 214      39.120   9.160  -0.077  1.00 17.59           N
ATOM   1615  CA  GLN A 214      40.168   9.729  -0.906  1.00 17.57           C
ATOM   1616  C   GLN A 214      41.514   9.135  -0.542  1.00 18.25           C
ATOM   1617  O   GLN A 214      41.975   9.272   0.593  1.00 17.48           O
ATOM   1618  CB  GLN A 214      40.233  11.248  -0.736  1.00 18.86           C
ATOM   1619  CG  GLN A 214      41.503  11.868  -1.317  1.00 18.32           C
ATOM   1620  CD  GLN A 214      41.652  13.336  -0.974  1.00 20.70           C
ATOM   1621  OE1 GLN A 214      41.428  13.742   0.168  1.00 17.38           O
ATOM   1622  NE2 GLN A 214      42.048  14.138  -1.956  1.00 22.47           N
ATOM   1623  N   ARG A 215      42.128   8.460  -1.507  1.00 19.50           N
ATOM   1624  CA  ARG A 215      43.447   7.873  -1.321  1.00 20.44           C
ATOM   1625  C   ARG A 215      44.411   9.020  -1.645  1.00 21.66           C
ATOM   1626  O   ARG A 215      44.624   9.359  -2.816  1.00 19.70           O
ATOM   1627  CB  ARG A 215      43.626   6.687  -2.276  1.00 21.50           C
ATOM   1628  CG  ARG A 215      42.930   5.397  -1.805  1.00 26.22           C
ATOM   1629  CD  ARG A 215      41.404   5.477  -1.803  1.00 31.05           C
ATOM   1630  NE  ARG A 215      40.805   4.456  -0.937  1.00 35.08           N
ATOM   1631  CZ  ARG A 215      39.708   3.757  -1.224  1.00 33.59           C
ATOM   1632  NH1 ARG A 215      39.061   3.952  -2.368  1.00 29.90           N
ATOM   1633  NH2 ARG A 215      39.253   2.859  -0.358  1.00 29.74           N
ATOM   1634  N   ARG A 216      44.974   9.619  -0.597  1.00 19.29           N
ATOM   1635  CA  ARG A 216      45.864  10.772  -0.734  1.00 21.13           C
ATOM   1636  C   ARG A 216      47.337  10.529  -1.009  1.00 22.29           C
ATOM   1637  O   ARG A 216      47.922  11.208  -1.849  1.00 23.64           O
ATOM   1638  CB  ARG A 216      45.783  11.660   0.517  1.00 22.38           C
ATOM   1639  CG  ARG A 216      44.416  12.226   0.829  1.00 22.23           C
ATOM   1640  CD  ARG A 216      44.463  13.085   2.085  1.00 25.00           C
ATOM   1641  NE  ARG A 216      45.113  14.378   1.879  1.00 24.77           N
ATOM   1642  CZ  ARG A 216      45.435  15.213   2.864  1.00 24.23           C
ATOM   1643  NH1 ARG A 216      45.176  14.887   4.124  1.00 19.92           N
ATOM   1644  NH2 ARG A 216      45.994  16.383   2.596  1.00 19.53           N
ATOM   1645  N   THR A 217      47.946   9.584  -0.299  1.00 19.70           N
ATOM   1646  CA  THR A 217      49.376   9.350  -0.474  1.00 21.54           C
ATOM   1647  C   THR A 217      49.785   7.930  -0.837  1.00 20.10           C
ATOM   1648  O   THR A 217      50.961   7.578  -0.741  1.00 20.01           O
ATOM   1649  CB  THR A 217      50.139   9.769   0.802  1.00 20.04           C
ATOM   1650  OG1 THR A 217      49.739   8.929   1.892  1.00 21.38           O
ATOM   1651  CG2 THR A 217      49.821  11.218   1.159  1.00 16.71           C
ATOM   1652  N   VAL A 218      48.825   7.117  -1.262  1.00 19.96           N
ATOM   1653  CA  VAL A 218      49.115   5.737  -1.633  1.00 19.69           C
ATOM   1654  C   VAL A 218      50.073   5.673  -2.822  1.00 18.38           C
ATOM   1655  O   VAL A 218      50.906   4.772  -2.909  1.00 20.43           O
ATOM   1656  CB  VAL A 218      47.817   4.972  -2.008  1.00 19.37           C
ATOM   1657  CG1 VAL A 218      48.147   3.514  -2.340  1.00 21.75           C
ATOM   1658  CG2 VAL A 218      46.811   5.046  -0.861  1.00 20.67           C
ATOM   1659  N   HIS A 219      49.956   6.638  -3.730  1.00 18.51           N
ATOM   1660  CA  HIS A 219      50.792   6.675  -4.931  1.00 18.08           C
ATOM   1661  C   HIS A 219      52.156   7.334  -4.744  1.00 17.89           C
ATOM   1662  O   HIS A 219      52.904   7.494  -5.706  1.00 18.30           O
ATOM   1663  CB  HIS A 219      50.060   7.404  -6.053  1.00 19.06           C
ATOM   1664  CG  HIS A 219      49.832   8.854  -5.772  1.00 22.27           C
ATOM   1665  ND1 HIS A 219      48.954   9.298  -4.808  1.00 17.25           N
ATOM   1666  CD2 HIS A 219      50.382   9.966  -6.320  1.00 21.57           C
ATOM   1667  CE1 HIS A 219      48.970  10.618  -4.773  1.00 23.90           C
ATOM   1668  NE2 HIS A 219      49.828  11.048  -5.681  1.00 24.87           N
ATOM   1669  N   LEU A 220      52.483   7.726  -3.519  1.00 18.61           N
ATOM   1670  CA  LEU A 220      53.769   8.366  -3.268  1.00 18.71           C
ATOM   1671  C   LEU A 220      54.839   7.322  -2.948  1.00 20.00           C
ATOM   1672  O   LEU A 220      54.544   6.290  -2.344  1.00 17.44           O
ATOM   1673  CB  LEU A 220      53.646   9.359  -2.106  1.00 18.93           C
ATOM   1674  CG  LEU A 220      52.618  10.496  -2.221  1.00 17.97           C
ATOM   1675  CD1 LEU A 220      52.740  11.402  -1.006  1.00 17.22           C
ATOM   1676  CD2 LEU A 220      52.851  11.301  -3.490  1.00 15.59           C
ATOM   1677  N   ASP A 221      56.075   7.594  -3.359  1.00 21.65           N
ATOM   1678  CA  ASP A 221      57.190   6.681  -3.108  1.00 23.26           C
ATOM   1679  C   ASP A 221      57.590   6.640  -1.634  1.00 23.67           C
ATOM   1680  O   ASP A 221      57.802   5.568  -1.069  1.00 23.31           O
ATOM   1681  CB  ASP A 221      58.425   7.083  -3.920  1.00 21.02           C
ATOM   1682  CG  ASP A 221      58.210   6.977  -5.416  1.00 24.13           C
ATOM   1683  OD1 ASP A 221      57.459   6.085  -5.855  1.00 24.32           O
ATOM   1684  OD2 ASP A 221      58.812   7.783  -6.155  1.00 24.00           O
ATOM   1685  N   GLY A 222      57.703   7.814  -1.021  1.00 24.11           N
ATOM   1686  CA  GLY A 222      58.104   7.880   0.371  1.00 23.11           C
ATOM   1687  C   GLY A 222      57.016   8.328   1.323  1.00 24.97           C
ATOM   1688  O   GLY A 222      55.893   8.614   0.906  1.00 25.61           O
ATOM   1689  N   PRO A 223      57.326   8.402   2.625  1.00 25.51           N
ATOM   1690  CA  PRO A 223      56.368   8.817   3.650  1.00 25.20           C
ATOM   1691  C   PRO A 223      56.047  10.306   3.591  1.00 25.54           C
ATOM   1692  O   PRO A 223      56.816  11.095   3.039  1.00 25.77           O
ATOM   1693  CB  PRO A 223      57.066   8.420   4.945  1.00 26.81           C
ATOM   1694  CG  PRO A 223      58.508   8.653   4.615  1.00 28.32           C
ATOM   1695  CD  PRO A 223      58.628   8.058   3.229  1.00 26.27           C
ATOM   1696  N   SER A 224      54.907  10.684   4.162  1.00 23.77           N
ATOM   1697  CA  SER A 224      54.480  12.076   4.168  1.00 25.79           C
ATOM   1698  C   SER A 224      54.712  12.726   5.524  1.00 26.55           C
ATOM   1699  O   SER A 224      55.122  12.069   6.480  1.00 26.09           O
ATOM   1700  CB  SER A 224      52.999  12.176   3.797  1.00 24.53           C
ATOM   1701  OG  SER A 224      52.762  11.643   2.505  1.00 31.45           O
ATOM   1702  N   GLY A 225      54.442  14.025   5.600  1.00 29.84           N
ATOM   1703  CA  GLY A 225      54.629  14.745   6.845  1.00 31.03           C
ATOM   1704  C   GLY A 225      53.678  14.299   7.939  1.00 30.84           C
ATOM   1705  O   GLY A 225      52.703  13.593   7.677  1.00 30.60           O
ATOM   1706  N   PRO A 226      53.945  14.693   9.191  1.00 30.69           N
ATOM   1707  CA  PRO A 226      53.070  14.303  10.298  1.00 27.79           C
ATOM   1708  C   PRO A 226      51.696  14.940  10.123  1.00 25.86           C
ATOM   1709  O   PRO A 226      51.589  16.092   9.695  1.00 23.70           O
ATOM   1710  CB  PRO A 226      53.802  14.844  11.526  1.00 30.26           C
ATOM   1711  CG  PRO A 226      55.250  14.868  11.089  1.00 30.38           C
ATOM   1712  CD  PRO A 226      55.134  15.406   9.687  1.00 30.00           C
ATOM   1713  N   GLY A 227      50.651  14.182  10.436  1.00 21.52           N
ATOM   1714  CA  GLY A 227      49.307  14.709  10.318  1.00 20.51           C
ATOM   1715  C   GLY A 227      48.743  14.697   8.915  1.00 18.38           C
ATOM   1716  O   GLY A 227      47.640  15.191   8.697  1.00 21.75           O
ATOM   1717  N   VAL A 228      49.494  14.149   7.962  1.00 18.67           N
ATOM   1718  CA  VAL A 228      49.039  14.069   6.574  1.00 20.02           C
ATOM   1719  C   VAL A 228      48.478  12.674   6.342  1.00 20.15           C
ATOM   1720  O   VAL A 228      49.228  11.708   6.239  1.00 22.37           O
ATOM   1721  CB  VAL A 228      50.193  14.305   5.579  1.00 21.79           C
ATOM   1722  CG1 VAL A 228      49.680  14.158   4.152  1.00 18.45           C
ATOM   1723  CG2 VAL A 228      50.788  15.690   5.789  1.00 22.24           C
ATOM   1724  N   SER A 229      47.157  12.574   6.252  1.00 19.74           N
ATOM   1725  CA  SER A 229      46.494  11.284   6.073  1.00 19.26           C
ATOM   1726  C   SER A 229      46.801  10.523   4.781  1.00 18.31           C
ATOM   1727  O   SER A 229      46.966  11.111   3.710  1.00 16.04           O
ATOM   1728  CB  SER A 229      44.981  11.467   6.215  1.00 17.63           C
ATOM   1729  OG  SER A 229      44.502  12.463   5.334  1.00 18.67           O
ATOM   1730  N   ARG A 230      46.879   9.201   4.911  1.00 16.71           N
ATOM   1731  CA  ARG A 230      47.142   8.303   3.790  1.00 14.91           C
ATOM   1732  C   ARG A 230      45.834   8.195   3.019  1.00 15.02           C
ATOM   1733  O   ARG A 230      45.811   8.161   1.790  1.00 13.56           O
ATOM   1734  CB  ARG A 230      47.558   6.926   4.320  1.00 16.86           C
ATOM   1735  CG  ARG A 230      47.694   5.839   3.268  1.00 20.47           C
ATOM   1736  CD  ARG A 230      47.982   4.498   3.941  1.00 23.90           C
ATOM   1737  NE  ARG A 230      47.802   3.376   3.027  1.00 26.13           N
ATOM   1738  CZ  ARG A 230      48.664   3.039   2.075  1.00 28.56           C
ATOM   1739  NH1 ARG A 230      49.780   3.736   1.911  1.00 27.58           N
ATOM   1740  NH2 ARG A 230      48.405   2.012   1.279  1.00 30.72           N
ATOM   1741  N   GLU A 231      44.742   8.135   3.770  1.00 15.95           N
ATOM   1742  CA  GLU A 231      43.405   8.070   3.203  1.00 16.39           C
ATOM   1743  C   GLU A 231      42.538   9.005   4.029  1.00 17.19           C
ATOM   1744  O   GLU A 231      42.679   9.080   5.252  1.00 15.24           O
ATOM   1745  CB  GLU A 231      42.844   6.648   3.269  1.00 17.94           C
ATOM   1746  CG  GLU A 231      43.480   5.680   2.292  1.00 24.88           C
ATOM   1747  CD  GLU A 231      42.697   4.381   2.170  1.00 30.94           C
ATOM   1748  OE1 GLU A 231      41.461   4.439   1.991  1.00 29.62           O
ATOM   1749  OE2 GLU A 231      43.316   3.303   2.245  1.00 36.55           O
ATOM   1750  N   ARG A 232      41.652   9.727   3.354  1.00 17.14           N
ATOM   1751  CA  ARG A 232      40.764  10.671   4.019  1.00 15.64           C
ATOM   1752  C   ARG A 232      39.324  10.343   3.672  1.00 13.42           C
ATOM   1753  O   ARG A 232      38.982  10.179   2.501  1.00 13.92           O
ATOM   1754  CB  ARG A 232      41.105  12.104   3.582  1.00 13.69           C
ATOM   1755  CG  ARG A 232      40.073  13.155   3.968  1.00 16.06           C
ATOM   1756  CD  ARG A 232      40.653  14.555   3.839  1.00 17.47           C
ATOM   1757  NE  ARG A 232      41.566  14.853   4.939  1.00 17.34           N
ATOM   1758  CZ  ARG A 232      42.258  15.983   5.067  1.00 18.91           C
ATOM   1759  NH1 ARG A 232      42.158  16.940   4.153  1.00 14.98           N
ATOM   1760  NH2 ARG A 232      43.034  16.165   6.130  1.00 14.69           N
ATOM   1761  N   ILE A 233      38.482  10.238   4.694  1.00 13.04           N
ATOM   1762  CA  ILE A 233      37.074   9.930   4.478  1.00 15.98           C
ATOM   1763  C   ILE A 233      36.273  11.232   4.458  1.00 18.09           C
ATOM   1764  O   ILE A 233      36.248  11.975   5.444  1.00 17.99           O
ATOM   1765  CB  ILE A 233      36.537   9.000   5.596  1.00 14.41           C
ATOM   1766  CG1 ILE A 233      37.419   7.746   5.695  1.00 10.98           C
ATOM   1767  CG2 ILE A 233      35.078   8.633   5.328  1.00 12.51           C
ATOM   1768  CD1 ILE A 233      37.531   6.942   4.403  1.00  9.28           C
ATOM   1769  N   TRP A 234      35.632  11.505   3.324  1.00 19.37           N
ATOM   1770  CA  TRP A 234      34.832  12.715   3.159  1.00 17.64           C
ATOM   1771  C   TRP A 234      33.343  12.476   3.420  1.00 19.48           C
ATOM   1772  O   TRP A 234      32.743  11.570   2.844  1.00 19.56           O
ATOM   1773  CB  TRP A 234      34.994  13.270   1.737  1.00 17.22           C
ATOM   1774  CG  TRP A 234      36.359  13.799   1.425  1.00 17.96           C
ATOM   1775  CD1 TRP A 234      37.508  13.076   1.271  1.00 18.05           C
ATOM   1776  CD2 TRP A 234      36.722  15.172   1.243  1.00 17.69           C
ATOM   1777  NE1 TRP A 234      38.564  13.914   1.004  1.00 18.24           N
ATOM   1778  CE2 TRP A 234      38.110  15.206   0.981  1.00 17.55           C
ATOM   1779  CE3 TRP A 234      36.011  16.378   1.277  1.00 18.23           C
ATOM   1780  CZ2 TRP A 234      38.800  16.403   0.755  1.00 20.41           C
ATOM   1781  CZ3 TRP A 234      36.697  17.568   1.052  1.00 18.48           C
ATOM   1782  CH2 TRP A 234      38.079  17.569   0.793  1.00 17.08           C
ATOM   1783  N   HIS A 235      32.756  13.286   4.295  1.00 18.41           N
ATOM   1784  CA  HIS A 235      31.329  13.190   4.593  1.00 16.56           C
ATOM   1785  C   HIS A 235      30.734  14.426   3.931  1.00 18.86           C
ATOM   1786  O   HIS A 235      30.967  15.555   4.372  1.00 18.66           O
ATOM   1787  CB  HIS A 235      31.088  13.211   6.102  1.00 14.91           C
ATOM   1788  CG  HIS A 235      31.725  12.067   6.827  1.00 17.15           C
ATOM   1789  ND1 HIS A 235      33.091  11.898   6.896  1.00 16.13           N
ATOM   1790  CD2 HIS A 235      31.183  11.022   7.500  1.00 17.35           C
ATOM   1791  CE1 HIS A 235      33.364  10.800   7.580  1.00 19.37           C
ATOM   1792  NE2 HIS A 235      32.223  10.250   7.957  1.00 15.49           N
ATOM   1793  N   ILE A 236      29.969  14.207   2.867  1.00 19.46           N
ATOM   1794  CA  ILE A 236      29.396  15.307   2.104  1.00 16.43           C
ATOM   1795  C   ILE A 236      27.873  15.436   2.094  1.00 17.72           C
ATOM   1796  O   ILE A 236      27.162  14.519   1.680  1.00 16.26           O
ATOM   1797  CB  ILE A 236      29.867  15.212   0.642  1.00 14.46           C
ATOM   1798  CG1 ILE A 236      31.381  14.983   0.605  1.00 14.00           C
ATOM   1799  CG2 ILE A 236      29.498  16.477  -0.110  1.00 16.05           C
ATOM   1800  CD1 ILE A 236      31.928  14.611  -0.780  1.00 17.94           C
ATOM   1801  N   ARG A 237      27.375  16.579   2.556  1.00 15.43           N
ATOM   1802  CA  ARG A 237      25.940  16.833   2.521  1.00 17.36           C
ATOM   1803  C   ARG A 237      25.789  17.785   1.339  1.00 17.91           C
ATOM   1804  O   ARG A 237      26.152  18.958   1.424  1.00 19.40           O
ATOM   1805  CB  ARG A 237      25.450  17.505   3.807  1.00 14.77           C
ATOM   1806  CG  ARG A 237      23.941  17.797   3.810  1.00 18.99           C
ATOM   1807  CD  ARG A 237      23.094  16.522   3.926  1.00 19.12           C
ATOM   1808  NE  ARG A 237      23.132  15.966   5.278  1.00 19.52           N
ATOM   1809  CZ  ARG A 237      22.433  14.906   5.680  1.00 17.56           C
ATOM   1810  NH1 ARG A 237      21.631  14.268   4.837  1.00 17.07           N
ATOM   1811  NH2 ARG A 237      22.534  14.486   6.933  1.00 16.89           N
ATOM   1812  N   ALA A 238      25.277  17.269   0.229  1.00 17.77           N
ATOM   1813  CA  ALA A 238      25.116  18.072  -0.977  1.00 19.35           C
ATOM   1814  C   ALA A 238      23.665  18.409  -1.254  1.00 18.05           C
ATOM   1815  O   ALA A 238      22.773  17.589  -1.036  1.00 20.66           O
ATOM   1816  CB  ALA A 238      25.707  17.329  -2.169  1.00 21.39           C
ATOM   1817  N   LYS A 239      23.426  19.620  -1.742  1.00 18.49           N
ATOM   1818  CA  LYS A 239      22.068  20.033  -2.052  1.00 18.80           C
ATOM   1819  C   LYS A 239      21.586  19.261  -3.272  1.00 17.94           C
ATOM   1820  O   LYS A 239      20.461  18.751  -3.299  1.00 15.20           O
ATOM   1821  CB  LYS A 239      22.012  21.543  -2.318  1.00 19.26           C
ATOM   1822  CG  LYS A 239      22.371  22.394  -1.097  1.00 23.03           C
ATOM   1823  CD  LYS A 239      22.202  23.883  -1.371  1.00 27.16           C
ATOM   1824  CE  LYS A 239      20.747  24.244  -1.627  1.00 30.34           C
ATOM   1825  NZ  LYS A 239      19.899  23.994  -0.425  1.00 34.10           N
ATOM   1826  N   GLN A 240      22.450  19.173  -4.278  1.00 18.11           N
ATOM   1827  CA  GLN A 240      22.127  18.464  -5.510  1.00 17.92           C
ATOM   1828  C   GLN A 240      23.264  17.509  -5.893  1.00 18.02           C
ATOM   1829  O   GLN A 240      24.439  17.849  -5.756  1.00 16.64           O
ATOM   1830  CB  GLN A 240      21.891  19.474  -6.636  1.00 18.16           C
ATOM   1831  CG  GLN A 240      20.713  20.413  -6.394  1.00 15.39           C
ATOM   1832  CD  GLN A 240      19.384  19.687  -6.422  1.00 14.82           C
ATOM   1833  OE1 GLN A 240      19.089  18.958  -7.369  1.00 16.64           O
ATOM   1834  NE2 GLN A 240      18.569  19.887  -5.387  1.00 15.76           N
ATOM   1835  N   VAL A 241      22.907  16.319  -6.370  1.00 14.22           N
ATOM   1836  CA  VAL A 241      23.901  15.328  -6.766  1.00 15.57           C
ATOM   1837  C   VAL A 241      23.779  14.901  -8.229  1.00 14.09           C
ATOM   1838  O   VAL A 241      22.701  14.549  -8.701  1.00 13.54           O
ATOM   1839  CB  VAL A 241      23.808  14.056  -5.893  1.00 18.06           C
ATOM   1840  CG1 VAL A 241      24.858  13.038  -6.346  1.00 16.33           C
ATOM   1841  CG2 VAL A 241      24.003  14.410  -4.424  1.00 14.97           C
ATOM   1842  N   VAL A 242      24.892  14.941  -8.948  1.00 14.35           N
ATOM   1843  CA  VAL A 242      24.895  14.514 -10.338  1.00 14.86           C
ATOM   1844  C   VAL A 242      25.719  13.235 -10.426  1.00 15.18           C
ATOM   1845  O   VAL A 242      26.921  13.238 -10.144  1.00 15.51           O
ATOM   1846  CB  VAL A 242      25.512  15.574 -11.278  1.00 14.79           C
ATOM   1847  CG1 VAL A 242      25.522  15.050 -12.720  1.00 17.52           C
ATOM   1848  CG2 VAL A 242      24.719  16.864 -11.207  1.00 14.25           C
ATOM   1849  N   LEU A 243      25.059  12.137 -10.780  1.00 13.94           N
ATOM   1850  CA  LEU A 243      25.740  10.855 -10.923  1.00 16.45           C
ATOM   1851  C   LEU A 243      26.119  10.673 -12.392  1.00 15.88           C
ATOM   1852  O   LEU A 243      25.293  10.873 -13.282  1.00 17.26           O
ATOM   1853  CB  LEU A 243      24.829   9.705 -10.476  1.00 15.04           C
ATOM   1854  CG  LEU A 243      24.327   9.710  -9.027  1.00 19.52           C
ATOM   1855  CD1 LEU A 243      23.455   8.481  -8.781  1.00 19.18           C
ATOM   1856  CD2 LEU A 243      25.507   9.722  -8.068  1.00 13.57           C
ATOM   1857  N   ALA A 244      27.374  10.308 -12.636  1.00 16.72           N
ATOM   1858  CA  ALA A 244      27.896  10.091 -13.989  1.00 15.06           C
ATOM   1859  C   ALA A 244      28.948   9.001 -13.837  1.00 13.96           C
ATOM   1860  O   ALA A 244      30.106   9.180 -14.198  1.00 15.47           O
ATOM   1861  CB  ALA A 244      28.539  11.377 -14.516  1.00 15.24           C
ATOM   1862  N   THR A 245      28.517   7.871 -13.292  1.00 14.12           N
ATOM   1863  CA  THR A 245      29.394   6.748 -13.010  1.00 16.90           C
ATOM   1864  C   THR A 245      29.773   5.825 -14.163  1.00 17.54           C
ATOM   1865  O   THR A 245      30.495   4.846 -13.957  1.00 16.42           O
ATOM   1866  CB  THR A 245      28.792   5.917 -11.876  1.00 17.97           C
ATOM   1867  OG1 THR A 245      27.380   5.783 -12.087  1.00 14.66           O
ATOM   1868  CG2 THR A 245      29.034   6.607 -10.540  1.00 20.12           C
ATOM   1869  N   GLY A 246      29.288   6.130 -15.363  1.00 15.28           N
ATOM   1870  CA  GLY A 246      29.617   5.324 -16.524  1.00 16.11           C
ATOM   1871  C   GLY A 246      28.912   3.983 -16.630  1.00 16.50           C
ATOM   1872  O   GLY A 246      27.868   3.759 -16.010  1.00 13.59           O
ATOM   1873  N   ALA A 247      29.498   3.088 -17.424  1.00 16.66           N
ATOM   1874  CA  ALA A 247      28.949   1.753 -17.645  1.00 18.70           C
ATOM   1875  C   ALA A 247      30.063   0.738 -17.866  1.00 20.34           C
ATOM   1876  O   ALA A 247      30.859   0.876 -18.789  1.00 24.03           O
ATOM   1877  CB  ALA A 247      28.023   1.766 -18.852  1.00 14.09           C
ATOM   1878  N   HIS A 248      30.112  -0.284 -17.019  1.00 18.97           N
ATOM   1879  CA  HIS A 248      31.127  -1.319 -17.138  1.00 17.06           C
ATOM   1880  C   HIS A 248      30.821  -2.270 -18.284  1.00 17.34           C
ATOM   1881  O   HIS A 248      29.660  -2.558 -18.579  1.00 16.71           O
ATOM   1882  CB  HIS A 248      31.219  -2.123 -15.841  1.00 15.65           C
ATOM   1883  CG  HIS A 248      31.874  -1.383 -14.719  1.00 16.22           C
ATOM   1884  ND1 HIS A 248      31.555  -1.603 -13.398  1.00 18.30           N
ATOM   1885  CD2 HIS A 248      32.833  -0.427 -14.720  1.00 20.88           C
ATOM   1886  CE1 HIS A 248      32.287  -0.815 -12.632  1.00 21.08           C
ATOM   1887  NE2 HIS A 248      33.072  -0.091 -13.410  1.00 20.62           N
ATOM   1888  N   GLU A 249      31.870  -2.747 -18.939  1.00 16.34           N
ATOM   1889  CA  GLU A 249      31.700  -3.696 -20.024  1.00 16.60           C
ATOM   1890  C   GLU A 249      31.435  -5.036 -19.338  1.00 17.08           C
ATOM   1891  O   GLU A 249      31.750  -5.200 -18.157  1.00 18.48           O
ATOM   1892  CB  GLU A 249      32.971  -3.752 -20.876  1.00 15.20           C
ATOM   1893  CG  GLU A 249      32.871  -4.652 -22.092  1.00 15.69           C
ATOM   1894  CD  GLU A 249      33.933  -4.329 -23.118  1.00 20.07           C
ATOM   1895  OE1 GLU A 249      35.081  -4.058 -22.709  1.00 21.11           O
ATOM   1896  OE2 GLU A 249      33.626  -4.354 -24.329  1.00 15.45           O
ATOM   1897  N   ARG A 250      30.850  -5.986 -20.058  1.00 16.52           N
ATOM   1898  CA  ARG A 250      30.551  -7.286 -19.469  1.00 16.27           C
ATOM   1899  C   ARG A 250      31.069  -8.408 -20.355  1.00 18.27           C
ATOM   1900  O   ARG A 250      31.229  -8.235 -21.562  1.00 15.30           O
ATOM   1901  CB  ARG A 250      29.044  -7.437 -19.273  1.00 14.84           C
ATOM   1902  CG  ARG A 250      28.258  -7.481 -20.573  1.00 15.52           C
ATOM   1903  CD  ARG A 250      26.797  -7.177 -20.318  1.00 17.42           C
ATOM   1904  NE  ARG A 250      26.044  -7.060 -21.561  1.00 20.22           N
ATOM   1905  CZ  ARG A 250      24.802  -6.598 -21.634  1.00 19.45           C
ATOM   1906  NH1 ARG A 250      24.172  -6.205 -20.532  1.00 22.43           N
ATOM   1907  NH2 ARG A 250      24.190  -6.534 -22.807  1.00 19.82           N
ATOM   1908  N   PRO A 251      31.347  -9.576 -19.762  1.00 18.33           N
ATOM   1909  CA  PRO A 251      31.850 -10.708 -20.538  1.00 18.28           C
ATOM   1910  C   PRO A 251      30.704 -11.466 -21.192  1.00 18.38           C
ATOM   1911  O   PRO A 251      29.554 -11.039 -21.132  1.00 18.68           O
ATOM   1912  CB  PRO A 251      32.559 -11.543 -19.482  1.00 17.48           C
ATOM   1913  CG  PRO A 251      31.638 -11.393 -18.313  1.00 19.65           C
ATOM   1914  CD  PRO A 251      31.316  -9.904 -18.323  1.00 17.08           C
ATOM   1915  N   ILE A 252      31.031 -12.584 -21.830  1.00 15.40           N
ATOM   1916  CA  ILE A 252      30.026 -13.427 -22.458  1.00 15.08           C
ATOM   1917  C   ILE A 252      30.189 -14.800 -21.824  1.00 13.44           C
ATOM   1918  O   ILE A 252      31.312 -15.271 -21.641  1.00 11.98           O
ATOM   1919  CB  ILE A 252      30.239 -13.548 -23.981  1.00 17.98           C
ATOM   1920  CG1 ILE A 252      30.108 -12.170 -24.636  1.00 14.33           C
ATOM   1921  CG2 ILE A 252      29.213 -14.515 -24.570  1.00 16.75           C
ATOM   1922  CD1 ILE A 252      30.267 -12.189 -26.135  1.00 11.91           C
ATOM   1923  N   VAL A 253      29.074 -15.426 -21.469  1.00 13.32           N
ATOM   1924  CA  VAL A 253      29.113 -16.742 -20.843  1.00 16.30           C
ATOM   1925  C   VAL A 253      29.178 -17.848 -21.897  1.00 16.17           C
ATOM   1926  O   VAL A 253      28.220 -18.069 -22.639  1.00 18.23           O
ATOM   1927  CB  VAL A 253      27.872 -16.950 -19.928  1.00 15.89           C
ATOM   1928  CG1 VAL A 253      27.908 -18.334 -19.282  1.00 10.97           C
ATOM   1929  CG2 VAL A 253      27.850 -15.874 -18.845  1.00 14.72           C
ATOM   1930  N   PHE A 254      30.327 -18.520 -21.964  1.00 16.82           N
ATOM   1931  CA  PHE A 254      30.558 -19.614 -22.908  1.00 17.11           C
ATOM   1932  C   PHE A 254      31.653 -20.525 -22.355  1.00 19.59           C
ATOM   1933  O   PHE A 254      32.376 -20.143 -21.433  1.00 21.25           O
ATOM   1934  CB  PHE A 254      30.945 -19.067 -24.293  1.00 14.73           C
ATOM   1935  CG  PHE A 254      32.245 -18.310 -24.321  1.00 17.33           C
ATOM   1936  CD1 PHE A 254      33.453 -18.977 -24.514  1.00 17.83           C
ATOM   1937  CD2 PHE A 254      32.262 -16.926 -24.175  1.00 15.37           C
ATOM   1938  CE1 PHE A 254      34.660 -18.276 -24.570  1.00 17.78           C
ATOM   1939  CE2 PHE A 254      33.459 -16.215 -24.228  1.00 16.51           C
ATOM   1940  CZ  PHE A 254      34.665 -16.893 -24.426  1.00 16.62           C
ATOM   1941  N   GLU A 255      31.774 -21.726 -22.914  1.00 19.07           N
ATOM   1942  CA  GLU A 255      32.757 -22.698 -22.439  1.00 18.59           C
ATOM   1943  C   GLU A 255      34.208 -22.212 -22.451  1.00 18.57           C
ATOM   1944  O   GLU A 255      34.685 -21.664 -23.439  1.00 19.16           O
ATOM   1945  CB  GLU A 255      32.640 -23.996 -23.247  1.00 19.05           C
ATOM   1946  CG  GLU A 255      33.104 -25.225 -22.476  1.00 22.10           C
ATOM   1947  CD  GLU A 255      32.711 -26.533 -23.144  1.00 25.37           C
ATOM   1948  OE1 GLU A 255      31.605 -26.606 -23.726  1.00 22.25           O
ATOM   1949  OE2 GLU A 255      33.504 -27.492 -23.069  1.00 31.60           O
ATOM   1950  N   ASN A 256      34.904 -22.426 -21.337  1.00 17.75           N
ATOM   1951  CA  ASN A 256      36.302 -22.027 -21.199  1.00 16.79           C
ATOM   1952  C   ASN A 256      36.530 -20.553 -21.525  1.00 17.73           C
ATOM   1953  O   ASN A 256      37.411 -20.202 -22.307  1.00 16.64           O
ATOM   1954  CB  ASN A 256      37.178 -22.925 -22.080  1.00 13.77           C
ATOM   1955  CG  ASN A 256      37.242 -24.351 -21.559  1.00 18.38           C
ATOM   1956  OD1 ASN A 256      36.982 -25.319 -22.286  1.00 18.09           O
ATOM   1957  ND2 ASN A 256      37.586 -24.486 -20.288  1.00 13.26           N
ATOM   1958  N   ASN A 257      35.730 -19.697 -20.894  1.00 16.90           N
ATOM   1959  CA  ASN A 257      35.799 -18.251 -21.085  1.00 17.03           C
ATOM   1960  C   ASN A 257      36.612 -17.587 -19.972  1.00 16.10           C
ATOM   1961  O   ASN A 257      36.510 -16.380 -19.761  1.00 14.82           O
ATOM   1962  CB  ASN A 257      34.376 -17.674 -21.097  1.00 16.36           C
ATOM   1963  CG  ASN A 257      33.597 -18.001 -19.820  1.00 18.27           C
ATOM   1964  OD1 ASN A 257      33.999 -18.868 -19.042  1.00 15.99           O
ATOM   1965  ND2 ASN A 257      32.474 -17.315 -19.611  1.00 10.13           N
ATOM   1966  N   ASP A 258      37.436 -18.376 -19.286  1.00 16.72           N
ATOM   1967  CA  ASP A 258      38.230 -17.888 -18.156  1.00 17.83           C
ATOM   1968  C   ASP A 258      39.750 -17.931 -18.335  1.00 17.26           C
ATOM   1969  O   ASP A 258      40.496 -17.499 -17.452  1.00 16.41           O
ATOM   1970  CB  ASP A 258      37.881 -18.715 -16.920  1.00 16.73           C
ATOM   1971  CG  ASP A 258      38.477 -20.111 -16.977  1.00 19.76           C
ATOM   1972  OD1 ASP A 258      38.339 -20.765 -18.031  1.00 16.81           O
ATOM   1973  OD2 ASP A 258      39.083 -20.551 -15.974  1.00 18.71           O
ATOM   1974  N   ARG A 259      40.211 -18.451 -19.464  1.00 16.13           N
ATOM   1975  CA  ARG A 259      41.643 -18.580 -19.706  1.00 15.61           C
ATOM   1976  C   ARG A 259      42.431 -17.274 -19.763  1.00 16.05           C
ATOM   1977  O   ARG A 259      41.922 -16.250 -20.217  1.00 15.72           O
ATOM   1978  CB  ARG A 259      41.878 -19.335 -21.010  1.00 16.72           C
ATOM   1979  CG  ARG A 259      41.211 -20.698 -21.102  1.00 20.21           C
ATOM   1980  CD  ARG A 259      41.700 -21.390 -22.361  1.00 19.43           C
ATOM   1981  NE  ARG A 259      40.941 -22.583 -22.725  1.00 20.88           N
ATOM   1982  CZ  ARG A 259      40.997 -23.746 -22.085  1.00 17.72           C
ATOM   1983  NH1 ARG A 259      41.778 -23.894 -21.022  1.00 19.05           N
ATOM   1984  NH2 ARG A 259      40.280 -24.770 -22.528  1.00 15.55           N
ATOM   1985  N   PRO A 260      43.694 -17.295 -19.294  1.00 14.59           N
ATOM   1986  CA  PRO A 260      44.508 -16.074 -19.339  1.00 15.46           C
ATOM   1987  C   PRO A 260      44.533 -15.645 -20.811  1.00 16.72           C
ATOM   1988  O   PRO A 260      44.718 -16.486 -21.692  1.00 14.56           O
ATOM   1989  CB  PRO A 260      45.882 -16.550 -18.865  1.00 16.07           C
ATOM   1990  CG  PRO A 260      45.546 -17.690 -17.931  1.00 17.90           C
ATOM   1991  CD  PRO A 260      44.430 -18.407 -18.665  1.00 15.83           C
ATOM   1992  N   GLY A 261      44.338 -14.358 -21.081  1.00 15.46           N
ATOM   1993  CA  GLY A 261      44.326 -13.901 -22.462  1.00 15.59           C
ATOM   1994  C   GLY A 261      42.937 -13.446 -22.877  1.00 16.17           C
ATOM   1995  O   GLY A 261      42.776 -12.650 -23.804  1.00 15.34           O
ATOM   1996  N   ILE A 262      41.922 -13.970 -22.200  1.00 16.44           N
ATOM   1997  CA  ILE A 262      40.548 -13.582 -22.476  1.00 13.72           C
ATOM   1998  C   ILE A 262      40.337 -12.332 -21.619  1.00 16.61           C
ATOM   1999  O   ILE A 262      40.445 -12.384 -20.394  1.00 16.67           O
ATOM   2000  CB  ILE A 262      39.561 -14.714 -22.083  1.00 13.04           C
ATOM   2001  CG1 ILE A 262      39.851 -15.962 -22.930  1.00 11.05           C
ATOM   2002  CG2 ILE A 262      38.124 -14.269 -22.316  1.00 14.11           C
ATOM   2003  CD1 ILE A 262      38.850 -17.108 -22.740  1.00 14.48           C
ATOM   2012  N   LEU A 263      38.259  -8.169 -21.289  1.00 15.52           N
ATOM   2013  CA  LEU A 263      37.176  -7.308 -21.741  1.00 14.71           C
ATOM   2014  C   LEU A 263      37.805  -6.467 -22.855  1.00 17.29           C
ATOM   2015  O   LEU A 263      38.914  -5.954 -22.697  1.00 13.96           O
ATOM   2016  CB  LEU A 263      36.682  -6.418 -20.592  1.00 14.98           C
ATOM   2017  CG  LEU A 263      35.982  -7.133 -19.425  1.00 15.99           C
ATOM   2018  CD1 LEU A 263      35.684  -6.133 -18.320  1.00 19.05           C
ATOM   2019  CD2 LEU A 263      34.691  -7.794 -19.904  1.00 13.26           C
ATOM   2020  N   ALA A 264      37.111  -6.353 -23.983  1.00 15.30           N
ATOM   2021  CA  ALA A 264      37.612  -5.595 -25.128  1.00 18.47           C
ATOM   2022  C   ALA A 264      38.085  -4.197 -24.738  1.00 19.01           C
ATOM   2023  O   ALA A 264      39.158  -3.759 -25.151  1.00 18.53           O
ATOM   2024  CB  ALA A 264      36.529  -5.497 -26.197  1.00 14.82           C
ATOM   2025  N   GLY A 265      37.277  -3.503 -23.941  1.00 18.29           N
ATOM   2026  CA  GLY A 265      37.625  -2.161 -23.509  1.00 15.88           C
ATOM   2027  C   GLY A 265      38.920  -2.127 -22.723  1.00 18.31           C
ATOM   2028  O   GLY A 265      39.667  -1.150 -22.799  1.00 19.35           O
ATOM   2029  N   ALA A 266      39.182  -3.182 -21.956  1.00 18.26           N
ATOM   2030  CA  ALA A 266      40.407  -3.263 -21.164  1.00 17.40           C
ATOM   2031  C   ALA A 266      41.592  -3.373 -22.119  1.00 17.71           C
ATOM   2032  O   ALA A 266      42.617  -2.718 -21.933  1.00 17.11           O
ATOM   2033  CB  ALA A 266      40.365  -4.476 -20.241  1.00 13.89           C
ATOM   2034  N   VAL A 267      41.447  -4.215 -23.137  1.00 17.75           N
ATOM   2035  CA  VAL A 267      42.499  -4.380 -24.123  1.00 16.53           C
ATOM   2036  C   VAL A 267      42.775  -3.014 -24.751  1.00 18.18           C
ATOM   2037  O   VAL A 267      43.929  -2.628 -24.953  1.00 17.40           O
ATOM   2038  CB  VAL A 267      42.080  -5.380 -25.226  1.00 18.43           C
ATOM   2039  CG1 VAL A 267      43.146  -5.446 -26.309  1.00 13.30           C
ATOM   2040  CG2 VAL A 267      41.867  -6.766 -24.617  1.00 15.58           C
ATOM   2041  N   ARG A 268      41.711  -2.280 -25.050  1.00 16.96           N
ATOM   2042  CA  ARG A 268      41.851  -0.957 -25.652  1.00 17.60           C
ATOM   2043  C   ARG A 268      42.533  -0.007 -24.668  1.00 16.88           C
ATOM   2044  O   ARG A 268      43.359   0.828 -25.051  1.00 15.02           O
ATOM   2045  CB  ARG A 268      40.475  -0.411 -26.028  1.00 22.31           C
ATOM   2046  CG  ARG A 268      40.520   0.854 -26.857  1.00 23.16           C
ATOM   2047  CD  ARG A 268      39.115   1.368 -27.146  1.00 26.03           C
ATOM   2048  NE  ARG A 268      39.139   2.466 -28.105  1.00 27.28           N
ATOM   2049  CZ  ARG A 268      38.123   3.292 -28.327  1.00 26.49           C
ATOM   2050  NH1 ARG A 268      36.989   3.152 -27.655  1.00 22.94           N
ATOM   2051  NH2 ARG A 268      38.248   4.263 -29.222  1.00 24.97           N
ATOM   2052  N   SER A 269      42.176  -0.144 -23.395  1.00 17.11           N
ATOM   2053  CA  SER A 269      42.747   0.679 -22.336  1.00 16.48           C
ATOM   2054  C   SER A 269      44.265   0.513 -22.255  1.00 16.62           C
ATOM   2055  O   SER A 269      45.002   1.500 -22.257  1.00 15.59           O
ATOM   2056  CB  SER A 269      42.127   0.309 -20.990  1.00 15.80           C
ATOM   2057  OG  SER A 269      42.701   1.079 -19.950  1.00 17.75           O
ATOM   2058  N   TYR A 270      44.737  -0.729 -22.183  1.00 14.70           N
ATOM   2059  CA  TYR A 270      46.175  -0.964 -22.097  1.00 15.25           C
ATOM   2060  C   TYR A 270      46.894  -0.439 -23.331  1.00 14.69           C
ATOM   2061  O   TYR A 270      48.041  -0.002 -23.248  1.00 15.88           O
ATOM   2062  CB  TYR A 270      46.468  -2.455 -21.903  1.00 14.10           C
ATOM   2063  CG  TYR A 270      46.060  -2.945 -20.536  1.00 18.53           C
ATOM   2064  CD1 TYR A 270      46.642  -2.406 -19.384  1.00 16.85           C
ATOM   2065  CD2 TYR A 270      45.019  -3.865 -20.385  1.00 16.30           C
ATOM   2066  CE1 TYR A 270      46.195  -2.766 -18.117  1.00 18.49           C
ATOM   2067  CE2 TYR A 270      44.564  -4.231 -19.122  1.00 15.49           C
ATOM   2068  CZ  TYR A 270      45.151  -3.669 -17.993  1.00 20.93           C
ATOM   2069  OH  TYR A 270      44.668  -3.980 -16.743  1.00 20.84           O
ATOM   2070  N   LEU A 271      46.209  -0.471 -24.469  1.00 15.30           N
ATOM   2071  CA  LEU A 271      46.777   0.009 -25.723  1.00 17.05           C
ATOM   2072  C   LEU A 271      46.959   1.525 -25.716  1.00 19.32           C
ATOM   2073  O   LEU A 271      48.066   2.033 -25.906  1.00 18.74           O
ATOM   2074  CB  LEU A 271      45.865  -0.369 -26.896  1.00 14.85           C
ATOM   2075  CG  LEU A 271      46.366  -0.015 -28.301  1.00 16.09           C
ATOM   2076  CD1 LEU A 271      47.522  -0.941 -28.694  1.00 12.02           C
ATOM   2077  CD2 LEU A 271      45.221  -0.141 -29.294  1.00 10.06           C
ATOM   2078  N   ASN A 272      45.858   2.236 -25.482  1.00 18.41           N
ATOM   2079  CA  ASN A 272      45.842   3.694 -25.491  1.00 16.59           C
ATOM   2080  C   ASN A 272      46.329   4.397 -24.230  1.00 17.28           C
ATOM   2081  O   ASN A 272      47.079   5.368 -24.310  1.00 16.13           O
ATOM   2082  CB  ASN A 272      44.426   4.173 -25.821  1.00 16.59           C
ATOM   2083  CG  ASN A 272      43.982   3.762 -27.216  1.00 20.92           C
ATOM   2084  OD1 ASN A 272      42.846   3.328 -27.423  1.00 22.18           O
ATOM   2085  ND2 ASN A 272      44.878   3.907 -28.181  1.00 18.39           N
ATOM   2086  N   ARG A 273      45.905   3.923 -23.065  1.00 15.26           N
ATOM   2087  CA  ARG A 273      46.303   4.568 -21.820  1.00 16.10           C
ATOM   2088  C   ARG A 273      47.687   4.171 -21.304  1.00 17.82           C
ATOM   2089  O   ARG A 273      48.413   5.004 -20.747  1.00 15.39           O
ATOM   2090  CB  ARG A 273      45.254   4.296 -20.741  1.00 17.37           C
ATOM   2091  CG  ARG A 273      45.450   5.097 -19.466  1.00 17.40           C
ATOM   2092  CD  ARG A 273      44.583   4.549 -18.341  1.00 16.68           C
ATOM   2093  NE  ARG A 273      43.151   4.703 -18.582  1.00 18.62           N
ATOM   2094  CZ  ARG A 273      42.445   5.783 -18.255  1.00 20.76           C
ATOM   2095  NH1 ARG A 273      43.037   6.816 -17.672  1.00 19.41           N
ATOM   2096  NH2 ARG A 273      41.142   5.823 -18.491  1.00 18.99           N
ATOM   2097  N   TYR A 274      48.067   2.912 -21.498  1.00 18.04           N
ATOM   2098  CA  TYR A 274      49.359   2.447 -21.004  1.00 18.73           C
ATOM   2099  C   TYR A 274      50.371   2.098 -22.096  1.00 17.45           C
ATOM   2100  O   TYR A 274      51.527   1.795 -21.800  1.00 19.98           O
ATOM   2101  CB  TYR A 274      49.145   1.248 -20.074  1.00 16.68           C
ATOM   2102  CG  TYR A 274      48.261   1.565 -18.880  1.00 18.44           C
ATOM   2103  CD1 TYR A 274      48.698   2.430 -17.876  1.00 17.18           C
ATOM   2104  CD2 TYR A 274      46.979   1.017 -18.766  1.00 19.28           C
ATOM   2105  CE1 TYR A 274      47.879   2.754 -16.789  1.00 17.66           C
ATOM   2106  CE2 TYR A 274      46.147   1.334 -17.681  1.00 18.66           C
ATOM   2107  CZ  TYR A 274      46.608   2.203 -16.697  1.00 21.42           C
ATOM   2108  OH  TYR A 274      45.796   2.543 -15.638  1.00 15.59           O
ATOM   2109  N   GLY A 275      49.938   2.151 -23.352  1.00 15.41           N
ATOM   2110  CA  GLY A 275      50.832   1.845 -24.458  1.00 17.19           C
ATOM   2111  C   GLY A 275      51.310   0.406 -24.459  1.00 17.79           C
ATOM   2112  O   GLY A 275      52.473   0.126 -24.757  1.00 16.35           O
ATOM   2113  N   VAL A 276      50.399  -0.509 -24.140  1.00 16.24           N
ATOM   2114  CA  VAL A 276      50.704  -1.935 -24.075  1.00 17.40           C
ATOM   2115  C   VAL A 276      49.798  -2.726 -25.009  1.00 17.81           C
ATOM   2116  O   VAL A 276      48.587  -2.510 -25.027  1.00 18.04           O
ATOM   2117  CB  VAL A 276      50.494  -2.474 -22.636  1.00 15.61           C
ATOM   2118  CG1 VAL A 276      50.625  -3.987 -22.611  1.00 19.85           C
ATOM   2119  CG2 VAL A 276      51.492  -1.836 -21.690  1.00 13.80           C
ATOM   2120  N   ARG A 277      50.379  -3.631 -25.793  1.00 17.28           N
ATOM   2121  CA  ARG A 277      49.574  -4.457 -26.684  1.00 19.06           C
ATOM   2122  C   ARG A 277      49.401  -5.775 -25.945  1.00 17.80           C
ATOM   2123  O   ARG A 277      50.374  -6.492 -25.702  1.00 19.01           O
ATOM   2124  CB  ARG A 277      50.271  -4.692 -28.033  1.00 15.50           C
ATOM   2125  CG  ARG A 277      49.311  -5.171 -29.128  1.00 16.77           C
ATOM   2126  CD  ARG A 277      50.029  -5.411 -30.450  1.00 16.14           C
ATOM   2127  NE  ARG A 277      49.188  -5.114 -31.610  1.00 16.39           N
ATOM   2128  CZ  ARG A 277      48.338  -5.965 -32.180  1.00 17.56           C
ATOM   2129  NH1 ARG A 277      48.197  -7.195 -31.703  1.00 18.38           N
ATOM   2130  NH2 ARG A 277      47.643  -5.591 -33.248  1.00 16.23           N
ATOM   2131  N   ALA A 278      48.159  -6.076 -25.580  1.00 18.49           N
ATOM   2132  CA  ALA A 278      47.828  -7.284 -24.828  1.00 18.16           C
ATOM   2133  C   ALA A 278      48.380  -8.572 -25.428  1.00 17.53           C
ATOM   2134  O   ALA A 278      48.722  -9.509 -24.698  1.00 17.30           O
ATOM   2135  CB  ALA A 278      46.314  -7.386 -24.665  1.00 18.72           C
ATOM   2136  N   GLY A 279      48.464  -8.616 -26.753  1.00 17.36           N
ATOM   2137  CA  GLY A 279      48.982  -9.791 -27.432  1.00 16.60           C
ATOM   2138  C   GLY A 279      49.336  -9.460 -28.870  1.00 18.14           C
ATOM   2139  O   GLY A 279      49.076  -8.350 -29.328  1.00 15.89           O
ATOM   2140  N   ALA A 280      49.932 -10.411 -29.586  1.00 19.17           N
ATOM   2141  CA  ALA A 280      50.305 -10.184 -30.980  1.00 17.54           C
ATOM   2142  C   ALA A 280      49.211 -10.663 -31.927  1.00 16.84           C
ATOM   2143  O   ALA A 280      49.115 -10.207 -33.067  1.00 19.39           O
ATOM   2144  CB  ALA A 280      51.616 -10.895 -31.296  1.00 21.30           C
ATOM   2145  N   ARG A 281      48.389 -11.590 -31.449  1.00 16.41           N
ATOM   2146  CA  ARG A 281      47.301 -12.131 -32.254  1.00 15.81           C
ATOM   2147  C   ARG A 281      46.007 -12.016 -31.467  1.00 17.39           C
ATOM   2148  O   ARG A 281      45.536 -12.978 -30.854  1.00 15.36           O
ATOM   2149  CB  ARG A 281      47.593 -13.590 -32.618  1.00 14.65           C
ATOM   2150  CG  ARG A 281      48.738 -13.729 -33.610  1.00 15.09           C
ATOM   2151  CD  ARG A 281      48.374 -13.068 -34.939  1.00 13.07           C
ATOM   2152  NE  ARG A 281      47.398 -13.847 -35.701  1.00 17.09           N
ATOM   2153  CZ  ARG A 281      46.706 -13.379 -36.738  1.00 19.04           C
ATOM   2154  NH1 ARG A 281      46.870 -12.124 -37.139  1.00 16.92           N
ATOM   2155  NH2 ARG A 281      45.876 -14.177 -37.401  1.00 14.28           N
ATOM   2156  N   ILE A 282      45.442 -10.816 -31.502  1.00 16.90           N
ATOM   2157  CA  ILE A 282      44.220 -10.503 -30.785  1.00 16.54           C
ATOM   2158  C   ILE A 282      42.959 -10.812 -31.577  1.00 18.60           C
ATOM   2159  O   ILE A 282      42.731 -10.241 -32.641  1.00 18.84           O
ATOM   2160  CB  ILE A 282      44.199  -9.006 -30.405  1.00 18.35           C
ATOM   2161  CG1 ILE A 282      45.400  -8.683 -29.519  1.00 17.18           C
ATOM   2162  CG2 ILE A 282      42.885  -8.654 -29.703  1.00 17.87           C
ATOM   2163  CD1 ILE A 282      45.571  -7.197 -29.240  1.00 13.96           C
ATOM   2164  N   ALA A 283      42.146 -11.724 -31.062  1.00 16.26           N
ATOM   2165  CA  ALA A 283      40.884 -12.049 -31.709  1.00 18.67           C
ATOM   2166  C   ALA A 283      39.836 -11.218 -30.967  1.00 16.19           C
ATOM   2167  O   ALA A 283      40.012 -10.912 -29.787  1.00 19.45           O
ATOM   2168  CB  ALA A 283      40.580 -13.534 -31.572  1.00 16.02           C
ATOM   2169  N   VAL A 284      38.760 -10.841 -31.647  1.00 16.88           N
ATOM   2170  CA  VAL A 284      37.717 -10.041 -31.013  1.00 17.53           C
ATOM   2171  C   VAL A 284      36.341 -10.691 -31.119  1.00 16.63           C
ATOM   2172  O   VAL A 284      35.937 -11.117 -32.194  1.00 16.97           O
ATOM   2173  CB  VAL A 284      37.617  -8.629 -31.644  1.00 15.76           C
ATOM   2174  CG1 VAL A 284      36.514  -7.823 -30.949  1.00 12.22           C
ATOM   2175  CG2 VAL A 284      38.953  -7.911 -31.539  1.00 16.77           C
ATOM   2176  N   ALA A 285      35.630 -10.765 -29.996  1.00 17.84           N
ATOM   2177  CA  ALA A 285      34.280 -11.334 -29.960  1.00 16.62           C
ATOM   2178  C   ALA A 285      33.363 -10.213 -29.479  1.00 17.63           C
ATOM   2179  O   ALA A 285      33.589  -9.642 -28.412  1.00 17.06           O
ATOM   2180  CB  ALA A 285      34.226 -12.504 -29.001  1.00 17.65           C
ATOM   2181  N   THR A 286      32.330  -9.895 -30.253  1.00 16.58           N
ATOM   2182  CA  THR A 286      31.446  -8.801 -29.872  1.00 15.16           C
ATOM   2183  C   THR A 286      29.960  -9.038 -30.119  1.00 17.69           C
ATOM   2184  O   THR A 286      29.566  -9.861 -30.950  1.00 17.04           O
ATOM   2185  CB  THR A 286      31.855  -7.503 -30.611  1.00 15.28           C
ATOM   2186  OG1 THR A 286      31.129  -6.388 -30.079  1.00 14.02           O
ATOM   2187  CG2 THR A 286      31.556  -7.629 -32.102  1.00 13.68           C
ATOM   2188  N   THR A 287      29.142  -8.300 -29.375  1.00 16.76           N
ATOM   2189  CA  THR A 287      27.696  -8.363 -29.498  1.00 15.57           C
ATOM   2190  C   THR A 287      27.227  -6.967 -29.902  1.00 14.89           C
ATOM   2191  O   THR A 287      26.031  -6.730 -30.045  1.00 15.02           O
ATOM   2192  CB  THR A 287      27.013  -8.691 -28.152  1.00 17.34           C
ATOM   2193  OG1 THR A 287      27.209  -7.595 -27.249  1.00 16.46           O
ATOM   2194  CG2 THR A 287      27.578  -9.968 -27.544  1.00 12.98           C
ATOM   2195  N   ASN A 288      28.177  -6.049 -30.086  1.00 14.13           N
ATOM   2196  CA  ASN A 288      27.848  -4.666 -30.425  1.00 15.92           C
ATOM   2197  C   ASN A 288      28.968  -3.922 -31.163  1.00 16.50           C
ATOM   2198  O   ASN A 288      30.059  -4.456 -31.369  1.00 17.65           O
ATOM   2199  CB  ASN A 288      27.504  -3.906 -29.143  1.00 15.29           C
ATOM   2200  CG  ASN A 288      28.645  -3.916 -28.152  1.00 15.03           C
ATOM   2201  OD1 ASN A 288      28.827  -4.879 -27.402  1.00 17.05           O
ATOM   2202  ND2 ASN A 288      29.443  -2.854 -28.162  1.00  7.44           N
ATOM   2203  N   ASP A 289      28.692  -2.670 -31.525  1.00 15.00           N
ATOM   2204  CA  ASP A 289      29.633  -1.834 -32.272  1.00 16.61           C
ATOM   2205  C   ASP A 289      30.901  -1.345 -31.569  1.00 16.38           C
ATOM   2206  O   ASP A 289      31.895  -1.051 -32.233  1.00 19.26           O
ATOM   2207  CB  ASP A 289      28.914  -0.598 -32.834  1.00 18.05           C
ATOM   2208  CG  ASP A 289      28.010  -0.918 -34.017  1.00 19.91           C
ATOM   2209  OD1 ASP A 289      28.081  -2.047 -34.552  1.00 18.04           O
ATOM   2210  OD2 ASP A 289      27.233  -0.023 -34.420  1.00 15.72           O
ATOM   2211  N   SER A 290      30.877  -1.250 -30.245  1.00 16.80           N
ATOM   2212  CA  SER A 290      32.027  -0.735 -29.502  1.00 17.38           C
ATOM   2213  C   SER A 290      33.398  -1.315 -29.860  1.00 18.60           C
ATOM   2214  O   SER A 290      34.376  -0.578 -29.978  1.00 21.87           O
ATOM   2215  CB  SER A 290      31.796  -0.901 -27.995  1.00 18.37           C
ATOM   2216  OG  SER A 290      31.925  -2.256 -27.597  1.00 19.66           O
ATOM   2217  N   ALA A 291      33.468  -2.628 -30.037  1.00 17.95           N
ATOM   2218  CA  ALA A 291      34.729  -3.303 -30.334  1.00 19.45           C
ATOM   2219  C   ALA A 291      35.427  -2.886 -31.626  1.00 20.47           C
ATOM   2220  O   ALA A 291      36.645  -3.035 -31.755  1.00 19.81           O
ATOM   2221  CB  ALA A 291      34.510  -4.817 -30.338  1.00 21.08           C
ATOM   2222  N   TYR A 292      34.670  -2.365 -32.582  1.00 18.78           N
ATOM   2223  CA  TYR A 292      35.262  -1.972 -33.851  1.00 20.25           C
ATOM   2224  C   TYR A 292      36.213  -0.789 -33.769  1.00 20.39           C
ATOM   2225  O   TYR A 292      37.038  -0.594 -34.655  1.00 19.63           O
ATOM   2226  CB  TYR A 292      34.158  -1.726 -34.875  1.00 20.49           C
ATOM   2227  CG  TYR A 292      33.530  -3.023 -35.318  1.00 21.30           C
ATOM   2228  CD1 TYR A 292      34.237  -3.914 -36.125  1.00 22.21           C
ATOM   2229  CD2 TYR A 292      32.257  -3.393 -34.887  1.00 21.48           C
ATOM   2230  CE1 TYR A 292      33.697  -5.142 -36.487  1.00 22.41           C
ATOM   2231  CE2 TYR A 292      31.706  -4.625 -35.243  1.00 20.27           C
ATOM   2232  CZ  TYR A 292      32.433  -5.490 -36.045  1.00 19.55           C
ATOM   2233  OH  TYR A 292      31.901  -6.704 -36.411  1.00 18.62           O
ATOM   2234  N   GLU A 293      36.111  -0.003 -32.703  1.00 21.61           N
ATOM   2235  CA  GLU A 293      37.015   1.127 -32.547  1.00 22.71           C
ATOM   2236  C   GLU A 293      38.372   0.542 -32.150  1.00 21.79           C
ATOM   2237  O   GLU A 293      39.425   1.025 -32.582  1.00 19.20           O
ATOM   2238  CB  GLU A 293      36.485   2.085 -31.480  1.00 27.85           C
ATOM   2239  CG  GLU A 293      35.027   2.467 -31.705  1.00 37.29           C
ATOM   2240  CD  GLU A 293      34.574   3.624 -30.838  1.00 46.26           C
ATOM   2241  OE1 GLU A 293      34.918   3.643 -29.636  1.00 50.22           O
ATOM   2242  OE2 GLU A 293      33.862   4.512 -31.358  1.00 50.95           O
ATOM   2243  N   LEU A 294      38.336  -0.512 -31.336  1.00 20.18           N
ATOM   2244  CA  LEU A 294      39.555  -1.199 -30.917  1.00 18.17           C
ATOM   2245  C   LEU A 294      40.188  -1.832 -32.158  1.00 14.95           C
ATOM   2246  O   LEU A 294      41.396  -1.744 -32.369  1.00 15.85           O
ATOM   2247  CB  LEU A 294      39.235  -2.296 -29.897  1.00 19.62           C
ATOM   2248  CG  LEU A 294      40.347  -3.323 -29.644  1.00 22.97           C
ATOM   2249  CD1 LEU A 294      41.575  -2.634 -29.054  1.00 20.90           C
ATOM   2250  CD2 LEU A 294      39.838  -4.406 -28.701  1.00 21.53           C
ATOM   2251  N   VAL A 295      39.360  -2.474 -32.975  1.00 15.28           N
ATOM   2252  CA  VAL A 295      39.835  -3.116 -34.198  1.00 15.37           C
ATOM   2253  C   VAL A 295      40.611  -2.123 -35.067  1.00 17.24           C
ATOM   2254  O   VAL A 295      41.711  -2.413 -35.537  1.00 18.50           O
ATOM   2255  CB  VAL A 295      38.659  -3.684 -35.009  1.00 13.15           C
ATOM   2256  CG1 VAL A 295      39.127  -4.091 -36.401  1.00 15.84           C
ATOM   2257  CG2 VAL A 295      38.064  -4.883 -34.283  1.00 15.95           C
ATOM   2258  N   ARG A 296      40.035  -0.947 -35.270  1.00 16.64           N
ATOM   2259  CA  ARG A 296      40.675   0.083 -36.078  1.00 19.50           C
ATOM   2260  C   ARG A 296      42.016   0.510 -35.465  1.00 19.60           C
ATOM   2261  O   ARG A 296      43.034   0.588 -36.155  1.00 18.05           O
ATOM   2262  CB  ARG A 296      39.734   1.287 -36.202  1.00 20.71           C
ATOM   2263  CG  ARG A 296      40.216   2.372 -37.155  1.00 34.21           C
ATOM   2264  CD  ARG A 296      39.178   3.482 -37.322  1.00 39.20           C
ATOM   2265  NE  ARG A 296      38.762   4.041 -36.035  1.00 45.44           N
ATOM   2266  CZ  ARG A 296      37.679   3.657 -35.364  1.00 49.82           C
ATOM   2267  NH1 ARG A 296      36.889   2.712 -35.859  1.00 50.96           N
ATOM   2268  NH2 ARG A 296      37.391   4.210 -34.189  1.00 50.36           N
ATOM   2269  N   GLU A 297      42.014   0.766 -34.160  1.00 18.93           N
ATOM   2270  CA  GLU A 297      43.221   1.195 -33.456  1.00 18.66           C
ATOM   2271  C   GLU A 297      44.348   0.152 -33.428  1.00 18.65           C
ATOM   2272  O   GLU A 297      45.509   0.498 -33.209  1.00 18.29           O
ATOM   2273  CB  GLU A 297      42.853   1.625 -32.029  1.00 20.89           C
ATOM   2274  CG  GLU A 297      42.135   2.976 -31.963  1.00 20.26           C
ATOM   2275  CD  GLU A 297      41.360   3.187 -30.669  1.00 23.13           C
ATOM   2276  OE1 GLU A 297      41.691   2.547 -29.650  1.00 22.68           O
ATOM   2277  OE2 GLU A 297      40.421   4.010 -30.668  1.00 21.85           O
ATOM   2278  N   LEU A 298      44.017  -1.117 -33.654  1.00 15.66           N
ATOM   2279  CA  LEU A 298      45.032  -2.176 -33.657  1.00 17.64           C
ATOM   2280  C   LEU A 298      45.676  -2.406 -35.031  1.00 17.70           C
ATOM   2281  O   LEU A 298      46.674  -3.116 -35.142  1.00 17.34           O
ATOM   2282  CB  LEU A 298      44.428  -3.496 -33.171  1.00 13.39           C
ATOM   2283  CG  LEU A 298      44.118  -3.664 -31.681  1.00 14.79           C
ATOM   2284  CD1 LEU A 298      43.322  -4.941 -31.474  1.00 14.55           C
ATOM   2285  CD2 LEU A 298      45.413  -3.705 -30.884  1.00 12.71           C
ATOM   2286  N   ALA A 299      45.118  -1.802 -36.075  1.00 17.83           N
ATOM   2287  CA  ALA A 299      45.657  -1.993 -37.422  1.00 17.10           C
ATOM   2288  C   ALA A 299      47.149  -1.661 -37.570  1.00 19.55           C
ATOM   2289  O   ALA A 299      47.901  -2.427 -38.173  1.00 18.16           O
ATOM   2290  CB  ALA A 299      44.838  -1.184 -38.433  1.00 14.95           C
ATOM   2291  N   ALA A 300      47.577  -0.528 -37.024  1.00 18.83           N
ATOM   2292  CA  ALA A 300      48.977  -0.110 -37.125  1.00 19.66           C
ATOM   2293  C   ALA A 300      49.989  -1.114 -36.574  1.00 21.29           C
ATOM   2294  O   ALA A 300      51.173  -1.052 -36.911  1.00 23.41           O
ATOM   2295  CB  ALA A 300      49.169   1.241 -36.430  1.00 21.23           C
ATOM   2296  N   THR A 301      49.537  -2.033 -35.727  1.00 20.62           N
ATOM   2297  CA  THR A 301      50.447  -3.011 -35.140  1.00 19.28           C
ATOM   2298  C   THR A 301      50.092  -4.465 -35.426  1.00 18.94           C
ATOM   2299  O   THR A 301      50.407  -5.347 -34.625  1.00 19.13           O
ATOM   2300  CB  THR A 301      50.545  -2.831 -33.613  1.00 21.18           C
ATOM   2301  OG1 THR A 301      49.233  -2.906 -33.040  1.00 20.03           O
ATOM   2302  CG2 THR A 301      51.179  -1.480 -33.274  1.00 18.57           C
ATOM   2303  N   GLY A 302      49.441  -4.715 -36.561  1.00 19.10           N
ATOM   2304  CA  GLY A 302      49.079  -6.080 -36.910  1.00 18.87           C
ATOM   2305  C   GLY A 302      47.587  -6.356 -36.995  1.00 20.79           C
ATOM   2306  O   GLY A 302      47.181  -7.425 -37.446  1.00 16.93           O
ATOM   2307  N   GLY A 303      46.769  -5.406 -36.553  1.00 17.87           N
ATOM   2308  CA  GLY A 303      45.329  -5.590 -36.612  1.00 20.56           C
ATOM   2309  C   GLY A 303      44.797  -6.707 -35.727  1.00 19.17           C
ATOM   2310  O   GLY A 303      45.341  -6.976 -34.653  1.00 20.04           O
ATOM   2311  N   VAL A 304      43.731  -7.361 -36.181  1.00 17.68           N
ATOM   2312  CA  VAL A 304      43.116  -8.444 -35.422  1.00 16.10           C
ATOM   2313  C   VAL A 304      43.062  -9.773 -36.170  1.00 18.03           C
ATOM   2314  O   VAL A 304      43.182  -9.818 -37.395  1.00 18.51           O
ATOM   2315  CB  VAL A 304      41.676  -8.072 -34.998  1.00 18.89           C
ATOM   2316  CG1 VAL A 304      41.713  -6.991 -33.927  1.00 15.61           C
ATOM   2317  CG2 VAL A 304      40.882  -7.595 -36.205  1.00 16.04           C
ATOM   2318  N   VAL A 305      42.883 -10.856 -35.418  1.00 17.68           N
ATOM   2319  CA  VAL A 305      42.788 -12.193 -35.999  1.00 18.23           C
ATOM   2320  C   VAL A 305      41.480 -12.248 -36.775  1.00 18.20           C
ATOM   2321  O   VAL A 305      41.430 -12.692 -37.925  1.00 18.75           O
ATOM   2322  CB  VAL A 305      42.756 -13.284 -34.900  1.00 19.62           C
ATOM   2323  CG1 VAL A 305      42.434 -14.639 -35.514  1.00 14.20           C
ATOM   2324  CG2 VAL A 305      44.089 -13.329 -34.176  1.00 11.00           C
ATOM   2325  N   ALA A 306      40.424 -11.783 -36.122  1.00 15.58           N
ATOM   2326  CA  ALA A 306      39.098 -11.749 -36.709  1.00 16.39           C
ATOM   2327  C   ALA A 306      38.142 -11.173 -35.682  1.00 17.69           C
ATOM   2328  O   ALA A 306      38.458 -11.103 -34.492  1.00 14.79           O
ATOM   2329  CB  ALA A 306      38.652 -13.156 -37.090  1.00 16.89           C
ATOM   2330  N   VAL A 307      36.978 -10.746 -36.149  1.00 16.59           N
ATOM   2331  CA  VAL A 307      35.964 -10.224 -35.257  1.00 16.32           C
ATOM   2332  C   VAL A 307      34.760 -11.153 -35.351  1.00 16.39           C
ATOM   2333  O   VAL A 307      34.145 -11.282 -36.413  1.00 14.45           O
ATOM   2334  CB  VAL A 307      35.511  -8.801 -35.642  1.00 16.86           C
ATOM   2335  CG1 VAL A 307      34.466  -8.323 -34.639  1.00 12.51           C
ATOM   2336  CG2 VAL A 307      36.702  -7.849 -35.668  1.00 13.73           C
ATOM   2337  N   ILE A 308      34.448 -11.819 -34.245  1.00 14.98           N
ATOM   2338  CA  ILE A 308      33.310 -12.724 -34.193  1.00 15.98           C
ATOM   2339  C   ILE A 308      32.147 -11.875 -33.689  1.00 18.35           C
ATOM   2340  O   ILE A 308      32.069 -11.561 -32.500  1.00 17.78           O
ATOM   2341  CB  ILE A 308      33.567 -13.899 -33.213  1.00 14.16           C
ATOM   2342  CG1 ILE A 308      34.963 -14.493 -33.450  1.00 14.31           C
ATOM   2343  CG2 ILE A 308      32.504 -14.966 -33.389  1.00 17.16           C
ATOM   2344  CD1 ILE A 308      35.324 -14.703 -34.922  1.00 16.47           C
ATOM   2345  N   ASP A 309      31.262 -11.488 -34.606  1.00 18.22           N
ATOM   2346  CA  ASP A 309      30.113 -10.644 -34.279  1.00 17.80           C
ATOM   2347  C   ASP A 309      28.869 -11.511 -34.121  1.00 17.94           C
ATOM   2348  O   ASP A 309      28.476 -12.223 -35.048  1.00 20.05           O
ATOM   2349  CB  ASP A 309      29.895  -9.620 -35.399  1.00 19.18           C
ATOM   2350  CG  ASP A 309      29.043  -8.439 -34.964  1.00 22.06           C
ATOM   2351  OD1 ASP A 309      28.032  -8.653 -34.263  1.00 19.81           O
ATOM   2352  OD2 ASP A 309      29.382  -7.295 -35.341  1.00 21.70           O
ATOM   2353  N   ALA A 310      28.250 -11.447 -32.947  1.00 17.10           N
ATOM   2354  CA  ALA A 310      27.062 -12.248 -32.665  1.00 18.79           C
ATOM   2355  C   ALA A 310      25.837 -11.853 -33.496  1.00 18.46           C
ATOM   2356  O   ALA A 310      24.956 -12.675 -33.749  1.00 17.61           O
ATOM   2357  CB  ALA A 310      26.731 -12.165 -31.180  1.00 16.54           C
ATOM   2358  N   ARG A 311      25.793 -10.595 -33.922  1.00 19.15           N
ATOM   2359  CA  ARG A 311      24.673 -10.077 -34.698  1.00 18.75           C
ATOM   2360  C   ARG A 311      24.609 -10.656 -36.112  1.00 20.10           C
ATOM   2361  O   ARG A 311      25.629 -10.810 -36.783  1.00 17.45           O
ATOM   2362  CB  ARG A 311      24.761  -8.550 -34.743  1.00 17.26           C
ATOM   2363  CG  ARG A 311      24.708  -7.926 -33.355  1.00 19.45           C
ATOM   2364  CD  ARG A 311      25.063  -6.453 -33.371  1.00 17.73           C
ATOM   2365  NE  ARG A 311      26.437  -6.240 -33.808  1.00 13.83           N
ATOM   2366  CZ  ARG A 311      26.991  -5.040 -33.953  1.00 21.33           C
ATOM   2367  NH1 ARG A 311      26.289  -3.947 -33.686  1.00 16.71           N
ATOM   2368  NH2 ARG A 311      28.238  -4.931 -34.393  1.00 15.93           N
ATOM   2369  N   SER A 312      23.397 -10.981 -36.550  1.00 19.98           N
ATOM   2370  CA  SER A 312      23.178 -11.559 -37.872  1.00 27.01           C
ATOM   2371  C   SER A 312      23.458 -10.586 -39.007  1.00 26.56           C
ATOM   2372  O   SER A 312      23.993 -10.973 -40.046  1.00 29.38           O
ATOM   2373  CB  SER A 312      21.739 -12.065 -37.997  1.00 29.12           C
ATOM   2374  OG  SER A 312      21.507 -13.157 -37.127  1.00 39.27           O
ATOM   2375  N   SER A 313      23.096  -9.324 -38.810  1.00 28.56           N
ATOM   2376  CA  SER A 313      23.310  -8.311 -39.839  1.00 28.89           C
ATOM   2377  C   SER A 313      24.575  -7.497 -39.602  1.00 27.61           C
ATOM   2378  O   SER A 313      24.884  -7.124 -38.469  1.00 28.17           O
ATOM   2379  CB  SER A 313      22.103  -7.371 -39.905  1.00 34.00           C
ATOM   2380  OG  SER A 313      20.904  -8.095 -40.131  1.00 37.99           O
ATOM   2381  N   ILE A 314      25.304  -7.227 -40.681  1.00 24.48           N
ATOM   2382  CA  ILE A 314      26.527  -6.439 -40.616  1.00 24.49           C
ATOM   2383  C   ILE A 314      26.155  -4.969 -40.435  1.00 25.26           C
ATOM   2384  O   ILE A 314      25.530  -4.363 -41.308  1.00 23.59           O
ATOM   2385  CB  ILE A 314      27.352  -6.570 -41.915  1.00 28.18           C
ATOM   2386  CG1 ILE A 314      27.695  -8.043 -42.174  1.00 29.91           C
ATOM   2387  CG2 ILE A 314      28.602  -5.696 -41.823  1.00 29.23           C
ATOM   2388  CD1 ILE A 314      29.165  -8.388 -42.035  1.00 31.21           C
ATOM   2389  N   SER A 315      26.542  -4.401 -39.301  1.00 23.01           N
ATOM   2390  CA  SER A 315      26.252  -3.002 -39.014  1.00 23.57           C
ATOM   2391  C   SER A 315      27.156  -2.107 -39.853  1.00 23.74           C
ATOM   2392  O   SER A 315      28.125  -2.574 -40.452  1.00 23.26           O
ATOM   2393  CB  SER A 315      26.499  -2.709 -37.534  1.00 20.82           C
ATOM   2394  OG  SER A 315      27.888  -2.774 -37.237  1.00 17.78           O
ATOM   2395  N   ALA A 316      26.843  -0.817 -39.885  1.00 24.69           N
ATOM   2396  CA  ALA A 316      27.650   0.134 -40.637  1.00 22.97           C
ATOM   2397  C   ALA A 316      29.093   0.073 -40.135  1.00 23.28           C
ATOM   2398  O   ALA A 316      30.043   0.064 -40.923  1.00 20.82           O
ATOM   2399  CB  ALA A 316      27.093   1.538 -40.463  1.00 25.14           C
ATOM   2400  N   ALA A 317      29.254   0.022 -38.816  1.00 21.97           N
ATOM   2401  CA  ALA A 317      30.581  -0.041 -38.218  1.00 20.00           C
ATOM   2402  C   ALA A 317      31.315  -1.298 -38.670  1.00 20.44           C
ATOM   2403  O   ALA A 317      32.498  -1.246 -39.014  1.00 19.16           O
ATOM   2404  CB  ALA A 317      30.474  -0.015 -36.695  1.00 20.21           C
ATOM   2405  N   ALA A 318      30.607  -2.425 -38.672  1.00 20.75           N
ATOM   2406  CA  ALA A 318      31.191  -3.697 -39.080  1.00 18.33           C
ATOM   2407  C   ALA A 318      31.529  -3.674 -40.563  1.00 21.49           C
ATOM   2408  O   ALA A 318      32.539  -4.244 -40.991  1.00 22.88           O
ATOM   2409  CB  ALA A 318      30.223  -4.842 -38.776  1.00 16.90           C
ATOM   2410  N   ALA A 319      30.679  -3.010 -41.340  1.00 19.48           N
ATOM   2411  CA  ALA A 319      30.870  -2.894 -42.780  1.00 19.65           C
ATOM   2412  C   ALA A 319      32.174  -2.176 -43.070  1.00 19.47           C
ATOM   2413  O   ALA A 319      32.913  -2.559 -43.979  1.00 21.24           O
ATOM   2414  CB  ALA A 319      29.707  -2.133 -43.405  1.00 20.70           C
ATOM   2415  N   GLN A 320      32.454  -1.134 -42.292  1.00 18.67           N
ATOM   2416  CA  GLN A 320      33.676  -0.366 -42.468  1.00 21.19           C
ATOM   2417  C   GLN A 320      34.890  -1.241 -42.170  1.00 21.12           C
ATOM   2418  O   GLN A 320      35.909  -1.156 -42.858  1.00 19.40           O
ATOM   2419  CB  GLN A 320      33.675   0.860 -41.551  1.00 23.69           C
ATOM   2420  CG  GLN A 320      34.875   1.778 -41.750  1.00 30.32           C
ATOM   2421  CD  GLN A 320      34.993   2.279 -43.180  1.00 34.41           C
ATOM   2422  OE1 GLN A 320      34.088   2.935 -43.697  1.00 34.80           O
ATOM   2423  NE2 GLN A 320      36.115   1.969 -43.828  1.00 34.96           N
ATOM   2424  N   ALA A 321      34.784  -2.079 -41.143  1.00 17.40           N
ATOM   2425  CA  ALA A 321      35.887  -2.968 -40.795  1.00 18.44           C
ATOM   2426  C   ALA A 321      36.154  -3.872 -41.992  1.00 18.18           C
ATOM   2427  O   ALA A 321      37.292  -4.022 -42.430  1.00 16.12           O
ATOM   2428  CB  ALA A 321      35.529  -3.808 -39.568  1.00 16.12           C
ATOM   2429  N   VAL A 322      35.088  -4.463 -42.522  1.00 20.03           N
ATOM   2430  CA  VAL A 322      35.199  -5.348 -43.675  1.00 20.54           C
ATOM   2431  C   VAL A 322      35.884  -4.634 -44.832  1.00 22.31           C
ATOM   2432  O   VAL A 322      36.777  -5.188 -45.476  1.00 23.69           O
ATOM   2433  CB  VAL A 322      33.809  -5.833 -44.134  1.00 18.47           C
ATOM   2434  CG1 VAL A 322      33.925  -6.577 -45.465  1.00 17.48           C
ATOM   2435  CG2 VAL A 322      33.207  -6.734 -43.070  1.00 16.76           C
ATOM   2436  N   ALA A 323      35.466  -3.401 -45.091  1.00 23.87           N
ATOM   2437  CA  ALA A 323      36.056  -2.622 -46.170  1.00 24.24           C
ATOM   2438  C   ALA A 323      37.523  -2.338 -45.856  1.00 23.80           C
ATOM   2439  O   ALA A 323      38.323  -2.105 -46.762  1.00 24.22           O
ATOM   2440  CB  ALA A 323      35.292  -1.320 -46.355  1.00 24.58           C
ATOM   2441  N   ASP A 324      37.876  -2.354 -44.572  1.00 24.30           N
ATOM   2442  CA  ASP A 324      39.259  -2.109 -44.163  1.00 25.71           C
ATOM   2443  C   ASP A 324      40.101  -3.379 -44.222  1.00 24.04           C
ATOM   2444  O   ASP A 324      41.264  -3.381 -43.810  1.00 25.50           O
ATOM   2445  CB  ASP A 324      39.328  -1.534 -42.741  1.00 28.58           C
ATOM   2446  CG  ASP A 324      38.748  -0.141 -42.644  1.00 32.51           C
ATOM   2447  OD1 ASP A 324      38.765   0.585 -43.661  1.00 33.12           O
ATOM   2448  OD2 ASP A 324      38.289   0.235 -41.543  1.00 34.95           O
ATOM   2449  N   GLY A 325      39.506  -4.457 -44.720  1.00 23.37           N
ATOM   2450  CA  GLY A 325      40.222  -5.716 -44.841  1.00 21.51           C
ATOM   2451  C   GLY A 325      40.183  -6.605 -43.612  1.00 24.44           C
ATOM   2452  O   GLY A 325      40.916  -7.589 -43.535  1.00 24.47           O
ATOM   2453  N   VAL A 326      39.331  -6.274 -42.649  1.00 21.52           N
ATOM   2454  CA  VAL A 326      39.231  -7.075 -41.435  1.00 20.94           C
ATOM   2455  C   VAL A 326      38.322  -8.280 -41.643  1.00 21.51           C
ATOM   2456  O   VAL A 326      37.288  -8.188 -42.307  1.00 19.44           O
ATOM   2457  CB  VAL A 326      38.678  -6.247 -40.253  1.00 22.29           C
ATOM   2458  CG1 VAL A 326      38.596  -7.113 -39.003  1.00 18.30           C
ATOM   2459  CG2 VAL A 326      39.567  -5.034 -40.004  1.00 20.23           C
ATOM   2460  N   GLN A 327      38.717  -9.411 -41.073  1.00 18.88           N
ATOM   2461  CA  GLN A 327      37.926 -10.629 -41.181  1.00 20.14           C
ATOM   2462  C   GLN A 327      36.802 -10.599 -40.146  1.00 19.92           C
ATOM   2463  O   GLN A 327      37.034 -10.771 -38.948  1.00 20.93           O
ATOM   2464  CB  GLN A 327      38.822 -11.853 -40.967  1.00 20.31           C
ATOM   2465  CG  GLN A 327      38.092 -13.187 -40.951  1.00 24.28           C
ATOM   2466  CD  GLN A 327      39.052 -14.369 -40.946  1.00 26.76           C
ATOM   2467  OE1 GLN A 327      40.109 -14.330 -40.307  1.00 26.23           O
ATOM   2468  NE2 GLN A 327      38.680 -15.432 -41.648  1.00 24.45           N
ATOM   2469  N   VAL A 328      35.584 -10.358 -40.621  1.00 19.06           N
ATOM   2470  CA  VAL A 328      34.410 -10.301 -39.760  1.00 20.69           C
ATOM   2471  C   VAL A 328      33.530 -11.521 -40.007  1.00 22.10           C
ATOM   2472  O   VAL A 328      33.195 -11.834 -41.150  1.00 22.51           O
ATOM   2473  CB  VAL A 328      33.579  -9.035 -40.042  1.00 20.72           C
ATOM   2474  CG1 VAL A 328      32.315  -9.036 -39.190  1.00 19.63           C
ATOM   2475  CG2 VAL A 328      34.420  -7.792 -39.769  1.00 16.08           C
ATOM   2476  N   ILE A 329      33.157 -12.202 -38.930  1.00 22.36           N
ATOM   2477  CA  ILE A 329      32.315 -13.392 -39.013  1.00 21.84           C
ATOM   2478  C   ILE A 329      30.985 -13.075 -38.336  1.00 22.26           C
ATOM   2479  O   ILE A 329      30.916 -12.964 -37.114  1.00 23.44           O
ATOM   2480  CB  ILE A 329      33.004 -14.568 -38.310  1.00 24.27           C
ATOM   2481  CG1 ILE A 329      34.390 -14.765 -38.928  1.00 27.11           C
ATOM   2482  CG2 ILE A 329      32.165 -15.837 -38.441  1.00 22.98           C
ATOM   2483  CD1 ILE A 329      35.303 -15.605 -38.107  1.00 33.64           C
ATOM   2484  N   SER A 330      29.933 -12.936 -39.142  1.00 22.70           N
ATOM   2485  CA  SER A 330      28.601 -12.585 -38.649  1.00 23.27           C
ATOM   2486  C   SER A 330      27.770 -13.675 -37.992  1.00 22.23           C
ATOM   2487  O   SER A 330      28.002 -14.868 -38.191  1.00 22.82           O
ATOM   2488  CB  SER A 330      27.778 -11.968 -39.782  1.00 23.56           C
ATOM   2489  OG  SER A 330      28.352 -10.746 -40.209  1.00 33.78           O
ATOM   2490  N   GLY A 331      26.784 -13.229 -37.215  1.00 20.96           N
ATOM   2491  CA  GLY A 331      25.875 -14.119 -36.515  1.00 19.74           C
ATOM   2492  C   GLY A 331      26.537 -15.266 -35.780  1.00 20.59           C
ATOM   2493  O   GLY A 331      25.929 -16.322 -35.613  1.00 20.18           O
ATOM   2494  N   SER A 332      27.766 -15.060 -35.316  1.00 17.79           N
ATOM   2495  CA  SER A 332      28.486 -16.120 -34.625  1.00 18.79           C
ATOM   2496  C   SER A 332      29.044 -15.728 -33.262  1.00 18.61           C
ATOM   2497  O   SER A 332      29.140 -14.548 -32.916  1.00 17.02           O
ATOM   2498  CB  SER A 332      29.627 -16.627 -35.511  1.00 19.91           C
ATOM   2499  OG  SER A 332      29.142 -17.034 -36.781  1.00 20.43           O
ATOM   2500  N   VAL A 333      29.418 -16.740 -32.492  1.00 15.33           N
ATOM   2501  CA  VAL A 333      29.978 -16.527 -31.168  1.00 17.23           C
ATOM   2502  C   VAL A 333      31.081 -17.544 -30.907  1.00 16.69           C
ATOM   2503  O   VAL A 333      31.164 -18.574 -31.583  1.00 18.47           O
ATOM   2504  CB  VAL A 333      28.897 -16.688 -30.064  1.00 21.54           C
ATOM   2505  CG1 VAL A 333      27.792 -15.640 -30.246  1.00 18.05           C
ATOM   2506  CG2 VAL A 333      28.314 -18.098 -30.108  1.00 19.27           C
ATOM   2507  N   VAL A 334      31.939 -17.240 -29.940  1.00 17.97           N
ATOM   2508  CA  VAL A 334      33.001 -18.153 -29.559  1.00 16.30           C
ATOM   2509  C   VAL A 334      32.281 -19.190 -28.704  1.00 18.31           C
ATOM   2510  O   VAL A 334      31.533 -18.833 -27.795  1.00 18.47           O
ATOM   2511  CB  VAL A 334      34.089 -17.430 -28.731  1.00 18.18           C
ATOM   2512  CG1 VAL A 334      35.091 -18.438 -28.174  1.00 15.90           C
ATOM   2513  CG2 VAL A 334      34.808 -16.419 -29.607  1.00 15.72           C
ATOM   2514  N   VAL A 335      32.476 -20.468 -29.011  1.00 19.63           N
ATOM   2515  CA  VAL A 335      31.807 -21.531 -28.271  1.00 17.23           C
ATOM   2516  C   VAL A 335      32.754 -22.343 -27.399  1.00 19.84           C
ATOM   2517  O   VAL A 335      32.311 -23.173 -26.606  1.00 17.79           O
ATOM   2518  CB  VAL A 335      31.070 -22.494 -29.227  1.00 17.28           C
ATOM   2519  CG1 VAL A 335      29.979 -21.743 -29.977  1.00 12.27           C
ATOM   2520  CG2 VAL A 335      32.061 -23.121 -30.197  1.00 15.62           C
ATOM   2521  N   ASP A 336      34.053 -22.110 -27.557  1.00 17.16           N
ATOM   2522  CA  ASP A 336      35.058 -22.807 -26.768  1.00 19.05           C
ATOM   2523  C   ASP A 336      36.427 -22.193 -27.056  1.00 20.08           C
ATOM   2524  O   ASP A 336      36.593 -21.444 -28.026  1.00 20.91           O
ATOM   2525  CB  ASP A 336      35.070 -24.302 -27.116  1.00 17.47           C
ATOM   2526  CG  ASP A 336      35.616 -25.170 -25.977  1.00 19.87           C
ATOM   2527  OD1 ASP A 336      36.244 -24.627 -25.039  1.00 17.92           O
ATOM   2528  OD2 ASP A 336      35.419 -26.402 -26.026  1.00 21.65           O
ATOM   2529  N   THR A 337      37.401 -22.489 -26.202  1.00 18.91           N
ATOM   2530  CA  THR A 337      38.756 -21.980 -26.386  1.00 20.03           C
ATOM   2531  C   THR A 337      39.749 -23.047 -25.964  1.00 21.80           C
ATOM   2532  O   THR A 337      39.414 -23.948 -25.195  1.00 21.16           O
ATOM   2533  CB  THR A 337      39.036 -20.719 -25.539  1.00 19.49           C
ATOM   2534  OG1 THR A 337      39.107 -21.079 -24.151  1.00 19.09           O
ATOM   2535  CG2 THR A 337      37.946 -19.679 -25.755  1.00 18.12           C
ATOM   2536  N   GLU A 338      40.970 -22.934 -26.472  1.00 19.34           N
ATOM   2537  CA  GLU A 338      42.033 -23.877 -26.159  1.00 21.43           C
ATOM   2538  C   GLU A 338      43.165 -23.162 -25.448  1.00 20.08           C
ATOM   2539  O   GLU A 338      43.291 -21.943 -25.536  1.00 16.49           O
ATOM   2540  CB  GLU A 338      42.569 -24.506 -27.439  1.00 22.41           C
ATOM   2541  CG  GLU A 338      41.637 -25.518 -28.067  1.00 28.87           C
ATOM   2542  CD  GLU A 338      42.098 -25.944 -29.444  1.00 28.53           C
ATOM   2543  OE1 GLU A 338      43.316 -25.860 -29.713  1.00 27.83           O
ATOM   2544  OE2 GLU A 338      41.245 -26.371 -30.250  1.00 33.05           O
ATOM   2545  N   ALA A 339      43.995 -23.928 -24.755  1.00 17.41           N
ATOM   2546  CA  ALA A 339      45.121 -23.358 -24.036  1.00 21.60           C
ATOM   2547  C   ALA A 339      46.410 -24.087 -24.391  1.00 22.83           C
ATOM   2548  O   ALA A 339      46.382 -25.248 -24.806  1.00 20.19           O
ATOM   2549  CB  ALA A 339      44.874 -23.441 -22.538  1.00 21.76           C
ATOM   2550  N   ASP A 340      47.533 -23.393 -24.236  1.00 22.41           N
ATOM   2551  CA  ASP A 340      48.836 -23.981 -24.509  1.00 25.17           C
ATOM   2552  C   ASP A 340      49.304 -24.749 -23.272  1.00 25.68           C
ATOM   2553  O   ASP A 340      48.558 -24.898 -22.307  1.00 24.80           O
ATOM   2554  CB  ASP A 340      49.869 -22.902 -24.889  1.00 22.26           C
ATOM   2555  CG  ASP A 340      49.990 -21.790 -23.851  1.00 24.51           C
ATOM   2556  OD1 ASP A 340      49.802 -22.046 -22.641  1.00 20.61           O
ATOM   2557  OD2 ASP A 340      50.302 -20.647 -24.254  1.00 26.48           O
ATOM   2558  N   GLU A 341      50.537 -25.240 -23.312  1.00 27.64           N
ATOM   2559  CA  GLU A 341      51.112 -26.004 -22.209  1.00 28.90           C
ATOM   2560  C   GLU A 341      51.100 -25.247 -20.883  1.00 29.07           C
ATOM   2561  O   GLU A 341      51.157 -25.857 -19.813  1.00 30.97           O
ATOM   2562  CB  GLU A 341      52.550 -26.415 -22.551  1.00 30.70           C
ATOM   2563  CG  GLU A 341      53.424 -25.266 -23.029  1.00 36.60           C
ATOM   2564  CD  GLU A 341      53.273 -24.977 -24.517  1.00 42.47           C
ATOM   2565  OE1 GLU A 341      52.138 -25.020 -25.041  1.00 40.92           O
ATOM   2566  OE2 GLU A 341      54.302 -24.693 -25.166  1.00 48.44           O
ATOM   2567  N   ASN A 342      51.022 -23.922 -20.954  1.00 28.55           N
ATOM   2568  CA  ASN A 342      51.010 -23.092 -19.753  1.00 26.32           C
ATOM   2569  C   ASN A 342      49.612 -22.625 -19.355  1.00 25.65           C
ATOM   2570  O   ASN A 342      49.462 -21.756 -18.494  1.00 24.69           O
ATOM   2571  CB  ASN A 342      51.920 -21.881 -19.949  1.00 29.66           C
ATOM   2572  CG  ASN A 342      53.376 -22.269 -20.093  1.00 33.40           C
ATOM   2573  OD1 ASN A 342      54.009 -21.992 -21.111  1.00 34.98           O
ATOM   2574  ND2 ASN A 342      53.918 -22.917 -19.067  1.00 36.40           N
ATOM   2575  N   GLY A 343      48.593 -23.201 -19.984  1.00 21.64           N
ATOM   2576  CA  GLY A 343      47.225 -22.836 -19.658  1.00 24.85           C
ATOM   2577  C   GLY A 343      46.765 -21.496 -20.205  1.00 23.14           C
ATOM   2578  O   GLY A 343      45.693 -21.013 -19.844  1.00 23.46           O
ATOM   2579  N   GLU A 344      47.570 -20.891 -21.071  1.00 21.04           N
ATOM   2580  CA  GLU A 344      47.221 -19.604 -21.666  1.00 24.11           C
ATOM   2581  C   GLU A 344      46.421 -19.786 -22.953  1.00 20.87           C
ATOM   2582  O   GLU A 344      46.599 -20.769 -23.665  1.00 21.40           O
ATOM   2583  CB  GLU A 344      48.483 -18.798 -21.990  1.00 26.18           C
ATOM   2584  CG  GLU A 344      49.278 -18.310 -20.795  1.00 31.51           C
ATOM   2585  CD  GLU A 344      50.419 -17.402 -21.220  1.00 36.14           C
ATOM   2586  OE1 GLU A 344      51.369 -17.898 -21.863  1.00 38.79           O
ATOM   2587  OE2 GLU A 344      50.355 -16.189 -20.924  1.00 38.99           O
ATOM   2588  N   LEU A 345      45.549 -18.829 -23.255  1.00 18.84           N
ATOM   2589  CA  LEU A 345      44.744 -18.894 -24.475  1.00 18.20           C
ATOM   2590  C   LEU A 345      45.639 -19.132 -25.692  1.00 17.49           C
ATOM   2591  O   LEU A 345      46.654 -18.450 -25.864  1.00 16.39           O
ATOM   2592  CB  LEU A 345      43.978 -17.587 -24.673  1.00 17.14           C
ATOM   2593  CG  LEU A 345      43.097 -17.508 -25.921  1.00 16.85           C
ATOM   2594  CD1 LEU A 345      41.932 -18.482 -25.787  1.00 17.65           C
ATOM   2595  CD2 LEU A 345      42.583 -16.086 -26.089  1.00 16.08           C
ATOM   2596  N   SER A 346      45.262 -20.101 -26.524  1.00 16.73           N
ATOM   2597  CA  SER A 346      46.016 -20.424 -27.733  1.00 17.07           C
ATOM   2598  C   SER A 346      45.120 -20.434 -28.972  1.00 15.61           C
ATOM   2599  O   SER A 346      45.591 -20.188 -30.082  1.00 16.33           O
ATOM   2600  CB  SER A 346      46.703 -21.789 -27.591  1.00 15.45           C
ATOM   2601  OG  SER A 346      45.780 -22.785 -27.189  1.00 16.61           O
ATOM   2602  N   ALA A 347      43.834 -20.717 -28.785  1.00 15.34           N
ATOM   2603  CA  ALA A 347      42.904 -20.758 -29.912  1.00 17.84           C
ATOM   2604  C   ALA A 347      41.444 -20.623 -29.493  1.00 18.17           C
ATOM   2605  O   ALA A 347      41.077 -20.949 -28.365  1.00 20.54           O
ATOM   2606  CB  ALA A 347      43.096 -22.057 -30.692  1.00 21.54           C
ATOM   2607  N   ILE A 348      40.617 -20.129 -30.410  1.00 17.63           N
ATOM   2608  CA  ILE A 348      39.190 -19.981 -30.151  1.00 16.36           C
ATOM   2609  C   ILE A 348      38.400 -20.817 -31.162  1.00 18.01           C
ATOM   2610  O   ILE A 348      38.821 -20.978 -32.309  1.00 19.74           O
ATOM   2611  CB  ILE A 348      38.737 -18.502 -30.257  1.00 16.79           C
ATOM   2612  CG1 ILE A 348      38.923 -17.993 -31.690  1.00 19.51           C
ATOM   2613  CG2 ILE A 348      39.532 -17.641 -29.283  1.00 15.81           C
ATOM   2614  CD1 ILE A 348      38.385 -16.587 -31.913  1.00 14.75           C
ATOM   2615  N   VAL A 349      37.273 -21.369 -30.723  1.00 17.96           N
ATOM   2616  CA  VAL A 349      36.412 -22.172 -31.588  1.00 19.50           C
ATOM   2617  C   VAL A 349      35.166 -21.332 -31.804  1.00 22.20           C
ATOM   2618  O   VAL A 349      34.587 -20.825 -30.846  1.00 24.61           O
ATOM   2619  CB  VAL A 349      36.028 -23.513 -30.925  1.00 18.51           C
ATOM   2620  CG1 VAL A 349      35.072 -24.283 -31.821  1.00 16.77           C
ATOM   2621  CG2 VAL A 349      37.284 -24.336 -30.657  1.00 21.22           C
ATOM   2622  N   VAL A 350      34.755 -21.187 -33.059  1.00 20.23           N
ATOM   2623  CA  VAL A 350      33.607 -20.357 -33.393  1.00 21.15           C
ATOM   2624  C   VAL A 350      32.502 -21.078 -34.151  1.00 20.62           C
ATOM   2625  O   VAL A 350      32.762 -21.979 -34.952  1.00 19.65           O
ATOM   2626  CB  VAL A 350      34.060 -19.133 -34.233  1.00 21.53           C
ATOM   2627  CG1 VAL A 350      32.858 -18.278 -34.626  1.00 22.20           C
ATOM   2628  CG2 VAL A 350      35.066 -18.308 -33.437  1.00 22.97           C
ATOM   2629  N   ALA A 351      31.265 -20.662 -33.895  1.00 18.23           N
ATOM   2630  CA  ALA A 351      30.107 -21.248 -34.551  1.00 18.93           C
ATOM   2631  C   ALA A 351      28.972 -20.240 -34.622  1.00 21.39           C
ATOM   2632  O   ALA A 351      28.901 -19.310 -33.815  1.00 20.38           O
ATOM   2633  CB  ALA A 351      29.648 -22.485 -33.798  1.00 16.51           C
ATOM   2634  N   GLU A 352      28.091 -20.422 -35.598  1.00 20.86           N
ATOM   2635  CA  GLU A 352      26.946 -19.547 -35.745  1.00 23.02           C
ATOM   2636  C   GLU A 352      25.938 -19.875 -34.656  1.00 24.86           C
ATOM   2637  O   GLU A 352      25.782 -21.033 -34.265  1.00 23.77           O
ATOM   2638  CB  GLU A 352      26.289 -19.738 -37.113  1.00 28.91           C
ATOM   2639  CG  GLU A 352      26.802 -18.798 -38.186  1.00 38.70           C
ATOM   2640  CD  GLU A 352      26.131 -19.038 -39.523  1.00 44.91           C
ATOM   2641  OE1 GLU A 352      26.126 -20.203 -39.973  1.00 49.08           O
ATOM   2642  OE2 GLU A 352      25.617 -18.070 -40.125  1.00 46.37           O
ATOM   2643  N   LEU A 353      25.262 -18.846 -34.161  1.00 23.39           N
ATOM   2644  CA  LEU A 353      24.256 -19.018 -33.124  1.00 24.93           C
ATOM   2645  C   LEU A 353      22.974 -18.397 -33.652  1.00 27.34           C
ATOM   2646  O   LEU A 353      22.838 -17.171 -33.650  1.00 24.74           O
ATOM   2647  CB  LEU A 353      24.681 -18.297 -31.846  1.00 23.83           C
ATOM   2648  CG  LEU A 353      23.713 -18.437 -30.671  1.00 19.68           C
ATOM   2649  CD1 LEU A 353      23.664 -19.892 -30.237  1.00 22.14           C
ATOM   2650  CD2 LEU A 353      24.164 -17.559 -29.518  1.00 24.33           C
ATOM   2651  N   ASP A 354      22.035 -19.227 -34.104  1.00 27.23           N
ATOM   2652  CA  ASP A 354      20.793 -18.690 -34.646  1.00 31.55           C
ATOM   2653  C   ASP A 354      19.834 -18.148 -33.598  1.00 33.19           C
ATOM   2654  O   ASP A 354      20.133 -18.127 -32.403  1.00 32.94           O
ATOM   2655  CB  ASP A 354      20.070 -19.721 -35.529  1.00 31.84           C
ATOM   2656  CG  ASP A 354      19.660 -20.970 -34.777  1.00 30.25           C
ATOM   2657  OD1 ASP A 354      19.258 -20.872 -33.597  1.00 31.18           O
ATOM   2658  OD2 ASP A 354      19.726 -22.058 -35.384  1.00 32.58           O
ATOM   2659  N   GLU A 355      18.675 -17.706 -34.068  1.00 37.73           N
ATOM   2660  CA  GLU A 355      17.651 -17.129 -33.211  1.00 40.09           C
ATOM   2661  C   GLU A 355      17.119 -18.080 -32.141  1.00 39.64           C
ATOM   2662  O   GLU A 355      16.717 -17.640 -31.066  1.00 39.08           O
ATOM   2663  CB  GLU A 355      16.513 -16.603 -34.088  1.00 46.38           C
ATOM   2664  CG  GLU A 355      16.941 -15.437 -34.977  1.00 52.28           C
ATOM   2665  CD  GLU A 355      16.022 -15.219 -36.168  1.00 58.44           C
ATOM   2666  OE1 GLU A 355      14.790 -15.121 -35.970  1.00 60.52           O
ATOM   2667  OE2 GLU A 355      16.538 -15.139 -37.305  1.00 60.65           O
ATOM   2668  N   ALA A 356      17.121 -19.379 -32.426  1.00 38.25           N
ATOM   2669  CA  ALA A 356      16.637 -20.360 -31.458  1.00 36.30           C
ATOM   2670  C   ALA A 356      17.773 -20.836 -30.551  1.00 37.27           C
ATOM   2671  O   ALA A 356      17.662 -21.872 -29.898  1.00 35.39           O
ATOM   2672  CB  ALA A 356      16.013 -21.549 -32.185  1.00 37.30           C
ATOM   2673  N   ARG A 357      18.860 -20.070 -30.514  1.00 38.08           N
ATOM   2674  CA  ARG A 357      20.026 -20.404 -29.698  1.00 39.91           C
ATOM   2675  C   ARG A 357      20.631 -21.765 -30.027  1.00 39.32           C
ATOM   2676  O   ARG A 357      20.984 -22.531 -29.130  1.00 40.87           O
ATOM   2677  CB  ARG A 357      19.683 -20.357 -28.205  1.00 41.49           C
ATOM   2678  CG  ARG A 357      19.702 -18.962 -27.599  1.00 45.16           C
ATOM   2679  CD  ARG A 357      19.561 -19.021 -26.080  1.00 45.89           C
ATOM   2680  NE  ARG A 357      20.640 -19.783 -25.452  1.00 45.35           N
ATOM   2681  CZ  ARG A 357      20.450 -20.838 -24.666  1.00 44.50           C
ATOM   2682  NH1 ARG A 357      19.220 -21.258 -24.409  1.00 47.17           N
ATOM   2683  NH2 ARG A 357      21.486 -21.475 -24.138  1.00 43.19           N
ATOM   2684  N   GLU A 358      20.749 -22.064 -31.315  1.00 36.82           N
ATOM   2685  CA  GLU A 358      21.334 -23.325 -31.743  1.00 36.01           C
ATOM   2686  C   GLU A 358      22.593 -23.065 -32.558  1.00 33.13           C
ATOM   2687  O   GLU A 358      22.619 -22.190 -33.420  1.00 30.09           O
ATOM   2688  CB  GLU A 358      20.324 -24.129 -32.554  1.00 38.27           C
ATOM   2689  CG  GLU A 358      19.214 -24.710 -31.702  1.00 44.57           C
ATOM   2690  CD  GLU A 358      18.251 -25.553 -32.505  1.00 49.40           C
ATOM   2691  OE1 GLU A 358      18.726 -26.414 -33.276  1.00 52.91           O
ATOM   2692  OE2 GLU A 358      17.024 -25.360 -32.359  1.00 52.46           O
ATOM   2693  N   LEU A 359      23.634 -23.840 -32.275  1.00 31.08           N
ATOM   2694  CA  LEU A 359      24.920 -23.689 -32.941  1.00 30.01           C
ATOM   2695  C   LEU A 359      25.063 -24.420 -34.268  1.00 29.31           C
ATOM   2696  O   LEU A 359      24.535 -25.515 -34.447  1.00 29.89           O
ATOM   2697  CB  LEU A 359      26.040 -24.165 -32.015  1.00 27.72           C
ATOM   2698  CG  LEU A 359      26.212 -23.487 -30.659  1.00 26.02           C
ATOM   2699  CD1 LEU A 359      27.352 -24.166 -29.915  1.00 28.51           C
ATOM   2700  CD2 LEU A 359      26.499 -22.007 -30.848  1.00 23.75           C
ATOM   2701  N   GLY A 360      25.798 -23.801 -35.187  1.00 28.07           N
ATOM   2702  CA  GLY A 360      26.057 -24.411 -36.477  1.00 25.54           C
ATOM   2703  C   GLY A 360      27.435 -25.046 -36.404  1.00 26.42           C
ATOM   2704  O   GLY A 360      28.000 -25.174 -35.314  1.00 23.59           O
ATOM   2705  N   GLY A 361      27.984 -25.443 -37.548  1.00 24.86           N
ATOM   2706  CA  GLY A 361      29.302 -26.054 -37.559  1.00 23.99           C
ATOM   2707  C   GLY A 361      30.348 -25.096 -37.027  1.00 24.11           C
ATOM   2708  O   GLY A 361      30.208 -23.883 -37.163  1.00 26.17           O
ATOM   2709  N   THR A 362      31.408 -25.632 -36.434  1.00 24.01           N
ATOM   2710  CA  THR A 362      32.456 -24.794 -35.869  1.00 24.49           C
ATOM   2711  C   THR A 362      33.676 -24.613 -36.768  1.00 24.68           C
ATOM   2712  O   THR A 362      33.875 -25.351 -37.732  1.00 20.76           O
ATOM   2713  CB  THR A 362      32.950 -25.366 -34.522  1.00 26.89           C
ATOM   2714  OG1 THR A 362      33.594 -26.628 -34.747  1.00 26.27           O
ATOM   2715  CG2 THR A 362      31.779 -25.568 -33.564  1.00 22.44           C
ATOM   2716  N   GLN A 363      34.478 -23.606 -36.440  1.00 25.50           N
ATOM   2717  CA  GLN A 363      35.717 -23.317 -37.150  1.00 26.02           C
ATOM   2718  C   GLN A 363      36.700 -22.834 -36.086  1.00 27.02           C
ATOM   2719  O   GLN A 363      36.285 -22.451 -34.989  1.00 26.73           O
ATOM   2720  CB  GLN A 363      35.503 -22.258 -38.238  1.00 26.87           C
ATOM   2721  CG  GLN A 363      35.086 -20.887 -37.764  1.00 27.73           C
ATOM   2722  CD  GLN A 363      34.892 -19.928 -38.925  1.00 28.26           C
ATOM   2723  OE1 GLN A 363      35.803 -19.721 -39.728  1.00 22.79           O
ATOM   2724  NE2 GLN A 363      33.703 -19.343 -39.022  1.00 28.96           N
ATOM   2725  N   ARG A 364      37.993 -22.862 -36.392  1.00 23.93           N
ATOM   2726  CA  ARG A 364      39.001 -22.464 -35.417  1.00 25.02           C
ATOM   2727  C   ARG A 364      39.832 -21.256 -35.819  1.00 23.80           C
ATOM   2728  O   ARG A 364      39.932 -20.917 -36.997  1.00 24.45           O
ATOM   2729  CB  ARG A 364      39.941 -23.642 -35.139  1.00 30.02           C
ATOM   2730  CG  ARG A 364      39.234 -24.915 -34.700  1.00 37.02           C
ATOM   2731  CD  ARG A 364      40.205 -26.086 -34.516  1.00 43.48           C
ATOM   2732  NE  ARG A 364      41.248 -25.816 -33.524  1.00 46.82           N
ATOM   2733  CZ  ARG A 364      42.418 -25.246 -33.799  1.00 48.74           C
ATOM   2734  NH1 ARG A 364      42.709 -24.881 -35.042  1.00 50.55           N
ATOM   2735  NH2 ARG A 364      43.301 -25.040 -32.829  1.00 48.37           N
ATOM   2736  N   PHE A 365      40.428 -20.614 -34.819  1.00 20.53           N
ATOM   2737  CA  PHE A 365      41.282 -19.449 -35.026  1.00 22.18           C
ATOM   2738  C   PHE A 365      42.358 -19.417 -33.950  1.00 21.45           C
ATOM   2739  O   PHE A 365      42.053 -19.545 -32.767  1.00 21.97           O
ATOM   2740  CB  PHE A 365      40.472 -18.158 -34.927  1.00 21.75           C
ATOM   2741  CG  PHE A 365      39.520 -17.944 -36.060  1.00 24.25           C
ATOM   2742  CD1 PHE A 365      39.971 -17.447 -37.280  1.00 24.23           C
ATOM   2743  CD2 PHE A 365      38.165 -18.222 -35.904  1.00 24.24           C
ATOM   2744  CE1 PHE A 365      39.088 -17.225 -38.329  1.00 25.32           C
ATOM   2745  CE2 PHE A 365      37.271 -18.004 -36.949  1.00 26.31           C
ATOM   2746  CZ  PHE A 365      37.738 -17.503 -38.165  1.00 24.35           C
ATOM   2747  N   GLU A 366      43.613 -19.248 -34.356  1.00 19.80           N
ATOM   2748  CA  GLU A 366      44.706 -19.173 -33.393  1.00 18.38           C
ATOM   2749  C   GLU A 366      44.653 -17.767 -32.800  1.00 19.04           C
ATOM   2750  O   GLU A 366      44.373 -16.807 -33.519  1.00 18.80           O
ATOM   2751  CB  GLU A 366      46.052 -19.360 -34.093  1.00 22.87           C
ATOM   2752  CG  GLU A 366      46.136 -20.557 -35.024  1.00 33.43           C
ATOM   2753  CD  GLU A 366      46.115 -21.873 -34.287  1.00 40.73           C
ATOM   2754  OE1 GLU A 366      46.890 -22.023 -33.317  1.00 46.48           O
ATOM   2755  OE2 GLU A 366      45.330 -22.761 -34.683  1.00 46.84           O
ATOM   2756  N   ALA A 367      44.919 -17.638 -31.503  1.00 18.66           N
ATOM   2757  CA  ALA A 367      44.902 -16.324 -30.856  1.00 16.87           C
ATOM   2758  C   ALA A 367      45.509 -16.378 -29.460  1.00 16.88           C
ATOM   2759  O   ALA A 367      45.313 -17.353 -28.738  1.00 19.01           O
ATOM   2760  CB  ALA A 367      43.477 -15.803 -30.772  1.00 15.81           C
ATOM   2761  N   ASP A 368      46.250 -15.337 -29.081  1.00 13.96           N
ATOM   2762  CA  ASP A 368      46.844 -15.301 -27.746  1.00 16.32           C
ATOM   2763  C   ASP A 368      46.024 -14.382 -26.840  1.00 15.33           C
ATOM   2764  O   ASP A 368      46.225 -14.337 -25.630  1.00 15.35           O
ATOM   2765  CB  ASP A 368      48.315 -14.844 -27.790  1.00 19.35           C
ATOM   2766  CG  ASP A 368      48.513 -13.527 -28.528  1.00 24.62           C
ATOM   2767  OD1 ASP A 368      47.526 -12.784 -28.726  1.00 25.57           O
ATOM   2768  OD2 ASP A 368      49.672 -13.233 -28.901  1.00 24.81           O
ATOM   2769  N   VAL A 369      45.091 -13.657 -27.445  1.00 16.21           N
ATOM   2770  CA  VAL A 369      44.213 -12.761 -26.704  1.00 18.02           C
ATOM   2771  C   VAL A 369      42.830 -12.744 -27.337  1.00 16.24           C
ATOM   2772  O   VAL A 369      42.701 -12.749 -28.559  1.00 18.01           O
ATOM   2773  CB  VAL A 369      44.743 -11.307 -26.686  1.00 16.18           C
ATOM   2774  CG1 VAL A 369      43.660 -10.363 -26.144  1.00 15.60           C
ATOM   2775  CG2 VAL A 369      45.988 -11.218 -25.819  1.00 14.07           C
ATOM   2776  N   LEU A 370      41.802 -12.740 -26.497  1.00 14.99           N
ATOM   2777  CA  LEU A 370      40.430 -12.665 -26.979  1.00 15.30           C
ATOM   2778  C   LEU A 370      39.782 -11.471 -26.291  1.00 15.02           C
ATOM   2779  O   LEU A 370      39.517 -11.499 -25.086  1.00 16.29           O
ATOM   2780  CB  LEU A 370      39.643 -13.942 -26.661  1.00 12.50           C
ATOM   2781  CG  LEU A 370      38.158 -13.879 -27.043  1.00 12.93           C
ATOM   2782  CD1 LEU A 370      38.005 -13.697 -28.554  1.00  9.84           C
ATOM   2783  CD2 LEU A 370      37.467 -15.146 -26.592  1.00 15.68           C
ATOM   2784  N   ALA A 371      39.565 -10.415 -27.067  1.00 14.15           N
ATOM   2785  CA  ALA A 371      38.945  -9.193 -26.581  1.00 14.51           C
ATOM   2786  C   ALA A 371      37.438  -9.402 -26.645  1.00 15.65           C
ATOM   2787  O   ALA A 371      36.857  -9.438 -27.725  1.00 15.02           O
ATOM   2788  CB  ALA A 371      39.356  -8.016 -27.464  1.00 14.44           C
ATOM   2789  N   VAL A 372      36.815  -9.543 -25.479  1.00 17.70           N
ATOM   2790  CA  VAL A 372      35.382  -9.779 -25.390  1.00 14.97           C
ATOM   2791  C   VAL A 372      34.566  -8.517 -25.124  1.00 17.52           C
ATOM   2792  O   VAL A 372      34.755  -7.844 -24.106  1.00 14.40           O
ATOM   2793  CB  VAL A 372      35.070 -10.795 -24.272  1.00 15.76           C
ATOM   2794  CG1 VAL A 372      33.590 -11.132 -24.277  1.00 17.25           C
ATOM   2795  CG2 VAL A 372      35.918 -12.058 -24.459  1.00 12.74           C
ATOM   2796  N   ALA A 373      33.655  -8.209 -26.043  1.00 16.13           N
ATOM   2797  CA  ALA A 373      32.775  -7.050 -25.909  1.00 15.42           C
ATOM   2798  C   ALA A 373      31.341  -7.578 -25.786  1.00 15.90           C
ATOM   2799  O   ALA A 373      30.591  -7.603 -26.761  1.00 14.59           O
ATOM   2800  CB  ALA A 373      32.912  -6.141 -27.135  1.00 14.68           C
ATOM   2801  N   GLY A 374      30.965  -8.001 -24.580  1.00 14.17           N
ATOM   2802  CA  GLY A 374      29.636  -8.554 -24.382  1.00 15.21           C
ATOM   2803  C   GLY A 374      28.515  -7.576 -24.081  1.00 13.56           C
ATOM   2804  O   GLY A 374      27.422  -7.990 -23.690  1.00 16.10           O
ATOM   2805  N   GLY A 375      28.769  -6.289 -24.283  1.00 13.05           N
ATOM   2806  CA  GLY A 375      27.761  -5.284 -23.989  1.00 14.70           C
ATOM   2807  C   GLY A 375      28.173  -4.477 -22.767  1.00 15.06           C
ATOM   2808  O   GLY A 375      29.288  -4.634 -22.273  1.00 10.62           O
ATOM   2809  N   PHE A 376      27.274  -3.638 -22.258  1.00 15.62           N
ATOM   2810  CA  PHE A 376      27.589  -2.791 -21.112  1.00 16.79           C
ATOM   2811  C   PHE A 376      26.526  -2.759 -20.020  1.00 16.53           C
ATOM   2812  O   PHE A 376      25.327  -2.774 -20.296  1.00 18.07           O
ATOM   2813  CB  PHE A 376      27.859  -1.367 -21.604  1.00 13.81           C
ATOM   2814  CG  PHE A 376      29.019  -1.275 -22.550  1.00 17.10           C
ATOM   2815  CD1 PHE A 376      30.307  -1.051 -22.071  1.00 15.49           C
ATOM   2816  CD2 PHE A 376      28.834  -1.474 -23.918  1.00 15.27           C
ATOM   2817  CE1 PHE A 376      31.402  -1.035 -22.939  1.00 19.23           C
ATOM   2818  CE2 PHE A 376      29.919  -1.461 -24.796  1.00 18.88           C
ATOM   2819  CZ  PHE A 376      31.207  -1.239 -24.307  1.00 14.25           C
ATOM   2820  N   ASN A 377      26.991  -2.701 -18.775  1.00 16.94           N
ATOM   2821  CA  ASN A 377      26.120  -2.649 -17.610  1.00 15.03           C
ATOM   2822  C   ASN A 377      26.271  -1.291 -16.931  1.00 15.13           C
ATOM   2823  O   ASN A 377      27.261  -1.044 -16.243  1.00 12.73           O
ATOM   2824  CB  ASN A 377      26.504  -3.750 -16.617  1.00 15.89           C
ATOM   2825  CG  ASN A 377      26.157  -5.146 -17.116  1.00 19.34           C
ATOM   2826  OD1 ASN A 377      26.938  -6.087 -16.960  1.00 22.52           O
ATOM   2827  ND2 ASN A 377      24.980  -5.287 -17.701  1.00 10.79           N
ATOM   2828  N   PRO A 378      25.301  -0.384 -17.130  1.00 16.04           N
ATOM   2829  CA  PRO A 378      25.390   0.932 -16.497  1.00 14.76           C
ATOM   2830  C   PRO A 378      25.692   0.788 -15.003  1.00 15.02           C
ATOM   2831  O   PRO A 378      25.089  -0.040 -14.318  1.00 13.65           O
ATOM   2832  CB  PRO A 378      24.009   1.524 -16.760  1.00 15.53           C
ATOM   2833  CG  PRO A 378      23.690   0.981 -18.127  1.00 15.66           C
ATOM   2834  CD  PRO A 378      24.109  -0.473 -17.998  1.00 14.26           C
ATOM   2835  N   VAL A 379      26.642   1.579 -14.512  1.00 14.39           N
ATOM   2836  CA  VAL A 379      27.023   1.537 -13.101  1.00 15.94           C
ATOM   2837  C   VAL A 379      25.959   2.295 -12.313  1.00 16.15           C
ATOM   2838  O   VAL A 379      26.068   3.504 -12.107  1.00 16.99           O
ATOM   2839  CB  VAL A 379      28.404   2.202 -12.876  1.00 12.73           C
ATOM   2840  CG1 VAL A 379      28.843   2.027 -11.433  1.00 12.95           C
ATOM   2841  CG2 VAL A 379      29.429   1.600 -13.825  1.00 12.02           C
ATOM   2842  N   VAL A 380      24.935   1.574 -11.868  1.00 13.70           N
ATOM   2843  CA  VAL A 380      23.830   2.186 -11.139  1.00 13.37           C
ATOM   2844  C   VAL A 380      23.914   2.072  -9.616  1.00 14.10           C
ATOM   2845  O   VAL A 380      23.018   2.530  -8.908  1.00 15.02           O
ATOM   2846  CB  VAL A 380      22.483   1.579 -11.607  1.00 15.71           C
ATOM   2847  CG1 VAL A 380      22.317   1.781 -13.104  1.00 14.10           C
ATOM   2848  CG2 VAL A 380      22.432   0.090 -11.269  1.00 18.14           C
ATOM   2849  N   HIS A 381      24.993   1.478  -9.118  1.00 14.45           N
ATOM   2850  CA  HIS A 381      25.187   1.278  -7.683  1.00 14.20           C
ATOM   2851  C   HIS A 381      24.716   2.402  -6.752  1.00 15.71           C
ATOM   2852  O   HIS A 381      23.851   2.186  -5.903  1.00 14.38           O
ATOM   2853  CB  HIS A 381      26.664   0.974  -7.406  1.00 19.05           C
ATOM   2854  CG  HIS A 381      27.175  -0.240  -8.122  1.00 20.90           C
ATOM   2855  ND1 HIS A 381      27.189  -0.345  -9.497  1.00 23.77           N
ATOM   2856  CD2 HIS A 381      27.682  -1.405  -7.651  1.00 21.28           C
ATOM   2857  CE1 HIS A 381      27.683  -1.521  -9.841  1.00 22.89           C
ATOM   2858  NE2 HIS A 381      27.990  -2.184  -8.742  1.00 22.01           N
ATOM   2859  N   LEU A 382      25.287   3.594  -6.901  1.00 14.57           N
ATOM   2860  CA  LEU A 382      24.925   4.718  -6.040  1.00 14.56           C
ATOM   2861  C   LEU A 382      23.443   5.076  -6.104  1.00 12.96           C
ATOM   2862  O   LEU A 382      22.848   5.472  -5.101  1.00 10.89           O
ATOM   2863  CB  LEU A 382      25.788   5.942  -6.376  1.00 16.07           C
ATOM   2864  CG  LEU A 382      27.281   5.778  -6.050  1.00 17.78           C
ATOM   2865  CD1 LEU A 382      28.031   7.070  -6.347  1.00 20.24           C
ATOM   2866  CD2 LEU A 382      27.442   5.408  -4.577  1.00 19.11           C
ATOM   2867  N   HIS A 383      22.853   4.934  -7.286  1.00 11.94           N
ATOM   2868  CA  HIS A 383      21.436   5.219  -7.488  1.00 13.40           C
ATOM   2869  C   HIS A 383      20.618   4.211  -6.692  1.00 14.05           C
ATOM   2870  O   HIS A 383      19.761   4.582  -5.893  1.00 16.37           O
ATOM   2871  CB  HIS A 383      21.100   5.114  -8.977  1.00 11.47           C
ATOM   2872  CG  HIS A 383      19.641   5.244  -9.290  1.00 17.20           C
ATOM   2873  ND1 HIS A 383      18.866   4.171  -9.681  1.00 17.09           N
ATOM   2874  CD2 HIS A 383      18.829   6.327  -9.324  1.00 10.23           C
ATOM   2875  CE1 HIS A 383      17.641   4.593  -9.949  1.00 16.47           C
ATOM   2876  NE2 HIS A 383      17.594   5.895  -9.741  1.00 15.02           N
ATOM   2877  N   SER A 384      20.902   2.930  -6.906  1.00 15.86           N
ATOM   2878  CA  SER A 384      20.192   1.866  -6.210  1.00 17.99           C
ATOM   2879  C   SER A 384      20.402   1.906  -4.696  1.00 18.30           C
ATOM   2880  O   SER A 384      19.521   1.497  -3.940  1.00 15.19           O
ATOM   2881  CB  SER A 384      20.618   0.510  -6.768  1.00 17.30           C
ATOM   2882  OG  SER A 384      20.330   0.446  -8.153  1.00 19.94           O
ATOM   2883  N   GLN A 385      21.558   2.401  -4.253  1.00 18.92           N
ATOM   2884  CA  GLN A 385      21.829   2.496  -2.818  1.00 19.16           C
ATOM   2885  C   GLN A 385      20.788   3.387  -2.151  1.00 18.86           C
ATOM   2886  O   GLN A 385      20.510   3.243  -0.962  1.00 21.62           O
ATOM   2887  CB  GLN A 385      23.215   3.086  -2.542  1.00 21.00           C
ATOM   2888  CG  GLN A 385      24.391   2.157  -2.800  1.00 22.16           C
ATOM   2889  CD  GLN A 385      25.686   2.691  -2.204  1.00 20.32           C
ATOM   2890  OE1 GLN A 385      26.781   2.267  -2.582  1.00 22.99           O
ATOM   2891  NE2 GLN A 385      25.565   3.619  -1.258  1.00 17.63           N
ATOM   2892  N   ARG A 386      20.237   4.326  -2.915  1.00 19.29           N
ATOM   2893  CA  ARG A 386      19.215   5.236  -2.399  1.00 19.83           C
ATOM   2894  C   ARG A 386      17.831   4.712  -2.760  1.00 19.18           C
ATOM   2895  O   ARG A 386      16.872   5.479  -2.867  1.00 19.82           O
ATOM   2896  CB  ARG A 386      19.401   6.643  -2.984  1.00 21.37           C
ATOM   2897  CG  ARG A 386      20.529   7.448  -2.353  1.00 21.51           C
ATOM   2898  CD  ARG A 386      20.234   7.765  -0.896  1.00 22.07           C
ATOM   2899  NE  ARG A 386      18.963   8.467  -0.744  1.00 26.41           N
ATOM   2900  CZ  ARG A 386      18.770   9.759  -1.002  1.00 24.62           C
ATOM   2901  NH1 ARG A 386      19.769  10.525  -1.424  1.00 19.75           N
ATOM   2902  NH2 ARG A 386      17.563  10.283  -0.849  1.00 26.46           N
ATOM   2903  N   GLN A 387      17.740   3.398  -2.947  1.00 20.93           N
ATOM   2904  CA  GLN A 387      16.488   2.743  -3.307  1.00 21.17           C
ATOM   2905  C   GLN A 387      15.983   3.198  -4.672  1.00 20.37           C
ATOM   2906  O   GLN A 387      14.797   3.057  -4.983  1.00 21.02           O
ATOM   2907  CB  GLN A 387      15.422   2.995  -2.233  1.00 22.53           C
ATOM   2908  CG  GLN A 387      15.634   2.198  -0.952  1.00 28.49           C
ATOM   2909  CD  GLN A 387      16.949   2.517  -0.267  1.00 29.94           C
ATOM   2910  OE1 GLN A 387      17.158   3.630   0.220  1.00 29.08           O
ATOM   2911  NE2 GLN A 387      17.848   1.539  -0.230  1.00 29.75           N
ATOM   2912  N   GLY A 388      16.883   3.752  -5.485  1.00 18.67           N
ATOM   2913  CA  GLY A 388      16.493   4.183  -6.818  1.00 17.74           C
ATOM   2914  C   GLY A 388      16.087   2.948  -7.604  1.00 19.65           C
ATOM   2915  O   GLY A 388      16.715   1.902  -7.460  1.00 21.54           O
ATOM   2916  N   LYS A 389      15.050   3.054  -8.431  1.00 19.51           N
ATOM   2917  CA  LYS A 389      14.577   1.911  -9.211  1.00 21.62           C
ATOM   2918  C   LYS A 389      15.245   1.754 -10.576  1.00 21.68           C
ATOM   2919  O   LYS A 389      15.771   2.714 -11.138  1.00 19.62           O
ATOM   2920  CB  LYS A 389      13.056   1.986  -9.385  1.00 27.05           C
ATOM   2921  CG  LYS A 389      12.277   1.609  -8.130  1.00 32.05           C
ATOM   2922  CD  LYS A 389      11.292   0.490  -8.426  1.00 37.28           C
ATOM   2923  CE  LYS A 389      10.759  -0.137  -7.148  1.00 43.24           C
ATOM   2924  NZ  LYS A 389      10.061   0.854  -6.287  1.00 45.07           N
ATOM   2925  N   LEU A 390      15.203   0.531 -11.104  1.00 19.84           N
ATOM   2926  CA  LEU A 390      15.817   0.208 -12.394  1.00 19.90           C
ATOM   2927  C   LEU A 390      14.820  -0.330 -13.416  1.00 21.24           C
ATOM   2928  O   LEU A 390      13.829  -0.961 -13.055  1.00 19.70           O
ATOM   2929  CB  LEU A 390      16.910  -0.846 -12.203  1.00 14.08           C
ATOM   2930  CG  LEU A 390      18.002  -0.597 -11.160  1.00 18.70           C
ATOM   2931  CD1 LEU A 390      18.895  -1.833 -11.054  1.00 13.51           C
ATOM   2932  CD2 LEU A 390      18.825   0.626 -11.547  1.00 11.20           C
ATOM   2933  N   ASP A 391      15.105  -0.082 -14.692  1.00 21.20           N
ATOM   2934  CA  ASP A 391      14.271  -0.564 -15.789  1.00 21.53           C
ATOM   2935  C   ASP A 391      15.146  -1.428 -16.694  1.00 21.74           C
ATOM   2936  O   ASP A 391      16.358  -1.224 -16.781  1.00 21.35           O
ATOM   2937  CB  ASP A 391      13.715   0.595 -16.632  1.00 19.56           C
ATOM   2938  CG  ASP A 391      12.647   1.401 -15.912  1.00 22.23           C
ATOM   2939  OD1 ASP A 391      11.843   0.809 -15.164  1.00 27.72           O
ATOM   2940  OD2 ASP A 391      12.599   2.634 -16.114  1.00 25.44           O
ATOM   2941  N   TRP A 392      14.538  -2.398 -17.364  1.00 21.55           N
ATOM   2942  CA  TRP A 392      15.294  -3.232 -18.282  1.00 21.65           C
ATOM   2943  C   TRP A 392      15.236  -2.550 -19.644  1.00 21.01           C
ATOM   2944  O   TRP A 392      14.160  -2.373 -20.214  1.00 22.76           O
ATOM   2945  CB  TRP A 392      14.702  -4.640 -18.376  1.00 19.24           C
ATOM   2946  CG  TRP A 392      15.441  -5.497 -19.360  1.00 17.56           C
ATOM   2947  CD1 TRP A 392      15.013  -5.881 -20.599  1.00 18.33           C
ATOM   2948  CD2 TRP A 392      16.775  -6.002 -19.224  1.00 15.34           C
ATOM   2949  NE1 TRP A 392      15.998  -6.590 -21.243  1.00 16.61           N
ATOM   2950  CE2 TRP A 392      17.092  -6.681 -20.422  1.00 16.20           C
ATOM   2951  CE3 TRP A 392      17.735  -5.948 -18.204  1.00 13.68           C
ATOM   2952  CZ2 TRP A 392      18.329  -7.298 -20.634  1.00 14.40           C
ATOM   2953  CZ3 TRP A 392      18.967  -6.562 -18.412  1.00 14.44           C
ATOM   2954  CH2 TRP A 392      19.251  -7.229 -19.620  1.00 13.36           C
ATOM   2955  N   ASP A 393      16.400  -2.159 -20.148  1.00 20.55           N
ATOM   2956  CA  ASP A 393      16.512  -1.482 -21.438  1.00 21.19           C
ATOM   2957  C   ASP A 393      16.689  -2.529 -22.532  1.00 21.27           C
ATOM   2958  O   ASP A 393      17.684  -3.244 -22.544  1.00 20.00           O
ATOM   2959  CB  ASP A 393      17.721  -0.542 -21.411  1.00 21.60           C
ATOM   2960  CG  ASP A 393      17.874   0.257 -22.686  1.00 24.29           C
ATOM   2961  OD1 ASP A 393      18.011  -0.351 -23.768  1.00 25.92           O
ATOM   2962  OD2 ASP A 393      17.867   1.502 -22.602  1.00 28.41           O
ATOM   2963  N   THR A 394      15.733  -2.613 -23.453  1.00 20.09           N
ATOM   2964  CA  THR A 394      15.810  -3.598 -24.528  1.00 19.86           C
ATOM   2965  C   THR A 394      16.609  -3.143 -25.748  1.00 21.73           C
ATOM   2966  O   THR A 394      16.657  -3.842 -26.759  1.00 21.54           O
ATOM   2967  CB  THR A 394      14.408  -4.034 -24.991  1.00 20.70           C
ATOM   2968  OG1 THR A 394      13.671  -2.890 -25.434  1.00 22.97           O
ATOM   2969  CG2 THR A 394      13.659  -4.713 -23.848  1.00 17.50           C
ATOM   2970  N   THR A 395      17.236  -1.976 -25.658  1.00 19.99           N
ATOM   2971  CA  THR A 395      18.050  -1.481 -26.761  1.00 20.88           C
ATOM   2972  C   THR A 395      19.498  -1.927 -26.540  1.00 20.46           C
ATOM   2973  O   THR A 395      20.157  -2.398 -27.467  1.00 21.27           O
ATOM   2974  CB  THR A 395      17.977   0.057 -26.870  1.00 22.11           C
ATOM   2975  OG1 THR A 395      16.640   0.446 -27.211  1.00 22.96           O
ATOM   2976  CG2 THR A 395      18.922   0.560 -27.952  1.00 25.27           C
ATOM   2977  N   ILE A 396      19.992  -1.784 -25.310  1.00 20.22           N
ATOM   2978  CA  ILE A 396      21.347  -2.221 -24.998  1.00 18.10           C
ATOM   2979  C   ILE A 396      21.284  -3.480 -24.136  1.00 16.85           C
ATOM   2980  O   ILE A 396      22.315  -4.056 -23.787  1.00 14.41           O
ATOM   2981  CB  ILE A 396      22.170  -1.139 -24.242  1.00 17.12           C
ATOM   2982  CG1 ILE A 396      21.542  -0.846 -22.877  1.00 18.24           C
ATOM   2983  CG2 ILE A 396      22.271   0.128 -25.085  1.00 19.31           C
ATOM   2984  CD1 ILE A 396      22.403   0.054 -21.995  1.00 17.31           C
ATOM   2985  N   HIS A 397      20.067  -3.899 -23.797  1.00 14.48           N
ATOM   2986  CA  HIS A 397      19.856  -5.098 -22.986  1.00 17.90           C
ATOM   2987  C   HIS A 397      20.642  -5.045 -21.679  1.00 17.90           C
ATOM   2988  O   HIS A 397      21.564  -5.832 -21.448  1.00 15.63           O
ATOM   2989  CB  HIS A 397      20.245  -6.336 -23.798  1.00 18.60           C
ATOM   2990  CG  HIS A 397      19.508  -6.448 -25.096  1.00 18.52           C
ATOM   2991  ND1 HIS A 397      18.183  -6.824 -25.169  1.00 18.82           N
ATOM   2992  CD2 HIS A 397      19.890  -6.168 -26.364  1.00 21.11           C
ATOM   2993  CE1 HIS A 397      17.781  -6.768 -26.426  1.00 16.74           C
ATOM   2994  NE2 HIS A 397      18.796  -6.372 -27.172  1.00 19.97           N
ATOM   2995  N   ALA A 398      20.256  -4.105 -20.824  1.00 15.44           N
ATOM   2996  CA  ALA A 398      20.913  -3.910 -19.544  1.00 14.63           C
ATOM   2997  C   ALA A 398      19.983  -3.123 -18.634  1.00 16.08           C
ATOM   2998  O   ALA A 398      19.025  -2.502 -19.096  1.00 16.11           O
ATOM   2999  CB  ALA A 398      22.217  -3.140 -19.744  1.00 13.47           C
ATOM   3000  N   PHE A 399      20.268  -3.155 -17.339  1.00 15.17           N
ATOM   3001  CA  PHE A 399      19.468  -2.419 -16.376  1.00 16.12           C
ATOM   3002  C   PHE A 399      19.945  -0.974 -16.360  1.00 16.67           C
ATOM   3003  O   PHE A 399      21.144  -0.710 -16.291  1.00 16.61           O
ATOM   3004  CB  PHE A 399      19.628  -3.024 -14.982  1.00 10.77           C
ATOM   3005  CG  PHE A 399      18.958  -4.355 -14.821  1.00 16.97           C
ATOM   3006  CD1 PHE A 399      17.585  -4.433 -14.589  1.00 14.43           C
ATOM   3007  CD2 PHE A 399      19.694  -5.533 -14.913  1.00 12.25           C
ATOM   3008  CE1 PHE A 399      16.957  -5.666 -14.446  1.00 18.08           C
ATOM   3009  CE2 PHE A 399      19.076  -6.772 -14.773  1.00 16.93           C
ATOM   3010  CZ  PHE A 399      17.704  -6.841 -14.539  1.00 19.44           C
ATOM   3011  N   VAL A 400      19.001  -0.047 -16.441  1.00 16.62           N
ATOM   3012  CA  VAL A 400      19.318   1.372 -16.408  1.00 17.31           C
ATOM   3013  C   VAL A 400      18.461   1.994 -15.312  1.00 16.40           C
ATOM   3014  O   VAL A 400      17.450   1.430 -14.904  1.00 14.25           O
ATOM   3015  CB  VAL A 400      18.988   2.066 -17.750  1.00 16.21           C
ATOM   3016  CG1 VAL A 400      19.884   1.530 -18.856  1.00 19.23           C
ATOM   3017  CG2 VAL A 400      17.521   1.849 -18.098  1.00 17.32           C
ATOM   3018  N   PRO A 401      18.862   3.162 -14.810  1.00 17.43           N
ATOM   3019  CA  PRO A 401      18.032   3.754 -13.762  1.00 19.65           C
ATOM   3020  C   PRO A 401      16.712   4.282 -14.300  1.00 18.65           C
ATOM   3021  O   PRO A 401      16.605   4.651 -15.471  1.00 17.77           O
ATOM   3022  CB  PRO A 401      18.919   4.870 -13.206  1.00 22.69           C
ATOM   3023  CG  PRO A 401      19.768   5.252 -14.377  1.00 23.92           C
ATOM   3024  CD  PRO A 401      20.111   3.919 -14.996  1.00 20.27           C
ATOM   3025  N   ALA A 402      15.701   4.288 -13.442  1.00 18.02           N
ATOM   3026  CA  ALA A 402      14.397   4.816 -13.808  1.00 20.06           C
ATOM   3027  C   ALA A 402      14.458   6.266 -13.330  1.00 20.95           C
ATOM   3028  O   ALA A 402      15.455   6.949 -13.554  1.00 22.14           O
ATOM   3029  CB  ALA A 402      13.291   4.056 -13.085  1.00 19.42           C
ATOM   3030  N   ASP A 403      13.413   6.729 -12.658  1.00 21.94           N
ATOM   3031  CA  ASP A 403      13.388   8.098 -12.158  1.00 23.49           C
ATOM   3032  C   ASP A 403      14.546   8.347 -11.197  1.00 23.35           C
ATOM   3033  O   ASP A 403      14.830   7.528 -10.321  1.00 19.38           O
ATOM   3034  CB  ASP A 403      12.065   8.370 -11.441  1.00 29.18           C
ATOM   3035  CG  ASP A 403      10.897   8.516 -12.403  1.00 34.65           C
ATOM   3036  OD1 ASP A 403      10.873   7.816 -13.439  1.00 36.53           O
ATOM   3037  OD2 ASP A 403       9.992   9.326 -12.112  1.00 41.73           O
ATOM   3038  N   ALA A 404      15.212   9.483 -11.362  1.00 18.03           N
ATOM   3039  CA  ALA A 404      16.322   9.827 -10.490  1.00 18.77           C
ATOM   3040  C   ALA A 404      15.790  10.041  -9.080  1.00 21.12           C
ATOM   3041  O   ALA A 404      14.633  10.428  -8.893  1.00 18.47           O
ATOM   3042  CB  ALA A 404      17.014  11.096 -10.988  1.00 17.11           C
ATOM   3043  N   VAL A 405      16.632   9.763  -8.094  1.00 17.22           N
ATOM   3044  CA  VAL A 405      16.270   9.952  -6.696  1.00 21.07           C
ATOM   3045  C   VAL A 405      16.051  11.456  -6.516  1.00 20.11           C
ATOM   3046  O   VAL A 405      16.591  12.254  -7.283  1.00 19.71           O
ATOM   3047  CB  VAL A 405      17.422   9.468  -5.775  1.00 22.08           C
ATOM   3048  CG1 VAL A 405      17.096   9.743  -4.321  1.00 26.96           C
ATOM   3049  CG2 VAL A 405      17.659   7.974  -5.997  1.00 20.49           C
ATOM   3050  N   ALA A 406      15.257  11.843  -5.524  1.00 18.80           N
ATOM   3051  CA  ALA A 406      14.994  13.263  -5.283  1.00 19.93           C
ATOM   3052  C   ALA A 406      16.300  14.043  -5.136  1.00 20.01           C
ATOM   3053  O   ALA A 406      17.226  13.595  -4.455  1.00 16.88           O
ATOM   3054  CB  ALA A 406      14.141  13.435  -4.025  1.00 24.00           C
ATOM   3055  N   ASN A 407      16.368  15.202  -5.786  1.00 18.38           N
ATOM   3056  CA  ASN A 407      17.547  16.061  -5.731  1.00 18.58           C
ATOM   3057  C   ASN A 407      18.817  15.416  -6.290  1.00 20.84           C
ATOM   3058  O   ASN A 407      19.933  15.766  -5.891  1.00 20.10           O
ATOM   3059  CB  ASN A 407      17.778  16.522  -4.290  1.00 19.05           C
ATOM   3060  CG  ASN A 407      16.637  17.381  -3.769  1.00 24.05           C
ATOM   3061  OD1 ASN A 407      16.239  17.269  -2.608  1.00 25.17           O
ATOM   3062  ND2 ASN A 407      16.109  18.252  -4.627  1.00 17.07           N
ATOM   3063  N   GLN A 408      18.643  14.475  -7.215  1.00 17.95           N
ATOM   3064  CA  GLN A 408      19.770  13.802  -7.860  1.00 17.26           C
ATOM   3065  C   GLN A 408      19.549  13.832  -9.374  1.00 16.86           C
ATOM   3066  O   GLN A 408      18.408  13.890  -9.834  1.00 16.22           O
ATOM   3067  CB  GLN A 408      19.893  12.354  -7.372  1.00 16.95           C
ATOM   3068  CG  GLN A 408      20.118  12.223  -5.859  1.00 16.84           C
ATOM   3069  CD  GLN A 408      20.964  11.009  -5.483  1.00 19.14           C
ATOM   3070  OE1 GLN A 408      20.947   9.985  -6.171  1.00 17.42           O
ATOM   3071  NE2 GLN A 408      21.695  11.115  -4.371  1.00 15.72           N
ATOM   3072  N   HIS A 409      20.636  13.805 -10.139  1.00 15.57           N
ATOM   3073  CA  HIS A 409      20.565  13.846 -11.599  1.00 18.11           C
ATOM   3074  C   HIS A 409      21.449  12.762 -12.214  1.00 18.48           C
ATOM   3075  O   HIS A 409      22.497  12.418 -11.664  1.00 20.42           O
ATOM   3076  CB  HIS A 409      21.003  15.222 -12.109  1.00 15.15           C
ATOM   3077  CG  HIS A 409      20.308  16.359 -11.431  1.00 20.06           C
ATOM   3078  ND1 HIS A 409      20.541  16.695 -10.113  1.00 20.72           N
ATOM   3079  CD2 HIS A 409      19.361  17.218 -11.876  1.00 16.96           C
ATOM   3080  CE1 HIS A 409      19.764  17.709  -9.778  1.00 19.81           C
ATOM   3081  NE2 HIS A 409      19.038  18.044 -10.830  1.00 20.46           N
ATOM   3082  N   LEU A 410      21.029  12.243 -13.364  1.00 16.97           N
ATOM   3083  CA  LEU A 410      21.755  11.169 -14.034  1.00 17.56           C
ATOM   3084  C   LEU A 410      22.310  11.593 -15.395  1.00 19.86           C
ATOM   3085  O   LEU A 410      21.610  12.210 -16.200  1.00 17.69           O
ATOM   3086  CB  LEU A 410      20.819   9.972 -14.206  1.00 22.05           C
ATOM   3087  CG  LEU A 410      20.050   9.541 -12.946  1.00 23.43           C
ATOM   3088  CD1 LEU A 410      18.948   8.572 -13.319  1.00 27.09           C
ATOM   3089  CD2 LEU A 410      21.003   8.911 -11.941  1.00 26.01           C
ATOM   3090  N   ALA A 411      23.568  11.251 -15.659  1.00 17.66           N
ATOM   3091  CA  ALA A 411      24.187  11.623 -16.929  1.00 18.21           C
ATOM   3092  C   ALA A 411      25.225  10.618 -17.399  1.00 16.86           C
ATOM   3093  O   ALA A 411      25.865   9.946 -16.593  1.00 18.02           O
ATOM   3094  CB  ALA A 411      24.829  13.009 -16.808  1.00 15.37           C
ATOM   3095  N   GLY A 412      25.386  10.520 -18.713  1.00 17.54           N
ATOM   3096  CA  GLY A 412      26.375   9.612 -19.263  1.00 16.32           C
ATOM   3097  C   GLY A 412      25.882   8.211 -19.538  1.00 17.47           C
ATOM   3098  O   GLY A 412      24.674   7.955 -19.548  1.00 17.19           O
ATOM   3099  N   ALA A 413      26.833   7.305 -19.754  1.00 15.66           N
ATOM   3100  CA  ALA A 413      26.544   5.907 -20.057  1.00 17.48           C
ATOM   3101  C   ALA A 413      25.753   5.217 -18.956  1.00 19.63           C
ATOM   3102  O   ALA A 413      25.087   4.210 -19.198  1.00 18.20           O
ATOM   3103  CB  ALA A 413      27.846   5.154 -20.317  1.00 18.47           C
ATOM   3112  N   THR A 414      23.149   6.094 -17.789  1.00 19.89           N
ATOM   3113  CA  THR A 414      21.733   6.208 -18.141  1.00 19.01           C
ATOM   3114  C   THR A 414      21.323   5.183 -19.197  1.00 19.52           C
ATOM   3115  O   THR A 414      20.137   4.911 -19.390  1.00 20.77           O
ATOM   3116  CB  THR A 414      21.399   7.619 -18.695  1.00 21.47           C
ATOM   3117  OG1 THR A 414      21.995   7.783 -19.989  1.00 16.12           O
ATOM   3118  CG2 THR A 414      21.934   8.702 -17.756  1.00 20.53           C
ATOM   3119  N   GLY A 415      22.312   4.612 -19.877  1.00 21.22           N
ATOM   3120  CA  GLY A 415      22.031   3.642 -20.916  1.00 19.02           C
ATOM   3121  C   GLY A 415      22.394   4.189 -22.287  1.00 20.22           C
ATOM   3122  O   GLY A 415      22.455   3.440 -23.263  1.00 23.18           O
ATOM   3123  N   ARG A 416      22.620   5.497 -22.372  1.00 16.58           N
ATOM   3124  CA  ARG A 416      23.003   6.118 -23.641  1.00 20.70           C
ATOM   3125  C   ARG A 416      24.524   6.042 -23.684  1.00 21.34           C
ATOM   3126  O   ARG A 416      25.217   6.753 -22.953  1.00 19.58           O
ATOM   3127  CB  ARG A 416      22.517   7.566 -23.691  1.00 23.85           C
ATOM   3128  CG  ARG A 416      21.022   7.702 -23.418  1.00 29.48           C
ATOM   3129  CD  ARG A 416      20.543   9.130 -23.609  1.00 33.76           C
ATOM   3130  NE  ARG A 416      20.524   9.507 -25.017  1.00 40.07           N
ATOM   3131  CZ  ARG A 416      20.328  10.746 -25.457  1.00 42.10           C
ATOM   3132  NH1 ARG A 416      20.136  11.738 -24.595  1.00 37.95           N
ATOM   3133  NH2 ARG A 416      20.317  10.992 -26.761  1.00 43.54           N
ATOM   3134  N   LEU A 417      25.032   5.181 -24.557  1.00 21.76           N
ATOM   3135  CA  LEU A 417      26.465   4.916 -24.657  1.00 24.36           C
ATOM   3136  C   LEU A 417      27.368   5.742 -25.583  1.00 24.76           C
ATOM   3137  O   LEU A 417      28.499   5.336 -25.842  1.00 25.15           O
ATOM   3138  CB  LEU A 417      26.647   3.432 -24.991  1.00 24.32           C
ATOM   3139  CG  LEU A 417      25.727   2.475 -24.222  1.00 19.87           C
ATOM   3140  CD1 LEU A 417      26.006   1.045 -24.649  1.00 23.64           C
ATOM   3141  CD2 LEU A 417      25.948   2.634 -22.726  1.00 23.54           C
ATOM   3142  N   ASP A 418      26.906   6.887 -26.074  1.00 22.64           N
ATOM   3143  CA  ASP A 418      27.749   7.689 -26.963  1.00 21.59           C
ATOM   3144  C   ASP A 418      28.309   8.933 -26.279  1.00 20.71           C
ATOM   3145  O   ASP A 418      27.730   9.449 -25.324  1.00 19.32           O
ATOM   3146  CB  ASP A 418      26.971   8.099 -28.214  1.00 22.37           C
ATOM   3147  CG  ASP A 418      25.781   8.970 -27.893  1.00 24.86           C
ATOM   3148  OD1 ASP A 418      24.852   8.482 -27.212  1.00 25.48           O
ATOM   3149  OD2 ASP A 418      25.779  10.145 -28.315  1.00 29.00           O
ATOM   3150  N   THR A 419      29.442   9.413 -26.781  1.00 19.69           N
ATOM   3151  CA  THR A 419      30.102  10.583 -26.219  1.00 19.65           C
ATOM   3152  C   THR A 419      29.257  11.852 -26.302  1.00 19.08           C
ATOM   3153  O   THR A 419      29.246  12.660 -25.374  1.00 20.29           O
ATOM   3154  CB  THR A 419      31.454  10.834 -26.923  1.00 21.07           C
ATOM   3155  OG1 THR A 419      32.284   9.673 -26.786  1.00 21.30           O
ATOM   3156  CG2 THR A 419      32.166  12.033 -26.308  1.00 18.66           C
ATOM   3157  N   ALA A 420      28.550  12.023 -27.413  1.00 19.63           N
ATOM   3158  CA  ALA A 420      27.716  13.205 -27.618  1.00 21.30           C
ATOM   3159  C   ALA A 420      26.668  13.394 -26.525  1.00 20.39           C
ATOM   3160  O   ALA A 420      26.539  14.483 -25.960  1.00 19.11           O
ATOM   3161  CB  ALA A 420      27.031  13.131 -28.988  1.00 20.91           C
ATOM   3162  N   SER A 421      25.922  12.336 -26.228  1.00 18.22           N
ATOM   3163  CA  SER A 421      24.881  12.413 -25.211  1.00 20.25           C
ATOM   3164  C   SER A 421      25.478  12.525 -23.813  1.00 20.21           C
ATOM   3165  O   SER A 421      24.915  13.190 -22.947  1.00 22.00           O
ATOM   3166  CB  SER A 421      23.954  11.192 -25.291  1.00 22.25           C
ATOM   3167  OG  SER A 421      24.640  10.001 -24.951  1.00 25.09           O
ATOM   3168  N   ALA A 422      26.616  11.876 -23.590  1.00 18.89           N
ATOM   3169  CA  ALA A 422      27.262  11.947 -22.286  1.00 17.79           C
ATOM   3170  C   ALA A 422      27.561  13.422 -22.005  1.00 17.35           C
ATOM   3171  O   ALA A 422      27.354  13.920 -20.898  1.00 18.23           O
ATOM   3172  CB  ALA A 422      28.549  11.130 -22.290  1.00 15.67           C
ATOM   3173  N   LEU A 423      28.024  14.121 -23.032  1.00 18.36           N
ATOM   3174  CA  LEU A 423      28.354  15.534 -22.914  1.00 16.10           C
ATOM   3175  C   LEU A 423      27.113  16.412 -22.766  1.00 17.76           C
ATOM   3176  O   LEU A 423      27.087  17.321 -21.935  1.00 16.55           O
ATOM   3177  CB  LEU A 423      29.158  15.984 -24.135  1.00 18.45           C
ATOM   3178  CG  LEU A 423      30.559  15.389 -24.287  1.00 14.91           C
ATOM   3179  CD1 LEU A 423      31.129  15.762 -25.644  1.00 15.00           C
ATOM   3180  CD2 LEU A 423      31.454  15.896 -23.165  1.00 16.37           C
ATOM   3181  N   SER A 424      26.086  16.137 -23.565  1.00 17.49           N
ATOM   3182  CA  SER A 424      24.863  16.930 -23.512  1.00 19.96           C
ATOM   3183  C   SER A 424      24.091  16.712 -22.214  1.00 18.31           C
ATOM   3184  O   SER A 424      23.627  17.673 -21.604  1.00 17.57           O
ATOM   3185  CB  SER A 424      23.964  16.622 -24.717  1.00 21.69           C
ATOM   3186  OG  SER A 424      23.464  15.299 -24.663  1.00 30.89           O
ATOM   3187  N   THR A 425      23.956  15.458 -21.785  1.00 17.02           N
ATOM   3188  CA  THR A 425      23.240  15.168 -20.546  1.00 17.32           C
ATOM   3189  C   THR A 425      24.058  15.666 -19.357  1.00 16.21           C
ATOM   3190  O   THR A 425      23.508  16.115 -18.348  1.00 17.52           O
ATOM   3191  CB  THR A 425      22.976  13.653 -20.380  1.00 19.45           C
ATOM   3192  OG1 THR A 425      24.224  12.953 -20.270  1.00 21.59           O
ATOM   3193  CG2 THR A 425      22.204  13.119 -21.580  1.00 17.76           C
ATOM   3194  N   GLY A 426      25.376  15.594 -19.486  1.00 15.83           N
ATOM   3195  CA  GLY A 426      26.240  16.053 -18.418  1.00 16.41           C
ATOM   3196  C   GLY A 426      26.066  17.545 -18.221  1.00 17.72           C
ATOM   3197  O   GLY A 426      25.911  18.010 -17.095  1.00 18.77           O
ATOM   3198  N   ALA A 427      26.082  18.295 -19.322  1.00 16.96           N
ATOM   3199  CA  ALA A 427      25.929  19.747 -19.267  1.00 18.39           C
ATOM   3200  C   ALA A 427      24.557  20.121 -18.721  1.00 17.87           C
ATOM   3201  O   ALA A 427      24.436  20.994 -17.860  1.00 19.90           O
ATOM   3202  CB  ALA A 427      26.118  20.352 -20.660  1.00 17.18           C
ATOM   3203  N   ALA A 428      23.527  19.451 -19.228  1.00 19.46           N
ATOM   3204  CA  ALA A 428      22.157  19.702 -18.801  1.00 20.29           C
ATOM   3205  C   ALA A 428      21.969  19.453 -17.306  1.00 20.02           C
ATOM   3206  O   ALA A 428      21.468  20.318 -16.589  1.00 21.82           O
ATOM   3207  CB  ALA A 428      21.200  18.830 -19.597  1.00 22.29           C
ATOM   3208  N   THR A 429      22.374  18.279 -16.832  1.00 19.11           N
ATOM   3209  CA  THR A 429      22.220  17.958 -15.417  1.00 17.74           C
ATOM   3210  C   THR A 429      23.045  18.885 -14.522  1.00 18.89           C
ATOM   3211  O   THR A 429      22.616  19.233 -13.424  1.00 19.52           O
ATOM   3212  CB  THR A 429      22.600  16.489 -15.122  1.00 18.28           C
ATOM   3213  OG1 THR A 429      23.930  16.225 -15.593  1.00 21.08           O
ATOM   3214  CG2 THR A 429      21.614  15.541 -15.801  1.00 17.10           C
ATOM   3215  N   GLY A 430      24.222  19.290 -14.993  1.00 17.62           N
ATOM   3216  CA  GLY A 430      25.057  20.184 -14.207  1.00 17.33           C
ATOM   3217  C   GLY A 430      24.369  21.529 -14.015  1.00 21.29           C
ATOM   3218  O   GLY A 430      24.349  22.083 -12.915  1.00 18.69           O
ATOM   3219  N   ALA A 431      23.800  22.054 -15.095  1.00 20.18           N
ATOM   3220  CA  ALA A 431      23.091  23.327 -15.048  1.00 22.36           C
ATOM   3221  C   ALA A 431      21.831  23.192 -14.192  1.00 20.99           C
ATOM   3222  O   ALA A 431      21.520  24.067 -13.383  1.00 21.68           O
ATOM   3223  CB  ALA A 431      22.720  23.768 -16.460  1.00 22.87           C
ATOM   3224  N   ALA A 432      21.107  22.091 -14.372  1.00 19.99           N
ATOM   3225  CA  ALA A 432      19.889  21.856 -13.609  1.00 20.24           C
ATOM   3226  C   ALA A 432      20.192  21.729 -12.113  1.00 20.99           C
ATOM   3227  O   ALA A 432      19.472  22.280 -11.277  1.00 17.42           O
ATOM   3228  CB  ALA A 432      19.183  20.595 -14.119  1.00 20.53           C
ATOM   3229  N   ALA A 433      21.260  21.008 -11.774  1.00 20.46           N
ATOM   3230  CA  ALA A 433      21.636  20.831 -10.371  1.00 20.81           C
ATOM   3231  C   ALA A 433      21.995  22.168  -9.726  1.00 21.97           C
ATOM   3232  O   ALA A 433      21.514  22.495  -8.637  1.00 21.21           O
ATOM   3233  CB  ALA A 433      22.812  19.866 -10.257  1.00 22.96           C
ATOM   3234  N   ALA A 434      22.841  22.938 -10.405  1.00 20.16           N
ATOM   3235  CA  ALA A 434      23.267  24.233  -9.893  1.00 17.94           C
ATOM   3236  C   ALA A 434      22.087  25.186  -9.764  1.00 18.95           C
ATOM   3237  O   ALA A 434      22.016  25.968  -8.815  1.00 19.92           O
ATOM   3238  CB  ALA A 434      24.324  24.834 -10.806  1.00 18.17           C
ATOM   3239  N   THR A 435      21.159  25.117 -10.714  1.00 17.64           N
ATOM   3240  CA  THR A 435      19.985  25.987 -10.691  1.00 19.46           C
ATOM   3241  C   THR A 435      19.074  25.622  -9.523  1.00 18.95           C
ATOM   3242  O   THR A 435      18.546  26.499  -8.840  1.00 18.67           O
ATOM   3243  CB  THR A 435      19.191  25.893 -12.011  1.00 19.26           C
ATOM   3244  OG1 THR A 435      20.020  26.324 -13.098  1.00 20.88           O
ATOM   3245  CG2 THR A 435      17.951  26.773 -11.950  1.00 21.23           C
ATOM   3246  N   ALA A 436      18.898  24.326  -9.294  1.00 18.22           N
ATOM   3247  CA  ALA A 436      18.063  23.855  -8.194  1.00 18.84           C
ATOM   3248  C   ALA A 436      18.746  24.151  -6.857  1.00 18.17           C
ATOM   3249  O   ALA A 436      18.096  24.197  -5.817  1.00 20.12           O
ATOM   3250  CB  ALA A 436      17.807  22.356  -8.335  1.00 20.28           C
ATOM   3251  N   ALA A 437      20.058  24.355  -6.889  1.00 18.73           N
ATOM   3252  CA  ALA A 437      20.803  24.649  -5.670  1.00 22.63           C
ATOM   3253  C   ALA A 437      20.752  26.138  -5.334  1.00 24.27           C
ATOM   3254  O   ALA A 437      21.232  26.557  -4.281  1.00 25.22           O
ATOM   3255  CB  ALA A 437      22.248  24.200  -5.816  1.00 20.46           C
ATOM   3256  N   GLY A 438      20.172  26.934  -6.229  1.00 25.41           N
ATOM   3257  CA  GLY A 438      20.074  28.365  -5.989  1.00 24.66           C
ATOM   3258  C   GLY A 438      21.024  29.201  -6.827  1.00 25.64           C
ATOM   3259  O   GLY A 438      21.232  30.386  -6.556  1.00 22.59           O
ATOM   3260  N   PHE A 439      21.605  28.585  -7.849  1.00 24.31           N
ATOM   3261  CA  PHE A 439      22.534  29.277  -8.728  1.00 25.27           C
ATOM   3262  C   PHE A 439      22.118  29.056 -10.174  1.00 25.47           C
ATOM   3263  O   PHE A 439      22.708  28.248 -10.889  1.00 23.84           O
ATOM   3264  CB  PHE A 439      23.958  28.768  -8.485  1.00 27.53           C
ATOM   3265  CG  PHE A 439      24.471  29.059  -7.102  1.00 29.24           C
ATOM   3266  CD1 PHE A 439      25.256  30.181  -6.857  1.00 28.88           C
ATOM   3267  CD2 PHE A 439      24.117  28.242  -6.031  1.00 29.95           C
ATOM   3268  CE1 PHE A 439      25.685  30.485  -5.564  1.00 26.26           C
ATOM   3269  CE2 PHE A 439      24.540  28.539  -4.735  1.00 27.58           C
ATOM   3270  CZ  PHE A 439      25.322  29.662  -4.503  1.00 27.54           C
ATOM   3271  N   ALA A 440      21.083  29.781 -10.587  1.00 24.57           N
ATOM   3272  CA  ALA A 440      20.551  29.689 -11.940  1.00 26.20           C
ATOM   3273  C   ALA A 440      21.643  29.903 -12.978  1.00 26.46           C
ATOM   3274  O   ALA A 440      22.465  30.814 -12.858  1.00 26.55           O
ATOM   3275  CB  ALA A 440      19.443  30.716 -12.133  1.00 26.59           C
ATOM   3276  N   THR A 441      21.646  29.055 -13.998  1.00 25.76           N
ATOM   3277  CA  THR A 441      22.636  29.150 -15.062  1.00 27.55           C
ATOM   3278  C   THR A 441      22.122  28.396 -16.283  1.00 26.58           C
ATOM   3279  O   THR A 441      21.284  27.505 -16.155  1.00 23.80           O
ATOM   3280  CB  THR A 441      23.991  28.544 -14.614  1.00 30.08           C
ATOM   3281  OG1 THR A 441      24.954  28.679 -15.669  1.00 31.86           O
ATOM   3282  CG2 THR A 441      23.827  27.066 -14.256  1.00 28.17           C
ATOM   3283  N   VAL A 442      22.613  28.770 -17.462  1.00 25.42           N
ATOM   3284  CA  VAL A 442      22.210  28.124 -18.707  1.00 25.71           C
ATOM   3285  C   VAL A 442      23.347  27.227 -19.185  1.00 26.90           C
ATOM   3286  O   VAL A 442      24.514  27.615 -19.161  1.00 25.37           O
ATOM   3287  CB  VAL A 442      21.892  29.163 -19.803  1.00 29.11           C
ATOM   3288  CG1 VAL A 442      21.445  28.458 -21.075  1.00 27.56           C
ATOM   3289  CG2 VAL A 442      20.810  30.116 -19.312  1.00 31.67           C
ATOM   3290  N   ALA A 443      23.003  26.027 -19.628  1.00 26.36           N
ATOM   3291  CA  ALA A 443      24.012  25.077 -20.075  1.00 28.41           C
ATOM   3292  C   ALA A 443      24.678  25.377 -21.415  1.00 29.56           C
ATOM   3293  O   ALA A 443      24.011  25.686 -22.403  1.00 27.95           O
ATOM   3294  CB  ALA A 443      23.413  23.676 -20.116  1.00 27.55           C
ATOM   3295  N   ARG A 444      26.006  25.304 -21.421  1.00 29.43           N
ATOM   3296  CA  ARG A 444      26.796  25.466 -22.636  1.00 32.69           C
ATOM   3297  C   ARG A 444      27.147  24.004 -22.905  1.00 30.60           C
ATOM   3298  O   ARG A 444      27.890  23.388 -22.137  1.00 26.55           O
ATOM   3299  CB  ARG A 444      28.077  26.273 -22.383  1.00 38.28           C
ATOM   3300  CG  ARG A 444      27.920  27.796 -22.432  1.00 47.46           C
ATOM   3301  CD  ARG A 444      27.246  28.365 -21.189  1.00 54.18           C
ATOM   3302  NE  ARG A 444      27.174  29.825 -21.239  1.00 59.69           N
ATOM   3303  CZ  ARG A 444      26.630  30.585 -20.292  1.00 62.31           C
ATOM   3304  NH1 ARG A 444      26.103  30.029 -19.208  1.00 62.99           N
ATOM   3305  NH2 ARG A 444      26.613  31.906 -20.431  1.00 63.15           N
ATOM   3306  N   THR A 445      26.590  23.449 -23.976  1.00 27.24           N
ATOM   3307  CA  THR A 445      26.798  22.043 -24.320  1.00 26.71           C
ATOM   3308  C   THR A 445      28.018  21.755 -25.191  1.00 26.46           C
ATOM   3309  O   THR A 445      28.129  22.260 -26.308  1.00 26.27           O
ATOM   3310  CB  THR A 445      25.548  21.489 -25.032  1.00 26.77           C
ATOM   3311  OG1 THR A 445      24.400  21.704 -24.202  1.00 31.12           O
ATOM   3312  CG2 THR A 445      25.693  20.002 -25.312  1.00 25.71           C
ATOM   3313  N   PRO A 446      28.954  20.930 -24.686  1.00 26.01           N
ATOM   3314  CA  PRO A 446      30.153  20.597 -25.462  1.00 26.06           C
ATOM   3315  C   PRO A 446      29.724  19.810 -26.702  1.00 27.60           C
ATOM   3316  O   PRO A 446      28.881  18.914 -26.609  1.00 25.22           O
ATOM   3317  CB  PRO A 446      30.972  19.746 -24.493  1.00 23.48           C
ATOM   3318  CG  PRO A 446      30.530  20.234 -23.148  1.00 24.47           C
ATOM   3319  CD  PRO A 446      29.040  20.369 -23.329  1.00 24.43           C
ATOM   3320  N   GLN A 447      30.298  20.151 -27.853  1.00 24.29           N
ATOM   3321  CA  GLN A 447      29.955  19.489 -29.109  1.00 28.23           C
ATOM   3322  C   GLN A 447      30.867  18.330 -29.483  1.00 24.93           C
ATOM   3323  O   GLN A 447      32.074  18.377 -29.257  1.00 24.28           O
ATOM   3324  CB  GLN A 447      29.949  20.511 -30.249  1.00 31.03           C
ATOM   3325  CG  GLN A 447      28.746  21.444 -30.232  1.00 38.69           C
ATOM   3326  CD  GLN A 447      27.459  20.740 -30.626  1.00 39.93           C
ATOM   3327  OE1 GLN A 447      27.281  20.346 -31.779  1.00 46.72           O
ATOM   3328  NE2 GLN A 447      26.557  20.575 -29.667  1.00 40.80           N
ATOM   3329  N   ALA A 448      30.268  17.296 -30.066  1.00 26.37           N
ATOM   3330  CA  ALA A 448      30.983  16.103 -30.513  1.00 28.68           C
ATOM   3331  C   ALA A 448      30.166  15.441 -31.623  1.00 30.59           C
ATOM   3332  O   ALA A 448      28.948  15.616 -31.684  1.00 31.07           O
ATOM   3333  CB  ALA A 448      31.167  15.137 -29.350  1.00 25.54           C
ATOM   3334  N   LEU A 449      30.828  14.686 -32.496  1.00 33.97           N
ATOM   3335  CA  LEU A 449      30.133  14.007 -33.590  1.00 36.71           C
ATOM   3336  C   LEU A 449      29.091  13.029 -33.064  1.00 37.70           C
ATOM   3337  O   LEU A 449      29.326  12.338 -32.072  1.00 36.74           O
ATOM   3338  CB  LEU A 449      31.119  13.231 -34.466  1.00 41.22           C
ATOM   3339  CG  LEU A 449      32.100  13.988 -35.363  1.00 45.87           C
ATOM   3340  CD1 LEU A 449      33.153  14.689 -34.522  1.00 48.21           C
ATOM   3341  CD2 LEU A 449      32.758  13.000 -36.312  1.00 48.00           C
ATOM   3342  N   GLU A 450      27.941  12.966 -33.729  1.00 38.85           N
ATOM   3343  CA  GLU A 450      26.898  12.043 -33.304  1.00 41.45           C
ATOM   3344  C   GLU A 450      27.356  10.632 -33.667  1.00 40.57           C
ATOM   3345  O   GLU A 450      28.098  10.442 -34.632  1.00 37.40           O
ATOM   3346  CB  GLU A 450      25.564  12.359 -33.995  1.00 45.54           C
ATOM   3347  CG  GLU A 450      25.385  11.746 -35.379  1.00 52.12           C
ATOM   3348  CD  GLU A 450      23.993  11.987 -35.948  1.00 56.01           C
ATOM   3349  OE1 GLU A 450      23.002  11.696 -35.244  1.00 57.91           O
ATOM   3350  OE2 GLU A 450      23.889  12.462 -37.100  1.00 57.11           O
ATOM   3351  N   THR A 451      26.928   9.651 -32.880  1.00 39.47           N
ATOM   3352  CA  THR A 451      27.292   8.263 -33.122  1.00 40.22           C
ATOM   3353  C   THR A 451      26.124   7.520 -33.752  1.00 39.69           C
ATOM   3354  O   THR A 451      24.993   7.611 -33.275  1.00 39.94           O
ATOM   3355  CB  THR A 451      27.690   7.554 -31.809  1.00 40.15           C
ATOM   3356  OG1 THR A 451      28.959   8.051 -31.369  1.00 41.86           O
ATOM   3357  CG2 THR A 451      27.778   6.048 -32.010  1.00 42.24           C
ATOM   3358  N   ALA A 452      26.401   6.794 -34.830  1.00 38.38           N
ATOM   3359  CA  ALA A 452      25.368   6.031 -35.518  1.00 38.58           C
ATOM   3360  C   ALA A 452      24.779   5.025 -34.541  1.00 38.03           C
ATOM   3361  O   ALA A 452      25.515   4.331 -33.836  1.00 37.08           O
ATOM   3362  CB  ALA A 452      25.960   5.305 -36.728  1.00 33.25           C
ATOM   3363  N   LEU A 453      23.453   4.961 -34.486  1.00 38.23           N
ATOM   3364  CA  LEU A 453      22.782   4.028 -33.591  1.00 39.36           C
ATOM   3365  C   LEU A 453      23.172   2.604 -33.959  1.00 36.38           C
ATOM   3366  O   LEU A 453      23.157   2.230 -35.132  1.00 37.45           O
ATOM   3367  CB  LEU A 453      21.262   4.194 -33.682  1.00 40.76           C
ATOM   3368  CG  LEU A 453      20.586   4.775 -32.433  1.00 44.69           C
ATOM   3369  CD1 LEU A 453      21.178   6.138 -32.100  1.00 44.21           C
ATOM   3370  CD2 LEU A 453      19.088   4.886 -32.672  1.00 44.35           C
ATOM   3371  N   GLY A 454      23.531   1.818 -32.951  1.00 32.13           N
ATOM   3372  CA  GLY A 454      23.926   0.448 -33.198  1.00 28.72           C
ATOM   3373  C   GLY A 454      23.047  -0.537 -32.463  1.00 26.60           C
ATOM   3374  O   GLY A 454      22.456  -0.214 -31.436  1.00 27.36           O
ATOM   3375  N   GLU A 455      22.953  -1.743 -33.002  1.00 26.02           N
ATOM   3376  CA  GLU A 455      22.155  -2.790 -32.394  1.00 24.45           C
ATOM   3377  C   GLU A 455      23.034  -3.620 -31.467  1.00 21.60           C
ATOM   3378  O   GLU A 455      24.237  -3.737 -31.683  1.00 17.66           O
ATOM   3379  CB  GLU A 455      21.549  -3.680 -33.488  1.00 29.78           C
ATOM   3380  CG  GLU A 455      21.752  -5.176 -33.295  1.00 34.86           C
ATOM   3381  CD  GLU A 455      21.137  -5.994 -34.417  1.00 40.04           C
ATOM   3382  OE1 GLU A 455      19.892  -6.074 -34.485  1.00 45.16           O
ATOM   3383  OE2 GLU A 455      21.897  -6.548 -35.238  1.00 41.37           O
ATOM   3384  N   THR A 456      22.428  -4.179 -30.427  1.00 20.17           N
ATOM   3385  CA  THR A 456      23.151  -5.020 -29.485  1.00 20.49           C
ATOM   3386  C   THR A 456      22.365  -6.316 -29.348  1.00 20.95           C
ATOM   3387  O   THR A 456      21.154  -6.301 -29.112  1.00 19.98           O
ATOM   3388  CB  THR A 456      23.278  -4.358 -28.083  1.00 21.75           C
ATOM   3389  OG1 THR A 456      24.010  -3.130 -28.189  1.00 16.14           O
ATOM   3390  CG2 THR A 456      24.013  -5.291 -27.116  1.00 17.50           C
ATOM   3391  N   ARG A 457      23.045  -7.441 -29.525  1.00 19.90           N
ATOM   3392  CA  ARG A 457      22.372  -8.718 -29.392  1.00 19.29           C
ATOM   3393  C   ARG A 457      22.617  -9.276 -28.005  1.00 20.97           C
ATOM   3394  O   ARG A 457      23.756  -9.325 -27.537  1.00 21.49           O
ATOM   3395  CB  ARG A 457      22.876  -9.732 -30.418  1.00 19.44           C
ATOM   3396  CG  ARG A 457      22.141 -11.063 -30.316  1.00 17.37           C
ATOM   3397  CD  ARG A 457      22.634 -12.097 -31.316  1.00 20.47           C
ATOM   3398  NE  ARG A 457      21.896 -13.355 -31.190  1.00 18.81           N
ATOM   3399  CZ  ARG A 457      22.157 -14.453 -31.894  1.00 23.07           C
ATOM   3400  NH1 ARG A 457      23.141 -14.457 -32.782  1.00 22.96           N
ATOM   3401  NH2 ARG A 457      21.439 -15.552 -31.705  1.00 22.67           N
ATOM   3402  N   PRO A 458      21.545  -9.677 -27.312  1.00 20.11           N
ATOM   3403  CA  PRO A 458      21.752 -10.231 -25.977  1.00 20.40           C
ATOM   3404  C   PRO A 458      22.220 -11.674 -26.131  1.00 21.43           C
ATOM   3405  O   PRO A 458      21.597 -12.458 -26.844  1.00 19.92           O
ATOM   3406  CB  PRO A 458      20.368 -10.123 -25.342  1.00 22.56           C
ATOM   3407  CG  PRO A 458      19.448 -10.333 -26.513  1.00 22.59           C
ATOM   3408  CD  PRO A 458      20.109  -9.499 -27.600  1.00 22.49           C
ATOM   3409  N   VAL A 459      23.338 -12.002 -25.494  1.00 18.57           N
ATOM   3410  CA  VAL A 459      23.884 -13.353 -25.529  1.00 18.73           C
ATOM   3411  C   VAL A 459      24.146 -13.694 -24.068  1.00 19.58           C
ATOM   3412  O   VAL A 459      25.176 -13.317 -23.501  1.00 15.87           O
ATOM   3413  CB  VAL A 459      25.209 -13.426 -26.321  1.00 15.88           C
ATOM   3414  CG1 VAL A 459      25.760 -14.844 -26.275  1.00 19.15           C
ATOM   3415  CG2 VAL A 459      24.978 -13.003 -27.766  1.00 19.93           C
ATOM   3416  N   TRP A 460      23.198 -14.406 -23.466  1.00 18.16           N
ATOM   3417  CA  TRP A 460      23.276 -14.764 -22.056  1.00 19.32           C
ATOM   3418  C   TRP A 460      23.858 -16.141 -21.750  1.00 18.45           C
ATOM   3419  O   TRP A 460      24.371 -16.370 -20.650  1.00 16.35           O
ATOM   3420  CB  TRP A 460      21.881 -14.651 -21.436  1.00 21.07           C
ATOM   3421  CG  TRP A 460      21.257 -13.292 -21.625  1.00 23.93           C
ATOM   3422  CD1 TRP A 460      20.016 -13.023 -22.124  1.00 25.52           C
ATOM   3423  CD2 TRP A 460      21.850 -12.022 -21.319  1.00 26.51           C
ATOM   3424  NE1 TRP A 460      19.799 -11.664 -22.149  1.00 25.35           N
ATOM   3425  CE2 TRP A 460      20.907 -11.029 -21.662  1.00 25.78           C
ATOM   3426  CE3 TRP A 460      23.086 -11.631 -20.786  1.00 28.79           C
ATOM   3427  CZ2 TRP A 460      21.164  -9.663 -21.493  1.00 28.86           C
ATOM   3428  CZ3 TRP A 460      23.341 -10.268 -20.620  1.00 30.86           C
ATOM   3429  CH2 TRP A 460      22.381  -9.303 -20.973  1.00 29.11           C
ATOM   3430  N   LEU A 461      23.783 -17.060 -22.706  1.00 14.57           N
ATOM   3431  CA  LEU A 461      24.308 -18.396 -22.461  1.00 18.43           C
ATOM   3432  C   LEU A 461      24.603 -19.136 -23.754  1.00 17.73           C
ATOM   3433  O   LEU A 461      23.696 -19.673 -24.395  1.00 20.13           O
ATOM   3434  CB  LEU A 461      23.307 -19.193 -21.613  1.00 14.63           C
ATOM   3435  CG  LEU A 461      23.835 -20.378 -20.792  1.00 22.57           C
ATOM   3436  CD1 LEU A 461      22.706 -20.926 -19.916  1.00 16.95           C
ATOM   3437  CD2 LEU A 461      24.382 -21.458 -21.703  1.00 17.64           C
ATOM   3438  N   VAL A 462      25.874 -19.158 -24.139  1.00 17.55           N
ATOM   3439  CA  VAL A 462      26.275 -19.852 -25.354  1.00 19.87           C
ATOM   3440  C   VAL A 462      26.259 -21.346 -25.052  1.00 18.70           C
ATOM   3441  O   VAL A 462      26.929 -21.807 -24.128  1.00 17.37           O
ATOM   3442  CB  VAL A 462      27.697 -19.449 -25.803  1.00 19.33           C
ATOM   3443  CG1 VAL A 462      28.064 -20.192 -27.088  1.00 19.75           C
ATOM   3444  CG2 VAL A 462      27.775 -17.940 -26.014  1.00 16.23           C
ATOM   3445  N   PRO A 463      25.488 -22.122 -25.826  1.00 20.15           N
ATOM   3446  CA  PRO A 463      25.407 -23.571 -25.610  1.00 21.62           C
ATOM   3447  C   PRO A 463      26.756 -24.255 -25.787  1.00 23.14           C
ATOM   3448  O   PRO A 463      27.658 -23.714 -26.430  1.00 23.06           O
ATOM   3449  CB  PRO A 463      24.406 -24.027 -26.674  1.00 22.28           C
ATOM   3450  CG  PRO A 463      23.553 -22.815 -26.886  1.00 21.53           C
ATOM   3451  CD  PRO A 463      24.570 -21.703 -26.898  1.00 19.45           C
ATOM   3452  N   SER A 464      26.889 -25.442 -25.206  1.00 21.38           N
ATOM   3453  CA  SER A 464      28.112 -26.219 -25.340  1.00 24.61           C
ATOM   3454  C   SER A 464      27.961 -27.040 -26.615  1.00 25.55           C
ATOM   3455  O   SER A 464      26.862 -27.487 -26.932  1.00 23.75           O
ATOM   3456  CB  SER A 464      28.279 -27.169 -24.151  1.00 24.15           C
ATOM   3457  OG  SER A 464      29.377 -28.044 -24.353  1.00 25.86           O
ATOM   3458  N   VAL A 465      29.048 -27.232 -27.353  1.00 27.05           N
ATOM   3459  CA  VAL A 465      28.969 -28.029 -28.571  1.00 30.86           C
ATOM   3460  C   VAL A 465      28.924 -29.505 -28.172  1.00 32.74           C
ATOM   3461  O   VAL A 465      28.543 -30.361 -28.969  1.00 34.99           O
ATOM   3462  CB  VAL A 465      30.194 -27.799 -29.496  1.00 30.46           C
ATOM   3463  CG1 VAL A 465      30.476 -26.311 -29.636  1.00 31.39           C
ATOM   3464  CG2 VAL A 465      31.400 -28.523 -28.956  1.00 34.20           C
ATOM   3465  N   SER A 466      29.307 -29.790 -26.928  1.00 33.63           N
ATOM   3466  CA  SER A 466      29.327 -31.163 -26.415  1.00 34.72           C
ATOM   3467  C   SER A 466      27.947 -31.716 -26.078  1.00 34.59           C
ATOM   3468  O   SER A 466      27.770 -32.932 -25.961  1.00 35.18           O
ATOM   3469  CB  SER A 466      30.218 -31.254 -25.174  1.00 33.17           C
ATOM   3470  OG  SER A 466      31.561 -30.913 -25.478  1.00 38.11           O
ATOM   3471  N   GLY A 467      26.972 -30.829 -25.916  1.00 32.38           N
ATOM   3472  CA  GLY A 467      25.629 -31.274 -25.593  1.00 33.32           C
ATOM   3473  C   GLY A 467      24.889 -30.340 -24.655  1.00 34.89           C
ATOM   3474  O   GLY A 467      25.381 -29.261 -24.318  1.00 30.06           O
ATOM   3475  N   ASP A 468      23.705 -30.757 -24.220  1.00 35.14           N
ATOM   3476  CA  ASP A 468      22.903 -29.932 -23.328  1.00 38.87           C
ATOM   3477  C   ASP A 468      22.796 -30.429 -21.893  1.00 36.62           C
ATOM   3478  O   ASP A 468      21.937 -29.972 -21.141  1.00 39.36           O
ATOM   3479  CB  ASP A 468      21.505 -29.745 -23.912  1.00 44.65           C
ATOM   3480  CG  ASP A 468      21.327 -28.385 -24.553  1.00 51.92           C
ATOM   3481  OD1 ASP A 468      20.584 -27.554 -23.987  1.00 55.07           O
ATOM   3482  OD2 ASP A 468      21.939 -28.142 -25.615  1.00 55.96           O
ATOM   3483  N   ASP A 469      23.658 -31.361 -21.507  1.00 34.97           N
ATOM   3484  CA  ASP A 469      23.631 -31.858 -20.139  1.00 31.81           C
ATOM   3485  C   ASP A 469      24.409 -30.873 -19.272  1.00 30.56           C
ATOM   3486  O   ASP A 469      25.301 -30.174 -19.762  1.00 25.29           O
ATOM   3487  CB  ASP A 469      24.256 -33.253 -20.048  1.00 34.10           C
ATOM   3488  CG  ASP A 469      23.468 -34.298 -20.822  1.00 39.85           C
ATOM   3489  OD1 ASP A 469      22.224 -34.327 -20.691  1.00 41.10           O
ATOM   3490  OD2 ASP A 469      24.092 -35.096 -21.555  1.00 38.68           O
ATOM   3491  N   ALA A 470      24.059 -30.815 -17.990  1.00 26.04           N
ATOM   3492  CA  ALA A 470      24.710 -29.914 -17.049  1.00 21.83           C
ATOM   3493  C   ALA A 470      26.221 -30.088 -17.020  1.00 24.46           C
ATOM   3494  O   ALA A 470      26.959 -29.110 -16.882  1.00 23.94           O
ATOM   3495  CB  ALA A 470      24.139 -30.125 -15.647  1.00 23.83           C
ATOM   3496  N   VAL A 471      26.684 -31.329 -17.157  1.00 22.81           N
ATOM   3497  CA  VAL A 471      28.116 -31.617 -17.121  1.00 20.76           C
ATOM   3498  C   VAL A 471      28.909 -30.810 -18.145  1.00 20.26           C
ATOM   3499  O   VAL A 471      30.069 -30.467 -17.918  1.00 19.61           O
ATOM   3500  CB  VAL A 471      28.393 -33.121 -17.367  1.00 23.67           C
ATOM   3501  CG1 VAL A 471      27.962 -33.508 -18.772  1.00 20.82           C
ATOM   3502  CG2 VAL A 471      29.874 -33.424 -17.159  1.00 22.64           C
ATOM   3503  N   ASN A 472      28.274 -30.505 -19.269  1.00 17.76           N
ATOM   3504  CA  ASN A 472      28.919 -29.756 -20.337  1.00 20.04           C
ATOM   3505  C   ASN A 472      29.037 -28.261 -20.048  1.00 21.26           C
ATOM   3506  O   ASN A 472      29.573 -27.507 -20.861  1.00 20.15           O
ATOM   3507  CB  ASN A 472      28.144 -29.974 -21.637  1.00 18.43           C
ATOM   3508  CG  ASN A 472      28.090 -31.436 -22.034  1.00 24.11           C
ATOM   3509  OD1 ASN A 472      27.024 -31.976 -22.337  1.00 24.63           O
ATOM   3510  ND2 ASN A 472      29.247 -32.084 -22.035  1.00 22.89           N
ATOM   3511  N   TYR A 473      28.555 -27.839 -18.884  1.00 19.74           N
ATOM   3512  CA  TYR A 473      28.589 -26.428 -18.517  1.00 18.42           C
ATOM   3513  C   TYR A 473      29.433 -26.129 -17.286  1.00 18.59           C
ATOM   3514  O   TYR A 473      29.260 -25.092 -16.649  1.00 16.96           O
ATOM   3515  CB  TYR A 473      27.154 -25.931 -18.319  1.00 16.65           C
ATOM   3516  CG  TYR A 473      26.382 -25.934 -19.617  1.00 20.56           C
ATOM   3517  CD1 TYR A 473      26.408 -24.828 -20.463  1.00 19.01           C
ATOM   3518  CD2 TYR A 473      25.721 -27.083 -20.054  1.00 19.02           C
ATOM   3519  CE1 TYR A 473      25.806 -24.866 -21.719  1.00 18.69           C
ATOM   3520  CE2 TYR A 473      25.115 -27.133 -21.310  1.00 20.00           C
ATOM   3521  CZ  TYR A 473      25.163 -26.022 -22.137  1.00 20.94           C
ATOM   3522  OH  TYR A 473      24.592 -26.068 -23.392  1.00 20.86           O
ATOM   3523  N   LYS A 474      30.361 -27.026 -16.968  1.00 16.06           N
ATOM   3524  CA  LYS A 474      31.221 -26.841 -15.807  1.00 20.14           C
ATOM   3525  C   LYS A 474      32.351 -25.837 -16.031  1.00 18.39           C
ATOM   3526  O   LYS A 474      33.068 -25.483 -15.094  1.00 17.87           O
ATOM   3527  CB  LYS A 474      31.789 -28.190 -15.361  1.00 20.92           C
ATOM   3528  CG  LYS A 474      30.762 -29.053 -14.644  1.00 21.15           C
ATOM   3529  CD  LYS A 474      31.297 -30.438 -14.358  1.00 27.16           C
ATOM   3530  CE  LYS A 474      30.319 -31.228 -13.501  1.00 28.69           C
ATOM   3531  NZ  LYS A 474      30.152 -30.586 -12.172  1.00 34.43           N
ATOM   3532  N   PHE A 475      32.505 -25.373 -17.266  1.00 18.07           N
ATOM   3533  CA  PHE A 475      33.545 -24.400 -17.574  1.00 17.55           C
ATOM   3534  C   PHE A 475      32.978 -23.101 -18.152  1.00 15.67           C
ATOM   3535  O   PHE A 475      33.720 -22.270 -18.672  1.00 14.18           O
ATOM   3536  CB  PHE A 475      34.580 -25.019 -18.517  1.00 18.74           C
ATOM   3537  CG  PHE A 475      35.323 -26.177 -17.909  1.00 24.26           C
ATOM   3538  CD1 PHE A 475      36.115 -25.993 -16.779  1.00 24.10           C
ATOM   3539  CD2 PHE A 475      35.201 -27.456 -18.442  1.00 26.14           C
ATOM   3540  CE1 PHE A 475      36.778 -27.069 -16.186  1.00 27.93           C
ATOM   3541  CE2 PHE A 475      35.857 -28.539 -17.859  1.00 28.55           C
ATOM   3542  CZ  PHE A 475      36.647 -28.345 -16.727  1.00 25.59           C
ATOM   3543  N   HIS A 476      31.655 -22.950 -18.067  1.00 14.56           N
ATOM   3544  CA  HIS A 476      30.963 -21.736 -18.513  1.00 14.32           C
ATOM   3545  C   HIS A 476      30.960 -20.838 -17.279  1.00 14.27           C
ATOM   3546  O   HIS A 476      30.013 -20.860 -16.492  1.00 15.37           O
ATOM   3547  CB  HIS A 476      29.503 -22.024 -18.885  1.00 14.28           C
ATOM   3548  CG  HIS A 476      29.310 -22.548 -20.272  1.00 16.92           C
ATOM   3549  ND1 HIS A 476      29.877 -23.725 -20.711  1.00 18.20           N
ATOM   3550  CD2 HIS A 476      28.583 -22.070 -21.309  1.00 14.66           C
ATOM   3551  CE1 HIS A 476      29.507 -23.949 -21.960  1.00 15.65           C
ATOM   3552  NE2 HIS A 476      28.721 -22.960 -22.346  1.00 14.73           N
ATOM   3553  N   PHE A 477      32.012 -20.056 -17.101  1.00 15.30           N
ATOM   3554  CA  PHE A 477      32.101 -19.199 -15.932  1.00 14.00           C
ATOM   3555  C   PHE A 477      31.178 -17.989 -15.934  1.00 14.41           C
ATOM   3556  O   PHE A 477      31.070 -17.263 -16.927  1.00 11.89           O
ATOM   3557  CB  PHE A 477      33.557 -18.791 -15.719  1.00 14.42           C
ATOM   3558  CG  PHE A 477      34.416 -19.925 -15.243  1.00 16.00           C
ATOM   3559  CD1 PHE A 477      34.417 -20.291 -13.897  1.00 17.32           C
ATOM   3560  CD2 PHE A 477      35.149 -20.688 -16.146  1.00 15.67           C
ATOM   3561  CE1 PHE A 477      35.129 -21.404 -13.458  1.00 12.39           C
ATOM   3562  CE2 PHE A 477      35.865 -21.806 -15.718  1.00 13.80           C
ATOM   3563  CZ  PHE A 477      35.853 -22.162 -14.370  1.00 15.38           C
ATOM   3564  N   VAL A 478      30.505 -17.802 -14.801  1.00 12.09           N
ATOM   3565  CA  VAL A 478      29.572 -16.706 -14.597  1.00 13.55           C
ATOM   3566  C   VAL A 478      30.212 -15.682 -13.673  1.00 15.14           C
ATOM   3567  O   VAL A 478      30.127 -14.483 -13.917  1.00 16.81           O
ATOM   3568  CB  VAL A 478      28.257 -17.197 -13.960  1.00 15.90           C
ATOM   3569  CG1 VAL A 478      27.304 -16.027 -13.779  1.00 12.78           C
ATOM   3570  CG2 VAL A 478      27.616 -18.262 -14.844  1.00 16.47           C
ATOM   3571  N   ASP A 479      30.838 -16.164 -12.603  1.00 14.04           N
ATOM   3572  CA  ASP A 479      31.536 -15.295 -11.660  1.00 14.99           C
ATOM   3573  C   ASP A 479      32.957 -15.844 -11.529  1.00 13.88           C
ATOM   3574  O   ASP A 479      33.195 -16.832 -10.829  1.00 16.11           O
ATOM   3575  CB  ASP A 479      30.848 -15.281 -10.290  1.00 13.61           C
ATOM   3576  CG  ASP A 479      31.460 -14.251  -9.343  1.00 15.79           C
ATOM   3577  OD1 ASP A 479      32.695 -14.272  -9.160  1.00 13.22           O
ATOM   3578  OD2 ASP A 479      30.711 -13.421  -8.779  1.00 13.21           O
ATOM   3579  N   LEU A 480      33.891 -15.193 -12.215  1.00 14.24           N
ATOM   3580  CA  LEU A 480      35.290 -15.603 -12.228  1.00 14.25           C
ATOM   3581  C   LEU A 480      35.973 -15.734 -10.870  1.00 13.92           C
ATOM   3582  O   LEU A 480      36.547 -16.779 -10.566  1.00 12.88           O
ATOM   3583  CB  LEU A 480      36.098 -14.650 -13.115  1.00 15.22           C
ATOM   3584  CG  LEU A 480      35.733 -14.687 -14.603  1.00 16.74           C
ATOM   3585  CD1 LEU A 480      36.371 -13.503 -15.324  1.00 17.15           C
ATOM   3586  CD2 LEU A 480      36.190 -16.009 -15.206  1.00 13.59           C
ATOM   3587  N   GLN A 481      35.920 -14.689 -10.048  1.00 15.67           N
ATOM   3588  CA  GLN A 481      36.579 -14.751  -8.746  1.00 14.58           C
ATOM   3589  C   GLN A 481      36.041 -15.859  -7.841  1.00 16.22           C
ATOM   3590  O   GLN A 481      36.799 -16.449  -7.064  1.00 14.40           O
ATOM   3591  CB  GLN A 481      36.476 -13.406  -8.018  1.00 16.32           C
ATOM   3592  CG  GLN A 481      37.420 -13.300  -6.826  1.00 15.39           C
ATOM   3593  CD  GLN A 481      37.493 -11.896  -6.260  1.00 19.07           C
ATOM   3594  OE1 GLN A 481      37.679 -10.928  -7.002  1.00 18.46           O
ATOM   3595  NE2 GLN A 481      37.364 -11.776  -4.942  1.00 15.24           N
ATOM   3596  N   ARG A 482      34.740 -16.130  -7.934  1.00 16.02           N
ATOM   3597  CA  ARG A 482      34.104 -17.167  -7.113  1.00 17.49           C
ATOM   3598  C   ARG A 482      34.182 -18.557  -7.749  1.00 16.43           C
ATOM   3599  O   ARG A 482      33.822 -19.552  -7.118  1.00 15.96           O
ATOM   3600  CB  ARG A 482      32.624 -16.826  -6.863  1.00 15.67           C
ATOM   3601  CG  ARG A 482      32.370 -15.578  -6.030  1.00 11.50           C
ATOM   3602  CD  ARG A 482      32.961 -15.714  -4.643  1.00 10.30           C
ATOM   3603  NE  ARG A 482      32.438 -16.881  -3.944  1.00 10.30           N
ATOM   3604  CZ  ARG A 482      33.103 -17.549  -3.006  1.00 11.99           C
ATOM   3605  NH1 ARG A 482      34.322 -17.163  -2.649  1.00 15.12           N
ATOM   3606  NH2 ARG A 482      32.562 -18.617  -2.444  1.00 13.97           N
ATOM   3607  N   ASP A 483      34.648 -18.620  -8.992  1.00 18.48           N
ATOM   3608  CA  ASP A 483      34.750 -19.888  -9.719  1.00 20.00           C
ATOM   3609  C   ASP A 483      33.386 -20.546  -9.905  1.00 21.12           C
ATOM   3610  O   ASP A 483      33.267 -21.775  -9.863  1.00 22.58           O
ATOM   3611  CB  ASP A 483      35.686 -20.866  -8.992  1.00 18.18           C
ATOM   3612  CG  ASP A 483      37.128 -20.764  -9.467  1.00 21.23           C
ATOM   3613  OD1 ASP A 483      37.348 -20.300 -10.605  1.00 18.86           O
ATOM   3614  OD2 ASP A 483      38.040 -21.164  -8.714  1.00 21.16           O
ATOM   3615  N   GLN A 484      32.355 -19.734 -10.116  1.00 17.50           N
ATOM   3616  CA  GLN A 484      31.012 -20.272 -10.299  1.00 16.96           C
ATOM   3617  C   GLN A 484      30.640 -20.307 -11.775  1.00 18.39           C
ATOM   3618  O   GLN A 484      30.890 -19.356 -12.520  1.00 16.65           O
ATOM   3619  CB  GLN A 484      30.005 -19.447  -9.502  1.00 15.49           C
ATOM   3620  CG  GLN A 484      30.264 -19.493  -8.000  1.00 14.58           C
ATOM   3621  CD  GLN A 484      30.190 -20.907  -7.444  1.00 18.69           C
ATOM   3622  OE1 GLN A 484      29.184 -21.595  -7.606  1.00 18.70           O
ATOM   3623  NE2 GLN A 484      31.256 -21.343  -6.780  1.00 18.98           N
ATOM   3624  N   THR A 485      30.025 -21.411 -12.181  1.00 17.70           N
ATOM   3625  CA  THR A 485      29.652 -21.627 -13.569  1.00 16.76           C
ATOM   3626  C   THR A 485      28.158 -21.844 -13.775  1.00 15.55           C
ATOM   3627  O   THR A 485      27.388 -21.898 -12.817  1.00 13.05           O
ATOM   3628  CB  THR A 485      30.378 -22.860 -14.099  1.00 17.04           C
ATOM   3629  OG1 THR A 485      29.859 -24.025 -13.443  1.00 17.40           O
ATOM   3630  CG2 THR A 485      31.869 -22.766 -13.788  1.00 15.37           C
ATOM   3631  N   VAL A 486      27.765 -21.977 -15.040  1.00 15.23           N
ATOM   3632  CA  VAL A 486      26.377 -22.227 -15.400  1.00 14.80           C
ATOM   3633  C   VAL A 486      25.945 -23.513 -14.696  1.00 17.71           C
ATOM   3634  O   VAL A 486      24.828 -23.613 -14.182  1.00 16.77           O
ATOM   3635  CB  VAL A 486      26.226 -22.386 -16.931  1.00 14.38           C
ATOM   3636  CG1 VAL A 486      24.817 -22.830 -17.285  1.00 12.28           C
ATOM   3637  CG2 VAL A 486      26.536 -21.060 -17.615  1.00 13.88           C
ATOM   3638  N   ALA A 487      26.847 -24.490 -14.663  1.00 18.09           N
ATOM   3639  CA  ALA A 487      26.571 -25.762 -14.006  1.00 20.87           C
ATOM   3640  C   ALA A 487      26.191 -25.516 -12.549  1.00 19.60           C
ATOM   3641  O   ALA A 487      25.330 -26.207 -12.003  1.00 17.67           O
ATOM   3642  CB  ALA A 487      27.797 -26.678 -14.085  1.00 21.25           C
ATOM   3643  N   ASP A 488      26.833 -24.533 -11.918  1.00 16.38           N
ATOM   3644  CA  ASP A 488      26.526 -24.214 -10.526  1.00 16.05           C
ATOM   3645  C   ASP A 488      25.138 -23.586 -10.435  1.00 16.07           C
ATOM   3646  O   ASP A 488      24.388 -23.859  -9.502  1.00 15.53           O
ATOM   3647  CB  ASP A 488      27.570 -23.256  -9.939  1.00 15.53           C
ATOM   3648  CG  ASP A 488      28.956 -23.884  -9.840  1.00 19.36           C
ATOM   3649  OD1 ASP A 488      29.088 -24.946  -9.195  1.00 21.31           O
ATOM   3650  OD2 ASP A 488      29.914 -23.313 -10.403  1.00 13.85           O
ATOM   3651  N   VAL A 489      24.791 -22.749 -11.408  1.00 13.93           N
ATOM   3652  CA  VAL A 489      23.475 -22.119 -11.405  1.00 15.60           C
ATOM   3653  C   VAL A 489      22.398 -23.182 -11.626  1.00 16.86           C
ATOM   3654  O   VAL A 489      21.317 -23.114 -11.041  1.00 17.07           O
ATOM   3655  CB  VAL A 489      23.364 -21.031 -12.501  1.00 13.22           C
ATOM   3656  CG1 VAL A 489      21.949 -20.469 -12.535  1.00 14.31           C
ATOM   3657  CG2 VAL A 489      24.369 -19.907 -12.214  1.00 13.21           C
ATOM   3658  N   LEU A 490      22.703 -24.170 -12.463  1.00 17.66           N
ATOM   3659  CA  LEU A 490      21.760 -25.245 -12.740  1.00 15.72           C
ATOM   3660  C   LEU A 490      21.484 -26.099 -11.510  1.00 17.73           C
ATOM   3661  O   LEU A 490      20.356 -26.552 -11.307  1.00 17.52           O
ATOM   3662  CB  LEU A 490      22.284 -26.133 -13.867  1.00 17.41           C
ATOM   3663  CG  LEU A 490      22.283 -25.460 -15.240  1.00 18.28           C
ATOM   3664  CD1 LEU A 490      22.926 -26.372 -16.267  1.00 19.58           C
ATOM   3665  CD2 LEU A 490      20.849 -25.127 -15.631  1.00 19.48           C
ATOM   3666  N   ARG A 491      22.505 -26.327 -10.689  1.00 15.56           N
ATOM   3667  CA  ARG A 491      22.313 -27.134  -9.494  1.00 16.29           C
ATOM   3668  C   ARG A 491      21.361 -26.397  -8.561  1.00 18.27           C
ATOM   3669  O   ARG A 491      20.526 -27.016  -7.898  1.00 17.18           O
ATOM   3670  CB  ARG A 491      23.647 -27.397  -8.784  1.00 16.49           C
ATOM   3671  CG  ARG A 491      23.552 -28.423  -7.653  1.00 13.57           C
ATOM   3672  CD  ARG A 491      24.796 -28.385  -6.775  1.00 17.27           C
ATOM   3673  NE  ARG A 491      24.802 -29.411  -5.730  1.00 18.20           N
ATOM   3674  CZ  ARG A 491      25.157 -30.681  -5.916  1.00 19.11           C
ATOM   3675  NH1 ARG A 491      25.539 -31.105  -7.117  1.00 18.68           N
ATOM   3676  NH2 ARG A 491      25.145 -31.528  -4.892  1.00 16.18           N
ATOM   3677  N   ALA A 492      21.485 -25.071  -8.517  1.00 16.67           N
ATOM   3678  CA  ALA A 492      20.620 -24.257  -7.669  1.00 18.30           C
ATOM   3679  C   ALA A 492      19.171 -24.271  -8.166  1.00 18.74           C
ATOM   3680  O   ALA A 492      18.247 -24.478  -7.381  1.00 19.17           O
ATOM   3681  CB  ALA A 492      21.140 -22.818  -7.605  1.00 17.29           C
ATOM   3682  N   THR A 493      18.963 -24.050  -9.462  1.00 18.50           N
ATOM   3683  CA  THR A 493      17.601 -24.051  -9.988  1.00 19.10           C
ATOM   3684  C   THR A 493      17.020 -25.453  -9.865  1.00 18.18           C
ATOM   3685  O   THR A 493      15.844 -25.620  -9.554  1.00 19.90           O
ATOM   3686  CB  THR A 493      17.534 -23.579 -11.469  1.00 19.13           C
ATOM   3687  OG1 THR A 493      18.465 -24.319 -12.267  1.00 17.60           O
ATOM   3688  CG2 THR A 493      17.848 -22.092 -11.566  1.00 20.05           C
ATOM   3689  N   GLY A 494      17.855 -26.459 -10.093  1.00 15.45           N
ATOM   3690  CA  GLY A 494      17.397 -27.829  -9.973  1.00 15.43           C
ATOM   3691  C   GLY A 494      16.933 -28.141  -8.559  1.00 18.43           C
ATOM   3692  O   GLY A 494      16.047 -28.973  -8.364  1.00 20.55           O
ATOM   3693  N   ALA A 495      17.527 -27.473  -7.570  1.00 16.77           N
ATOM   3694  CA  ALA A 495      17.161 -27.687  -6.168  1.00 14.29           C
ATOM   3695  C   ALA A 495      15.780 -27.122  -5.864  1.00 15.86           C
ATOM   3696  O   ALA A 495      15.224 -27.366  -4.791  1.00 15.57           O
ATOM   3697  CB  ALA A 495      18.197 -27.047  -5.244  1.00 14.19           C
ATOM   3698  N   GLY A 496      15.234 -26.361  -6.810  1.00 16.54           N
ATOM   3699  CA  GLY A 496      13.915 -25.781  -6.629  1.00 16.62           C
ATOM   3700  C   GLY A 496      13.920 -24.277  -6.422  1.00 20.08           C
ATOM   3701  O   GLY A 496      12.883 -23.681  -6.146  1.00 18.36           O
ATOM   3710  N   LYS A 497      14.396 -20.272  -7.558  1.00 18.85           N
ATOM   3711  CA  LYS A 497      14.118 -19.438  -8.719  1.00 21.41           C
ATOM   3712  C   LYS A 497      14.529 -17.987  -8.499  1.00 19.56           C
ATOM   3713  O   LYS A 497      14.891 -17.293  -9.446  1.00 18.71           O
ATOM   3714  CB  LYS A 497      12.632 -19.518  -9.068  1.00 25.09           C
ATOM   3715  CG  LYS A 497      12.207 -20.905  -9.528  1.00 27.31           C
ATOM   3716  CD  LYS A 497      10.737 -20.958  -9.869  1.00 37.06           C
ATOM   3717  CE  LYS A 497      10.374 -22.279 -10.537  1.00 39.30           C
ATOM   3718  NZ  LYS A 497      10.965 -22.397 -11.903  1.00 43.67           N
ATOM   3719  N   SER A 498      14.484 -17.534  -7.250  1.00 19.13           N
ATOM   3720  CA  SER A 498      14.856 -16.157  -6.924  1.00 18.93           C
ATOM   3721  C   SER A 498      16.346 -15.907  -7.124  1.00 17.98           C
ATOM   3722  O   SER A 498      17.175 -16.749  -6.782  1.00 17.47           O
ATOM   3723  CB  SER A 498      14.489 -15.835  -5.472  1.00 18.49           C
ATOM   3724  OG  SER A 498      15.009 -14.569  -5.090  1.00 16.96           O
ATOM   3725  N   VAL A 499      16.680 -14.743  -7.676  1.00 18.53           N
ATOM   3726  CA  VAL A 499      18.072 -14.383  -7.901  1.00 14.86           C
ATOM   3727  C   VAL A 499      18.789 -14.298  -6.551  1.00 18.14           C
ATOM   3728  O   VAL A 499      19.995 -14.546  -6.458  1.00 17.17           O
ATOM   3729  CB  VAL A 499      18.187 -13.026  -8.657  1.00 20.36           C
ATOM   3730  CG1 VAL A 499      17.535 -11.910  -7.843  1.00 16.45           C
ATOM   3731  CG2 VAL A 499      19.658 -12.706  -8.948  1.00 16.68           C
ATOM   3732  N   GLU A 500      18.041 -13.962  -5.500  1.00 17.34           N
ATOM   3733  CA  GLU A 500      18.627 -13.870  -4.164  1.00 16.41           C
ATOM   3734  C   GLU A 500      19.012 -15.271  -3.682  1.00 15.33           C
ATOM   3735  O   GLU A 500      20.032 -15.455  -3.011  1.00 12.58           O
ATOM   3736  CB  GLU A 500      17.639 -13.239  -3.180  1.00 16.35           C
ATOM   3737  CG  GLU A 500      17.279 -11.781  -3.462  1.00 15.43           C
ATOM   3738  CD  GLU A 500      18.473 -10.833  -3.394  1.00 19.36           C
ATOM   3739  OE1 GLU A 500      19.545 -11.229  -2.892  1.00 15.09           O
ATOM   3740  OE2 GLU A 500      18.334  -9.675  -3.838  1.00 18.76           O
ATOM   3741  N   HIS A 501      18.189 -16.256  -4.025  1.00 15.12           N
ATOM   3742  CA  HIS A 501      18.465 -17.635  -3.644  1.00 15.40           C
ATOM   3743  C   HIS A 501      19.650 -18.143  -4.451  1.00 17.28           C
ATOM   3744  O   HIS A 501      20.564 -18.756  -3.906  1.00 14.69           O
ATOM   3745  CB  HIS A 501      17.248 -18.522  -3.905  1.00 16.13           C
ATOM   3746  CG  HIS A 501      16.247 -18.522  -2.791  1.00 17.64           C
ATOM   3747  ND1 HIS A 501      14.943 -18.925  -2.965  1.00 17.45           N
ATOM   3748  CD2 HIS A 501      16.366 -18.183  -1.483  1.00 18.42           C
ATOM   3749  CE1 HIS A 501      14.297 -18.834  -1.813  1.00 23.26           C
ATOM   3750  NE2 HIS A 501      15.139 -18.386  -0.899  1.00 19.93           N
ATOM   3751  N   ILE A 502      19.636 -17.871  -5.753  1.00 16.09           N
ATOM   3752  CA  ILE A 502      20.717 -18.308  -6.627  1.00 17.14           C
ATOM   3753  C   ILE A 502      22.040 -17.698  -6.163  1.00 17.75           C
ATOM   3754  O   ILE A 502      23.076 -18.363  -6.151  1.00 16.54           O
ATOM   3755  CB  ILE A 502      20.449 -17.896  -8.095  1.00 19.98           C
ATOM   3756  CG1 ILE A 502      19.097 -18.452  -8.557  1.00 23.61           C
ATOM   3757  CG2 ILE A 502      21.572 -18.391  -8.994  1.00 19.79           C
ATOM   3758  CD1 ILE A 502      18.966 -19.960  -8.443  1.00 24.71           C
ATOM   3759  N   LYS A 503      22.000 -16.428  -5.780  1.00 16.91           N
ATOM   3760  CA  LYS A 503      23.194 -15.740  -5.305  1.00 13.42           C
ATOM   3761  C   LYS A 503      23.796 -16.451  -4.092  1.00 16.31           C
ATOM   3762  O   LYS A 503      24.981 -16.784  -4.073  1.00 18.88           O
ATOM   3763  CB  LYS A 503      22.847 -14.298  -4.924  1.00 15.02           C
ATOM   3764  CG  LYS A 503      23.872 -13.629  -4.009  1.00 19.41           C
ATOM   3765  CD  LYS A 503      23.436 -12.227  -3.602  1.00 16.44           C
ATOM   3766  CE  LYS A 503      24.311 -11.682  -2.479  1.00 17.40           C
ATOM   3767  NZ  LYS A 503      23.956 -10.281  -2.115  1.00 13.08           N
ATOM   3768  N   ARG A 504      22.967 -16.698  -3.085  1.00 15.75           N
ATOM   3769  CA  ARG A 504      23.438 -17.328  -1.860  1.00 17.01           C
ATOM   3770  C   ARG A 504      23.817 -18.796  -1.978  1.00 17.10           C
ATOM   3771  O   ARG A 504      24.740 -19.253  -1.307  1.00 16.30           O
ATOM   3772  CB  ARG A 504      22.399 -17.120  -0.762  1.00 16.06           C
ATOM   3773  CG  ARG A 504      22.268 -15.647  -0.403  1.00 16.33           C
ATOM   3774  CD  ARG A 504      21.162 -15.380   0.586  1.00 16.80           C
ATOM   3775  NE  ARG A 504      21.107 -13.965   0.942  1.00 14.22           N
ATOM   3776  CZ  ARG A 504      20.865 -12.987   0.078  1.00 15.14           C
ATOM   3777  NH1 ARG A 504      20.652 -13.261  -1.204  1.00 14.25           N
ATOM   3778  NH2 ARG A 504      20.833 -11.731   0.497  1.00 15.30           N
ATOM   3779  N   TYR A 505      23.117 -19.522  -2.843  1.00 15.08           N
ATOM   3780  CA  TYR A 505      23.379 -20.941  -3.057  1.00 15.67           C
ATOM   3781  C   TYR A 505      24.720 -21.137  -3.760  1.00 16.68           C
ATOM   3782  O   TYR A 505      25.506 -22.001  -3.378  1.00 19.31           O
ATOM   3783  CB  TYR A 505      22.260 -21.558  -3.913  1.00 13.63           C
ATOM   3784  CG  TYR A 505      22.331 -23.068  -4.078  1.00 15.12           C
ATOM   3785  CD1 TYR A 505      21.537 -23.915  -3.299  1.00 15.63           C
ATOM   3786  CD2 TYR A 505      23.171 -23.648  -5.029  1.00 16.47           C
ATOM   3787  CE1 TYR A 505      21.578 -25.309  -3.470  1.00 17.11           C
ATOM   3788  CE2 TYR A 505      23.220 -25.040  -5.207  1.00 12.70           C
ATOM   3789  CZ  TYR A 505      22.423 -25.861  -4.425  1.00 15.88           C
ATOM   3790  OH  TYR A 505      22.485 -27.230  -4.583  1.00 15.56           O
ATOM   3791  N   THR A 506      24.982 -20.326  -4.781  1.00 14.47           N
ATOM   3792  CA  THR A 506      26.222 -20.443  -5.550  1.00 17.86           C
ATOM   3793  C   THR A 506      27.350 -19.532  -5.070  1.00 16.34           C
ATOM   3794  O   THR A 506      28.523 -19.806  -5.329  1.00 16.93           O
ATOM   3795  CB  THR A 506      25.986 -20.119  -7.039  1.00 17.38           C
ATOM   3796  OG1 THR A 506      25.686 -18.726  -7.176  1.00 18.74           O
ATOM   3797  CG2 THR A 506      24.824 -20.942  -7.597  1.00 17.50           C
ATOM   3798  N   SER A 507      26.975 -18.455  -4.388  1.00 15.43           N
ATOM   3799  CA  SER A 507      27.894 -17.438  -3.860  1.00 14.55           C
ATOM   3800  C   SER A 507      28.292 -16.444  -4.956  1.00 15.97           C
ATOM   3801  O   SER A 507      29.196 -15.620  -4.779  1.00 14.88           O
ATOM   3802  CB  SER A 507      29.143 -18.070  -3.220  1.00 15.83           C
ATOM   3803  OG  SER A 507      30.099 -18.478  -4.179  1.00 19.25           O
ATOM   3804  N   ILE A 508      27.596 -16.522  -6.088  1.00 13.44           N
ATOM   3805  CA  ILE A 508      27.845 -15.619  -7.204  1.00 16.25           C
ATOM   3806  C   ILE A 508      27.620 -14.175  -6.746  1.00 17.25           C
ATOM   3807  O   ILE A 508      26.664 -13.888  -6.023  1.00 17.52           O
ATOM   3808  CB  ILE A 508      26.887 -15.915  -8.389  1.00 15.75           C
ATOM   3809  CG1 ILE A 508      27.351 -17.158  -9.144  1.00 12.99           C
ATOM   3810  CG2 ILE A 508      26.812 -14.721  -9.313  1.00 16.98           C
ATOM   3811  CD1 ILE A 508      26.422 -17.576 -10.275  1.00 13.16           C
ATOM   3812  N   SER A 509      28.525 -13.286  -7.147  1.00 17.19           N
ATOM   3813  CA  SER A 509      28.433 -11.866  -6.832  1.00 17.56           C
ATOM   3814  C   SER A 509      28.840 -11.461  -5.417  1.00 19.05           C
ATOM   3815  O   SER A 509      28.621 -10.315  -5.015  1.00 14.07           O
ATOM   3816  CB  SER A 509      27.012 -11.368  -7.116  1.00 22.30           C
ATOM   3817  OG  SER A 509      26.898  -9.984  -6.851  1.00 27.32           O
ATOM   3818  N   THR A 510      29.441 -12.383  -4.669  1.00 13.65           N
ATOM   3819  CA  THR A 510      29.857 -12.085  -3.303  1.00 15.90           C
ATOM   3820  C   THR A 510      31.362 -11.837  -3.165  1.00 16.21           C
ATOM   3821  O   THR A 510      31.840 -11.553  -2.069  1.00 14.05           O
ATOM   3822  CB  THR A 510      29.474 -13.232  -2.347  1.00 16.08           C
ATOM   3823  OG1 THR A 510      30.170 -14.428  -2.732  1.00 15.85           O
ATOM   3824  CG2 THR A 510      27.964 -13.484  -2.392  1.00 16.24           C
ATOM   3825  N   ALA A 511      32.101 -11.951  -4.269  1.00 15.11           N
ATOM   3826  CA  ALA A 511      33.554 -11.754  -4.265  1.00 15.69           C
ATOM   3827  C   ALA A 511      33.944 -10.304  -3.962  1.00 16.81           C
ATOM   3828  O   ALA A 511      33.074  -9.446  -3.785  1.00 14.27           O
ATOM   3829  CB  ALA A 511      34.139 -12.192  -5.602  1.00 16.68           C
ATOM   3830  N   ASN A 512      35.244 -10.012  -3.919  1.00 15.50           N
ATOM   3831  CA  ASN A 512      35.662  -8.651  -3.586  1.00 17.47           C
ATOM   3832  C   ASN A 512      35.405  -7.624  -4.686  1.00 16.77           C
ATOM   3833  O   ASN A 512      35.692  -6.438  -4.511  1.00 18.16           O
ATOM   3834  CB  ASN A 512      37.135  -8.622  -3.122  1.00 20.07           C
ATOM   3835  CG  ASN A 512      38.115  -8.281  -4.231  1.00 21.68           C
ATOM   3836  OD1 ASN A 512      39.187  -7.728  -3.965  1.00 24.58           O
ATOM   3837  ND2 ASN A 512      37.772  -8.617  -5.468  1.00 20.92           N
ATOM   3838  N   ASP A 513      34.858  -8.088  -5.810  1.00 15.07           N
ATOM   3839  CA  ASP A 513      34.511  -7.219  -6.933  1.00 15.09           C
ATOM   3840  C   ASP A 513      32.987  -7.020  -6.942  1.00 16.07           C
ATOM   3841  O   ASP A 513      32.433  -6.348  -7.812  1.00 14.94           O
ATOM   3842  CB  ASP A 513      34.988  -7.829  -8.263  1.00 15.99           C
ATOM   3843  CG  ASP A 513      34.327  -9.163  -8.577  1.00 16.92           C
ATOM   3844  OD1 ASP A 513      33.851  -9.839  -7.641  1.00 18.50           O
ATOM   3845  OD2 ASP A 513      34.298  -9.544  -9.766  1.00 19.24           O
ATOM   3846  N   GLN A 514      32.323  -7.616  -5.954  1.00 15.35           N
ATOM   3847  CA  GLN A 514      30.873  -7.508  -5.783  1.00 17.23           C
ATOM   3848  C   GLN A 514      30.014  -7.563  -7.047  1.00 17.09           C
ATOM   3849  O   GLN A 514      29.186  -6.675  -7.285  1.00 12.88           O
ATOM   3850  CB  GLN A 514      30.546  -6.227  -5.011  1.00 16.11           C
ATOM   3851  CG  GLN A 514      30.980  -6.254  -3.548  1.00 18.47           C
ATOM   3852  CD  GLN A 514      30.206  -7.275  -2.741  1.00 20.31           C
ATOM   3853  OE1 GLN A 514      30.712  -8.357  -2.429  1.00 21.60           O
ATOM   3854  NE2 GLN A 514      28.965  -6.944  -2.410  1.00 15.51           N
ATOM   3855  N   GLY A 515      30.218  -8.605  -7.850  1.00 14.36           N
ATOM   3856  CA  GLY A 515      29.440  -8.797  -9.064  1.00 14.92           C
ATOM   3857  C   GLY A 515      29.476  -7.748 -10.165  1.00 16.60           C
ATOM   3858  O   GLY A 515      28.550  -7.684 -10.972  1.00 16.37           O
ATOM   3859  N   LYS A 516      30.528  -6.938 -10.228  1.00 16.17           N
ATOM   3860  CA  LYS A 516      30.612  -5.914 -11.270  1.00 16.44           C
ATOM   3861  C   LYS A 516      30.615  -6.506 -12.683  1.00 18.02           C
ATOM   3862  O   LYS A 516      30.246  -5.830 -13.641  1.00 17.26           O
ATOM   3863  CB  LYS A 516      31.849  -5.034 -11.054  1.00 14.72           C
ATOM   3864  CG  LYS A 516      31.724  -4.120  -9.839  1.00 14.61           C
ATOM   3865  CD  LYS A 516      32.979  -3.289  -9.610  1.00 13.56           C
ATOM   3866  CE  LYS A 516      32.792  -2.310  -8.455  1.00 11.57           C
ATOM   3867  NZ  LYS A 516      32.531  -2.994  -7.148  1.00 10.94           N
ATOM   3868  N   THR A 517      31.035  -7.764 -12.811  1.00 19.79           N
ATOM   3869  CA  THR A 517      31.042  -8.430 -14.112  1.00 19.57           C
ATOM   3870  C   THR A 517      30.242  -9.732 -14.105  1.00 20.20           C
ATOM   3871  O   THR A 517      30.062 -10.357 -15.151  1.00 24.98           O
ATOM   3872  CB  THR A 517      32.478  -8.766 -14.599  1.00 17.63           C
ATOM   3873  OG1 THR A 517      33.172  -9.517 -13.596  1.00 21.02           O
ATOM   3874  CG2 THR A 517      33.246  -7.493 -14.916  1.00 21.45           C
ATOM   3875  N   SER A 518      29.743 -10.131 -12.940  1.00 16.06           N
ATOM   3876  CA  SER A 518      29.003 -11.386 -12.832  1.00 16.93           C
ATOM   3877  C   SER A 518      27.528 -11.268 -12.454  1.00 17.12           C
ATOM   3878  O   SER A 518      26.756 -12.204 -12.669  1.00 16.07           O
ATOM   3879  CB  SER A 518      29.690 -12.292 -11.811  1.00 17.81           C
ATOM   3880  OG  SER A 518      29.640 -11.704 -10.516  1.00 17.15           O
ATOM   3881  N   GLY A 519      27.138 -10.136 -11.880  1.00 16.55           N
ATOM   3882  CA  GLY A 519      25.752  -9.964 -11.470  1.00 17.39           C
ATOM   3883  C   GLY A 519      24.738 -10.097 -12.593  1.00 17.83           C
ATOM   3884  O   GLY A 519      23.836 -10.937 -12.541  1.00 15.41           O
ATOM   3885  N   VAL A 520      24.880  -9.262 -13.616  1.00 18.06           N
ATOM   3886  CA  VAL A 520      23.956  -9.291 -14.735  1.00 18.93           C
ATOM   3887  C   VAL A 520      24.140 -10.562 -15.554  1.00 19.41           C
ATOM   3888  O   VAL A 520      23.173 -11.109 -16.082  1.00 21.39           O
ATOM   3889  CB  VAL A 520      24.127  -8.039 -15.614  1.00 18.64           C
ATOM   3890  CG1 VAL A 520      23.138  -8.067 -16.774  1.00 21.10           C
ATOM   3891  CG2 VAL A 520      23.893  -6.793 -14.767  1.00 20.29           C
ATOM   3892  N   ALA A 521      25.374 -11.044 -15.648  1.00 17.68           N
ATOM   3893  CA  ALA A 521      25.636 -12.278 -16.382  1.00 17.83           C
ATOM   3894  C   ALA A 521      24.841 -13.412 -15.721  1.00 18.04           C
ATOM   3895  O   ALA A 521      24.272 -14.266 -16.402  1.00 16.40           O
ATOM   3896  CB  ALA A 521      27.125 -12.598 -16.360  1.00 15.63           C
ATOM   3897  N   ALA A 522      24.799 -13.407 -14.391  1.00 17.38           N
ATOM   3898  CA  ALA A 522      24.071 -14.431 -13.648  1.00 18.91           C
ATOM   3899  C   ALA A 522      22.586 -14.351 -13.985  1.00 17.50           C
ATOM   3900  O   ALA A 522      21.961 -15.350 -14.331  1.00 15.31           O
ATOM   3901  CB  ALA A 522      24.285 -14.244 -12.145  1.00 22.50           C
ATOM   3902  N   ILE A 523      22.031 -13.149 -13.889  1.00 16.69           N
ATOM   3903  CA  ILE A 523      20.627 -12.925 -14.197  1.00 16.57           C
ATOM   3904  C   ILE A 523      20.262 -13.493 -15.573  1.00 18.08           C
ATOM   3905  O   ILE A 523      19.269 -14.209 -15.715  1.00 16.69           O
ATOM   3906  CB  ILE A 523      20.307 -11.413 -14.158  1.00 19.24           C
ATOM   3907  CG1 ILE A 523      20.474 -10.897 -12.723  1.00 14.46           C
ATOM   3908  CG2 ILE A 523      18.899 -11.157 -14.691  1.00 18.01           C
ATOM   3909  CD1 ILE A 523      20.403  -9.396 -12.590  1.00 18.38           C
ATOM   3910  N   GLY A 524      21.065 -13.174 -16.583  1.00 17.04           N
ATOM   3911  CA  GLY A 524      20.798 -13.674 -17.923  1.00 17.87           C
ATOM   3912  C   GLY A 524      20.809 -15.193 -17.976  1.00 17.98           C
ATOM   3913  O   GLY A 524      20.014 -15.808 -18.687  1.00 18.38           O
ATOM   3914  N   VAL A 525      21.718 -15.805 -17.226  1.00 16.36           N
ATOM   3915  CA  VAL A 525      21.809 -17.257 -17.190  1.00 18.09           C
ATOM   3916  C   VAL A 525      20.559 -17.834 -16.531  1.00 17.50           C
ATOM   3917  O   VAL A 525      19.994 -18.822 -17.001  1.00 16.60           O
ATOM   3918  CB  VAL A 525      23.056 -17.709 -16.417  1.00 17.86           C
ATOM   3919  CG1 VAL A 525      22.990 -19.201 -16.162  1.00 12.33           C
ATOM   3920  CG2 VAL A 525      24.316 -17.350 -17.219  1.00 16.66           C
ATOM   3921  N   ILE A 526      20.128 -17.212 -15.439  1.00 17.68           N
ATOM   3922  CA  ILE A 526      18.929 -17.662 -14.745  1.00 16.86           C
ATOM   3923  C   ILE A 526      17.749 -17.579 -15.712  1.00 20.12           C
ATOM   3924  O   ILE A 526      16.992 -18.542 -15.874  1.00 19.40           O
ATOM   3925  CB  ILE A 526      18.629 -16.780 -13.519  1.00 18.71           C
ATOM   3926  CG1 ILE A 526      19.746 -16.929 -12.484  1.00 21.79           C
ATOM   3927  CG2 ILE A 526      17.291 -17.171 -12.909  1.00 21.45           C
ATOM   3928  CD1 ILE A 526      19.610 -15.986 -11.303  1.00 23.67           C
ATOM   3929  N   ALA A 527      17.598 -16.424 -16.355  1.00 19.19           N
ATOM   3930  CA  ALA A 527      16.508 -16.213 -17.302  1.00 21.55           C
ATOM   3931  C   ALA A 527      16.521 -17.287 -18.386  1.00 21.24           C
ATOM   3932  O   ALA A 527      15.473 -17.805 -18.774  1.00 25.47           O
ATOM   3933  CB  ALA A 527      16.623 -14.823 -17.938  1.00 21.71           C
ATOM   3934  N   ALA A 528      17.713 -17.618 -18.871  1.00 20.69           N
ATOM   3935  CA  ALA A 528      17.862 -18.630 -19.908  1.00 21.09           C
ATOM   3936  C   ALA A 528      17.480 -20.027 -19.417  1.00 22.26           C
ATOM   3937  O   ALA A 528      16.744 -20.750 -20.091  1.00 20.31           O
ATOM   3938  CB  ALA A 528      19.295 -18.635 -20.425  1.00 20.44           C
ATOM   3939  N   VAL A 529      17.970 -20.405 -18.242  1.00 21.62           N
ATOM   3940  CA  VAL A 529      17.680 -21.730 -17.708  1.00 20.95           C
ATOM   3941  C   VAL A 529      16.243 -21.892 -17.240  1.00 20.92           C
ATOM   3942  O   VAL A 529      15.701 -22.996 -17.261  1.00 21.48           O
ATOM   3943  CB  VAL A 529      18.629 -22.084 -16.545  1.00 21.81           C
ATOM   3944  CG1 VAL A 529      20.075 -22.007 -17.025  1.00 23.28           C
ATOM   3945  CG2 VAL A 529      18.404 -21.150 -15.381  1.00 22.23           C
ATOM   3946  N   LEU A 530      15.626 -20.793 -16.822  1.00 20.49           N
ATOM   3947  CA  LEU A 530      14.249 -20.835 -16.354  1.00 24.00           C
ATOM   3948  C   LEU A 530      13.229 -20.501 -17.442  1.00 24.80           C
ATOM   3949  O   LEU A 530      12.023 -20.538 -17.199  1.00 24.56           O
ATOM   3950  CB  LEU A 530      14.065 -19.883 -15.171  1.00 22.97           C
ATOM   3951  CG  LEU A 530      14.764 -20.280 -13.869  1.00 23.86           C
ATOM   3952  CD1 LEU A 530      14.343 -19.316 -12.767  1.00 22.75           C
ATOM   3953  CD2 LEU A 530      14.394 -21.712 -13.490  1.00 23.40           C
ATOM   3954  N   GLY A 531      13.712 -20.175 -18.637  1.00 27.04           N
ATOM   3955  CA  GLY A 531      12.813 -19.848 -19.729  1.00 27.52           C
ATOM   3956  C   GLY A 531      12.056 -18.549 -19.525  1.00 29.88           C
ATOM   3957  O   GLY A 531      10.872 -18.454 -19.845  1.00 30.03           O
ATOM   3958  N   ILE A 532      12.736 -17.545 -18.984  1.00 30.00           N
ATOM   3959  CA  ILE A 532      12.126 -16.242 -18.751  1.00 33.97           C
ATOM   3960  C   ILE A 532      12.609 -15.274 -19.830  1.00 38.22           C
ATOM   3961  O   ILE A 532      13.808 -15.165 -20.085  1.00 39.05           O
ATOM   3962  CB  ILE A 532      12.491 -15.714 -17.348  1.00 32.80           C
ATOM   3963  CG1 ILE A 532      11.799 -16.581 -16.296  1.00 35.87           C
ATOM   3964  CG2 ILE A 532      12.082 -14.254 -17.200  1.00 33.75           C
ATOM   3965  CD1 ILE A 532      12.126 -16.216 -14.867  1.00 40.48           C
ATOM   3966  N   GLU A 533      11.667 -14.578 -20.461  1.00 41.02           N
ATOM   3967  CA  GLU A 533      11.981 -13.641 -21.538  1.00 44.95           C
ATOM   3968  C   GLU A 533      12.517 -12.277 -21.104  1.00 44.18           C
ATOM   3969  O   GLU A 533      13.509 -11.795 -21.653  1.00 44.10           O
ATOM   3970  CB  GLU A 533      10.746 -13.431 -22.421  1.00 48.45           C
ATOM   3971  CG  GLU A 533      10.928 -12.352 -23.484  1.00 58.58           C
ATOM   3972  CD  GLU A 533       9.684 -12.135 -24.331  1.00 63.17           C
ATOM   3973  OE1 GLU A 533       8.616 -12.681 -23.977  1.00 67.11           O
ATOM   3974  OE2 GLU A 533       9.772 -11.409 -25.346  1.00 64.34           O
ATOM   3975  N   ASN A 534      11.857 -11.657 -20.130  1.00 41.44           N
ATOM   3976  CA  ASN A 534      12.260 -10.340 -19.645  1.00 40.69           C
ATOM   3977  C   ASN A 534      13.031 -10.375 -18.325  1.00 38.34           C
ATOM   3978  O   ASN A 534      12.446 -10.565 -17.258  1.00 37.98           O
ATOM   3979  CB  ASN A 534      11.020  -9.450 -19.504  1.00 42.27           C
ATOM   3980  CG  ASN A 534      11.309  -8.155 -18.772  1.00 44.29           C
ATOM   3981  OD1 ASN A 534      12.351  -7.532 -18.977  1.00 43.38           O
ATOM   3982  ND2 ASN A 534      10.376  -7.735 -17.920  1.00 45.03           N
ATOM   3983  N   PRO A 535      14.361 -10.189 -18.383  1.00 37.00           N
ATOM   3984  CA  PRO A 535      15.205 -10.199 -17.185  1.00 35.45           C
ATOM   3985  C   PRO A 535      14.657  -9.320 -16.067  1.00 32.43           C
ATOM   3986  O   PRO A 535      14.989  -9.517 -14.899  1.00 30.34           O
ATOM   3987  CB  PRO A 535      16.547  -9.712 -17.715  1.00 36.08           C
ATOM   3988  CG  PRO A 535      16.584 -10.329 -19.074  1.00 35.10           C
ATOM   3989  CD  PRO A 535      15.188 -10.032 -19.594  1.00 37.83           C
ATOM   3990  N   ALA A 536      13.812  -8.356 -16.426  1.00 31.32           N
ATOM   3991  CA  ALA A 536      13.213  -7.464 -15.436  1.00 30.57           C
ATOM   3992  C   ALA A 536      12.402  -8.267 -14.428  1.00 29.66           C
ATOM   3993  O   ALA A 536      12.232  -7.850 -13.283  1.00 33.04           O
ATOM   3994  CB  ALA A 536      12.319  -6.437 -16.121  1.00 31.74           C
ATOM   3995  N   ALA A 537      11.898  -9.420 -14.859  1.00 29.28           N
ATOM   3996  CA  ALA A 537      11.112 -10.285 -13.987  1.00 27.34           C
ATOM   3997  C   ALA A 537      12.026 -10.937 -12.954  1.00 25.46           C
ATOM   3998  O   ALA A 537      11.585 -11.309 -11.867  1.00 26.67           O
ATOM   3999  CB  ALA A 537      10.401 -11.357 -14.809  1.00 24.67           C
ATOM   4000  N   ILE A 538      13.300 -11.082 -13.301  1.00 24.56           N
ATOM   4001  CA  ILE A 538      14.267 -11.672 -12.386  1.00 22.69           C
ATOM   4002  C   ILE A 538      14.711 -10.574 -11.429  1.00 22.32           C
ATOM   4003  O   ILE A 538      14.728 -10.761 -10.210  1.00 21.41           O
ATOM   4004  CB  ILE A 538      15.513 -12.196 -13.131  1.00 26.74           C
ATOM   4005  CG1 ILE A 538      15.104 -13.224 -14.189  1.00 27.25           C
ATOM   4006  CG2 ILE A 538      16.497 -12.812 -12.131  1.00 26.03           C
ATOM   4007  CD1 ILE A 538      14.472 -14.467 -13.622  1.00 32.83           C
ATOM   4008  N   GLY A 539      15.069  -9.426 -11.997  1.00 18.15           N
ATOM   4009  CA  GLY A 539      15.508  -8.305 -11.188  1.00 18.86           C
ATOM   4010  C   GLY A 539      16.941  -8.467 -10.728  1.00 18.00           C
ATOM   4011  O   GLY A 539      17.571  -9.489 -10.991  1.00 18.07           O
ATOM   4012  N   THR A 540      17.452  -7.464 -10.024  1.00 16.50           N
ATOM   4013  CA  THR A 540      18.826  -7.502  -9.536  1.00 18.43           C
ATOM   4014  C   THR A 540      18.898  -7.756  -8.033  1.00 18.35           C
ATOM   4015  O   THR A 540      17.922  -7.564  -7.310  1.00 15.84           O
ATOM   4016  CB  THR A 540      19.547  -6.170  -9.809  1.00 19.84           C
ATOM   4017  OG1 THR A 540      18.940  -5.133  -9.028  1.00 26.40           O
ATOM   4018  CG2 THR A 540      19.454  -5.800 -11.275  1.00 18.44           C
ATOM   4019  N   THR A 541      20.063  -8.199  -7.571  1.00 18.05           N
ATOM   4020  CA  THR A 541      20.265  -8.420  -6.146  1.00 20.13           C
ATOM   4021  C   THR A 541      20.476  -7.020  -5.580  1.00 17.85           C
ATOM   4022  O   THR A 541      20.687  -6.075  -6.332  1.00 16.21           O
ATOM   4023  CB  THR A 541      21.517  -9.268  -5.874  1.00 18.30           C
ATOM   4024  OG1 THR A 541      22.659  -8.621  -6.446  1.00 17.59           O
ATOM   4025  CG2 THR A 541      21.361 -10.655  -6.488  1.00 19.87           C
ATOM   4026  N   THR A 542      20.426  -6.882  -4.263  1.00 19.00           N
ATOM   4027  CA  THR A 542      20.589  -5.571  -3.646  1.00 17.35           C
ATOM   4028  C   THR A 542      21.973  -4.943  -3.784  1.00 15.60           C
ATOM   4029  O   THR A 542      22.990  -5.606  -3.594  1.00 16.75           O
ATOM   4030  CB  THR A 542      20.270  -5.630  -2.153  1.00 19.06           C
ATOM   4031  OG1 THR A 542      19.069  -6.387  -1.950  1.00 17.27           O
ATOM   4032  CG2 THR A 542      20.089  -4.216  -1.605  1.00 15.41           C
ATOM   4033  N   PHE A 543      22.002  -3.654  -4.115  1.00 14.15           N
ATOM   4034  CA  PHE A 543      23.254  -2.920  -4.227  1.00 13.87           C
ATOM   4035  C   PHE A 543      23.508  -2.337  -2.841  1.00 18.15           C
ATOM   4036  O   PHE A 543      22.646  -1.661  -2.280  1.00 17.94           O
ATOM   4037  CB  PHE A 543      23.130  -1.803  -5.267  1.00 14.87           C
ATOM   4038  CG  PHE A 543      23.100  -2.296  -6.683  1.00 16.53           C
ATOM   4039  CD1 PHE A 543      24.285  -2.524  -7.379  1.00 17.80           C
ATOM   4040  CD2 PHE A 543      21.891  -2.548  -7.321  1.00 16.14           C
ATOM   4041  CE1 PHE A 543      24.262  -2.992  -8.697  1.00 17.57           C
ATOM   4042  CE2 PHE A 543      21.858  -3.015  -8.634  1.00 20.81           C
ATOM   4043  CZ  PHE A 543      23.048  -3.238  -9.325  1.00 15.66           C
ATOM   4044  N   ARG A 544      24.686  -2.606  -2.287  1.00 16.94           N
ATOM   4045  CA  ARG A 544      25.027  -2.129  -0.951  1.00 15.89           C
ATOM   4046  C   ARG A 544      26.372  -1.411  -0.893  1.00 16.76           C
ATOM   4047  O   ARG A 544      27.322  -1.782  -1.586  1.00 14.32           O
ATOM   4048  CB  ARG A 544      25.074  -3.311   0.025  1.00 15.02           C
ATOM   4049  CG  ARG A 544      23.740  -3.987   0.308  1.00 13.16           C
ATOM   4050  CD  ARG A 544      22.909  -3.179   1.296  1.00  9.36           C
ATOM   4051  NE  ARG A 544      21.823  -3.969   1.871  1.00 13.53           N
ATOM   4052  CZ  ARG A 544      21.033  -3.553   2.858  1.00 13.18           C
ATOM   4053  NH1 ARG A 544      21.203  -2.346   3.388  1.00 13.48           N
ATOM   4054  NH2 ARG A 544      20.077  -4.348   3.322  1.00 10.76           N
ATOM   4055  N   ALA A 545      26.446  -0.384  -0.058  1.00 13.42           N
ATOM   4056  CA  ALA A 545      27.687   0.352   0.129  1.00 15.21           C
ATOM   4057  C   ALA A 545      28.626  -0.602   0.864  1.00 14.70           C
ATOM   4058  O   ALA A 545      28.168  -1.486   1.591  1.00 13.81           O
ATOM   4059  CB  ALA A 545      27.435   1.597   0.972  1.00 13.40           C
ATOM   4060  N   PRO A 546      29.949  -0.446   0.683  1.00 14.63           N
ATOM   4061  CA  PRO A 546      30.625   0.550  -0.157  1.00 13.37           C
ATOM   4062  C   PRO A 546      30.737   0.109  -1.618  1.00 15.12           C
ATOM   4063  O   PRO A 546      30.784  -1.088  -1.905  1.00 12.25           O
ATOM   4064  CB  PRO A 546      31.992   0.665   0.503  1.00 14.69           C
ATOM   4065  CG  PRO A 546      32.272  -0.763   0.863  1.00 13.50           C
ATOM   4066  CD  PRO A 546      30.935  -1.214   1.468  1.00 14.87           C
ATOM   4067  N   TYR A 547      30.790   1.073  -2.535  1.00 13.55           N
ATOM   4068  CA  TYR A 547      30.914   0.756  -3.961  1.00 13.97           C
ATOM   4069  C   TYR A 547      32.104  -0.187  -4.158  1.00 15.62           C
ATOM   4070  O   TYR A 547      31.997  -1.212  -4.838  1.00 15.66           O
ATOM   4071  CB  TYR A 547      31.124   2.031  -4.780  1.00 15.09           C
ATOM   4072  CG  TYR A 547      31.305   1.755  -6.253  1.00 14.89           C
ATOM   4073  CD1 TYR A 547      32.399   2.271  -6.948  1.00 16.07           C
ATOM   4074  CD2 TYR A 547      30.397   0.949  -6.948  1.00 13.02           C
ATOM   4075  CE1 TYR A 547      32.596   1.981  -8.288  1.00 15.79           C
ATOM   4076  CE2 TYR A 547      30.584   0.653  -8.294  1.00 12.56           C
ATOM   4077  CZ  TYR A 547      31.688   1.172  -8.957  1.00 13.80           C
ATOM   4078  OH  TYR A 547      31.916   0.846 -10.272  1.00 14.91           O
ATOM   4079  N   THR A 548      33.241   0.193  -3.582  1.00 13.96           N
ATOM   4080  CA  THR A 548      34.460  -0.617  -3.605  1.00 16.85           C
ATOM   4081  C   THR A 548      34.979  -0.609  -2.161  1.00 16.24           C
ATOM   4082  O   THR A 548      34.748   0.344  -1.418  1.00 15.26           O
ATOM   4083  CB  THR A 548      35.541  -0.065  -4.578  1.00 15.79           C
ATOM   4084  OG1 THR A 548      35.728   1.336  -4.364  1.00 16.21           O
ATOM   4085  CG2 THR A 548      35.128  -0.320  -6.025  1.00 14.09           C
ATOM   4086  N   PRO A 549      35.678  -1.677  -1.745  1.00 16.69           N
ATOM   4087  CA  PRO A 549      36.219  -1.810  -0.384  1.00 16.54           C
ATOM   4088  C   PRO A 549      36.987  -0.618   0.204  1.00 17.89           C
ATOM   4089  O   PRO A 549      37.702   0.097  -0.500  1.00 19.97           O
ATOM   4090  CB  PRO A 549      37.083  -3.069  -0.479  1.00 16.22           C
ATOM   4091  CG  PRO A 549      36.367  -3.887  -1.530  1.00 18.39           C
ATOM   4092  CD  PRO A 549      36.066  -2.832  -2.576  1.00 17.79           C
ATOM   4093  N   VAL A 550      36.828  -0.422   1.511  1.00 16.35           N
ATOM   4094  CA  VAL A 550      37.496   0.659   2.230  1.00 14.24           C
ATOM   4095  C   VAL A 550      38.141   0.066   3.482  1.00 16.25           C
ATOM   4096  O   VAL A 550      37.510  -0.704   4.206  1.00 12.11           O
ATOM   4097  CB  VAL A 550      36.495   1.749   2.661  1.00 15.03           C
ATOM   4098  CG1 VAL A 550      37.227   2.894   3.345  1.00 14.02           C
ATOM   4099  CG2 VAL A 550      35.722   2.251   1.458  1.00 13.09           C
ATOM   4100  N   ALA A 551      39.397   0.420   3.733  1.00 13.64           N
ATOM   4101  CA  ALA A 551      40.114  -0.088   4.900  1.00 16.33           C
ATOM   4102  C   ALA A 551      39.442   0.285   6.219  1.00 14.24           C
ATOM   4103  O   ALA A 551      38.916   1.389   6.370  1.00 14.25           O
ATOM   4104  CB  ALA A 551      41.546   0.429   4.893  1.00 15.79           C
ATOM   4105  N   PHE A 552      39.470  -0.650   7.168  1.00 15.04           N
ATOM   4106  CA  PHE A 552      38.900  -0.452   8.502  1.00 14.60           C
ATOM   4107  C   PHE A 552      39.507   0.788   9.159  1.00 16.13           C
ATOM   4108  O   PHE A 552      38.790   1.635   9.699  1.00 15.55           O
ATOM   4109  CB  PHE A 552      39.201  -1.660   9.401  1.00 12.53           C
ATOM   4110  CG  PHE A 552      38.326  -2.865   9.155  1.00 14.46           C
ATOM   4111  CD1 PHE A 552      37.763  -3.110   7.907  1.00 17.20           C
ATOM   4112  CD2 PHE A 552      38.104  -3.784  10.179  1.00 12.79           C
ATOM   4113  CE1 PHE A 552      36.988  -4.253   7.685  1.00 17.85           C
ATOM   4114  CE2 PHE A 552      37.332  -4.927   9.968  1.00 15.55           C
ATOM   4115  CZ  PHE A 552      36.776  -5.162   8.721  1.00 16.33           C
ATOM   4116  N   ALA A 553      40.835   0.879   9.111  1.00 15.97           N
ATOM   4117  CA  ALA A 553      41.574   1.988   9.713  1.00 15.20           C
ATOM   4118  C   ALA A 553      41.233   3.355   9.124  1.00 15.86           C
ATOM   4119  O   ALA A 553      41.278   4.370   9.827  1.00 16.37           O
ATOM   4120  CB  ALA A 553      43.072   1.732   9.597  1.00 14.94           C
ATOM   4121  N   ALA A 554      40.907   3.390   7.837  1.00 15.54           N
ATOM   4122  CA  ALA A 554      40.548   4.651   7.196  1.00 14.49           C
ATOM   4123  C   ALA A 554      39.226   5.108   7.803  1.00 16.06           C
ATOM   4124  O   ALA A 554      39.060   6.273   8.180  1.00 13.87           O
ATOM   4125  CB  ALA A 554      40.404   4.454   5.686  1.00 14.53           C
ATOM   4126  N   LEU A 555      38.288   4.171   7.903  1.00 13.29           N
ATOM   4127  CA  LEU A 555      36.981   4.460   8.467  1.00 15.00           C
ATOM   4128  C   LEU A 555      37.089   4.827   9.942  1.00 16.58           C
ATOM   4129  O   LEU A 555      36.286   5.609  10.447  1.00 18.79           O
ATOM   4130  CB  LEU A 555      36.050   3.254   8.288  1.00 12.72           C
ATOM   4131  CG  LEU A 555      35.755   2.901   6.827  1.00 14.78           C
ATOM   4132  CD1 LEU A 555      34.893   1.643   6.745  1.00 17.96           C
ATOM   4133  CD2 LEU A 555      35.054   4.080   6.156  1.00 14.16           C
ATOM   4134  N   ALA A 556      38.079   4.265  10.634  1.00 15.36           N
ATOM   4135  CA  ALA A 556      38.269   4.568  12.053  1.00 17.15           C
ATOM   4136  C   ALA A 556      38.760   6.007  12.237  1.00 18.28           C
ATOM   4137  O   ALA A 556      38.473   6.650  13.251  1.00 15.76           O
ATOM   4138  CB  ALA A 556      39.256   3.598  12.671  1.00 15.71           C
ATOM   4139  N   GLY A 557      39.500   6.507  11.253  1.00 16.67           N
ATOM   4140  CA  GLY A 557      40.000   7.868  11.327  1.00 18.65           C
ATOM   4141  C   GLY A 557      40.922   8.101  12.510  1.00 19.58           C
ATOM   4142  O   GLY A 557      41.804   7.287  12.790  1.00 17.55           O
ATOM   4143  N   ARG A 558      40.712   9.204  13.219  1.00 19.62           N
ATOM   4144  CA  ARG A 558      41.557   9.533  14.363  1.00 20.68           C
ATOM   4145  C   ARG A 558      41.019   9.052  15.705  1.00 23.16           C
ATOM   4146  O   ARG A 558      41.566   9.376  16.761  1.00 20.65           O
ATOM   4147  CB  ARG A 558      41.812  11.043  14.401  1.00 20.93           C
ATOM   4148  CG  ARG A 558      42.624  11.530  13.208  1.00 23.15           C
ATOM   4149  CD  ARG A 558      43.932  10.739  13.093  1.00 23.72           C
ATOM   4150  NE  ARG A 558      44.840  10.989  14.213  1.00 20.77           N
ATOM   4151  CZ  ARG A 558      45.843  10.187  14.555  1.00 24.41           C
ATOM   4152  NH1 ARG A 558      46.069   9.073  13.872  1.00 22.84           N
ATOM   4153  NH2 ARG A 558      46.638  10.508  15.568  1.00 25.34           N
ATOM   4154  N   ASN A 559      39.949   8.267  15.664  1.00 22.88           N
ATOM   4155  CA  ASN A 559      39.367   7.732  16.885  1.00 24.70           C
ATOM   4156  C   ASN A 559      40.182   6.512  17.291  1.00 26.20           C
ATOM   4157  O   ASN A 559      39.717   5.378  17.199  1.00 26.73           O
ATOM   4158  CB  ASN A 559      37.906   7.356  16.640  1.00 23.95           C
ATOM   4159  CG  ASN A 559      37.072   8.551  16.233  1.00 24.68           C
ATOM   4160  OD1 ASN A 559      36.565   8.623  15.114  1.00 29.15           O
ATOM   4161  ND2 ASN A 559      36.942   9.508  17.137  1.00 20.55           N
ATOM   4162  N   ARG A 560      41.413   6.767  17.726  1.00 25.91           N
ATOM   4163  CA  ARG A 560      42.343   5.718  18.134  1.00 24.89           C
ATOM   4164  C   ARG A 560      43.005   6.140  19.446  1.00 22.72           C
ATOM   4165  O   ARG A 560      42.975   7.315  19.810  1.00 20.68           O
ATOM   4166  CB  ARG A 560      43.433   5.534  17.072  1.00 25.22           C
ATOM   4167  CG  ARG A 560      42.945   5.404  15.627  1.00 24.74           C
ATOM   4168  CD  ARG A 560      42.331   4.036  15.345  1.00 21.84           C
ATOM   4169  NE  ARG A 560      43.283   2.947  15.560  1.00 24.14           N
ATOM   4170  CZ  ARG A 560      44.265   2.613  14.726  1.00 25.73           C
ATOM   4171  NH1 ARG A 560      44.442   3.278  13.590  1.00 26.03           N
ATOM   4172  NH2 ARG A 560      45.084   1.617  15.039  1.00 23.87           N
ATOM   4173  N   GLY A 561      43.610   5.183  20.142  1.00 24.90           N
ATOM   4174  CA  GLY A 561      44.272   5.489  21.401  1.00 23.52           C
ATOM   4175  C   GLY A 561      43.319   6.113  22.398  1.00 23.72           C
ATOM   4176  O   GLY A 561      42.176   5.678  22.512  1.00 20.07           O
ATOM   4177  N   ASP A 562      43.780   7.133  23.118  1.00 24.29           N
ATOM   4178  CA  ASP A 562      42.937   7.800  24.099  1.00 25.80           C
ATOM   4179  C   ASP A 562      41.839   8.594  23.407  1.00 25.79           C
ATOM   4180  O   ASP A 562      40.871   9.004  24.041  1.00 24.91           O
ATOM   4181  CB  ASP A 562      43.761   8.740  24.985  1.00 34.27           C
ATOM   4182  CG  ASP A 562      44.805   8.008  25.805  1.00 38.52           C
ATOM   4183  OD1 ASP A 562      44.504   6.905  26.311  1.00 42.27           O
ATOM   4184  OD2 ASP A 562      45.925   8.545  25.954  1.00 44.67           O
ATOM   4185  N   GLN A 563      41.990   8.810  22.105  1.00 23.96           N
ATOM   4186  CA  GLN A 563      40.992   9.553  21.343  1.00 24.26           C
ATOM   4187  C   GLN A 563      39.828   8.671  20.895  1.00 23.47           C
ATOM   4188  O   GLN A 563      38.920   9.135  20.205  1.00 23.90           O
ATOM   4189  CB  GLN A 563      41.641  10.227  20.129  1.00 24.49           C
ATOM   4190  CG  GLN A 563      42.437  11.483  20.471  1.00 26.51           C
ATOM   4191  CD  GLN A 563      41.549  12.647  20.890  1.00 29.31           C
ATOM   4192  OE1 GLN A 563      40.672  13.071  20.138  1.00 30.60           O
ATOM   4193  NE2 GLN A 563      41.777  13.171  22.091  1.00 24.14           N
ATOM   4194  N   LEU A 564      39.859   7.397  21.272  1.00 22.85           N
ATOM   4195  CA  LEU A 564      38.771   6.494  20.916  1.00 23.89           C
ATOM   4196  C   LEU A 564      37.514   7.021  21.594  1.00 23.57           C
ATOM   4197  O   LEU A 564      36.420   6.987  21.030  1.00 22.89           O
ATOM   4198  CB  LEU A 564      39.051   5.074  21.413  1.00 22.64           C
ATOM   4199  CG  LEU A 564      37.893   4.081  21.226  1.00 22.92           C
ATOM   4200  CD1 LEU A 564      37.718   3.750  19.747  1.00 21.37           C
ATOM   4201  CD2 LEU A 564      38.176   2.813  22.018  1.00 26.51           C
ATOM   4202  N   ASP A 565      37.687   7.516  22.815  1.00 23.64           N
ATOM   4203  CA  ASP A 565      36.578   8.055  23.584  1.00 25.00           C
ATOM   4204  C   ASP A 565      37.128   9.076  24.582  1.00 25.31           C
ATOM   4205  O   ASP A 565      38.156   8.848  25.220  1.00 26.42           O
ATOM   4206  CB  ASP A 565      35.854   6.917  24.312  1.00 25.56           C
ATOM   4207  CG  ASP A 565      34.446   7.295  24.740  1.00 28.72           C
ATOM   4208  OD1 ASP A 565      33.691   7.814  23.894  1.00 30.01           O
ATOM   4209  OD2 ASP A 565      34.086   7.063  25.915  1.00 27.55           O
ATOM   4210  N   PRO A 566      36.447  10.222  24.721  1.00 25.03           N
ATOM   4211  CA  PRO A 566      36.835  11.307  25.627  1.00 26.49           C
ATOM   4212  C   PRO A 566      37.184  10.858  27.041  1.00 26.57           C
ATOM   4213  O   PRO A 566      36.511  10.000  27.611  1.00 25.87           O
ATOM   4214  CB  PRO A 566      35.609  12.214  25.614  1.00 26.86           C
ATOM   4215  CG  PRO A 566      35.090  12.038  24.232  1.00 29.94           C
ATOM   4216  CD  PRO A 566      35.184  10.545  24.035  1.00 25.54           C
ATOM   4217  N   ALA A 567      38.240  11.445  27.598  1.00 24.22           N
ATOM   4218  CA  ALA A 567      38.664  11.143  28.962  1.00 25.94           C
ATOM   4219  C   ALA A 567      38.538  12.424  29.790  1.00 27.45           C
ATOM   4220  O   ALA A 567      39.389  13.317  29.712  1.00 31.81           O
ATOM   4221  CB  ALA A 567      40.104  10.648  28.979  1.00 25.46           C
ATOM   4222  N   ARG A 568      37.470  12.508  30.577  1.00 23.03           N
ATOM   4223  CA  ARG A 568      37.204  13.674  31.411  1.00 20.74           C
ATOM   4224  C   ARG A 568      38.053  13.723  32.674  1.00 18.15           C
ATOM   4225  O   ARG A 568      38.284  12.696  33.306  1.00 18.36           O
ATOM   4226  CB  ARG A 568      35.734  13.695  31.819  1.00 20.37           C
ATOM   4227  CG  ARG A 568      34.771  13.745  30.667  1.00 23.54           C
ATOM   4228  CD  ARG A 568      33.583  14.591  31.061  1.00 27.46           C
ATOM   4229  NE  ARG A 568      32.450  13.800  31.505  1.00 26.29           N
ATOM   4230  CZ  ARG A 568      31.347  14.314  32.037  1.00 24.42           C
ATOM   4231  NH1 ARG A 568      30.361  13.513  32.402  1.00 23.12           N
ATOM   4232  NH2 ARG A 568      31.237  15.624  32.222  1.00 22.23           N
ATOM   4233  N   ILE A 569      38.496  14.924  33.045  1.00 14.66           N
ATOM   4234  CA  ILE A 569      39.304  15.109  34.250  1.00 15.23           C
ATOM   4235  C   ILE A 569      38.862  16.349  35.032  1.00 18.71           C
ATOM   4236  O   ILE A 569      38.457  17.355  34.442  1.00 17.14           O
ATOM   4237  CB  ILE A 569      40.803  15.241  33.909  1.00 17.23           C
ATOM   4238  CG1 ILE A 569      41.037  16.480  33.042  1.00 18.90           C
ATOM   4239  CG2 ILE A 569      41.291  13.981  33.188  1.00 16.33           C
ATOM   4240  CD1 ILE A 569      42.498  16.749  32.752  1.00 24.28           C
ATOM   4241  N   THR A 570      38.933  16.276  36.359  1.00 17.59           N
ATOM   4242  CA  THR A 570      38.524  17.403  37.198  1.00 18.61           C
ATOM   4243  C   THR A 570      39.648  18.426  37.323  1.00 18.78           C
ATOM   4244  O   THR A 570      40.772  18.190  36.883  1.00 19.04           O
ATOM   4245  CB  THR A 570      38.131  16.953  38.627  1.00 17.21           C
ATOM   4246  OG1 THR A 570      39.306  16.554  39.339  1.00 18.90           O
ATOM   4247  CG2 THR A 570      37.154  15.787  38.581  1.00 19.05           C
ATOM   4248  N   ALA A 571      39.340  19.563  37.937  1.00 18.44           N
ATOM   4249  CA  ALA A 571      40.329  20.616  38.110  1.00 20.68           C
ATOM   4250  C   ALA A 571      41.433  20.202  39.087  1.00 21.06           C
ATOM   4251  O   ALA A 571      42.478  20.850  39.164  1.00 19.85           O
ATOM   4252  CB  ALA A 571      39.647  21.895  38.588  1.00 20.47           C
ATOM   4261  N   HIS A 572      42.844  17.197  38.926  1.00 20.90           N
ATOM   4262  CA  HIS A 572      43.571  16.111  38.278  1.00 20.81           C
ATOM   4263  C   HIS A 572      45.093  16.161  38.427  1.00 18.64           C
ATOM   4264  O   HIS A 572      45.722  15.143  38.728  1.00 20.40           O
ATOM   4265  CB  HIS A 572      43.209  16.039  36.790  1.00 21.49           C
ATOM   4266  CG  HIS A 572      43.540  14.723  36.158  1.00 21.48           C
ATOM   4267  ND1 HIS A 572      42.913  13.547  36.520  1.00 20.29           N
ATOM   4268  CD2 HIS A 572      44.443  14.386  35.207  1.00 22.11           C
ATOM   4269  CE1 HIS A 572      43.417  12.548  35.822  1.00 18.75           C
ATOM   4270  NE2 HIS A 572      44.349  13.029  35.016  1.00 18.05           N
ATOM   4271  N   SER A 573      45.688  17.331  38.219  1.00 16.95           N
ATOM   4272  CA  SER A 573      47.139  17.458  38.327  1.00 20.69           C
ATOM   4273  C   SER A 573      47.648  16.996  39.687  1.00 21.01           C
ATOM   4274  O   SER A 573      48.734  16.426  39.786  1.00 22.18           O
ATOM   4275  CB  SER A 573      47.576  18.905  38.084  1.00 20.62           C
ATOM   4276  OG  SER A 573      47.062  19.765  39.087  1.00 23.50           O
ATOM   4277  N   TRP A 574      46.861  17.240  40.731  1.00 21.63           N
ATOM   4278  CA  TRP A 574      47.247  16.848  42.084  1.00 22.14           C
ATOM   4279  C   TRP A 574      47.205  15.328  42.243  1.00 22.59           C
ATOM   4280  O   TRP A 574      48.117  14.720  42.809  1.00 21.67           O
ATOM   4281  CB  TRP A 574      46.303  17.489  43.104  1.00 22.86           C
ATOM   4282  CG  TRP A 574      46.833  17.487  44.504  1.00 22.03           C
ATOM   4283  CD1 TRP A 574      47.546  18.481  45.112  1.00 22.85           C
ATOM   4284  CD2 TRP A 574      46.711  16.433  45.466  1.00 20.07           C
ATOM   4285  NE1 TRP A 574      47.873  18.114  46.396  1.00 22.55           N
ATOM   4286  CE2 TRP A 574      47.372  16.863  46.640  1.00 22.06           C
ATOM   4287  CE3 TRP A 574      46.105  15.170  45.453  1.00 21.81           C
ATOM   4288  CZ2 TRP A 574      47.448  16.069  47.790  1.00 22.78           C
ATOM   4289  CZ3 TRP A 574      46.181  14.381  46.600  1.00 22.13           C
ATOM   4290  CH2 TRP A 574      46.847  14.837  47.752  1.00 23.19           C
ATOM   4291  N   HIS A 575      46.134  14.717  41.750  1.00 18.44           N
ATOM   4292  CA  HIS A 575      45.982  13.272  41.834  1.00 20.46           C
ATOM   4293  C   HIS A 575      47.153  12.590  41.145  1.00 21.36           C
ATOM   4294  O   HIS A 575      47.728  11.635  41.674  1.00 23.52           O
ATOM   4295  CB  HIS A 575      44.656  12.864  41.192  1.00 20.18           C
ATOM   4296  CG  HIS A 575      43.464  13.449  41.882  1.00 17.63           C
ATOM   4297  ND1 HIS A 575      42.298  13.768  41.223  1.00 16.03           N
ATOM   4298  CD2 HIS A 575      43.272  13.789  43.178  1.00 14.97           C
ATOM   4299  CE1 HIS A 575      41.438  14.284  42.083  1.00 12.60           C
ATOM   4300  NE2 HIS A 575      42.004  14.308  43.276  1.00 18.82           N
ATOM   4301  N   LEU A 576      47.514  13.096  39.970  1.00 19.76           N
ATOM   4302  CA  LEU A 576      48.628  12.549  39.213  1.00 21.65           C
ATOM   4303  C   LEU A 576      49.946  12.635  39.985  1.00 25.04           C
ATOM   4304  O   LEU A 576      50.610  11.624  40.207  1.00 22.80           O
ATOM   4305  CB  LEU A 576      48.780  13.291  37.878  1.00 21.65           C
ATOM   4306  CG  LEU A 576      47.901  12.875  36.695  1.00 17.32           C
ATOM   4307  CD1 LEU A 576      48.153  13.824  35.528  1.00 19.26           C
ATOM   4308  CD2 LEU A 576      48.219  11.430  36.287  1.00 15.27           C
ATOM   4309  N   SER A 577      50.317  13.844  40.395  1.00 25.20           N
ATOM   4310  CA  SER A 577      51.573  14.056  41.116  1.00 27.54           C
ATOM   4311  C   SER A 577      51.657  13.313  42.445  1.00 28.25           C
ATOM   4312  O   SER A 577      52.751  13.024  42.933  1.00 28.81           O
ATOM   4313  CB  SER A 577      51.797  15.552  41.364  1.00 27.65           C
ATOM   4314  OG  SER A 577      50.855  16.052  42.293  1.00 27.32           O
ATOM   4315  N   HIS A 578      50.509  13.001  43.035  1.00 26.90           N
ATOM   4316  CA  HIS A 578      50.502  12.299  44.306  1.00 26.53           C
ATOM   4317  C   HIS A 578      50.250  10.797  44.178  1.00 27.48           C
ATOM   4318  O   HIS A 578      49.701  10.162  45.079  1.00 29.71           O
ATOM   4319  CB  HIS A 578      49.503  12.969  45.246  1.00 26.89           C
ATOM   4320  CG  HIS A 578      49.979  14.292  45.761  1.00 27.17           C
ATOM   4321  ND1 HIS A 578      50.569  14.440  46.999  1.00 31.30           N
ATOM   4322  CD2 HIS A 578      50.017  15.515  45.181  1.00 25.16           C
ATOM   4323  CE1 HIS A 578      50.949  15.695  47.159  1.00 30.39           C
ATOM   4324  NE2 HIS A 578      50.625  16.370  46.068  1.00 29.27           N
ATOM   4325  N   GLY A 579      50.667  10.252  43.036  1.00 26.50           N
ATOM   4326  CA  GLY A 579      50.559   8.827  42.757  1.00 26.42           C
ATOM   4327  C   GLY A 579      49.213   8.127  42.756  1.00 25.40           C
ATOM   4328  O   GLY A 579      49.133   6.943  43.082  1.00 24.08           O
ATOM   4329  N   ALA A 580      48.151   8.825  42.383  1.00 23.18           N
ATOM   4330  CA  ALA A 580      46.842   8.193  42.359  1.00 23.39           C
ATOM   4331  C   ALA A 580      46.730   7.186  41.219  1.00 22.21           C
ATOM   4332  O   ALA A 580      47.312   7.377  40.153  1.00 21.38           O
ATOM   4333  CB  ALA A 580      45.751   9.251  42.212  1.00 20.42           C
ATOM   4334  N   GLU A 581      46.010   6.097  41.469  1.00 23.97           N
ATOM   4335  CA  GLU A 581      45.737   5.093  40.445  1.00 22.13           C
ATOM   4336  C   GLU A 581      44.317   5.502  40.079  1.00 24.35           C
ATOM   4337  O   GLU A 581      43.559   5.928  40.956  1.00 21.95           O
ATOM   4338  CB  GLU A 581      45.733   3.676  41.022  1.00 22.78           C
ATOM   4339  CG  GLU A 581      47.085   2.978  41.019  1.00 26.62           C
ATOM   4340  CD  GLU A 581      47.679   2.842  39.626  1.00 31.03           C
ATOM   4341  OE1 GLU A 581      46.908   2.710  38.652  1.00 36.09           O
ATOM   4342  OE2 GLU A 581      48.922   2.850  39.504  1.00 36.77           O
ATOM   4343  N   PHE A 582      43.950   5.382  38.809  1.00 19.80           N
ATOM   4344  CA  PHE A 582      42.622   5.804  38.377  1.00 18.84           C
ATOM   4345  C   PHE A 582      41.667   4.701  37.931  1.00 21.54           C
ATOM   4346  O   PHE A 582      42.088   3.617  37.515  1.00 19.06           O
ATOM   4347  CB  PHE A 582      42.769   6.818  37.239  1.00 19.33           C
ATOM   4348  CG  PHE A 582      43.474   8.077  37.639  1.00 18.69           C
ATOM   4349  CD1 PHE A 582      42.759   9.160  38.135  1.00 23.14           C
ATOM   4350  CD2 PHE A 582      44.858   8.173  37.547  1.00 23.97           C
ATOM   4351  CE1 PHE A 582      43.415  10.327  38.535  1.00 23.64           C
ATOM   4352  CE2 PHE A 582      45.523   9.331  37.942  1.00 21.84           C
ATOM   4353  CZ  PHE A 582      44.799  10.409  38.438  1.00 22.69           C
ATOM   4354  N   GLU A 583      40.373   5.000  38.038  1.00 21.52           N
ATOM   4355  CA  GLU A 583      39.303   4.104  37.613  1.00 22.38           C
ATOM   4356  C   GLU A 583      38.503   4.836  36.538  1.00 22.90           C
ATOM   4357  O   GLU A 583      38.283   6.042  36.635  1.00 20.09           O
ATOM   4358  CB  GLU A 583      38.357   3.754  38.775  1.00 23.15           C
ATOM   4359  CG  GLU A 583      36.935   3.397  38.296  1.00 24.51           C
ATOM   4360  CD  GLU A 583      36.001   2.893  39.390  1.00 28.35           C
ATOM   4361  OE1 GLU A 583      36.076   3.382  40.534  1.00 30.73           O
ATOM   4362  OE2 GLU A 583      35.164   2.013  39.095  1.00 31.45           O
ATOM   4363  N   ASP A 584      38.078   4.115  35.508  1.00 21.69           N
ATOM   4364  CA  ASP A 584      37.269   4.726  34.463  1.00 21.77           C
ATOM   4365  C   ASP A 584      35.807   4.681  34.897  1.00 20.06           C
ATOM   4366  O   ASP A 584      35.203   3.612  34.971  1.00 18.59           O
ATOM   4367  CB  ASP A 584      37.439   3.983  33.138  1.00 22.83           C
ATOM   4368  CG  ASP A 584      38.800   4.205  32.520  1.00 23.63           C
ATOM   4369  OD1 ASP A 584      39.171   5.380  32.328  1.00 23.23           O
ATOM   4370  OD2 ASP A 584      39.496   3.211  32.227  1.00 27.06           O
ATOM   4371  N   VAL A 585      35.255   5.848  35.211  1.00 18.95           N
ATOM   4372  CA  VAL A 585      33.862   5.960  35.634  1.00 19.06           C
ATOM   4373  C   VAL A 585      33.162   6.677  34.491  1.00 19.18           C
ATOM   4374  O   VAL A 585      33.131   7.904  34.447  1.00 21.44           O
ATOM   4375  CB  VAL A 585      33.739   6.805  36.920  1.00 19.73           C
ATOM   4376  CG1 VAL A 585      32.282   6.882  37.364  1.00 20.10           C
ATOM   4377  CG2 VAL A 585      34.603   6.204  38.019  1.00 21.66           C
ATOM   4378  N   GLY A 586      32.596   5.913  33.566  1.00 21.55           N
ATOM   4379  CA  GLY A 586      31.975   6.541  32.417  1.00 22.46           C
ATOM   4380  C   GLY A 586      33.155   7.088  31.634  1.00 23.09           C
ATOM   4381  O   GLY A 586      34.115   6.359  31.391  1.00 24.16           O
ATOM   4382  N   GLN A 587      33.113   8.361  31.253  1.00 23.35           N
ATOM   4383  CA  GLN A 587      34.224   8.951  30.517  1.00 20.73           C
ATOM   4384  C   GLN A 587      35.122   9.729  31.475  1.00 22.83           C
ATOM   4385  O   GLN A 587      36.051  10.423  31.052  1.00 21.37           O
ATOM   4386  CB  GLN A 587      33.708   9.878  29.417  1.00 20.76           C
ATOM   4387  CG  GLN A 587      32.695   9.215  28.501  1.00 23.23           C
ATOM   4388  CD  GLN A 587      32.344  10.072  27.308  1.00 24.60           C
ATOM   4389  OE1 GLN A 587      32.151  11.281  27.435  1.00 21.62           O
ATOM   4390  NE2 GLN A 587      32.246   9.448  26.138  1.00 20.79           N
ATOM   4391  N   TRP A 588      34.838   9.612  32.768  1.00 20.10           N
ATOM   4392  CA  TRP A 588      35.626  10.303  33.782  1.00 23.40           C
ATOM   4393  C   TRP A 588      36.835   9.501  34.231  1.00 23.04           C
ATOM   4394  O   TRP A 588      36.825   8.270  34.210  1.00 21.99           O
ATOM   4395  CB  TRP A 588      34.804  10.569  35.044  1.00 19.65           C
ATOM   4396  CG  TRP A 588      33.791  11.661  34.979  1.00 19.93           C
ATOM   4397  CD1 TRP A 588      32.436  11.516  34.867  1.00 19.07           C
ATOM   4398  CD2 TRP A 588      34.032  13.062  35.140  1.00 19.80           C
ATOM   4399  NE1 TRP A 588      31.820  12.740  34.959  1.00 21.13           N
ATOM   4400  CE2 TRP A 588      32.777  13.708  35.127  1.00 19.63           C
ATOM   4401  CE3 TRP A 588      35.190  13.837  35.299  1.00 21.13           C
ATOM   4402  CZ2 TRP A 588      32.642  15.091  35.270  1.00 19.36           C
ATOM   4403  CZ3 TRP A 588      35.056  15.219  35.441  1.00 20.90           C
ATOM   4404  CH2 TRP A 588      33.790  15.828  35.424  1.00 18.18           C
ATOM   4405  N   LYS A 589      37.867  10.222  34.654  1.00 24.72           N
ATOM   4406  CA  LYS A 589      39.071   9.619  35.210  1.00 23.53           C
ATOM   4407  C   LYS A 589      39.026  10.030  36.684  1.00 22.29           C
ATOM   4408  O   LYS A 589      39.257  11.193  37.016  1.00 21.46           O
ATOM   4409  CB  LYS A 589      40.334  10.176  34.545  1.00 25.19           C
ATOM   4410  CG  LYS A 589      40.685   9.520  33.215  1.00 25.64           C
ATOM   4411  CD  LYS A 589      40.988   8.039  33.402  1.00 27.18           C
ATOM   4412  CE  LYS A 589      41.285   7.353  32.077  1.00 29.99           C
ATOM   4413  NZ  LYS A 589      42.426   7.979  31.365  1.00 34.93           N
ATOM   4414  N   ARG A 590      38.686   9.084  37.556  1.00 19.59           N
ATOM   4415  CA  ARG A 590      38.605   9.362  38.987  1.00 17.88           C
ATOM   4416  C   ARG A 590      39.642   8.572  39.771  1.00 20.43           C
ATOM   4417  O   ARG A 590      39.906   7.409  39.465  1.00 18.17           O
ATOM   4418  CB  ARG A 590      37.234   8.982  39.549  1.00 18.75           C
ATOM   4419  CG  ARG A 590      36.037   9.696  38.968  1.00 20.10           C
ATOM   4420  CD  ARG A 590      34.813   9.425  39.848  1.00 21.27           C
ATOM   4421  NE  ARG A 590      34.950  10.056  41.159  1.00 24.00           N
ATOM   4422  CZ  ARG A 590      34.084   9.921  42.161  1.00 25.92           C
ATOM   4423  NH1 ARG A 590      33.003   9.165  42.020  1.00 26.64           N
ATOM   4424  NH2 ARG A 590      34.294  10.558  43.305  1.00 27.87           N
ATOM   4425  N   PRO A 591      40.243   9.193  40.800  1.00 21.21           N
ATOM   4426  CA  PRO A 591      41.238   8.471  41.593  1.00 21.71           C
ATOM   4427  C   PRO A 591      40.573   7.220  42.166  1.00 22.05           C
ATOM   4428  O   PRO A 591      39.498   7.299  42.766  1.00 21.75           O
ATOM   4429  CB  PRO A 591      41.606   9.479  42.675  1.00 23.69           C
ATOM   4430  CG  PRO A 591      41.458  10.790  41.962  1.00 22.31           C
ATOM   4431  CD  PRO A 591      40.155  10.601  41.226  1.00 22.43           C
ATOM   4432  N   TRP A 592      41.206   6.071  41.954  1.00 20.26           N
ATOM   4433  CA  TRP A 592      40.693   4.794  42.442  1.00 18.50           C
ATOM   4434  C   TRP A 592      41.176   4.625  43.890  1.00 18.11           C
ATOM   4435  O   TRP A 592      40.419   4.224  44.780  1.00 14.13           O
ATOM   4436  CB  TRP A 592      41.228   3.676  41.542  1.00 16.67           C
ATOM   4437  CG  TRP A 592      40.540   2.353  41.674  1.00 15.85           C
ATOM   4438  CD1 TRP A 592      39.441   2.064  42.430  1.00 16.81           C
ATOM   4439  CD2 TRP A 592      40.928   1.125  41.044  1.00 20.79           C
ATOM   4440  NE1 TRP A 592      39.124   0.733  42.315  1.00 19.31           N
ATOM   4441  CE2 TRP A 592      40.019   0.133  41.470  1.00 18.16           C
ATOM   4442  CE3 TRP A 592      41.958   0.771  40.157  1.00 18.54           C
ATOM   4443  CZ2 TRP A 592      40.110  -1.200  41.046  1.00 21.47           C
ATOM   4444  CZ3 TRP A 592      42.049  -0.554  39.735  1.00 21.36           C
ATOM   4445  CH2 TRP A 592      41.126  -1.523  40.181  1.00 21.32           C
ATOM   4446  N   TYR A 593      42.446   4.946  44.112  1.00 17.38           N
ATOM   4447  CA  TYR A 593      43.059   4.874  45.435  1.00 19.53           C
ATOM   4448  C   TYR A 593      44.425   5.527  45.318  1.00 19.74           C
ATOM   4449  O   TYR A 593      44.906   5.744  44.212  1.00 19.52           O
ATOM   4450  CB  TYR A 593      43.183   3.412  45.901  1.00 19.83           C
ATOM   4451  CG  TYR A 593      44.001   2.513  44.998  1.00 21.32           C
ATOM   4452  CD1 TYR A 593      45.345   2.252  45.268  1.00 23.83           C
ATOM   4453  CD2 TYR A 593      43.431   1.923  43.870  1.00 23.39           C
ATOM   4454  CE1 TYR A 593      46.103   1.430  44.433  1.00 22.51           C
ATOM   4455  CE2 TYR A 593      44.181   1.101  43.026  1.00 23.97           C
ATOM   4456  CZ  TYR A 593      45.514   0.858  43.315  1.00 27.10           C
ATOM   4457  OH  TYR A 593      46.262   0.064  42.474  1.00 28.29           O
ATOM   4458  N   TYR A 594      45.038   5.859  46.450  1.00 22.04           N
ATOM   4459  CA  TYR A 594      46.355   6.492  46.449  1.00 23.07           C
ATOM   4460  C   TYR A 594      47.347   5.585  47.162  1.00 23.62           C
ATOM   4461  O   TYR A 594      47.504   5.658  48.377  1.00 23.80           O
ATOM   4462  CB  TYR A 594      46.303   7.835  47.174  1.00 24.09           C
ATOM   4463  CG  TYR A 594      45.353   8.839  46.568  1.00 22.81           C
ATOM   4464  CD1 TYR A 594      45.831   9.906  45.808  1.00 22.37           C
ATOM   4465  CD2 TYR A 594      43.974   8.735  46.776  1.00 21.97           C
ATOM   4466  CE1 TYR A 594      44.961  10.854  45.272  1.00 21.45           C
ATOM   4467  CE2 TYR A 594      43.096   9.673  46.245  1.00 20.42           C
ATOM   4468  CZ  TYR A 594      43.596  10.731  45.496  1.00 21.11           C
ATOM   4469  OH  TYR A 594      42.734  11.671  44.989  1.00 19.39           O
ATOM   4470  N   PRO A 595      48.036   4.719  46.411  1.00 26.15           N
ATOM   4471  CA  PRO A 595      49.001   3.817  47.035  1.00 28.49           C
ATOM   4472  C   PRO A 595      50.293   4.519  47.413  1.00 32.09           C
ATOM   4473  O   PRO A 595      50.747   5.423  46.712  1.00 32.07           O
ATOM   4474  CB  PRO A 595      49.221   2.765  45.955  1.00 27.08           C
ATOM   4475  CG  PRO A 595      49.159   3.592  44.704  1.00 26.86           C
ATOM   4476  CD  PRO A 595      47.960   4.484  44.956  1.00 24.20           C
ATOM   4477  N   GLN A 596      50.873   4.112  48.536  1.00 35.56           N
ATOM   4478  CA  GLN A 596      52.143   4.677  48.963  1.00 39.83           C
ATOM   4479  C   GLN A 596      53.175   3.712  48.397  1.00 42.64           C
ATOM   4480  O   GLN A 596      52.823   2.605  47.980  1.00 45.36           O
ATOM   4481  CB  GLN A 596      52.234   4.728  50.487  1.00 41.54           C
ATOM   4482  CG  GLN A 596      51.022   5.364  51.143  1.00 44.29           C
ATOM   4483  CD  GLN A 596      51.335   5.970  52.496  1.00 47.70           C
ATOM   4484  OE1 GLN A 596      52.052   5.381  53.303  1.00 49.91           O
ATOM   4485  NE2 GLN A 596      50.787   7.153  52.753  1.00 49.58           N
ATOM   4486  N   ALA A 597      54.437   4.123  48.364  1.00 42.81           N
ATOM   4487  CA  ALA A 597      55.483   3.265  47.822  1.00 41.59           C
ATOM   4488  C   ALA A 597      55.443   1.869  48.438  1.00 40.42           C
ATOM   4489  O   ALA A 597      55.468   1.719  49.660  1.00 38.75           O
ATOM   4490  CB  ALA A 597      56.853   3.900  48.051  1.00 43.05           C
ATOM   4491  N   GLY A 598      55.360   0.853  47.584  1.00 39.79           N
ATOM   4492  CA  GLY A 598      55.344  -0.519  48.060  1.00 38.73           C
ATOM   4493  C   GLY A 598      54.003  -1.077  48.500  1.00 38.33           C
ATOM   4494  O   GLY A 598      53.933  -2.221  48.954  1.00 37.08           O
ATOM   4495  N   GLU A 599      52.941  -0.285  48.383  1.00 34.63           N
ATOM   4496  CA  GLU A 599      51.616  -0.751  48.779  1.00 31.51           C
ATOM   4497  C   GLU A 599      50.865  -1.357  47.603  1.00 29.56           C
ATOM   4498  O   GLU A 599      50.984  -0.889  46.473  1.00 25.14           O
ATOM   4499  CB  GLU A 599      50.760   0.396  49.324  1.00 32.64           C
ATOM   4500  CG  GLU A 599      51.145   0.952  50.682  1.00 35.02           C
ATOM   4501  CD  GLU A 599      50.046   1.837  51.259  1.00 37.71           C
ATOM   4502  OE1 GLU A 599      49.551   2.731  50.533  1.00 32.21           O
ATOM   4503  OE2 GLU A 599      49.676   1.640  52.437  1.00 36.15           O
ATOM   4504  N   THR A 600      50.096  -2.404  47.876  1.00 29.79           N
ATOM   4505  CA  THR A 600      49.272  -3.024  46.847  1.00 30.57           C
ATOM   4506  C   THR A 600      47.956  -2.272  46.992  1.00 30.54           C
ATOM   4507  O   THR A 600      47.779  -1.539  47.964  1.00 30.51           O
ATOM   4508  CB  THR A 600      49.014  -4.511  47.132  1.00 30.58           C
ATOM   4509  OG1 THR A 600      48.345  -4.645  48.392  1.00 30.80           O
ATOM   4510  CG2 THR A 600      50.323  -5.285  47.162  1.00 31.72           C
ATOM   4519  N   ASP A 601      45.052  -3.378  47.788  1.00 22.37           N
ATOM   4520  CA  ASP A 601      44.418  -3.846  49.010  1.00 22.31           C
ATOM   4521  C   ASP A 601      44.976  -3.161  50.253  1.00 21.41           C
ATOM   4522  O   ASP A 601      44.221  -2.771  51.141  1.00 18.46           O
ATOM   4523  CB  ASP A 601      44.572  -5.364  49.141  1.00 26.62           C
ATOM   4524  CG  ASP A 601      43.689  -6.126  48.166  1.00 33.23           C
ATOM   4525  OD1 ASP A 601      42.923  -5.480  47.417  1.00 34.85           O
ATOM   4526  OD2 ASP A 601      43.754  -7.373  48.152  1.00 38.85           O
ATOM   4527  N   GLN A 602      46.296  -3.016  50.314  1.00 22.82           N
ATOM   4528  CA  GLN A 602      46.930  -2.376  51.462  1.00 23.93           C
ATOM   4529  C   GLN A 602      46.583  -0.889  51.518  1.00 22.49           C
ATOM   4530  O   GLN A 602      46.335  -0.346  52.595  1.00 24.02           O
ATOM   4531  CB  GLN A 602      48.448  -2.562  51.402  1.00 23.84           C
ATOM   4532  CG  GLN A 602      48.892  -4.015  51.488  1.00 22.74           C
ATOM   4533  CD  GLN A 602      50.390  -4.176  51.330  1.00 24.01           C
ATOM   4534  OE1 GLN A 602      50.974  -3.739  50.337  1.00 25.61           O
ATOM   4535  NE2 GLN A 602      51.022  -4.807  52.310  1.00 28.04           N
ATOM   4536  N   ALA A 603      46.562  -0.233  50.361  1.00 20.17           N
ATOM   4537  CA  ALA A 603      46.227   1.188  50.311  1.00 21.66           C
ATOM   4538  C   ALA A 603      44.796   1.399  50.792  1.00 21.63           C
ATOM   4539  O   ALA A 603      44.531   2.245  51.649  1.00 20.71           O
ATOM   4540  CB  ALA A 603      46.383   1.717  48.890  1.00 20.43           C
ATOM   4541  N   VAL A 604      43.873   0.619  50.237  1.00 21.38           N
ATOM   4542  CA  VAL A 604      42.464   0.724  50.597  1.00 20.68           C
ATOM   4543  C   VAL A 604      42.219   0.383  52.062  1.00 22.54           C
ATOM   4544  O   VAL A 604      41.377   0.998  52.716  1.00 20.94           O
ATOM   4545  CB  VAL A 604      41.600  -0.198  49.712  1.00 20.66           C
ATOM   4546  CG1 VAL A 604      40.142  -0.127  50.145  1.00 20.65           C
ATOM   4547  CG2 VAL A 604      41.744   0.213  48.253  1.00 21.31           C
ATOM   4548  N   TYR A 605      42.953  -0.599  52.576  1.00 23.12           N
ATOM   4549  CA  TYR A 605      42.801  -0.993  53.972  1.00 24.81           C
ATOM   4550  C   TYR A 605      43.216   0.179  54.867  1.00 21.12           C
ATOM   4551  O   TYR A 605      42.572   0.462  55.880  1.00 25.63           O
ATOM   4552  CB  TYR A 605      43.673  -2.217  54.273  1.00 26.91           C
ATOM   4553  CG  TYR A 605      43.191  -3.040  55.446  1.00 27.55           C
ATOM   4554  CD1 TYR A 605      41.986  -3.736  55.381  1.00 26.76           C
ATOM   4555  CD2 TYR A 605      43.938  -3.125  56.622  1.00 28.97           C
ATOM   4556  CE1 TYR A 605      41.535  -4.498  56.453  1.00 27.44           C
ATOM   4557  CE2 TYR A 605      43.494  -3.886  57.705  1.00 26.51           C
ATOM   4558  CZ  TYR A 605      42.290  -4.568  57.611  1.00 27.85           C
ATOM   4559  OH  TYR A 605      41.835  -5.316  58.672  1.00 27.98           O
ATOM   4560  N   ARG A 606      44.289   0.861  54.478  1.00 19.82           N
ATOM   4561  CA  ARG A 606      44.800   2.011  55.226  1.00 20.20           C
ATOM   4562  C   ARG A 606      43.862   3.215  55.162  1.00 21.67           C
ATOM   4563  O   ARG A 606      43.540   3.818  56.189  1.00 19.76           O
ATOM   4564  CB  ARG A 606      46.170   2.424  54.686  1.00 20.14           C
ATOM   4565  CG  ARG A 606      46.675   3.765  55.219  1.00 18.42           C
ATOM   4566  CD  ARG A 606      48.073   4.061  54.708  1.00 19.24           C
ATOM   4567  NE  ARG A 606      48.132   4.046  53.248  1.00 22.87           N
ATOM   4568  CZ  ARG A 606      47.518   4.927  52.467  1.00 26.05           C
ATOM   4569  NH1 ARG A 606      46.795   5.899  53.003  1.00 22.98           N
ATOM   4570  NH2 ARG A 606      47.625   4.836  51.149  1.00 28.28           N
ATOM   4571  N   GLU A 607      43.442   3.567  53.949  1.00 20.32           N
ATOM   4572  CA  GLU A 607      42.548   4.702  53.731  1.00 19.07           C
ATOM   4573  C   GLU A 607      41.201   4.508  54.419  1.00 19.93           C
ATOM   4574  O   GLU A 607      40.689   5.413  55.081  1.00 19.30           O
ATOM   4575  CB  GLU A 607      42.305   4.909  52.232  1.00 19.53           C
ATOM   4576  CG  GLU A 607      43.555   5.116  51.392  1.00 17.19           C
ATOM   4577  CD  GLU A 607      43.248   5.156  49.900  1.00 20.90           C
ATOM   4578  OE1 GLU A 607      42.207   4.599  49.481  1.00 18.45           O
ATOM   4579  OE2 GLU A 607      44.053   5.728  49.141  1.00 22.33           O
ATOM   4580  N   SER A 608      40.623   3.326  54.247  1.00 20.17           N
ATOM   4581  CA  SER A 608      39.329   3.011  54.835  1.00 20.71           C
ATOM   4582  C   SER A 608      39.340   3.207  56.354  1.00 22.56           C
ATOM   4583  O   SER A 608      38.357   3.673  56.941  1.00 19.81           O
ATOM   4584  CB  SER A 608      38.945   1.568  54.486  1.00 25.75           C
ATOM   4585  OG  SER A 608      37.659   1.242  54.985  1.00 34.68           O
ATOM   4586  N   LYS A 609      40.457   2.853  56.984  1.00 20.52           N
ATOM   4587  CA  LYS A 609      40.598   2.993  58.431  1.00 21.71           C
ATOM   4588  C   LYS A 609      40.851   4.456  58.798  1.00 20.80           C
ATOM   4589  O   LYS A 609      40.252   4.980  59.734  1.00 20.99           O
ATOM   4590  CB  LYS A 609      41.762   2.131  58.942  1.00 22.47           C
ATOM   4591  CG  LYS A 609      41.895   2.092  60.468  1.00 28.27           C
ATOM   4592  CD  LYS A 609      41.196   0.874  61.061  1.00 29.92           C
ATOM   4593  CE  LYS A 609      40.920   1.047  62.550  1.00 33.13           C
ATOM   4594  NZ  LYS A 609      42.094   1.553  63.306  1.00 35.46           N
ATOM   4595  N   ALA A 610      41.739   5.109  58.051  1.00 20.20           N
ATOM   4596  CA  ALA A 610      42.082   6.503  58.301  1.00 20.66           C
ATOM   4597  C   ALA A 610      40.867   7.427  58.322  1.00 23.30           C
ATOM   4598  O   ALA A 610      40.735   8.254  59.226  1.00 22.95           O
ATOM   4599  CB  ALA A 610      43.084   6.989  57.260  1.00 22.03           C
ATOM   4600  N   VAL A 611      39.977   7.287  57.338  1.00 20.16           N
ATOM   4601  CA  VAL A 611      38.788   8.140  57.276  1.00 20.04           C
ATOM   4602  C   VAL A 611      37.979   8.110  58.570  1.00 20.05           C
ATOM   4603  O   VAL A 611      37.602   9.158  59.095  1.00 20.87           O
ATOM   4604  CB  VAL A 611      37.859   7.752  56.095  1.00 16.68           C
ATOM   4605  CG1 VAL A 611      36.582   8.582  56.142  1.00 11.27           C
ATOM   4606  CG2 VAL A 611      38.574   7.991  54.769  1.00 15.23           C
ATOM   4607  N   ARG A 612      37.713   6.915  59.084  1.00 20.73           N
ATOM   4608  CA  ARG A 612      36.950   6.785  60.319  1.00 21.93           C
ATOM   4609  C   ARG A 612      37.757   7.184  61.561  1.00 23.51           C
ATOM   4610  O   ARG A 612      37.197   7.700  62.527  1.00 23.50           O
ATOM   4611  CB  ARG A 612      36.427   5.352  60.480  1.00 21.99           C
ATOM   4612  CG  ARG A 612      35.452   4.921  59.386  1.00 20.26           C
ATOM   4613  CD  ARG A 612      34.691   3.660  59.783  1.00 18.51           C
ATOM   4614  NE  ARG A 612      33.793   3.200  58.724  1.00 21.90           N
ATOM   4615  CZ  ARG A 612      32.678   3.824  58.349  1.00 23.13           C
ATOM   4616  NH1 ARG A 612      32.299   4.949  58.945  1.00 18.99           N
ATOM   4617  NH2 ARG A 612      31.941   3.323  57.365  1.00 19.95           N
ATOM   4618  N   ASP A 613      39.065   6.947  61.545  1.00 23.02           N
ATOM   4619  CA  ASP A 613      39.895   7.313  62.691  1.00 25.71           C
ATOM   4620  C   ASP A 613      40.078   8.820  62.837  1.00 24.88           C
ATOM   4621  O   ASP A 613      39.856   9.364  63.914  1.00 24.67           O
ATOM   4622  CB  ASP A 613      41.281   6.661  62.617  1.00 25.60           C
ATOM   4623  CG  ASP A 613      41.274   5.217  63.066  1.00 26.27           C
ATOM   4624  OD1 ASP A 613      40.321   4.814  63.768  1.00 29.05           O
ATOM   4625  OD2 ASP A 613      42.230   4.489  62.727  1.00 27.36           O
ATOM   4626  N   SER A 614      40.477   9.495  61.761  1.00 22.92           N
ATOM   4627  CA  SER A 614      40.699  10.936  61.828  1.00 21.29           C
ATOM   4628  C   SER A 614      40.011  11.695  60.700  1.00 21.68           C
ATOM   4629  O   SER A 614      38.942  12.271  60.891  1.00 20.34           O
ATOM   4630  CB  SER A 614      42.200  11.228  61.814  1.00 24.17           C
ATOM   4631  OG  SER A 614      42.456  12.612  61.984  1.00 27.71           O
ATOM   4632  N   VAL A 615      40.620  11.706  59.522  1.00 22.16           N
ATOM   4633  CA  VAL A 615      40.010  12.412  58.408  1.00 21.97           C
ATOM   4634  C   VAL A 615      40.606  12.048  57.058  1.00 22.13           C
ATOM   4635  O   VAL A 615      41.792  11.731  56.941  1.00 21.74           O
ATOM   4636  CB  VAL A 615      40.104  13.948  58.603  1.00 20.57           C
ATOM   4637  CG1 VAL A 615      41.553  14.397  58.517  1.00 17.68           C
ATOM   4638  CG2 VAL A 615      39.246  14.665  57.558  1.00 19.02           C
ATOM   4639  N   GLY A 616      39.755  12.085  56.041  1.00 22.43           N
ATOM   4640  CA  GLY A 616      40.181  11.781  54.691  1.00 19.13           C
ATOM   4641  C   GLY A 616      39.563  12.801  53.758  1.00 20.58           C
ATOM   4642  O   GLY A 616      38.658  13.540  54.153  1.00 22.88           O
ATOM   4651  N   LEU A 617      38.188  13.400  49.570  1.00 17.01           N
ATOM   4652  CA  LEU A 617      37.821  12.779  48.302  1.00 18.47           C
ATOM   4653  C   LEU A 617      37.354  13.800  47.264  1.00 18.07           C
ATOM   4654  O   LEU A 617      36.657  14.762  47.598  1.00 17.67           O
ATOM   4655  CB  LEU A 617      36.698  11.768  48.561  1.00 20.55           C
ATOM   4656  CG  LEU A 617      35.920  11.174  47.386  1.00 23.61           C
ATOM   4657  CD1 LEU A 617      36.789  10.181  46.650  1.00 21.09           C
ATOM   4658  CD2 LEU A 617      34.667  10.487  47.905  1.00 23.78           C
ATOM   4659  N   ASP A 618      37.740  13.585  46.009  1.00 17.37           N
ATOM   4660  CA  ASP A 618      37.339  14.472  44.919  1.00 17.70           C
ATOM   4661  C   ASP A 618      35.934  14.060  44.483  1.00 18.04           C
ATOM   4662  O   ASP A 618      35.770  13.118  43.707  1.00 18.89           O
ATOM   4663  CB  ASP A 618      38.302  14.334  43.736  1.00 17.53           C
ATOM   4664  CG  ASP A 618      38.076  15.395  42.668  1.00 18.66           C
ATOM   4665  OD1 ASP A 618      36.990  16.019  42.650  1.00 18.81           O
ATOM   4666  OD2 ASP A 618      38.983  15.598  41.837  1.00 20.41           O
ATOM   4667  N   ALA A 619      34.922  14.762  44.981  1.00 17.30           N
ATOM   4668  CA  ALA A 619      33.538  14.436  44.652  1.00 17.86           C
ATOM   4669  C   ALA A 619      32.977  15.312  43.536  1.00 18.74           C
ATOM   4670  O   ALA A 619      31.766  15.483  43.428  1.00 20.43           O
ATOM   4671  CB  ALA A 619      32.671  14.568  45.902  1.00 19.61           C
ATOM   4672  N   THR A 620      33.860  15.838  42.694  1.00 16.56           N
ATOM   4673  CA  THR A 620      33.467  16.726  41.600  1.00 19.72           C
ATOM   4674  C   THR A 620      32.614  16.128  40.471  1.00 18.55           C
ATOM   4675  O   THR A 620      31.781  16.823  39.891  1.00 18.44           O
ATOM   4676  CB  THR A 620      34.723  17.365  40.961  1.00 20.48           C
ATOM   4677  OG1 THR A 620      35.422  18.133  41.952  1.00 17.64           O
ATOM   4678  CG2 THR A 620      34.340  18.260  39.792  1.00 18.52           C
ATOM   4679  N   THR A 621      32.807  14.845  40.178  1.00 19.51           N
ATOM   4680  CA  THR A 621      32.095  14.181  39.083  1.00 18.22           C
ATOM   4681  C   THR A 621      30.582  13.982  39.206  1.00 18.24           C
ATOM   4682  O   THR A 621      29.921  13.664  38.220  1.00 17.22           O
ATOM   4683  CB  THR A 621      32.735  12.811  38.779  1.00 19.96           C
ATOM   4684  OG1 THR A 621      32.528  11.926  39.884  1.00 15.49           O
ATOM   4685  CG2 THR A 621      34.236  12.971  38.541  1.00 17.97           C
ATOM   4686  N   LEU A 622      30.023  14.160  40.398  1.00 19.11           N
ATOM   4687  CA  LEU A 622      28.583  13.987  40.560  1.00 18.92           C
ATOM   4688  C   LEU A 622      27.791  14.922  39.655  1.00 20.01           C
ATOM   4689  O   LEU A 622      28.239  16.019  39.327  1.00 18.65           O
ATOM   4690  CB  LEU A 622      28.161  14.233  42.009  1.00 21.98           C
ATOM   4691  CG  LEU A 622      28.081  13.007  42.920  1.00 24.03           C
ATOM   4692  CD1 LEU A 622      29.454  12.377  43.053  1.00 27.22           C
ATOM   4693  CD2 LEU A 622      27.535  13.420  44.278  1.00 24.42           C
ATOM   4694  N   GLY A 623      26.611  14.475  39.247  1.00 18.94           N
ATOM   4695  CA  GLY A 623      25.777  15.311  38.411  1.00 21.16           C
ATOM   4696  C   GLY A 623      25.186  16.382  39.306  1.00 21.87           C
ATOM   4697  O   GLY A 623      24.884  16.125  40.475  1.00 19.99           O
ATOM   4698  N   LYS A 624      25.029  17.584  38.766  1.00 22.73           N
ATOM   4699  CA  LYS A 624      24.473  18.695  39.526  1.00 22.17           C
ATOM   4700  C   LYS A 624      23.496  19.484  38.660  1.00 21.95           C
ATOM   4701  O   LYS A 624      23.851  19.957  37.579  1.00 19.54           O
ATOM   4702  CB  LYS A 624      25.608  19.596  40.023  1.00 22.24           C
ATOM   4703  CG  LYS A 624      26.547  18.885  40.995  1.00 21.93           C
ATOM   4704  CD  LYS A 624      27.714  19.758  41.424  1.00 18.23           C
ATOM   4705  CE  LYS A 624      28.876  19.686  40.449  1.00 28.58           C
ATOM   4706  NZ  LYS A 624      29.536  18.351  40.426  1.00 20.21           N
ATOM   4707  N   ILE A 625      22.263  19.611  39.141  1.00 20.34           N
ATOM   4708  CA  ILE A 625      21.223  20.330  38.412  1.00 20.36           C
ATOM   4709  C   ILE A 625      20.511  21.337  39.313  1.00 20.36           C
ATOM   4710  O   ILE A 625      19.949  20.975  40.347  1.00 20.18           O
ATOM   4711  CB  ILE A 625      20.151  19.360  37.847  1.00 19.45           C
ATOM   4712  CG1 ILE A 625      20.798  18.346  36.899  1.00 17.99           C
ATOM   4713  CG2 ILE A 625      19.065  20.152  37.117  1.00 18.02           C
ATOM   4714  CD1 ILE A 625      19.865  17.217  36.477  1.00 15.00           C
ATOM   4715  N   GLU A 626      20.539  22.601  38.916  1.00 20.98           N
ATOM   4716  CA  GLU A 626      19.870  23.636  39.683  1.00 24.90           C
ATOM   4717  C   GLU A 626      18.525  23.904  39.023  1.00 24.50           C
ATOM   4718  O   GLU A 626      18.456  24.161  37.821  1.00 23.09           O
ATOM   4719  CB  GLU A 626      20.705  24.916  39.697  1.00 26.44           C
ATOM   4720  CG  GLU A 626      20.205  25.953  40.678  1.00 30.32           C
ATOM   4721  CD  GLU A 626      21.075  27.192  40.693  1.00 35.85           C
ATOM   4722  OE1 GLU A 626      22.315  27.049  40.779  1.00 31.80           O
ATOM   4723  OE2 GLU A 626      20.517  28.307  40.625  1.00 38.61           O
ATOM   4724  N   ILE A 627      17.453  23.827  39.803  1.00 25.50           N
ATOM   4725  CA  ILE A 627      16.125  24.071  39.259  1.00 26.27           C
ATOM   4726  C   ILE A 627      15.481  25.250  39.975  1.00 27.35           C
ATOM   4727  O   ILE A 627      15.735  25.484  41.158  1.00 27.47           O
ATOM   4728  CB  ILE A 627      15.214  22.827  39.396  1.00 27.03           C
ATOM   4729  CG1 ILE A 627      14.886  22.562  40.866  1.00 30.51           C
ATOM   4730  CG2 ILE A 627      15.910  21.615  38.797  1.00 26.78           C
ATOM   4731  CD1 ILE A 627      13.796  21.529  41.067  1.00 30.33           C
ATOM   4732  N   ARG A 628      14.653  25.994  39.250  1.00 25.90           N
ATOM   4733  CA  ARG A 628      13.984  27.158  39.812  1.00 25.97           C
ATOM   4734  C   ARG A 628      12.562  27.306  39.275  1.00 27.59           C
ATOM   4735  O   ARG A 628      12.302  27.070  38.094  1.00 26.14           O
ATOM   4736  CB  ARG A 628      14.793  28.422  39.495  1.00 28.15           C
ATOM   4737  CG  ARG A 628      14.104  29.718  39.885  1.00 29.09           C
ATOM   4738  CD  ARG A 628      14.953  30.936  39.548  1.00 28.42           C
ATOM   4739  NE  ARG A 628      14.235  32.178  39.823  1.00 29.27           N
ATOM   4740  CZ  ARG A 628      13.161  32.587  39.151  1.00 33.08           C
ATOM   4741  NH1 ARG A 628      12.676  31.857  38.156  1.00 30.26           N
ATOM   4742  NH2 ARG A 628      12.563  33.724  39.482  1.00 35.09           N
ATOM   4743  N   GLY A 629      11.645  27.700  40.151  1.00 26.44           N
ATOM   4744  CA  GLY A 629      10.269  27.880  39.737  1.00 26.59           C
ATOM   4745  C   GLY A 629       9.287  27.738  40.876  1.00 27.27           C
ATOM   4746  O   GLY A 629       9.556  27.058  41.867  1.00 25.33           O
ATOM   4747  N   LYS A 630       8.138  28.385  40.738  1.00 29.64           N
ATOM   4748  CA  LYS A 630       7.111  28.318  41.765  1.00 30.36           C
ATOM   4749  C   LYS A 630       6.606  26.890  41.956  1.00 28.48           C
ATOM   4750  O   LYS A 630       6.013  26.567  42.987  1.00 27.41           O
ATOM   4751  CB  LYS A 630       5.953  29.257  41.407  1.00 33.54           C
ATOM   4752  CG  LYS A 630       6.052  30.634  42.067  1.00 38.47           C
ATOM   4753  CD  LYS A 630       7.416  31.285  41.849  1.00 43.25           C
ATOM   4754  CE  LYS A 630       7.573  32.543  42.698  1.00 43.41           C
ATOM   4755  NZ  LYS A 630       8.925  33.156  42.560  1.00 46.18           N
ATOM   4756  N   ASP A 631       6.855  26.030  40.971  1.00 26.09           N
ATOM   4757  CA  ASP A 631       6.415  24.638  41.059  1.00 26.33           C
ATOM   4758  C   ASP A 631       7.570  23.649  41.233  1.00 25.61           C
ATOM   4759  O   ASP A 631       7.388  22.439  41.081  1.00 23.56           O
ATOM   4760  CB  ASP A 631       5.606  24.254  39.815  1.00 25.94           C
ATOM   4761  CG  ASP A 631       4.333  25.068  39.675  1.00 28.71           C
ATOM   4762  OD1 ASP A 631       3.604  25.206  40.679  1.00 28.57           O
ATOM   4763  OD2 ASP A 631       4.058  25.560  38.561  1.00 29.97           O
ATOM   4764  N   ALA A 632       8.750  24.167  41.559  1.00 25.22           N
ATOM   4765  CA  ALA A 632       9.930  23.331  41.747  1.00 26.26           C
ATOM   4766  C   ALA A 632       9.685  22.198  42.739  1.00 26.69           C
ATOM   4767  O   ALA A 632       9.951  21.032  42.442  1.00 27.28           O
ATOM   4768  CB  ALA A 632      11.102  24.187  42.210  1.00 25.97           C
ATOM   4769  N   ALA A 633       9.171  22.539  43.916  1.00 25.57           N
ATOM   4770  CA  ALA A 633       8.913  21.538  44.944  1.00 26.34           C
ATOM   4771  C   ALA A 633       7.866  20.502  44.523  1.00 25.03           C
ATOM   4772  O   ALA A 633       8.028  19.310  44.791  1.00 21.53           O
ATOM   4773  CB  ALA A 633       8.489  22.223  46.245  1.00 28.35           C
ATOM   4774  N   GLU A 634       6.800  20.951  43.866  1.00 24.83           N
ATOM   4775  CA  GLU A 634       5.745  20.041  43.420  1.00 26.86           C
ATOM   4776  C   GLU A 634       6.315  19.083  42.371  1.00 25.78           C
ATOM   4777  O   GLU A 634       5.928  17.916  42.305  1.00 25.75           O
ATOM   4778  CB  GLU A 634       4.576  20.837  42.828  1.00 31.74           C
ATOM   4779  CG  GLU A 634       3.190  20.297  43.184  1.00 42.84           C
ATOM   4780  CD  GLU A 634       2.794  19.067  42.385  1.00 48.54           C
ATOM   4781  OE1 GLU A 634       2.571  19.201  41.164  1.00 55.08           O
ATOM   4782  OE2 GLU A 634       2.702  17.968  42.973  1.00 49.15           O
ATOM   4783  N   PHE A 635       7.242  19.583  41.559  1.00 23.45           N
ATOM   4784  CA  PHE A 635       7.876  18.773  40.525  1.00 23.16           C
ATOM   4785  C   PHE A 635       8.727  17.689  41.177  1.00 22.37           C
ATOM   4786  O   PHE A 635       8.718  16.538  40.746  1.00 22.25           O
ATOM   4787  CB  PHE A 635       8.757  19.648  39.632  1.00 23.91           C
ATOM   4788  CG  PHE A 635       9.405  18.902  38.498  1.00 23.08           C
ATOM   4789  CD1 PHE A 635       8.634  18.211  37.569  1.00 22.08           C
ATOM   4790  CD2 PHE A 635      10.787  18.909  38.345  1.00 22.71           C
ATOM   4791  CE1 PHE A 635       9.231  17.533  36.509  1.00 23.62           C
ATOM   4792  CE2 PHE A 635      11.395  18.233  37.283  1.00 21.35           C
ATOM   4793  CZ  PHE A 635      10.618  17.548  36.364  1.00 19.68           C
ATOM   4794  N   LEU A 636       9.466  18.068  42.213  1.00 21.27           N
ATOM   4795  CA  LEU A 636      10.314  17.123  42.930  1.00 23.72           C
ATOM   4796  C   LEU A 636       9.464  16.013  43.534  1.00 23.81           C
ATOM   4797  O   LEU A 636       9.870  14.850  43.553  1.00 25.97           O
ATOM   4798  CB  LEU A 636      11.093  17.835  44.041  1.00 19.98           C
ATOM   4799  CG  LEU A 636      12.054  18.944  43.603  1.00 23.87           C
ATOM   4800  CD1 LEU A 636      12.788  19.476  44.822  1.00 22.21           C
ATOM   4801  CD2 LEU A 636      13.044  18.407  42.575  1.00 21.36           C
ATOM   4802  N   ASN A 637       8.284  16.378  44.027  1.00 24.82           N
ATOM   4803  CA  ASN A 637       7.375  15.408  44.623  1.00 24.71           C
ATOM   4804  C   ASN A 637       6.918  14.385  43.589  1.00 24.83           C
ATOM   4805  O   ASN A 637       6.602  13.245  43.933  1.00 23.37           O
ATOM   4806  CB  ASN A 637       6.160  16.119  45.230  1.00 25.77           C
ATOM   4807  CG  ASN A 637       6.460  16.739  46.587  1.00 27.82           C
ATOM   4808  OD1 ASN A 637       5.668  17.524  47.112  1.00 32.83           O
ATOM   4809  ND2 ASN A 637       7.598  16.380  47.166  1.00 22.47           N
ATOM   4810  N   ARG A 638       6.888  14.794  42.324  1.00 22.78           N
ATOM   4811  CA  ARG A 638       6.473  13.899  41.245  1.00 25.98           C
ATOM   4812  C   ARG A 638       7.626  13.020  40.746  1.00 25.05           C
ATOM   4813  O   ARG A 638       7.430  11.848  40.419  1.00 24.91           O
ATOM   4814  CB  ARG A 638       5.911  14.709  40.072  1.00 25.17           C
ATOM   4815  CG  ARG A 638       4.720  15.594  40.422  1.00 26.40           C
ATOM   4816  CD  ARG A 638       4.143  16.253  39.170  1.00 28.84           C
ATOM   4817  NE  ARG A 638       3.041  17.168  39.468  1.00 27.31           N
ATOM   4818  CZ  ARG A 638       2.310  17.792  38.547  1.00 28.01           C
ATOM   4819  NH1 ARG A 638       2.556  17.603  37.256  1.00 25.38           N
ATOM   4820  NH2 ARG A 638       1.336  18.613  38.915  1.00 26.38           N
ATOM   4821  N   ILE A 639       8.826  13.591  40.694  1.00 22.88           N
ATOM   4822  CA  ILE A 639      10.011  12.879  40.219  1.00 23.56           C
ATOM   4823  C   ILE A 639      10.617  11.928  41.251  1.00 24.15           C
ATOM   4824  O   ILE A 639      10.918  10.773  40.943  1.00 22.20           O
ATOM   4825  CB  ILE A 639      11.103  13.882  39.771  1.00 24.81           C
ATOM   4826  CG1 ILE A 639      10.598  14.709  38.581  1.00 22.75           C
ATOM   4827  CG2 ILE A 639      12.375  13.146  39.410  1.00 23.60           C
ATOM   4828  CD1 ILE A 639      10.167  13.882  37.390  1.00 20.80           C
ATOM   4829  N   TYR A 640      10.803  12.421  42.471  1.00 22.69           N
ATOM   4830  CA  TYR A 640      11.381  11.624  43.546  1.00 23.33           C
ATOM   4831  C   TYR A 640      10.339  10.794  44.280  1.00 22.52           C
ATOM   4832  O   TYR A 640       9.151  11.119  44.261  1.00 24.37           O
ATOM   4833  CB  TYR A 640      12.091  12.540  44.538  1.00 24.97           C
ATOM   4834  CG  TYR A 640      13.427  13.041  44.050  1.00 26.38           C
ATOM   4835  CD1 TYR A 640      14.557  12.228  44.108  1.00 24.81           C
ATOM   4836  CD2 TYR A 640      13.568  14.334  43.546  1.00 26.73           C
ATOM   4837  CE1 TYR A 640      15.791  12.687  43.681  1.00 26.90           C
ATOM   4838  CE2 TYR A 640      14.801  14.807  43.115  1.00 27.04           C
ATOM   4839  CZ  TYR A 640      15.910  13.980  43.189  1.00 29.96           C
ATOM   4840  OH  TYR A 640      17.141  14.446  42.791  1.00 29.47           O
ATOM   4841  N   THR A 641      10.786   9.723  44.932  1.00 21.54           N
ATOM   4842  CA  THR A 641       9.872   8.864  45.681  1.00 20.84           C
ATOM   4843  C   THR A 641       9.420   9.509  46.997  1.00 20.37           C
ATOM   4844  O   THR A 641       8.366   9.161  47.524  1.00 21.25           O
ATOM   4845  CB  THR A 641      10.507   7.496  46.014  1.00 19.41           C
ATOM   4846  OG1 THR A 641      11.717   7.693  46.759  1.00 20.24           O
ATOM   4847  CG2 THR A 641      10.804   6.719  44.739  1.00 19.09           C
ATOM   4848  N   ASN A 642      10.214  10.440  47.526  1.00 23.30           N
ATOM   4849  CA  ASN A 642       9.866  11.114  48.779  1.00 24.14           C
ATOM   4850  C   ASN A 642       9.471  12.585  48.587  1.00 25.65           C
ATOM   4851  O   ASN A 642       9.566  13.121  47.480  1.00 24.49           O
ATOM   4852  CB  ASN A 642      11.016  10.978  49.792  1.00 23.84           C
ATOM   4853  CG  ASN A 642      12.321  11.599  49.305  1.00 27.89           C
ATOM   4854  OD1 ASN A 642      12.627  11.593  48.112  1.00 25.80           O
ATOM   4855  ND2 ASN A 642      13.111  12.116  50.243  1.00 22.37           N
ATOM   4856  N   GLY A 643       9.024  13.227  49.669  1.00 27.38           N
ATOM   4857  CA  GLY A 643       8.575  14.615  49.609  1.00 26.78           C
ATOM   4858  C   GLY A 643       9.598  15.715  49.839  1.00 28.41           C
ATOM   4859  O   GLY A 643      10.561  15.545  50.592  1.00 26.44           O
ATOM   4860  N   TYR A 644       9.365  16.865  49.209  1.00 25.50           N
ATOM   4861  CA  TYR A 644      10.281  17.994  49.307  1.00 26.15           C
ATOM   4862  C   TYR A 644       9.635  19.347  49.604  1.00 28.26           C
ATOM   4863  O   TYR A 644      10.332  20.344  49.814  1.00 26.95           O
ATOM   4864  CB  TYR A 644      11.093  18.078  48.014  1.00 27.00           C
ATOM   4865  CG  TYR A 644      12.042  16.916  47.851  1.00 25.58           C
ATOM   4866  CD1 TYR A 644      13.368  17.014  48.270  1.00 25.14           C
ATOM   4867  CD2 TYR A 644      11.596  15.691  47.353  1.00 25.90           C
ATOM   4868  CE1 TYR A 644      14.229  15.925  48.198  1.00 25.06           C
ATOM   4869  CE2 TYR A 644      12.450  14.590  47.280  1.00 23.47           C
ATOM   4870  CZ  TYR A 644      13.765  14.715  47.707  1.00 26.08           C
ATOM   4871  OH  TYR A 644      14.621  13.636  47.646  1.00 24.17           O
ATOM   4872  N   THR A 645       8.309  19.387  49.622  1.00 28.86           N
ATOM   4873  CA  THR A 645       7.601  20.633  49.894  1.00 31.29           C
ATOM   4874  C   THR A 645       7.882  21.093  51.320  1.00 32.35           C
ATOM   4875  O   THR A 645       7.880  22.288  51.617  1.00 29.99           O
ATOM   4876  CB  THR A 645       6.078  20.447  49.719  1.00 31.20           C
ATOM   4877  OG1 THR A 645       5.797  20.075  48.363  1.00 32.63           O
ATOM   4878  CG2 THR A 645       5.337  21.736  50.051  1.00 30.43           C
ATOM   4879  N   LYS A 646       8.147  20.120  52.184  1.00 33.66           N
ATOM   4880  CA  LYS A 646       8.407  20.348  53.599  1.00 35.76           C
ATOM   4881  C   LYS A 646       9.878  20.589  53.954  1.00 37.01           C
ATOM   4882  O   LYS A 646      10.203  20.874  55.112  1.00 32.57           O
ATOM   4883  CB  LYS A 646       7.871  19.152  54.398  1.00 40.01           C
ATOM   4884  CG  LYS A 646       8.460  17.784  53.992  1.00 42.56           C
ATOM   4885  CD  LYS A 646       8.168  17.391  52.534  1.00 39.06           C
ATOM   4886  CE  LYS A 646       6.675  17.203  52.270  1.00 43.89           C
ATOM   4887  NZ  LYS A 646       6.363  16.864  50.844  1.00 39.53           N
ATOM   4888  N   LEU A 647      10.763  20.470  52.967  1.00 34.62           N
ATOM   4889  CA  LEU A 647      12.192  20.679  53.192  1.00 30.85           C
ATOM   4890  C   LEU A 647      12.474  22.153  53.466  1.00 31.51           C
ATOM   4891  O   LEU A 647      12.040  23.027  52.715  1.00 28.30           O
ATOM   4892  CB  LEU A 647      12.994  20.223  51.969  1.00 27.49           C
ATOM   4893  CG  LEU A 647      14.521  20.348  52.050  1.00 28.52           C
ATOM   4894  CD1 LEU A 647      15.046  19.482  53.188  1.00 21.81           C
ATOM   4895  CD2 LEU A 647      15.145  19.927  50.721  1.00 23.98           C
ATOM   4896  N   LYS A 648      13.201  22.427  54.545  1.00 29.56           N
ATOM   4897  CA  LYS A 648      13.524  23.802  54.896  1.00 28.48           C
ATOM   4898  C   LYS A 648      14.720  24.316  54.105  1.00 29.52           C
ATOM   4899  O   LYS A 648      15.649  23.564  53.798  1.00 28.28           O
ATOM   4900  CB  LYS A 648      13.816  23.914  56.396  1.00 32.23           C
ATOM   4901  CG  LYS A 648      12.630  23.565  57.295  1.00 32.99           C
ATOM   4902  CD  LYS A 648      12.877  24.026  58.728  1.00 36.34           C
ATOM   4903  CE  LYS A 648      11.683  23.739  59.636  1.00 36.33           C
ATOM   4904  NZ  LYS A 648      11.485  22.280  59.879  1.00 36.41           N
ATOM   4905  N   VAL A 649      14.684  25.599  53.763  1.00 26.82           N
ATOM   4906  CA  VAL A 649      15.779  26.219  53.032  1.00 26.69           C
ATOM   4907  C   VAL A 649      17.015  26.088  53.906  1.00 26.91           C
ATOM   4908  O   VAL A 649      16.929  26.227  55.126  1.00 24.37           O
ATOM   4909  CB  VAL A 649      15.510  27.715  52.777  1.00 25.57           C
ATOM   4910  CG1 VAL A 649      16.676  28.333  52.015  1.00 24.53           C
ATOM   4911  CG2 VAL A 649      14.212  27.876  51.999  1.00 24.39           C
ATOM   4912  N   GLY A 650      18.159  25.821  53.285  1.00 27.79           N
ATOM   4913  CA  GLY A 650      19.386  25.665  54.044  1.00 27.17           C
ATOM   4914  C   GLY A 650      19.604  24.223  54.469  1.00 27.47           C
ATOM   4915  O   GLY A 650      20.521  23.926  55.238  1.00 24.99           O
ATOM   4924  N   GLY A 651      19.449  19.835  53.162  1.00 23.82           N
ATOM   4925  CA  GLY A 651      19.539  18.916  52.046  1.00 26.55           C
ATOM   4926  C   GLY A 651      18.719  17.683  52.379  1.00 25.67           C
ATOM   4927  O   GLY A 651      18.461  17.411  53.547  1.00 26.23           O
ATOM   4928  N   ARG A 652      18.306  16.938  51.361  1.00 24.44           N
ATOM   4929  CA  ARG A 652      17.511  15.734  51.570  1.00 23.43           C
ATOM   4930  C   ARG A 652      17.832  14.683  50.511  1.00 20.89           C
ATOM   4931  O   ARG A 652      17.841  14.978  49.314  1.00 18.75           O
ATOM   4932  CB  ARG A 652      16.015  16.081  51.533  1.00 22.58           C
ATOM   4933  CG  ARG A 652      15.069  14.882  51.593  1.00 25.11           C
ATOM   4934  CD  ARG A 652      13.651  15.331  51.931  1.00 28.46           C
ATOM   4935  NE  ARG A 652      13.540  15.785  53.316  1.00 33.32           N
ATOM   4936  CZ  ARG A 652      12.564  16.561  53.781  1.00 33.55           C
ATOM   4937  NH1 ARG A 652      11.603  16.985  52.975  1.00 33.32           N
ATOM   4938  NH2 ARG A 652      12.549  16.916  55.059  1.00 35.11           N
ATOM   4939  N   TYR A 653      18.109  13.464  50.963  1.00 20.42           N
ATOM   4940  CA  TYR A 653      18.418  12.363  50.055  1.00 23.87           C
ATOM   4941  C   TYR A 653      17.119  11.851  49.440  1.00 22.44           C
ATOM   4942  O   TYR A 653      16.083  11.825  50.102  1.00 21.41           O
ATOM   4943  CB  TYR A 653      19.098  11.224  50.811  1.00 22.52           C
ATOM   4944  CG  TYR A 653      19.221   9.946  50.005  1.00 27.08           C
ATOM   4945  CD1 TYR A 653      20.303   9.735  49.148  1.00 28.06           C
ATOM   4946  CD2 TYR A 653      18.250   8.950  50.095  1.00 25.14           C
ATOM   4947  CE1 TYR A 653      20.414   8.563  48.403  1.00 26.33           C
ATOM   4948  CE2 TYR A 653      18.350   7.776  49.353  1.00 27.70           C
ATOM   4949  CZ  TYR A 653      19.436   7.589  48.513  1.00 27.30           C
ATOM   4950  OH  TYR A 653      19.542   6.424  47.790  1.00 32.67           O
ATOM   4951  N   GLY A 654      17.177  11.441  48.178  1.00 24.50           N
ATOM   4952  CA  GLY A 654      15.988  10.935  47.516  1.00 20.30           C
ATOM   4953  C   GLY A 654      16.321   9.944  46.418  1.00 20.63           C
ATOM   4954  O   GLY A 654      17.469   9.856  45.985  1.00 19.46           O
ATOM   4955  N   VAL A 655      15.317   9.194  45.974  1.00 16.57           N
ATOM   4956  CA  VAL A 655      15.506   8.213  44.915  1.00 21.26           C
ATOM   4957  C   VAL A 655      14.572   8.498  43.739  1.00 22.36           C
ATOM   4958  O   VAL A 655      13.427   8.915  43.928  1.00 21.26           O
ATOM   4959  CB  VAL A 655      15.231   6.772  45.423  1.00 22.27           C
ATOM   4960  CG1 VAL A 655      15.458   5.766  44.302  1.00 23.92           C
ATOM   4961  CG2 VAL A 655      16.133   6.455  46.595  1.00 21.56           C
ATOM   4970  N   CYS A 656      12.809   6.823  40.339  1.00 19.89           N
ATOM   4971  CA  CYS A 656      12.487   5.569  39.680  1.00 20.95           C
ATOM   4972  C   CYS A 656      11.882   5.862  38.320  1.00 23.28           C
ATOM   4973  O   CYS A 656      11.446   6.985  38.049  1.00 20.98           O
ATOM   4974  CB  CYS A 656      11.476   4.769  40.501  1.00 20.21           C
ATOM   4975  SG  CYS A 656      12.069   4.224  42.106  1.00 21.08           S
ATOM   4976  N   LYS A 657      11.879   4.849  37.461  1.00 20.78           N
ATOM   4977  CA  LYS A 657      11.265   4.969  36.148  1.00 22.83           C
ATOM   4978  C   LYS A 657       9.808   4.593  36.408  1.00 20.91           C
ATOM   4979  O   LYS A 657       9.474   4.165  37.517  1.00 18.27           O
ATOM   4980  CB  LYS A 657      11.913   3.992  35.157  1.00 25.25           C
ATOM   4981  CG  LYS A 657      13.292   4.430  34.664  1.00 27.60           C
ATOM   4982  CD  LYS A 657      13.216   5.786  33.969  1.00 33.63           C
ATOM   4983  CE  LYS A 657      14.577   6.270  33.467  1.00 34.22           C
ATOM   4984  NZ  LYS A 657      15.115   5.436  32.359  1.00 36.69           N
ATOM   4985  N   ALA A 658       8.942   4.741  35.412  1.00 17.18           N
ATOM   4986  CA  ALA A 658       7.534   4.421  35.606  1.00 18.93           C
ATOM   4987  C   ALA A 658       7.327   2.995  36.120  1.00 21.54           C
ATOM   4988  O   ALA A 658       6.328   2.711  36.786  1.00 19.03           O
ATOM   4989  CB  ALA A 658       6.762   4.636  34.315  1.00 19.58           C
ATOM   4990  N   ASP A 659       8.272   2.105  35.823  1.00 18.86           N
ATOM   4991  CA  ASP A 659       8.173   0.717  36.273  1.00 18.44           C
ATOM   4992  C   ASP A 659       8.431   0.561  37.770  1.00 18.13           C
ATOM   4993  O   ASP A 659       8.353  -0.547  38.304  1.00 15.16           O
ATOM   4994  CB  ASP A 659       9.148  -0.185  35.496  1.00 18.44           C
ATOM   4995  CG  ASP A 659      10.598   0.275  35.600  1.00 22.90           C
ATOM   4996  OD1 ASP A 659      10.907   1.136  36.450  1.00 21.74           O
ATOM   4997  OD2 ASP A 659      11.436  -0.241  34.828  1.00 25.03           O
ATOM   4998  N   GLY A 660       8.758   1.665  38.438  1.00 17.30           N
ATOM   4999  CA  GLY A 660       9.006   1.620  39.871  1.00 19.29           C
ATOM   5000  C   GLY A 660      10.385   1.138  40.287  1.00 20.92           C
ATOM   5001  O   GLY A 660      10.653   0.955  41.481  1.00 19.27           O
ATOM   5010  N   ILE A 661      14.519   1.455  40.765  1.00 16.88           N
ATOM   5011  CA  ILE A 661      15.512   2.489  41.046  1.00 16.41           C
ATOM   5012  C   ILE A 661      16.287   2.830  39.783  1.00 20.74           C
ATOM   5013  O   ILE A 661      16.783   1.949  39.079  1.00 20.58           O
ATOM   5014  CB  ILE A 661      16.512   2.056  42.127  1.00 17.30           C
ATOM   5015  CG1 ILE A 661      15.778   1.848  43.456  1.00 16.40           C
ATOM   5016  CG2 ILE A 661      17.602   3.121  42.284  1.00 14.66           C
ATOM   5017  CD1 ILE A 661      16.654   1.253  44.554  1.00 18.50           C
ATOM   5018  N   PHE A 662      16.394   4.124  39.512  1.00 21.10           N
ATOM   5019  CA  PHE A 662      17.071   4.603  38.324  1.00 23.84           C
ATOM   5020  C   PHE A 662      18.242   5.526  38.690  1.00 23.55           C
ATOM   5021  O   PHE A 662      19.304   5.467  38.071  1.00 20.49           O
ATOM   5022  CB  PHE A 662      15.991   5.250  37.426  1.00 27.74           C
ATOM   5023  CG  PHE A 662      16.418   6.483  36.690  1.00 27.30           C
ATOM   5024  CD1 PHE A 662      17.503   6.472  35.824  1.00 29.73           C
ATOM   5025  CD2 PHE A 662      15.678   7.653  36.824  1.00 31.27           C
ATOM   5026  CE1 PHE A 662      17.843   7.610  35.097  1.00 30.52           C
ATOM   5027  CE2 PHE A 662      16.005   8.794  36.107  1.00 30.09           C
ATOM   5028  CZ  PHE A 662      17.091   8.776  35.239  1.00 33.17           C
ATOM   5029  N   ASP A 663      18.068   6.352  39.717  1.00 22.24           N
ATOM   5030  CA  ASP A 663      19.144   7.245  40.141  1.00 21.44           C
ATOM   5031  C   ASP A 663      18.840   7.757  41.545  1.00 22.77           C
ATOM   5032  O   ASP A 663      17.712   7.633  42.021  1.00 21.95           O
ATOM   5033  CB  ASP A 663      19.273   8.424  39.168  1.00 20.56           C
ATOM   5034  CG  ASP A 663      20.672   9.029  39.162  1.00 26.06           C
ATOM   5035  OD1 ASP A 663      21.382   8.900  38.144  1.00 25.28           O
ATOM   5036  OD2 ASP A 663      21.069   9.633  40.177  1.00 30.44           O
ATOM   5037  N   ASP A 664      19.845   8.309  42.220  1.00 21.09           N
ATOM   5038  CA  ASP A 664      19.629   8.843  43.558  1.00 20.91           C
ATOM   5039  C   ASP A 664      20.642   9.918  43.911  1.00 19.18           C
ATOM   5040  O   ASP A 664      21.588  10.164  43.161  1.00 20.98           O
ATOM   5041  CB  ASP A 664      19.637   7.719  44.605  1.00 22.39           C
ATOM   5042  CG  ASP A 664      21.004   7.070  44.787  1.00 24.35           C
ATOM   5043  OD1 ASP A 664      21.953   7.401  44.050  1.00 23.66           O
ATOM   5044  OD2 ASP A 664      21.119   6.210  45.685  1.00 25.47           O
ATOM   5045  N   GLY A 665      20.424  10.581  45.040  1.00 20.35           N
ATOM   5046  CA  GLY A 665      21.330  11.633  45.459  1.00 21.64           C
ATOM   5047  C   GLY A 665      20.703  12.593  46.452  1.00 23.90           C
ATOM   5048  O   GLY A 665      19.552  12.422  46.865  1.00 22.10           O
ATOM   5049  N   VAL A 666      21.465  13.613  46.831  1.00 21.90           N
ATOM   5050  CA  VAL A 666      21.000  14.606  47.783  1.00 21.74           C
ATOM   5051  C   VAL A 666      20.610  15.909  47.096  1.00 21.67           C
ATOM   5052  O   VAL A 666      21.318  16.403  46.217  1.00 22.39           O
ATOM   5053  CB  VAL A 666      22.087  14.902  48.840  1.00 22.37           C
ATOM   5054  CG1 VAL A 666      21.635  16.019  49.767  1.00 20.53           C
ATOM   5055  CG2 VAL A 666      22.386  13.639  49.631  1.00 21.49           C
ATOM   5056  N   THR A 667      19.472  16.452  47.509  1.00 22.10           N
ATOM   5057  CA  THR A 667      18.959  17.698  46.968  1.00 21.94           C
ATOM   5058  C   THR A 667      18.966  18.770  48.054  1.00 22.62           C
ATOM   5059  O   THR A 667      18.428  18.567  49.144  1.00 20.89           O
ATOM   5060  CB  THR A 667      17.521  17.514  46.453  1.00 23.84           C
ATOM   5061  OG1 THR A 667      17.530  16.605  45.345  1.00 22.99           O
ATOM   5062  CG2 THR A 667      16.931  18.855  46.010  1.00 22.05           C
ATOM   5063  N   LEU A 668      19.575  19.909  47.745  1.00 20.35           N
ATOM   5064  CA  LEU A 668      19.662  21.018  48.684  1.00 21.75           C
ATOM   5065  C   LEU A 668      18.626  22.070  48.330  1.00 25.19           C
ATOM   5066  O   LEU A 668      18.496  22.449  47.163  1.00 25.56           O
ATOM   5067  CB  LEU A 668      21.050  21.659  48.617  1.00 20.75           C
ATOM   5068  CG  LEU A 668      22.267  20.742  48.740  1.00 23.32           C
ATOM   5069  CD1 LEU A 668      23.536  21.569  48.614  1.00 22.40           C
ATOM   5070  CD2 LEU A 668      22.227  20.012  50.072  1.00 23.31           C
ATOM   5071  N   ARG A 669      17.884  22.546  49.325  1.00 24.46           N
ATOM   5072  CA  ARG A 669      16.892  23.580  49.058  1.00 26.22           C
ATOM   5073  C   ARG A 669      17.551  24.942  49.239  1.00 25.47           C
ATOM   5074  O   ARG A 669      17.727  25.417  50.363  1.00 26.26           O
ATOM   5075  CB  ARG A 669      15.687  23.453  49.993  1.00 26.71           C
ATOM   5076  CG  ARG A 669      14.603  24.463  49.658  1.00 24.64           C
ATOM   5077  CD  ARG A 669      13.260  24.062  50.212  1.00 27.40           C
ATOM   5078  NE  ARG A 669      12.194  24.799  49.544  1.00 29.41           N
ATOM   5079  CZ  ARG A 669      10.903  24.520  49.668  1.00 28.73           C
ATOM   5080  NH1 ARG A 669      10.512  23.515  50.440  1.00 29.40           N
ATOM   5081  NH2 ARG A 669      10.007  25.239  49.007  1.00 29.39           N
ATOM   5082  N   LEU A 670      17.914  25.559  48.120  1.00 22.84           N
ATOM   5083  CA  LEU A 670      18.578  26.858  48.125  1.00 25.16           C
ATOM   5084  C   LEU A 670      17.637  28.016  48.435  1.00 27.35           C
ATOM   5085  O   LEU A 670      18.061  29.051  48.948  1.00 28.39           O
ATOM   5086  CB  LEU A 670      19.246  27.093  46.770  1.00 23.90           C
ATOM   5087  CG  LEU A 670      20.154  25.955  46.291  1.00 22.88           C
ATOM   5088  CD1 LEU A 670      20.740  26.317  44.939  1.00 22.89           C
ATOM   5089  CD2 LEU A 670      21.261  25.698  47.309  1.00 21.41           C
ATOM   5090  N   ALA A 671      16.362  27.841  48.107  1.00 27.19           N
ATOM   5091  CA  ALA A 671      15.359  28.867  48.349  1.00 28.65           C
ATOM   5092  C   ALA A 671      13.978  28.240  48.257  1.00 29.90           C
ATOM   5093  O   ALA A 671      13.835  27.076  47.887  1.00 27.16           O
ATOM   5094  CB  ALA A 671      15.493  29.991  47.327  1.00 29.84           C
ATOM   5095  N   GLU A 672      12.963  29.017  48.605  1.00 28.20           N
ATOM   5096  CA  GLU A 672      11.595  28.537  48.552  1.00 30.50           C
ATOM   5097  C   GLU A 672      11.292  28.068  47.131  1.00 27.55           C
ATOM   5098  O   GLU A 672      10.492  27.159  46.924  1.00 28.45           O
ATOM   5099  CB  GLU A 672      10.647  29.671  48.962  1.00 35.50           C
ATOM   5100  CG  GLU A 672       9.164  29.338  48.958  1.00 44.63           C
ATOM   5101  CD  GLU A 672       8.584  29.231  47.560  1.00 52.08           C
ATOM   5102  OE1 GLU A 672       9.016  30.000  46.671  1.00 56.43           O
ATOM   5103  OE2 GLU A 672       7.684  28.387  47.353  1.00 55.94           O
ATOM   5104  N   ASP A 673      11.961  28.673  46.156  1.00 25.27           N
ATOM   5105  CA  ASP A 673      11.731  28.341  44.753  1.00 25.71           C
ATOM   5106  C   ASP A 673      12.954  27.806  44.005  1.00 27.23           C
ATOM   5107  O   ASP A 673      12.925  27.702  42.776  1.00 26.12           O
ATOM   5108  CB  ASP A 673      11.209  29.581  44.025  1.00 27.99           C
ATOM   5109  CG  ASP A 673      12.269  30.664  43.892  1.00 29.07           C
ATOM   5110  OD1 ASP A 673      13.226  30.668  44.697  1.00 32.78           O
ATOM   5111  OD2 ASP A 673      12.141  31.516  42.989  1.00 33.10           O
ATOM   5112  N   ARG A 674      14.019  27.468  44.731  1.00 24.97           N
ATOM   5113  CA  ARG A 674      15.236  26.956  44.103  1.00 24.12           C
ATOM   5114  C   ARG A 674      15.799  25.730  44.810  1.00 23.14           C
ATOM   5115  O   ARG A 674      15.866  25.685  46.039  1.00 23.28           O
ATOM   5116  CB  ARG A 674      16.312  28.040  44.063  1.00 27.09           C
ATOM   5117  CG  ARG A 674      15.975  29.242  43.204  1.00 27.97           C
ATOM   5118  CD  ARG A 674      17.042  30.309  43.367  1.00 29.35           C
ATOM   5119  NE  ARG A 674      18.365  29.815  42.988  1.00 32.02           N
ATOM   5120  CZ  ARG A 674      19.463  29.978  43.721  1.00 30.85           C
ATOM   5121  NH1 ARG A 674      19.400  30.620  44.880  1.00 29.09           N
ATOM   5122  NH2 ARG A 674      20.626  29.502  43.296  1.00 26.60           N
ATOM   5123  N   PHE A 675      16.210  24.742  44.017  1.00 22.32           N
ATOM   5124  CA  PHE A 675      16.778  23.498  44.537  1.00 22.47           C
ATOM   5125  C   PHE A 675      18.031  23.111  43.749  1.00 21.47           C
ATOM   5126  O   PHE A 675      18.164  23.459  42.576  1.00 18.70           O
ATOM   5127  CB  PHE A 675      15.753  22.361  44.426  1.00 21.64           C
ATOM   5128  CG  PHE A 675      14.580  22.492  45.361  1.00 21.02           C
ATOM   5129  CD1 PHE A 675      14.596  21.877  46.609  1.00 22.28           C
ATOM   5130  CD2 PHE A 675      13.447  23.204  44.982  1.00 21.86           C
ATOM   5131  CE1 PHE A 675      13.502  21.968  47.469  1.00 22.24           C
ATOM   5132  CE2 PHE A 675      12.345  23.305  45.833  1.00 21.17           C
ATOM   5133  CZ  PHE A 675      12.372  22.683  47.080  1.00 24.09           C
ATOM   5134  N   LEU A 676      18.945  22.393  44.400  1.00 21.17           N
ATOM   5135  CA  LEU A 676      20.171  21.933  43.748  1.00 22.96           C
ATOM   5136  C   LEU A 676      20.257  20.419  43.892  1.00 24.85           C
ATOM   5137  O   LEU A 676      20.604  19.901  44.958  1.00 25.23           O
ATOM   5138  CB  LEU A 676      21.409  22.585  44.376  1.00 23.58           C
ATOM   5139  CG  LEU A 676      22.763  22.154  43.797  1.00 23.17           C
ATOM   5140  CD1 LEU A 676      22.813  22.417  42.298  1.00 23.95           C
ATOM   5141  CD2 LEU A 676      23.875  22.914  44.501  1.00 25.17           C
ATOM   5142  N   LEU A 677      19.930  19.716  42.814  1.00 22.99           N
ATOM   5143  CA  LEU A 677      19.944  18.259  42.811  1.00 24.35           C
ATOM   5144  C   LEU A 677      21.310  17.666  42.479  1.00 25.47           C
ATOM   5145  O   LEU A 677      22.003  18.134  41.574  1.00 24.89           O
ATOM   5146  CB  LEU A 677      18.917  17.722  41.805  1.00 24.25           C
ATOM   5147  CG  LEU A 677      17.420  17.976  42.013  1.00 25.20           C
ATOM   5148  CD1 LEU A 677      17.121  19.466  41.997  1.00 25.08           C
ATOM   5149  CD2 LEU A 677      16.644  17.267  40.910  1.00 25.59           C
ATOM   5150  N   HIS A 678      21.689  16.634  43.226  1.00 24.80           N
ATOM   5151  CA  HIS A 678      22.947  15.936  42.995  1.00 26.23           C
ATOM   5152  C   HIS A 678      22.570  14.533  42.552  1.00 26.69           C
ATOM   5153  O   HIS A 678      21.757  13.873  43.196  1.00 26.93           O
ATOM   5154  CB  HIS A 678      23.789  15.876  44.270  1.00 28.49           C
ATOM   5155  CG  HIS A 678      24.323  17.205  44.701  1.00 31.64           C
ATOM   5156  ND1 HIS A 678      23.526  18.182  45.259  1.00 33.45           N
ATOM   5157  CD2 HIS A 678      25.570  17.726  44.636  1.00 32.47           C
ATOM   5158  CE1 HIS A 678      24.262  19.248  45.520  1.00 32.60           C
ATOM   5159  NE2 HIS A 678      25.504  18.999  45.152  1.00 34.64           N
ATOM   5160  N   THR A 679      23.156  14.086  41.449  1.00 25.03           N
ATOM   5161  CA  THR A 679      22.850  12.770  40.906  1.00 25.82           C
ATOM   5162  C   THR A 679      24.124  11.929  40.796  1.00 22.21           C
ATOM   5163  O   THR A 679      25.226  12.447  40.972  1.00 18.35           O
ATOM   5164  CB  THR A 679      22.196  12.919  39.512  1.00 25.92           C
ATOM   5165  OG1 THR A 679      21.426  11.750  39.213  1.00 37.19           O
ATOM   5166  CG2 THR A 679      23.256  13.107  38.439  1.00 28.64           C
ATOM   5167  N   THR A 680      23.980  10.637  40.511  1.00 21.44           N
[truncated: 162,899 more chars]
