# Supplementary material for: Modeling of loops in proteins: a multi-method approach
Source: BMC Struct Biol. 2010 Feb 11;10:5. doi: 10.1186/1472-6807-10-5 (PMC2837870; doi:10.1186/1472-6807-10-5)
Supplement: Additional file 1 — Student t-test. Results from two sample paired t-test of Table 2. [file 1472-6807-10-5-S1.GZ › loop_test_data/2hs0_319-343.pdb]

ATOM      1  N   LYS A   1       7.658 -24.345 124.640  1.00 66.34           N
ATOM      2  CA  LYS A   1       8.712 -23.673 123.828  1.00 63.50           C
ATOM      3  C   LYS A   1       8.209 -22.394 123.153  1.00 63.28           C
ATOM      4  O   LYS A   1       9.007 -21.750 122.482  1.00 63.81           O
ATOM      5  CB  LYS A   1       9.351 -24.661 122.827  1.00 62.63           C
ATOM      6  CG  LYS A   1       9.181 -24.377 121.320  1.00 62.09           C
ATOM      7  CD  LYS A   1      10.206 -25.108 120.385  1.00 61.60           C
ATOM      8  CE  LYS A   1      11.680 -24.554 120.405  1.00 60.21           C
ATOM      9  NZ  LYS A   1      12.080 -23.362 119.569  1.00 57.62           N
ATOM     10  N   LEU A   2       6.939 -22.009 123.326  1.00 63.15           N
ATOM     11  CA  LEU A   2       6.379 -20.842 122.605  1.00 63.47           C
ATOM     12  C   LEU A   2       7.054 -19.491 122.908  1.00 61.01           C
ATOM     13  O   LEU A   2       7.355 -18.700 122.000  1.00 58.16           O
ATOM     14  CB  LEU A   2       4.843 -20.704 122.699  1.00 64.60           C
ATOM     15  CG  LEU A   2       4.204 -19.384 122.186  1.00 65.80           C
ATOM     16  CD1 LEU A   2       4.359 -19.055 120.680  1.00 65.13           C
ATOM     17  CD2 LEU A   2       2.723 -19.249 122.564  1.00 66.30           C
ATOM     18  N   ARG A   3       7.299 -19.227 124.185  1.00 58.65           N
ATOM     19  CA  ARG A   3       7.991 -17.998 124.517  1.00 57.02           C
ATOM     20  C   ARG A   3       9.336 -17.980 123.769  1.00 54.91           C
ATOM     21  O   ARG A   3       9.701 -16.926 123.239  1.00 52.62           O
ATOM     22  CB  ARG A   3       8.117 -17.857 126.043  1.00 60.32           C
ATOM     23  CG  ARG A   3       9.248 -16.967 126.556  1.00 65.01           C
ATOM     24  CD  ARG A   3       9.772 -17.456 127.924  1.00 68.33           C
ATOM     25  NE  ARG A   3      11.198 -17.167 128.124  1.00 68.23           N
ATOM     26  CZ  ARG A   3      11.688 -15.940 128.254  1.00 68.15           C
ATOM     27  NH1 ARG A   3      10.838 -14.928 128.188  1.00 67.47           N
ATOM     28  NH2 ARG A   3      12.993 -15.728 128.428  1.00 68.84           N
ATOM     29  N   TYR A   4      10.054 -19.115 123.736  1.00 53.18           N
ATOM     30  CA  TYR A   4      11.350 -19.248 123.035  1.00 49.80           C
ATOM     31  C   TYR A   4      11.213 -19.242 121.511  1.00 46.61           C
ATOM     32  O   TYR A   4      12.066 -18.698 120.822  1.00 47.89           O
ATOM     33  CB  TYR A   4      12.091 -20.518 123.433  1.00 53.05           C
ATOM     34  CG  TYR A   4      12.467 -20.676 124.897  1.00 54.68           C
ATOM     35  CD1 TYR A   4      13.164 -21.806 125.341  1.00 54.88           C
ATOM     36  CD2 TYR A   4      12.131 -19.711 125.838  1.00 56.35           C
ATOM     37  CE1 TYR A   4      13.495 -21.978 126.685  1.00 54.67           C
ATOM     38  CE2 TYR A   4      12.463 -19.865 127.194  1.00 55.31           C
ATOM     39  CZ  TYR A   4      13.135 -20.994 127.599  1.00 54.80           C
ATOM     40  OH  TYR A   4      13.392 -21.123 128.934  1.00 54.54           O
ATOM     41  N   LEU A   5      10.176 -19.854 120.960  1.00 42.97           N
ATOM     42  CA  LEU A   5       9.843 -19.681 119.543  1.00 44.18           C
ATOM     43  C   LEU A   5       9.698 -18.238 119.056  1.00 43.29           C
ATOM     44  O   LEU A   5      10.216 -17.869 118.000  1.00 44.23           O
ATOM     45  CB  LEU A   5       8.584 -20.482 119.193  1.00 44.76           C
ATOM     46  CG  LEU A   5       8.152 -20.757 117.743  1.00 46.06           C
ATOM     47  CD1 LEU A   5       9.191 -21.385 116.770  1.00 43.42           C
ATOM     48  CD2 LEU A   5       6.919 -21.637 117.833  1.00 45.08           C
ATOM     49  N   ASN A   6       9.041 -17.380 119.826  1.00 41.60           N
ATOM     50  CA  ASN A   6       8.892 -15.993 119.383  1.00 42.25           C
ATOM     51  C   ASN A   6      10.177 -15.194 119.495  1.00 43.47           C
ATOM     52  O   ASN A   6      10.377 -14.211 118.780  1.00 42.50           O
ATOM     53  CB  ASN A   6       7.749 -15.292 120.141  1.00 45.00           C
ATOM     54  CG  ASN A   6       6.409 -15.614 119.541  1.00 46.38           C
ATOM     55  OD1 ASN A   6       6.282 -15.596 118.321  1.00 51.60           O
ATOM     56  ND2 ASN A   6       5.451 -16.025 120.350  1.00 46.67           N
ATOM     57  N   ILE A   7      11.019 -15.586 120.452  1.00 42.78           N
ATOM     58  CA  ILE A   7      12.358 -15.046 120.583  1.00 42.75           C
ATOM     59  C   ILE A   7      13.188 -15.468 119.371  1.00 44.40           C
ATOM     60  O   ILE A   7      13.907 -14.685 118.772  1.00 47.84           O
ATOM     61  CB  ILE A   7      13.009 -15.585 121.874  1.00 42.71           C
ATOM     62  CG1 ILE A   7      12.252 -15.073 123.108  1.00 41.77           C
ATOM     63  CG2 ILE A   7      14.448 -15.196 121.937  1.00 42.52           C
ATOM     64  CD1 ILE A   7      12.998 -15.123 124.397  1.00 40.41           C
ATOM     65  N   LEU A   8      13.137 -16.727 118.987  1.00 46.02           N
ATOM     66  CA  LEU A   8      14.069 -17.152 117.958  1.00 47.20           C
ATOM     67  C   LEU A   8      13.649 -16.403 116.704  1.00 51.48           C
ATOM     68  O   LEU A   8      14.496 -15.832 116.014  1.00 49.88           O
ATOM     69  CB  LEU A   8      13.928 -18.661 117.772  1.00 43.86           C
ATOM     70  CG  LEU A   8      14.532 -19.231 116.499  1.00 38.98           C
ATOM     71  CD1 LEU A   8      16.008 -19.095 116.602  1.00 33.83           C
ATOM     72  CD2 LEU A   8      14.072 -20.664 116.340  1.00 36.03           C
ATOM     73  N   LYS A   9      12.324 -16.383 116.492  1.00 55.78           N
ATOM     74  CA  LYS A   9      11.572 -15.728 115.408  1.00 56.69           C
ATOM     75  C   LYS A   9      11.870 -14.234 115.267  1.00 58.10           C
ATOM     76  O   LYS A   9      12.097 -13.731 114.157  1.00 57.09           O
ATOM     77  CB  LYS A   9      10.096 -15.923 115.761  1.00 59.65           C
ATOM     78  CG  LYS A   9       9.080 -15.340 114.822  1.00 61.10           C
ATOM     79  CD  LYS A   9       7.961 -16.358 114.524  1.00 62.20           C
ATOM     80  CE  LYS A   9       7.884 -17.494 115.560  1.00 64.59           C
ATOM     81  NZ  LYS A   9       6.608 -18.298 115.375  1.00 65.81           N
ATOM     82  N   GLU A  10      11.867 -13.537 116.404  1.00 58.73           N
ATOM     83  CA  GLU A  10      12.475 -12.208 116.564  1.00 58.82           C
ATOM     84  C   GLU A  10      13.960 -12.154 116.211  1.00 57.74           C
ATOM     85  O   GLU A  10      14.413 -11.219 115.564  1.00 58.36           O
ATOM     86  CB  GLU A  10      12.305 -11.735 118.012  1.00 63.44           C
ATOM     87  CG  GLU A  10      12.925 -10.364 118.359  1.00 69.26           C
ATOM     88  CD  GLU A  10      12.271  -9.221 117.569  1.00 72.07           C
ATOM     89  OE1 GLU A  10      12.825  -8.095 117.513  1.00 72.82           O
ATOM     90  OE2 GLU A  10      11.197  -9.468 116.960  1.00 74.25           O
ATOM     91  N   LYS A  11      14.765 -13.119 116.635  1.00 57.36           N
ATOM     92  CA  LYS A  11      16.201 -13.070 116.289  1.00 58.02           C
ATOM     93  C   LYS A  11      16.543 -13.408 114.821  1.00 57.45           C
ATOM     94  O   LYS A  11      17.488 -12.865 114.265  1.00 57.47           O
ATOM     95  CB  LYS A  11      17.054 -13.869 117.290  1.00 56.27           C
ATOM     96  CG  LYS A  11      17.220 -13.189 118.637  1.00 55.97           C
ATOM     97  CD  LYS A  11      18.406 -12.223 118.654  1.00 57.71           C
ATOM     98  CE  LYS A  11      18.894 -11.930 120.091  1.00 58.40           C
ATOM     99  NZ  LYS A  11      17.808 -11.649 121.089  1.00 54.48           N
ATOM    100  N   LEU A  12      15.760 -14.256 114.163  1.00 59.08           N
ATOM    101  CA  LEU A  12      16.012 -14.602 112.759  1.00 61.25           C
ATOM    102  C   LEU A  12      15.328 -13.656 111.782  1.00 64.01           C
ATOM    103  O   LEU A  12      15.634 -13.649 110.582  1.00 65.22           O
ATOM    104  CB  LEU A  12      15.540 -16.025 112.429  1.00 60.17           C
ATOM    105  CG  LEU A  12      16.080 -17.209 113.236  1.00 60.51           C
ATOM    106  CD1 LEU A  12      15.167 -18.443 113.154  1.00 59.34           C
ATOM    107  CD2 LEU A  12      17.538 -17.536 112.882  1.00 60.75           C
ATOM    108  N   GLY A  13      14.380 -12.883 112.301  1.00 65.86           N
ATOM    109  CA  GLY A  13      13.691 -11.880 111.511  1.00 67.53           C
ATOM    110  C   GLY A  13      12.931 -12.565 110.399  1.00 69.57           C
ATOM    111  O   GLY A  13      12.938 -12.089 109.263  1.00 73.38           O
ATOM    112  N   ARG A  14      12.299 -13.690 110.715  1.00 69.23           N
ATOM    113  CA  ARG A  14      11.421 -14.418 109.793  1.00 68.65           C
ATOM    114  C   ARG A  14      11.048 -15.632 110.610  1.00 66.33           C
ATOM    115  O   ARG A  14      11.678 -15.846 111.630  1.00 66.87           O
ATOM    116  CB  ARG A  14      12.170 -14.880 108.535  1.00 69.07           C
ATOM    117  CG  ARG A  14      13.481 -15.590 108.838  1.00 70.12           C
ATOM    118  CD  ARG A  14      13.863 -16.647 107.795  1.00 71.64           C
ATOM    119  NE  ARG A  14      15.059 -17.404 108.166  1.00 70.50           N
ATOM    120  CZ  ARG A  14      16.240 -16.825 108.336  1.00 70.31           C
ATOM    121  NH1 ARG A  14      16.340 -15.511 108.170  1.00 70.08           N
ATOM    122  NH2 ARG A  14      17.308 -17.541 108.662  1.00 70.42           N
ATOM    123  N   GLU A  15      10.054 -16.407 110.190  1.00 65.83           N
ATOM    124  CA  GLU A  15       9.816 -17.729 110.761  1.00 63.55           C
ATOM    125  C   GLU A  15      11.001 -18.562 110.290  1.00 60.70           C
ATOM    126  O   GLU A  15      11.624 -18.273 109.263  1.00 59.51           O
ATOM    127  CB  GLU A  15       8.510 -18.381 110.275  1.00 66.03           C
ATOM    128  CG  GLU A  15       7.227 -17.554 110.417  1.00 70.75           C
ATOM    129  CD  GLU A  15       6.289 -17.893 111.597  1.00 73.47           C
ATOM    130  OE1 GLU A  15       6.086 -19.086 111.955  1.00 73.18           O
ATOM    131  OE2 GLU A  15       5.709 -16.921 112.153  1.00 74.82           O
ATOM    132  N   PRO A  16      11.348 -19.586 111.072  1.00 58.49           N
ATOM    133  CA  PRO A  16      12.519 -20.371 110.762  1.00 56.26           C
ATOM    134  C   PRO A  16      12.149 -21.462 109.780  1.00 54.60           C
ATOM    135  O   PRO A  16      10.993 -21.926 109.755  1.00 54.62           O
ATOM    136  CB  PRO A  16      12.885 -20.996 112.114  1.00 56.52           C
ATOM    137  CG  PRO A  16      11.942 -20.412 113.122  1.00 58.39           C
ATOM    138  CD  PRO A  16      10.731 -20.036 112.328  1.00 59.36           C
ATOM    139  N   THR A  17      13.147 -21.877 109.004  1.00 51.42           N
ATOM    140  CA  THR A  17      12.986 -23.073 108.201  1.00 50.53           C
ATOM    141  C   THR A  17      12.783 -24.235 109.122  1.00 47.64           C
ATOM    142  O   THR A  17      13.063 -24.161 110.318  1.00 45.89           O
ATOM    143  CB  THR A  17      14.189 -23.404 107.325  1.00 50.70           C
ATOM    144  OG1 THR A  17      15.360 -23.479 108.142  1.00 52.55           O
ATOM    145  CG2 THR A  17      14.358 -22.310 106.298  1.00 52.07           C
ATOM    146  N   PHE A  18      12.288 -25.299 108.515  1.00 47.12           N
ATOM    147  CA  PHE A  18      12.314 -26.614 109.121  1.00 47.42           C
ATOM    148  C   PHE A  18      13.639 -27.128 109.746  1.00 47.77           C
ATOM    149  O   PHE A  18      13.617 -27.685 110.846  1.00 46.26           O
ATOM    150  CB  PHE A  18      11.794 -27.627 108.117  1.00 46.71           C
ATOM    151  CG  PHE A  18      11.646 -28.997 108.704  1.00 48.17           C
ATOM    152  CD1 PHE A  18      10.436 -29.407 109.230  1.00 47.05           C
ATOM    153  CD2 PHE A  18      12.731 -29.864 108.766  1.00 47.43           C
ATOM    154  CE1 PHE A  18      10.315 -30.695 109.729  1.00 47.79           C
ATOM    155  CE2 PHE A  18      12.601 -31.135 109.289  1.00 46.59           C
ATOM    156  CZ  PHE A  18      11.401 -31.550 109.773  1.00 46.27           C
ATOM    157  N   VAL A  19      14.770 -26.983 109.053  1.00 47.49           N
ATOM    158  CA  VAL A  19      16.064 -27.412 109.585  1.00 48.20           C
ATOM    159  C   VAL A  19      16.303 -26.635 110.891  1.00 50.14           C
ATOM    160  O   VAL A  19      16.555 -27.253 111.945  1.00 51.35           O
ATOM    161  CB  VAL A  19      17.282 -27.145 108.649  1.00 47.55           C
ATOM    162  CG1 VAL A  19      18.480 -27.881 109.170  1.00 47.81           C
ATOM    163  CG2 VAL A  19      17.054 -27.603 107.236  1.00 49.12           C
ATOM    164  N   GLU A  20      16.218 -25.299 110.816  1.00 48.76           N
ATOM    165  CA  GLU A  20      16.415 -24.427 111.974  1.00 46.99           C
ATOM    166  C   GLU A  20      15.615 -24.871 113.201  1.00 46.87           C
ATOM    167  O   GLU A  20      16.102 -24.968 114.324  1.00 45.14           O
ATOM    168  CB  GLU A  20      16.010 -23.007 111.593  1.00 45.45           C
ATOM    169  CG  GLU A  20      17.082 -22.287 110.817  1.00 45.43           C
ATOM    170  CD  GLU A  20      16.573 -21.131 109.967  1.00 44.43           C
ATOM    171  OE1 GLU A  20      15.396 -20.724 109.983  1.00 45.19           O
ATOM    172  OE2 GLU A  20      17.390 -20.611 109.211  1.00 43.97           O
ATOM    173  N   LEU A  21      14.346 -25.131 112.941  1.00 46.96           N
ATOM    174  CA  LEU A  21      13.379 -25.400 113.967  1.00 46.82           C
ATOM    175  C   LEU A  21      13.747 -26.674 114.714  1.00 46.38           C
ATOM    176  O   LEU A  21      13.510 -26.809 115.929  1.00 45.77           O
ATOM    177  CB  LEU A  21      12.071 -25.659 113.250  1.00 49.30           C
ATOM    178  CG  LEU A  21      10.797 -25.330 114.003  1.00 53.15           C
ATOM    179  CD1 LEU A  21      10.449 -23.892 113.556  1.00 52.98           C
ATOM    180  CD2 LEU A  21       9.792 -26.405 113.555  1.00 53.86           C
ATOM    181  N   GLN A  22      14.293 -27.631 113.972  1.00 44.26           N
ATOM    182  CA  GLN A  22      14.881 -28.826 114.604  1.00 42.49           C
ATOM    183  C   GLN A  22      16.217 -28.486 115.302  1.00 37.81           C
ATOM    184  O   GLN A  22      16.445 -28.944 116.411  1.00 37.25           O
ATOM    185  CB  GLN A  22      15.060 -29.913 113.554  1.00 44.25           C
ATOM    186  CG  GLN A  22      13.785 -30.285 112.834  1.00 45.48           C
ATOM    187  CD  GLN A  22      12.920 -31.169 113.702  1.00 48.84           C
ATOM    188  OE1 GLN A  22      13.385 -32.171 114.251  1.00 50.43           O
ATOM    189  NE2 GLN A  22      11.645 -30.814 113.819  1.00 51.53           N
ATOM    190  N   ALA A  23      17.064 -27.651 114.704  1.00 35.10           N
ATOM    191  CA  ALA A  23      18.332 -27.298 115.334  1.00 35.50           C
ATOM    192  C   ALA A  23      17.970 -26.721 116.694  1.00 37.21           C
ATOM    193  O   ALA A  23      18.347 -27.260 117.738  1.00 36.31           O
ATOM    194  CB  ALA A  23      19.099 -26.270 114.536  1.00 34.99           C
ATOM    195  N   PHE A  24      17.156 -25.664 116.661  1.00 37.95           N
ATOM    196  CA  PHE A  24      16.684 -25.012 117.877  1.00 35.81           C
ATOM    197  C   PHE A  24      15.859 -25.835 118.840  1.00 36.65           C
ATOM    198  O   PHE A  24      16.080 -25.713 120.038  1.00 38.54           O
ATOM    199  CB  PHE A  24      16.092 -23.623 117.585  1.00 36.75           C
ATOM    200  CG  PHE A  24      17.127 -22.636 117.134  1.00 33.88           C
ATOM    201  CD1 PHE A  24      17.444 -22.509 115.791  1.00 34.48           C
ATOM    202  CD2 PHE A  24      17.803 -21.836 118.060  1.00 36.17           C
ATOM    203  CE1 PHE A  24      18.451 -21.604 115.376  1.00 34.42           C
ATOM    204  CE2 PHE A  24      18.774 -20.895 117.665  1.00 32.83           C
ATOM    205  CZ  PHE A  24      19.114 -20.801 116.337  1.00 34.34           C
ATOM    206  N   SER A  25      14.975 -26.725 118.399  1.00 37.95           N
ATOM    207  CA  SER A  25      14.321 -27.595 119.375  1.00 38.30           C
ATOM    208  C   SER A  25      15.266 -28.454 120.210  1.00 39.62           C
ATOM    209  O   SER A  25      14.897 -28.958 121.272  1.00 39.12           O
ATOM    210  CB  SER A  25      13.355 -28.581 118.726  1.00 40.03           C
ATOM    211  OG  SER A  25      12.485 -27.918 117.845  1.00 46.25           O
ATOM    212  N   VAL A  26      16.466 -28.698 119.689  1.00 40.29           N
ATOM    213  CA  VAL A  26      17.458 -29.485 120.438  1.00 38.78           C
ATOM    214  C   VAL A  26      18.332 -28.546 121.253  1.00 33.49           C
ATOM    215  O   VAL A  26      18.466 -28.697 122.437  1.00 36.43           O
ATOM    216  CB  VAL A  26      18.336 -30.442 119.534  1.00 38.29           C
ATOM    217  CG1 VAL A  26      19.491 -30.997 120.380  1.00 39.47           C
ATOM    218  CG2 VAL A  26      17.464 -31.620 119.061  1.00 40.13           C
ATOM    219  N   MET A  27      18.896 -27.522 120.655  1.00 33.44           N
ATOM    220  CA  MET A  27      19.827 -26.700 121.421  1.00 36.73           C
ATOM    221  C   MET A  27      19.248 -25.805 122.526  1.00 34.13           C
ATOM    222  O   MET A  27      19.997 -25.350 123.386  1.00 33.48           O
ATOM    223  CB  MET A  27      20.619 -25.807 120.463  1.00 40.58           C
ATOM    224  CG  MET A  27      21.395 -26.560 119.401  1.00 45.43           C
ATOM    225  SD  MET A  27      23.025 -27.067 119.931  1.00 50.59           S
ATOM    226  CE  MET A  27      23.785 -25.533 120.503  1.00 50.36           C
ATOM    227  N   TRP A  28      17.977 -25.435 122.412  1.00 33.58           N
ATOM    228  CA  TRP A  28      17.250 -24.641 123.416  1.00 36.61           C
ATOM    229  C   TRP A  28      16.348 -25.498 124.292  1.00 35.84           C
ATOM    230  O   TRP A  28      15.595 -24.938 125.074  1.00 37.82           O
ATOM    231  CB  TRP A  28      16.425 -23.496 122.798  1.00 38.06           C
ATOM    232  CG  TRP A  28      17.321 -22.441 122.177  1.00 39.34           C
ATOM    233  CD1 TRP A  28      18.672 -22.525 121.975  1.00 38.85           C
ATOM    234  CD2 TRP A  28      16.931 -21.160 121.665  1.00 40.47           C
ATOM    235  NE1 TRP A  28      19.160 -21.380 121.378  1.00 39.36           N
ATOM    236  CE2 TRP A  28      18.108 -20.526 121.172  1.00 41.96           C
ATOM    237  CE3 TRP A  28      15.707 -20.492 121.559  1.00 39.31           C
ATOM    238  CZ2 TRP A  28      18.093 -19.234 120.634  1.00 41.34           C
ATOM    239  CZ3 TRP A  28      15.694 -19.241 120.986  1.00 39.35           C
ATOM    240  CH2 TRP A  28      16.867 -18.619 120.532  1.00 40.67           C
ATOM    241  N   SER A  29      16.385 -26.824 124.171  1.00 34.93           N
ATOM    242  CA  SER A  29      15.709 -27.638 125.183  1.00 37.35           C
ATOM    243  C   SER A  29      16.358 -27.325 126.529  1.00 38.86           C
ATOM    244  O   SER A  29      17.399 -26.659 126.642  1.00 36.87           O
ATOM    245  CB  SER A  29      15.768 -29.143 124.924  1.00 36.79           C
ATOM    246  OG  SER A  29      17.124 -29.559 124.856  1.00 40.06           O
ATOM    247  N   GLU A  30      15.698 -27.789 127.581  1.00 41.79           N
ATOM    248  CA  GLU A  30      16.195 -27.462 128.890  1.00 40.87           C
ATOM    249  C   GLU A  30      17.454 -28.322 129.071  1.00 42.74           C
ATOM    250  O   GLU A  30      18.374 -27.960 129.810  1.00 41.38           O
ATOM    251  CB  GLU A  30      15.102 -27.729 129.920  1.00 40.50           C
ATOM    252  CG  GLU A  30      15.552 -27.382 131.342  1.00 40.87           C
ATOM    253  CD  GLU A  30      15.705 -25.908 131.519  1.00 41.51           C
ATOM    254  OE1 GLU A  30      14.756 -25.201 131.122  1.00 45.02           O
ATOM    255  OE2 GLU A  30      16.763 -25.434 131.982  1.00 41.70           O
ATOM    256  N   HIS A  31      17.498 -29.445 128.352  1.00 45.96           N
ATOM    257  CA  HIS A  31      18.576 -30.412 128.510  1.00 46.59           C
ATOM    258  C   HIS A  31      19.881 -29.910 127.901  1.00 43.41           C
ATOM    259  O   HIS A  31      20.953 -30.082 128.456  1.00 42.85           O
ATOM    260  CB  HIS A  31      18.190 -31.781 127.932  1.00 50.52           C
ATOM    261  CG  HIS A  31      19.324 -32.756 127.974  1.00 55.23           C
ATOM    262  ND1 HIS A  31      19.466 -33.682 128.986  1.00 57.00           N
ATOM    263  CD2 HIS A  31      20.431 -32.863 127.198  1.00 55.64           C
ATOM    264  CE1 HIS A  31      20.595 -34.346 128.808  1.00 59.30           C
ATOM    265  NE2 HIS A  31      21.206 -33.859 127.740  1.00 57.95           N
ATOM    266  N   CYS A  32      19.793 -29.239 126.766  1.00 43.62           N
ATOM    267  CA  CYS A  32      20.982 -28.672 126.127  1.00 43.55           C
ATOM    268  C   CYS A  32      21.132 -27.206 126.520  1.00 44.27           C
ATOM    269  O   CYS A  32      22.224 -26.630 126.477  1.00 46.14           O
ATOM    270  CB  CYS A  32      20.871 -28.821 124.605  1.00 43.58           C
ATOM    271  SG  CYS A  32      21.088 -30.521 124.032  1.00 46.26           S
ATOM    272  N   GLY A  33      20.028 -26.597 126.941  1.00 43.84           N
ATOM    273  CA  GLY A  33      20.016 -25.164 127.153  1.00 43.21           C
ATOM    274  C   GLY A  33      20.278 -24.652 128.555  1.00 41.98           C
ATOM    275  O   GLY A  33      20.911 -23.618 128.667  1.00 43.80           O
ATOM    276  N   TYR A  34      19.782 -25.320 129.603  1.00 42.02           N
ATOM    277  CA  TYR A  34      19.987 -24.927 131.006  1.00 38.94           C
ATOM    278  C   TYR A  34      19.331 -23.592 131.305  1.00 38.87           C
ATOM    279  O   TYR A  34      19.745 -22.883 132.220  1.00 37.81           O
ATOM    280  CB  TYR A  34      21.482 -24.926 131.405  1.00 39.75           C
ATOM    281  CG  TYR A  34      22.025 -26.329 131.547  1.00 39.07           C
ATOM    282  CD1 TYR A  34      22.510 -27.011 130.462  1.00 41.82           C
ATOM    283  CD2 TYR A  34      22.040 -26.963 132.777  1.00 39.85           C
ATOM    284  CE1 TYR A  34      22.956 -28.323 130.594  1.00 44.68           C
ATOM    285  CE2 TYR A  34      22.505 -28.231 132.936  1.00 41.55           C
ATOM    286  CZ  TYR A  34      22.972 -28.927 131.836  1.00 42.62           C
ATOM    287  OH  TYR A  34      23.407 -30.226 131.971  1.00 40.56           O
ATOM    288  N   SER A  35      18.276 -23.263 130.560  1.00 40.24           N
ATOM    289  CA  SER A  35      17.633 -21.953 130.678  1.00 38.27           C
ATOM    290  C   SER A  35      17.227 -21.590 132.114  1.00 36.25           C
ATOM    291  O   SER A  35      17.349 -20.443 132.527  1.00 32.22           O
ATOM    292  CB  SER A  35      16.397 -21.875 129.779  1.00 39.88           C
ATOM    293  OG  SER A  35      16.747 -21.654 128.420  1.00 39.95           O
ATOM    294  N   HIS A  36      16.735 -22.566 132.872  1.00 35.68           N
ATOM    295  CA  HIS A  36      16.327 -22.325 134.265  1.00 34.77           C
ATOM    296  C   HIS A  36      17.493 -22.463 135.243  1.00 34.26           C
ATOM    297  O   HIS A  36      17.391 -22.042 136.395  1.00 35.27           O
ATOM    298  CB  HIS A  36      15.229 -23.304 134.687  1.00 35.30           C
ATOM    299  CG  HIS A  36      13.905 -23.074 134.027  1.00 37.03           C
ATOM    300  ND1 HIS A  36      13.636 -23.475 132.734  1.00 37.07           N
ATOM    301  CD2 HIS A  36      12.760 -22.516 134.496  1.00 37.75           C
ATOM    302  CE1 HIS A  36      12.384 -23.174 132.434  1.00 37.66           C
ATOM    303  NE2 HIS A  36      11.829 -22.597 133.489  1.00 38.70           N
ATOM    304  N   THR A  37      18.629 -22.997 134.803  1.00 34.25           N
ATOM    305  CA  THR A  37      19.725 -23.162 135.764  1.00 35.69           C
ATOM    306  C   THR A  37      21.033 -22.457 135.530  1.00 36.52           C
ATOM    307  O   THR A  37      21.771 -22.374 136.509  1.00 39.09           O
ATOM    308  CB  THR A  37      20.117 -24.592 136.045  1.00 37.14           C
ATOM    309  OG1 THR A  37      20.489 -25.208 134.813  1.00 39.33           O
ATOM    310  CG2 THR A  37      18.948 -25.354 136.652  1.00 37.86           C
ATOM    311  N   LYS A  38      21.313 -21.907 134.343  1.00 36.12           N
ATOM    312  CA  LYS A  38      22.606 -21.242 134.118  1.00 37.53           C
ATOM    313  C   LYS A  38      22.981 -20.020 134.941  1.00 38.89           C
ATOM    314  O   LYS A  38      24.186 -19.902 135.212  1.00 38.73           O
ATOM    315  CB  LYS A  38      22.940 -20.972 132.664  1.00 38.45           C
ATOM    316  CG  LYS A  38      21.780 -20.676 131.805  1.00 44.09           C
ATOM    317  CD  LYS A  38      22.187 -20.714 130.326  1.00 47.98           C
ATOM    318  CE  LYS A  38      23.612 -20.258 130.054  1.00 46.10           C
ATOM    319  NZ  LYS A  38      23.728 -20.136 128.552  1.00 48.38           N
ATOM    320  N   LYS A  39      22.026 -19.161 135.333  1.00 38.88           N
ATOM    321  CA  LYS A  39      22.303 -18.118 136.321  1.00 43.49           C
ATOM    322  C   LYS A  39      22.717 -18.582 137.718  1.00 40.73           C
ATOM    323  O   LYS A  39      23.559 -17.962 138.349  1.00 44.32           O
ATOM    324  CB  LYS A  39      21.174 -17.098 136.447  1.00 44.58           C
ATOM    325  CG  LYS A  39      20.669 -16.615 135.099  1.00 50.13           C
ATOM    326  CD  LYS A  39      19.745 -15.390 135.166  1.00 52.42           C
ATOM    327  CE  LYS A  39      19.989 -14.526 133.911  1.00 57.30           C
ATOM    328  NZ  LYS A  39      18.702 -13.999 133.373  1.00 60.19           N
ATOM    329  N   TYR A  40      22.106 -19.649 138.206  1.00 39.87           N
ATOM    330  CA  TYR A  40      22.394 -20.231 139.497  1.00 38.35           C
ATOM    331  C   TYR A  40      23.730 -20.946 139.471  1.00 35.86           C
ATOM    332  O   TYR A  40      24.332 -21.126 140.534  1.00 36.19           O
ATOM    333  CB  TYR A  40      21.391 -21.355 139.805  1.00 41.28           C
ATOM    334  CG  TYR A  40      20.003 -20.911 140.172  1.00 42.12           C
ATOM    335  CD1 TYR A  40      19.804 -19.998 141.202  1.00 42.59           C
ATOM    336  CD2 TYR A  40      18.889 -21.428 139.523  1.00 42.21           C
ATOM    337  CE1 TYR A  40      18.542 -19.569 141.542  1.00 43.65           C
ATOM    338  CE2 TYR A  40      17.608 -21.061 139.906  1.00 42.24           C
ATOM    339  CZ  TYR A  40      17.448 -20.097 140.883  1.00 43.48           C
ATOM    340  OH  TYR A  40      16.198 -19.672 141.273  1.00 45.27           O
ATOM    341  N   ILE A  41      24.078 -21.480 138.297  1.00 33.57           N
ATOM    342  CA  ILE A  41      25.345 -22.171 138.067  1.00 30.34           C
ATOM    343  C   ILE A  41      26.498 -21.164 138.031  1.00 33.07           C
ATOM    344  O   ILE A  41      27.574 -21.392 138.608  1.00 35.13           O
ATOM    345  CB  ILE A  41      25.334 -23.106 136.829  1.00 30.14           C
ATOM    346  CG1 ILE A  41      24.359 -24.259 136.959  1.00 27.37           C
ATOM    347  CG2 ILE A  41      26.709 -23.741 136.568  1.00 28.46           C
ATOM    348  CD1 ILE A  41      24.139 -24.985 135.602  1.00 26.85           C
ATOM    349  N   ARG A  42      26.272 -20.011 137.426  1.00 36.10           N
ATOM    350  CA  ARG A  42      27.261 -18.949 137.494  1.00 39.58           C
ATOM    351  C   ARG A  42      27.555 -18.568 138.934  1.00 40.61           C
ATOM    352  O   ARG A  42      28.621 -18.030 139.229  1.00 37.91           O
ATOM    353  CB  ARG A  42      26.838 -17.708 136.711  1.00 41.34           C
ATOM    354  CG  ARG A  42      26.836 -17.948 135.206  1.00 47.39           C
ATOM    355  CD  ARG A  42      26.884 -16.635 134.422  1.00 49.96           C
ATOM    356  NE  ARG A  42      25.801 -15.761 134.861  1.00 50.57           N
ATOM    357  CZ  ARG A  42      24.651 -15.605 134.207  1.00 50.12           C
ATOM    358  NH1 ARG A  42      24.427 -16.252 133.054  1.00 48.06           N
ATOM    359  NH2 ARG A  42      23.758 -14.769 134.725  1.00 48.47           N
ATOM    360  N   ARG A  43      26.625 -18.832 139.844  1.00 40.00           N
ATOM    361  CA  ARG A  43      26.874 -18.372 141.204  1.00 40.44           C
ATOM    362  C   ARG A  43      27.793 -19.321 141.979  1.00 40.37           C
ATOM    363  O   ARG A  43      28.395 -18.923 142.969  1.00 40.66           O
ATOM    364  CB  ARG A  43      25.558 -18.181 141.965  1.00 39.49           C
ATOM    365  CG  ARG A  43      24.789 -16.938 141.570  1.00 40.40           C
ATOM    366  CD  ARG A  43      23.423 -16.973 142.222  1.00 41.70           C
ATOM    367  NE  ARG A  43      22.765 -15.665 142.209  1.00 45.16           N
ATOM    368  CZ  ARG A  43      21.767 -15.319 143.031  1.00 47.70           C
ATOM    369  NH1 ARG A  43      21.304 -16.170 143.962  1.00 47.73           N
ATOM    370  NH2 ARG A  43      21.215 -14.116 142.927  1.00 46.04           N
ATOM    371  N   LEU A  44      27.824 -20.595 141.594  1.00 38.36           N
ATOM    372  CA  LEU A  44      28.684 -21.580 142.246  1.00 34.22           C
ATOM    373  C   LEU A  44      30.179 -21.221 142.214  1.00 34.89           C
ATOM    374  O   LEU A  44      30.742 -20.848 141.153  1.00 34.12           O
ATOM    375  CB  LEU A  44      28.498 -22.938 141.552  1.00 32.79           C
ATOM    376  CG  LEU A  44      27.063 -23.477 141.447  1.00 33.70           C
ATOM    377  CD1 LEU A  44      26.971 -24.868 140.788  1.00 33.21           C
ATOM    378  CD2 LEU A  44      26.206 -23.397 142.751  1.00 32.41           C
ATOM    379  N   PRO A  45      30.857 -21.430 143.357  1.00 33.82           N
ATOM    380  CA  PRO A  45      32.317 -21.451 143.324  1.00 34.99           C
ATOM    381  C   PRO A  45      32.812 -22.651 142.486  1.00 35.78           C
ATOM    382  O   PRO A  45      32.399 -23.811 142.725  1.00 33.55           O
ATOM    383  CB  PRO A  45      32.704 -21.560 144.799  1.00 34.13           C
ATOM    384  CG  PRO A  45      31.470 -21.408 145.576  1.00 34.21           C
ATOM    385  CD  PRO A  45      30.335 -21.762 144.691  1.00 35.14           C
ATOM    386  N   LYS A  46      33.656 -22.334 141.501  1.00 37.20           N
ATOM    387  CA  LYS A  46      34.201 -23.288 140.537  1.00 39.62           C
ATOM    388  C   LYS A  46      35.715 -23.551 140.580  1.00 40.80           C
ATOM    389  O   LYS A  46      36.477 -22.857 141.251  1.00 41.84           O
ATOM    390  CB  LYS A  46      33.708 -22.928 139.133  1.00 42.91           C
ATOM    391  CG  LYS A  46      32.205 -23.107 139.045  1.00 45.98           C
ATOM    392  CD  LYS A  46      31.646 -22.882 137.676  1.00 49.10           C
ATOM    393  CE  LYS A  46      30.310 -22.130 137.718  1.00 51.08           C
ATOM    394  NZ  LYS A  46      30.309 -20.725 138.293  1.00 53.15           N
ATOM    395  N   THR A  47      36.129 -24.624 139.924  1.00 42.22           N
ATOM    396  CA  THR A  47      37.520 -24.924 139.627  1.00 46.76           C
ATOM    397  C   THR A  47      37.547 -25.652 138.291  1.00 49.22           C
ATOM    398  O   THR A  47      36.567 -26.246 137.822  1.00 50.57           O
ATOM    399  CB  THR A  47      38.266 -25.896 140.587  1.00 46.46           C
ATOM    400  OG1 THR A  47      37.342 -26.587 141.439  1.00 48.17           O
ATOM    401  CG2 THR A  47      39.329 -25.198 141.399  1.00 44.69           C
ATOM    402  N   GLY A  48      38.734 -25.614 137.709  1.00 50.09           N
ATOM    403  CA  GLY A  48      38.987 -26.155 136.384  1.00 50.11           C
ATOM    404  C   GLY A  48      40.453 -25.822 136.241  1.00 49.57           C
ATOM    405  O   GLY A  48      40.810 -24.637 136.127  1.00 52.20           O
ATOM    406  N   PHE A  49      41.293 -26.849 136.340  1.00 48.33           N
ATOM    407  CA  PHE A  49      42.744 -26.649 136.314  1.00 48.67           C
ATOM    408  C   PHE A  49      43.060 -25.874 135.062  1.00 47.22           C
ATOM    409  O   PHE A  49      42.572 -26.259 134.015  1.00 44.37           O
ATOM    410  CB  PHE A  49      43.529 -27.968 136.282  1.00 47.76           C
ATOM    411  CG  PHE A  49      45.015 -27.796 136.287  1.00 48.13           C
ATOM    412  CD1 PHE A  49      45.807 -28.491 135.381  1.00 47.96           C
ATOM    413  CD2 PHE A  49      45.638 -26.972 137.234  1.00 49.84           C
ATOM    414  CE1 PHE A  49      47.211 -28.378 135.392  1.00 47.11           C
ATOM    415  CE2 PHE A  49      47.039 -26.814 137.247  1.00 48.15           C
ATOM    416  CZ  PHE A  49      47.825 -27.533 136.327  1.00 47.92           C
ATOM    417  N   GLU A  50      43.893 -24.843 135.199  1.00 50.63           N
ATOM    418  CA  GLU A  50      44.417 -24.005 134.114  1.00 52.37           C
ATOM    419  C   GLU A  50      43.390 -23.720 133.043  1.00 52.46           C
ATOM    420  O   GLU A  50      43.726 -23.786 131.881  1.00 52.43           O
ATOM    421  CB  GLU A  50      45.661 -24.610 133.464  1.00 55.45           C
ATOM    422  CG  GLU A  50      46.988 -24.071 133.990  1.00 58.31           C
ATOM    423  CD  GLU A  50      48.141 -24.966 133.554  1.00 62.32           C
ATOM    424  OE1 GLU A  50      47.830 -25.867 132.731  1.00 65.55           O
ATOM    425  OE2 GLU A  50      49.301 -24.823 134.037  1.00 61.57           O
ATOM    426  N   GLY A  51      42.150 -23.440 133.431  1.00 52.63           N
ATOM    427  CA  GLY A  51      41.079 -23.309 132.461  1.00 54.47           C
ATOM    428  C   GLY A  51      40.124 -24.480 132.272  1.00 54.19           C
ATOM    429  O   GLY A  51      38.985 -24.276 131.905  1.00 58.09           O
ATOM    430  N   ASN A  52      40.551 -25.719 132.431  1.00 53.53           N
ATOM    431  CA  ASN A  52      39.685 -26.844 132.074  1.00 53.51           C
ATOM    432  C   ASN A  52      38.635 -27.313 133.100  1.00 51.97           C
ATOM    433  O   ASN A  52      38.963 -27.971 134.088  1.00 49.90           O
ATOM    434  CB  ASN A  52      40.549 -28.028 131.639  1.00 53.45           C
ATOM    435  CG  ASN A  52      41.197 -27.797 130.297  1.00 56.17           C
ATOM    436  OD1 ASN A  52      40.538 -27.421 129.314  1.00 56.19           O
ATOM    437  ND2 ASN A  52      42.498 -28.065 130.230  1.00 57.38           N
ATOM    438  N   ALA A  53      37.364 -26.999 132.856  1.00 51.16           N
ATOM    439  CA  ALA A  53      36.294 -27.523 133.703  1.00 48.99           C
ATOM    440  C   ALA A  53      36.361 -29.032 133.733  1.00 46.42           C
ATOM    441  O   ALA A  53      36.515 -29.680 132.683  1.00 45.42           O
ATOM    442  CB  ALA A  53      34.922 -27.137 133.168  1.00 48.96           C
ATOM    443  N   GLY A  54      36.247 -29.561 134.953  1.00 41.71           N
ATOM    444  CA  GLY A  54      35.953 -30.978 135.151  1.00 37.92           C
ATOM    445  C   GLY A  54      37.272 -31.668 135.420  1.00 33.70           C
ATOM    446  O   GLY A  54      37.312 -32.862 135.639  1.00 34.90           O
ATOM    447  N   VAL A  55      38.342 -30.888 135.366  1.00 30.68           N
ATOM    448  CA  VAL A  55      39.684 -31.376 135.606  1.00 30.48           C
ATOM    449  C   VAL A  55      40.186 -30.776 136.896  1.00 30.53           C
ATOM    450  O   VAL A  55      40.286 -29.552 137.071  1.00 32.42           O
ATOM    451  CB  VAL A  55      40.614 -31.092 134.410  1.00 30.84           C
ATOM    452  CG1 VAL A  55      41.862 -31.919 134.503  1.00 29.82           C
ATOM    453  CG2 VAL A  55      39.958 -31.627 133.169  1.00 30.56           C
ATOM    454  N   VAL A  56      40.493 -31.649 137.836  1.00 28.31           N
ATOM    455  CA  VAL A  56      41.065 -31.138 139.039  1.00 27.82           C
ATOM    456  C   VAL A  56      42.476 -31.694 139.270  1.00 32.29           C
ATOM    457  O   VAL A  56      42.677 -32.920 139.376  1.00 28.47           O
ATOM    458  CB  VAL A  56      40.236 -31.556 140.221  1.00 27.74           C
ATOM    459  CG1 VAL A  56      40.929 -31.084 141.480  1.00 27.00           C
ATOM    460  CG2 VAL A  56      38.815 -31.037 140.077  1.00 26.05           C
ATOM    461  N   ASN A  57      43.427 -30.759 139.368  1.00 33.03           N
ATOM    462  CA  ASN A  57      44.809 -31.090 139.628  1.00 33.47           C
ATOM    463  C   ASN A  57      44.948 -31.810 140.948  1.00 35.35           C
ATOM    464  O   ASN A  57      44.521 -31.358 141.983  1.00 37.54           O
ATOM    465  CB  ASN A  57      45.655 -29.822 139.549  1.00 32.21           C
ATOM    466  CG  ASN A  57      47.128 -30.016 139.869  1.00 32.08           C
ATOM    467  OD1 ASN A  57      47.797 -31.000 139.582  1.00 31.52           O
ATOM    468  ND2 ASN A  57      47.648 -28.987 140.490  1.00 31.96           N
ATOM    469  N   LEU A  58      45.618 -32.938 140.907  1.00 35.97           N
ATOM    470  CA  LEU A  58      45.796 -33.753 142.075  1.00 38.22           C
ATOM    471  C   LEU A  58      47.173 -33.434 142.640  1.00 40.17           C
ATOM    472  O   LEU A  58      47.330 -33.176 143.814  1.00 38.99           O
ATOM    473  CB  LEU A  58      45.828 -35.185 141.577  1.00 36.59           C
ATOM    474  CG  LEU A  58      45.696 -36.135 142.728  1.00 39.05           C
ATOM    475  CD1 LEU A  58      44.237 -36.201 143.184  1.00 41.11           C
ATOM    476  CD2 LEU A  58      45.995 -37.333 141.918  1.00 40.94           C
ATOM    477  N   ASP A  59      48.206 -33.421 141.814  1.00 42.52           N
ATOM    478  CA  ASP A  59      49.512 -33.390 142.423  1.00 42.56           C
ATOM    479  C   ASP A  59      50.538 -32.720 141.555  1.00 45.37           C
ATOM    480  O   ASP A  59      51.713 -33.048 141.634  1.00 47.98           O
ATOM    481  CB  ASP A  59      49.947 -34.822 142.676  1.00 42.28           C
ATOM    482  CG  ASP A  59      50.196 -35.605 141.403  1.00 39.41           C
ATOM    483  OD1 ASP A  59      50.223 -35.118 140.278  1.00 38.45           O
ATOM    484  OD2 ASP A  59      50.371 -36.806 141.512  1.00 40.55           O
ATOM    485  N   ASP A  60      50.124 -31.714 140.791  1.00 47.68           N
ATOM    486  CA  ASP A  60      51.066 -31.163 139.824  1.00 47.48           C
ATOM    487  C   ASP A  60      51.642 -31.990 138.716  1.00 43.50           C
ATOM    488  O   ASP A  60      52.296 -31.477 137.841  1.00 44.67           O
ATOM    489  CB  ASP A  60      51.592 -29.714 139.937  1.00 51.99           C
ATOM    490  CG  ASP A  60      51.521 -29.177 141.326  1.00 54.30           C
ATOM    491  OD1 ASP A  60      50.504 -28.494 141.549  1.00 56.77           O
ATOM    492  OD2 ASP A  60      52.457 -29.375 142.132  1.00 57.04           O
ATOM    493  N   TYR A  61      51.292 -33.253 138.655  1.00 41.87           N
ATOM    494  CA  TYR A  61      51.710 -33.995 137.498  1.00 38.84           C
ATOM    495  C   TYR A  61      50.484 -34.652 136.873  1.00 37.11           C
ATOM    496  O   TYR A  61      50.351 -34.694 135.650  1.00 33.87           O
ATOM    497  CB  TYR A  61      52.807 -34.976 137.913  1.00 39.39           C
ATOM    498  CG  TYR A  61      53.446 -35.580 136.684  1.00 40.34           C
ATOM    499  CD1 TYR A  61      54.407 -34.883 135.963  1.00 38.02           C
ATOM    500  CD2 TYR A  61      53.034 -36.831 136.228  1.00 39.94           C
ATOM    501  CE1 TYR A  61      54.923 -35.444 134.798  1.00 38.87           C
ATOM    502  CE2 TYR A  61      53.530 -37.385 135.066  1.00 39.42           C
ATOM    503  CZ  TYR A  61      54.461 -36.676 134.368  1.00 38.75           C
ATOM    504  OH  TYR A  61      54.977 -37.298 133.276  1.00 40.29           O
ATOM    505  N   TYR A  62      49.574 -35.148 137.712  1.00 36.82           N
ATOM    506  CA  TYR A  62      48.306 -35.635 137.199  1.00 35.21           C
ATOM    507  C   TYR A  62      47.129 -34.844 137.719  1.00 35.43           C
ATOM    508  O   TYR A  62      47.135 -34.260 138.805  1.00 31.87           O
ATOM    509  CB  TYR A  62      48.044 -37.075 137.572  1.00 35.57           C
ATOM    510  CG  TYR A  62      49.070 -38.075 137.148  1.00 37.18           C
ATOM    511  CD1 TYR A  62      48.970 -38.702 135.912  1.00 37.05           C
ATOM    512  CD2 TYR A  62      50.127 -38.412 137.991  1.00 36.74           C
ATOM    513  CE1 TYR A  62      49.887 -39.639 135.504  1.00 37.91           C
ATOM    514  CE2 TYR A  62      51.072 -39.349 137.577  1.00 39.11           C
ATOM    515  CZ  TYR A  62      50.944 -39.960 136.343  1.00 39.22           C
ATOM    516  OH  TYR A  62      51.861 -40.923 135.949  1.00 40.84           O
ATOM    517  N   SER A  63      46.065 -34.954 136.937  1.00 35.27           N
ATOM    518  CA  SER A  63      44.765 -34.402 137.275  1.00 31.98           C
ATOM    519  C   SER A  63      43.693 -35.497 137.186  1.00 30.62           C
ATOM    520  O   SER A  63      43.833 -36.458 136.429  1.00 31.33           O
ATOM    521  CB  SER A  63      44.476 -33.258 136.314  1.00 30.18           C
ATOM    522  OG  SER A  63      45.212 -32.062 136.623  1.00 32.81           O
ATOM    523  N   VAL A  64      42.605 -35.369 137.945  1.00 29.61           N
ATOM    524  CA  VAL A  64      41.436 -36.209 137.694  1.00 28.25           C
ATOM    525  C   VAL A  64      40.309 -35.458 136.994  1.00 31.15           C
ATOM    526  O   VAL A  64      39.831 -34.399 137.494  1.00 28.49           O
ATOM    527  CB  VAL A  64      40.874 -36.804 138.981  1.00 28.54           C
ATOM    528  CG1 VAL A  64      39.576 -37.592 138.736  1.00 29.17           C
ATOM    529  CG2 VAL A  64      41.990 -37.596 139.651  1.00 25.94           C
ATOM    530  N   ALA A  65      39.927 -36.051 135.851  1.00 25.69           N
ATOM    531  CA  ALA A  65      38.795 -35.598 135.062  1.00 23.84           C
ATOM    532  C   ALA A  65      37.573 -36.352 135.546  1.00 24.39           C
ATOM    533  O   ALA A  65      37.631 -37.571 135.570  1.00 24.78           O
ATOM    534  CB  ALA A  65      39.053 -35.823 133.528  1.00 20.91           C
ATOM    535  N   PHE A  66      36.492 -35.663 135.941  1.00 25.80           N
ATOM    536  CA  PHE A  66      35.321 -36.347 136.522  1.00 25.74           C
ATOM    537  C   PHE A  66      34.041 -35.564 136.362  1.00 29.64           C
ATOM    538  O   PHE A  66      34.036 -34.325 136.301  1.00 26.88           O
ATOM    539  CB  PHE A  66      35.503 -36.895 137.934  1.00 28.15           C
ATOM    540  CG  PHE A  66      35.383 -35.887 139.025  1.00 26.09           C
ATOM    541  CD1 PHE A  66      36.102 -34.690 138.985  1.00 27.77           C
ATOM    542  CD2 PHE A  66      34.510 -36.122 140.079  1.00 26.16           C
ATOM    543  CE1 PHE A  66      35.897 -33.667 139.931  1.00 24.93           C
ATOM    544  CE2 PHE A  66      34.303 -35.155 141.047  1.00 25.40           C
ATOM    545  CZ  PHE A  66      35.017 -33.929 140.984  1.00 27.46           C
ATOM    546  N   LYS A  67      32.973 -36.316 136.110  1.00 28.92           N
ATOM    547  CA  LYS A  67      31.706 -35.649 135.879  1.00 28.93           C
ATOM    548  C   LYS A  67      30.582 -36.633 136.155  1.00 25.30           C
ATOM    549  O   LYS A  67      30.794 -37.824 136.129  1.00 24.15           O
ATOM    550  CB  LYS A  67      31.642 -35.100 134.443  1.00 32.92           C
ATOM    551  CG  LYS A  67      30.331 -34.356 134.203  1.00 38.16           C
ATOM    552  CD  LYS A  67      30.273 -33.703 132.850  1.00 45.37           C
ATOM    553  CE  LYS A  67      28.895 -33.841 132.198  1.00 49.16           C
ATOM    554  NZ  LYS A  67      27.955 -32.721 132.553  1.00 52.30           N
ATOM    555  N   ILE A  68      29.403 -36.156 136.514  1.00 27.15           N
ATOM    556  CA  ILE A  68      28.246 -37.025 136.758  1.00 28.60           C
ATOM    557  C   ILE A  68      27.177 -36.527 135.800  1.00 31.01           C
ATOM    558  O   ILE A  68      27.045 -35.312 135.623  1.00 30.58           O
ATOM    559  CB  ILE A  68      27.667 -36.743 138.199  1.00 30.32           C
ATOM    560  CG1 ILE A  68      26.412 -37.570 138.502  1.00 26.69           C
ATOM    561  CG2 ILE A  68      27.161 -35.320 138.321  1.00 30.07           C
ATOM    562  CD1 ILE A  68      26.477 -38.283 139.866  1.00 28.69           C
ATOM    563  N   GLU A  69      26.366 -37.430 135.257  1.00 33.74           N
ATOM    564  CA  GLU A  69      25.267 -37.092 134.343  1.00 31.49           C
ATOM    565  C   GLU A  69      24.047 -37.870 134.724  1.00 29.58           C
ATOM    566  O   GLU A  69      24.178 -38.937 135.287  1.00 29.16           O
ATOM    567  CB  GLU A  69      25.614 -37.663 132.992  1.00 33.68           C
ATOM    568  CG  GLU A  69      25.123 -36.945 131.767  1.00 41.58           C
ATOM    569  CD  GLU A  69      26.122 -37.122 130.595  1.00 47.99           C
ATOM    570  OE1 GLU A  69      26.235 -38.259 130.055  1.00 46.28           O
ATOM    571  OE2 GLU A  69      26.819 -36.115 130.253  1.00 52.26           O
ATOM    572  N   SER A  70      22.867 -37.447 134.286  1.00 32.29           N
ATOM    573  CA  SER A  70      21.675 -38.246 134.550  1.00 30.40           C
ATOM    574  C   SER A  70      21.115 -38.880 133.283  1.00 32.64           C
ATOM    575  O   SER A  70      21.184 -38.278 132.213  1.00 29.79           O
ATOM    576  CB  SER A  70      20.605 -37.401 135.231  1.00 29.98           C
ATOM    577  OG  SER A  70      20.213 -36.344 134.361  1.00 32.70           O
ATOM    578  N   HIS A  71      20.496 -40.054 133.420  1.00 30.80           N
ATOM    579  CA  HIS A  71      19.795 -40.607 132.298  1.00 34.18           C
ATOM    580  C   HIS A  71      18.440 -41.102 132.726  1.00 32.03           C
ATOM    581  O   HIS A  71      18.159 -42.282 132.632  1.00 27.05           O
ATOM    582  CB  HIS A  71      20.644 -41.749 131.756  1.00 39.68           C
ATOM    583  CG  HIS A  71      21.740 -41.221 130.898  1.00 44.60           C
ATOM    584  ND1 HIS A  71      21.558 -40.983 129.548  1.00 45.74           N
ATOM    585  CD2 HIS A  71      22.955 -40.715 131.230  1.00 45.71           C
ATOM    586  CE1 HIS A  71      22.655 -40.411 129.073  1.00 50.00           C
ATOM    587  NE2 HIS A  71      23.512 -40.228 130.070  1.00 50.76           N
ATOM    588  N   ASN A  72      17.622 -40.209 133.254  1.00 32.23           N
ATOM    589  CA  ASN A  72      16.463 -40.693 134.004  1.00 35.13           C
ATOM    590  C   ASN A  72      15.343 -41.205 133.102  1.00 36.27           C
ATOM    591  O   ASN A  72      14.973 -42.391 133.125  1.00 37.81           O
ATOM    592  CB  ASN A  72      15.911 -39.587 134.931  1.00 33.51           C
ATOM    593  CG  ASN A  72      16.931 -39.094 135.957  1.00 32.04           C
ATOM    594  OD1 ASN A  72      17.636 -39.877 136.581  1.00 30.38           O
ATOM    595  ND2 ASN A  72      16.972 -37.773 136.168  1.00 34.71           N
ATOM    596  N   HIS A  73      14.778 -40.276 132.346  1.00 37.60           N
ATOM    597  CA  HIS A  73      13.754 -40.624 131.352  1.00 42.20           C
ATOM    598  C   HIS A  73      14.019 -41.870 130.467  1.00 41.85           C
ATOM    599  O   HIS A  73      13.156 -42.796 130.429  1.00 38.89           O
ATOM    600  CB  HIS A  73      13.301 -39.441 130.488  1.00 45.10           C
ATOM    601  CG  HIS A  73      11.944 -39.692 129.894  1.00 51.81           C
ATOM    602  ND1 HIS A  73      11.693 -39.728 128.530  1.00 52.53           N
ATOM    603  CD2 HIS A  73      10.773 -40.022 130.496  1.00 52.79           C
ATOM    604  CE1 HIS A  73      10.421 -40.017 128.322  1.00 54.22           C
ATOM    605  NE2 HIS A  73       9.839 -40.195 129.498  1.00 55.22           N
ATOM    606  N   PRO A  74      15.209 -41.894 129.805  1.00 39.06           N
ATOM    607  CA  PRO A  74      15.666 -43.012 128.995  1.00 38.40           C
ATOM    608  C   PRO A  74      15.618 -44.298 129.761  1.00 39.28           C
ATOM    609  O   PRO A  74      15.264 -45.330 129.194  1.00 40.13           O
ATOM    610  CB  PRO A  74      17.136 -42.662 128.715  1.00 40.23           C
ATOM    611  CG  PRO A  74      17.062 -41.171 128.573  1.00 39.57           C
ATOM    612  CD  PRO A  74      16.197 -40.796 129.765  1.00 38.14           C
ATOM    613  N   SER A  75      15.966 -44.228 131.043  1.00 39.58           N
ATOM    614  CA  SER A  75      15.970 -45.396 131.915  1.00 40.09           C
ATOM    615  C   SER A  75      14.598 -45.866 132.350  1.00 41.03           C
ATOM    616  O   SER A  75      14.411 -47.053 132.571  1.00 42.52           O
ATOM    617  CB  SER A  75      16.867 -45.117 133.119  1.00 39.77           C
ATOM    618  OG  SER A  75      18.188 -44.904 132.669  1.00 39.98           O
ATOM    619  N   ALA A  76      13.649 -44.948 132.487  1.00 42.37           N
ATOM    620  CA  ALA A  76      12.267 -45.318 132.756  1.00 45.30           C
ATOM    621  C   ALA A  76      11.638 -45.996 131.543  1.00 49.40           C
ATOM    622  O   ALA A  76      11.033 -47.049 131.706  1.00 54.47           O
ATOM    623  CB  ALA A  76      11.436 -44.105 133.167  1.00 44.47           C
ATOM    624  N   ILE A  77      11.753 -45.432 130.341  1.00 50.09           N
ATOM    625  CA  ILE A  77      11.276 -46.098 129.122  1.00 50.16           C
ATOM    626  C   ILE A  77      11.932 -47.456 128.890  1.00 49.44           C
ATOM    627  O   ILE A  77      11.224 -48.421 128.631  1.00 50.74           O
ATOM    628  CB  ILE A  77      11.458 -45.254 127.802  1.00 51.98           C
ATOM    629  CG1 ILE A  77      10.668 -43.943 127.783  1.00 50.87           C
ATOM    630  CG2 ILE A  77      10.983 -46.018 126.554  1.00 51.86           C
ATOM    631  CD1 ILE A  77      11.286 -43.030 126.739  1.00 52.52           C
ATOM    632  N   GLU A  78      13.258 -47.545 128.950  1.00 48.26           N
ATOM    633  CA  GLU A  78      13.979 -48.818 128.751  1.00 48.54           C
ATOM    634  C   GLU A  78      15.176 -49.030 129.683  1.00 45.20           C
ATOM    635  O   GLU A  78      16.314 -48.660 129.350  1.00 41.24           O
ATOM    636  CB  GLU A  78      14.508 -48.961 127.320  1.00 50.71           C
ATOM    637  CG  GLU A  78      13.467 -48.955 126.244  1.00 55.95           C
ATOM    638  CD  GLU A  78      14.086 -48.943 124.865  1.00 58.92           C
ATOM    639  OE1 GLU A  78      14.415 -50.046 124.362  1.00 62.20           O
ATOM    640  OE2 GLU A  78      14.234 -47.836 124.304  1.00 58.09           O
ATOM    641  N   PRO A  79      14.908 -49.685 130.826  1.00 42.91           N
ATOM    642  CA  PRO A  79      15.855 -49.746 131.938  1.00 38.93           C
ATOM    643  C   PRO A  79      17.255 -50.144 131.509  1.00 36.52           C
ATOM    644  O   PRO A  79      18.168 -49.384 131.738  1.00 35.59           O
ATOM    645  CB  PRO A  79      15.242 -50.762 132.896  1.00 39.88           C
ATOM    646  CG  PRO A  79      13.770 -50.832 132.533  1.00 42.06           C
ATOM    647  CD  PRO A  79      13.611 -50.326 131.118  1.00 42.39           C
ATOM    648  N   TYR A  80      17.413 -51.291 130.862  1.00 39.00           N
ATOM    649  CA  TYR A  80      18.698 -51.859 130.447  1.00 36.51           C
ATOM    650  C   TYR A  80      19.486 -51.010 129.482  1.00 37.34           C
ATOM    651  O   TYR A  80      20.632 -50.687 129.750  1.00 40.44           O
ATOM    652  CB  TYR A  80      18.492 -53.244 129.835  1.00 35.46           C
ATOM    653  CG  TYR A  80      19.767 -54.031 129.564  1.00 32.97           C
ATOM    654  CD1 TYR A  80      20.260 -54.867 130.543  1.00 31.00           C
ATOM    655  CD2 TYR A  80      20.400 -54.024 128.329  1.00 33.06           C
ATOM    656  CE1 TYR A  80      21.387 -55.616 130.340  1.00 34.29           C
ATOM    657  CE2 TYR A  80      21.592 -54.773 128.100  1.00 35.73           C
ATOM    658  CZ  TYR A  80      22.074 -55.563 129.146  1.00 37.35           C
ATOM    659  OH  TYR A  80      23.211 -56.383 129.105  1.00 39.64           O
ATOM    660  N   ASN A  81      18.896 -50.624 128.362  1.00 41.80           N
ATOM    661  CA  ASN A  81      19.598 -49.805 127.365  1.00 41.56           C
ATOM    662  C   ASN A  81      19.772 -48.397 127.896  1.00 41.05           C
ATOM    663  O   ASN A  81      20.787 -47.763 127.604  1.00 44.53           O
ATOM    664  CB  ASN A  81      18.792 -49.640 126.085  1.00 42.75           C
ATOM    665  CG  ASN A  81      18.550 -50.958 125.393  1.00 48.96           C
ATOM    666  OD1 ASN A  81      19.475 -51.735 125.139  1.00 49.45           O
ATOM    667  ND2 ASN A  81      17.275 -51.231 125.090  1.00 52.56           N
ATOM    668  N   GLY A  82      18.738 -47.879 128.554  1.00 36.76           N
ATOM    669  CA  GLY A  82      18.742 -46.531 129.063  1.00 30.67           C
ATOM    670  C   GLY A  82      20.014 -46.347 129.869  1.00 32.67           C
ATOM    671  O   GLY A  82      20.831 -45.457 129.599  1.00 33.69           O
ATOM    672  N   ALA A  83      20.180 -47.239 130.835  1.00 30.25           N
ATOM    673  CA  ALA A  83      21.223 -47.214 131.835  1.00 30.19           C
ATOM    674  C   ALA A  83      22.585 -47.535 131.188  1.00 32.40           C
ATOM    675  O   ALA A  83      23.572 -46.951 131.556  1.00 30.79           O
ATOM    676  CB  ALA A  83      20.860 -48.278 132.877  1.00 27.99           C
ATOM    677  N   ALA A  84      22.645 -48.509 130.275  1.00 35.27           N
ATOM    678  CA  ALA A  84      23.870 -48.866 129.587  1.00 36.87           C
ATOM    679  C   ALA A  84      24.346 -47.723 128.687  1.00 36.55           C
ATOM    680  O   ALA A  84      25.520 -47.396 128.571  1.00 35.29           O
ATOM    681  CB  ALA A  84      23.625 -50.120 128.756  1.00 34.76           C
ATOM    682  N   THR A  85      23.410 -47.140 127.975  1.00 37.48           N
ATOM    683  CA  THR A  85      23.737 -45.957 127.181  1.00 40.84           C
ATOM    684  C   THR A  85      24.116 -44.733 128.045  1.00 34.80           C
ATOM    685  O   THR A  85      24.774 -43.807 127.595  1.00 39.42           O
ATOM    686  CB  THR A  85      22.499 -45.498 126.328  1.00 41.25           C
ATOM    687  OG1 THR A  85      22.187 -46.482 125.329  1.00 39.62           O
ATOM    688  CG2 THR A  85      22.901 -44.215 125.636  1.00 46.44           C
ATOM    689  N   GLY A  86      23.614 -44.622 129.255  1.00 26.45           N
ATOM    690  CA  GLY A  86      24.053 -43.448 129.979  1.00 24.60           C
ATOM    691  C   GLY A  86      25.471 -43.738 130.453  1.00 25.51           C
ATOM    692  O   GLY A  86      26.213 -42.789 130.628  1.00 20.96           O
ATOM    693  N   VAL A  87      25.843 -44.997 130.746  1.00 21.81           N
ATOM    694  CA  VAL A  87      27.244 -45.193 131.015  1.00 26.09           C
ATOM    695  C   VAL A  87      28.112 -44.803 129.831  1.00 26.12           C
ATOM    696  O   VAL A  87      29.118 -44.109 129.983  1.00 23.96           O
ATOM    697  CB  VAL A  87      27.541 -46.664 131.301  1.00 28.92           C
ATOM    698  CG1 VAL A  87      29.003 -46.822 131.635  1.00 22.97           C
ATOM    699  CG2 VAL A  87      26.675 -47.025 132.483  1.00 28.11           C
ATOM    700  N   GLY A  88      27.712 -45.222 128.634  1.00 25.79           N
ATOM    701  CA  GLY A  88      28.567 -44.973 127.466  1.00 25.41           C
ATOM    702  C   GLY A  88      28.663 -43.476 127.227  1.00 26.08           C
ATOM    703  O   GLY A  88      29.750 -42.974 126.942  1.00 24.81           O
ATOM    704  N   GLY A  89      27.564 -42.730 127.423  1.00 26.83           N
ATOM    705  CA  GLY A  89      27.632 -41.248 127.330  1.00 22.09           C
ATOM    706  C   GLY A  89      28.573 -40.575 128.307  1.00 24.33           C
ATOM    707  O   GLY A  89      29.463 -39.796 127.919  1.00 26.84           O
ATOM    708  N   ILE A  90      28.441 -40.877 129.603  1.00 25.22           N
ATOM    709  CA  ILE A  90      29.330 -40.247 130.571  1.00 23.39           C
ATOM    710  C   ILE A  90      30.819 -40.651 130.376  1.00 25.05           C
ATOM    711  O   ILE A  90      31.754 -39.863 130.545  1.00 24.06           O
ATOM    712  CB  ILE A  90      28.775 -40.451 132.012  1.00 23.12           C
ATOM    713  CG1 ILE A  90      29.368 -39.380 132.959  1.00 21.76           C
ATOM    714  CG2 ILE A  90      29.107 -41.869 132.538  1.00 26.96           C
ATOM    715  CD1 ILE A  90      29.291 -37.915 132.316  1.00 21.49           C
ATOM    716  N   ILE A  91      31.074 -41.895 129.994  1.00 23.14           N
ATOM    717  CA  ILE A  91      32.459 -42.305 129.787  1.00 27.46           C
ATOM    718  C   ILE A  91      33.141 -41.461 128.691  1.00 27.50           C
ATOM    719  O   ILE A  91      34.255 -40.953 128.857  1.00 28.22           O
ATOM    720  CB  ILE A  91      32.535 -43.835 129.519  1.00 27.00           C
ATOM    721  CG1 ILE A  91      32.199 -44.551 130.813  1.00 26.31           C
ATOM    722  CG2 ILE A  91      33.843 -44.240 128.964  1.00 24.05           C
ATOM    723  CD1 ILE A  91      33.411 -44.772 131.620  1.00 30.49           C
ATOM    724  N   ARG A  92      32.395 -41.269 127.619  1.00 27.15           N
ATOM    725  CA  ARG A  92      32.783 -40.489 126.470  1.00 27.66           C
ATOM    726  C   ARG A  92      33.069 -39.050 126.858  1.00 29.31           C
ATOM    727  O   ARG A  92      34.039 -38.467 126.381  1.00 29.60           O
ATOM    728  CB  ARG A  92      31.690 -40.650 125.429  1.00 28.46           C
ATOM    729  CG  ARG A  92      32.200 -41.169 124.102  1.00 33.25           C
ATOM    730  CD  ARG A  92      31.121 -41.786 123.201  1.00 35.01           C
ATOM    731  NE  ARG A  92      29.785 -41.225 123.283  1.00 31.06           N
ATOM    732  CZ  ARG A  92      28.692 -41.918 123.581  1.00 33.12           C
ATOM    733  NH1 ARG A  92      28.767 -43.222 123.781  1.00 33.32           N
ATOM    734  NH2 ARG A  92      27.500 -41.321 123.605  1.00 34.81           N
ATOM    735  N   ASP A  93      32.276 -38.486 127.763  1.00 31.50           N
ATOM    736  CA  ASP A  93      32.459 -37.114 128.223  1.00 35.08           C
ATOM    737  C   ASP A  93      33.827 -36.973 128.901  1.00 34.34           C
ATOM    738  O   ASP A  93      34.491 -35.958 128.802  1.00 33.65           O
ATOM    739  CB  ASP A  93      31.358 -36.787 129.262  1.00 39.73           C
ATOM    740  CG  ASP A  93      31.192 -35.287 129.536  1.00 45.15           C
ATOM    741  OD1 ASP A  93      31.894 -34.603 130.327  1.00 45.68           O
ATOM    742  OD2 ASP A  93      30.260 -34.746 128.922  1.00 50.68           O
ATOM    743  N   VAL A  94      34.270 -37.990 129.624  1.00 32.38           N
ATOM    744  CA  VAL A  94      35.485 -37.839 130.400  1.00 28.65           C
ATOM    745  C   VAL A  94      36.627 -38.135 129.447  1.00 28.67           C
ATOM    746  O   VAL A  94      37.652 -37.477 129.419  1.00 27.74           O
ATOM    747  CB  VAL A  94      35.412 -38.778 131.655  1.00 29.18           C
ATOM    748  CG1 VAL A  94      36.788 -39.095 132.221  1.00 26.94           C
ATOM    749  CG2 VAL A  94      34.391 -38.262 132.682  1.00 22.87           C
ATOM    750  N   LEU A  95      36.440 -39.132 128.602  1.00 30.01           N
ATOM    751  CA  LEU A  95      37.394 -39.313 127.510  1.00 28.60           C
ATOM    752  C   LEU A  95      37.789 -37.986 126.814  1.00 27.56           C
ATOM    753  O   LEU A  95      38.952 -37.796 126.506  1.00 27.83           O
ATOM    754  CB  LEU A  95      36.805 -40.333 126.524  1.00 29.16           C
ATOM    755  CG  LEU A  95      37.710 -40.745 125.342  1.00 30.28           C
ATOM    756  CD1 LEU A  95      38.996 -41.378 125.923  1.00 26.59           C
ATOM    757  CD2 LEU A  95      37.011 -41.690 124.359  1.00 27.16           C
ATOM    758  N   ALA A  96      36.839 -37.101 126.481  1.00 27.74           N
ATOM    759  CA  ALA A  96      37.064 -35.957 125.626  1.00 27.56           C
ATOM    760  C   ALA A  96      38.023 -34.951 126.305  1.00 31.15           C
ATOM    761  O   ALA A  96      38.540 -34.005 125.696  1.00 31.01           O
ATOM    762  CB  ALA A  96      35.744 -35.273 125.388  1.00 29.20           C
ATOM    763  N   MET A  97      38.250 -35.156 127.589  1.00 28.06           N
ATOM    764  CA  MET A  97      39.036 -34.247 128.356  1.00 34.16           C
ATOM    765  C   MET A  97      40.412 -34.894 128.351  1.00 32.62           C
ATOM    766  O   MET A  97      41.347 -34.370 128.901  1.00 32.78           O
ATOM    767  CB  MET A  97      38.415 -33.925 129.733  1.00 35.76           C
ATOM    768  CG  MET A  97      36.915 -33.520 129.839  1.00 36.79           C
ATOM    769  SD  MET A  97      36.534 -33.509 131.645  1.00 44.14           S
ATOM    770  CE  MET A  97      35.007 -34.379 132.044  1.00 40.51           C
ATOM    771  N   GLY A  98      40.555 -36.020 127.656  1.00 34.23           N
ATOM    772  CA  GLY A  98      41.873 -36.631 127.503  1.00 34.47           C
ATOM    773  C   GLY A  98      42.204 -37.631 128.595  1.00 35.97           C
ATOM    774  O   GLY A  98      43.299 -38.154 128.639  1.00 35.01           O
ATOM    775  N   ALA A  99      41.225 -37.965 129.429  1.00 34.68           N
ATOM    776  CA  ALA A  99      41.469 -38.717 130.631  1.00 34.18           C
ATOM    777  C   ALA A  99      41.194 -40.133 130.211  1.00 33.59           C
ATOM    778  O   ALA A  99      40.191 -40.365 129.553  1.00 36.20           O
ATOM    779  CB  ALA A  99      40.436 -38.311 131.654  1.00 30.70           C
ATOM    780  N   ARG A 100      42.037 -41.075 130.610  1.00 34.99           N
ATOM    781  CA  ARG A 100      41.676 -42.500 130.551  1.00 36.28           C
ATOM    782  C   ARG A 100      40.650 -42.910 131.631  1.00 34.38           C
ATOM    783  O   ARG A 100      40.903 -42.746 132.830  1.00 29.14           O
ATOM    784  CB  ARG A 100      42.961 -43.304 130.738  1.00 39.24           C
ATOM    785  CG  ARG A 100      42.905 -44.788 130.382  1.00 45.92           C
ATOM    786  CD  ARG A 100      44.301 -45.353 130.770  1.00 52.14           C
ATOM    787  NE  ARG A 100      44.218 -46.062 132.058  1.00 57.94           N
ATOM    788  CZ  ARG A 100      44.718 -45.695 133.248  1.00 60.45           C
ATOM    789  NH1 ARG A 100      45.431 -44.578 133.423  1.00 60.92           N
ATOM    790  NH2 ARG A 100      44.494 -46.495 134.290  1.00 59.69           N
ATOM    791  N   PRO A 101      39.469 -43.402 131.211  1.00 35.05           N
ATOM    792  CA  PRO A 101      38.409 -43.644 132.169  1.00 34.72           C
ATOM    793  C   PRO A 101      38.776 -44.766 133.114  1.00 35.36           C
ATOM    794  O   PRO A 101      38.895 -45.907 132.669  1.00 39.01           O
ATOM    795  CB  PRO A 101      37.245 -44.119 131.302  1.00 34.50           C
ATOM    796  CG  PRO A 101      37.522 -43.622 129.938  1.00 34.37           C
ATOM    797  CD  PRO A 101      39.028 -43.664 129.826  1.00 34.80           C
ATOM    798  N   THR A 102      38.852 -44.462 134.405  1.00 32.67           N
ATOM    799  CA  THR A 102      39.184 -45.459 135.425  1.00 31.18           C
ATOM    800  C   THR A 102      38.036 -45.989 136.349  1.00 26.82           C
ATOM    801  O   THR A 102      38.192 -47.047 136.948  1.00 23.41           O
ATOM    802  CB  THR A 102      40.368 -44.925 136.294  1.00 28.67           C
ATOM    803  OG1 THR A 102      39.994 -43.656 136.819  1.00 33.75           O
ATOM    804  CG2 THR A 102      41.578 -44.688 135.509  1.00 24.63           C
ATOM    805  N   ALA A 103      36.910 -45.283 136.513  1.00 22.35           N
ATOM    806  CA  ALA A 103      35.931 -45.736 137.499  1.00 18.56           C
ATOM    807  C   ALA A 103      34.541 -45.249 137.157  1.00 23.03           C
ATOM    808  O   ALA A 103      34.361 -44.121 136.695  1.00 24.24           O
ATOM    809  CB  ALA A 103      36.313 -45.228 138.870  1.00 17.14           C
ATOM    810  N   ILE A 104      33.554 -46.098 137.401  1.00 24.23           N
ATOM    811  CA  ILE A 104      32.163 -45.697 137.312  1.00 25.56           C
ATOM    812  C   ILE A 104      31.458 -45.701 138.659  1.00 24.56           C
ATOM    813  O   ILE A 104      31.713 -46.565 139.453  1.00 25.84           O
ATOM    814  CB  ILE A 104      31.406 -46.699 136.418  1.00 28.82           C
ATOM    815  CG1 ILE A 104      31.753 -46.472 134.938  1.00 30.91           C
ATOM    816  CG2 ILE A 104      29.914 -46.475 136.507  1.00 31.71           C
ATOM    817  CD1 ILE A 104      31.795 -47.810 134.182  1.00 32.37           C
ATOM    818  N   PHE A 105      30.578 -44.739 138.927  1.00 27.60           N
ATOM    819  CA  PHE A 105      29.634 -44.688 140.048  1.00 25.77           C
ATOM    820  C   PHE A 105      28.245 -44.533 139.477  1.00 28.81           C
ATOM    821  O   PHE A 105      27.998 -43.699 138.588  1.00 33.06           O
ATOM    822  CB  PHE A 105      29.876 -43.482 140.946  1.00 25.17           C
ATOM    823  CG  PHE A 105      30.965 -43.695 141.968  1.00 25.83           C
ATOM    824  CD1 PHE A 105      30.653 -43.882 143.307  1.00 24.62           C
ATOM    825  CD2 PHE A 105      32.306 -43.716 141.581  1.00 26.07           C
ATOM    826  CE1 PHE A 105      31.644 -44.129 144.211  1.00 25.63           C
ATOM    827  CE2 PHE A 105      33.320 -43.922 142.509  1.00 21.04           C
ATOM    828  CZ  PHE A 105      32.973 -44.159 143.813  1.00 21.71           C
ATOM    829  N   ASP A 106      27.312 -45.348 139.948  1.00 29.72           N
ATOM    830  CA  ASP A 106      25.908 -45.144 139.555  1.00 27.68           C
ATOM    831  C   ASP A 106      25.151 -44.779 140.826  1.00 26.53           C
ATOM    832  O   ASP A 106      25.137 -45.534 141.784  1.00 27.33           O
ATOM    833  CB  ASP A 106      25.336 -46.429 138.935  1.00 29.04           C
ATOM    834  CG  ASP A 106      25.591 -47.659 139.791  1.00 33.79           C
ATOM    835  OD1 ASP A 106      26.766 -47.899 140.214  1.00 33.88           O
ATOM    836  OD2 ASP A 106      24.591 -48.359 140.065  1.00 33.25           O
ATOM    837  N   SER A 107      24.524 -43.620 140.884  1.00 27.41           N
ATOM    838  CA  SER A 107      23.655 -43.307 142.021  1.00 28.15           C
ATOM    839  C   SER A 107      22.207 -43.622 141.608  1.00 26.70           C
ATOM    840  O   SER A 107      21.705 -42.956 140.729  1.00 23.38           O
ATOM    841  CB  SER A 107      23.846 -41.812 142.314  1.00 28.83           C
ATOM    842  OG  SER A 107      22.927 -41.273 143.251  1.00 33.06           O
ATOM    843  N   LEU A 108      21.532 -44.599 142.215  1.00 26.77           N
ATOM    844  CA  LEU A 108      20.200 -45.014 141.729  1.00 24.05           C
ATOM    845  C   LEU A 108      19.126 -44.678 142.749  1.00 25.42           C
ATOM    846  O   LEU A 108      19.388 -44.715 143.950  1.00 26.14           O
ATOM    847  CB  LEU A 108      20.159 -46.523 141.412  1.00 23.88           C
ATOM    848  CG  LEU A 108      21.299 -47.064 140.519  1.00 23.33           C
ATOM    849  CD1 LEU A 108      21.183 -48.557 140.254  1.00 25.22           C
ATOM    850  CD2 LEU A 108      21.453 -46.316 139.194  1.00 18.77           C
ATOM    851  N   HIS A 109      17.946 -44.283 142.266  1.00 24.52           N
ATOM    852  CA  HIS A 109      16.815 -43.915 143.122  1.00 26.37           C
ATOM    853  C   HIS A 109      15.590 -44.559 142.496  1.00 25.97           C
ATOM    854  O   HIS A 109      15.113 -44.125 141.453  1.00 25.73           O
ATOM    855  CB  HIS A 109      16.646 -42.388 143.239  1.00 21.45           C
ATOM    856  CG  HIS A 109      17.936 -41.707 143.488  1.00 19.52           C
ATOM    857  ND1 HIS A 109      18.317 -41.297 144.741  1.00 21.44           N
ATOM    858  CD2 HIS A 109      19.011 -41.517 142.694  1.00 20.46           C
ATOM    859  CE1 HIS A 109      19.562 -40.855 144.713  1.00 19.37           C
ATOM    860  NE2 HIS A 109      19.990 -40.943 143.471  1.00 21.19           N
ATOM    861  N   MET A 110      15.096 -45.607 143.140  1.00 28.11           N
ATOM    862  CA  MET A 110      14.117 -46.518 142.509  1.00 28.47           C
ATOM    863  C   MET A 110      13.022 -46.866 143.520  1.00 27.94           C
ATOM    864  O   MET A 110      13.260 -46.813 144.719  1.00 28.00           O
ATOM    865  CB  MET A 110      14.841 -47.776 142.037  1.00 27.51           C
ATOM    866  CG  MET A 110      15.617 -47.478 140.810  1.00 27.99           C
ATOM    867  SD  MET A 110      16.721 -48.724 140.150  1.00 29.18           S
ATOM    868  CE  MET A 110      17.477 -49.440 141.604  1.00 26.81           C
ATOM    869  N   SER A 111      11.806 -47.184 143.085  1.00 30.23           N
ATOM    870  CA  SER A 111      10.910 -47.834 144.054  1.00 31.61           C
ATOM    871  C   SER A 111      11.258 -49.316 144.323  1.00 31.24           C
ATOM    872  O   SER A 111      10.797 -49.888 145.306  1.00 32.69           O
ATOM    873  CB  SER A 111       9.478 -47.729 143.580  1.00 31.48           C
ATOM    874  OG  SER A 111       9.424 -48.110 142.217  1.00 34.23           O
ATOM    875  N   ARG A 112      12.075 -49.948 143.481  1.00 31.01           N
ATOM    876  CA  ARG A 112      12.531 -51.329 143.736  1.00 28.31           C
ATOM    877  C   ARG A 112      13.896 -51.480 143.092  1.00 29.17           C
ATOM    878  O   ARG A 112      14.327 -50.592 142.364  1.00 27.88           O
ATOM    879  CB  ARG A 112      11.588 -52.316 143.055  1.00 27.31           C
ATOM    880  CG  ARG A 112      11.382 -52.070 141.516  1.00 28.14           C
ATOM    881  CD  ARG A 112      10.244 -52.913 140.887  1.00 27.54           C
ATOM    882  NE  ARG A 112      10.287 -53.154 139.437  1.00 29.77           N
ATOM    883  CZ  ARG A 112      11.071 -54.086 138.903  1.00 32.02           C
ATOM    884  NH1 ARG A 112      11.888 -54.810 139.652  1.00 31.79           N
ATOM    885  NH2 ARG A 112      11.085 -54.281 137.603  1.00 37.90           N
ATOM    886  N   ILE A 113      14.580 -52.586 143.336  1.00 32.01           N
ATOM    887  CA  ILE A 113      15.814 -52.894 142.612  1.00 34.57           C
ATOM    888  C   ILE A 113      15.439 -53.266 141.163  1.00 33.98           C
ATOM    889  O   ILE A 113      15.045 -54.391 140.887  1.00 38.40           O
ATOM    890  CB  ILE A 113      16.590 -54.141 143.165  1.00 33.81           C
ATOM    891  CG1 ILE A 113      16.971 -54.067 144.653  1.00 36.55           C
ATOM    892  CG2 ILE A 113      17.868 -54.413 142.349  1.00 32.39           C
ATOM    893  CD1 ILE A 113      17.391 -52.725 145.116  1.00 36.42           C
ATOM    894  N   ILE A 114      15.564 -52.349 140.218  1.00 34.09           N
ATOM    895  CA  ILE A 114      15.191 -52.681 138.856  1.00 30.90           C
ATOM    896  C   ILE A 114      16.398 -53.390 138.253  1.00 34.93           C
ATOM    897  O   ILE A 114      17.419 -52.726 137.943  1.00 29.12           O
ATOM    898  CB  ILE A 114      14.797 -51.428 138.111  1.00 27.46           C
ATOM    899  CG1 ILE A 114      13.655 -50.727 138.840  1.00 28.13           C
ATOM    900  CG2 ILE A 114      14.280 -51.763 136.727  1.00 26.45           C
ATOM    901  CD1 ILE A 114      13.300 -49.419 138.235  1.00 27.29           C
ATOM    902  N   ASP A 115      16.283 -54.728 138.150  1.00 35.86           N
ATOM    903  CA  ASP A 115      17.410 -55.539 137.703  1.00 36.88           C
ATOM    904  C   ASP A 115      17.990 -54.982 136.402  1.00 35.21           C
ATOM    905  O   ASP A 115      19.181 -54.787 136.299  1.00 38.33           O
ATOM    906  CB  ASP A 115      17.062 -57.000 137.419  1.00 44.37           C
ATOM    907  CG  ASP A 115      16.075 -57.610 138.404  1.00 52.61           C
ATOM    908  OD1 ASP A 115      14.840 -57.281 138.331  1.00 58.63           O
ATOM    909  OD2 ASP A 115      16.557 -58.454 139.200  1.00 51.64           O
ATOM    910  N   GLY A 116      17.165 -54.771 135.383  1.00 33.99           N
ATOM    911  CA  GLY A 116      17.592 -54.306 134.065  1.00 31.25           C
ATOM    912  C   GLY A 116      18.460 -53.065 134.171  1.00 32.46           C
ATOM    913  O   GLY A 116      19.383 -52.899 133.351  1.00 35.94           O
ATOM    914  N   ILE A 117      18.181 -52.190 135.142  1.00 29.82           N
ATOM    915  CA  ILE A 117      19.040 -50.988 135.328  1.00 31.57           C
ATOM    916  C   ILE A 117      20.442 -51.313 135.906  1.00 33.74           C
ATOM    917  O   ILE A 117      21.481 -50.854 135.402  1.00 31.90           O
ATOM    918  CB  ILE A 117      18.379 -49.895 136.191  1.00 29.74           C
ATOM    919  CG1 ILE A 117      17.285 -49.221 135.344  1.00 22.70           C
ATOM    920  CG2 ILE A 117      19.476 -48.882 136.658  1.00 30.09           C
ATOM    921  CD1 ILE A 117      16.438 -48.232 136.059  1.00 23.27           C
ATOM    922  N   ILE A 118      20.446 -52.242 136.856  1.00 33.73           N
ATOM    923  CA  ILE A 118      21.660 -52.783 137.432  1.00 33.37           C
ATOM    924  C   ILE A 118      22.574 -53.488 136.449  1.00 34.53           C
ATOM    925  O   ILE A 118      23.757 -53.122 136.348  1.00 38.22           O
ATOM    926  CB  ILE A 118      21.286 -53.593 138.657  1.00 35.38           C
ATOM    927  CG1 ILE A 118      20.622 -52.556 139.572  1.00 35.22           C
ATOM    928  CG2 ILE A 118      22.568 -54.113 139.377  1.00 38.92           C
ATOM    929  CD1 ILE A 118      20.300 -52.933 140.917  1.00 34.75           C
ATOM    930  N   GLU A 119      22.022 -54.422 135.682  1.00 31.22           N
ATOM    931  CA  GLU A 119      22.769 -55.133 134.672  1.00 31.06           C
ATOM    932  C   GLU A 119      23.164 -54.314 133.438  1.00 30.04           C
ATOM    933  O   GLU A 119      24.209 -54.551 132.851  1.00 32.94           O
ATOM    934  CB  GLU A 119      21.979 -56.360 134.223  1.00 34.18           C
ATOM    935  CG  GLU A 119      22.881 -57.409 133.547  1.00 34.99           C
ATOM    936  CD  GLU A 119      22.066 -58.529 132.896  1.00 37.93           C
ATOM    937  OE1 GLU A 119      20.945 -58.779 133.405  1.00 39.65           O
ATOM    938  OE2 GLU A 119      22.521 -59.116 131.879  1.00 37.95           O
ATOM    939  N   GLY A 120      22.332 -53.383 132.987  1.00 29.35           N
ATOM    940  CA  GLY A 120      22.752 -52.510 131.930  1.00 25.58           C
ATOM    941  C   GLY A 120      23.998 -51.750 132.356  1.00 27.57           C
ATOM    942  O   GLY A 120      24.914 -51.649 131.562  1.00 28.86           O
ATOM    943  N   ILE A 121      24.057 -51.215 133.581  1.00 27.32           N
ATOM    944  CA  ILE A 121      25.263 -50.568 134.112  1.00 28.15           C
ATOM    945  C   ILE A 121      26.438 -51.574 134.186  1.00 28.65           C
ATOM    946  O   ILE A 121      27.515 -51.303 133.674  1.00 29.01           O
ATOM    947  CB  ILE A 121      25.082 -49.994 135.550  1.00 29.56           C
ATOM    948  CG1 ILE A 121      23.822 -49.142 135.814  1.00 30.22           C
ATOM    949  CG2 ILE A 121      26.341 -49.325 136.020  1.00 25.49           C
ATOM    950  CD1 ILE A 121      23.927 -47.690 135.502  1.00 32.99           C
ATOM    951  N   ALA A 122      26.236 -52.725 134.826  1.00 30.46           N
ATOM    952  CA  ALA A 122      27.251 -53.771 134.959  1.00 30.17           C
ATOM    953  C   ALA A 122      27.740 -54.309 133.636  1.00 33.46           C
ATOM    954  O   ALA A 122      28.952 -54.408 133.417  1.00 35.81           O
ATOM    955  CB  ALA A 122      26.752 -54.877 135.779  1.00 29.75           C
ATOM    956  N   ASP A 123      26.832 -54.722 132.759  1.00 33.96           N
ATOM    957  CA  ASP A 123      27.318 -55.315 131.531  1.00 29.90           C
ATOM    958  C   ASP A 123      28.176 -54.398 130.690  1.00 30.08           C
ATOM    959  O   ASP A 123      29.176 -54.873 130.133  1.00 35.83           O
ATOM    960  CB  ASP A 123      26.152 -55.802 130.693  1.00 30.87           C
ATOM    961  CG  ASP A 123      25.538 -57.078 131.241  1.00 31.71           C
ATOM    962  OD1 ASP A 123      26.106 -57.715 132.163  1.00 30.35           O
ATOM    963  OD2 ASP A 123      24.478 -57.438 130.672  1.00 33.34           O
ATOM    964  N   TYR A 124      27.741 -53.150 130.505  1.00 29.87           N
ATOM    965  CA  TYR A 124      28.415 -52.145 129.683  1.00 31.18           C
ATOM    966  C   TYR A 124      29.775 -51.868 130.290  1.00 30.28           C
ATOM    967  O   TYR A 124      30.770 -51.917 129.598  1.00 32.19           O
ATOM    968  CB  TYR A 124      27.678 -50.812 129.676  1.00 31.31           C
ATOM    969  CG  TYR A 124      28.097 -49.904 128.527  1.00 30.71           C
ATOM    970  CD1 TYR A 124      29.232 -49.079 128.548  1.00 27.73           C
ATOM    971  CD2 TYR A 124      27.306 -49.864 127.398  1.00 30.86           C
ATOM    972  CE1 TYR A 124      29.583 -48.292 127.453  1.00 25.20           C
ATOM    973  CE2 TYR A 124      27.643 -49.081 126.324  1.00 31.42           C
ATOM    974  CZ  TYR A 124      28.774 -48.305 126.352  1.00 30.50           C
ATOM    975  OH  TYR A 124      28.929 -47.543 125.178  1.00 36.20           O
ATOM    976  N   GLY A 125      29.833 -51.705 131.605  1.00 28.39           N
ATOM    977  CA  GLY A 125      31.084 -51.305 132.234  1.00 29.95           C
ATOM    978  C   GLY A 125      32.071 -52.447 132.178  1.00 30.33           C
ATOM    979  O   GLY A 125      33.265 -52.209 131.985  1.00 27.36           O
ATOM    980  N   ASN A 126      31.559 -53.665 132.364  1.00 32.74           N
ATOM    981  CA  ASN A 126      32.379 -54.873 132.274  1.00 38.61           C
ATOM    982  C   ASN A 126      32.964 -54.966 130.873  1.00 39.28           C
ATOM    983  O   ASN A 126      34.169 -55.102 130.765  1.00 43.85           O
ATOM    984  CB  ASN A 126      31.688 -56.180 132.693  1.00 42.12           C
ATOM    985  CG  ASN A 126      31.522 -56.341 134.228  1.00 47.52           C
ATOM    986  OD1 ASN A 126      32.342 -55.887 135.055  1.00 50.45           O
ATOM    987  ND2 ASN A 126      30.454 -57.044 134.612  1.00 48.07           N
ATOM    988  N   SER A 127      32.152 -54.813 129.825  1.00 37.64           N
ATOM    989  CA  SER A 127      32.603 -54.818 128.447  1.00 33.62           C
ATOM    990  C   SER A 127      33.509 -53.707 127.936  1.00 33.76           C
ATOM    991  O   SER A 127      34.079 -53.864 126.849  1.00 34.92           O
ATOM    992  CB  SER A 127      31.408 -54.764 127.489  1.00 30.82           C
ATOM    993  OG  SER A 127      30.558 -55.848 127.772  1.00 33.11           O
ATOM    994  N   ILE A 128      33.499 -52.529 128.547  1.00 31.69           N
ATOM    995  CA  ILE A 128      34.503 -51.551 128.170  1.00 29.55           C
ATOM    996  C   ILE A 128      35.746 -51.626 129.042  1.00 26.15           C
ATOM    997  O   ILE A 128      36.703 -50.947 128.717  1.00 27.85           O
ATOM    998  CB  ILE A 128      34.015 -50.079 128.247  1.00 34.99           C
ATOM    999  CG1 ILE A 128      33.223 -49.854 129.538  1.00 32.92           C
ATOM   1000  CG2 ILE A 128      33.258 -49.630 126.948  1.00 34.18           C
ATOM   1001  CD1 ILE A 128      33.044 -48.405 129.725  1.00 35.40           C
ATOM   1002  N   GLY A 129      35.687 -52.350 130.157  1.00 24.46           N
ATOM   1003  CA  GLY A 129      36.838 -52.639 131.028  1.00 26.56           C
ATOM   1004  C   GLY A 129      37.024 -51.462 131.979  1.00 26.71           C
ATOM   1005  O   GLY A 129      38.133 -50.969 132.175  1.00 25.68           O
ATOM   1006  N   VAL A 130      35.911 -50.903 132.462  1.00 28.17           N
ATOM   1007  CA  VAL A 130      35.988 -49.754 133.358  1.00 27.70           C
ATOM   1008  C   VAL A 130      35.183 -50.208 134.537  1.00 27.38           C
ATOM   1009  O   VAL A 130      34.019 -50.448 134.365  1.00 32.70           O
ATOM   1010  CB  VAL A 130      35.395 -48.441 132.788  1.00 26.69           C
ATOM   1011  CG1 VAL A 130      35.462 -47.344 133.861  1.00 21.43           C
ATOM   1012  CG2 VAL A 130      36.187 -47.975 131.594  1.00 25.86           C
ATOM   1013  N   PRO A 131      35.804 -50.408 135.705  1.00 29.58           N
ATOM   1014  CA  PRO A 131      35.021 -51.035 136.770  1.00 28.55           C
ATOM   1015  C   PRO A 131      34.099 -50.062 137.481  1.00 27.71           C
ATOM   1016  O   PRO A 131      34.334 -48.835 137.477  1.00 27.46           O
ATOM   1017  CB  PRO A 131      36.123 -51.507 137.723  1.00 29.03           C
ATOM   1018  CG  PRO A 131      37.127 -50.283 137.651  1.00 31.60           C
ATOM   1019  CD  PRO A 131      37.200 -50.127 136.126  1.00 30.12           C
ATOM   1020  N   THR A 132      33.026 -50.613 138.040  1.00 29.37           N
ATOM   1021  CA  THR A 132      32.085 -49.833 138.862  1.00 29.85           C
ATOM   1022  C   THR A 132      32.484 -49.964 140.322  1.00 29.14           C
ATOM   1023  O   THR A 132      32.573 -51.056 140.878  1.00 30.61           O
ATOM   1024  CB  THR A 132      30.639 -50.282 138.760  1.00 29.68           C
ATOM   1025  OG1 THR A 132      30.406 -50.691 137.413  1.00 33.27           O
ATOM   1026  CG2 THR A 132      29.695 -49.130 139.135  1.00 32.82           C
ATOM   1027  N   VAL A 133      32.694 -48.822 140.934  1.00 29.13           N
ATOM   1028  CA  VAL A 133      33.435 -48.764 142.165  1.00 31.00           C
ATOM   1029  C   VAL A 133      32.583 -48.296 143.339  1.00 30.43           C
ATOM   1030  O   VAL A 133      33.090 -48.287 144.453  1.00 32.32           O
ATOM   1031  CB  VAL A 133      34.647 -47.854 141.895  1.00 30.29           C
ATOM   1032  CG1 VAL A 133      35.164 -47.316 143.129  1.00 33.71           C
ATOM   1033  CG2 VAL A 133      35.748 -48.599 141.162  1.00 28.47           C
ATOM   1034  N   GLY A 134      31.322 -47.917 143.119  1.00 28.03           N
ATOM   1035  CA  GLY A 134      30.452 -47.433 144.206  1.00 27.62           C
ATOM   1036  C   GLY A 134      29.217 -46.758 143.646  1.00 26.31           C
ATOM   1037  O   GLY A 134      29.029 -46.729 142.436  1.00 27.41           O
ATOM   1038  N   GLY A 135      28.332 -46.219 144.465  1.00 25.24           N
ATOM   1039  CA  GLY A 135      27.260 -45.469 143.813  1.00 25.99           C
ATOM   1040  C   GLY A 135      26.254 -45.441 144.929  1.00 27.50           C
ATOM   1041  O   GLY A 135      26.683 -45.398 146.064  1.00 27.74           O
ATOM   1042  N   GLU A 136      24.948 -45.481 144.656  1.00 25.78           N
ATOM   1043  CA  GLU A 136      23.979 -45.272 145.739  1.00 26.13           C
ATOM   1044  C   GLU A 136      22.849 -46.141 145.315  1.00 22.38           C
ATOM   1045  O   GLU A 136      22.685 -46.330 144.139  1.00 22.16           O
ATOM   1046  CB  GLU A 136      23.426 -43.828 145.835  1.00 26.64           C
ATOM   1047  CG  GLU A 136      24.422 -42.714 146.170  1.00 26.86           C
ATOM   1048  CD  GLU A 136      23.654 -41.464 146.610  1.00 31.42           C
ATOM   1049  OE1 GLU A 136      23.433 -40.542 145.797  1.00 36.15           O
ATOM   1050  OE2 GLU A 136      23.195 -41.356 147.768  1.00 33.05           O
ATOM   1051  N   LEU A 137      22.037 -46.605 146.247  1.00 25.82           N
ATOM   1052  CA  LEU A 137      20.928 -47.476 145.913  1.00 27.69           C
ATOM   1053  C   LEU A 137      19.803 -47.100 146.862  1.00 26.93           C
ATOM   1054  O   LEU A 137      19.640 -47.668 147.945  1.00 29.81           O
ATOM   1055  CB  LEU A 137      21.372 -48.942 146.045  1.00 31.83           C
ATOM   1056  CG  LEU A 137      20.530 -49.983 145.290  1.00 36.23           C
ATOM   1057  CD1 LEU A 137      20.592 -49.845 143.757  1.00 36.61           C
ATOM   1058  CD2 LEU A 137      20.805 -51.403 145.765  1.00 31.47           C
ATOM   1059  N   ARG A 138      19.070 -46.072 146.461  1.00 24.30           N
ATOM   1060  CA  ARG A 138      18.188 -45.347 147.354  1.00 27.75           C
ATOM   1061  C   ARG A 138      16.780 -45.825 146.982  1.00 28.26           C
ATOM   1062  O   ARG A 138      16.346 -45.610 145.856  1.00 31.44           O
ATOM   1063  CB  ARG A 138      18.417 -43.828 147.159  1.00 28.90           C
ATOM   1064  CG  ARG A 138      18.305 -42.951 148.421  1.00 32.53           C
ATOM   1065  CD  ARG A 138      19.562 -42.225 149.035  1.00 32.22           C
ATOM   1066  NE  ARG A 138      20.214 -43.156 149.924  1.00 28.76           N
ATOM   1067  CZ  ARG A 138      21.190 -42.948 150.796  1.00 23.29           C
ATOM   1068  NH1 ARG A 138      21.805 -41.782 151.059  1.00 18.89           N
ATOM   1069  NH2 ARG A 138      21.571 -44.087 151.339  1.00 19.12           N
ATOM   1070  N   ILE A 139      16.085 -46.540 147.860  1.00 26.89           N
ATOM   1071  CA  ILE A 139      14.823 -47.170 147.470  1.00 27.79           C
ATOM   1072  C   ILE A 139      13.637 -46.604 148.250  1.00 31.92           C
ATOM   1073  O   ILE A 139      13.662 -46.513 149.485  1.00 31.45           O
ATOM   1074  CB  ILE A 139      14.855 -48.698 147.675  1.00 27.48           C
ATOM   1075  CG1 ILE A 139      16.051 -49.326 146.957  1.00 25.15           C
ATOM   1076  CG2 ILE A 139      13.571 -49.329 147.152  1.00 23.24           C
ATOM   1077  CD1 ILE A 139      16.018 -49.003 145.485  1.00 22.84           C
ATOM   1078  N   SER A 140      12.620 -46.170 147.515  1.00 31.77           N
ATOM   1079  CA  SER A 140      11.428 -45.610 148.127  1.00 34.03           C
ATOM   1080  C   SER A 140      10.373 -45.479 147.041  1.00 34.23           C
ATOM   1081  O   SER A 140      10.745 -45.244 145.892  1.00 33.14           O
ATOM   1082  CB  SER A 140      11.789 -44.242 148.709  1.00 35.40           C
ATOM   1083  OG  SER A 140      10.850 -43.225 148.436  1.00 34.73           O
ATOM   1084  N   SER A 141       9.086 -45.651 147.375  1.00 35.66           N
ATOM   1085  CA  SER A 141       7.995 -45.597 146.389  1.00 31.39           C
ATOM   1086  C   SER A 141       7.848 -44.247 145.769  1.00 32.50           C
ATOM   1087  O   SER A 141       7.164 -44.084 144.759  1.00 31.61           O
ATOM   1088  CB  SER A 141       6.655 -45.905 147.045  1.00 34.68           C
ATOM   1089  OG  SER A 141       6.421 -45.118 148.192  1.00 33.47           O
ATOM   1090  N   LEU A 142       8.442 -43.258 146.427  1.00 35.39           N
ATOM   1091  CA  LEU A 142       8.513 -41.896 145.921  1.00 33.53           C
ATOM   1092  C   LEU A 142       9.161 -41.778 144.547  1.00 36.25           C
ATOM   1093  O   LEU A 142       8.948 -40.807 143.783  1.00 39.15           O
ATOM   1094  CB  LEU A 142       9.182 -41.029 146.976  1.00 36.17           C
ATOM   1095  CG  LEU A 142       8.288 -40.608 148.168  1.00 39.29           C
ATOM   1096  CD1 LEU A 142       8.882 -39.495 149.030  1.00 37.89           C
ATOM   1097  CD2 LEU A 142       6.896 -40.142 147.680  1.00 41.54           C
ATOM   1098  N   TYR A 143       9.930 -42.792 144.160  1.00 35.24           N
ATOM   1099  CA  TYR A 143      10.502 -42.694 142.827  1.00 33.44           C
ATOM   1100  C   TYR A 143       9.844 -43.659 141.874  1.00 33.85           C
ATOM   1101  O   TYR A 143      10.420 -43.942 140.824  1.00 37.09           O
ATOM   1102  CB  TYR A 143      12.030 -42.932 142.839  1.00 30.56           C
ATOM   1103  CG  TYR A 143      12.831 -41.883 143.581  1.00 24.58           C
ATOM   1104  CD1 TYR A 143      13.100 -40.655 143.006  1.00 23.37           C
ATOM   1105  CD2 TYR A 143      13.282 -42.136 144.875  1.00 25.04           C
ATOM   1106  CE1 TYR A 143      13.809 -39.662 143.713  1.00 23.23           C
ATOM   1107  CE2 TYR A 143      14.043 -41.166 145.614  1.00 25.83           C
ATOM   1108  CZ  TYR A 143      14.282 -39.928 145.014  1.00 26.26           C
ATOM   1109  OH  TYR A 143      15.080 -39.039 145.711  1.00 28.17           O
ATOM   1110  N   ALA A 144       8.694 -44.207 142.246  1.00 35.76           N
ATOM   1111  CA  ALA A 144       7.986 -45.251 141.472  1.00 37.79           C
ATOM   1112  C   ALA A 144       7.702 -44.878 140.014  1.00 38.90           C
ATOM   1113  O   ALA A 144       7.795 -45.742 139.134  1.00 40.80           O
ATOM   1114  CB  ALA A 144       6.686 -45.711 142.175  1.00 37.43           C
ATOM   1115  N   HIS A 145       7.417 -43.611 139.736  1.00 37.62           N
ATOM   1116  CA  HIS A 145       7.141 -43.233 138.359  1.00 38.09           C
ATOM   1117  C   HIS A 145       8.302 -42.468 137.736  1.00 38.92           C
ATOM   1118  O   HIS A 145       8.243 -42.098 136.568  1.00 36.91           O
ATOM   1119  CB  HIS A 145       5.805 -42.464 138.298  1.00 39.95           C
ATOM   1120  CG  HIS A 145       4.650 -43.264 138.823  1.00 41.64           C
ATOM   1121  ND1 HIS A 145       3.965 -44.179 138.046  1.00 42.14           N
ATOM   1122  CD2 HIS A 145       4.131 -43.365 140.075  1.00 42.27           C
ATOM   1123  CE1 HIS A 145       3.081 -44.811 138.801  1.00 42.75           C
ATOM   1124  NE2 HIS A 145       3.158 -44.334 140.032  1.00 41.63           N
ATOM   1125  N   ASN A 146       9.368 -42.238 138.511  1.00 38.39           N
ATOM   1126  CA  ASN A 146      10.519 -41.496 138.013  1.00 35.69           C
ATOM   1127  C   ASN A 146      11.855 -42.028 138.555  1.00 34.08           C
ATOM   1128  O   ASN A 146      12.534 -41.367 139.335  1.00 35.23           O
ATOM   1129  CB  ASN A 146      10.394 -40.001 138.330  1.00 37.27           C
ATOM   1130  CG  ASN A 146       9.050 -39.389 137.955  1.00 38.27           C
ATOM   1131  OD1 ASN A 146       8.110 -39.413 138.739  1.00 40.96           O
ATOM   1132  ND2 ASN A 146       8.983 -38.740 136.799  1.00 40.95           N
ATOM   1133  N   PRO A 147      12.250 -43.235 138.151  1.00 31.97           N
ATOM   1134  CA  PRO A 147      13.582 -43.706 138.508  1.00 30.34           C
ATOM   1135  C   PRO A 147      14.642 -42.668 138.214  1.00 29.47           C
ATOM   1136  O   PRO A 147      14.623 -42.042 137.138  1.00 29.89           O
ATOM   1137  CB  PRO A 147      13.814 -44.859 137.522  1.00 30.84           C
ATOM   1138  CG  PRO A 147      12.436 -45.309 137.072  1.00 31.12           C
ATOM   1139  CD  PRO A 147      11.475 -44.217 137.359  1.00 29.92           C
ATOM   1140  N   LEU A 148      15.585 -42.487 139.138  1.00 28.27           N
ATOM   1141  CA  LEU A 148      16.712 -41.576 138.861  1.00 26.80           C
ATOM   1142  C   LEU A 148      17.961 -42.419 138.641  1.00 24.90           C
ATOM   1143  O   LEU A 148      18.201 -43.363 139.381  1.00 21.22           O
ATOM   1144  CB  LEU A 148      16.923 -40.564 139.991  1.00 25.89           C
ATOM   1145  CG  LEU A 148      15.766 -39.615 140.319  1.00 23.46           C
ATOM   1146  CD1 LEU A 148      16.337 -38.494 141.133  1.00 20.84           C
ATOM   1147  CD2 LEU A 148      15.167 -39.083 139.009  1.00 22.57           C
ATOM   1148  N   VAL A 149      18.652 -42.154 137.533  1.00 27.95           N
ATOM   1149  CA  VAL A 149      19.877 -42.873 137.156  1.00 26.97           C
ATOM   1150  C   VAL A 149      20.980 -41.880 136.884  1.00 26.25           C
ATOM   1151  O   VAL A 149      20.946 -41.201 135.879  1.00 23.29           O
ATOM   1152  CB  VAL A 149      19.678 -43.748 135.907  1.00 26.38           C
ATOM   1153  CG1 VAL A 149      20.997 -44.483 135.626  1.00 25.26           C
ATOM   1154  CG2 VAL A 149      18.547 -44.769 136.111  1.00 25.96           C
ATOM   1155  N   ASN A 150      21.862 -41.677 137.852  1.00 26.49           N
ATOM   1156  CA  ASN A 150      22.896 -40.658 137.704  1.00 26.36           C
ATOM   1157  C   ASN A 150      24.239 -41.413 137.650  1.00 27.06           C
ATOM   1158  O   ASN A 150      24.611 -42.116 138.563  1.00 26.06           O
ATOM   1159  CB  ASN A 150      22.888 -39.731 138.922  1.00 29.04           C
ATOM   1160  CG  ASN A 150      21.689 -38.748 138.980  1.00 29.65           C
ATOM   1161  OD1 ASN A 150      21.813 -37.797 139.736  1.00 29.89           O
ATOM   1162  ND2 ASN A 150      20.603 -38.913 138.189  1.00 23.94           N
ATOM   1163  N   VAL A 151      24.960 -41.329 136.541  1.00 26.88           N
ATOM   1164  CA  VAL A 151      26.227 -41.997 136.442  1.00 25.18           C
ATOM   1165  C   VAL A 151      27.357 -41.004 136.403  1.00 20.77           C
ATOM   1166  O   VAL A 151      27.387 -40.083 135.596  1.00 22.11           O
ATOM   1167  CB  VAL A 151      26.273 -42.926 135.167  1.00 22.88           C
ATOM   1168  CG1 VAL A 151      27.322 -43.880 135.369  1.00 19.78           C
ATOM   1169  CG2 VAL A 151      25.052 -43.761 135.123  1.00 22.61           C
ATOM   1170  N   LEU A 152      28.342 -41.319 137.216  1.00 21.98           N
ATOM   1171  CA  LEU A 152      29.540 -40.555 137.386  1.00 24.42           C
ATOM   1172  C   LEU A 152      30.704 -41.312 136.782  1.00 23.68           C
ATOM   1173  O   LEU A 152      30.823 -42.514 136.959  1.00 26.74           O
ATOM   1174  CB  LEU A 152      29.740 -40.349 138.893  1.00 22.97           C
ATOM   1175  CG  LEU A 152      30.928 -39.440 139.228  1.00 22.31           C
ATOM   1176  CD1 LEU A 152      30.629 -38.620 140.495  1.00 22.48           C
ATOM   1177  CD2 LEU A 152      32.354 -40.154 139.300  1.00 22.03           C
ATOM   1178  N   ALA A 153      31.554 -40.640 136.031  1.00 23.83           N
ATOM   1179  CA  ALA A 153      32.744 -41.322 135.500  1.00 24.00           C
ATOM   1180  C   ALA A 153      33.995 -40.571 135.922  1.00 24.02           C
ATOM   1181  O   ALA A 153      33.968 -39.343 136.088  1.00 24.32           O
ATOM   1182  CB  ALA A 153      32.722 -41.568 133.974  1.00 18.69           C
ATOM   1183  N   ALA A 154      35.090 -41.306 136.106  1.00 23.21           N
ATOM   1184  CA  ALA A 154      36.315 -40.557 136.420  1.00 25.61           C
ATOM   1185  C   ALA A 154      37.493 -41.097 135.670  1.00 23.37           C
ATOM   1186  O   ALA A 154      37.537 -42.293 135.383  1.00 19.84           O
ATOM   1187  CB  ALA A 154      36.659 -40.619 137.938  1.00 24.99           C
ATOM   1188  N   GLY A 155      38.513 -40.273 135.469  1.00 23.90           N
ATOM   1189  CA  GLY A 155      39.729 -40.931 134.973  1.00 25.92           C
ATOM   1190  C   GLY A 155      40.909 -40.028 135.223  1.00 28.88           C
ATOM   1191  O   GLY A 155      40.716 -38.886 135.618  1.00 26.89           O
ATOM   1192  N   VAL A 156      42.111 -40.553 134.998  1.00 30.86           N
ATOM   1193  CA  VAL A 156      43.365 -39.828 135.101  1.00 30.90           C
ATOM   1194  C   VAL A 156      43.991 -39.285 133.794  1.00 33.85           C
ATOM   1195  O   VAL A 156      44.111 -39.983 132.756  1.00 35.33           O
ATOM   1196  CB  VAL A 156      44.341 -40.684 135.881  1.00 30.58           C
ATOM   1197  CG1 VAL A 156      45.616 -39.898 136.208  1.00 33.06           C
ATOM   1198  CG2 VAL A 156      43.644 -41.104 137.132  1.00 28.02           C
ATOM   1199  N   VAL A 157      44.419 -38.024 133.845  1.00 32.69           N
ATOM   1200  CA  VAL A 157      45.075 -37.423 132.696  1.00 33.05           C
ATOM   1201  C   VAL A 157      46.355 -36.721 133.153  1.00 36.40           C
ATOM   1202  O   VAL A 157      46.427 -36.180 134.256  1.00 36.07           O
ATOM   1203  CB  VAL A 157      44.120 -36.422 132.010  1.00 31.41           C
ATOM   1204  CG1 VAL A 157      43.831 -35.315 132.939  1.00 28.96           C
ATOM   1205  CG2 VAL A 157      44.708 -35.830 130.771  1.00 31.64           C
ATOM   1206  N   ARG A 158      47.405 -36.729 132.334  1.00 39.84           N
ATOM   1207  CA  ARG A 158      48.602 -35.989 132.734  1.00 39.43           C
ATOM   1208  C   ARG A 158      48.314 -34.531 132.483  1.00 37.44           C
ATOM   1209  O   ARG A 158      47.636 -34.210 131.522  1.00 36.09           O
ATOM   1210  CB  ARG A 158      49.792 -36.436 131.918  1.00 42.22           C
ATOM   1211  CG  ARG A 158      50.280 -37.754 132.450  1.00 48.07           C
ATOM   1212  CD  ARG A 158      51.330 -38.281 131.502  1.00 53.12           C
ATOM   1213  NE  ARG A 158      52.155 -37.183 131.011  1.00 54.81           N
ATOM   1214  CZ  ARG A 158      53.133 -37.400 130.140  1.00 57.88           C
ATOM   1215  NH1 ARG A 158      53.317 -38.657 129.719  1.00 56.67           N
ATOM   1216  NH2 ARG A 158      53.884 -36.389 129.686  1.00 55.92           N
ATOM   1217  N   ASN A 159      48.797 -33.656 133.349  1.00 37.30           N
ATOM   1218  CA  ASN A 159      48.616 -32.236 133.133  1.00 38.59           C
ATOM   1219  C   ASN A 159      49.226 -31.664 131.851  1.00 40.94           C
ATOM   1220  O   ASN A 159      48.991 -30.490 131.526  1.00 39.65           O
ATOM   1221  CB  ASN A 159      49.235 -31.466 134.307  1.00 40.04           C
ATOM   1222  CG  ASN A 159      48.461 -31.623 135.605  1.00 40.16           C
ATOM   1223  OD1 ASN A 159      47.508 -32.402 135.684  1.00 40.84           O
ATOM   1224  ND2 ASN A 159      48.901 -30.909 136.644  1.00 39.31           N
ATOM   1225  N   ASP A 160      50.061 -32.433 131.156  1.00 40.60           N
ATOM   1226  CA  ASP A 160      50.796 -31.895 130.014  1.00 44.54           C
ATOM   1227  C   ASP A 160      50.117 -32.415 128.759  1.00 47.70           C
ATOM   1228  O   ASP A 160      50.574 -32.215 127.634  1.00 49.35           O
ATOM   1229  CB  ASP A 160      52.289 -32.269 130.062  1.00 44.50           C
ATOM   1230  CG  ASP A 160      52.523 -33.766 129.957  1.00 48.18           C
ATOM   1231  OD1 ASP A 160      51.849 -34.618 130.586  1.00 49.40           O
ATOM   1232  OD2 ASP A 160      53.447 -34.156 129.221  1.00 52.84           O
ATOM   1233  N   MET A 161      48.986 -33.076 128.973  1.00 47.94           N
ATOM   1234  CA  MET A 161      48.213 -33.704 127.907  1.00 49.13           C
ATOM   1235  C   MET A 161      46.699 -33.481 128.105  1.00 45.39           C
ATOM   1236  O   MET A 161      45.886 -34.346 127.791  1.00 45.01           O
ATOM   1237  CB  MET A 161      48.522 -35.211 127.872  1.00 51.01           C
ATOM   1238  CG  MET A 161      49.879 -35.572 127.259  1.00 54.08           C
ATOM   1239  SD  MET A 161      50.057 -37.317 127.632  1.00 56.84           S
ATOM   1240  CE  MET A 161      49.045 -38.174 126.426  1.00 57.27           C
ATOM   1241  N   LEU A 162      46.317 -32.327 128.638  1.00 42.41           N
ATOM   1242  CA  LEU A 162      44.904 -32.001 128.817  1.00 41.96           C
ATOM   1243  C   LEU A 162      44.380 -31.475 127.493  1.00 41.24           C
ATOM   1244  O   LEU A 162      45.025 -30.638 126.854  1.00 40.08           O
ATOM   1245  CB  LEU A 162      44.737 -30.914 129.884  1.00 43.48           C
ATOM   1246  CG  LEU A 162      45.349 -31.085 131.274  1.00 43.96           C
ATOM   1247  CD1 LEU A 162      45.658 -29.741 131.940  1.00 44.98           C
ATOM   1248  CD2 LEU A 162      44.476 -31.972 132.137  1.00 44.72           C
ATOM   1249  N   VAL A 163      43.228 -31.982 127.079  1.00 39.52           N
ATOM   1250  CA  VAL A 163      42.655 -31.676 125.773  1.00 37.57           C
ATOM   1251  C   VAL A 163      41.694 -30.537 125.965  1.00 40.21           C
ATOM   1252  O   VAL A 163      40.910 -30.490 126.897  1.00 41.52           O
ATOM   1253  CB  VAL A 163      41.918 -32.886 125.151  1.00 36.40           C
ATOM   1254  CG1 VAL A 163      41.088 -32.532 123.905  1.00 32.08           C
ATOM   1255  CG2 VAL A 163      42.929 -34.020 124.891  1.00 33.32           C
ATOM   1256  N   ASP A 164      41.816 -29.537 125.117  1.00 43.60           N
ATOM   1257  CA  ASP A 164      40.965 -28.386 125.286  1.00 45.74           C
ATOM   1258  C   ASP A 164      39.577 -28.731 124.706  1.00 45.83           C
ATOM   1259  O   ASP A 164      39.448 -29.573 123.814  1.00 45.13           O
ATOM   1260  CB  ASP A 164      41.691 -27.233 124.595  1.00 51.34           C
ATOM   1261  CG  ASP A 164      41.129 -25.894 124.964  1.00 55.63           C
ATOM   1262  OD1 ASP A 164      39.999 -25.822 125.510  1.00 55.96           O
ATOM   1263  OD2 ASP A 164      41.857 -24.920 124.677  1.00 59.92           O
ATOM   1264  N   SER A 165      38.503 -28.148 125.224  1.00 43.59           N
ATOM   1265  CA  SER A 165      37.238 -28.437 124.603  1.00 43.26           C
ATOM   1266  C   SER A 165      36.734 -27.303 123.697  1.00 42.36           C
ATOM   1267  O   SER A 165      35.553 -26.912 123.767  1.00 40.10           O
ATOM   1268  CB  SER A 165      36.213 -28.740 125.708  1.00 47.32           C
ATOM   1269  OG  SER A 165      35.634 -27.554 126.243  1.00 44.26           O
ATOM   1270  N   LYS A 166      37.613 -26.744 122.873  1.00 38.71           N
ATOM   1271  CA  LYS A 166      37.142 -25.712 121.974  1.00 41.46           C
ATOM   1272  C   LYS A 166      38.023 -25.500 120.765  1.00 41.44           C
ATOM   1273  O   LYS A 166      39.178 -25.892 120.774  1.00 40.87           O
ATOM   1274  CB  LYS A 166      36.834 -24.421 122.713  1.00 41.16           C
ATOM   1275  CG  LYS A 166      38.104 -23.793 123.205  1.00 46.57           C
ATOM   1276  CD  LYS A 166      37.870 -22.515 123.937  1.00 48.78           C
ATOM   1277  CE  LYS A 166      39.105 -22.282 124.781  1.00 51.64           C
ATOM   1278  NZ  LYS A 166      40.161 -21.669 123.929  1.00 53.81           N
ATOM   1279  N   ALA A 167      37.474 -24.938 119.688  1.00 45.17           N
ATOM   1280  CA  ALA A 167      38.357 -24.433 118.616  1.00 47.72           C
ATOM   1281  C   ALA A 167      39.094 -23.165 119.084  1.00 48.24           C
ATOM   1282  O   ALA A 167      38.613 -22.505 120.005  1.00 47.52           O
ATOM   1283  CB  ALA A 167      37.602 -24.199 117.325  1.00 45.08           C
ATOM   1284  N   SER A 168      40.246 -22.884 118.468  1.00 50.08           N
ATOM   1285  CA  SER A 168      41.211 -21.816 118.810  1.00 53.42           C
ATOM   1286  C   SER A 168      41.552 -20.823 117.695  1.00 53.72           C
ATOM   1287  O   SER A 168      41.915 -19.678 117.962  1.00 53.67           O
ATOM   1288  CB  SER A 168      42.589 -22.408 119.155  1.00 53.68           C
ATOM   1289  OG  SER A 168      42.499 -23.402 120.152  1.00 55.65           O
ATOM   1290  N   ARG A 169      41.565 -21.293 116.448  1.00 55.96           N
ATOM   1291  CA  ARG A 169      42.032 -20.462 115.339  1.00 56.37           C
ATOM   1292  C   ARG A 169      41.355 -20.875 114.042  1.00 53.58           C
ATOM   1293  O   ARG A 169      41.079 -22.059 113.879  1.00 51.11           O
ATOM   1294  CB  ARG A 169      43.543 -20.596 115.187  1.00 57.94           C
ATOM   1295  CG  ARG A 169      43.993 -22.005 114.870  1.00 60.97           C
ATOM   1296  CD  ARG A 169      45.511 -22.142 115.051  1.00 64.04           C
ATOM   1297  NE  ARG A 169      45.986 -21.886 116.423  1.00 66.66           N
ATOM   1298  CZ  ARG A 169      46.471 -20.716 116.845  1.00 68.02           C
ATOM   1299  NH1 ARG A 169      46.529 -19.665 116.027  1.00 68.58           N
ATOM   1300  NH2 ARG A 169      46.909 -20.575 118.089  1.00 68.48           N
ATOM   1301  N   PRO A 170      41.037 -19.902 113.157  1.00 52.08           N
ATOM   1302  CA  PRO A 170      40.599 -20.330 111.834  1.00 52.14           C
ATOM   1303  C   PRO A 170      41.605 -21.262 111.157  1.00 51.88           C
ATOM   1304  O   PRO A 170      42.824 -21.189 111.419  1.00 52.96           O
ATOM   1305  CB  PRO A 170      40.397 -19.019 111.057  1.00 51.71           C
ATOM   1306  CG  PRO A 170      40.067 -18.034 112.110  1.00 51.62           C
ATOM   1307  CD  PRO A 170      40.932 -18.442 113.313  1.00 50.94           C
ATOM   1308  N   GLY A 171      41.044 -22.173 110.362  1.00 48.86           N
ATOM   1309  CA  GLY A 171      41.796 -23.072 109.510  1.00 47.03           C
ATOM   1310  C   GLY A 171      41.828 -24.451 110.132  1.00 47.10           C
ATOM   1311  O   GLY A 171      42.139 -25.451 109.454  1.00 48.28           O
ATOM   1312  N   GLN A 172      41.519 -24.505 111.427  1.00 41.63           N
ATOM   1313  CA  GLN A 172      41.452 -25.805 112.065  1.00 40.49           C
ATOM   1314  C   GLN A 172      40.342 -26.555 111.329  1.00 40.23           C
ATOM   1315  O   GLN A 172      39.490 -25.949 110.644  1.00 39.44           O
ATOM   1316  CB  GLN A 172      41.218 -25.687 113.579  1.00 39.95           C
ATOM   1317  CG  GLN A 172      42.453 -25.338 114.410  1.00 39.85           C
ATOM   1318  CD  GLN A 172      42.203 -25.242 115.942  1.00 39.78           C
ATOM   1319  OE1 GLN A 172      41.354 -24.469 116.414  1.00 37.89           O
ATOM   1320  NE2 GLN A 172      42.988 -25.994 116.714  1.00 35.32           N
ATOM   1321  N   VAL A 173      40.366 -27.885 111.427  1.00 40.29           N
ATOM   1322  CA  VAL A 173      39.214 -28.662 110.941  1.00 36.69           C
ATOM   1323  C   VAL A 173      38.677 -29.507 112.091  1.00 35.73           C
ATOM   1324  O   VAL A 173      39.376 -29.643 113.103  1.00 35.74           O
ATOM   1325  CB  VAL A 173      39.478 -29.483 109.666  1.00 36.53           C
ATOM   1326  CG1 VAL A 173      39.492 -28.589 108.427  1.00 37.96           C
ATOM   1327  CG2 VAL A 173      40.771 -30.242 109.831  1.00 40.56           C
ATOM   1328  N   ILE A 174      37.448 -30.016 111.933  1.00 32.82           N
ATOM   1329  CA  ILE A 174      36.816 -30.954 112.860  1.00 30.39           C
ATOM   1330  C   ILE A 174      36.577 -32.300 112.224  1.00 33.17           C
ATOM   1331  O   ILE A 174      35.819 -32.455 111.218  1.00 34.00           O
ATOM   1332  CB  ILE A 174      35.477 -30.434 113.443  1.00 30.48           C
ATOM   1333  CG1 ILE A 174      35.760 -29.173 114.281  1.00 27.62           C
ATOM   1334  CG2 ILE A 174      34.767 -31.576 114.145  1.00 28.14           C
ATOM   1335  CD1 ILE A 174      34.607 -28.234 114.593  1.00 28.90           C
ATOM   1336  N   VAL A 175      37.241 -33.285 112.828  1.00 29.17           N
ATOM   1337  CA  VAL A 175      37.018 -34.646 112.415  1.00 26.75           C
ATOM   1338  C   VAL A 175      35.903 -35.213 113.298  1.00 30.10           C
ATOM   1339  O   VAL A 175      35.906 -34.929 114.474  1.00 32.40           O
ATOM   1340  CB  VAL A 175      38.266 -35.442 112.638  1.00 25.81           C
ATOM   1341  CG1 VAL A 175      37.962 -36.919 112.612  1.00 24.16           C
ATOM   1342  CG2 VAL A 175      39.380 -35.004 111.665  1.00 26.21           C
ATOM   1343  N   ILE A 176      34.973 -35.991 112.749  1.00 30.10           N
ATOM   1344  CA  ILE A 176      34.107 -36.867 113.496  1.00 32.18           C
ATOM   1345  C   ILE A 176      34.462 -38.317 113.238  1.00 33.04           C
ATOM   1346  O   ILE A 176      34.700 -38.680 112.098  1.00 31.77           O
ATOM   1347  CB  ILE A 176      32.627 -36.571 113.200  1.00 34.06           C
ATOM   1348  CG1 ILE A 176      32.410 -35.221 113.896  1.00 35.45           C
ATOM   1349  CG2 ILE A 176      31.755 -37.653 113.848  1.00 33.42           C
ATOM   1350  CD1 ILE A 176      31.164 -34.488 113.753  1.00 35.65           C
ATOM   1351  N   PHE A 177      34.577 -39.122 114.296  1.00 32.17           N
ATOM   1352  CA  PHE A 177      34.849 -40.533 114.108  1.00 29.96           C
ATOM   1353  C   PHE A 177      34.230 -41.375 115.202  1.00 30.30           C
ATOM   1354  O   PHE A 177      33.822 -40.869 116.239  1.00 30.06           O
ATOM   1355  CB  PHE A 177      36.359 -40.795 114.087  1.00 33.62           C
ATOM   1356  CG  PHE A 177      37.017 -40.834 115.455  1.00 32.82           C
ATOM   1357  CD1 PHE A 177      37.454 -39.657 116.053  1.00 34.20           C
ATOM   1358  CD2 PHE A 177      37.298 -42.045 116.066  1.00 34.42           C
ATOM   1359  CE1 PHE A 177      38.066 -39.686 117.283  1.00 36.64           C
ATOM   1360  CE2 PHE A 177      37.941 -42.114 117.306  1.00 37.33           C
ATOM   1361  CZ  PHE A 177      38.341 -40.904 117.929  1.00 37.40           C
ATOM   1362  N   GLY A 178      34.176 -42.679 114.979  1.00 29.97           N
ATOM   1363  CA  GLY A 178      33.565 -43.563 115.942  1.00 32.17           C
ATOM   1364  C   GLY A 178      32.598 -44.440 115.196  1.00 33.11           C
ATOM   1365  O   GLY A 178      32.849 -44.765 114.045  1.00 35.10           O
ATOM   1366  N   GLY A 179      31.504 -44.856 115.826  1.00 35.93           N
ATOM   1367  CA  GLY A 179      30.463 -45.527 115.051  1.00 36.33           C
ATOM   1368  C   GLY A 179      29.863 -44.643 113.961  1.00 38.44           C
ATOM   1369  O   GLY A 179      30.007 -43.403 113.922  1.00 36.22           O
ATOM   1370  N   ALA A 180      29.109 -45.293 113.081  1.00 38.12           N
ATOM   1371  CA  ALA A 180      28.500 -44.551 111.973  1.00 38.01           C
ATOM   1372  C   ALA A 180      27.202 -43.905 112.454  1.00 35.44           C
ATOM   1373  O   ALA A 180      26.725 -44.252 113.522  1.00 35.45           O
ATOM   1374  CB  ALA A 180      28.266 -45.472 110.723  1.00 35.94           C
ATOM   1375  N   THR A 181      26.655 -42.966 111.681  1.00 33.52           N
ATOM   1376  CA  THR A 181      25.429 -42.263 112.026  1.00 34.66           C
ATOM   1377  C   THR A 181      24.188 -42.902 111.364  1.00 33.96           C
ATOM   1378  O   THR A 181      24.212 -43.207 110.198  1.00 35.26           O
ATOM   1379  CB  THR A 181      25.587 -40.849 111.537  1.00 32.86           C
ATOM   1380  OG1 THR A 181      26.746 -40.298 112.163  1.00 33.62           O
ATOM   1381  CG2 THR A 181      24.339 -40.013 111.791  1.00 33.17           C
ATOM   1382  N   GLY A 182      23.116 -43.127 112.103  1.00 36.13           N
ATOM   1383  CA  GLY A 182      21.883 -43.742 111.630  1.00 36.96           C
ATOM   1384  C   GLY A 182      20.812 -42.842 112.226  1.00 39.47           C
ATOM   1385  O   GLY A 182      21.088 -41.769 112.806  1.00 39.28           O
ATOM   1386  N   ARG A 183      19.556 -43.237 112.072  1.00 40.57           N
ATOM   1387  CA  ARG A 183      18.513 -42.346 112.536  1.00 43.55           C
ATOM   1388  C   ARG A 183      18.256 -42.545 114.024  1.00 46.46           C
ATOM   1389  O   ARG A 183      17.128 -42.840 114.399  1.00 51.79           O
ATOM   1390  CB  ARG A 183      17.231 -42.490 111.694  1.00 44.80           C
ATOM   1391  CG  ARG A 183      17.374 -42.206 110.195  1.00 42.50           C
ATOM   1392  CD  ARG A 183      16.083 -42.505 109.413  1.00 41.02           C
ATOM   1393  NE  ARG A 183      16.389 -42.916 108.051  1.00 42.83           N
ATOM   1394  CZ  ARG A 183      16.318 -42.159 106.964  1.00 44.83           C
ATOM   1395  NH1 ARG A 183      15.917 -40.900 107.021  1.00 47.99           N
ATOM   1396  NH2 ARG A 183      16.659 -42.657 105.790  1.00 47.83           N
ATOM   1397  N   ASP A 184      19.252 -42.368 114.895  1.00 46.79           N
ATOM   1398  CA  ASP A 184      19.001 -42.616 116.322  1.00 44.38           C
ATOM   1399  C   ASP A 184      18.575 -41.356 117.088  1.00 44.69           C
ATOM   1400  O   ASP A 184      19.123 -40.267 116.876  1.00 42.54           O
ATOM   1401  CB  ASP A 184      20.183 -43.375 116.930  1.00 43.87           C
ATOM   1402  CG  ASP A 184      20.747 -44.440 115.984  1.00 43.99           C
ATOM   1403  OD1 ASP A 184      20.213 -45.575 115.829  1.00 42.66           O
ATOM   1404  OD2 ASP A 184      21.781 -44.131 115.356  1.00 45.16           O
ATOM   1405  N   GLY A 185      17.510 -41.464 117.880  1.00 46.53           N
ATOM   1406  CA  GLY A 185      16.968 -40.329 118.657  1.00 49.05           C
ATOM   1407  C   GLY A 185      16.373 -39.152 117.897  1.00 53.19           C
ATOM   1408  O   GLY A 185      16.394 -37.990 118.322  1.00 53.63           O
ATOM   1409  N   ILE A 186      15.823 -39.454 116.730  1.00 55.62           N
ATOM   1410  CA  ILE A 186      15.112 -38.457 115.973  1.00 58.32           C
ATOM   1411  C   ILE A 186      13.660 -38.915 115.828  1.00 60.84           C
ATOM   1412  O   ILE A 186      12.823 -38.188 115.287  1.00 62.94           O
ATOM   1413  CB  ILE A 186      15.746 -38.330 114.590  1.00 59.81           C
ATOM   1414  CG1 ILE A 186      17.259 -38.525 114.698  1.00 58.58           C
ATOM   1415  CG2 ILE A 186      15.379 -36.988 113.983  1.00 60.90           C
ATOM   1416  CD1 ILE A 186      17.927 -38.591 113.367  1.00 59.04           C
ATOM   1417  N   ILE A 187      15.523 -45.972 122.253  1.00 86.81           N
ATOM   1418  CA  ILE A 187      16.878 -45.831 122.792  1.00 87.52           C
ATOM   1419  C   ILE A 187      17.766 -46.661 121.874  1.00 87.77           C
ATOM   1420  O   ILE A 187      17.404 -47.805 121.566  1.00 87.74           O
ATOM   1421  CB  ILE A 187      17.044 -46.384 124.261  1.00 87.27           C
ATOM   1422  CG1 ILE A 187      15.880 -46.007 125.200  1.00 86.34           C
ATOM   1423  CG2 ILE A 187      18.442 -46.073 124.851  1.00 86.92           C
ATOM   1424  CD1 ILE A 187      15.718 -44.551 125.561  1.00 85.20           C
ATOM   1425  N   GLN A 188      18.899 -46.105 121.435  1.00 86.98           N
ATOM   1426  CA  GLN A 188      19.894 -46.925 120.731  1.00 86.16           C
ATOM   1427  C   GLN A 188      20.611 -47.882 121.699  1.00 84.48           C
ATOM   1428  O   GLN A 188      20.873 -47.544 122.858  1.00 85.91           O
ATOM   1429  CB  GLN A 188      20.883 -46.090 119.890  1.00 86.62           C
ATOM   1430  CG  GLN A 188      21.850 -46.905 119.009  1.00 86.09           C
ATOM   1431  CD  GLN A 188      21.185 -48.076 118.278  1.00 85.54           C
ATOM   1432  OE1 GLN A 188      21.608 -48.453 117.184  1.00 85.47           O
ATOM   1433  NE2 GLN A 188      20.148 -48.660 118.876  1.00 85.17           N
ATOM   1434  N   VAL A 189      20.873 -49.097 121.227  1.00 80.83           N
ATOM   1435  CA  VAL A 189      21.632 -50.080 121.980  1.00 77.12           C
ATOM   1436  C   VAL A 189      23.112 -49.693 121.828  1.00 74.08           C
ATOM   1437  O   VAL A 189      23.756 -50.006 120.814  1.00 73.29           O
ATOM   1438  CB  VAL A 189      21.375 -51.498 121.400  1.00 78.00           C
ATOM   1439  CG1 VAL A 189      21.988 -52.555 122.297  1.00 78.33           C
ATOM   1440  CG2 VAL A 189      19.882 -51.773 121.197  1.00 78.43           C
ATOM   1441  N   GLY A 190      23.663 -48.977 122.801  1.00 68.62           N
ATOM   1442  CA  GLY A 190      25.052 -48.563 122.654  1.00 62.66           C
ATOM   1443  C   GLY A 190      25.827 -49.857 122.548  1.00 58.72           C
ATOM   1444  O   GLY A 190      25.368 -50.857 123.114  1.00 56.18           O
ATOM   1445  N   ASP A 191      26.953 -49.887 121.825  1.00 54.98           N
ATOM   1446  CA  ASP A 191      27.906 -50.953 122.142  1.00 51.31           C
ATOM   1447  C   ASP A 191      29.216 -50.605 122.793  1.00 47.66           C
ATOM   1448  O   ASP A 191      29.990 -49.779 122.329  1.00 44.93           O
ATOM   1449  CB  ASP A 191      28.081 -52.085 121.127  1.00 54.04           C
ATOM   1450  CG  ASP A 191      28.552 -51.606 119.794  1.00 55.06           C
ATOM   1451  OD1 ASP A 191      28.310 -50.434 119.464  1.00 55.44           O
ATOM   1452  OD2 ASP A 191      29.129 -52.437 119.078  1.00 56.47           O
ATOM   1453  N   PRO A 192      29.451 -51.306 123.902  1.00 47.07           N
ATOM   1454  CA  PRO A 192      30.662 -51.292 124.711  1.00 46.03           C
ATOM   1455  C   PRO A 192      31.917 -51.605 123.884  1.00 45.39           C
ATOM   1456  O   PRO A 192      32.967 -50.976 124.075  1.00 47.23           O
ATOM   1457  CB  PRO A 192      30.360 -52.332 125.807  1.00 44.32           C
ATOM   1458  CG  PRO A 192      29.174 -53.104 125.347  1.00 42.68           C
ATOM   1459  CD  PRO A 192      28.424 -52.236 124.413  1.00 44.46           C
ATOM   1460  N   PHE A 193      31.802 -52.523 122.924  1.00 47.23           N
ATOM   1461  CA  PHE A 193      32.976 -52.994 122.147  1.00 46.50           C
ATOM   1462  C   PHE A 193      33.456 -51.982 121.117  1.00 43.40           C
ATOM   1463  O   PHE A 193      34.640 -51.908 120.815  1.00 47.30           O
ATOM   1464  CB  PHE A 193      32.706 -54.352 121.491  1.00 48.25           C
ATOM   1465  CG  PHE A 193      32.122 -55.368 122.452  1.00 49.95           C
ATOM   1466  CD1 PHE A 193      32.913 -55.963 123.416  1.00 49.30           C
ATOM   1467  CD2 PHE A 193      30.767 -55.694 122.406  1.00 51.83           C
ATOM   1468  CE1 PHE A 193      32.379 -56.877 124.283  1.00 48.75           C
ATOM   1469  CE2 PHE A 193      30.227 -56.586 123.301  1.00 48.78           C
ATOM   1470  CZ  PHE A 193      31.043 -57.186 124.216  1.00 48.81           C
ATOM   1471  N   ALA A 194      32.528 -51.183 120.613  1.00 39.97           N
ATOM   1472  CA  ALA A 194      32.818 -50.008 119.797  1.00 35.62           C
ATOM   1473  C   ALA A 194      33.431 -48.890 120.628  1.00 34.60           C
ATOM   1474  O   ALA A 194      34.476 -48.333 120.298  1.00 34.95           O
ATOM   1475  CB  ALA A 194      31.528 -49.514 119.204  1.00 35.70           C
ATOM   1476  N   GLU A 195      32.761 -48.572 121.730  1.00 33.12           N
ATOM   1477  CA  GLU A 195      33.273 -47.649 122.701  1.00 30.02           C
ATOM   1478  C   GLU A 195      34.709 -47.949 123.209  1.00 31.38           C
ATOM   1479  O   GLU A 195      35.523 -47.018 123.336  1.00 26.11           O
ATOM   1480  CB  GLU A 195      32.248 -47.523 123.821  1.00 29.89           C
ATOM   1481  CG  GLU A 195      32.694 -46.374 124.691  1.00 33.00           C
ATOM   1482  CD  GLU A 195      31.666 -45.280 124.827  1.00 37.10           C
ATOM   1483  OE1 GLU A 195      31.019 -44.845 123.842  1.00 36.65           O
ATOM   1484  OE2 GLU A 195      31.489 -44.872 125.989  1.00 39.92           O
ATOM   1485  N   LYS A 196      35.025 -49.214 123.513  1.00 31.60           N
ATOM   1486  CA  LYS A 196      36.397 -49.565 123.906  1.00 34.58           C
ATOM   1487  C   LYS A 196      37.312 -49.106 122.776  1.00 33.99           C
ATOM   1488  O   LYS A 196      38.399 -48.561 123.026  1.00 33.05           O
ATOM   1489  CB  LYS A 196      36.546 -51.091 124.085  1.00 36.82           C
ATOM   1490  CG  LYS A 196      37.663 -51.600 125.044  1.00 43.21           C
ATOM   1491  CD  LYS A 196      37.745 -53.167 125.076  1.00 43.57           C
ATOM   1492  CE  LYS A 196      37.787 -53.843 126.471  1.00 47.05           C
ATOM   1493  NZ  LYS A 196      38.993 -53.786 127.426  1.00 47.51           N
ATOM   1494  N   MET A 197      36.932 -49.361 121.520  1.00 35.10           N
ATOM   1495  CA  MET A 197      37.879 -49.072 120.415  1.00 37.01           C
ATOM   1496  C   MET A 197      38.020 -47.578 120.309  1.00 33.18           C
ATOM   1497  O   MET A 197      39.052 -47.048 119.962  1.00 32.69           O
ATOM   1498  CB  MET A 197      37.445 -49.623 119.060  1.00 39.10           C
ATOM   1499  CG  MET A 197      37.674 -51.107 118.825  1.00 45.46           C
ATOM   1500  SD  MET A 197      39.458 -51.434 118.896  1.00 53.99           S
ATOM   1501  CE  MET A 197      39.620 -52.067 120.595  1.00 51.88           C
ATOM   1502  N   LEU A 198      36.938 -46.879 120.628  1.00 34.74           N
ATOM   1503  CA  LEU A 198      36.936 -45.404 120.625  1.00 31.07           C
ATOM   1504  C   LEU A 198      37.882 -44.824 121.666  1.00 28.74           C
ATOM   1505  O   LEU A 198      38.638 -43.862 121.445  1.00 28.93           O
ATOM   1506  CB  LEU A 198      35.516 -44.891 120.881  1.00 30.48           C
ATOM   1507  CG  LEU A 198      35.476 -43.375 120.683  1.00 35.85           C
ATOM   1508  CD1 LEU A 198      35.423 -42.967 119.182  1.00 34.28           C
ATOM   1509  CD2 LEU A 198      34.192 -42.879 121.387  1.00 39.54           C
ATOM   1510  N   ILE A 199      37.741 -45.353 122.871  1.00 26.66           N
ATOM   1511  CA  ILE A 199      38.748 -45.079 123.897  1.00 28.76           C
ATOM   1512  C   ILE A 199      40.215 -45.238 123.457  1.00 28.36           C
ATOM   1513  O   ILE A 199      41.021 -44.308 123.566  1.00 30.75           O
ATOM   1514  CB  ILE A 199      38.448 -45.929 125.193  1.00 26.44           C
ATOM   1515  CG1 ILE A 199      37.180 -45.336 125.871  1.00 25.32           C
ATOM   1516  CG2 ILE A 199      39.725 -46.010 126.039  1.00 22.95           C
ATOM   1517  CD1 ILE A 199      36.415 -46.267 126.847  1.00 23.22           C
ATOM   1518  N   GLU A 200      40.589 -46.432 123.017  1.00 30.72           N
ATOM   1519  CA  GLU A 200      41.961 -46.675 122.571  1.00 33.92           C
ATOM   1520  C   GLU A 200      42.305 -45.710 121.435  1.00 34.28           C
ATOM   1521  O   GLU A 200      43.324 -45.037 121.473  1.00 40.42           O
ATOM   1522  CB  GLU A 200      42.130 -48.123 122.092  1.00 37.68           C
ATOM   1523  CG  GLU A 200      41.640 -49.174 123.045  1.00 42.19           C
ATOM   1524  CD  GLU A 200      42.497 -49.322 124.301  1.00 49.96           C
ATOM   1525  OE1 GLU A 200      43.676 -48.887 124.306  1.00 53.33           O
ATOM   1526  OE2 GLU A 200      42.008 -49.897 125.314  1.00 52.56           O
ATOM   1527  N   ALA A 201      41.475 -45.614 120.405  1.00 32.25           N
ATOM   1528  CA  ALA A 201      41.793 -44.729 119.309  1.00 30.95           C
ATOM   1529  C   ALA A 201      41.970 -43.304 119.806  1.00 30.39           C
ATOM   1530  O   ALA A 201      43.002 -42.691 119.530  1.00 33.22           O
ATOM   1531  CB  ALA A 201      40.726 -44.830 118.214  1.00 32.16           C
ATOM   1532  N   PHE A 202      41.057 -42.795 120.625  1.00 26.71           N
ATOM   1533  CA  PHE A 202      41.200 -41.404 121.023  1.00 28.31           C
ATOM   1534  C   PHE A 202      42.479 -41.242 121.821  1.00 30.57           C
ATOM   1535  O   PHE A 202      43.252 -40.275 121.605  1.00 28.43           O
ATOM   1536  CB  PHE A 202      39.990 -40.875 121.802  1.00 25.10           C
ATOM   1537  CG  PHE A 202      40.082 -39.410 122.176  1.00 22.86           C
ATOM   1538  CD1 PHE A 202      40.355 -39.028 123.481  1.00 21.49           C
ATOM   1539  CD2 PHE A 202      39.688 -38.423 121.310  1.00 25.22           C
ATOM   1540  CE1 PHE A 202      40.342 -37.735 123.849  1.00 20.38           C
ATOM   1541  CE2 PHE A 202      39.654 -37.073 121.703  1.00 24.13           C
ATOM   1542  CZ  PHE A 202      40.097 -36.733 122.940  1.00 22.42           C
ATOM   1543  N   LEU A 203      42.715 -42.183 122.735  1.00 31.78           N
ATOM   1544  CA  LEU A 203      43.915 -41.944 123.552  1.00 35.10           C
ATOM   1545  C   LEU A 203      45.204 -41.953 122.731  1.00 34.22           C
ATOM   1546  O   LEU A 203      46.070 -41.146 122.983  1.00 36.17           O
ATOM   1547  CB  LEU A 203      44.005 -42.836 124.807  1.00 34.23           C
ATOM   1548  CG  LEU A 203      42.877 -42.796 125.867  1.00 33.32           C
ATOM   1549  CD1 LEU A 203      42.972 -44.052 126.724  1.00 28.13           C
ATOM   1550  CD2 LEU A 203      42.915 -41.487 126.663  1.00 28.46           C
ATOM   1551  N   GLU A 204      45.324 -42.859 121.773  1.00 37.12           N
ATOM   1552  CA  GLU A 204      46.415 -42.913 120.806  1.00 39.67           C
ATOM   1553  C   GLU A 204      46.567 -41.652 119.960  1.00 40.29           C
ATOM   1554  O   GLU A 204      47.677 -41.176 119.770  1.00 41.76           O
ATOM   1555  CB  GLU A 204      46.130 -44.119 119.925  1.00 44.15           C
ATOM   1556  CG  GLU A 204      47.240 -44.558 119.012  1.00 51.22           C
ATOM   1557  CD  GLU A 204      47.026 -46.003 118.575  1.00 56.12           C
ATOM   1558  OE1 GLU A 204      46.480 -46.815 119.384  1.00 57.58           O
ATOM   1559  OE2 GLU A 204      47.447 -46.311 117.427  1.00 58.42           O
ATOM   1560  N   MET A 205      45.471 -41.083 119.460  1.00 39.48           N
ATOM   1561  CA  MET A 205      45.574 -39.748 118.887  1.00 37.32           C
ATOM   1562  C   MET A 205      46.027 -38.678 119.868  1.00 38.53           C
ATOM   1563  O   MET A 205      46.674 -37.702 119.461  1.00 41.78           O
ATOM   1564  CB  MET A 205      44.261 -39.280 118.241  1.00 35.36           C
ATOM   1565  CG  MET A 205      43.425 -40.378 117.622  1.00 35.69           C
ATOM   1566  SD  MET A 205      41.791 -39.736 117.209  1.00 31.10           S
ATOM   1567  CE  MET A 205      41.154 -41.124 116.349  1.00 27.00           C
ATOM   1568  N   VAL A 206      45.626 -38.781 121.130  1.00 39.28           N
ATOM   1569  CA  VAL A 206      46.106 -37.835 122.145  1.00 39.08           C
ATOM   1570  C   VAL A 206      47.614 -37.908 122.358  1.00 41.42           C
ATOM   1571  O   VAL A 206      48.323 -36.891 122.350  1.00 40.70           O
ATOM   1572  CB  VAL A 206      45.378 -37.991 123.501  1.00 38.89           C
ATOM   1573  CG1 VAL A 206      46.111 -37.210 124.567  1.00 33.14           C
ATOM   1574  CG2 VAL A 206      43.868 -37.543 123.417  1.00 36.18           C
ATOM   1575  N   GLU A 207      48.091 -39.139 122.499  1.00 44.24           N
ATOM   1576  CA  GLU A 207      49.498 -39.420 122.758  1.00 50.04           C
ATOM   1577  C   GLU A 207      50.440 -38.892 121.650  1.00 50.20           C
ATOM   1578  O   GLU A 207      51.514 -38.347 121.945  1.00 49.07           O
ATOM   1579  CB  GLU A 207      49.630 -40.922 123.030  1.00 55.96           C
ATOM   1580  CG  GLU A 207      51.009 -41.395 123.464  1.00 63.84           C
ATOM   1581  CD  GLU A 207      51.362 -41.086 124.927  1.00 68.83           C
ATOM   1582  OE1 GLU A 207      52.571 -41.188 125.260  1.00 70.25           O
ATOM   1583  OE2 GLU A 207      50.448 -40.756 125.736  1.00 71.10           O
ATOM   1584  N   GLU A 208      50.029 -39.002 120.382  1.00 48.41           N
ATOM   1585  CA  GLU A 208      50.776 -38.370 119.299  1.00 45.31           C
ATOM   1586  C   GLU A 208      50.592 -36.859 119.137  1.00 43.80           C
ATOM   1587  O   GLU A 208      50.997 -36.319 118.136  1.00 45.06           O
ATOM   1588  CB  GLU A 208      50.443 -39.042 117.979  1.00 45.34           C
ATOM   1589  CG  GLU A 208      50.447 -40.564 118.065  1.00 48.41           C
ATOM   1590  CD  GLU A 208      50.457 -41.211 116.678  1.00 50.21           C
ATOM   1591  OE1 GLU A 208      50.401 -42.469 116.592  1.00 48.16           O
ATOM   1592  OE2 GLU A 208      50.529 -40.436 115.682  1.00 50.59           O
ATOM   1593  N   GLY A 209      49.992 -36.126 120.063  1.00 42.28           N
ATOM   1594  CA  GLY A 209      49.842 -34.692 119.836  1.00 40.24           C
ATOM   1595  C   GLY A 209      48.829 -34.259 118.786  1.00 42.02           C
ATOM   1596  O   GLY A 209      48.860 -33.094 118.347  1.00 44.97           O
ATOM   1597  N   LEU A 210      47.890 -35.129 118.417  1.00 38.90           N
ATOM   1598  CA  LEU A 210      47.029 -34.827 117.285  1.00 39.62           C
ATOM   1599  C   LEU A 210      45.756 -34.061 117.662  1.00 40.74           C
ATOM   1600  O   LEU A 210      45.163 -33.377 116.807  1.00 39.41           O
ATOM   1601  CB  LEU A 210      46.652 -36.088 116.496  1.00 39.76           C
ATOM   1602  CG  LEU A 210      47.796 -37.027 116.104  1.00 39.50           C
ATOM   1603  CD1 LEU A 210      47.274 -38.332 115.514  1.00 37.80           C
ATOM   1604  CD2 LEU A 210      48.818 -36.328 115.186  1.00 38.13           C
ATOM   1605  N   VAL A 211      45.322 -34.189 118.918  1.00 36.77           N
ATOM   1606  CA  VAL A 211      44.063 -33.595 119.330  1.00 33.22           C
ATOM   1607  C   VAL A 211      44.230 -32.165 119.874  1.00 34.08           C
ATOM   1608  O   VAL A 211      44.813 -31.952 120.896  1.00 35.54           O
ATOM   1609  CB  VAL A 211      43.403 -34.493 120.354  1.00 31.67           C
ATOM   1610  CG1 VAL A 211      42.117 -33.869 120.884  1.00 30.43           C
ATOM   1611  CG2 VAL A 211      43.238 -35.939 119.803  1.00 26.96           C
ATOM   1612  N   GLU A 212      43.724 -31.149 119.202  1.00 34.42           N
ATOM   1613  CA  GLU A 212      43.844 -29.809 119.774  1.00 38.00           C
ATOM   1614  C   GLU A 212      42.567 -29.386 120.522  1.00 37.00           C
ATOM   1615  O   GLU A 212      42.511 -28.263 121.005  1.00 36.31           O
ATOM   1616  CB  GLU A 212      44.221 -28.788 118.667  1.00 38.92           C
ATOM   1617  CG  GLU A 212      45.551 -29.226 118.099  1.00 45.78           C
ATOM   1618  CD  GLU A 212      45.970 -28.653 116.756  1.00 50.12           C
ATOM   1619  OE1 GLU A 212      45.319 -27.691 116.257  1.00 50.03           O
ATOM   1620  OE2 GLU A 212      47.013 -29.180 116.265  1.00 51.88           O
ATOM   1621  N   GLY A 213      41.542 -30.247 120.594  1.00 34.58           N
ATOM   1622  CA  GLY A 213      40.264 -29.851 121.174  1.00 32.56           C
ATOM   1623  C   GLY A 213      39.428 -31.044 120.822  1.00 33.57           C
ATOM   1624  O   GLY A 213      39.772 -31.743 119.892  1.00 30.90           O
ATOM   1625  N   ALA A 214      38.368 -31.311 121.577  1.00 36.36           N
ATOM   1626  CA  ALA A 214      37.518 -32.498 121.356  1.00 34.39           C
ATOM   1627  C   ALA A 214      36.242 -32.309 122.168  1.00 35.10           C
ATOM   1628  O   ALA A 214      36.203 -31.499 123.118  1.00 34.14           O
ATOM   1629  CB  ALA A 214      38.215 -33.767 121.733  1.00 33.02           C
ATOM   1630  N   GLN A 215      35.197 -33.013 121.745  1.00 31.21           N
ATOM   1631  CA  GLN A 215      33.929 -32.923 122.418  1.00 30.95           C
ATOM   1632  C   GLN A 215      33.213 -34.163 121.961  1.00 28.47           C
ATOM   1633  O   GLN A 215      33.192 -34.460 120.778  1.00 30.76           O
ATOM   1634  CB  GLN A 215      33.228 -31.664 121.927  1.00 33.23           C
ATOM   1635  CG  GLN A 215      31.742 -31.753 122.054  1.00 40.33           C
ATOM   1636  CD  GLN A 215      31.202 -30.990 123.230  1.00 45.98           C
ATOM   1637  OE1 GLN A 215      31.560 -31.313 124.367  1.00 53.74           O
ATOM   1638  NE2 GLN A 215      30.325 -29.997 122.991  1.00 45.28           N
ATOM   1639  N   ASP A 216      32.656 -34.923 122.875  1.00 28.04           N
ATOM   1640  CA  ASP A 216      31.886 -36.107 122.519  1.00 29.68           C
ATOM   1641  C   ASP A 216      30.520 -35.761 121.892  1.00 32.64           C
ATOM   1642  O   ASP A 216      29.871 -34.742 122.220  1.00 33.71           O
ATOM   1643  CB  ASP A 216      31.636 -36.893 123.794  1.00 30.56           C
ATOM   1644  CG  ASP A 216      30.962 -36.039 124.881  1.00 33.47           C
ATOM   1645  OD1 ASP A 216      31.546 -35.028 125.333  1.00 39.04           O
ATOM   1646  OD2 ASP A 216      29.865 -36.372 125.351  1.00 35.48           O
ATOM   1647  N   LEU A 217      30.059 -36.646 121.016  1.00 30.18           N
ATOM   1648  CA  LEU A 217      28.669 -36.600 120.515  1.00 28.30           C
ATOM   1649  C   LEU A 217      27.629 -37.185 121.482  1.00 26.52           C
ATOM   1650  O   LEU A 217      27.761 -38.304 121.936  1.00 31.31           O
ATOM   1651  CB  LEU A 217      28.582 -37.100 119.052  1.00 25.28           C
ATOM   1652  CG  LEU A 217      29.160 -36.052 118.085  1.00 26.10           C
ATOM   1653  CD1 LEU A 217      30.687 -35.762 118.190  1.00 25.41           C
ATOM   1654  CD2 LEU A 217      28.837 -36.373 116.683  1.00 27.83           C
ATOM   1655  N   GLY A 218      26.715 -36.344 121.949  1.00 27.64           N
ATOM   1656  CA  GLY A 218      25.609 -36.743 122.779  1.00 30.29           C
ATOM   1657  C   GLY A 218      24.245 -36.319 122.246  1.00 33.44           C
ATOM   1658  O   GLY A 218      23.802 -36.643 121.128  1.00 33.91           O
ATOM   1659  N   ALA A 219      23.613 -35.498 123.058  1.00 33.57           N
ATOM   1660  CA  ALA A 219      22.385 -34.866 122.628  1.00 34.68           C
ATOM   1661  C   ALA A 219      22.712 -33.911 121.496  1.00 33.19           C
ATOM   1662  O   ALA A 219      23.691 -33.154 121.572  1.00 35.43           O
ATOM   1663  CB  ALA A 219      21.748 -34.126 123.809  1.00 30.80           C
ATOM   1664  N   GLY A 220      21.875 -33.914 120.467  1.00 30.97           N
ATOM   1665  CA  GLY A 220      22.081 -32.967 119.387  1.00 31.12           C
ATOM   1666  C   GLY A 220      23.103 -33.376 118.351  1.00 31.34           C
ATOM   1667  O   GLY A 220      23.272 -32.706 117.329  1.00 37.92           O
ATOM   1668  N   GLY A 221      23.822 -34.460 118.597  1.00 32.82           N
ATOM   1669  CA  GLY A 221      24.768 -34.979 117.605  1.00 30.44           C
ATOM   1670  C   GLY A 221      25.779 -34.003 117.045  1.00 29.80           C
ATOM   1671  O   GLY A 221      26.355 -33.226 117.789  1.00 28.03           O
ATOM   1672  N   VAL A 222      25.984 -34.035 115.729  1.00 30.88           N
ATOM   1673  CA  VAL A 222      27.015 -33.272 115.040  1.00 29.57           C
ATOM   1674  C   VAL A 222      26.762 -31.819 115.340  1.00 32.77           C
ATOM   1675  O   VAL A 222      27.707 -31.017 115.465  1.00 32.78           O
ATOM   1676  CB  VAL A 222      26.959 -33.597 113.548  1.00 30.38           C
ATOM   1677  CG1 VAL A 222      27.533 -32.508 112.680  1.00 31.50           C
ATOM   1678  CG2 VAL A 222      27.668 -34.927 113.316  1.00 31.62           C
ATOM   1679  N   LEU A 223      25.479 -31.519 115.555  1.00 34.20           N
ATOM   1680  CA  LEU A 223      25.059 -30.144 115.695  1.00 34.43           C
ATOM   1681  C   LEU A 223      25.679 -29.480 116.899  1.00 33.11           C
ATOM   1682  O   LEU A 223      26.324 -28.453 116.732  1.00 35.30           O
ATOM   1683  CB  LEU A 223      23.525 -30.050 115.771  1.00 36.00           C
ATOM   1684  CG  LEU A 223      22.950 -28.672 116.156  1.00 33.12           C
ATOM   1685  CD1 LEU A 223      23.416 -27.513 115.283  1.00 31.30           C
ATOM   1686  CD2 LEU A 223      21.444 -28.763 116.164  1.00 33.65           C
ATOM   1687  N   SER A 224      25.401 -30.018 118.091  1.00 33.76           N
ATOM   1688  CA  SER A 224      26.029 -29.591 119.353  1.00 33.36           C
ATOM   1689  C   SER A 224      27.517 -29.723 119.373  1.00 32.33           C
ATOM   1690  O   SER A 224      28.177 -28.773 119.710  1.00 35.20           O
ATOM   1691  CB  SER A 224      25.564 -30.385 120.569  1.00 30.79           C
ATOM   1692  OG  SER A 224      24.172 -30.415 120.464  1.00 37.05           O
ATOM   1693  N   ALA A 225      28.057 -30.911 119.162  1.00 30.29           N
ATOM   1694  CA  ALA A 225      29.497 -30.989 119.228  1.00 31.47           C
ATOM   1695  C   ALA A 225      30.175 -29.842 118.440  1.00 34.51           C
ATOM   1696  O   ALA A 225      31.122 -29.260 118.974  1.00 36.54           O
ATOM   1697  CB  ALA A 225      30.017 -32.336 118.786  1.00 26.87           C
ATOM   1698  N   THR A 226      29.709 -29.511 117.223  1.00 34.26           N
ATOM   1699  CA  THR A 226      30.426 -28.616 116.300  1.00 31.66           C
ATOM   1700  C   THR A 226      30.097 -27.162 116.617  1.00 33.41           C
ATOM   1701  O   THR A 226      31.014 -26.329 116.715  1.00 34.07           O
ATOM   1702  CB  THR A 226      30.299 -28.946 114.769  1.00 31.38           C
ATOM   1703  OG1 THR A 226      28.923 -29.101 114.422  1.00 33.25           O
ATOM   1704  CG2 THR A 226      30.987 -30.261 114.294  1.00 28.25           C
ATOM   1705  N   SER A 227      28.823 -26.850 116.850  1.00 33.11           N
ATOM   1706  CA  SER A 227      28.472 -25.503 117.329  1.00 33.28           C
ATOM   1707  C   SER A 227      29.132 -25.115 118.653  1.00 34.38           C
ATOM   1708  O   SER A 227      29.666 -23.995 118.844  1.00 34.04           O
ATOM   1709  CB  SER A 227      26.940 -25.273 117.311  1.00 36.01           C
ATOM   1710  OG  SER A 227      26.182 -26.127 118.173  1.00 35.76           O
ATOM   1711  N   GLU A 228      29.181 -26.078 119.561  1.00 34.87           N
ATOM   1712  CA  GLU A 228      29.806 -25.808 120.853  1.00 39.94           C
ATOM   1713  C   GLU A 228      31.290 -25.613 120.680  1.00 37.68           C
ATOM   1714  O   GLU A 228      31.796 -24.644 121.204  1.00 42.49           O
ATOM   1715  CB  GLU A 228      29.500 -26.848 121.955  1.00 38.39           C
ATOM   1716  CG  GLU A 228      28.073 -26.739 122.442  1.00 45.27           C
ATOM   1717  CD  GLU A 228      27.562 -27.886 123.348  1.00 48.83           C
ATOM   1718  OE1 GLU A 228      28.242 -28.393 124.278  1.00 54.21           O
ATOM   1719  OE2 GLU A 228      26.384 -28.274 123.179  1.00 53.77           O
ATOM   1720  N   LEU A 229      32.013 -26.493 120.003  1.00 37.52           N
ATOM   1721  CA  LEU A 229      33.467 -26.261 119.834  1.00 36.51           C
ATOM   1722  C   LEU A 229      33.855 -24.858 119.349  1.00 35.34           C
ATOM   1723  O   LEU A 229      34.701 -24.188 119.912  1.00 33.09           O
ATOM   1724  CB  LEU A 229      34.025 -27.277 118.850  1.00 34.39           C
ATOM   1725  CG  LEU A 229      34.138 -28.653 119.531  1.00 35.71           C
ATOM   1726  CD1 LEU A 229      34.431 -29.740 118.498  1.00 32.52           C
ATOM   1727  CD2 LEU A 229      35.210 -28.744 120.658  1.00 34.96           C
ATOM   1728  N   VAL A 230      33.232 -24.388 118.277  1.00 36.14           N
ATOM   1729  CA  VAL A 230      33.514 -23.047 117.754  1.00 33.78           C
ATOM   1730  C   VAL A 230      32.935 -21.925 118.591  1.00 35.73           C
ATOM   1731  O   VAL A 230      33.651 -20.962 118.868  1.00 40.01           O
ATOM   1732  CB  VAL A 230      33.258 -22.923 116.224  1.00 31.86           C
ATOM   1733  CG1 VAL A 230      33.960 -24.101 115.474  1.00 26.41           C
ATOM   1734  CG2 VAL A 230      31.796 -22.887 115.881  1.00 28.96           C
ATOM   1735  N   ALA A 231      31.708 -22.087 119.079  1.00 37.80           N
ATOM   1736  CA  ALA A 231      31.091 -21.115 119.984  1.00 37.23           C
ATOM   1737  C   ALA A 231      31.958 -20.850 121.200  1.00 37.43           C
ATOM   1738  O   ALA A 231      32.132 -19.693 121.577  1.00 37.03           O
ATOM   1739  CB  ALA A 231      29.667 -21.491 120.404  1.00 30.95           C
ATOM   1740  N   LYS A 232      32.508 -21.885 121.827  1.00 41.10           N
ATOM   1741  CA  LYS A 232      33.435 -21.614 122.940  1.00 43.34           C
ATOM   1742  C   LYS A 232      34.687 -20.834 122.537  1.00 43.28           C
ATOM   1743  O   LYS A 232      35.256 -20.113 123.348  1.00 43.18           O
ATOM   1744  CB  LYS A 232      33.810 -22.891 123.674  1.00 44.73           C
ATOM   1745  CG  LYS A 232      32.617 -23.467 124.429  1.00 50.38           C
ATOM   1746  CD  LYS A 232      32.908 -24.881 124.968  1.00 51.26           C
ATOM   1747  CE  LYS A 232      31.681 -25.787 124.926  1.00 52.19           C
ATOM   1748  NZ  LYS A 232      32.120 -27.208 124.739  1.00 51.05           N
ATOM   1749  N   GLY A 233      35.149 -20.991 121.299  1.00 44.42           N
ATOM   1750  CA  GLY A 233      36.352 -20.299 120.858  1.00 44.56           C
ATOM   1751  C   GLY A 233      36.043 -18.937 120.258  1.00 45.46           C
ATOM   1752  O   GLY A 233      36.960 -18.286 119.768  1.00 44.27           O
ATOM   1753  N   ASN A 234      34.768 -18.543 120.239  1.00 44.67           N
ATOM   1754  CA  ASN A 234      34.286 -17.355 119.526  1.00 46.41           C
ATOM   1755  C   ASN A 234      34.577 -17.389 118.026  1.00 46.78           C
ATOM   1756  O   ASN A 234      34.938 -16.356 117.439  1.00 44.60           O
ATOM   1757  CB  ASN A 234      34.861 -16.068 120.149  1.00 48.44           C
ATOM   1758  CG  ASN A 234      34.518 -15.960 121.611  1.00 50.97           C
ATOM   1759  OD1 ASN A 234      33.365 -15.750 121.980  1.00 54.56           O
ATOM   1760  ND2 ASN A 234      35.495 -16.199 122.460  1.00 51.84           N
ATOM   1761  N   LEU A 235      34.457 -18.572 117.411  1.00 44.70           N
ATOM   1762  CA  LEU A 235      34.828 -18.759 116.009  1.00 39.25           C
ATOM   1763  C   LEU A 235      33.545 -19.084 115.219  1.00 38.45           C
ATOM   1764  O   LEU A 235      32.448 -18.891 115.729  1.00 39.62           O
ATOM   1765  CB  LEU A 235      35.953 -19.795 115.912  1.00 41.41           C
ATOM   1766  CG  LEU A 235      37.199 -19.378 116.729  1.00 42.44           C
ATOM   1767  CD1 LEU A 235      38.174 -20.481 116.956  1.00 41.55           C
ATOM   1768  CD2 LEU A 235      37.937 -18.167 116.146  1.00 43.42           C
ATOM   1769  N   GLY A 236      33.614 -19.529 113.973  1.00 36.26           N
ATOM   1770  CA  GLY A 236      32.414 -20.099 113.329  1.00 32.77           C
ATOM   1771  C   GLY A 236      32.807 -21.425 112.725  1.00 32.67           C
ATOM   1772  O   GLY A 236      33.850 -21.968 113.071  1.00 35.18           O
ATOM   1773  N   ALA A 237      31.971 -22.003 111.876  1.00 35.45           N
ATOM   1774  CA  ALA A 237      32.233 -23.306 111.242  1.00 32.72           C
ATOM   1775  C   ALA A 237      31.468 -23.347 109.941  1.00 35.29           C
ATOM   1776  O   ALA A 237      30.341 -22.843 109.834  1.00 34.89           O
ATOM   1777  CB  ALA A 237      31.720 -24.441 112.066  1.00 28.18           C
ATOM   1778  N   ILE A 238      32.033 -24.041 108.961  1.00 36.63           N
ATOM   1779  CA  ILE A 238      31.206 -24.521 107.849  1.00 36.40           C
ATOM   1780  C   ILE A 238      31.189 -26.029 108.040  1.00 34.45           C
ATOM   1781  O   ILE A 238      32.241 -26.650 108.163  1.00 32.68           O
ATOM   1782  CB  ILE A 238      31.802 -24.131 106.469  1.00 38.37           C
ATOM   1783  CG1 ILE A 238      31.993 -22.610 106.388  1.00 39.42           C
ATOM   1784  CG2 ILE A 238      30.898 -24.565 105.343  1.00 37.90           C
ATOM   1785  CD1 ILE A 238      33.255 -22.189 105.621  1.00 41.24           C
ATOM   1786  N   VAL A 239      30.007 -26.632 108.048  1.00 34.88           N
ATOM   1787  CA  VAL A 239      29.979 -28.059 108.269  1.00 38.21           C
ATOM   1788  C   VAL A 239      29.419 -28.823 107.067  1.00 38.31           C
ATOM   1789  O   VAL A 239      28.434 -28.419 106.462  1.00 39.54           O
ATOM   1790  CB  VAL A 239      29.430 -28.430 109.712  1.00 39.77           C
ATOM   1791  CG1 VAL A 239      29.078 -27.194 110.508  1.00 38.26           C
ATOM   1792  CG2 VAL A 239      28.310 -29.419 109.663  1.00 37.70           C
ATOM   1793  N   HIS A 240      30.091 -29.901 106.685  1.00 37.41           N
ATOM   1794  CA  HIS A 240      29.831 -30.552 105.412  1.00 37.99           C
ATOM   1795  C   HIS A 240      29.189 -31.882 105.731  1.00 36.54           C
ATOM   1796  O   HIS A 240      29.899 -32.871 105.957  1.00 37.31           O
ATOM   1797  CB  HIS A 240      31.138 -30.811 104.625  1.00 39.71           C
ATOM   1798  CG  HIS A 240      31.976 -29.577 104.454  1.00 42.66           C
ATOM   1799  ND1 HIS A 240      31.612 -28.541 103.623  1.00 43.70           N
ATOM   1800  CD2 HIS A 240      33.119 -29.182 105.062  1.00 43.78           C
ATOM   1801  CE1 HIS A 240      32.506 -27.572 103.704  1.00 45.17           C
ATOM   1802  NE2 HIS A 240      33.432 -27.934 104.574  1.00 45.16           N
ATOM   1803  N   LEU A 241      27.865 -31.882 105.681  1.00 34.94           N
ATOM   1804  CA  LEU A 241      27.048 -33.013 106.124  1.00 36.78           C
ATOM   1805  C   LEU A 241      27.270 -34.281 105.335  1.00 35.43           C
ATOM   1806  O   LEU A 241      27.076 -35.363 105.847  1.00 36.81           O
ATOM   1807  CB  LEU A 241      25.562 -32.695 106.222  1.00 35.18           C
ATOM   1808  CG  LEU A 241      25.175 -32.022 107.532  1.00 40.11           C
ATOM   1809  CD1 LEU A 241      25.651 -32.796 108.770  1.00 37.57           C
ATOM   1810  CD2 LEU A 241      25.886 -30.692 107.538  1.00 44.55           C
ATOM   1811  N   ASP A 242      27.710 -34.118 104.099  1.00 39.85           N
ATOM   1812  CA  ASP A 242      28.049 -35.220 103.187  1.00 41.28           C
ATOM   1813  C   ASP A 242      29.298 -36.043 103.549  1.00 39.93           C
ATOM   1814  O   ASP A 242      29.506 -37.162 103.063  1.00 42.80           O
ATOM   1815  CB  ASP A 242      28.148 -34.672 101.756  1.00 39.26           C
ATOM   1816  CG  ASP A 242      29.055 -33.467 101.640  1.00 40.67           C
ATOM   1817  OD1 ASP A 242      28.663 -32.326 102.035  1.00 40.26           O
ATOM   1818  OD2 ASP A 242      30.167 -33.675 101.076  1.00 43.20           O
ATOM   1819  N   ARG A 243      30.129 -35.518 104.429  1.00 41.72           N
ATOM   1820  CA  ARG A 243      31.354 -36.209 104.824  1.00 42.45           C
ATOM   1821  C   ARG A 243      31.118 -37.093 106.055  1.00 43.39           C
ATOM   1822  O   ARG A 243      31.963 -37.925 106.424  1.00 47.32           O
ATOM   1823  CB  ARG A 243      32.436 -35.163 105.081  1.00 44.52           C
ATOM   1824  CG  ARG A 243      32.758 -34.287 103.874  1.00 46.58           C
ATOM   1825  CD  ARG A 243      33.370 -35.064 102.684  1.00 49.56           C
ATOM   1826  NE  ARG A 243      34.749 -35.535 102.909  1.00 51.58           N
ATOM   1827  CZ  ARG A 243      35.865 -34.787 102.954  1.00 52.69           C
ATOM   1828  NH1 ARG A 243      35.852 -33.451 102.829  1.00 52.36           N
ATOM   1829  NH2 ARG A 243      37.041 -35.390 103.125  1.00 52.68           N
ATOM   1830  N   VAL A 244      29.971 -36.913 106.704  1.00 40.66           N
ATOM   1831  CA  VAL A 244      29.638 -37.715 107.870  1.00 41.01           C
ATOM   1832  C   VAL A 244      29.380 -39.166 107.518  1.00 41.10           C
ATOM   1833  O   VAL A 244      28.478 -39.469 106.728  1.00 44.30           O
ATOM   1834  CB  VAL A 244      28.411 -37.168 108.676  1.00 39.99           C
ATOM   1835  CG1 VAL A 244      28.010 -38.190 109.766  1.00 37.54           C
ATOM   1836  CG2 VAL A 244      28.717 -35.773 109.249  1.00 35.14           C
ATOM   1837  N   PRO A 245      30.218 -40.074 108.030  1.00 40.52           N
ATOM   1838  CA  PRO A 245      29.954 -41.499 107.705  1.00 39.87           C
ATOM   1839  C   PRO A 245      28.585 -42.074 108.105  1.00 39.34           C
ATOM   1840  O   PRO A 245      28.359 -42.272 109.289  1.00 40.53           O
ATOM   1841  CB  PRO A 245      31.129 -42.252 108.384  1.00 37.50           C
ATOM   1842  CG  PRO A 245      32.232 -41.208 108.450  1.00 38.65           C
ATOM   1843  CD  PRO A 245      31.512 -39.877 108.719  1.00 39.81           C
ATOM   1844  N   LEU A 246      27.736 -42.453 107.151  1.00 40.37           N
ATOM   1845  CA  LEU A 246      26.364 -42.925 107.422  1.00 43.27           C
ATOM   1846  C   LEU A 246      26.182 -44.439 107.581  1.00 42.86           C
ATOM   1847  O   LEU A 246      26.892 -45.221 107.018  1.00 40.14           O
ATOM   1848  CB  LEU A 246      25.393 -42.422 106.357  1.00 43.11           C
ATOM   1849  CG  LEU A 246      24.866 -41.006 106.561  1.00 44.94           C
ATOM   1850  CD1 LEU A 246      26.021 -40.056 106.540  1.00 44.10           C
ATOM   1851  CD2 LEU A 246      23.825 -40.681 105.479  1.00 42.64           C
ATOM   1852  N   ARG A 247      25.270 -44.836 108.444  1.00 46.64           N
ATOM   1853  CA  ARG A 247      24.932 -46.220 108.667  1.00 51.42           C
ATOM   1854  C   ARG A 247      23.673 -46.428 107.830  1.00 53.76           C
ATOM   1855  O   ARG A 247      23.384 -47.552 107.413  1.00 53.74           O
ATOM   1856  CB  ARG A 247      24.616 -46.434 110.149  1.00 52.21           C
ATOM   1857  CG  ARG A 247      24.060 -47.822 110.538  1.00 55.30           C
ATOM   1858  CD  ARG A 247      23.542 -47.842 111.970  1.00 55.13           C
ATOM   1859  NE  ARG A 247      24.600 -47.567 112.948  1.00 58.57           N
ATOM   1860  CZ  ARG A 247      24.421 -46.917 114.103  1.00 59.67           C
ATOM   1861  NH1 ARG A 247      23.215 -46.424 114.421  1.00 58.03           N
ATOM   1862  NH2 ARG A 247      25.457 -46.734 114.927  1.00 58.49           N
ATOM   1863  N   GLU A 248      22.935 -45.339 107.598  1.00 53.38           N
ATOM   1864  CA  GLU A 248      21.815 -45.331 106.651  1.00 56.23           C
ATOM   1865  C   GLU A 248      21.988 -44.288 105.552  1.00 56.93           C
ATOM   1866  O   GLU A 248      21.655 -43.116 105.744  1.00 54.25           O
ATOM   1867  CB  GLU A 248      20.498 -45.109 107.390  1.00 57.00           C
ATOM   1868  CG  GLU A 248      20.420 -45.975 108.632  1.00 58.55           C
ATOM   1869  CD  GLU A 248      19.118 -45.799 109.402  1.00 61.14           C
ATOM   1870  OE1 GLU A 248      18.103 -45.395 108.758  1.00 61.56           O
ATOM   1871  OE2 GLU A 248      19.150 -46.078 110.638  1.00 60.69           O
ATOM   1872  N   PRO A 249      22.550 -44.714 104.401  1.00 59.99           N
ATOM   1873  CA  PRO A 249      23.143 -43.806 103.404  1.00 60.82           C
ATOM   1874  C   PRO A 249      22.155 -42.831 102.745  1.00 61.89           C
ATOM   1875  O   PRO A 249      22.561 -41.860 102.095  1.00 61.05           O
ATOM   1876  CB  PRO A 249      23.806 -44.764 102.410  1.00 61.17           C
ATOM   1877  CG  PRO A 249      23.059 -46.051 102.576  1.00 60.59           C
ATOM   1878  CD  PRO A 249      22.705 -46.130 104.021  1.00 60.10           C
ATOM   1879  N   ASP A 250      20.872 -43.061 103.013  1.00 61.64           N
ATOM   1880  CA  ASP A 250      19.765 -42.337 102.417  1.00 60.78           C
ATOM   1881  C   ASP A 250      19.099 -41.444 103.448  1.00 59.06           C
ATOM   1882  O   ASP A 250      17.877 -41.334 103.463  1.00 61.10           O
ATOM   1883  CB  ASP A 250      18.718 -43.362 101.989  1.00 62.75           C
ATOM   1884  CG  ASP A 250      18.126 -44.106 103.184  1.00 65.18           C
ATOM   1885  OD1 ASP A 250      18.914 -44.764 103.921  1.00 65.77           O
ATOM   1886  OD2 ASP A 250      16.882 -44.034 103.374  1.00 63.37           O
ATOM   1887  N   MET A 251      19.871 -40.806 104.318  1.00 55.98           N
ATOM   1888  CA  MET A 251      19.288 -39.913 105.315  1.00 50.27           C
ATOM   1889  C   MET A 251      19.259 -38.503 104.767  1.00 49.57           C
ATOM   1890  O   MET A 251      20.195 -38.106 104.065  1.00 47.66           O
ATOM   1891  CB  MET A 251      20.149 -39.924 106.561  1.00 48.82           C
ATOM   1892  CG  MET A 251      19.936 -41.120 107.473  1.00 48.53           C
ATOM   1893  SD  MET A 251      21.267 -41.249 108.668  1.00 48.20           S
ATOM   1894  CE  MET A 251      21.140 -39.693 109.553  1.00 45.10           C
ATOM   1895  N   GLU A 252      18.200 -37.762 105.080  1.00 49.34           N
ATOM   1896  CA  GLU A 252      18.195 -36.312 104.843  1.00 51.86           C
ATOM   1897  C   GLU A 252      19.179 -35.459 105.666  1.00 51.33           C
ATOM   1898  O   GLU A 252      19.603 -35.820 106.770  1.00 52.05           O
ATOM   1899  CB  GLU A 252      16.799 -35.737 105.065  1.00 53.65           C
ATOM   1900  CG  GLU A 252      15.752 -36.224 104.076  1.00 57.53           C
ATOM   1901  CD  GLU A 252      14.372 -36.065 104.682  1.00 60.35           C
ATOM   1902  OE1 GLU A 252      13.788 -34.959 104.565  1.00 62.58           O
ATOM   1903  OE2 GLU A 252      13.878 -37.031 105.312  1.00 62.94           O
ATOM   1904  N   PRO A 253      19.536 -34.285 105.135  1.00 51.28           N
ATOM   1905  CA  PRO A 253      20.524 -33.472 105.821  1.00 49.41           C
ATOM   1906  C   PRO A 253      20.188 -33.126 107.275  1.00 48.65           C
ATOM   1907  O   PRO A 253      21.069 -33.086 108.134  1.00 48.00           O
ATOM   1908  CB  PRO A 253      20.575 -32.199 104.957  1.00 50.86           C
ATOM   1909  CG  PRO A 253      20.220 -32.656 103.615  1.00 50.84           C
ATOM   1910  CD  PRO A 253      19.122 -33.672 103.854  1.00 51.04           C
ATOM   1911  N   TRP A 254      18.935 -32.812 107.565  1.00 47.01           N
ATOM   1912  CA  TRP A 254      18.600 -32.527 108.950  1.00 43.82           C
ATOM   1913  C   TRP A 254      18.817 -33.768 109.853  1.00 41.45           C
ATOM   1914  O   TRP A 254      19.185 -33.661 111.020  1.00 39.84           O
ATOM   1915  CB  TRP A 254      17.180 -31.969 109.037  1.00 42.29           C
ATOM   1916  CG  TRP A 254      16.112 -33.001 108.805  1.00 42.56           C
ATOM   1917  CD1 TRP A 254      15.579 -33.385 107.592  1.00 42.79           C
ATOM   1918  CD2 TRP A 254      15.451 -33.791 109.799  1.00 40.91           C
ATOM   1919  NE1 TRP A 254      14.626 -34.364 107.788  1.00 42.78           N
ATOM   1920  CE2 TRP A 254      14.520 -34.615 109.132  1.00 41.10           C
ATOM   1921  CE3 TRP A 254      15.529 -33.844 111.188  1.00 41.42           C
ATOM   1922  CZ2 TRP A 254      13.668 -35.488 109.803  1.00 41.95           C
ATOM   1923  CZ3 TRP A 254      14.734 -34.731 111.849  1.00 43.01           C
ATOM   1924  CH2 TRP A 254      13.815 -35.568 111.157  1.00 43.62           C
ATOM   1925  N   GLU A 255      18.598 -34.961 109.327  1.00 39.66           N
ATOM   1926  CA  GLU A 255      18.773 -36.149 110.162  1.00 41.52           C
ATOM   1927  C   GLU A 255      20.273 -36.439 110.420  1.00 39.55           C
ATOM   1928  O   GLU A 255      20.696 -36.869 111.497  1.00 35.94           O
ATOM   1929  CB  GLU A 255      18.096 -37.375 109.546  1.00 40.62           C
ATOM   1930  CG  GLU A 255      16.691 -37.177 109.010  1.00 42.38           C
ATOM   1931  CD  GLU A 255      16.131 -38.435 108.287  1.00 44.30           C
ATOM   1932  OE1 GLU A 255      16.515 -38.711 107.124  1.00 46.88           O
ATOM   1933  OE2 GLU A 255      15.287 -39.167 108.854  1.00 43.20           O
ATOM   1934  N   ILE A 256      21.102 -36.187 109.417  1.00 37.77           N
ATOM   1935  CA  ILE A 256      22.511 -36.335 109.689  1.00 35.82           C
ATOM   1936  C   ILE A 256      22.948 -35.431 110.859  1.00 33.76           C
ATOM   1937  O   ILE A 256      23.757 -35.785 111.708  1.00 30.26           O
ATOM   1938  CB  ILE A 256      23.282 -36.081 108.402  1.00 35.67           C
ATOM   1939  CG1 ILE A 256      22.816 -37.136 107.362  1.00 32.28           C
ATOM   1940  CG2 ILE A 256      24.834 -35.992 108.737  1.00 33.92           C
ATOM   1941  CD1 ILE A 256      23.273 -36.919 105.916  1.00 29.54           C
ATOM   1942  N   LEU A 257      22.365 -34.244 110.910  1.00 34.33           N
ATOM   1943  CA  LEU A 257      22.890 -33.188 111.722  1.00 33.50           C
ATOM   1944  C   LEU A 257      22.513 -33.376 113.179  1.00 34.94           C
ATOM   1945  O   LEU A 257      23.148 -32.814 114.095  1.00 38.06           O
ATOM   1946  CB  LEU A 257      22.312 -31.886 111.202  1.00 32.51           C
ATOM   1947  CG  LEU A 257      22.619 -30.701 112.112  1.00 30.48           C
ATOM   1948  CD1 LEU A 257      24.075 -30.326 111.997  1.00 28.94           C
ATOM   1949  CD2 LEU A 257      21.799 -29.525 111.661  1.00 31.14           C
ATOM   1950  N   ILE A 258      21.456 -34.156 113.388  1.00 33.99           N
ATOM   1951  CA  ILE A 258      20.746 -34.127 114.660  1.00 33.20           C
ATOM   1952  C   ILE A 258      20.759 -35.517 115.246  1.00 31.79           C
ATOM   1953  O   ILE A 258      20.381 -35.766 116.406  1.00 31.19           O
ATOM   1954  CB  ILE A 258      19.327 -33.425 114.466  1.00 37.04           C
ATOM   1955  CG1 ILE A 258      19.266 -32.190 115.358  1.00 38.75           C
ATOM   1956  CG2 ILE A 258      18.055 -34.308 114.516  1.00 34.50           C
ATOM   1957  CD1 ILE A 258      20.296 -31.145 114.884  1.00 39.80           C
ATOM   1958  N   SER A 259      21.255 -36.453 114.443  1.00 31.92           N
ATOM   1959  CA  SER A 259      21.217 -37.847 114.892  1.00 29.78           C
ATOM   1960  C   SER A 259      21.998 -37.947 116.197  1.00 30.04           C
ATOM   1961  O   SER A 259      23.016 -37.238 116.395  1.00 28.05           O
ATOM   1962  CB  SER A 259      21.783 -38.761 113.816  1.00 32.79           C
ATOM   1963  OG  SER A 259      21.996 -40.033 114.384  1.00 39.06           O
ATOM   1964  N   GLU A 260      21.487 -38.783 117.095  1.00 28.82           N
ATOM   1965  CA  GLU A 260      22.165 -39.055 118.345  1.00 32.22           C
ATOM   1966  C   GLU A 260      22.844 -40.437 118.422  1.00 33.51           C
ATOM   1967  O   GLU A 260      22.770 -41.125 119.441  1.00 30.64           O
ATOM   1968  CB  GLU A 260      21.193 -38.783 119.490  1.00 29.42           C
ATOM   1969  CG  GLU A 260      20.963 -37.293 119.688  1.00 32.69           C
ATOM   1970  CD  GLU A 260      19.839 -36.966 120.679  1.00 38.16           C
ATOM   1971  OE1 GLU A 260      19.453 -37.896 121.472  1.00 42.01           O
ATOM   1972  OE2 GLU A 260      19.357 -35.790 120.622  1.00 37.44           O
ATOM   1973  N   SER A 261      23.542 -40.821 117.350  1.00 34.53           N
ATOM   1974  CA  SER A 261      24.107 -42.156 117.213  1.00 34.96           C
ATOM   1975  C   SER A 261      25.206 -42.295 118.238  1.00 34.38           C
ATOM   1976  O   SER A 261      25.949 -41.349 118.444  1.00 29.90           O
ATOM   1977  CB  SER A 261      24.715 -42.382 115.813  1.00 35.73           C
ATOM   1978  OG  SER A 261      23.734 -42.654 114.815  1.00 28.88           O
ATOM   1979  N   GLN A 262      25.333 -43.470 118.856  1.00 36.48           N
ATOM   1980  CA  GLN A 262      26.389 -43.635 119.857  1.00 34.71           C
ATOM   1981  C   GLN A 262      27.840 -43.730 119.370  1.00 34.19           C
ATOM   1982  O   GLN A 262      28.168 -43.828 118.201  1.00 33.21           O
ATOM   1983  CB  GLN A 262      26.071 -44.758 120.862  1.00 36.24           C
ATOM   1984  CG  GLN A 262      24.718 -44.677 121.583  1.00 36.23           C
ATOM   1985  CD  GLN A 262      24.572 -43.445 122.447  1.00 40.49           C
ATOM   1986  OE1 GLN A 262      25.465 -43.070 123.226  1.00 43.92           O
ATOM   1987  NE2 GLN A 262      23.416 -42.806 122.331  1.00 43.17           N
ATOM   1988  N   GLU A 263      28.730 -43.719 120.350  1.00 34.60           N
ATOM   1989  CA  GLU A 263      30.157 -43.807 120.193  1.00 31.39           C
ATOM   1990  C   GLU A 263      30.838 -42.943 119.124  1.00 30.08           C
ATOM   1991  O   GLU A 263      31.682 -43.358 118.321  1.00 25.95           O
ATOM   1992  CB  GLU A 263      30.751 -45.177 120.540  1.00 35.18           C
ATOM   1993  CG  GLU A 263      30.060 -46.526 120.378  1.00 40.78           C
ATOM   1994  CD  GLU A 263      28.588 -46.730 120.741  1.00 44.74           C
ATOM   1995  OE1 GLU A 263      28.152 -46.926 121.899  1.00 49.17           O
ATOM   1996  OE2 GLU A 263      27.806 -46.877 119.780  1.00 46.77           O
ATOM   1997  N   ARG A 264      30.475 -41.671 119.145  1.00 26.55           N
ATOM   1998  CA  ARG A 264      31.061 -40.760 118.193  1.00 25.55           C
ATOM   1999  C   ARG A 264      31.820 -39.634 118.907  1.00 26.99           C
ATOM   2000  O   ARG A 264      31.400 -39.100 119.947  1.00 23.59           O
ATOM   2001  CB  ARG A 264      29.904 -40.255 117.305  1.00 25.31           C
ATOM   2002  CG  ARG A 264      29.404 -41.291 116.298  1.00 19.94           C
ATOM   2003  CD  ARG A 264      28.339 -40.707 115.448  1.00 18.71           C
ATOM   2004  NE  ARG A 264      27.304 -40.107 116.281  1.00 20.48           N
ATOM   2005  CZ  ARG A 264      26.454 -39.158 115.875  1.00 22.02           C
ATOM   2006  NH1 ARG A 264      26.560 -38.629 114.666  1.00 20.52           N
ATOM   2007  NH2 ARG A 264      25.588 -38.632 116.719  1.00 23.88           N
ATOM   2008  N   MET A 265      32.941 -39.228 118.326  1.00 27.28           N
ATOM   2009  CA  MET A 265      33.698 -38.175 118.987  1.00 29.05           C
ATOM   2010  C   MET A 265      33.980 -37.033 118.008  1.00 27.43           C
ATOM   2011  O   MET A 265      34.068 -37.322 116.840  1.00 28.09           O
ATOM   2012  CB  MET A 265      34.943 -38.849 119.591  1.00 33.17           C
ATOM   2013  CG  MET A 265      35.934 -37.919 120.268  1.00 37.21           C
ATOM   2014  SD  MET A 265      35.529 -37.375 121.953  1.00 43.58           S
ATOM   2015  CE  MET A 265      35.631 -38.860 122.966  1.00 37.26           C
ATOM   2016  N   ALA A 266      34.005 -35.762 118.418  1.00 26.80           N
ATOM   2017  CA  ALA A 266      34.588 -34.720 117.578  1.00 26.05           C
ATOM   2018  C   ALA A 266      36.021 -34.337 117.979  1.00 28.18           C
ATOM   2019  O   ALA A 266      36.278 -34.139 119.172  1.00 27.42           O
ATOM   2020  CB  ALA A 266      33.766 -33.469 117.589  1.00 25.79           C
ATOM   2021  N   VAL A 267      36.925 -34.165 117.009  1.00 26.62           N
ATOM   2022  CA  VAL A 267      38.310 -33.816 117.318  1.00 27.60           C
ATOM   2023  C   VAL A 267      38.626 -32.554 116.531  1.00 30.40           C
ATOM   2024  O   VAL A 267      38.480 -32.595 115.302  1.00 31.40           O
ATOM   2025  CB  VAL A 267      39.226 -35.039 116.943  1.00 27.55           C
ATOM   2026  CG1 VAL A 267      40.715 -34.670 116.720  1.00 27.34           C
ATOM   2027  CG2 VAL A 267      39.066 -36.082 117.995  1.00 25.06           C
ATOM   2028  N   VAL A 268      38.937 -31.434 117.205  1.00 33.03           N
ATOM   2029  CA  VAL A 268      39.507 -30.236 116.563  1.00 36.00           C
ATOM   2030  C   VAL A 268      41.014 -30.389 116.329  1.00 37.13           C
ATOM   2031  O   VAL A 268      41.740 -30.854 117.193  1.00 40.57           O
ATOM   2032  CB  VAL A 268      39.298 -28.915 117.361  1.00 37.38           C
ATOM   2033  CG1 VAL A 268      39.667 -27.707 116.514  1.00 37.06           C
ATOM   2034  CG2 VAL A 268      37.882 -28.741 117.850  1.00 36.46           C
ATOM   2035  N   THR A 269      41.498 -30.087 115.132  1.00 40.98           N
ATOM   2036  CA  THR A 269      42.900 -30.324 114.792  1.00 41.20           C
ATOM   2037  C   THR A 269      43.418 -29.411 113.688  1.00 40.95           C
ATOM   2038  O   THR A 269      42.690 -28.622 113.109  1.00 42.34           O
ATOM   2039  CB  THR A 269      43.168 -31.833 114.545  1.00 42.76           C
ATOM   2040  OG1 THR A 269      44.579 -32.114 114.583  1.00 44.74           O
ATOM   2041  CG2 THR A 269      42.545 -32.385 113.258  1.00 41.47           C
ATOM   2042  N   SER A 270      44.715 -29.481 113.429  1.00 43.41           N
ATOM   2043  CA  SER A 270      45.323 -28.959 112.197  1.00 43.92           C
ATOM   2044  C   SER A 270      45.007 -29.890 111.045  1.00 41.79           C
ATOM   2045  O   SER A 270      45.112 -31.111 111.227  1.00 43.46           O
ATOM   2046  CB  SER A 270      46.837 -28.844 112.354  1.00 44.44           C
ATOM   2047  OG  SER A 270      47.145 -27.867 113.363  1.00 50.66           O
ATOM   2048  N   PRO A 271      44.676 -29.331 109.864  1.00 40.06           N
ATOM   2049  CA  PRO A 271      44.419 -30.177 108.670  1.00 41.18           C
ATOM   2050  C   PRO A 271      45.525 -31.175 108.303  1.00 38.93           C
ATOM   2051  O   PRO A 271      45.226 -32.267 107.792  1.00 38.76           O
ATOM   2052  CB  PRO A 271      44.203 -29.177 107.531  1.00 40.56           C
ATOM   2053  CG  PRO A 271      43.842 -27.904 108.218  1.00 39.76           C
ATOM   2054  CD  PRO A 271      44.533 -27.899 109.562  1.00 39.35           C
ATOM   2055  N   GLN A 272      46.766 -30.828 108.638  1.00 40.13           N
ATOM   2056  CA  GLN A 272      47.936 -31.662 108.394  1.00 41.62           C
ATOM   2057  C   GLN A 272      47.941 -32.954 109.213  1.00 43.10           C
ATOM   2058  O   GLN A 272      48.484 -33.958 108.739  1.00 42.79           O
ATOM   2059  CB  GLN A 272      49.214 -30.895 108.696  1.00 44.71           C
ATOM   2060  CG  GLN A 272      49.194 -29.452 108.337  1.00 46.85           C
ATOM   2061  CD  GLN A 272      48.994 -28.566 109.563  1.00 48.12           C
ATOM   2062  OE1 GLN A 272      47.959 -27.907 109.679  1.00 48.31           O
ATOM   2063  NE2 GLN A 272      49.992 -28.523 110.469  1.00 48.36           N
ATOM   2064  N   LYS A 273      47.340 -32.917 110.415  1.00 45.59           N
ATOM   2065  CA  LYS A 273      47.143 -34.069 111.318  1.00 45.01           C
ATOM   2066  C   LYS A 273      45.904 -34.962 111.094  1.00 44.56           C
ATOM   2067  O   LYS A 273      45.869 -36.135 111.508  1.00 45.23           O
ATOM   2068  CB  LYS A 273      47.177 -33.615 112.779  1.00 47.61           C
ATOM   2069  CG  LYS A 273      48.339 -32.698 113.188  1.00 49.01           C
ATOM   2070  CD  LYS A 273      48.176 -32.296 114.661  1.00 48.81           C
ATOM   2071  CE  LYS A 273      49.281 -31.371 115.223  1.00 50.93           C
ATOM   2072  NZ  LYS A 273      49.047 -30.891 116.645  1.00 51.19           N
ATOM   2073  N   ALA A 274      44.892 -34.425 110.419  1.00 41.26           N
ATOM   2074  CA  ALA A 274      43.633 -35.096 110.281  1.00 40.04           C
ATOM   2075  C   ALA A 274      43.711 -36.447 109.633  1.00 42.85           C
ATOM   2076  O   ALA A 274      42.780 -37.248 109.757  1.00 45.76           O
ATOM   2077  CB  ALA A 274      42.684 -34.244 109.500  1.00 41.91           C
ATOM   2078  N   SER A 275      44.798 -36.702 108.923  1.00 43.14           N
ATOM   2079  CA  SER A 275      44.890 -37.877 108.066  1.00 43.48           C
ATOM   2080  C   SER A 275      45.548 -39.004 108.834  1.00 40.88           C
ATOM   2081  O   SER A 275      45.301 -40.179 108.569  1.00 40.19           O
ATOM   2082  CB  SER A 275      45.643 -37.545 106.767  1.00 49.05           C
ATOM   2083  OG  SER A 275      46.441 -38.638 106.327  1.00 54.90           O
ATOM   2084  N   ARG A 276      46.391 -38.616 109.786  1.00 40.25           N
ATOM   2085  CA  ARG A 276      46.812 -39.483 110.900  1.00 37.77           C
ATOM   2086  C   ARG A 276      45.626 -39.869 111.809  1.00 34.48           C
ATOM   2087  O   ARG A 276      45.386 -41.044 112.042  1.00 35.34           O
ATOM   2088  CB  ARG A 276      47.904 -38.752 111.695  1.00 38.34           C
ATOM   2089  CG  ARG A 276      49.226 -39.531 111.870  1.00 40.10           C
ATOM   2090  CD  ARG A 276      49.203 -40.758 112.815  1.00 39.22           C
ATOM   2091  NE  ARG A 276      49.003 -42.080 112.199  1.00 38.70           N
ATOM   2092  CZ  ARG A 276      49.192 -43.210 112.885  1.00 39.75           C
ATOM   2093  NH1 ARG A 276      49.553 -43.126 114.159  1.00 38.46           N
ATOM   2094  NH2 ARG A 276      48.963 -44.426 112.376  1.00 39.00           N
ATOM   2095  N   ILE A 277      44.844 -38.902 112.274  1.00 32.02           N
ATOM   2096  CA  ILE A 277      43.607 -39.200 113.016  1.00 31.87           C
ATOM   2097  C   ILE A 277      42.783 -40.291 112.330  1.00 32.72           C
ATOM   2098  O   ILE A 277      42.309 -41.246 112.969  1.00 31.22           O
ATOM   2099  CB  ILE A 277      42.628 -37.994 113.100  1.00 29.05           C
ATOM   2100  CG1 ILE A 277      43.239 -36.715 113.648  1.00 27.25           C
ATOM   2101  CG2 ILE A 277      41.367 -38.349 113.835  1.00 28.68           C
ATOM   2102  CD1 ILE A 277      43.625 -36.750 114.995  1.00 28.92           C
ATOM   2103  N   LEU A 278      42.574 -40.073 111.032  1.00 33.59           N
ATOM   2104  CA  LEU A 278      41.713 -40.901 110.189  1.00 35.20           C
ATOM   2105  C   LEU A 278      42.218 -42.306 110.071  1.00 35.36           C
ATOM   2106  O   LEU A 278      41.413 -43.219 110.104  1.00 37.87           O
ATOM   2107  CB  LEU A 278      41.534 -40.281 108.812  1.00 35.07           C
ATOM   2108  CG  LEU A 278      40.686 -39.013 108.960  1.00 34.62           C
ATOM   2109  CD1 LEU A 278      40.317 -38.508 107.587  1.00 34.48           C
ATOM   2110  CD2 LEU A 278      39.432 -39.283 109.770  1.00 34.57           C
ATOM   2111  N   GLU A 279      43.539 -42.430 110.019  1.00 37.54           N
ATOM   2112  CA  GLU A 279      44.292 -43.661 110.008  1.00 42.00           C
ATOM   2113  C   GLU A 279      44.280 -44.389 111.350  1.00 41.29           C
ATOM   2114  O   GLU A 279      44.168 -45.614 111.389  1.00 43.37           O
ATOM   2115  CB  GLU A 279      45.745 -43.363 109.594  1.00 44.62           C
ATOM   2116  CG  GLU A 279      46.488 -44.549 108.928  1.00 48.50           C
ATOM   2117  CD  GLU A 279      48.026 -44.532 109.132  1.00 50.18           C
ATOM   2118  OE1 GLU A 279      48.626 -45.640 109.239  1.00 55.48           O
ATOM   2119  OE2 GLU A 279      48.663 -43.450 109.213  1.00 51.18           O
ATOM   2120  N   ILE A 280      44.427 -43.697 112.472  1.00 39.45           N
ATOM   2121  CA  ILE A 280      44.218 -44.404 113.740  1.00 37.23           C
ATOM   2122  C   ILE A 280      42.750 -44.891 113.791  1.00 37.74           C
ATOM   2123  O   ILE A 280      42.454 -46.074 114.042  1.00 36.16           O
ATOM   2124  CB  ILE A 280      44.633 -43.502 114.918  1.00 37.57           C
ATOM   2125  CG1 ILE A 280      46.098 -43.079 114.752  1.00 35.79           C
ATOM   2126  CG2 ILE A 280      44.339 -44.166 116.245  1.00 36.03           C
ATOM   2127  CD1 ILE A 280      46.457 -41.704 115.321  1.00 36.80           C
ATOM   2128  N   ALA A 281      41.797 -44.027 113.466  1.00 34.77           N
ATOM   2129  CA  ALA A 281      40.440 -44.506 113.529  1.00 36.85           C
ATOM   2130  C   ALA A 281      40.194 -45.824 112.787  1.00 41.22           C
ATOM   2131  O   ALA A 281      39.542 -46.743 113.301  1.00 39.66           O
ATOM   2132  CB  ALA A 281      39.499 -43.443 113.053  1.00 37.93           C
ATOM   2133  N   ARG A 282      40.699 -45.938 111.558  1.00 44.94           N
ATOM   2134  CA  ARG A 282      40.251 -47.018 110.693  1.00 45.79           C
ATOM   2135  C   ARG A 282      40.984 -48.260 111.147  1.00 43.74           C
ATOM   2136  O   ARG A 282      40.520 -49.399 110.983  1.00 42.00           O
ATOM   2137  CB  ARG A 282      40.581 -46.740 109.228  1.00 49.20           C
ATOM   2138  CG  ARG A 282      39.909 -45.531 108.557  1.00 52.39           C
ATOM   2139  CD  ARG A 282      40.264 -45.473 107.036  1.00 52.77           C
ATOM   2140  NE  ARG A 282      41.263 -44.443 106.698  1.00 56.12           N
ATOM   2141  CZ  ARG A 282      42.558 -44.657 106.448  1.00 54.24           C
ATOM   2142  NH1 ARG A 282      43.054 -45.895 106.497  1.00 52.05           N
ATOM   2143  NH2 ARG A 282      43.346 -43.614 106.180  1.00 51.99           N
ATOM   2144  N   LYS A 283      42.173 -48.007 111.683  1.00 43.16           N
ATOM   2145  CA  LYS A 283      43.005 -49.072 112.250  1.00 44.64           C
ATOM   2146  C   LYS A 283      42.202 -49.747 113.361  1.00 44.92           C
ATOM   2147  O   LYS A 283      42.317 -50.946 113.579  1.00 43.94           O
ATOM   2148  CB  LYS A 283      44.341 -48.480 112.750  1.00 44.94           C
ATOM   2149  CG  LYS A 283      45.239 -49.421 113.534  1.00 46.98           C
ATOM   2150  CD  LYS A 283      45.896 -48.659 114.699  1.00 51.69           C
ATOM   2151  CE  LYS A 283      47.276 -48.092 114.362  1.00 51.97           C
ATOM   2152  NZ  LYS A 283      47.498 -46.817 115.106  1.00 52.82           N
ATOM   2153  N   HIS A 284      41.332 -48.968 114.012  1.00 46.99           N
ATOM   2154  CA  HIS A 284      40.522 -49.459 115.118  1.00 45.13           C
ATOM   2155  C   HIS A 284      39.128 -50.061 115.135  1.00 45.02           C
ATOM   2156  O   HIS A 284      38.701 -50.272 116.234  1.00 45.71           O
ATOM   2157  CB  HIS A 284      40.498 -48.476 116.285  1.00 41.55           C
ATOM   2158  CG  HIS A 284      41.809 -48.329 116.990  1.00 40.59           C
ATOM   2159  ND1 HIS A 284      42.183 -49.124 118.050  1.00 38.65           N
ATOM   2160  CD2 HIS A 284      42.803 -47.425 116.830  1.00 40.29           C
ATOM   2161  CE1 HIS A 284      43.382 -48.758 118.468  1.00 39.87           C
ATOM   2162  NE2 HIS A 284      43.777 -47.721 117.751  1.00 41.10           N
ATOM   2163  N   LEU A 285      38.282 -50.479 114.224  1.00 48.84           N
ATOM   2164  CA  LEU A 285      37.883 -50.356 112.873  1.00 51.71           C
ATOM   2165  C   LEU A 285      36.837 -49.254 112.652  1.00 51.06           C
ATOM   2166  O   LEU A 285      36.104 -49.221 111.660  1.00 60.93           O
ATOM   2167  CB  LEU A 285      37.116 -51.682 112.813  1.00 53.01           C
ATOM   2168  CG  LEU A 285      37.828 -53.041 113.012  1.00 54.13           C
ATOM   2169  CD1 LEU A 285      39.196 -53.108 113.708  1.00 54.48           C
ATOM   2170  CD2 LEU A 285      36.919 -54.104 113.629  1.00 55.14           C
ATOM   2171  N   LEU A 286      36.784 -48.282 113.531  1.00 46.30           N
ATOM   2172  CA  LEU A 286      36.072 -47.014 113.330  1.00 41.93           C
ATOM   2173  C   LEU A 286      35.878 -46.297 111.977  1.00 40.70           C
ATOM   2174  O   LEU A 286      36.647 -46.399 111.043  1.00 40.25           O
ATOM   2175  CB  LEU A 286      36.566 -46.049 114.429  1.00 38.72           C
ATOM   2176  CG  LEU A 286      36.620 -46.776 115.800  1.00 35.23           C
ATOM   2177  CD1 LEU A 286      37.216 -45.930 116.899  1.00 35.66           C
ATOM   2178  CD2 LEU A 286      35.295 -47.378 116.265  1.00 34.17           C
ATOM   2179  N   PHE A 287      34.826 -45.504 111.899  1.00 39.67           N
ATOM   2180  CA  PHE A 287      34.564 -44.623 110.774  1.00 39.80           C
ATOM   2181  C   PHE A 287      34.951 -43.165 111.087  1.00 40.60           C
ATOM   2182  O   PHE A 287      34.876 -42.694 112.228  1.00 43.49           O
ATOM   2183  CB  PHE A 287      33.052 -44.658 110.503  1.00 42.78           C
ATOM   2184  CG  PHE A 287      32.541 -46.018 110.115  1.00 41.85           C
ATOM   2185  CD1 PHE A 287      32.039 -46.868 111.070  1.00 42.89           C
ATOM   2186  CD2 PHE A 287      32.664 -46.458 108.808  1.00 43.96           C
ATOM   2187  CE1 PHE A 287      31.633 -48.130 110.738  1.00 46.06           C
ATOM   2188  CE2 PHE A 287      32.259 -47.733 108.438  1.00 47.60           C
ATOM   2189  CZ  PHE A 287      31.732 -48.583 109.409  1.00 46.55           C
ATOM   2190  N   GLY A 288      35.323 -42.391 110.086  1.00 35.74           N
ATOM   2191  CA  GLY A 288      35.785 -41.069 110.429  1.00 35.96           C
ATOM   2192  C   GLY A 288      36.021 -40.318 109.155  1.00 34.46           C
ATOM   2193  O   GLY A 288      36.205 -40.978 108.148  1.00 32.47           O
ATOM   2194  N   ASP A 289      35.896 -38.995 109.189  1.00 33.30           N
ATOM   2195  CA  ASP A 289      36.282 -38.194 108.044  1.00 36.61           C
ATOM   2196  C   ASP A 289      36.322 -36.784 108.572  1.00 34.05           C
ATOM   2197  O   ASP A 289      35.826 -36.523 109.654  1.00 32.02           O
ATOM   2198  CB  ASP A 289      35.239 -38.303 106.924  1.00 43.20           C
ATOM   2199  CG  ASP A 289      35.794 -37.934 105.521  1.00 47.73           C
ATOM   2200  OD1 ASP A 289      37.026 -37.774 105.303  1.00 47.62           O
ATOM   2201  OD2 ASP A 289      34.953 -37.830 104.594  1.00 49.98           O
ATOM   2202  N   VAL A 290      36.942 -35.890 107.824  1.00 33.82           N
ATOM   2203  CA  VAL A 290      36.960 -34.473 108.154  1.00 34.06           C
ATOM   2204  C   VAL A 290      35.596 -33.886 107.789  1.00 36.66           C
ATOM   2205  O   VAL A 290      35.183 -33.957 106.622  1.00 36.67           O
ATOM   2206  CB  VAL A 290      38.126 -33.734 107.389  1.00 33.20           C
ATOM   2207  CG1 VAL A 290      38.064 -32.222 107.587  1.00 32.33           C
ATOM   2208  CG2 VAL A 290      39.472 -34.309 107.783  1.00 28.21           C
ATOM   2209  N   VAL A 291      34.898 -33.316 108.781  1.00 37.26           N
ATOM   2210  CA  VAL A 291      33.516 -32.893 108.585  1.00 34.31           C
ATOM   2211  C   VAL A 291      33.265 -31.381 108.599  1.00 36.30           C
ATOM   2212  O   VAL A 291      32.314 -30.923 107.967  1.00 38.02           O
ATOM   2213  CB  VAL A 291      32.591 -33.522 109.630  1.00 33.13           C
ATOM   2214  CG1 VAL A 291      31.192 -32.984 109.438  1.00 29.85           C
ATOM   2215  CG2 VAL A 291      32.601 -35.018 109.374  1.00 32.80           C
ATOM   2216  N   ALA A 292      34.069 -30.603 109.314  1.00 34.66           N
ATOM   2217  CA  ALA A 292      33.833 -29.175 109.379  1.00 36.07           C
ATOM   2218  C   ALA A 292      35.112 -28.363 109.362  1.00 39.36           C
ATOM   2219  O   ALA A 292      36.216 -28.890 109.559  1.00 37.53           O
ATOM   2220  CB  ALA A 292      32.935 -28.765 110.530  1.00 30.03           C
ATOM   2221  N   GLU A 293      34.925 -27.079 109.065  1.00 42.88           N
ATOM   2222  CA  GLU A 293      36.047 -26.172 108.940  1.00 47.71           C
ATOM   2223  C   GLU A 293      35.843 -25.009 109.893  1.00 42.68           C
ATOM   2224  O   GLU A 293      34.801 -24.405 109.922  1.00 44.29           O
ATOM   2225  CB  GLU A 293      36.190 -25.662 107.508  1.00 49.96           C
ATOM   2226  CG  GLU A 293      37.373 -24.720 107.337  1.00 56.04           C
ATOM   2227  CD  GLU A 293      37.460 -24.095 105.941  1.00 59.35           C
ATOM   2228  OE1 GLU A 293      36.450 -24.176 105.173  1.00 63.43           O
ATOM   2229  OE2 GLU A 293      38.544 -23.518 105.649  1.00 62.44           O
ATOM   2230  N   VAL A 294      36.845 -24.712 110.698  1.00 41.58           N
ATOM   2231  CA  VAL A 294      36.733 -23.613 111.625  1.00 42.20           C
ATOM   2232  C   VAL A 294      37.058 -22.307 110.867  1.00 44.03           C
ATOM   2233  O   VAL A 294      38.163 -22.123 110.345  1.00 42.82           O
ATOM   2234  CB  VAL A 294      37.682 -23.827 112.853  1.00 39.84           C
ATOM   2235  CG1 VAL A 294      37.481 -22.716 113.850  1.00 38.50           C
ATOM   2236  CG2 VAL A 294      37.578 -25.223 113.501  1.00 34.48           C
ATOM   2237  N   ILE A 295      36.076 -21.409 110.802  1.00 46.14           N
ATOM   2238  CA  ILE A 295      36.173 -20.130 110.104  1.00 47.04           C
ATOM   2239  C   ILE A 295      36.075 -18.976 111.088  1.00 49.86           C
ATOM   2240  O   ILE A 295      35.507 -19.142 112.166  1.00 51.32           O
ATOM   2241  CB  ILE A 295      35.064 -19.952 109.031  1.00 44.70           C
ATOM   2242  CG1 ILE A 295      33.708 -19.761 109.724  1.00 43.15           C
ATOM   2243  CG2 ILE A 295      35.138 -21.089 108.046  1.00 41.18           C
ATOM   2244  CD1 ILE A 295      32.644 -19.135 108.910  1.00 39.53           C
ATOM   2245  N   GLU A 296      36.620 -17.821 110.702  1.00 53.95           N
ATOM   2246  CA  GLU A 296      36.824 -16.674 111.586  1.00 55.61           C
ATOM   2247  C   GLU A 296      35.534 -15.973 111.972  1.00 55.13           C
ATOM   2248  O   GLU A 296      35.326 -15.518 113.093  1.00 53.52           O
ATOM   2249  CB  GLU A 296      37.774 -15.677 110.917  1.00 59.46           C
ATOM   2250  CG  GLU A 296      37.540 -14.217 111.349  1.00 64.50           C
ATOM   2251  CD  GLU A 296      38.812 -13.372 111.375  1.00 68.55           C
ATOM   2252  OE1 GLU A 296      39.380 -13.228 112.483  1.00 72.16           O
ATOM   2253  OE2 GLU A 296      39.253 -12.849 110.322  1.00 69.10           O
ATOM   2254  N   GLU A 297      34.657 -15.897 110.985  1.00 57.22           N
ATOM   2255  CA  GLU A 297      33.393 -15.208 111.100  1.00 56.82           C
ATOM   2256  C   GLU A 297      32.404 -16.057 111.889  1.00 55.40           C
ATOM   2257  O   GLU A 297      32.138 -17.201 111.529  1.00 53.17           O
ATOM   2258  CB  GLU A 297      32.917 -15.021 109.664  1.00 60.29           C
ATOM   2259  CG  GLU A 297      31.435 -14.951 109.467  1.00 65.78           C
ATOM   2260  CD  GLU A 297      30.950 -13.510 109.396  1.00 70.06           C
ATOM   2261  OE1 GLU A 297      31.559 -12.615 110.056  1.00 70.78           O
ATOM   2262  OE2 GLU A 297      29.953 -13.311 108.656  1.00 71.22           O
ATOM   2263  N   PRO A 298      31.778 -15.476 112.925  1.00 55.73           N
ATOM   2264  CA  PRO A 298      30.965 -16.292 113.821  1.00 53.76           C
ATOM   2265  C   PRO A 298      29.691 -16.804 113.186  1.00 51.88           C
ATOM   2266  O   PRO A 298      28.630 -16.675 113.807  1.00 54.00           O
ATOM   2267  CB  PRO A 298      30.534 -15.337 114.934  1.00 53.90           C
ATOM   2268  CG  PRO A 298      31.157 -14.006 114.635  1.00 56.04           C
ATOM   2269  CD  PRO A 298      31.719 -14.040 113.251  1.00 55.60           C
ATOM   2270  N   VAL A 299      29.760 -17.373 111.992  1.00 48.94           N
ATOM   2271  CA  VAL A 299      28.561 -18.035 111.513  1.00 47.81           C
ATOM   2272  C   VAL A 299      28.718 -19.542 111.658  1.00 46.75           C
ATOM   2273  O   VAL A 299      29.789 -20.073 111.981  1.00 44.87           O
ATOM   2274  CB  VAL A 299      28.049 -17.642 110.094  1.00 48.04           C
ATOM   2275  CG1 VAL A 299      27.391 -16.269 110.117  1.00 50.50           C
ATOM   2276  CG2 VAL A 299      29.129 -17.712 109.054  1.00 49.11           C
ATOM   2277  N   TYR A 300      27.592 -20.207 111.456  1.00 44.08           N
ATOM   2278  CA  TYR A 300      27.519 -21.643 111.525  1.00 41.57           C
ATOM   2279  C   TYR A 300      26.728 -21.913 110.251  1.00 40.79           C
ATOM   2280  O   TYR A 300      25.544 -21.615 110.196  1.00 42.16           O
ATOM   2281  CB  TYR A 300      26.759 -22.047 112.804  1.00 38.82           C
ATOM   2282  CG  TYR A 300      26.742 -23.552 112.979  1.00 38.57           C
ATOM   2283  CD1 TYR A 300      27.900 -24.231 113.398  1.00 39.33           C
ATOM   2284  CD2 TYR A 300      25.618 -24.314 112.643  1.00 36.16           C
ATOM   2285  CE1 TYR A 300      27.918 -25.636 113.500  1.00 37.43           C
ATOM   2286  CE2 TYR A 300      25.628 -25.712 112.761  1.00 34.12           C
ATOM   2287  CZ  TYR A 300      26.775 -26.349 113.188  1.00 36.15           C
ATOM   2288  OH  TYR A 300      26.825 -27.712 113.297  1.00 37.36           O
ATOM   2289  N   ARG A 301      27.403 -22.410 109.224  1.00 41.68           N
ATOM   2290  CA  ARG A 301      26.862 -22.584 107.891  1.00 45.30           C
ATOM   2291  C   ARG A 301      26.874 -24.093 107.730  1.00 43.87           C
ATOM   2292  O   ARG A 301      27.885 -24.738 107.935  1.00 44.73           O
ATOM   2293  CB  ARG A 301      27.797 -21.899 106.865  1.00 46.92           C
ATOM   2294  CG  ARG A 301      27.269 -21.711 105.416  1.00 50.59           C
ATOM   2295  CD  ARG A 301      28.290 -21.157 104.358  1.00 53.44           C
ATOM   2296  NE  ARG A 301      29.111 -19.996 104.753  1.00 58.65           N
ATOM   2297  CZ  ARG A 301      30.307 -19.651 104.242  1.00 61.49           C
ATOM   2298  NH1 ARG A 301      30.890 -20.358 103.275  1.00 61.89           N
ATOM   2299  NH2 ARG A 301      30.968 -18.588 104.712  1.00 62.65           N
ATOM   2300  N   VAL A 302      25.749 -24.690 107.398  1.00 42.34           N
ATOM   2301  CA  VAL A 302      25.745 -26.119 107.248  1.00 38.28           C
ATOM   2302  C   VAL A 302      25.468 -26.483 105.789  1.00 40.74           C
ATOM   2303  O   VAL A 302      24.364 -26.249 105.291  1.00 42.27           O
ATOM   2304  CB  VAL A 302      24.702 -26.736 108.203  1.00 36.90           C
ATOM   2305  CG1 VAL A 302      24.477 -28.226 107.947  1.00 34.65           C
ATOM   2306  CG2 VAL A 302      25.133 -26.517 109.650  1.00 36.33           C
ATOM   2307  N   MET A 303      26.453 -27.072 105.114  1.00 41.00           N
ATOM   2308  CA  MET A 303      26.305 -27.610 103.752  1.00 43.51           C
ATOM   2309  C   MET A 303      25.974 -29.127 103.604  1.00 45.67           C
ATOM   2310  O   MET A 303      26.278 -29.996 104.442  1.00 42.02           O
ATOM   2311  CB  MET A 303      27.560 -27.239 102.956  1.00 43.61           C
ATOM   2312  CG  MET A 303      28.059 -25.803 103.249  1.00 45.79           C
ATOM   2313  SD  MET A 303      26.994 -24.495 102.534  1.00 50.74           S
ATOM   2314  CE  MET A 303      27.454 -24.752 100.802  1.00 49.13           C
ATOM   2315  N   TYR A 304      25.228 -29.433 102.549  1.00 48.65           N
ATOM   2316  CA  TYR A 304      25.160 -30.786 102.046  1.00 48.46           C
ATOM   2317  C   TYR A 304      25.536 -30.813 100.574  1.00 51.48           C
ATOM   2318  O   TYR A 304      24.677 -30.592  99.721  1.00 51.92           O
ATOM   2319  CB  TYR A 304      23.772 -31.381 102.215  1.00 47.73           C
ATOM   2320  CG  TYR A 304      23.845 -32.839 101.852  1.00 46.39           C
ATOM   2321  CD1 TYR A 304      23.535 -33.259 100.577  1.00 47.66           C
ATOM   2322  CD2 TYR A 304      24.279 -33.784 102.769  1.00 45.93           C
ATOM   2323  CE1 TYR A 304      23.616 -34.580 100.227  1.00 48.93           C
ATOM   2324  CE2 TYR A 304      24.419 -35.109 102.420  1.00 47.40           C
ATOM   2325  CZ  TYR A 304      24.059 -35.506 101.149  1.00 47.99           C
ATOM   2326  OH  TYR A 304      24.201 -36.813 100.745  1.00 48.59           O
ATOM   2327  N   ARG A 305      26.790 -31.141 100.269  1.00 54.02           N
ATOM   2328  CA  ARG A 305      27.341 -30.984  98.913  1.00 55.72           C
ATOM   2329  C   ARG A 305      27.503 -29.469  98.757  1.00 54.34           C
ATOM   2330  O   ARG A 305      28.078 -28.868  99.643  1.00 53.39           O
ATOM   2331  CB  ARG A 305      26.477 -31.613  97.812  1.00 57.18           C
ATOM   2332  CG  ARG A 305      26.266 -33.125  97.841  1.00 59.38           C
ATOM   2333  CD  ARG A 305      27.511 -33.973  98.069  1.00 62.58           C
ATOM   2334  NE  ARG A 305      27.505 -35.309  97.439  1.00 66.16           N
ATOM   2335  CZ  ARG A 305      26.958 -36.444  97.899  1.00 69.07           C
ATOM   2336  NH1 ARG A 305      26.242 -36.532  99.024  1.00 69.62           N
ATOM   2337  NH2 ARG A 305      27.106 -37.557  97.195  1.00 70.69           N
ATOM   2338  N   ASN A 306      27.032 -28.813  97.699  1.00 56.68           N
ATOM   2339  CA  ASN A 306      27.116 -27.338  97.685  1.00 59.77           C
ATOM   2340  C   ASN A 306      25.778 -26.661  97.966  1.00 58.82           C
ATOM   2341  O   ASN A 306      25.639 -25.454  97.776  1.00 58.70           O
ATOM   2342  CB  ASN A 306      27.604 -26.729  96.367  1.00 62.20           C
ATOM   2343  CG  ASN A 306      28.925 -27.291  95.884  1.00 63.90           C
ATOM   2344  OD1 ASN A 306      29.994 -26.862  96.336  1.00 64.18           O
ATOM   2345  ND2 ASN A 306      28.855 -28.199  94.901  1.00 62.79           N
ATOM   2346  N   ASP A 307      24.786 -27.430  98.390  1.00 58.37           N
ATOM   2347  CA  ASP A 307      23.505 -26.849  98.730  1.00 59.32           C
ATOM   2348  C   ASP A 307      23.612 -26.337 100.159  1.00 57.43           C
ATOM   2349  O   ASP A 307      24.101 -27.045 101.027  1.00 58.71           O
ATOM   2350  CB  ASP A 307      22.438 -27.934  98.599  1.00 63.56           C
ATOM   2351  CG  ASP A 307      22.472 -28.630  97.234  1.00 66.47           C
ATOM   2352  OD1 ASP A 307      22.784 -27.943  96.223  1.00 68.55           O
ATOM   2353  OD2 ASP A 307      22.171 -29.850  97.180  1.00 65.93           O
ATOM   2354  N   LEU A 308      23.231 -25.089 100.395  1.00 55.25           N
ATOM   2355  CA  LEU A 308      23.146 -24.511 101.737  1.00 52.33           C
ATOM   2356  C   LEU A 308      22.058 -25.183 102.547  1.00 49.72           C
ATOM   2357  O   LEU A 308      20.963 -25.405 102.051  1.00 50.48           O
ATOM   2358  CB  LEU A 308      22.764 -23.040 101.635  1.00 54.49           C
ATOM   2359  CG  LEU A 308      22.683 -22.321 102.972  1.00 55.10           C
ATOM   2360  CD1 LEU A 308      23.906 -22.742 103.722  1.00 54.53           C
ATOM   2361  CD2 LEU A 308      22.698 -20.838 102.685  1.00 56.60           C
ATOM   2362  N   VAL A 309      22.327 -25.548 103.789  1.00 47.62           N
ATOM   2363  CA  VAL A 309      21.277 -26.249 104.531  1.00 46.94           C
ATOM   2364  C   VAL A 309      20.734 -25.329 105.615  1.00 45.61           C
ATOM   2365  O   VAL A 309      19.528 -25.302 105.839  1.00 46.00           O
ATOM   2366  CB  VAL A 309      21.726 -27.626 105.103  1.00 45.91           C
ATOM   2367  CG1 VAL A 309      20.619 -28.266 105.896  1.00 46.45           C
ATOM   2368  CG2 VAL A 309      22.197 -28.560 103.987  1.00 45.50           C
ATOM   2369  N   MET A 310      21.621 -24.555 106.235  1.00 44.17           N
ATOM   2370  CA  MET A 310      21.253 -23.635 107.293  1.00 43.45           C
ATOM   2371  C   MET A 310      22.419 -22.701 107.509  1.00 41.77           C
ATOM   2372  O   MET A 310      23.561 -23.045 107.245  1.00 41.58           O
ATOM   2373  CB  MET A 310      21.012 -24.432 108.563  1.00 43.83           C
ATOM   2374  CG  MET A 310      20.511 -23.632 109.737  1.00 45.75           C
ATOM   2375  SD  MET A 310      20.304 -24.782 111.097  1.00 45.09           S
ATOM   2376  CE  MET A 310      21.947 -24.772 111.828  1.00 48.09           C
ATOM   2377  N   GLU A 311      22.153 -21.488 107.960  1.00 44.43           N
ATOM   2378  CA  GLU A 311      23.262 -20.608 108.331  1.00 46.45           C
ATOM   2379  C   GLU A 311      22.640 -19.697 109.353  1.00 46.87           C
ATOM   2380  O   GLU A 311      21.570 -19.145 109.124  1.00 49.21           O
ATOM   2381  CB  GLU A 311      23.834 -19.794 107.163  1.00 49.86           C
ATOM   2382  CG  GLU A 311      25.092 -19.094 107.613  1.00 55.84           C
ATOM   2383  CD  GLU A 311      25.843 -18.303 106.554  1.00 60.33           C
ATOM   2384  OE1 GLU A 311      26.541 -18.871 105.682  1.00 63.39           O
ATOM   2385  OE2 GLU A 311      25.823 -17.057 106.652  1.00 63.70           O
ATOM   2386  N   VAL A 312      23.263 -19.598 110.515  1.00 46.85           N
ATOM   2387  CA  VAL A 312      22.705 -18.806 111.601  1.00 45.52           C
ATOM   2388  C   VAL A 312      23.928 -18.350 112.378  1.00 47.44           C
ATOM   2389  O   VAL A 312      24.985 -18.971 112.244  1.00 47.75           O
ATOM   2390  CB  VAL A 312      21.813 -19.677 112.506  1.00 43.91           C
ATOM   2391  CG1 VAL A 312      20.430 -19.772 111.908  1.00 38.40           C
ATOM   2392  CG2 VAL A 312      22.491 -21.097 112.729  1.00 44.46           C
ATOM   2393  N   PRO A 313      23.806 -17.256 113.148  1.00 47.85           N
ATOM   2394  CA  PRO A 313      24.892 -16.985 114.073  1.00 48.37           C
ATOM   2395  C   PRO A 313      25.037 -18.119 115.078  1.00 47.53           C
ATOM   2396  O   PRO A 313      24.068 -18.550 115.712  1.00 46.38           O
ATOM   2397  CB  PRO A 313      24.456 -15.691 114.779  1.00 49.30           C
ATOM   2398  CG  PRO A 313      23.441 -15.080 113.853  1.00 48.76           C
ATOM   2399  CD  PRO A 313      22.737 -16.247 113.226  1.00 48.14           C
ATOM   2400  N   VAL A 314      26.287 -18.569 115.157  1.00 48.91           N
ATOM   2401  CA  VAL A 314      26.908 -19.521 116.114  1.00 47.11           C
ATOM   2402  C   VAL A 314      26.515 -19.213 117.556  1.00 45.75           C
ATOM   2403  O   VAL A 314      26.125 -20.111 118.302  1.00 46.48           O
ATOM   2404  CB  VAL A 314      28.478 -19.542 115.849  1.00 46.69           C
ATOM   2405  CG1 VAL A 314      29.331 -19.701 117.042  1.00 46.60           C
ATOM   2406  CG2 VAL A 314      28.826 -20.650 114.912  1.00 48.01           C
ATOM   2407  N   GLN A 315      26.537 -17.940 117.930  1.00 42.49           N
ATOM   2408  CA  GLN A 315      26.203 -17.602 119.292  1.00 42.72           C
ATOM   2409  C   GLN A 315      24.708 -17.691 119.582  1.00 42.14           C
ATOM   2410  O   GLN A 315      24.298 -17.853 120.728  1.00 41.73           O
ATOM   2411  CB  GLN A 315      26.730 -16.206 119.608  1.00 45.45           C
ATOM   2412  CG  GLN A 315      28.276 -16.147 119.647  1.00 46.18           C
ATOM   2413  CD  GLN A 315      28.891 -17.002 120.753  1.00 47.03           C
ATOM   2414  OE1 GLN A 315      28.242 -17.236 121.785  1.00 48.73           O
ATOM   2415  NE2 GLN A 315      30.131 -17.470 120.551  1.00 44.61           N
ATOM   2416  N   LEU A 316      23.874 -17.584 118.554  1.00 41.01           N
ATOM   2417  CA  LEU A 316      22.448 -17.701 118.760  1.00 36.93           C
ATOM   2418  C   LEU A 316      22.128 -19.179 119.034  1.00 40.10           C
ATOM   2419  O   LEU A 316      21.292 -19.496 119.877  1.00 39.82           O
ATOM   2420  CB  LEU A 316      21.752 -17.141 117.539  1.00 36.63           C
ATOM   2421  CG  LEU A 316      20.235 -17.140 117.426  1.00 36.62           C
ATOM   2422  CD1 LEU A 316      19.702 -16.168 118.448  1.00 38.71           C
ATOM   2423  CD2 LEU A 316      19.874 -16.661 116.095  1.00 35.98           C
ATOM   2424  N   LEU A 317      22.866 -20.120 118.441  1.00 40.76           N
ATOM   2425  CA  LEU A 317      22.601 -21.518 118.803  1.00 41.72           C
ATOM   2426  C   LEU A 317      23.032 -21.903 120.238  1.00 42.69           C
ATOM   2427  O   LEU A 317      22.324 -22.633 120.965  1.00 40.30           O
ATOM   2428  CB  LEU A 317      23.206 -22.494 117.770  1.00 41.10           C
ATOM   2429  CG  LEU A 317      22.662 -22.842 116.373  1.00 39.21           C
ATOM   2430  CD1 LEU A 317      23.854 -23.469 115.623  1.00 37.14           C
ATOM   2431  CD2 LEU A 317      21.440 -23.785 116.443  1.00 31.85           C
ATOM   2432  N   ALA A 318      24.237 -21.441 120.575  1.00 43.01           N
ATOM   2433  CA  ALA A 318      24.939 -21.657 121.838  1.00 43.79           C
ATOM   2434  C   ALA A 318      24.291 -21.029 123.070  1.00 44.73           C
ATOM   2435  O   ALA A 318      24.529 -21.481 124.191  1.00 47.11           O
ATOM   2436  CB  ALA A 318      26.384 -21.182 121.733  1.00 43.13           C
ATOM   2437  N   ASN A 319      23.524 -19.958 122.923  1.00 45.30           N
ATOM   2438  CA  ASN A 319      22.978 -19.367 124.133  1.00 44.35           C
ATOM   2439  C   ASN A 319      21.453 -19.371 124.131  1.00 44.66           C
ATOM   2440  O   ASN A 319      20.812 -18.493 123.530  1.00 46.67           O
ATOM   2441  CB  ASN A 319      23.547 -17.962 124.347  1.00 47.66           C
ATOM   2442  CG  ASN A 319      25.076 -17.922 124.270  1.00 47.51           C
ATOM   2443  OD1 ASN A 319      25.656 -17.781 123.193  1.00 48.66           O
ATOM   2444  ND2 ASN A 319      25.735 -18.065 125.408  1.00 47.69           N
ATOM   2445  N   ALA A 320      20.877 -20.392 124.758  1.00 41.16           N
ATOM   2446  CA  ALA A 320      19.441 -20.425 125.050  1.00 40.01           C
ATOM   2447  C   ALA A 320      19.037 -19.274 125.959  1.00 40.14           C
ATOM   2448  O   ALA A 320      19.849 -18.798 126.742  1.00 39.41           O
ATOM   2449  CB  ALA A 320      18.987 -21.767 125.630  1.00 35.65           C
ATOM   2450  N   PRO A 321      17.804 -18.776 125.782  1.00 42.45           N
ATOM   2451  CA  PRO A 321      17.204 -17.742 126.583  1.00 46.38           C
ATOM   2452  C   PRO A 321      17.265 -18.066 128.063  1.00 47.87           C
ATOM   2453  O   PRO A 321      16.795 -19.106 128.470  1.00 49.67           O
ATOM   2454  CB  PRO A 321      15.749 -17.799 126.123  1.00 46.58           C
ATOM   2455  CG  PRO A 321      15.881 -18.124 124.612  1.00 46.04           C
ATOM   2456  CD  PRO A 321      16.879 -19.223 124.724  1.00 44.82           C
ATOM   2457  N   GLU A 322      17.777 -17.162 128.882  1.00 50.19           N
ATOM   2458  CA  GLU A 322      17.865 -17.431 130.310  1.00 52.27           C
ATOM   2459  C   GLU A 322      16.692 -16.917 131.129  1.00 51.90           C
ATOM   2460  O   GLU A 322      16.549 -15.693 131.225  1.00 54.77           O
ATOM   2461  CB  GLU A 322      19.090 -16.730 130.864  1.00 52.21           C
ATOM   2462  CG  GLU A 322      20.352 -17.358 130.454  1.00 57.50           C
ATOM   2463  CD  GLU A 322      21.500 -16.692 131.176  1.00 61.01           C
ATOM   2464  OE1 GLU A 322      21.243 -16.009 132.204  1.00 61.14           O
ATOM   2465  OE2 GLU A 322      22.636 -16.856 130.674  1.00 62.83           O
ATOM   2466  N   GLU A 323      15.943 -17.835 131.749  1.00 50.74           N
ATOM   2467  CA  GLU A 323      14.979 -17.571 132.804  1.00 50.14           C
ATOM   2468  C   GLU A 323      15.524 -16.716 133.957  1.00 52.53           C
ATOM   2469  O   GLU A 323      16.696 -16.784 134.304  1.00 51.25           O
ATOM   2470  CB  GLU A 323      14.554 -18.895 133.417  1.00 49.86           C
ATOM   2471  CG  GLU A 323      13.959 -19.861 132.425  1.00 51.44           C
ATOM   2472  CD  GLU A 323      12.734 -19.306 131.730  1.00 51.16           C
ATOM   2473  OE1 GLU A 323      11.992 -18.506 132.358  1.00 52.59           O
ATOM   2474  OE2 GLU A 323      12.530 -19.690 130.565  1.00 49.60           O
ATOM   2475  N   ASP A 324      14.642 -15.919 134.554  1.00 56.66           N
ATOM   2476  CA  ASP A 324      14.935 -15.186 135.790  1.00 58.75           C
ATOM   2477  C   ASP A 324      15.259 -16.244 136.872  1.00 56.64           C
ATOM   2478  O   ASP A 324      14.905 -17.419 136.751  1.00 55.75           O
ATOM   2479  CB  ASP A 324      13.690 -14.403 136.290  1.00 62.28           C
ATOM   2480  CG  ASP A 324      13.249 -13.200 135.419  1.00 64.61           C
ATOM   2481  OD1 ASP A 324      14.040 -12.299 135.058  1.00 67.36           O
ATOM   2482  OD2 ASP A 324      12.021 -13.062 135.210  1.00 64.55           O
ATOM   2483  N   ILE A 325      15.842 -15.806 137.986  1.00 53.95           N
ATOM   2484  CA  ILE A 325      15.974 -16.652 139.171  1.00 49.69           C
ATOM   2485  C   ILE A 325      15.222 -16.032 140.343  1.00 48.85           C
ATOM   2486  O   ILE A 325      14.895 -14.864 140.309  1.00 43.96           O
ATOM   2487  CB  ILE A 325      17.447 -16.811 139.619  1.00 49.19           C
ATOM   2488  CG1 ILE A 325      17.889 -15.499 140.261  1.00 46.08           C
ATOM   2489  CG2 ILE A 325      18.344 -17.395 138.468  1.00 45.96           C
ATOM   2490  CD1 ILE A 325      19.162 -15.603 141.032  1.00 49.97           C
ATOM   2491  N   VAL A 326      14.943 -16.853 141.354  1.00 49.81           N
ATOM   2492  CA  VAL A 326      14.361 -16.450 142.625  1.00 53.34           C
ATOM   2493  C   VAL A 326      15.417 -16.527 143.727  1.00 52.61           C
ATOM   2494  O   VAL A 326      16.013 -17.572 143.925  1.00 53.22           O
ATOM   2495  CB  VAL A 326      13.150 -17.379 142.956  1.00 56.05           C
ATOM   2496  CG1 VAL A 326      12.568 -17.106 144.334  1.00 57.85           C
ATOM   2497  CG2 VAL A 326      12.067 -17.154 141.923  1.00 58.47           C
ATOM   2498  N   GLU A 327      15.671 -15.438 144.450  1.00 54.14           N
ATOM   2499  CA  GLU A 327      16.563 -15.509 145.609  1.00 53.97           C
ATOM   2500  C   GLU A 327      15.901 -16.190 146.777  1.00 50.87           C
ATOM   2501  O   GLU A 327      14.707 -16.080 146.986  1.00 53.73           O
ATOM   2502  CB  GLU A 327      17.165 -14.173 146.017  1.00 57.88           C
ATOM   2503  CG  GLU A 327      18.494 -13.989 145.273  1.00 62.47           C
ATOM   2504  CD  GLU A 327      19.326 -12.898 145.884  1.00 65.94           C
ATOM   2505  OE1 GLU A 327      18.767 -12.312 146.839  1.00 67.72           O
ATOM   2506  OE2 GLU A 327      20.478 -12.644 145.440  1.00 67.37           O
ATOM   2507  N   TYR A 328      16.663 -17.011 147.472  1.00 45.73           N
ATOM   2508  CA  TYR A 328      16.105 -17.843 148.495  1.00 43.45           C
ATOM   2509  C   TYR A 328      16.899 -17.476 149.723  1.00 45.67           C
ATOM   2510  O   TYR A 328      18.124 -17.387 149.665  1.00 45.68           O
ATOM   2511  CB  TYR A 328      16.335 -19.327 148.167  1.00 39.02           C
ATOM   2512  CG  TYR A 328      15.852 -20.237 149.257  1.00 34.97           C
ATOM   2513  CD1 TYR A 328      14.498 -20.574 149.337  1.00 35.57           C
ATOM   2514  CD2 TYR A 328      16.716 -20.692 150.253  1.00 31.25           C
ATOM   2515  CE1 TYR A 328      14.013 -21.345 150.362  1.00 29.65           C
ATOM   2516  CE2 TYR A 328      16.220 -21.436 151.253  1.00 30.12           C
ATOM   2517  CZ  TYR A 328      14.889 -21.782 151.275  1.00 31.74           C
ATOM   2518  OH  TYR A 328      14.405 -22.605 152.269  1.00 38.14           O
ATOM   2519  N   THR A 329      16.185 -17.324 150.836  1.00 47.52           N
ATOM   2520  CA  THR A 329      16.795 -16.832 152.048  1.00 46.82           C
ATOM   2521  C   THR A 329      16.557 -18.006 152.948  1.00 47.31           C
ATOM   2522  O   THR A 329      15.414 -18.394 153.155  1.00 48.68           O
ATOM   2523  CB  THR A 329      16.068 -15.578 152.545  1.00 47.60           C
ATOM   2524  OG1 THR A 329      16.276 -14.536 151.579  1.00 45.41           O
ATOM   2525  CG2 THR A 329      16.633 -15.191 153.899  1.00 47.63           C
ATOM   2526  N   PRO A 330      17.641 -18.683 153.337  1.00 47.26           N
ATOM   2527  CA  PRO A 330      17.406 -19.843 154.160  1.00 47.14           C
ATOM   2528  C   PRO A 330      16.781 -19.438 155.485  1.00 49.11           C
ATOM   2529  O   PRO A 330      17.013 -18.327 155.960  1.00 51.45           O
ATOM   2530  CB  PRO A 330      18.790 -20.469 154.315  1.00 46.04           C
ATOM   2531  CG  PRO A 330      19.754 -19.513 153.758  1.00 46.39           C
ATOM   2532  CD  PRO A 330      19.045 -18.494 152.950  1.00 46.51           C
ATOM   2533  N   GLY A 331      16.043 -20.360 156.086  1.00 49.85           N
ATOM   2534  CA  GLY A 331      15.381 -20.124 157.358  1.00 53.04           C
ATOM   2535  C   GLY A 331      16.089 -20.949 158.407  1.00 56.00           C
ATOM   2536  O   GLY A 331      17.316 -21.107 158.394  1.00 57.63           O
ATOM   2537  N   LYS A 332      15.328 -21.508 159.336  1.00 56.55           N
ATOM   2538  CA  LYS A 332      15.990 -22.200 160.436  1.00 55.42           C
ATOM   2539  C   LYS A 332      15.973 -23.666 160.050  1.00 53.03           C
ATOM   2540  O   LYS A 332      15.177 -24.067 159.220  1.00 53.18           O
ATOM   2541  CB  LYS A 332      15.237 -21.898 161.750  1.00 56.94           C
ATOM   2542  CG  LYS A 332      14.712 -20.441 161.855  1.00 56.24           C
ATOM   2543  CD  LYS A 332      15.777 -19.527 162.500  1.00 56.27           C
ATOM   2544  CE  LYS A 332      15.604 -18.048 162.144  1.00 55.66           C
ATOM   2545  NZ  LYS A 332      15.877 -17.119 163.271  1.00 53.15           N
ATOM   2546  N   ILE A 333      16.865 -24.459 160.619  1.00 52.40           N
ATOM   2547  CA  ILE A 333      16.909 -25.865 160.288  1.00 51.84           C
ATOM   2548  C   ILE A 333      15.833 -26.542 161.095  1.00 50.23           C
ATOM   2549  O   ILE A 333      15.832 -26.379 162.297  1.00 50.86           O
ATOM   2550  CB  ILE A 333      18.284 -26.465 160.660  1.00 51.84           C
ATOM   2551  CG1 ILE A 333      18.308 -27.982 160.438  1.00 50.81           C
ATOM   2552  CG2 ILE A 333      18.628 -26.053 162.060  1.00 52.30           C
ATOM   2553  CD1 ILE A 333      19.610 -28.662 160.766  1.00 51.48           C
ATOM   2554  N   PRO A 334      14.944 -27.314 160.461  1.00 49.29           N
ATOM   2555  CA  PRO A 334      13.842 -28.071 161.084  1.00 49.39           C
ATOM   2556  C   PRO A 334      14.196 -29.282 161.970  1.00 50.26           C
ATOM   2557  O   PRO A 334      15.325 -29.820 161.942  1.00 49.81           O
ATOM   2558  CB  PRO A 334      13.086 -28.627 159.874  1.00 48.76           C
ATOM   2559  CG  PRO A 334      14.182 -28.775 158.827  1.00 47.44           C
ATOM   2560  CD  PRO A 334      14.970 -27.493 159.006  1.00 47.91           C
ATOM   2561  N   GLU A 335      13.198 -29.735 162.729  1.00 50.83           N
ATOM   2562  CA  GLU A 335      13.288 -31.059 163.347  1.00 53.23           C
ATOM   2563  C   GLU A 335      12.901 -32.100 162.291  1.00 51.21           C
ATOM   2564  O   GLU A 335      11.742 -32.219 161.891  1.00 52.54           O
ATOM   2565  CB  GLU A 335      12.432 -31.186 164.624  1.00 56.88           C
ATOM   2566  CG  GLU A 335      13.144 -31.082 165.997  1.00 61.47           C
ATOM   2567  CD  GLU A 335      14.606 -31.557 166.037  1.00 65.04           C
ATOM   2568  OE1 GLU A 335      14.899 -32.795 166.049  1.00 66.58           O
ATOM   2569  OE2 GLU A 335      15.467 -30.642 166.077  1.00 64.98           O
ATOM   2570  N   PHE A 336      13.870 -32.836 161.771  1.00 48.67           N
ATOM   2571  CA  PHE A 336      13.515 -33.742 160.676  1.00 45.40           C
ATOM   2572  C   PHE A 336      12.773 -34.920 161.274  1.00 47.19           C
ATOM   2573  O   PHE A 336      13.075 -35.315 162.390  1.00 47.61           O
ATOM   2574  CB  PHE A 336      14.751 -34.172 159.866  1.00 37.37           C
ATOM   2575  CG  PHE A 336      15.354 -33.046 159.029  1.00 33.45           C
ATOM   2576  CD1 PHE A 336      14.776 -32.662 157.833  1.00 31.42           C
ATOM   2577  CD2 PHE A 336      16.541 -32.420 159.414  1.00 30.23           C
ATOM   2578  CE1 PHE A 336      15.366 -31.634 157.059  1.00 30.48           C
ATOM   2579  CE2 PHE A 336      17.097 -31.381 158.701  1.00 28.28           C
ATOM   2580  CZ  PHE A 336      16.531 -30.983 157.509  1.00 31.13           C
ATOM   2581  N   LYS A 337      11.780 -35.450 160.561  1.00 50.91           N
ATOM   2582  CA  LYS A 337      11.255 -36.790 160.836  1.00 51.71           C
ATOM   2583  C   LYS A 337      11.740 -37.803 159.801  1.00 51.94           C
ATOM   2584  O   LYS A 337      12.152 -37.485 158.696  1.00 53.90           O
ATOM   2585  CB  LYS A 337       9.728 -36.833 160.904  1.00 53.27           C
ATOM   2586  CG  LYS A 337       8.958 -35.682 160.280  1.00 54.82           C
ATOM   2587  CD  LYS A 337       7.529 -36.148 159.903  1.00 56.20           C
ATOM   2588  CE  LYS A 337       7.417 -37.137 158.697  1.00 56.15           C
ATOM   2589  NZ  LYS A 337       7.269 -36.558 157.323  1.00 53.01           N
ATOM   2590  N   ARG A 338      11.706 -39.060 160.183  1.00 53.74           N
ATOM   2591  CA  ARG A 338      12.156 -40.119 159.333  1.00 55.12           C
ATOM   2592  C   ARG A 338      11.177 -40.343 158.183  1.00 54.76           C
ATOM   2593  O   ARG A 338       9.955 -40.512 158.367  1.00 54.49           O
ATOM   2594  CB  ARG A 338      12.382 -41.382 160.179  1.00 59.71           C
ATOM   2595  CG  ARG A 338      13.029 -42.522 159.398  1.00 63.52           C
ATOM   2596  CD  ARG A 338      14.190 -43.178 160.119  1.00 67.40           C
ATOM   2597  NE  ARG A 338      15.303 -42.273 160.417  1.00 70.71           N
ATOM   2598  CZ  ARG A 338      16.062 -41.631 159.528  1.00 72.11           C
ATOM   2599  NH1 ARG A 338      15.836 -41.711 158.226  1.00 72.29           N
ATOM   2600  NH2 ARG A 338      17.062 -40.865 159.949  1.00 73.67           N
ATOM   2601  N   VAL A 339      11.767 -40.299 156.991  1.00 52.32           N
ATOM   2602  CA  VAL A 339      11.196 -40.742 155.733  1.00 50.32           C
ATOM   2603  C   VAL A 339      11.883 -42.092 155.499  1.00 51.76           C
ATOM   2604  O   VAL A 339      13.094 -42.186 155.543  1.00 51.23           O
ATOM   2605  CB  VAL A 339      11.528 -39.670 154.662  1.00 49.30           C
ATOM   2606  CG1 VAL A 339      10.902 -39.982 153.308  1.00 49.91           C
ATOM   2607  CG2 VAL A 339      10.978 -38.308 155.079  1.00 49.73           C
ATOM   2608  N   GLU A 340      11.177 -43.202 155.338  1.00 56.23           N
ATOM   2609  CA  GLU A 340      11.939 -44.466 155.262  1.00 58.64           C
ATOM   2610  C   GLU A 340      12.304 -44.863 153.823  1.00 58.17           C
ATOM   2611  O   GLU A 340      11.472 -44.808 152.901  1.00 56.71           O
ATOM   2612  CB  GLU A 340      11.241 -45.651 155.957  1.00 62.51           C
ATOM   2613  CG  GLU A 340      10.521 -45.332 157.275  1.00 66.80           C
ATOM   2614  CD  GLU A 340      11.334 -45.725 158.505  1.00 69.89           C
ATOM   2615  OE1 GLU A 340      12.579 -45.565 158.458  1.00 70.18           O
ATOM   2616  OE2 GLU A 340      10.726 -46.199 159.505  1.00 70.72           O
ATOM   2617  N   PHE A 341      13.575 -45.235 153.662  1.00 56.14           N
ATOM   2618  CA  PHE A 341      14.117 -45.803 152.443  1.00 55.06           C
ATOM   2619  C   PHE A 341      14.520 -47.187 152.885  1.00 54.57           C
ATOM   2620  O   PHE A 341      15.081 -47.333 153.969  1.00 55.25           O
ATOM   2621  CB  PHE A 341      15.387 -45.060 152.030  1.00 54.88           C
ATOM   2622  CG  PHE A 341      15.119 -43.824 151.261  1.00 56.10           C
ATOM   2623  CD1 PHE A 341      14.178 -42.906 151.708  1.00 57.71           C
ATOM   2624  CD2 PHE A 341      15.768 -43.584 150.072  1.00 55.32           C
ATOM   2625  CE1 PHE A 341      13.902 -41.765 150.965  1.00 56.75           C
ATOM   2626  CE2 PHE A 341      15.517 -42.458 149.354  1.00 53.11           C
ATOM   2627  CZ  PHE A 341      14.600 -41.545 149.803  1.00 54.89           C
ATOM   2628  N   GLU A 342      14.317 -48.167 152.021  1.00 53.13           N
ATOM   2629  CA  GLU A 342      14.561 -49.564 152.344  1.00 55.78           C
ATOM   2630  C   GLU A 342      16.036 -49.941 152.462  1.00 56.69           C
ATOM   2631  O   GLU A 342      16.875 -49.434 151.699  1.00 55.66           O
ATOM   2632  CB  GLU A 342      13.838 -50.422 151.303  1.00 57.98           C
ATOM   2633  CG  GLU A 342      12.549 -49.721 150.837  1.00 60.26           C
ATOM   2634  CD  GLU A 342      11.653 -50.637 150.024  1.00 62.95           C
ATOM   2635  OE1 GLU A 342      10.451 -50.311 149.842  1.00 62.41           O
ATOM   2636  OE2 GLU A 342      12.167 -51.696 149.582  1.00 64.37           O
ATOM   2637  N   GLU A 343      16.333 -50.803 153.441  1.00 57.57           N
ATOM   2638  CA  GLU A 343      17.654 -51.401 153.573  1.00 58.87           C
ATOM   2639  C   GLU A 343      17.857 -52.293 152.360  1.00 57.33           C
ATOM   2640  O   GLU A 343      17.000 -53.076 151.970  1.00 54.60           O
ATOM   2641  CB  GLU A 343      17.843 -52.224 154.855  1.00 63.76           C
ATOM   2642  CG  GLU A 343      17.840 -51.416 156.167  1.00 70.70           C
ATOM   2643  CD  GLU A 343      19.222 -50.947 156.663  1.00 74.07           C
ATOM   2644  OE1 GLU A 343      20.256 -51.011 155.943  1.00 75.92           O
ATOM   2645  OE2 GLU A 343      19.268 -50.481 157.825  1.00 75.60           O
ATOM   2646  N   VAL A 344      19.027 -52.138 151.765  1.00 56.76           N
ATOM   2647  CA  VAL A 344      19.444 -52.901 150.614  1.00 55.77           C
ATOM   2648  C   VAL A 344      20.875 -53.348 150.943  1.00 53.71           C
ATOM   2649  O   VAL A 344      21.487 -52.904 151.907  1.00 52.35           O
ATOM   2650  CB  VAL A 344      19.473 -51.954 149.401  1.00 56.26           C
ATOM   2651  CG1 VAL A 344      18.078 -51.446 149.054  1.00 54.13           C
ATOM   2652  CG2 VAL A 344      20.414 -50.789 149.704  1.00 56.16           C
ATOM   2653  N   ASN A 345      21.428 -54.250 150.153  1.00 52.48           N
ATOM   2654  CA  ASN A 345      22.844 -54.513 150.274  1.00 51.95           C
ATOM   2655  C   ASN A 345      23.444 -54.436 148.867  1.00 51.82           C
ATOM   2656  O   ASN A 345      23.219 -55.320 148.060  1.00 48.07           O
ATOM   2657  CB  ASN A 345      23.058 -55.856 150.970  1.00 52.65           C
ATOM   2658  CG  ASN A 345      24.452 -56.387 150.785  1.00 52.20           C
ATOM   2659  OD1 ASN A 345      24.759 -57.506 151.170  1.00 55.07           O
ATOM   2660  ND2 ASN A 345      25.315 -55.580 150.209  1.00 52.46           N
ATOM   2661  N   ALA A 346      24.171 -53.362 148.553  1.00 53.58           N
ATOM   2662  CA  ALA A 346      24.690 -53.184 147.201  1.00 56.59           C
ATOM   2663  C   ALA A 346      25.739 -54.245 146.890  1.00 60.10           C
ATOM   2664  O   ALA A 346      25.954 -54.590 145.722  1.00 61.38           O
ATOM   2665  CB  ALA A 346      25.215 -51.799 146.971  1.00 53.89           C
ATOM   2666  N   ARG A 347      26.368 -54.772 147.935  1.00 62.99           N
ATOM   2667  CA  ARG A 347      27.196 -55.972 147.828  1.00 67.16           C
ATOM   2668  C   ARG A 347      26.472 -57.036 146.996  1.00 68.48           C
ATOM   2669  O   ARG A 347      26.861 -57.344 145.864  1.00 68.17           O
ATOM   2670  CB  ARG A 347      27.440 -56.534 149.240  1.00 69.49           C
ATOM   2671  CG  ARG A 347      28.749 -57.286 149.460  1.00 72.20           C
ATOM   2672  CD  ARG A 347      29.751 -56.330 150.060  1.00 72.83           C
ATOM   2673  NE  ARG A 347      31.127 -56.512 149.609  1.00 74.88           N
ATOM   2674  CZ  ARG A 347      31.514 -56.662 148.341  1.00 76.69           C
ATOM   2675  NH1 ARG A 347      30.614 -56.735 147.357  1.00 77.27           N
ATOM   2676  NH2 ARG A 347      32.814 -56.750 148.053  1.00 75.82           N
ATOM   2677  N   GLU A 348      25.398 -57.569 147.580  1.00 69.81           N
ATOM   2678  CA  GLU A 348      24.685 -58.715 147.035  1.00 72.45           C
ATOM   2679  C   GLU A 348      24.024 -58.397 145.696  1.00 70.81           C
ATOM   2680  O   GLU A 348      23.929 -59.243 144.810  1.00 68.60           O
ATOM   2681  CB  GLU A 348      23.671 -59.272 148.047  1.00 73.47           C
ATOM   2682  CG  GLU A 348      22.433 -58.409 148.320  1.00 76.15           C
ATOM   2683  CD  GLU A 348      21.304 -59.160 149.043  1.00 76.95           C
ATOM   2684  OE1 GLU A 348      20.586 -59.944 148.372  1.00 78.02           O
ATOM   2685  OE2 GLU A 348      21.116 -58.952 150.271  1.00 77.97           O
ATOM   2686  N   VAL A 349      23.584 -57.155 145.553  1.00 69.85           N
ATOM   2687  CA  VAL A 349      22.847 -56.744 144.366  1.00 69.53           C
ATOM   2688  C   VAL A 349      23.691 -56.984 143.095  1.00 70.72           C
ATOM   2689  O   VAL A 349      23.293 -57.715 142.177  1.00 69.71           O
ATOM   2690  CB  VAL A 349      22.275 -55.298 144.579  1.00 68.12           C
ATOM   2691  CG1 VAL A 349      21.870 -54.601 143.259  1.00 66.07           C
ATOM   2692  CG2 VAL A 349      21.156 -55.293 145.664  1.00 64.13           C
ATOM   2693  N   PHE A 350      24.894 -56.422 143.086  1.00 72.40           N
ATOM   2694  CA  PHE A 350      25.769 -56.498 141.927  1.00 75.55           C
ATOM   2695  C   PHE A 350      26.452 -57.832 141.635  1.00 78.23           C
ATOM   2696  O   PHE A 350      27.285 -57.919 140.724  1.00 77.87           O
ATOM   2697  CB  PHE A 350      26.827 -55.405 142.037  1.00 74.05           C
ATOM   2698  CG  PHE A 350      26.389 -54.120 141.436  1.00 73.15           C
ATOM   2699  CD1 PHE A 350      26.800 -53.772 140.168  1.00 72.09           C
ATOM   2700  CD2 PHE A 350      25.527 -53.282 142.124  1.00 73.17           C
ATOM   2701  CE1 PHE A 350      26.391 -52.585 139.594  1.00 72.48           C
ATOM   2702  CE2 PHE A 350      25.101 -52.096 141.542  1.00 73.17           C
ATOM   2703  CZ  PHE A 350      25.537 -51.744 140.272  1.00 72.60           C
ATOM   2704  N   GLU A 351      26.095 -58.862 142.396  1.00 82.67           N
ATOM   2705  CA  GLU A 351      26.829 -60.127 142.352  1.00 85.65           C
ATOM   2706  C   GLU A 351      26.244 -61.215 141.464  1.00 86.09           C
ATOM   2707  O   GLU A 351      26.881 -62.245 141.306  1.00 86.84           O
ATOM   2708  CB  GLU A 351      27.194 -60.646 143.748  1.00 87.52           C
ATOM   2709  CG  GLU A 351      28.689 -60.550 144.054  1.00 90.28           C
ATOM   2710  CD  GLU A 351      29.393 -59.457 143.244  1.00 92.10           C
ATOM   2711  OE1 GLU A 351      29.436 -58.294 143.715  1.00 92.33           O
ATOM   2712  OE2 GLU A 351      29.913 -59.756 142.137  1.00 93.57           O
ATOM   2713  N   GLN A 352      25.078 -60.985 140.863  1.00 87.19           N
ATOM   2714  CA  GLN A 352      24.671 -61.736 139.659  1.00 87.14           C
ATOM   2715  C   GLN A 352      25.507 -61.400 138.423  1.00 86.12           C
ATOM   2716  O   GLN A 352      25.352 -62.065 137.402  1.00 85.70           O
ATOM   2717  CB  GLN A 352      23.207 -61.459 139.276  1.00 88.32           C
ATOM   2718  CG  GLN A 352      22.159 -62.468 139.733  1.00 89.59           C
ATOM   2719  CD  GLN A 352      21.557 -62.088 141.079  1.00 90.76           C
ATOM   2720  OE1 GLN A 352      21.907 -62.648 142.121  1.00 90.56           O
ATOM   2721  NE2 GLN A 352      20.659 -61.110 141.062  1.00 91.06           N
ATOM   2722  N   TYR A 353      26.349 -60.367 138.492  1.00 86.25           N
ATOM   2723  CA  TYR A 353      27.075 -59.860 137.319  1.00 86.13           C
ATOM   2724  C   TYR A 353      28.618 -59.789 137.376  1.00 86.81           C
ATOM   2725  O   TYR A 353      29.243 -60.250 136.424  1.00 87.94           O
ATOM   2726  CB  TYR A 353      26.416 -58.591 136.756  1.00 84.63           C
ATOM   2727  CG  TYR A 353      24.919 -58.576 136.973  1.00 84.51           C
ATOM   2728  CD1 TYR A 353      24.083 -59.467 136.314  1.00 84.84           C
ATOM   2729  CD2 TYR A 353      24.336 -57.697 137.879  1.00 85.04           C
ATOM   2730  CE1 TYR A 353      22.705 -59.473 136.537  1.00 84.44           C
ATOM   2731  CE2 TYR A 353      22.967 -57.697 138.112  1.00 84.41           C
ATOM   2732  CZ  TYR A 353      22.147 -58.587 137.442  1.00 84.42           C
ATOM   2733  OH  TYR A 353      20.783 -58.583 137.689  1.00 84.17           O
ATOM   2734  N   ASP A 354      29.243 -59.211 138.409  1.00 87.35           N
ATOM   2735  CA  ASP A 354      30.724 -59.183 138.551  1.00 87.39           C
ATOM   2736  C   ASP A 354      31.190 -58.546 139.875  1.00 87.14           C
ATOM   2737  O   ASP A 354      31.478 -57.343 139.970  1.00 84.56           O
ATOM   2738  CB  ASP A 354      31.421 -58.501 137.342  1.00 88.00           C
ATOM   2739  CG  ASP A 354      32.832 -59.070 136.999  1.00 86.73           C
ATOM   2740  OD1 ASP A 354      32.987 -59.783 135.983  1.00 85.11           O
ATOM   2741  OD2 ASP A 354      33.834 -58.763 137.681  1.00 86.99           O
ATOM   2742  N   GLY A 355      36.371 -59.013 143.382  1.00 66.92           N
ATOM   2743  CA  GLY A 355      36.482 -57.751 144.106  1.00 65.97           C
ATOM   2744  C   GLY A 355      37.303 -56.715 143.357  1.00 63.69           C
ATOM   2745  O   GLY A 355      38.231 -57.056 142.611  1.00 63.35           O
ATOM   2746  N   THR A 356      36.981 -55.440 143.593  1.00 61.31           N
ATOM   2747  CA  THR A 356      37.454 -54.378 142.697  1.00 56.46           C
ATOM   2748  C   THR A 356      38.924 -54.046 142.882  1.00 49.60           C
ATOM   2749  O   THR A 356      39.599 -54.634 143.710  1.00 50.39           O
ATOM   2750  CB  THR A 356      36.526 -53.158 142.717  1.00 56.71           C
ATOM   2751  OG1 THR A 356      35.238 -53.593 142.273  1.00 60.61           O
ATOM   2752  CG2 THR A 356      36.986 -52.133 141.712  1.00 56.97           C
ATOM   2753  N   ASP A 357      39.393 -53.105 142.084  1.00 45.59           N
ATOM   2754  CA  ASP A 357      40.718 -52.528 142.131  1.00 41.85           C
ATOM   2755  C   ASP A 357      40.840 -51.265 142.999  1.00 39.69           C
ATOM   2756  O   ASP A 357      41.490 -50.276 142.658  1.00 36.55           O
ATOM   2757  CB  ASP A 357      41.004 -52.141 140.682  1.00 45.43           C
ATOM   2758  CG  ASP A 357      42.411 -52.411 140.313  1.00 45.86           C
ATOM   2759  OD1 ASP A 357      43.048 -53.055 141.160  1.00 47.22           O
ATOM   2760  OD2 ASP A 357      42.852 -51.977 139.236  1.00 50.09           O
ATOM   2761  N   THR A 358      40.194 -51.219 144.146  1.00 39.54           N
ATOM   2762  CA  THR A 358      40.347 -50.002 144.954  1.00 37.93           C
ATOM   2763  C   THR A 358      41.351 -50.421 146.025  1.00 38.06           C
ATOM   2764  O   THR A 358      41.591 -51.623 146.235  1.00 39.48           O
ATOM   2765  CB  THR A 358      38.952 -49.628 145.550  1.00 36.49           C
ATOM   2766  OG1 THR A 358      38.287 -50.835 145.935  1.00 35.72           O
ATOM   2767  CG2 THR A 358      38.054 -48.954 144.508  1.00 35.46           C
ATOM   2768  N   VAL A 359      41.933 -49.458 146.725  1.00 37.87           N
ATOM   2769  CA  VAL A 359      42.771 -49.762 147.886  1.00 33.61           C
ATOM   2770  C   VAL A 359      42.011 -50.642 148.885  1.00 38.40           C
ATOM   2771  O   VAL A 359      42.453 -51.746 149.206  1.00 43.08           O
ATOM   2772  CB  VAL A 359      43.286 -48.487 148.571  1.00 30.43           C
ATOM   2773  CG1 VAL A 359      44.207 -48.863 149.701  1.00 31.78           C
ATOM   2774  CG2 VAL A 359      44.027 -47.570 147.553  1.00 25.57           C
ATOM   2775  N   VAL A 360      40.877 -50.193 149.412  1.00 37.75           N
ATOM   2776  CA  VAL A 360      40.050 -51.019 150.279  1.00 37.61           C
ATOM   2777  C   VAL A 360      38.813 -51.347 149.405  1.00 39.74           C
ATOM   2778  O   VAL A 360      38.274 -50.466 148.727  1.00 38.13           O
ATOM   2779  CB  VAL A 360      39.727 -50.207 151.574  1.00 37.29           C
ATOM   2780  CG1 VAL A 360      38.577 -50.742 152.411  1.00 38.11           C
ATOM   2781  CG2 VAL A 360      40.932 -50.157 152.481  1.00 36.55           C
ATOM   2782  N   PRO A 361      38.383 -52.620 149.361  1.00 41.91           N
ATOM   2783  CA  PRO A 361      37.204 -53.080 148.590  1.00 43.35           C
ATOM   2784  C   PRO A 361      35.931 -52.243 148.812  1.00 44.48           C
ATOM   2785  O   PRO A 361      35.731 -51.664 149.888  1.00 45.00           O
ATOM   2786  CB  PRO A 361      36.969 -54.518 149.065  1.00 42.96           C
ATOM   2787  CG  PRO A 361      38.040 -54.830 150.080  1.00 44.60           C
ATOM   2788  CD  PRO A 361      39.064 -53.712 150.076  1.00 43.66           C
ATOM   2789  N   PRO A 362      35.110 -52.090 147.759  1.00 44.07           N
ATOM   2790  CA  PRO A 362      33.839 -51.385 147.958  1.00 42.99           C
ATOM   2791  C   PRO A 362      32.942 -52.023 149.023  1.00 39.22           C
ATOM   2792  O   PRO A 362      32.952 -53.244 149.266  1.00 40.36           O
ATOM   2793  CB  PRO A 362      33.118 -51.462 146.594  1.00 43.66           C
ATOM   2794  CG  PRO A 362      34.146 -51.874 145.623  1.00 45.85           C
ATOM   2795  CD  PRO A 362      35.287 -52.569 146.378  1.00 44.68           C
ATOM   2796  N   GLY A 363      32.162 -51.140 149.634  1.00 36.40           N
ATOM   2797  CA  GLY A 363      31.149 -51.534 150.569  1.00 35.33           C
ATOM   2798  C   GLY A 363      31.191 -50.651 151.775  1.00 35.74           C
ATOM   2799  O   GLY A 363      30.254 -50.684 152.538  1.00 37.46           O
ATOM   2800  N   PHE A 364      32.276 -49.912 151.986  1.00 37.54           N
ATOM   2801  CA  PHE A 364      32.407 -49.093 153.175  1.00 39.15           C
ATOM   2802  C   PHE A 364      32.412 -47.615 152.813  1.00 40.67           C
ATOM   2803  O   PHE A 364      33.400 -46.932 153.018  1.00 46.28           O
ATOM   2804  CB  PHE A 364      33.738 -49.314 153.937  1.00 38.77           C
ATOM   2805  CG  PHE A 364      33.982 -50.717 154.431  1.00 37.67           C
ATOM   2806  CD1 PHE A 364      33.139 -51.306 155.351  1.00 35.82           C
ATOM   2807  CD2 PHE A 364      35.088 -51.423 153.980  1.00 38.34           C
ATOM   2808  CE1 PHE A 364      33.344 -52.607 155.780  1.00 33.77           C
ATOM   2809  CE2 PHE A 364      35.295 -52.701 154.411  1.00 40.53           C
ATOM   2810  CZ  PHE A 364      34.413 -53.290 155.330  1.00 37.31           C
ATOM   2811  N   GLY A 365      31.368 -47.035 152.281  1.00 41.53           N
ATOM   2812  CA  GLY A 365      31.602 -45.634 151.932  1.00 40.73           C
ATOM   2813  C   GLY A 365      32.494 -45.282 150.737  1.00 40.07           C
ATOM   2814  O   GLY A 365      32.306 -45.785 149.627  1.00 38.63           O
ATOM   2815  N   ALA A 366      33.419 -44.347 150.950  1.00 36.59           N
ATOM   2816  CA  ALA A 366      34.240 -43.792 149.884  1.00 32.34           C
ATOM   2817  C   ALA A 366      35.256 -44.810 149.343  1.00 30.53           C
ATOM   2818  O   ALA A 366      35.815 -45.604 150.072  1.00 36.36           O
ATOM   2819  CB  ALA A 366      34.867 -42.421 150.318  1.00 25.52           C
ATOM   2820  N   ALA A 367      35.474 -44.810 148.038  1.00 29.02           N
ATOM   2821  CA  ALA A 367      36.398 -45.689 147.339  1.00 27.10           C
ATOM   2822  C   ALA A 367      37.659 -44.886 147.100  1.00 27.33           C
ATOM   2823  O   ALA A 367      37.561 -43.684 146.741  1.00 25.27           O
ATOM   2824  CB  ALA A 367      35.794 -46.014 145.952  1.00 26.14           C
ATOM   2825  N   VAL A 368      38.807 -45.560 147.244  1.00 25.31           N
ATOM   2826  CA  VAL A 368      40.119 -44.954 146.972  1.00 24.96           C
ATOM   2827  C   VAL A 368      40.777 -45.655 145.805  1.00 27.36           C
ATOM   2828  O   VAL A 368      40.854 -46.895 145.777  1.00 27.77           O
ATOM   2829  CB  VAL A 368      41.026 -44.961 148.230  1.00 26.44           C
ATOM   2830  CG1 VAL A 368      42.421 -44.224 147.960  1.00 25.04           C
ATOM   2831  CG2 VAL A 368      40.286 -44.263 149.368  1.00 19.01           C
ATOM   2832  N   MET A 369      41.215 -44.860 144.831  1.00 29.15           N
ATOM   2833  CA  MET A 369      41.971 -45.360 143.678  1.00 29.17           C
ATOM   2834  C   MET A 369      43.423 -44.948 143.792  1.00 29.96           C
ATOM   2835  O   MET A 369      43.741 -43.811 144.145  1.00 28.57           O
ATOM   2836  CB  MET A 369      41.520 -44.830 142.334  1.00 32.37           C
ATOM   2837  CG  MET A 369      40.013 -44.734 142.185  1.00 40.71           C
ATOM   2838  SD  MET A 369      39.420 -46.403 142.201  1.00 44.41           S
ATOM   2839  CE  MET A 369      39.952 -47.157 140.683  1.00 43.97           C
ATOM   2840  N   ARG A 370      44.258 -45.908 143.425  1.00 30.62           N
ATOM   2841  CA  ARG A 370      45.723 -45.821 143.408  1.00 32.12           C
ATOM   2842  C   ARG A 370      46.194 -45.265 142.071  1.00 32.22           C
ATOM   2843  O   ARG A 370      45.756 -45.656 141.000  1.00 32.81           O
ATOM   2844  CB  ARG A 370      46.270 -47.224 143.678  1.00 31.99           C
ATOM   2845  CG  ARG A 370      47.577 -47.253 144.442  1.00 33.97           C
ATOM   2846  CD  ARG A 370      47.903 -48.659 144.729  1.00 35.04           C
ATOM   2847  NE  ARG A 370      47.629 -49.130 146.090  1.00 39.36           N
ATOM   2848  CZ  ARG A 370      46.782 -50.113 146.386  1.00 40.16           C
ATOM   2849  NH1 ARG A 370      46.106 -50.759 145.445  1.00 41.13           N
ATOM   2850  NH2 ARG A 370      46.617 -50.454 147.653  1.00 43.20           N
ATOM   2851  N   ILE A 371      46.967 -44.200 142.110  1.00 34.22           N
ATOM   2852  CA  ILE A 371      47.703 -43.786 140.935  1.00 35.00           C
ATOM   2853  C   ILE A 371      49.129 -44.370 140.958  1.00 37.11           C
ATOM   2854  O   ILE A 371      49.518 -45.029 140.020  1.00 38.94           O
ATOM   2855  CB  ILE A 371      47.713 -42.281 140.887  1.00 36.43           C
ATOM   2856  CG1 ILE A 371      46.318 -41.820 140.471  1.00 37.43           C
ATOM   2857  CG2 ILE A 371      48.677 -41.836 139.851  1.00 38.96           C
ATOM   2858  CD1 ILE A 371      46.392 -40.458 139.978  1.00 38.30           C
ATOM   2859  N   LYS A 372      49.826 -44.238 142.081  1.00 38.67           N
ATOM   2860  CA  LYS A 372      51.247 -44.483 142.316  1.00 40.04           C
ATOM   2861  C   LYS A 372      51.243 -45.178 143.653  1.00 38.06           C
ATOM   2862  O   LYS A 372      50.259 -45.168 144.367  1.00 38.74           O
ATOM   2863  CB  LYS A 372      51.974 -43.180 142.632  1.00 40.54           C
ATOM   2864  CG  LYS A 372      52.526 -42.426 141.492  1.00 47.76           C
ATOM   2865  CD  LYS A 372      53.455 -41.322 142.034  1.00 52.10           C
ATOM   2866  CE  LYS A 372      54.714 -41.139 141.122  1.00 54.70           C
ATOM   2867  NZ  LYS A 372      55.792 -40.246 141.669  1.00 51.77           N
ATOM   2868  N   ARG A 373      52.376 -45.708 144.069  1.00 39.34           N
ATOM   2869  CA  ARG A 373      52.400 -46.353 145.386  1.00 41.00           C
ATOM   2870  C   ARG A 373      51.906 -45.410 146.501  1.00 37.55           C
ATOM   2871  O   ARG A 373      51.253 -45.897 147.419  1.00 34.12           O
ATOM   2872  CB  ARG A 373      53.793 -46.961 145.645  1.00 42.27           C
ATOM   2873  CG  ARG A 373      54.310 -46.808 147.029  1.00 45.23           C
ATOM   2874  CD  ARG A 373      55.463 -47.745 147.327  1.00 48.94           C
ATOM   2875  NE  ARG A 373      56.326 -48.038 146.192  1.00 49.01           N
ATOM   2876  CZ  ARG A 373      56.833 -49.262 145.996  1.00 54.43           C
ATOM   2877  NH1 ARG A 373      56.527 -50.235 146.879  1.00 50.28           N
ATOM   2878  NH2 ARG A 373      57.604 -49.527 144.913  1.00 53.57           N
ATOM   2879  N   ASP A 374      52.202 -44.106 146.391  1.00 34.41           N
ATOM   2880  CA  ASP A 374      51.943 -43.096 147.417  1.00 35.35           C
ATOM   2881  C   ASP A 374      51.058 -41.931 146.937  1.00 33.59           C
ATOM   2882  O   ASP A 374      51.004 -40.863 147.559  1.00 35.41           O
ATOM   2883  CB  ASP A 374      53.254 -42.517 148.005  1.00 38.08           C
ATOM   2884  CG  ASP A 374      54.163 -41.992 146.925  1.00 42.75           C
ATOM   2885  OD1 ASP A 374      53.792 -42.174 145.749  1.00 42.98           O
ATOM   2886  OD2 ASP A 374      55.252 -41.445 147.196  1.00 47.24           O
ATOM   2887  N   GLY A 375      50.361 -42.128 145.835  1.00 29.84           N
ATOM   2888  CA  GLY A 375      49.449 -41.105 145.317  1.00 30.13           C
ATOM   2889  C   GLY A 375      48.133 -41.761 144.982  1.00 29.48           C
ATOM   2890  O   GLY A 375      48.133 -42.894 144.511  1.00 26.89           O
ATOM   2891  N   GLY A 376      47.024 -41.077 145.272  1.00 29.99           N
ATOM   2892  CA  GLY A 376      45.683 -41.587 145.039  1.00 26.29           C
ATOM   2893  C   GLY A 376      44.640 -40.484 145.063  1.00 28.25           C
ATOM   2894  O   GLY A 376      45.007 -39.305 145.302  1.00 27.42           O
ATOM   2895  N   TYR A 377      43.385 -40.888 144.813  1.00 24.83           N
ATOM   2896  CA  TYR A 377      42.210 -40.033 144.969  1.00 25.15           C
ATOM   2897  C   TYR A 377      41.058 -40.843 145.514  1.00 24.75           C
ATOM   2898  O   TYR A 377      40.952 -42.072 145.316  1.00 25.15           O
ATOM   2899  CB  TYR A 377      41.760 -39.410 143.653  1.00 27.62           C
ATOM   2900  CG  TYR A 377      41.569 -40.339 142.460  1.00 26.39           C
ATOM   2901  CD1 TYR A 377      42.651 -40.978 141.863  1.00 27.35           C
ATOM   2902  CD2 TYR A 377      40.292 -40.602 141.959  1.00 23.50           C
ATOM   2903  CE1 TYR A 377      42.449 -41.865 140.785  1.00 30.44           C
ATOM   2904  CE2 TYR A 377      40.084 -41.421 140.861  1.00 25.82           C
ATOM   2905  CZ  TYR A 377      41.156 -42.070 140.259  1.00 30.97           C
ATOM   2906  OH  TYR A 377      40.899 -42.933 139.161  1.00 31.64           O
ATOM   2907  N   SER A 378      40.143 -40.140 146.162  1.00 23.28           N
ATOM   2908  CA  SER A 378      38.950 -40.855 146.623  1.00 23.08           C
ATOM   2909  C   SER A 378      37.781 -40.338 145.828  1.00 21.75           C
ATOM   2910  O   SER A 378      37.856 -39.214 145.280  1.00 24.33           O
ATOM   2911  CB  SER A 378      38.741 -40.605 148.134  1.00 24.70           C
ATOM   2912  OG  SER A 378      38.599 -39.227 148.421  1.00 24.44           O
ATOM   2913  N   LEU A 379      36.689 -41.096 145.857  1.00 19.03           N
ATOM   2914  CA  LEU A 379      35.467 -40.692 145.216  1.00 21.10           C
ATOM   2915  C   LEU A 379      34.277 -41.247 146.006  1.00 24.48           C
ATOM   2916  O   LEU A 379      34.341 -42.375 146.464  1.00 21.07           O
ATOM   2917  CB  LEU A 379      35.390 -41.307 143.835  1.00 26.11           C
ATOM   2918  CG  LEU A 379      36.162 -40.714 142.656  1.00 32.65           C
ATOM   2919  CD1 LEU A 379      35.966 -41.657 141.463  1.00 31.90           C
ATOM   2920  CD2 LEU A 379      35.705 -39.285 142.327  1.00 30.94           C
ATOM   2921  N   VAL A 380      33.188 -40.479 146.130  1.00 20.80           N
ATOM   2922  CA  VAL A 380      32.005 -40.940 146.806  1.00 23.25           C
ATOM   2923  C   VAL A 380      30.846 -40.197 146.215  1.00 21.40           C
ATOM   2924  O   VAL A 380      31.064 -39.074 145.823  1.00 22.99           O
ATOM   2925  CB  VAL A 380      31.790 -40.403 148.252  1.00 26.70           C
ATOM   2926  CG1 VAL A 380      31.827 -41.556 149.322  1.00 30.34           C
ATOM   2927  CG2 VAL A 380      32.398 -39.096 148.562  1.00 21.26           C
ATOM   2928  N   THR A 381      29.651 -40.787 146.232  1.00 22.78           N
ATOM   2929  CA  THR A 381      28.395 -40.146 145.807  1.00 22.82           C
ATOM   2930  C   THR A 381      27.457 -40.187 146.974  1.00 22.72           C
ATOM   2931  O   THR A 381      27.431 -41.194 147.697  1.00 22.16           O
ATOM   2932  CB  THR A 381      27.781 -40.788 144.546  1.00 25.27           C
ATOM   2933  OG1 THR A 381      27.608 -42.207 144.712  1.00 26.08           O
ATOM   2934  CG2 THR A 381      28.805 -40.638 143.372  1.00 26.89           C
ATOM   2935  N   HIS A 382      26.705 -39.102 147.167  1.00 22.17           N
ATOM   2936  CA  HIS A 382      25.765 -39.056 148.254  1.00 21.94           C
ATOM   2937  C   HIS A 382      24.570 -38.126 147.974  1.00 26.46           C
ATOM   2938  O   HIS A 382      24.676 -37.145 147.265  1.00 28.69           O
ATOM   2939  CB  HIS A 382      26.571 -38.572 149.451  1.00 23.02           C
ATOM   2940  CG  HIS A 382      25.844 -38.636 150.765  1.00 23.76           C
ATOM   2941  ND1 HIS A 382      25.266 -39.785 151.273  1.00 23.31           N
ATOM   2942  CD2 HIS A 382      25.572 -37.651 151.653  1.00 22.93           C
ATOM   2943  CE1 HIS A 382      24.723 -39.520 152.444  1.00 21.41           C
ATOM   2944  NE2 HIS A 382      24.851 -38.218 152.668  1.00 22.11           N
ATOM   2945  N   SER A 383      23.439 -38.380 148.617  1.00 24.44           N
ATOM   2946  CA  SER A 383      22.332 -37.502 148.490  1.00 26.18           C
ATOM   2947  C   SER A 383      21.473 -37.780 149.740  1.00 25.29           C
ATOM   2948  O   SER A 383      21.665 -38.769 150.397  1.00 25.59           O
ATOM   2949  CB  SER A 383      21.561 -37.908 147.229  1.00 28.17           C
ATOM   2950  OG  SER A 383      21.233 -39.293 147.352  1.00 28.82           O
ATOM   2951  N   ARG A 384      20.541 -36.895 150.070  1.00 26.09           N
ATOM   2952  CA  ARG A 384      19.654 -37.002 151.230  1.00 26.49           C
ATOM   2953  C   ARG A 384      18.309 -36.442 150.767  1.00 28.40           C
ATOM   2954  O   ARG A 384      17.859 -35.412 151.266  1.00 27.86           O
ATOM   2955  CB  ARG A 384      20.133 -36.142 152.402  1.00 25.18           C
ATOM   2956  CG  ARG A 384      21.419 -36.572 153.129  1.00 21.27           C
ATOM   2957  CD  ARG A 384      21.352 -38.074 153.518  1.00 20.89           C
ATOM   2958  NE  ARG A 384      20.294 -38.409 154.477  1.00 19.38           N
ATOM   2959  CZ  ARG A 384      20.435 -38.453 155.803  1.00 25.13           C
ATOM   2960  NH1 ARG A 384      21.584 -38.165 156.407  1.00 28.16           N
ATOM   2961  NH2 ARG A 384      19.402 -38.729 156.589  1.00 26.63           N
ATOM   2962  N   ALA A 385      17.668 -37.098 149.803  1.00 29.49           N
ATOM   2963  CA  ALA A 385      16.299 -36.722 149.448  1.00 31.29           C
ATOM   2964  C   ALA A 385      15.300 -36.963 150.625  1.00 32.85           C
ATOM   2965  O   ALA A 385      14.291 -36.258 150.755  1.00 34.47           O
ATOM   2966  CB  ALA A 385      15.921 -37.455 148.166  1.00 29.22           C
ATOM   2967  N   ASP A 386      15.570 -37.899 151.533  1.00 31.81           N
ATOM   2968  CA  ASP A 386      14.721 -38.045 152.721  1.00 33.22           C
ATOM   2969  C   ASP A 386      14.598 -36.709 153.466  1.00 34.75           C
ATOM   2970  O   ASP A 386      13.526 -36.272 153.882  1.00 36.60           O
ATOM   2971  CB  ASP A 386      15.219 -39.173 153.632  1.00 32.39           C
ATOM   2972  CG  ASP A 386      16.634 -38.936 154.208  1.00 37.17           C
ATOM   2973  OD1 ASP A 386      17.553 -38.500 153.445  1.00 38.47           O
ATOM   2974  OD2 ASP A 386      16.863 -39.276 155.417  1.00 35.77           O
ATOM   2975  N   LEU A 387      15.717 -36.029 153.652  1.00 31.82           N
ATOM   2976  CA  LEU A 387      15.695 -34.769 154.365  1.00 30.29           C
ATOM   2977  C   LEU A 387      15.204 -33.673 153.430  1.00 33.05           C
ATOM   2978  O   LEU A 387      14.453 -32.811 153.857  1.00 33.95           O
ATOM   2979  CB  LEU A 387      17.109 -34.413 154.804  1.00 27.56           C
ATOM   2980  CG  LEU A 387      17.793 -35.397 155.759  1.00 25.12           C
ATOM   2981  CD1 LEU A 387      19.108 -34.751 156.079  1.00 20.09           C
ATOM   2982  CD2 LEU A 387      17.027 -35.587 157.027  1.00 20.12           C
ATOM   2983  N   ALA A 388      15.661 -33.709 152.176  1.00 30.45           N
ATOM   2984  CA  ALA A 388      15.328 -32.710 151.199  1.00 31.17           C
ATOM   2985  C   ALA A 388      13.828 -32.635 150.896  1.00 34.55           C
ATOM   2986  O   ALA A 388      13.292 -31.537 150.733  1.00 38.41           O
ATOM   2987  CB  ALA A 388      16.196 -32.883 149.967  1.00 26.95           C
ATOM   2988  N   LEU A 389      13.143 -33.770 150.865  1.00 33.42           N
ATOM   2989  CA  LEU A 389      11.694 -33.776 150.836  1.00 39.61           C
ATOM   2990  C   LEU A 389      10.924 -32.913 151.856  1.00 39.99           C
ATOM   2991  O   LEU A 389       9.900 -32.297 151.524  1.00 38.03           O
ATOM   2992  CB  LEU A 389      11.186 -35.213 150.923  1.00 41.43           C
ATOM   2993  CG  LEU A 389       9.687 -35.293 150.624  1.00 44.04           C
ATOM   2994  CD1 LEU A 389       9.201 -35.070 149.155  1.00 43.04           C
ATOM   2995  CD2 LEU A 389       9.415 -36.707 151.083  1.00 47.70           C
ATOM   2996  N   GLN A 390      11.400 -32.917 153.101  1.00 37.68           N
ATOM   2997  CA  GLN A 390      10.879 -32.035 154.130  1.00 36.64           C
ATOM   2998  C   GLN A 390      11.526 -30.665 154.127  1.00 35.51           C
ATOM   2999  O   GLN A 390      10.834 -29.704 154.390  1.00 37.62           O
ATOM   3000  CB  GLN A 390      11.111 -32.637 155.496  1.00 38.65           C
ATOM   3001  CG  GLN A 390      10.882 -34.128 155.527  1.00 40.33           C
ATOM   3002  CD  GLN A 390      11.242 -34.691 156.878  1.00 42.72           C
ATOM   3003  OE1 GLN A 390      10.755 -34.208 157.924  1.00 41.07           O
ATOM   3004  NE2 GLN A 390      12.149 -35.688 156.864  1.00 44.13           N
ATOM   3005  N   ASP A 391      12.814 -30.530 153.854  1.00 33.03           N
ATOM   3006  CA  ASP A 391      13.376 -29.197 153.753  1.00 36.00           C
ATOM   3007  C   ASP A 391      14.412 -29.249 152.682  1.00 36.48           C
ATOM   3008  O   ASP A 391      15.490 -29.768 152.909  1.00 38.93           O
ATOM   3009  CB  ASP A 391      13.999 -28.693 155.080  1.00 38.71           C
ATOM   3010  CG  ASP A 391      14.272 -27.185 155.097  1.00 39.23           C
ATOM   3011  OD1 ASP A 391      14.889 -26.607 154.173  1.00 41.15           O
ATOM   3012  OD2 ASP A 391      13.877 -26.543 156.080  1.00 41.39           O
ATOM   3013  N   THR A 392      14.060 -28.710 151.523  1.00 36.48           N
ATOM   3014  CA  THR A 392      14.953 -28.660 150.395  1.00 36.57           C
ATOM   3015  C   THR A 392      16.303 -27.974 150.613  1.00 37.20           C
ATOM   3016  O   THR A 392      17.316 -28.509 150.159  1.00 39.46           O
ATOM   3017  CB  THR A 392      14.247 -28.040 149.178  1.00 34.55           C
ATOM   3018  OG1 THR A 392      13.031 -28.752 149.059  1.00 34.18           O
ATOM   3019  CG2 THR A 392      15.066 -28.226 147.872  1.00 33.68           C
ATOM   3020  N   TYR A 393      16.304 -26.781 151.196  1.00 35.47           N
ATOM   3021  CA  TYR A 393      17.543 -26.060 151.500  1.00 35.26           C
ATOM   3022  C   TYR A 393      18.497 -26.861 152.370  1.00 33.89           C
ATOM   3023  O   TYR A 393      19.567 -27.274 151.922  1.00 33.88           O
ATOM   3024  CB  TYR A 393      17.301 -24.679 152.154  1.00 35.18           C
ATOM   3025  CG  TYR A 393      18.608 -23.946 152.439  1.00 33.90           C
ATOM   3026  CD1 TYR A 393      19.219 -23.209 151.436  1.00 31.70           C
ATOM   3027  CD2 TYR A 393      19.290 -24.096 153.641  1.00 34.41           C
ATOM   3028  CE1 TYR A 393      20.394 -22.549 151.648  1.00 35.05           C
ATOM   3029  CE2 TYR A 393      20.527 -23.447 153.867  1.00 34.89           C
ATOM   3030  CZ  TYR A 393      21.072 -22.664 152.852  1.00 36.40           C
ATOM   3031  OH  TYR A 393      22.290 -21.988 152.962  1.00 36.06           O
ATOM   3032  N   TRP A 394      18.070 -27.089 153.605  1.00 34.74           N
ATOM   3033  CA  TRP A 394      18.784 -27.902 154.597  1.00 33.16           C
ATOM   3034  C   TRP A 394      19.159 -29.323 154.222  1.00 32.06           C
ATOM   3035  O   TRP A 394      20.267 -29.734 154.569  1.00 34.69           O
ATOM   3036  CB  TRP A 394      18.073 -27.903 155.959  1.00 39.26           C
ATOM   3037  CG  TRP A 394      18.279 -26.554 156.611  1.00 40.90           C
ATOM   3038  CD1 TRP A 394      17.428 -25.509 156.587  1.00 41.61           C
ATOM   3039  CD2 TRP A 394      19.482 -26.079 157.223  1.00 41.07           C
ATOM   3040  NE1 TRP A 394      17.995 -24.414 157.168  1.00 42.99           N
ATOM   3041  CE2 TRP A 394      19.250 -24.744 157.602  1.00 41.55           C
ATOM   3042  CE3 TRP A 394      20.709 -26.678 157.533  1.00 42.36           C
ATOM   3043  CZ2 TRP A 394      20.206 -23.963 158.239  1.00 42.08           C
ATOM   3044  CZ3 TRP A 394      21.671 -25.916 158.183  1.00 44.13           C
ATOM   3045  CH2 TRP A 394      21.417 -24.559 158.521  1.00 43.63           C
ATOM   3046  N   GLY A 395      18.251 -30.093 153.631  1.00 25.11           N
ATOM   3047  CA  GLY A 395      18.563 -31.442 153.213  1.00 21.32           C
ATOM   3048  C   GLY A 395      19.603 -31.572 152.133  1.00 22.94           C
ATOM   3049  O   GLY A 395      20.478 -32.416 152.222  1.00 26.03           O
ATOM   3050  N   THR A 396      19.544 -30.693 151.139  1.00 24.71           N
ATOM   3051  CA  THR A 396      20.652 -30.478 150.226  1.00 24.82           C
ATOM   3052  C   THR A 396      22.018 -30.098 150.802  1.00 25.78           C
ATOM   3053  O   THR A 396      23.072 -30.669 150.487  1.00 29.37           O
ATOM   3054  CB  THR A 396      20.284 -29.544 149.079  1.00 24.59           C
ATOM   3055  OG1 THR A 396      19.062 -29.972 148.452  1.00 26.17           O
ATOM   3056  CG2 THR A 396      21.347 -29.736 148.018  1.00 25.10           C
ATOM   3057  N   LEU A 397      21.996 -29.092 151.652  1.00 28.20           N
ATOM   3058  CA  LEU A 397      23.191 -28.607 152.291  1.00 27.05           C
ATOM   3059  C   LEU A 397      23.811 -29.733 153.078  1.00 26.22           C
ATOM   3060  O   LEU A 397      25.017 -29.913 152.957  1.00 30.45           O
ATOM   3061  CB  LEU A 397      22.791 -27.519 153.268  1.00 29.66           C
ATOM   3062  CG  LEU A 397      23.953 -27.081 154.123  1.00 30.31           C
ATOM   3063  CD1 LEU A 397      24.633 -26.156 153.199  1.00 28.64           C
ATOM   3064  CD2 LEU A 397      23.247 -26.390 155.225  1.00 31.19           C
ATOM   3065  N   ILE A 398      23.027 -30.488 153.849  1.00 22.62           N
ATOM   3066  CA  ILE A 398      23.565 -31.606 154.631  1.00 25.98           C
ATOM   3067  C   ILE A 398      24.193 -32.756 153.809  1.00 27.12           C
ATOM   3068  O   ILE A 398      25.196 -33.325 154.243  1.00 30.49           O
ATOM   3069  CB  ILE A 398      22.509 -32.116 155.633  1.00 27.55           C
ATOM   3070  CG1 ILE A 398      22.308 -31.107 156.753  1.00 26.18           C
ATOM   3071  CG2 ILE A 398      22.828 -33.509 156.245  1.00 26.00           C
ATOM   3072  CD1 ILE A 398      21.028 -31.442 157.490  1.00 26.59           C
ATOM   3073  N   ALA A 399      23.635 -33.105 152.644  1.00 27.96           N
ATOM   3074  CA  ALA A 399      24.258 -34.055 151.702  1.00 27.93           C
ATOM   3075  C   ALA A 399      25.690 -33.634 151.348  1.00 30.01           C
ATOM   3076  O   ALA A 399      26.547 -34.509 151.328  1.00 34.33           O
ATOM   3077  CB  ALA A 399      23.444 -34.135 150.416  1.00 25.18           C
ATOM   3078  N   VAL A 400      25.924 -32.358 151.022  1.00 27.94           N
ATOM   3079  CA  VAL A 400      27.245 -31.800 150.809  1.00 26.54           C
ATOM   3080  C   VAL A 400      28.184 -31.956 152.030  1.00 27.45           C
ATOM   3081  O   VAL A 400      29.265 -32.497 151.907  1.00 25.48           O
ATOM   3082  CB  VAL A 400      27.108 -30.380 150.303  1.00 28.19           C
ATOM   3083  CG1 VAL A 400      28.502 -29.739 149.975  1.00 28.14           C
ATOM   3084  CG2 VAL A 400      26.209 -30.374 149.029  1.00 22.96           C
ATOM   3085  N   LEU A 401      27.748 -31.625 153.238  1.00 26.86           N
ATOM   3086  CA  LEU A 401      28.592 -31.785 154.414  1.00 24.72           C
ATOM   3087  C   LEU A 401      28.838 -33.255 154.728  1.00 27.07           C
ATOM   3088  O   LEU A 401      29.889 -33.615 155.199  1.00 27.96           O
ATOM   3089  CB  LEU A 401      27.931 -31.111 155.636  1.00 24.34           C
ATOM   3090  CG  LEU A 401      27.590 -29.607 155.413  1.00 26.95           C
ATOM   3091  CD1 LEU A 401      26.982 -29.106 156.669  1.00 24.25           C
ATOM   3092  CD2 LEU A 401      28.744 -28.621 154.965  1.00 19.90           C
ATOM   3093  N   GLU A 402      27.843 -34.111 154.558  1.00 29.89           N
ATOM   3094  CA  GLU A 402      28.058 -35.502 154.808  1.00 30.57           C
ATOM   3095  C   GLU A 402      28.956 -36.134 153.741  1.00 29.73           C
ATOM   3096  O   GLU A 402      29.589 -37.179 153.977  1.00 29.64           O
ATOM   3097  CB  GLU A 402      26.709 -36.176 154.874  1.00 35.07           C
ATOM   3098  CG  GLU A 402      25.895 -35.941 156.160  1.00 38.88           C
ATOM   3099  CD  GLU A 402      24.737 -36.954 156.248  1.00 43.62           C
ATOM   3100  OE1 GLU A 402      24.067 -37.321 155.245  1.00 41.63           O
ATOM   3101  OE2 GLU A 402      24.496 -37.441 157.363  1.00 48.43           O
ATOM   3102  N   SER A 403      29.037 -35.479 152.583  1.00 28.87           N
ATOM   3103  CA  SER A 403      30.058 -35.834 151.600  1.00 28.39           C
ATOM   3104  C   SER A 403      31.506 -35.578 152.070  1.00 27.93           C
ATOM   3105  O   SER A 403      32.382 -36.466 151.983  1.00 26.06           O
ATOM   3106  CB  SER A 403      29.708 -35.179 150.273  1.00 28.53           C
ATOM   3107  OG  SER A 403      28.517 -35.802 149.773  1.00 28.56           O
ATOM   3108  N   VAL A 404      31.719 -34.395 152.652  1.00 26.92           N
ATOM   3109  CA  VAL A 404      33.019 -34.056 153.235  1.00 25.95           C
ATOM   3110  C   VAL A 404      33.335 -35.091 154.310  1.00 25.12           C
ATOM   3111  O   VAL A 404      34.428 -35.590 154.363  1.00 27.00           O
ATOM   3112  CB  VAL A 404      33.056 -32.602 153.803  1.00 23.41           C
ATOM   3113  CG1 VAL A 404      34.378 -32.354 154.529  1.00 20.41           C
ATOM   3114  CG2 VAL A 404      32.749 -31.537 152.736  1.00 17.93           C
ATOM   3115  N   ARG A 405      32.364 -35.509 155.109  1.00 25.49           N
ATOM   3116  CA  ARG A 405      32.672 -36.432 156.193  1.00 26.83           C
ATOM   3117  C   ARG A 405      33.183 -37.759 155.651  1.00 25.97           C
ATOM   3118  O   ARG A 405      34.124 -38.284 156.229  1.00 27.39           O
ATOM   3119  CB  ARG A 405      31.495 -36.731 157.128  1.00 24.30           C
ATOM   3120  CG  ARG A 405      30.799 -35.596 157.757  1.00 24.54           C
ATOM   3121  CD  ARG A 405      29.721 -36.178 158.730  1.00 25.34           C
ATOM   3122  NE  ARG A 405      28.801 -35.082 159.051  1.00 25.16           N
ATOM   3123  CZ  ARG A 405      27.594 -35.241 159.582  1.00 27.02           C
ATOM   3124  NH1 ARG A 405      27.142 -36.453 159.936  1.00 23.04           N
ATOM   3125  NH2 ARG A 405      26.878 -34.141 159.777  1.00 24.00           N
ATOM   3126  N   LYS A 406      32.528 -38.293 154.610  1.00 27.57           N
ATOM   3127  CA  LYS A 406      32.869 -39.555 153.940  1.00 25.16           C
ATOM   3128  C   LYS A 406      34.263 -39.484 153.355  1.00 26.37           C
ATOM   3129  O   LYS A 406      34.993 -40.439 153.404  1.00 25.70           O
ATOM   3130  CB  LYS A 406      31.869 -39.795 152.829  1.00 25.54           C
ATOM   3131  CG  LYS A 406      30.411 -39.947 153.354  1.00 24.17           C
ATOM   3132  CD  LYS A 406      29.506 -40.686 152.388  1.00 23.92           C
ATOM   3133  CE  LYS A 406      28.044 -40.606 152.913  1.00 27.02           C
ATOM   3134  NZ  LYS A 406      27.514 -41.787 153.603  1.00 26.13           N
ATOM   3135  N   THR A 407      34.628 -38.315 152.847  1.00 25.95           N
ATOM   3136  CA  THR A 407      35.908 -38.082 152.227  1.00 27.26           C
ATOM   3137  C   THR A 407      36.971 -38.065 153.317  1.00 29.50           C
ATOM   3138  O   THR A 407      37.952 -38.795 153.201  1.00 30.56           O
ATOM   3139  CB  THR A 407      35.930 -36.816 151.351  1.00 23.25           C
ATOM   3140  OG1 THR A 407      34.955 -36.926 150.308  1.00 21.00           O
ATOM   3141  CG2 THR A 407      37.235 -36.685 150.672  1.00 23.90           C
ATOM   3142  N   LEU A 408      36.719 -37.311 154.389  1.00 29.08           N
ATOM   3143  CA  LEU A 408      37.636 -37.248 155.548  1.00 26.97           C
ATOM   3144  C   LEU A 408      37.789 -38.610 156.191  1.00 23.85           C
ATOM   3145  O   LEU A 408      38.859 -39.011 156.551  1.00 25.25           O
ATOM   3146  CB  LEU A 408      37.165 -36.225 156.582  1.00 25.26           C
ATOM   3147  CG  LEU A 408      37.351 -34.815 156.049  1.00 26.86           C
ATOM   3148  CD1 LEU A 408      38.814 -34.423 155.704  1.00 23.82           C
ATOM   3149  CD2 LEU A 408      36.750 -34.939 154.669  1.00 29.43           C
ATOM   3150  N   SER A 409      36.710 -39.340 156.387  1.00 25.00           N
ATOM   3151  CA  SER A 409      36.798 -40.661 157.029  1.00 23.08           C
ATOM   3152  C   SER A 409      37.762 -41.593 156.329  1.00 23.43           C
ATOM   3153  O   SER A 409      38.198 -42.572 156.865  1.00 28.89           O
ATOM   3154  CB  SER A 409      35.418 -41.296 157.009  1.00 21.41           C
ATOM   3155  OG  SER A 409      34.533 -40.567 157.848  1.00 25.72           O
ATOM   3156  N   VAL A 410      38.071 -41.376 155.068  1.00 26.39           N
ATOM   3157  CA  VAL A 410      38.954 -42.299 154.405  1.00 26.70           C
ATOM   3158  C   VAL A 410      40.368 -41.749 154.401  1.00 29.13           C
ATOM   3159  O   VAL A 410      41.212 -42.311 153.724  1.00 31.26           O
ATOM   3160  CB  VAL A 410      38.359 -42.609 153.017  1.00 29.45           C
ATOM   3161  CG1 VAL A 410      39.082 -41.958 151.913  1.00 26.84           C
ATOM   3162  CG2 VAL A 410      38.060 -44.119 152.828  1.00 29.28           C
ATOM   3163  N   GLY A 411      40.638 -40.645 155.112  1.00 26.32           N
ATOM   3164  CA  GLY A 411      41.953 -40.043 155.077  1.00 22.15           C
ATOM   3165  C   GLY A 411      42.133 -39.037 153.975  1.00 25.44           C
ATOM   3166  O   GLY A 411      43.181 -38.419 153.831  1.00 24.67           O
ATOM   3167  N   ALA A 412      41.109 -38.825 153.157  1.00 26.73           N
ATOM   3168  CA  ALA A 412      41.352 -38.025 151.957  1.00 24.07           C
ATOM   3169  C   ALA A 412      41.056 -36.550 152.212  1.00 25.78           C
ATOM   3170  O   ALA A 412      40.124 -36.311 152.955  1.00 27.74           O
ATOM   3171  CB  ALA A 412      40.438 -38.565 150.911  1.00 19.29           C
ATOM   3172  N   GLU A 413      41.732 -35.581 151.579  1.00 28.78           N
ATOM   3173  CA  GLU A 413      41.327 -34.164 151.651  1.00 33.63           C
ATOM   3174  C   GLU A 413      40.414 -33.685 150.516  1.00 31.38           C
ATOM   3175  O   GLU A 413      40.787 -33.745 149.360  1.00 28.61           O
ATOM   3176  CB  GLU A 413      42.514 -33.198 151.841  1.00 38.11           C
ATOM   3177  CG  GLU A 413      43.389 -33.119 150.611  1.00 46.89           C
ATOM   3178  CD  GLU A 413      44.673 -32.306 150.724  1.00 48.91           C
ATOM   3179  OE1 GLU A 413      45.707 -32.945 151.099  1.00 52.04           O
ATOM   3180  OE2 GLU A 413      44.632 -31.087 150.353  1.00 53.76           O
ATOM   3181  N   PRO A 414      39.189 -33.207 150.832  1.00 31.17           N
ATOM   3182  CA  PRO A 414      38.330 -32.827 149.716  1.00 29.11           C
ATOM   3183  C   PRO A 414      38.987 -31.881 148.721  1.00 30.29           C
ATOM   3184  O   PRO A 414      39.703 -30.964 149.113  1.00 30.09           O
ATOM   3185  CB  PRO A 414      37.118 -32.199 150.371  1.00 29.54           C
ATOM   3186  CG  PRO A 414      37.146 -32.659 151.822  1.00 30.30           C
ATOM   3187  CD  PRO A 414      38.558 -33.030 152.153  1.00 29.99           C
ATOM   3188  N   LEU A 415      38.771 -32.148 147.435  1.00 29.72           N
ATOM   3189  CA  LEU A 415      39.298 -31.342 146.332  1.00 30.29           C
ATOM   3190  C   LEU A 415      38.180 -30.629 145.575  1.00 28.66           C
ATOM   3191  O   LEU A 415      38.325 -29.440 145.262  1.00 31.05           O
ATOM   3192  CB  LEU A 415      40.094 -32.241 145.357  1.00 30.99           C
ATOM   3193  CG  LEU A 415      41.604 -32.148 145.442  1.00 31.80           C
ATOM   3194  CD1 LEU A 415      42.048 -31.828 146.888  1.00 32.69           C
ATOM   3195  CD2 LEU A 415      42.341 -33.346 144.898  1.00 30.94           C
ATOM   3196  N   ALA A 416      37.051 -31.297 145.309  1.00 24.87           N
ATOM   3197  CA  ALA A 416      36.057 -30.679 144.406  1.00 20.26           C
ATOM   3198  C   ALA A 416      34.814 -31.519 144.470  1.00 23.42           C
ATOM   3199  O   ALA A 416      34.853 -32.649 144.992  1.00 19.01           O
ATOM   3200  CB  ALA A 416      36.531 -30.751 142.984  1.00 16.51           C
ATOM   3201  N   ILE A 417      33.816 -31.051 143.717  1.00 24.78           N
ATOM   3202  CA  ILE A 417      32.499 -31.658 143.719  1.00 24.68           C
ATOM   3203  C   ILE A 417      32.012 -31.684 142.294  1.00 26.33           C
ATOM   3204  O   ILE A 417      32.227 -30.732 141.557  1.00 23.63           O
ATOM   3205  CB  ILE A 417      31.569 -30.776 144.553  1.00 26.55           C
ATOM   3206  CG1 ILE A 417      31.779 -31.199 145.986  1.00 28.59           C
ATOM   3207  CG2 ILE A 417      30.092 -30.873 144.120  1.00 27.40           C
ATOM   3208  CD1 ILE A 417      30.936 -30.466 146.980  1.00 30.07           C
ATOM   3209  N   THR A 418      31.314 -32.754 141.917  1.00 25.54           N
ATOM   3210  CA  THR A 418      30.492 -32.737 140.713  1.00 23.81           C
ATOM   3211  C   THR A 418      29.050 -33.000 141.200  1.00 25.17           C
ATOM   3212  O   THR A 418      28.765 -33.730 142.159  1.00 23.07           O
ATOM   3213  CB  THR A 418      31.014 -33.811 139.697  1.00 22.89           C
ATOM   3214  OG1 THR A 418      30.420 -33.630 138.405  1.00 21.65           O
ATOM   3215  CG2 THR A 418      30.732 -35.221 140.169  1.00 22.87           C
ATOM   3216  N   ASN A 419      28.051 -32.403 140.590  1.00 22.39           N
ATOM   3217  CA  ASN A 419      26.792 -32.602 141.291  1.00 21.84           C
ATOM   3218  C   ASN A 419      25.768 -32.832 140.221  1.00 23.46           C
ATOM   3219  O   ASN A 419      25.964 -32.329 139.122  1.00 24.84           O
ATOM   3220  CB  ASN A 419      26.452 -31.344 142.104  1.00 23.91           C
ATOM   3221  CG  ASN A 419      26.161 -30.140 141.231  1.00 23.52           C
ATOM   3222  OD1 ASN A 419      25.019 -29.953 140.837  1.00 24.38           O
ATOM   3223  ND2 ASN A 419      27.199 -29.408 140.819  1.00 20.50           N
ATOM   3224  N   CYS A 420      24.718 -33.584 140.525  1.00 25.20           N
ATOM   3225  CA  CYS A 420      23.616 -33.734 139.606  1.00 25.60           C
ATOM   3226  C   CYS A 420      22.284 -33.285 140.249  1.00 26.01           C
ATOM   3227  O   CYS A 420      21.751 -33.921 141.165  1.00 23.89           O
ATOM   3228  CB  CYS A 420      23.527 -35.117 138.947  1.00 26.59           C
ATOM   3229  SG  CYS A 420      22.176 -35.166 137.749  1.00 33.36           S
ATOM   3230  N   VAL A 421      21.748 -32.188 139.713  1.00 22.86           N
ATOM   3231  CA  VAL A 421      20.489 -31.559 140.154  1.00 24.34           C
ATOM   3232  C   VAL A 421      19.268 -32.244 139.583  1.00 19.91           C
ATOM   3233  O   VAL A 421      19.023 -32.123 138.402  1.00 25.64           O
ATOM   3234  CB  VAL A 421      20.487 -30.062 139.666  1.00 25.25           C
ATOM   3235  CG1 VAL A 421      19.118 -29.482 139.934  1.00 28.15           C
ATOM   3236  CG2 VAL A 421      21.617 -29.291 140.390  1.00 24.91           C
ATOM   3237  N   ASN A 422      18.585 -33.092 140.328  1.00 22.52           N
ATOM   3238  CA  ASN A 422      17.433 -33.776 139.823  1.00 23.90           C
ATOM   3239  C   ASN A 422      16.198 -33.126 140.487  1.00 25.49           C
ATOM   3240  O   ASN A 422      16.023 -33.149 141.715  1.00 24.32           O
ATOM   3241  CB  ASN A 422      17.436 -35.268 140.184  1.00 22.86           C
ATOM   3242  CG  ASN A 422      18.641 -36.034 139.679  1.00 23.41           C
ATOM   3243  OD1 ASN A 422      18.558 -36.699 138.660  1.00 21.72           O
ATOM   3244  ND2 ASN A 422      19.675 -36.127 140.492  1.00 20.65           N
ATOM   3245  N   TYR A 423      15.300 -32.608 139.668  1.00 25.55           N
ATOM   3246  CA  TYR A 423      14.231 -31.742 140.203  1.00 30.03           C
ATOM   3247  C   TYR A 423      12.889 -31.942 139.453  1.00 31.34           C
ATOM   3248  O   TYR A 423      12.879 -32.438 138.298  1.00 28.35           O
ATOM   3249  CB  TYR A 423      14.673 -30.271 140.055  1.00 30.12           C
ATOM   3250  CG  TYR A 423      13.751 -29.345 140.810  1.00 32.85           C
ATOM   3251  CD1 TYR A 423      13.596 -29.513 142.195  1.00 32.89           C
ATOM   3252  CD2 TYR A 423      12.971 -28.390 140.154  1.00 30.29           C
ATOM   3253  CE1 TYR A 423      12.718 -28.761 142.880  1.00 32.30           C
ATOM   3254  CE2 TYR A 423      12.068 -27.631 140.854  1.00 29.46           C
ATOM   3255  CZ  TYR A 423      11.943 -27.829 142.200  1.00 30.66           C
ATOM   3256  OH  TYR A 423      11.108 -27.057 142.949  1.00 31.17           O
ATOM   3257  N   GLY A 424      11.782 -31.527 140.086  1.00 32.20           N
ATOM   3258  CA  GLY A 424      10.455 -31.461 139.444  1.00 30.23           C
ATOM   3259  C   GLY A 424      10.345 -30.300 138.477  1.00 33.34           C
ATOM   3260  O   GLY A 424      11.314 -29.989 137.766  1.00 33.48           O
ATOM   3261  N   ASP A 425       9.213 -29.586 138.488  1.00 34.90           N
ATOM   3262  CA  ASP A 425       8.925 -28.492 137.525  1.00 35.77           C
ATOM   3263  C   ASP A 425       9.202 -27.092 138.065  1.00 35.87           C
ATOM   3264  O   ASP A 425       8.534 -26.634 138.957  1.00 36.10           O
ATOM   3265  CB  ASP A 425       7.440 -28.539 137.106  1.00 38.74           C
ATOM   3266  CG  ASP A 425       7.129 -27.680 135.876  1.00 42.39           C
ATOM   3267  OD1 ASP A 425       7.757 -26.583 135.728  1.00 42.40           O
ATOM   3268  OD2 ASP A 425       6.311 -28.172 135.042  1.00 40.42           O
ATOM   3269  N   PRO A 426      10.212 -26.385 137.538  1.00 38.57           N
ATOM   3270  CA  PRO A 426      10.611 -25.087 138.060  1.00 37.78           C
ATOM   3271  C   PRO A 426       9.751 -23.899 137.622  1.00 41.19           C
ATOM   3272  O   PRO A 426      10.002 -22.801 138.135  1.00 43.29           O
ATOM   3273  CB  PRO A 426      11.970 -24.870 137.393  1.00 38.35           C
ATOM   3274  CG  PRO A 426      11.943 -25.635 136.157  1.00 37.28           C
ATOM   3275  CD  PRO A 426      11.089 -26.838 136.441  1.00 39.01           C
ATOM   3276  N   ASP A 427       8.863 -24.070 136.634  1.00 40.56           N
ATOM   3277  CA  ASP A 427       7.871 -23.053 136.278  1.00 40.36           C
ATOM   3278  C   ASP A 427       6.835 -22.992 137.377  1.00 39.81           C
ATOM   3279  O   ASP A 427       6.713 -21.955 138.028  1.00 39.63           O
ATOM   3280  CB  ASP A 427       7.317 -23.234 134.877  1.00 42.11           C
ATOM   3281  CG  ASP A 427       8.415 -23.106 133.814  1.00 44.36           C
ATOM   3282  OD1 ASP A 427       9.054 -22.033 133.657  1.00 42.50           O
ATOM   3283  OD2 ASP A 427       8.664 -24.132 133.142  1.00 47.47           O
ATOM   3284  N   VAL A 428       6.276 -24.153 137.715  1.00 39.70           N
ATOM   3285  CA  VAL A 428       5.346 -24.360 138.832  1.00 37.44           C
ATOM   3286  C   VAL A 428       5.942 -24.171 140.217  1.00 41.64           C
ATOM   3287  O   VAL A 428       5.314 -23.518 141.077  1.00 43.09           O
ATOM   3288  CB  VAL A 428       4.792 -25.785 138.782  1.00 38.38           C
ATOM   3289  CG1 VAL A 428       3.874 -26.068 139.996  1.00 40.31           C
ATOM   3290  CG2 VAL A 428       4.099 -26.012 137.450  1.00 35.81           C
ATOM   3291  N   ASP A 429       7.122 -24.757 140.466  1.00 42.06           N
ATOM   3292  CA  ASP A 429       7.844 -24.480 141.716  1.00 40.45           C
ATOM   3293  C   ASP A 429       9.252 -23.881 141.618  1.00 40.14           C
ATOM   3294  O   ASP A 429      10.245 -24.576 141.869  1.00 44.68           O
ATOM   3295  CB  ASP A 429       7.868 -25.726 142.604  1.00 40.74           C
ATOM   3296  CG  ASP A 429       8.319 -25.418 144.022  1.00 41.65           C
ATOM   3297  OD1 ASP A 429       8.380 -26.351 144.818  1.00 40.51           O
ATOM   3298  OD2 ASP A 429       8.586 -24.257 144.408  1.00 45.42           O
ATOM   3299  N   PRO A 430       9.366 -22.581 141.292  1.00 38.25           N
ATOM   3300  CA  PRO A 430      10.689 -21.995 141.115  1.00 36.54           C
ATOM   3301  C   PRO A 430      11.568 -21.874 142.367  1.00 36.71           C
ATOM   3302  O   PRO A 430      12.807 -21.776 142.253  1.00 36.76           O
ATOM   3303  CB  PRO A 430      10.418 -20.573 140.595  1.00 37.23           C
ATOM   3304  CG  PRO A 430       8.955 -20.351 140.751  1.00 36.01           C
ATOM   3305  CD  PRO A 430       8.263 -21.641 141.010  1.00 36.55           C
ATOM   3306  N   VAL A 431      10.932 -21.827 143.531  1.00 34.07           N
ATOM   3307  CA  VAL A 431      11.637 -21.580 144.790  1.00 35.53           C
ATOM   3308  C   VAL A 431      12.448 -22.781 145.295  1.00 34.68           C
ATOM   3309  O   VAL A 431      13.558 -22.582 145.768  1.00 31.97           O
ATOM   3310  CB  VAL A 431      10.628 -21.140 145.892  1.00 38.19           C
ATOM   3311  CG1 VAL A 431      11.241 -21.255 147.319  1.00 40.13           C
ATOM   3312  CG2 VAL A 431      10.035 -19.727 145.568  1.00 35.94           C
ATOM   3313  N   GLY A 432      11.887 -23.995 145.217  1.00 34.13           N
ATOM   3314  CA  GLY A 432      12.581 -25.232 145.579  1.00 33.79           C
ATOM   3315  C   GLY A 432      13.823 -25.512 144.738  1.00 35.37           C
ATOM   3316  O   GLY A 432      14.763 -26.060 145.271  1.00 34.05           O
ATOM   3317  N   LEU A 433      13.857 -25.107 143.467  1.00 34.49           N
ATOM   3318  CA  LEU A 433      15.070 -25.207 142.658  1.00 34.59           C
ATOM   3319  C   LEU A 433      16.091 -24.244 143.222  1.00 34.29           C
ATOM   3320  O   LEU A 433      17.286 -24.561 143.277  1.00 35.67           O
ATOM   3321  CB  LEU A 433      14.817 -24.757 141.205  1.00 35.20           C
ATOM   3322  CG  LEU A 433      15.731 -25.164 140.041  1.00 36.40           C
ATOM   3323  CD1 LEU A 433      15.509 -24.313 138.813  1.00 36.53           C
ATOM   3324  CD2 LEU A 433      17.216 -25.301 140.325  1.00 34.69           C
ATOM   3325  N   SER A 434      15.632 -23.050 143.595  1.00 32.61           N
ATOM   3326  CA  SER A 434      16.520 -22.034 144.181  1.00 32.39           C
ATOM   3327  C   SER A 434      17.095 -22.466 145.524  1.00 30.23           C
ATOM   3328  O   SER A 434      18.244 -22.149 145.815  1.00 33.66           O
ATOM   3329  CB  SER A 434      15.807 -20.668 144.378  1.00 35.03           C
ATOM   3330  OG  SER A 434      16.558 -19.726 145.177  1.00 34.74           O
ATOM   3331  N   ALA A 435      16.273 -23.053 146.391  1.00 27.23           N
ATOM   3332  CA  ALA A 435      16.739 -23.555 147.663  1.00 29.53           C
ATOM   3333  C   ALA A 435      17.846 -24.592 147.450  1.00 31.56           C
ATOM   3334  O   ALA A 435      18.882 -24.597 148.126  1.00 30.17           O
ATOM   3335  CB  ALA A 435      15.581 -24.170 148.399  1.00 31.82           C
ATOM   3336  N   MET A 436      17.626 -25.440 146.450  1.00 34.28           N
ATOM   3337  CA  MET A 436      18.574 -26.480 146.069  1.00 36.31           C
ATOM   3338  C   MET A 436      19.843 -25.865 145.576  1.00 33.64           C
ATOM   3339  O   MET A 436      20.913 -26.282 146.022  1.00 33.45           O
ATOM   3340  CB  MET A 436      17.995 -27.391 144.975  1.00 37.84           C
ATOM   3341  CG  MET A 436      18.782 -28.664 144.669  1.00 38.55           C
ATOM   3342  SD  MET A 436      17.702 -29.767 143.687  1.00 41.31           S
ATOM   3343  CE  MET A 436      17.705 -31.331 144.457  1.00 40.08           C
ATOM   3344  N   MET A 437      19.742 -24.906 144.655  1.00 34.19           N
ATOM   3345  CA  MET A 437      20.985 -24.344 144.074  1.00 34.95           C
ATOM   3346  C   MET A 437      21.771 -23.447 145.034  1.00 36.03           C
ATOM   3347  O   MET A 437      23.014 -23.295 144.949  1.00 36.34           O
ATOM   3348  CB  MET A 437      20.683 -23.572 142.796  1.00 35.65           C
ATOM   3349  CG  MET A 437      20.091 -24.426 141.670  1.00 40.88           C
ATOM   3350  SD  MET A 437      20.974 -26.001 141.468  1.00 42.20           S
ATOM   3351  CE  MET A 437      22.437 -25.275 140.759  1.00 33.93           C
ATOM   3352  N   THR A 438      21.012 -22.815 145.930  1.00 33.21           N
ATOM   3353  CA  THR A 438      21.588 -21.934 146.943  1.00 32.81           C
ATOM   3354  C   THR A 438      22.141 -22.788 148.054  1.00 30.53           C
ATOM   3355  O   THR A 438      23.142 -22.423 148.628  1.00 33.84           O
ATOM   3356  CB  THR A 438      20.520 -20.962 147.510  1.00 33.09           C
ATOM   3357  OG1 THR A 438      19.967 -20.203 146.433  1.00 33.50           O
ATOM   3358  CG2 THR A 438      21.085 -20.055 148.591  1.00 29.81           C
ATOM   3359  N   ALA A 439      21.539 -23.938 148.333  1.00 30.12           N
ATOM   3360  CA  ALA A 439      22.138 -24.862 149.309  1.00 30.51           C
ATOM   3361  C   ALA A 439      23.476 -25.416 148.847  1.00 28.29           C
ATOM   3362  O   ALA A 439      24.361 -25.617 149.637  1.00 29.90           O
ATOM   3363  CB  ALA A 439      21.192 -26.002 149.604  1.00 30.46           C
ATOM   3364  N   LEU A 440      23.644 -25.628 147.550  1.00 28.44           N
ATOM   3365  CA  LEU A 440      24.881 -26.132 146.981  1.00 28.68           C
ATOM   3366  C   LEU A 440      25.951 -25.022 146.978  1.00 31.98           C
ATOM   3367  O   LEU A 440      27.097 -25.270 147.312  1.00 31.84           O
ATOM   3368  CB  LEU A 440      24.592 -26.693 145.570  1.00 25.08           C
ATOM   3369  CG  LEU A 440      25.831 -27.231 144.869  1.00 23.98           C
ATOM   3370  CD1 LEU A 440      26.432 -28.438 145.551  1.00 23.85           C
ATOM   3371  CD2 LEU A 440      25.698 -27.333 143.355  1.00 23.88           C
ATOM   3372  N   LYS A 441      25.576 -23.793 146.645  1.00 33.59           N
ATOM   3373  CA  LYS A 441      26.462 -22.625 146.761  1.00 34.12           C
ATOM   3374  C   LYS A 441      26.977 -22.357 148.152  1.00 34.40           C
ATOM   3375  O   LYS A 441      28.170 -22.088 148.340  1.00 35.07           O
ATOM   3376  CB  LYS A 441      25.722 -21.379 146.308  1.00 33.64           C
ATOM   3377  CG  LYS A 441      26.429 -20.065 146.521  1.00 34.76           C
ATOM   3378  CD  LYS A 441      25.545 -19.052 145.812  1.00 38.25           C
ATOM   3379  CE  LYS A 441      26.166 -17.674 145.728  1.00 39.62           C
ATOM   3380  NZ  LYS A 441      26.657 -17.367 147.050  1.00 41.47           N
ATOM   3381  N   ASN A 442      26.085 -22.437 149.141  1.00 34.07           N
ATOM   3382  CA  ASN A 442      26.488 -22.108 150.505  1.00 30.37           C
ATOM   3383  C   ASN A 442      27.338 -23.202 151.147  1.00 30.18           C
ATOM   3384  O   ASN A 442      28.187 -22.919 152.019  1.00 29.09           O
ATOM   3385  CB  ASN A 442      25.255 -21.873 151.397  1.00 33.61           C
ATOM   3386  CG  ASN A 442      24.457 -20.593 151.065  1.00 32.35           C
ATOM   3387  OD1 ASN A 442      24.943 -19.681 150.416  1.00 38.19           O
ATOM   3388  ND2 ASN A 442      23.233 -20.529 151.541  1.00 29.75           N
ATOM   3389  N   ALA A 443      26.998 -24.457 150.860  1.00 26.62           N
ATOM   3390  CA  ALA A 443      27.710 -25.593 151.431  1.00 25.53           C
ATOM   3391  C   ALA A 443      29.090 -25.631 150.838  1.00 26.91           C
ATOM   3392  O   ALA A 443      29.986 -26.010 151.561  1.00 28.24           O
ATOM   3393  CB  ALA A 443      27.036 -26.869 151.062  1.00 28.58           C
ATOM   3394  N   CYS A 444      29.282 -25.237 149.573  1.00 28.13           N
ATOM   3395  CA  CYS A 444      30.657 -25.104 148.970  1.00 30.42           C
ATOM   3396  C   CYS A 444      31.522 -24.017 149.603  1.00 31.28           C
ATOM   3397  O   CYS A 444      32.710 -24.231 149.869  1.00 31.59           O
ATOM   3398  CB  CYS A 444      30.604 -24.876 147.434  1.00 27.70           C
ATOM   3399  SG  CYS A 444      29.870 -26.320 146.587  1.00 35.04           S
ATOM   3400  N   GLU A 445      30.907 -22.849 149.811  1.00 33.47           N
ATOM   3401  CA  GLU A 445      31.398 -21.760 150.670  1.00 34.07           C
ATOM   3402  C   GLU A 445      31.763 -22.176 152.063  1.00 34.98           C
ATOM   3403  O   GLU A 445      32.898 -21.972 152.479  1.00 37.19           O
ATOM   3404  CB  GLU A 445      30.367 -20.630 150.760  1.00 35.21           C
ATOM   3405  CG  GLU A 445      30.306 -19.966 149.405  1.00 38.06           C
ATOM   3406  CD  GLU A 445      29.192 -18.997 149.137  1.00 41.95           C
ATOM   3407  OE1 GLU A 445      28.197 -18.807 149.911  1.00 45.23           O
ATOM   3408  OE2 GLU A 445      29.375 -18.421 148.050  1.00 43.62           O
ATOM   3409  N   PHE A 446      30.846 -22.850 152.746  1.00 34.14           N
ATOM   3410  CA  PHE A 446      31.090 -23.237 154.131  1.00 31.93           C
ATOM   3411  C   PHE A 446      32.211 -24.249 154.231  1.00 33.33           C
ATOM   3412  O   PHE A 446      32.955 -24.296 155.218  1.00 35.45           O
ATOM   3413  CB  PHE A 446      29.823 -23.858 154.707  1.00 29.97           C
ATOM   3414  CG  PHE A 446      29.960 -24.440 156.094  1.00 30.08           C
ATOM   3415  CD1 PHE A 446      30.223 -25.793 156.274  1.00 27.62           C
ATOM   3416  CD2 PHE A 446      29.841 -23.625 157.222  1.00 26.73           C
ATOM   3417  CE1 PHE A 446      30.336 -26.354 157.543  1.00 23.97           C
ATOM   3418  CE2 PHE A 446      29.931 -24.173 158.464  1.00 26.31           C
ATOM   3419  CZ  PHE A 446      30.167 -25.538 158.624  1.00 26.83           C
ATOM   3420  N   SER A 447      32.335 -25.118 153.236  1.00 34.96           N
ATOM   3421  CA  SER A 447      33.223 -26.267 153.452  1.00 31.84           C
ATOM   3422  C   SER A 447      34.506 -25.998 152.698  1.00 31.87           C
ATOM   3423  O   SER A 447      35.486 -26.725 152.873  1.00 34.72           O
ATOM   3424  CB  SER A 447      32.588 -27.572 152.947  1.00 29.88           C
ATOM   3425  OG  SER A 447      32.367 -27.480 151.544  1.00 31.80           O
ATOM   3426  N   GLY A 448      34.428 -25.046 151.773  1.00 32.26           N
ATOM   3427  CA  GLY A 448      35.553 -24.624 150.949  1.00 34.39           C
ATOM   3428  C   GLY A 448      35.829 -25.526 149.752  1.00 36.97           C
ATOM   3429  O   GLY A 448      36.950 -25.491 149.174  1.00 37.08           O
ATOM   3430  N   VAL A 449      34.821 -26.329 149.369  1.00 33.15           N
ATOM   3431  CA  VAL A 449      35.036 -27.285 148.284  1.00 30.54           C
ATOM   3432  C   VAL A 449      34.307 -26.730 147.087  1.00 30.98           C
ATOM   3433  O   VAL A 449      33.077 -26.519 147.131  1.00 30.68           O
ATOM   3434  CB  VAL A 449      34.582 -28.732 148.606  1.00 31.93           C
ATOM   3435  CG1 VAL A 449      35.149 -29.707 147.580  1.00 30.25           C
ATOM   3436  CG2 VAL A 449      34.979 -29.184 150.030  1.00 28.93           C
ATOM   3437  N   PRO A 450      35.073 -26.417 146.025  1.00 29.98           N
ATOM   3438  CA  PRO A 450      34.455 -25.791 144.838  1.00 27.54           C
ATOM   3439  C   PRO A 450      33.846 -26.820 143.899  1.00 29.07           C
ATOM   3440  O   PRO A 450      34.140 -28.005 144.011  1.00 29.84           O
ATOM   3441  CB  PRO A 450      35.634 -25.109 144.162  1.00 27.10           C
ATOM   3442  CG  PRO A 450      36.784 -26.100 144.445  1.00 28.72           C
ATOM   3443  CD  PRO A 450      36.540 -26.525 145.924  1.00 26.58           C
ATOM   3444  N   VAL A 451      33.024 -26.375 142.955  1.00 30.11           N
ATOM   3445  CA  VAL A 451      32.292 -27.276 142.057  1.00 27.84           C
ATOM   3446  C   VAL A 451      33.088 -27.299 140.738  1.00 30.08           C
ATOM   3447  O   VAL A 451      33.267 -26.255 140.108  1.00 30.90           O
ATOM   3448  CB  VAL A 451      30.795 -26.809 141.840  1.00 26.38           C
ATOM   3449  CG1 VAL A 451      30.113 -27.606 140.740  1.00 27.25           C
ATOM   3450  CG2 VAL A 451      29.942 -27.009 143.120  1.00 19.15           C
ATOM   3451  N   ALA A 452      33.536 -28.473 140.297  1.00 26.14           N
ATOM   3452  CA  ALA A 452      34.194 -28.615 138.988  1.00 25.43           C
ATOM   3453  C   ALA A 452      33.305 -28.864 137.773  1.00 24.86           C
ATOM   3454  O   ALA A 452      33.775 -28.723 136.650  1.00 27.19           O
ATOM   3455  CB  ALA A 452      35.320 -29.698 139.055  1.00 22.90           C
ATOM   3456  N   SER A 453      32.050 -29.268 137.941  1.00 24.15           N
ATOM   3457  CA  SER A 453      31.272 -29.731 136.788  1.00 26.65           C
ATOM   3458  C   SER A 453      29.976 -30.278 137.365  1.00 26.34           C
ATOM   3459  O   SER A 453      29.890 -30.542 138.561  1.00 25.86           O
ATOM   3460  CB  SER A 453      32.013 -30.848 136.022  1.00 28.14           C
ATOM   3461  OG  SER A 453      32.274 -32.012 136.834  1.00 31.21           O
ATOM   3462  N   GLY A 454      28.958 -30.454 136.541  1.00 24.78           N
ATOM   3463  CA  GLY A 454      27.721 -30.925 137.101  1.00 22.52           C
ATOM   3464  C   GLY A 454      26.748 -31.107 135.957  1.00 22.58           C
ATOM   3465  O   GLY A 454      27.057 -30.881 134.800  1.00 23.26           O
ATOM   3466  N   ASN A 455      25.508 -31.392 136.294  1.00 22.75           N
ATOM   3467  CA  ASN A 455      24.511 -31.562 135.277  1.00 25.16           C
ATOM   3468  C   ASN A 455      23.135 -31.220 135.886  1.00 22.27           C
ATOM   3469  O   ASN A 455      23.007 -31.135 137.090  1.00 21.04           O
ATOM   3470  CB  ASN A 455      24.645 -33.025 134.898  1.00 30.09           C
ATOM   3471  CG  ASN A 455      23.633 -33.437 133.845  1.00 34.75           C
ATOM   3472  OD1 ASN A 455      22.577 -33.990 134.182  1.00 36.11           O
ATOM   3473  ND2 ASN A 455      23.937 -33.138 132.573  1.00 33.14           N
ATOM   3474  N   ALA A 456      22.092 -31.021 135.100  1.00 23.32           N
ATOM   3475  CA  ALA A 456      20.760 -30.866 135.671  1.00 24.74           C
ATOM   3476  C   ALA A 456      19.689 -31.644 134.906  1.00 23.98           C
ATOM   3477  O   ALA A 456      19.710 -31.729 133.680  1.00 24.51           O
ATOM   3478  CB  ALA A 456      20.372 -29.379 135.838  1.00 21.83           C
ATOM   3479  N   SER A 457      18.768 -32.237 135.669  1.00 25.15           N
ATOM   3480  CA  SER A 457      17.570 -32.866 135.123  1.00 25.68           C
ATOM   3481  C   SER A 457      16.322 -32.259 135.807  1.00 25.72           C
ATOM   3482  O   SER A 457      16.137 -32.363 137.013  1.00 28.10           O
ATOM   3483  CB  SER A 457      17.687 -34.372 135.403  1.00 26.73           C
ATOM   3484  OG  SER A 457      16.565 -35.131 134.965  1.00 24.78           O
ATOM   3485  N   LEU A 458      15.509 -31.535 135.058  1.00 25.85           N
ATOM   3486  CA  LEU A 458      14.322 -30.861 135.587  1.00 29.90           C
ATOM   3487  C   LEU A 458      13.075 -31.526 134.988  1.00 30.78           C
ATOM   3488  O   LEU A 458      13.154 -32.434 134.152  1.00 32.87           O
ATOM   3489  CB  LEU A 458      14.316 -29.376 135.186  1.00 28.49           C
ATOM   3490  CG  LEU A 458      15.564 -28.497 135.322  1.00 28.67           C
ATOM   3491  CD1 LEU A 458      15.228 -26.987 135.473  1.00 27.66           C
ATOM   3492  CD2 LEU A 458      16.283 -28.932 136.575  1.00 28.20           C
ATOM   3493  N   TYR A 459      11.907 -31.051 135.390  1.00 32.59           N
ATOM   3494  CA  TYR A 459      10.659 -31.644 134.926  1.00 34.64           C
ATOM   3495  C   TYR A 459      10.555 -33.163 135.143  1.00 35.66           C
ATOM   3496  O   TYR A 459      10.022 -33.888 134.306  1.00 35.64           O
ATOM   3497  CB  TYR A 459      10.495 -31.298 133.451  1.00 36.14           C
ATOM   3498  CG  TYR A 459      10.538 -29.808 133.200  1.00 35.86           C
ATOM   3499  CD1 TYR A 459       9.391 -29.012 133.350  1.00 37.28           C
ATOM   3500  CD2 TYR A 459      11.694 -29.219 132.750  1.00 35.38           C
ATOM   3501  CE1 TYR A 459       9.405 -27.642 133.086  1.00 37.53           C
ATOM   3502  CE2 TYR A 459      11.716 -27.859 132.445  1.00 40.05           C
ATOM   3503  CZ  TYR A 459      10.572 -27.067 132.624  1.00 38.78           C
ATOM   3504  OH  TYR A 459      10.669 -25.727 132.299  1.00 38.21           O
ATOM   3505  N   ASN A 460      11.041 -33.609 136.297  1.00 36.98           N
ATOM   3506  CA  ASN A 460      10.888 -34.955 136.830  1.00 37.04           C
ATOM   3507  C   ASN A 460       9.614 -35.010 137.702  1.00 36.98           C
ATOM   3508  O   ASN A 460       9.566 -34.655 138.881  1.00 37.28           O
ATOM   3509  CB  ASN A 460      12.148 -35.282 137.620  1.00 35.70           C
ATOM   3510  CG  ASN A 460      13.336 -35.567 136.737  1.00 35.61           C
ATOM   3511  OD1 ASN A 460      13.341 -36.585 136.059  1.00 38.79           O
ATOM   3512  ND2 ASN A 460      14.360 -34.708 136.751  1.00 35.61           N
ATOM   3513  N   THR A 461       8.547 -35.481 137.095  1.00 35.50           N
ATOM   3514  CA  THR A 461       7.246 -35.297 137.690  1.00 40.09           C
ATOM   3515  C   THR A 461       6.250 -36.375 137.229  1.00 38.10           C
ATOM   3516  O   THR A 461       6.364 -37.014 136.183  1.00 33.58           O
ATOM   3517  CB  THR A 461       6.696 -33.823 137.531  1.00 42.71           C
ATOM   3518  OG1 THR A 461       5.309 -33.869 137.858  1.00 50.36           O
ATOM   3519  CG2 THR A 461       6.737 -33.285 136.109  1.00 42.72           C
ATOM   3520  N   TYR A 462       5.273 -36.649 138.068  1.00 38.10           N
ATOM   3521  CA  TYR A 462       4.332 -37.659 137.642  1.00 40.51           C
ATOM   3522  C   TYR A 462       2.925 -37.181 137.982  1.00 43.44           C
ATOM   3523  O   TYR A 462       2.611 -37.035 139.177  1.00 41.90           O
ATOM   3524  CB  TYR A 462       4.603 -38.977 138.338  1.00 41.14           C
ATOM   3525  CG  TYR A 462       3.567 -39.990 137.957  1.00 40.70           C
ATOM   3526  CD1 TYR A 462       3.481 -40.435 136.650  1.00 40.20           C
ATOM   3527  CD2 TYR A 462       2.634 -40.419 138.886  1.00 40.97           C
ATOM   3528  CE1 TYR A 462       2.532 -41.352 136.286  1.00 42.60           C
ATOM   3529  CE2 TYR A 462       1.698 -41.353 138.540  1.00 42.92           C
ATOM   3530  CZ  TYR A 462       1.642 -41.800 137.246  1.00 42.06           C
ATOM   3531  OH  TYR A 462       0.670 -42.706 136.917  1.00 43.60           O
ATOM   3532  N   GLN A 463       2.119 -36.939 136.933  1.00 44.92           N
ATOM   3533  CA  GLN A 463       0.784 -36.361 137.079  1.00 43.96           C
ATOM   3534  C   GLN A 463       0.837 -35.132 137.958  1.00 43.80           C
ATOM   3535  O   GLN A 463       0.177 -35.060 138.988  1.00 45.86           O
ATOM   3536  CB  GLN A 463      -0.182 -37.374 137.681  1.00 45.94           C
ATOM   3537  CG  GLN A 463      -0.235 -38.656 136.884  1.00 47.08           C
ATOM   3538  CD  GLN A 463      -1.259 -39.600 137.427  1.00 46.44           C
ATOM   3539  OE1 GLN A 463      -1.652 -40.547 136.757  1.00 45.45           O
ATOM   3540  NE2 GLN A 463      -1.699 -39.349 138.655  1.00 48.85           N
ATOM   3541  N   GLY A 464       1.622 -34.154 137.534  1.00 45.46           N
ATOM   3542  CA  GLY A 464       1.829 -32.964 138.332  1.00 45.58           C
ATOM   3543  C   GLY A 464       2.481 -33.128 139.686  1.00 44.38           C
ATOM   3544  O   GLY A 464       2.673 -32.138 140.374  1.00 45.21           O
ATOM   3545  N   LYS A 465       2.806 -34.336 140.125  1.00 44.31           N
ATOM   3546  CA  LYS A 465       3.517 -34.437 141.404  1.00 45.50           C
ATOM   3547  C   LYS A 465       5.045 -34.503 141.145  1.00 42.30           C
ATOM   3548  O   LYS A 465       5.464 -35.223 140.239  1.00 38.08           O
ATOM   3549  CB  LYS A 465       3.001 -35.650 142.195  1.00 52.61           C
ATOM   3550  CG  LYS A 465       3.213 -35.616 143.727  1.00 57.60           C
ATOM   3551  CD  LYS A 465       4.700 -35.613 144.164  1.00 57.62           C
ATOM   3552  CE  LYS A 465       4.924 -35.678 145.700  1.00 58.72           C
ATOM   3553  NZ  LYS A 465       6.361 -35.920 146.182  1.00 60.20           N
ATOM   3554  N   PRO A 466       5.869 -33.698 141.869  1.00 39.94           N
ATOM   3555  CA  PRO A 466       7.302 -33.732 141.606  1.00 36.79           C
ATOM   3556  C   PRO A 466       8.043 -34.846 142.376  1.00 34.52           C
ATOM   3557  O   PRO A 466       7.564 -35.350 143.369  1.00 34.63           O
ATOM   3558  CB  PRO A 466       7.753 -32.318 141.987  1.00 36.60           C
ATOM   3559  CG  PRO A 466       6.744 -31.868 143.040  1.00 38.29           C
ATOM   3560  CD  PRO A 466       5.532 -32.706 142.918  1.00 38.05           C
ATOM   3561  N   ILE A 467       9.209 -35.275 141.922  1.00 34.21           N
ATOM   3562  CA  ILE A 467      10.004 -36.204 142.736  1.00 32.08           C
ATOM   3563  C   ILE A 467      10.544 -35.442 143.939  1.00 29.37           C
ATOM   3564  O   ILE A 467      10.574 -34.216 143.925  1.00 26.21           O
ATOM   3565  CB  ILE A 467      11.275 -36.650 141.977  1.00 30.72           C
ATOM   3566  CG1 ILE A 467      12.181 -35.453 141.745  1.00 27.43           C
ATOM   3567  CG2 ILE A 467      10.929 -37.316 140.696  1.00 30.23           C
ATOM   3568  CD1 ILE A 467      13.385 -35.703 140.890  1.00 31.09           C
ATOM   3569  N   PRO A 468      11.089 -36.173 144.935  1.00 30.18           N
ATOM   3570  CA  PRO A 468      11.810 -35.499 146.047  1.00 28.97           C
ATOM   3571  C   PRO A 468      13.004 -34.716 145.480  1.00 31.04           C
ATOM   3572  O   PRO A 468      13.662 -35.129 144.511  1.00 33.01           O
ATOM   3573  CB  PRO A 468      12.226 -36.663 146.957  1.00 26.75           C
ATOM   3574  CG  PRO A 468      11.214 -37.763 146.601  1.00 26.09           C
ATOM   3575  CD  PRO A 468      11.012 -37.637 145.107  1.00 26.36           C
ATOM   3576  N   PRO A 469      13.235 -33.504 145.975  1.00 30.00           N
ATOM   3577  CA  PRO A 469      14.346 -32.858 145.255  1.00 27.55           C
ATOM   3578  C   PRO A 469      15.650 -33.604 145.482  1.00 27.41           C
ATOM   3579  O   PRO A 469      16.089 -33.747 146.631  1.00 28.30           O
ATOM   3580  CB  PRO A 469      14.374 -31.430 145.827  1.00 25.78           C
ATOM   3581  CG  PRO A 469      13.129 -31.289 146.689  1.00 25.75           C
ATOM   3582  CD  PRO A 469      12.569 -32.646 146.968  1.00 26.20           C
ATOM   3583  N   THR A 470      16.310 -34.049 144.419  1.00 23.04           N
ATOM   3584  CA  THR A 470      17.415 -35.005 144.641  1.00 23.17           C
ATOM   3585  C   THR A 470      18.763 -34.592 144.063  1.00 23.46           C
ATOM   3586  O   THR A 470      19.011 -34.788 142.884  1.00 28.40           O
ATOM   3587  CB  THR A 470      17.122 -36.439 144.106  1.00 23.65           C
ATOM   3588  OG1 THR A 470      15.841 -36.923 144.597  1.00 23.61           O
ATOM   3589  CG2 THR A 470      18.271 -37.347 144.568  1.00 19.58           C
ATOM   3590  N   LEU A 471      19.608 -33.927 144.832  1.00 23.70           N
ATOM   3591  CA  LEU A 471      20.874 -33.497 144.293  1.00 23.16           C
ATOM   3592  C   LEU A 471      21.880 -34.548 144.684  1.00 20.09           C
ATOM   3593  O   LEU A 471      22.043 -34.797 145.846  1.00 20.29           O
ATOM   3594  CB  LEU A 471      21.259 -32.165 144.927  1.00 25.15           C
ATOM   3595  CG  LEU A 471      22.608 -31.708 144.344  1.00 25.25           C
ATOM   3596  CD1 LEU A 471      22.505 -30.297 143.867  1.00 27.97           C
ATOM   3597  CD2 LEU A 471      23.478 -31.743 145.564  1.00 29.97           C
ATOM   3598  N   VAL A 472      22.531 -35.226 143.756  1.00 23.72           N
ATOM   3599  CA  VAL A 472      23.550 -36.227 144.130  1.00 21.86           C
ATOM   3600  C   VAL A 472      24.867 -35.516 143.995  1.00 22.05           C
ATOM   3601  O   VAL A 472      25.091 -34.844 142.981  1.00 19.40           O
ATOM   3602  CB  VAL A 472      23.571 -37.327 143.075  1.00 22.20           C
ATOM   3603  CG1 VAL A 472      24.618 -38.433 143.325  1.00 21.41           C
ATOM   3604  CG2 VAL A 472      22.208 -37.886 142.936  1.00 20.88           C
ATOM   3605  N   VAL A 473      25.708 -35.706 145.002  1.00 22.46           N
ATOM   3606  CA  VAL A 473      27.015 -35.086 145.116  1.00 20.68           C
ATOM   3607  C   VAL A 473      27.977 -36.248 144.883  1.00 25.90           C
ATOM   3608  O   VAL A 473      27.873 -37.315 145.492  1.00 21.93           O
ATOM   3609  CB  VAL A 473      27.288 -34.606 146.551  1.00 19.38           C
ATOM   3610  CG1 VAL A 473      28.637 -33.855 146.722  1.00 20.85           C
ATOM   3611  CG2 VAL A 473      26.180 -33.741 147.068  1.00 15.71           C
ATOM   3612  N   GLY A 474      28.969 -35.971 144.032  1.00 27.40           N
ATOM   3613  CA  GLY A 474      30.100 -36.805 143.827  1.00 23.62           C
ATOM   3614  C   GLY A 474      31.214 -35.929 144.314  1.00 23.35           C
ATOM   3615  O   GLY A 474      31.564 -34.965 143.654  1.00 26.81           O
ATOM   3616  N   MET A 475      31.903 -36.354 145.364  1.00 23.43           N
ATOM   3617  CA  MET A 475      33.031 -35.540 145.808  1.00 22.88           C
ATOM   3618  C   MET A 475      34.362 -36.243 145.564  1.00 23.45           C
ATOM   3619  O   MET A 475      34.483 -37.471 145.736  1.00 21.37           O
ATOM   3620  CB  MET A 475      32.874 -35.235 147.300  1.00 21.30           C
ATOM   3621  CG  MET A 475      33.984 -34.399 147.896  1.00 21.48           C
ATOM   3622  SD  MET A 475      33.528 -33.791 149.554  1.00 26.89           S
ATOM   3623  CE  MET A 475      32.141 -32.800 149.033  1.00 15.48           C
ATOM   3624  N   LEU A 476      35.382 -35.437 145.266  1.00 25.28           N
ATOM   3625  CA  LEU A 476      36.711 -35.972 145.024  1.00 24.42           C
ATOM   3626  C   LEU A 476      37.727 -35.520 146.050  1.00 24.65           C
ATOM   3627  O   LEU A 476      37.729 -34.374 146.479  1.00 26.75           O
ATOM   3628  CB  LEU A 476      37.135 -35.574 143.628  1.00 26.88           C
ATOM   3629  CG  LEU A 476      38.303 -35.981 142.713  1.00 26.82           C
ATOM   3630  CD1 LEU A 476      39.250 -34.862 142.420  1.00 23.58           C
ATOM   3631  CD2 LEU A 476      38.886 -37.362 142.884  1.00 23.97           C
ATOM   3632  N   GLY A 477      38.562 -36.459 146.486  1.00 24.51           N
ATOM   3633  CA  GLY A 477      39.590 -36.165 147.447  1.00 24.50           C
ATOM   3634  C   GLY A 477      40.926 -36.703 146.966  1.00 27.49           C
ATOM   3635  O   GLY A 477      40.984 -37.613 146.121  1.00 26.34           O
ATOM   3636  N   LYS A 478      41.945 -36.244 147.693  1.00 29.97           N
ATOM   3637  CA  LYS A 478      43.389 -36.547 147.530  1.00 30.22           C
ATOM   3638  C   LYS A 478      43.879 -37.332 148.714  1.00 28.73           C
ATOM   3639  O   LYS A 478      43.736 -36.913 149.837  1.00 27.08           O
ATOM   3640  CB  LYS A 478      44.187 -35.243 147.496  1.00 32.85           C
ATOM   3641  CG  LYS A 478      45.566 -35.480 146.983  1.00 32.87           C
ATOM   3642  CD  LYS A 478      46.416 -34.261 147.242  1.00 32.65           C
ATOM   3643  CE  LYS A 478      47.853 -34.730 147.173  1.00 33.88           C
ATOM   3644  NZ  LYS A 478      48.626 -33.541 146.820  1.00 33.04           N
ATOM   3645  N   VAL A 479      44.307 -38.562 148.502  1.00 31.02           N
ATOM   3646  CA  VAL A 479      44.751 -39.346 149.649  1.00 29.26           C
ATOM   3647  C   VAL A 479      45.952 -40.207 149.194  1.00 29.92           C
ATOM   3648  O   VAL A 479      45.914 -40.758 148.097  1.00 29.42           O
ATOM   3649  CB  VAL A 479      43.609 -40.237 150.183  1.00 25.87           C
ATOM   3650  CG1 VAL A 479      43.104 -41.065 149.088  1.00 24.27           C
ATOM   3651  CG2 VAL A 479      44.099 -41.124 151.377  1.00 22.76           C
ATOM   3652  N   ASN A 480      46.985 -40.300 150.023  1.00 28.65           N
ATOM   3653  CA  ASN A 480      48.034 -41.290 149.861  1.00 30.38           C
ATOM   3654  C   ASN A 480      47.561 -42.708 150.171  1.00 29.99           C
ATOM   3655  O   ASN A 480      47.266 -42.962 151.333  1.00 32.24           O
ATOM   3656  CB  ASN A 480      49.238 -40.908 150.738  1.00 29.27           C
ATOM   3657  CG  ASN A 480      50.369 -41.953 150.687  1.00 29.73           C
ATOM   3658  OD1 ASN A 480      50.233 -43.032 150.104  1.00 31.41           O
ATOM   3659  ND2 ASN A 480      51.506 -41.620 151.286  1.00 27.16           N
ATOM   3660  N   PRO A 481      47.557 -43.656 149.200  1.00 31.50           N
ATOM   3661  CA  PRO A 481      47.033 -45.034 149.435  1.00 34.64           C
ATOM   3662  C   PRO A 481      47.739 -45.804 150.556  1.00 34.73           C
ATOM   3663  O   PRO A 481      47.146 -46.661 151.184  1.00 35.81           O
ATOM   3664  CB  PRO A 481      47.307 -45.775 148.111  1.00 31.40           C
ATOM   3665  CG  PRO A 481      47.386 -44.693 147.133  1.00 32.84           C
ATOM   3666  CD  PRO A 481      48.087 -43.556 147.836  1.00 30.53           C
ATOM   3667  N   GLN A 482      49.010 -45.518 150.807  1.00 38.29           N
ATOM   3668  CA  GLN A 482      49.725 -46.126 151.918  1.00 37.84           C
ATOM   3669  C   GLN A 482      49.211 -45.735 153.291  1.00 39.14           C
ATOM   3670  O   GLN A 482      49.531 -46.373 154.284  1.00 41.74           O
ATOM   3671  CB  GLN A 482      51.176 -45.711 151.807  1.00 40.03           C
ATOM   3672  CG  GLN A 482      51.789 -46.526 150.712  1.00 45.75           C
ATOM   3673  CD  GLN A 482      53.293 -46.493 150.692  1.00 49.92           C
ATOM   3674  OE1 GLN A 482      53.917 -45.427 150.801  1.00 49.28           O
ATOM   3675  NE2 GLN A 482      53.887 -47.680 150.499  1.00 51.77           N
ATOM   3676  N   LYS A 483      48.409 -44.686 153.385  1.00 38.73           N
ATOM   3677  CA  LYS A 483      47.895 -44.303 154.677  1.00 41.19           C
ATOM   3678  C   LYS A 483      46.424 -44.692 154.824  1.00 42.32           C
ATOM   3679  O   LYS A 483      45.736 -44.150 155.698  1.00 44.86           O
ATOM   3680  CB  LYS A 483      48.096 -42.791 154.871  1.00 41.06           C
ATOM   3681  CG  LYS A 483      49.586 -42.384 154.978  1.00 41.23           C
ATOM   3682  CD  LYS A 483      49.749 -40.854 155.021  1.00 43.93           C
ATOM   3683  CE  LYS A 483      51.005 -40.357 155.807  1.00 48.79           C
ATOM   3684  NZ  LYS A 483      52.435 -40.673 155.348  1.00 46.93           N
ATOM   3685  N   VAL A 484      45.908 -45.557 153.951  1.00 38.21           N
ATOM   3686  CA  VAL A 484      44.511 -45.939 154.059  1.00 37.38           C
ATOM   3687  C   VAL A 484      44.289 -47.123 155.038  1.00 39.25           C
ATOM   3688  O   VAL A 484      45.025 -48.130 155.067  1.00 42.75           O
ATOM   3689  CB  VAL A 484      43.838 -45.952 152.656  1.00 36.24           C
ATOM   3690  CG1 VAL A 484      42.440 -46.545 152.706  1.00 31.65           C
ATOM   3691  CG2 VAL A 484      43.797 -44.477 152.155  1.00 35.75           C
ATOM   3692  N   ALA A 485      43.341 -46.963 155.944  1.00 37.17           N
ATOM   3693  CA  ALA A 485      43.189 -47.918 157.013  1.00 35.61           C
ATOM   3694  C   ALA A 485      42.298 -49.035 156.544  1.00 37.40           C
ATOM   3695  O   ALA A 485      41.293 -48.795 155.857  1.00 39.89           O
ATOM   3696  CB  ALA A 485      42.526 -47.238 158.127  1.00 35.95           C
ATOM   3697  N   LYS A 486      42.668 -50.253 156.924  1.00 37.25           N
ATOM   3698  CA  LYS A 486      41.999 -51.452 156.477  1.00 38.06           C
ATOM   3699  C   LYS A 486      41.162 -51.949 157.645  1.00 36.92           C
ATOM   3700  O   LYS A 486      41.511 -51.742 158.790  1.00 34.85           O
ATOM   3701  CB  LYS A 486      43.058 -52.487 156.132  1.00 45.62           C
ATOM   3702  CG  LYS A 486      44.099 -52.046 155.086  1.00 51.95           C
ATOM   3703  CD  LYS A 486      44.082 -52.836 153.731  1.00 58.35           C
ATOM   3704  CE  LYS A 486      43.593 -54.334 153.742  1.00 60.25           C
ATOM   3705  NZ  LYS A 486      44.223 -55.279 154.739  1.00 59.05           N
ATOM   3706  N   PRO A 487      40.006 -52.566 157.391  1.00 37.88           N
ATOM   3707  CA  PRO A 487      39.395 -53.114 158.590  1.00 36.95           C
ATOM   3708  C   PRO A 487      40.273 -54.201 159.219  1.00 38.41           C
ATOM   3709  O   PRO A 487      40.842 -55.035 158.505  1.00 36.38           O
ATOM   3710  CB  PRO A 487      38.114 -53.768 158.049  1.00 37.23           C
ATOM   3711  CG  PRO A 487      37.849 -53.186 156.671  1.00 34.48           C
ATOM   3712  CD  PRO A 487      39.220 -52.821 156.163  1.00 36.67           C
ATOM   3713  N   LYS A 488      40.377 -54.163 160.554  1.00 41.95           N
ATOM   3714  CA  LYS A 488      40.989 -55.189 161.413  1.00 43.61           C
ATOM   3715  C   LYS A 488      40.191 -55.439 162.699  1.00 42.59           C
ATOM   3716  O   LYS A 488      39.288 -54.694 163.023  1.00 41.94           O
ATOM   3717  CB  LYS A 488      42.464 -54.920 161.735  1.00 44.70           C
ATOM   3718  CG  LYS A 488      42.926 -53.480 161.898  1.00 50.38           C
ATOM   3719  CD  LYS A 488      42.462 -52.878 163.230  1.00 52.71           C
ATOM   3720  CE  LYS A 488      43.491 -51.871 163.825  1.00 54.86           C
ATOM   3721  NZ  LYS A 488      43.121 -51.138 165.128  1.00 52.39           N
ATOM   3722  N   PRO A 489      40.500 -56.506 163.444  1.00 43.28           N
ATOM   3723  CA  PRO A 489      39.807 -56.721 164.727  1.00 44.53           C
ATOM   3724  C   PRO A 489      40.081 -55.599 165.750  1.00 43.64           C
ATOM   3725  O   PRO A 489      41.250 -55.246 166.010  1.00 42.53           O
ATOM   3726  CB  PRO A 489      40.359 -58.064 165.226  1.00 43.62           C
ATOM   3727  CG  PRO A 489      41.097 -58.644 164.097  1.00 44.12           C
ATOM   3728  CD  PRO A 489      41.454 -57.573 163.116  1.00 42.47           C
ATOM   3729  N   SER A 490      39.012 -55.059 166.331  1.00 41.20           N
ATOM   3730  CA  SER A 490      39.133 -53.812 167.089  1.00 43.42           C
ATOM   3731  C   SER A 490      37.890 -53.477 167.938  1.00 44.68           C
ATOM   3732  O   SER A 490      36.898 -54.217 167.923  1.00 40.04           O
ATOM   3733  CB  SER A 490      39.466 -52.646 166.146  1.00 41.27           C
ATOM   3734  OG  SER A 490      38.451 -52.505 165.154  1.00 44.20           O
ATOM   3735  N   LYS A 491      37.973 -52.368 168.687  1.00 44.51           N
ATOM   3736  CA  LYS A 491      36.794 -51.815 169.359  1.00 44.89           C
ATOM   3737  C   LYS A 491      36.038 -50.789 168.498  1.00 41.00           C
ATOM   3738  O   LYS A 491      36.629 -50.139 167.666  1.00 38.55           O
ATOM   3739  CB  LYS A 491      37.171 -51.190 170.703  1.00 47.59           C
ATOM   3740  CG  LYS A 491      37.860 -52.108 171.737  1.00 49.92           C
ATOM   3741  CD  LYS A 491      38.541 -51.206 172.745  1.00 52.05           C
ATOM   3742  CE  LYS A 491      39.222 -51.947 173.871  1.00 57.05           C
ATOM   3743  NZ  LYS A 491      40.676 -52.157 173.559  1.00 57.61           N
ATOM   3744  N   VAL A 492      34.731 -50.646 168.707  1.00 41.19           N
ATOM   3745  CA  VAL A 492      33.870 -49.736 167.943  1.00 38.25           C
ATOM   3746  C   VAL A 492      33.323 -48.631 168.848  1.00 37.99           C
ATOM   3747  O   VAL A 492      32.841 -48.944 169.932  1.00 40.65           O
ATOM   3748  CB  VAL A 492      32.698 -50.536 167.379  1.00 36.65           C
ATOM   3749  CG1 VAL A 492      31.788 -49.726 166.476  1.00 33.44           C
ATOM   3750  CG2 VAL A 492      33.257 -51.726 166.649  1.00 36.01           C
ATOM   3751  N   PHE A 493      33.385 -47.371 168.413  1.00 36.56           N
ATOM   3752  CA  PHE A 493      33.010 -46.185 169.203  1.00 34.14           C
ATOM   3753  C   PHE A 493      32.021 -45.323 168.394  1.00 36.01           C
ATOM   3754  O   PHE A 493      32.205 -45.115 167.190  1.00 37.65           O
ATOM   3755  CB  PHE A 493      34.302 -45.405 169.505  1.00 32.84           C
ATOM   3756  CG  PHE A 493      35.331 -46.215 170.292  1.00 33.89           C
ATOM   3757  CD1 PHE A 493      36.368 -46.885 169.670  1.00 33.16           C
ATOM   3758  CD2 PHE A 493      35.237 -46.356 171.679  1.00 34.09           C
ATOM   3759  CE1 PHE A 493      37.316 -47.667 170.415  1.00 31.78           C
ATOM   3760  CE2 PHE A 493      36.170 -47.123 172.401  1.00 30.33           C
ATOM   3761  CZ  PHE A 493      37.203 -47.758 171.766  1.00 28.99           C
ATOM   3762  N   ALA A 494      30.953 -44.807 168.986  1.00 35.21           N
ATOM   3763  CA  ALA A 494      30.220 -43.678 168.391  1.00 32.70           C
ATOM   3764  C   ALA A 494      30.869 -42.324 168.657  1.00 31.65           C
ATOM   3765  O   ALA A 494      30.896 -41.844 169.789  1.00 32.18           O
ATOM   3766  CB  ALA A 494      28.788 -43.629 168.938  1.00 36.22           C
ATOM   3767  N   VAL A 495      31.345 -41.640 167.629  1.00 30.55           N
ATOM   3768  CA  VAL A 495      31.995 -40.388 167.923  1.00 32.74           C
ATOM   3769  C   VAL A 495      31.145 -39.283 167.332  1.00 34.04           C
ATOM   3770  O   VAL A 495      30.809 -39.358 166.136  1.00 35.19           O
ATOM   3771  CB  VAL A 495      33.432 -40.373 167.310  1.00 32.51           C
ATOM   3772  CG1 VAL A 495      34.062 -38.998 167.432  1.00 29.52           C
ATOM   3773  CG2 VAL A 495      34.286 -41.447 167.944  1.00 30.19           C
ATOM   3774  N   GLY A 496      30.875 -38.257 168.133  1.00 32.64           N
ATOM   3775  CA  GLY A 496      30.103 -37.089 167.702  1.00 32.44           C
ATOM   3776  C   GLY A 496      28.742 -36.998 168.399  1.00 35.66           C
ATOM   3777  O   GLY A 496      28.502 -37.629 169.427  1.00 38.40           O
ATOM   3778  N   TRP A 497      27.795 -36.270 167.836  1.00 32.80           N
ATOM   3779  CA  TRP A 497      26.535 -36.073 168.531  1.00 35.65           C
ATOM   3780  C   TRP A 497      25.417 -36.801 167.813  1.00 35.31           C
ATOM   3781  O   TRP A 497      25.571 -36.983 166.604  1.00 33.81           O
ATOM   3782  CB  TRP A 497      26.214 -34.574 168.494  1.00 32.32           C
ATOM   3783  CG  TRP A 497      27.242 -33.765 169.213  1.00 32.40           C
ATOM   3784  CD1 TRP A 497      27.225 -33.439 170.562  1.00 32.24           C
ATOM   3785  CD2 TRP A 497      28.447 -33.180 168.680  1.00 31.73           C
ATOM   3786  NE1 TRP A 497      28.361 -32.742 170.889  1.00 30.79           N
ATOM   3787  CE2 TRP A 497      29.093 -32.506 169.749  1.00 30.80           C
ATOM   3788  CE3 TRP A 497      29.046 -33.153 167.417  1.00 31.74           C
ATOM   3789  CZ2 TRP A 497      30.317 -31.839 169.584  1.00 29.85           C
ATOM   3790  CZ3 TRP A 497      30.282 -32.478 167.261  1.00 31.13           C
ATOM   3791  CH2 TRP A 497      30.898 -31.833 168.334  1.00 29.01           C
ATOM   3792  N   ASN A 498      24.278 -37.057 168.471  1.00 35.89           N
ATOM   3793  CA  ASN A 498      23.102 -37.745 167.857  1.00 36.74           C
ATOM   3794  C   ASN A 498      22.176 -36.872 167.008  1.00 36.84           C
ATOM   3795  O   ASN A 498      21.239 -37.345 166.346  1.00 36.08           O
ATOM   3796  CB  ASN A 498      22.265 -38.494 168.911  1.00 42.40           C
ATOM   3797  CG  ASN A 498      21.751 -37.548 170.021  1.00 46.89           C
ATOM   3798  OD1 ASN A 498      20.796 -36.797 169.842  1.00 48.58           O
ATOM   3799  ND2 ASN A 498      22.446 -37.525 171.148  1.00 50.38           N
ATOM   3800  N   ASP A 499      22.481 -35.577 166.995  1.00 38.55           N
ATOM   3801  CA  ASP A 499      21.688 -34.578 166.292  1.00 35.32           C
ATOM   3802  C   ASP A 499      22.622 -33.624 165.550  1.00 35.35           C
ATOM   3803  O   ASP A 499      23.850 -33.716 165.599  1.00 33.20           O
ATOM   3804  CB  ASP A 499      20.877 -33.773 167.326  1.00 39.75           C
ATOM   3805  CG  ASP A 499      21.765 -33.005 168.339  1.00 43.89           C
ATOM   3806  OD1 ASP A 499      22.946 -33.364 168.624  1.00 44.62           O
ATOM   3807  OD2 ASP A 499      21.273 -31.973 168.857  1.00 46.04           O
ATOM   3808  N   PHE A 500      22.038 -32.627 164.898  1.00 34.07           N
ATOM   3809  CA  PHE A 500      22.859 -31.796 164.060  1.00 34.15           C
ATOM   3810  C   PHE A 500      22.780 -30.322 164.393  1.00 36.18           C
ATOM   3811  O   PHE A 500      21.677 -29.756 164.396  1.00 36.50           O
ATOM   3812  CB  PHE A 500      22.381 -31.963 162.629  1.00 32.78           C
ATOM   3813  CG  PHE A 500      23.172 -31.179 161.658  1.00 33.85           C
ATOM   3814  CD1 PHE A 500      22.855 -29.848 161.438  1.00 33.43           C
ATOM   3815  CD2 PHE A 500      24.198 -31.787 160.928  1.00 31.16           C
ATOM   3816  CE1 PHE A 500      23.600 -29.135 160.559  1.00 31.86           C
ATOM   3817  CE2 PHE A 500      24.896 -31.069 160.037  1.00 31.11           C
ATOM   3818  CZ  PHE A 500      24.636 -29.728 159.897  1.00 30.40           C
ATOM   3819  N   GLU A 501      23.947 -29.703 164.601  1.00 37.32           N
ATOM   3820  CA  GLU A 501      24.027 -28.241 164.681  1.00 39.04           C
ATOM   3821  C   GLU A 501      25.130 -27.763 163.796  1.00 38.57           C
ATOM   3822  O   GLU A 501      26.276 -28.190 163.945  1.00 37.31           O
ATOM   3823  CB  GLU A 501      24.282 -27.730 166.103  1.00 40.88           C
ATOM   3824  CG  GLU A 501      23.107 -27.982 167.019  1.00 42.59           C
ATOM   3825  CD  GLU A 501      23.456 -27.897 168.497  1.00 46.08           C
ATOM   3826  OE1 GLU A 501      24.556 -27.365 168.834  1.00 41.92           O
ATOM   3827  OE2 GLU A 501      22.605 -28.415 169.277  1.00 46.56           O
ATOM   3828  N   LEU A 502      24.762 -26.885 162.862  1.00 39.98           N
ATOM   3829  CA  LEU A 502      25.709 -26.448 161.839  1.00 40.43           C
ATOM   3830  C   LEU A 502      27.041 -26.017 162.424  1.00 43.75           C
ATOM   3831  O   LEU A 502      28.096 -26.451 161.956  1.00 46.45           O
ATOM   3832  CB  LEU A 502      25.129 -25.372 160.926  1.00 37.84           C
ATOM   3833  CG  LEU A 502      26.103 -25.081 159.794  1.00 36.27           C
ATOM   3834  CD1 LEU A 502      26.195 -26.190 158.763  1.00 36.68           C
ATOM   3835  CD2 LEU A 502      25.714 -23.788 159.182  1.00 34.47           C
ATOM   3836  N   GLU A 503      27.000 -25.202 163.472  1.00 46.55           N
ATOM   3837  CA  GLU A 503      28.242 -24.709 164.053  1.00 49.61           C
ATOM   3838  C   GLU A 503      29.156 -25.723 164.763  1.00 47.27           C
ATOM   3839  O   GLU A 503      30.261 -25.349 165.086  1.00 47.47           O
ATOM   3840  CB  GLU A 503      28.034 -23.396 164.826  1.00 53.93           C
ATOM   3841  CG  GLU A 503      28.826 -22.180 164.255  1.00 60.49           C
ATOM   3842  CD  GLU A 503      29.167 -22.194 162.733  1.00 64.24           C
ATOM   3843  OE1 GLU A 503      28.243 -22.035 161.881  1.00 63.37           O
ATOM   3844  OE2 GLU A 503      30.387 -22.326 162.386  1.00 65.79           O
ATOM   3845  N   ARG A 504      28.767 -26.985 164.947  1.00 42.37           N
ATOM   3846  CA  ARG A 504      29.736 -28.032 165.310  1.00 41.35           C
ATOM   3847  C   ARG A 504      30.302 -28.930 164.179  1.00 40.51           C
ATOM   3848  O   ARG A 504      31.021 -29.893 164.472  1.00 39.81           O
ATOM   3849  CB  ARG A 504      29.180 -29.013 166.351  1.00 39.43           C
ATOM   3850  CG  ARG A 504      27.920 -28.602 167.057  1.00 37.01           C
ATOM   3851  CD  ARG A 504      27.572 -29.695 168.027  1.00 36.81           C
ATOM   3852  NE  ARG A 504      26.551 -30.605 167.493  1.00 37.46           N
ATOM   3853  CZ  ARG A 504      25.585 -31.171 168.220  1.00 37.11           C
ATOM   3854  NH1 ARG A 504      25.478 -30.939 169.516  1.00 36.62           N
ATOM   3855  NH2 ARG A 504      24.715 -32.003 167.688  1.00 37.52           N
ATOM   3856  N   GLU A 505      29.991 -28.622 162.918  1.00 36.68           N
ATOM   3857  CA  GLU A 505      30.221 -29.546 161.852  1.00 34.49           C
ATOM   3858  C   GLU A 505      31.732 -29.656 161.709  1.00 36.18           C
ATOM   3859  O   GLU A 505      32.273 -30.788 161.668  1.00 34.24           O
ATOM   3860  CB  GLU A 505      29.531 -29.096 160.557  1.00 35.60           C
ATOM   3861  CG  GLU A 505      29.815 -29.978 159.352  1.00 33.60           C
ATOM   3862  CD  GLU A 505      29.231 -31.372 159.474  1.00 33.14           C
ATOM   3863  OE1 GLU A 505      28.219 -31.558 160.191  1.00 36.32           O
ATOM   3864  OE2 GLU A 505      29.716 -32.304 158.818  1.00 31.64           O
ATOM   3865  N   LYS A 506      32.362 -28.475 161.671  1.00 34.51           N
ATOM   3866  CA  LYS A 506      33.819 -28.289 161.602  1.00 35.37           C
ATOM   3867  C   LYS A 506      34.698 -28.929 162.710  1.00 35.52           C
ATOM   3868  O   LYS A 506      35.872 -29.293 162.518  1.00 37.09           O
ATOM   3869  CB  LYS A 506      34.116 -26.795 161.340  1.00 34.59           C
ATOM   3870  CG  LYS A 506      33.766 -26.373 159.885  1.00 35.35           C
ATOM   3871  CD  LYS A 506      34.153 -24.913 159.435  1.00 33.79           C
ATOM   3872  CE  LYS A 506      33.933 -24.689 157.953  1.00 32.03           C
ATOM   3873  NZ  LYS A 506      34.025 -23.245 157.564  1.00 32.74           N
ATOM   3874  N   GLU A 507      34.094 -29.096 163.873  1.00 36.55           N
ATOM   3875  CA  GLU A 507      34.671 -29.828 164.973  1.00 37.03           C
ATOM   3876  C   GLU A 507      34.573 -31.342 164.770  1.00 35.92           C
ATOM   3877  O   GLU A 507      35.509 -32.067 165.157  1.00 34.53           O
ATOM   3878  CB  GLU A 507      34.053 -29.358 166.299  1.00 40.82           C
ATOM   3879  CG  GLU A 507      34.759 -28.118 166.851  1.00 49.92           C
ATOM   3880  CD  GLU A 507      36.170 -28.464 167.427  1.00 57.81           C
ATOM   3881  OE1 GLU A 507      36.196 -29.330 168.371  1.00 60.58           O
ATOM   3882  OE2 GLU A 507      37.210 -27.899 166.939  1.00 57.31           O
ATOM   3883  N   LEU A 508      33.483 -31.819 164.152  1.00 34.58           N
ATOM   3884  CA  LEU A 508      33.399 -33.248 163.692  1.00 33.88           C
ATOM   3885  C   LEU A 508      34.518 -33.578 162.700  1.00 31.08           C
ATOM   3886  O   LEU A 508      35.284 -34.549 162.839  1.00 30.38           O
ATOM   3887  CB  LEU A 508      32.035 -33.619 163.080  1.00 33.48           C
ATOM   3888  CG  LEU A 508      31.772 -35.122 162.915  1.00 36.29           C
ATOM   3889  CD1 LEU A 508      31.899 -35.938 164.200  1.00 35.63           C
ATOM   3890  CD2 LEU A 508      30.393 -35.410 162.302  1.00 33.42           C
ATOM   3891  N   TRP A 509      34.664 -32.669 161.747  1.00 29.97           N
ATOM   3892  CA  TRP A 509      35.662 -32.817 160.707  1.00 32.71           C
ATOM   3893  C   TRP A 509      37.030 -32.942 161.314  1.00 34.21           C
ATOM   3894  O   TRP A 509      37.735 -33.904 161.018  1.00 38.35           O
ATOM   3895  CB  TRP A 509      35.649 -31.625 159.757  1.00 27.07           C
ATOM   3896  CG  TRP A 509      34.363 -31.635 158.989  1.00 28.16           C
ATOM   3897  CD1 TRP A 509      33.330 -32.582 159.040  1.00 27.04           C
ATOM   3898  CD2 TRP A 509      33.992 -30.670 158.011  1.00 26.42           C
ATOM   3899  NE1 TRP A 509      32.325 -32.203 158.172  1.00 29.61           N
ATOM   3900  CE2 TRP A 509      32.712 -31.045 157.525  1.00 29.94           C
ATOM   3901  CE3 TRP A 509      34.608 -29.511 157.521  1.00 23.53           C
ATOM   3902  CZ2 TRP A 509      32.049 -30.280 156.552  1.00 27.87           C
ATOM   3903  CZ3 TRP A 509      33.969 -28.790 156.549  1.00 23.74           C
ATOM   3904  CH2 TRP A 509      32.724 -29.179 156.078  1.00 26.18           C
ATOM   3905  N   ARG A 510      37.352 -32.003 162.193  1.00 36.98           N
ATOM   3906  CA  ARG A 510      38.684 -31.914 162.788  1.00 39.48           C
ATOM   3907  C   ARG A 510      39.024 -33.175 163.568  1.00 37.18           C
ATOM   3908  O   ARG A 510      40.170 -33.616 163.585  1.00 36.90           O
ATOM   3909  CB  ARG A 510      38.646 -30.671 163.664  1.00 46.74           C
ATOM   3910  CG  ARG A 510      39.544 -30.602 164.876  1.00 52.49           C
ATOM   3911  CD  ARG A 510      39.132 -29.339 165.615  1.00 57.98           C
ATOM   3912  NE  ARG A 510      40.230 -28.768 166.381  1.00 63.63           N
ATOM   3913  CZ  ARG A 510      41.058 -29.434 167.188  1.00 66.43           C
ATOM   3914  NH1 ARG A 510      40.925 -30.743 167.374  1.00 67.88           N
ATOM   3915  NH2 ARG A 510      42.024 -28.780 167.832  1.00 67.03           N
ATOM   3916  N   ALA A 511      38.000 -33.749 164.201  1.00 32.82           N
ATOM   3917  CA  ALA A 511      38.059 -35.023 164.920  1.00 31.15           C
ATOM   3918  C   ALA A 511      38.186 -36.247 163.998  1.00 33.73           C
ATOM   3919  O   ALA A 511      38.930 -37.175 164.263  1.00 33.39           O
ATOM   3920  CB  ALA A 511      36.792 -35.132 165.786  1.00 29.70           C
ATOM   3921  N   ILE A 512      37.418 -36.295 162.912  1.00 33.50           N
ATOM   3922  CA  ILE A 512      37.640 -37.337 161.923  1.00 30.71           C
ATOM   3923  C   ILE A 512      39.065 -37.279 161.356  1.00 28.64           C
ATOM   3924  O   ILE A 512      39.736 -38.307 161.247  1.00 26.47           O
ATOM   3925  CB  ILE A 512      36.594 -37.174 160.780  1.00 32.22           C
ATOM   3926  CG1 ILE A 512      35.185 -37.454 161.346  1.00 30.16           C
ATOM   3927  CG2 ILE A 512      37.037 -38.034 159.625  1.00 32.52           C
ATOM   3928  CD1 ILE A 512      34.027 -37.127 160.446  1.00 26.94           C
ATOM   3929  N   ARG A 513      39.549 -36.093 161.003  1.00 27.73           N
ATOM   3930  CA  ARG A 513      40.967 -35.982 160.610  1.00 33.35           C
ATOM   3931  C   ARG A 513      41.996 -36.516 161.634  1.00 35.86           C
ATOM   3932  O   ARG A 513      42.855 -37.329 161.288  1.00 39.85           O
ATOM   3933  CB  ARG A 513      41.331 -34.543 160.263  1.00 34.72           C
ATOM   3934  CG  ARG A 513      40.550 -33.996 159.074  1.00 38.96           C
ATOM   3935  CD  ARG A 513      41.244 -32.705 158.686  1.00 42.29           C
ATOM   3936  NE  ARG A 513      40.374 -31.753 158.033  1.00 46.74           N
ATOM   3937  CZ  ARG A 513      40.484 -31.472 156.737  1.00 52.25           C
ATOM   3938  NH1 ARG A 513      41.408 -32.120 156.007  1.00 52.64           N
ATOM   3939  NH2 ARG A 513      39.652 -30.581 156.179  1.00 52.02           N
ATOM   3940  N   LYS A 514      41.908 -36.118 162.904  1.00 36.71           N
ATOM   3941  CA  LYS A 514      42.852 -36.588 163.909  1.00 34.12           C
ATOM   3942  C   LYS A 514      42.826 -38.101 163.931  1.00 29.74           C
ATOM   3943  O   LYS A 514      43.871 -38.697 163.883  1.00 28.17           O
ATOM   3944  CB  LYS A 514      42.536 -36.026 165.311  1.00 35.81           C
ATOM   3945  CG  LYS A 514      43.409 -36.613 166.461  1.00 38.26           C
ATOM   3946  CD  LYS A 514      43.388 -35.855 167.803  1.00 38.83           C
ATOM   3947  CE  LYS A 514      44.254 -36.478 168.906  1.00 39.17           C
ATOM   3948  NZ  LYS A 514      44.255 -37.955 169.181  1.00 38.02           N
ATOM   3949  N   LEU A 515      41.655 -38.732 164.022  1.00 30.25           N
ATOM   3950  CA  LEU A 515      41.582 -40.198 164.165  1.00 31.09           C
ATOM   3951  C   LEU A 515      42.053 -41.043 162.979  1.00 33.31           C
ATOM   3952  O   LEU A 515      42.417 -42.218 163.145  1.00 34.00           O
ATOM   3953  CB  LEU A 515      40.156 -40.631 164.457  1.00 27.13           C
ATOM   3954  CG  LEU A 515      39.654 -40.079 165.773  1.00 29.11           C
ATOM   3955  CD1 LEU A 515      38.159 -40.279 165.812  1.00 27.24           C
ATOM   3956  CD2 LEU A 515      40.340 -40.795 166.950  1.00 27.06           C
ATOM   3957  N   SER A 516      41.867 -40.469 161.788  1.00 33.63           N
ATOM   3958  CA  SER A 516      42.187 -41.118 160.535  1.00 32.97           C
ATOM   3959  C   SER A 516      43.695 -41.049 160.372  1.00 34.10           C
ATOM   3960  O   SER A 516      44.315 -42.018 159.987  1.00 37.02           O
ATOM   3961  CB  SER A 516      41.499 -40.349 159.409  1.00 32.48           C
ATOM   3962  OG  SER A 516      42.038 -40.720 158.173  1.00 32.39           O
ATOM   3963  N   GLU A 517      44.283 -39.918 160.707  1.00 35.75           N
ATOM   3964  CA  GLU A 517      45.711 -39.775 160.792  1.00 41.37           C
ATOM   3965  C   GLU A 517      46.407 -40.740 161.754  1.00 40.96           C
ATOM   3966  O   GLU A 517      47.498 -41.206 161.452  1.00 40.88           O
ATOM   3967  CB  GLU A 517      46.063 -38.313 161.088  1.00 45.50           C
ATOM   3968  CG  GLU A 517      47.531 -38.065 161.404  1.00 52.14           C
ATOM   3969  CD  GLU A 517      48.397 -38.061 160.163  1.00 56.36           C
ATOM   3970  OE1 GLU A 517      47.973 -37.375 159.194  1.00 58.02           O
ATOM   3971  OE2 GLU A 517      49.473 -38.730 160.170  1.00 57.54           O
ATOM   3972  N   GLU A 518      45.818 -41.067 162.895  1.00 42.26           N
ATOM   3973  CA  GLU A 518      46.359 -42.170 163.710  1.00 41.84           C
ATOM   3974  C   GLU A 518      45.977 -43.553 163.189  1.00 40.30           C
ATOM   3975  O   GLU A 518      46.193 -44.533 163.888  1.00 41.50           O
ATOM   3976  CB  GLU A 518      45.881 -42.104 165.175  1.00 43.17           C
ATOM   3977  CG  GLU A 518      45.864 -40.688 165.747  1.00 46.29           C
ATOM   3978  CD  GLU A 518      44.852 -40.472 166.884  1.00 46.97           C
ATOM   3979  OE1 GLU A 518      44.267 -41.485 167.308  1.00 47.42           O
ATOM   3980  OE2 GLU A 518      44.666 -39.308 167.349  1.00 48.39           O
ATOM   3981  N   GLY A 519      45.341 -43.680 162.029  1.00 37.55           N
ATOM   3982  CA  GLY A 519      45.194 -44.994 161.432  1.00 32.76           C
ATOM   3983  C   GLY A 519      43.940 -45.716 161.878  1.00 30.80           C
ATOM   3984  O   GLY A 519      43.833 -46.916 161.752  1.00 30.69           O
ATOM   3985  N   ALA A 520      42.933 -44.997 162.357  1.00 31.46           N
ATOM   3986  CA  ALA A 520      41.670 -45.655 162.609  1.00 29.50           C
ATOM   3987  C   ALA A 520      40.855 -45.819 161.325  1.00 31.24           C
ATOM   3988  O   ALA A 520      40.985 -45.007 160.432  1.00 28.39           O
ATOM   3989  CB  ALA A 520      40.856 -44.848 163.596  1.00 29.96           C
ATOM   3990  N   PHE A 521      40.067 -46.886 161.255  1.00 29.39           N
ATOM   3991  CA  PHE A 521      39.027 -47.106 160.288  1.00 30.52           C
ATOM   3992  C   PHE A 521      37.716 -46.390 160.686  1.00 31.08           C
ATOM   3993  O   PHE A 521      37.256 -46.476 161.831  1.00 33.47           O
ATOM   3994  CB  PHE A 521      38.803 -48.619 160.200  1.00 29.17           C
ATOM   3995  CG  PHE A 521      37.984 -48.992 159.024  1.00 29.89           C
ATOM   3996  CD1 PHE A 521      38.542 -48.997 157.763  1.00 31.04           C
ATOM   3997  CD2 PHE A 521      36.636 -49.254 159.156  1.00 30.29           C
ATOM   3998  CE1 PHE A 521      37.754 -49.366 156.689  1.00 32.20           C
ATOM   3999  CE2 PHE A 521      35.844 -49.548 158.095  1.00 27.52           C
ATOM   4000  CZ  PHE A 521      36.395 -49.581 156.847  1.00 29.40           C
ATOM   4001  N   ILE A 522      37.095 -45.652 159.769  1.00 28.86           N
ATOM   4002  CA  ILE A 522      35.919 -44.884 160.113  1.00 28.48           C
ATOM   4003  C   ILE A 522      34.744 -45.049 159.153  1.00 32.73           C
ATOM   4004  O   ILE A 522      34.957 -44.879 157.967  1.00 35.36           O
ATOM   4005  CB  ILE A 522      36.282 -43.366 160.189  1.00 25.84           C
ATOM   4006  CG1 ILE A 522      37.539 -43.156 161.031  1.00 23.37           C
ATOM   4007  CG2 ILE A 522      35.076 -42.607 160.659  1.00 21.40           C
ATOM   4008  CD1 ILE A 522      38.120 -41.757 161.002  1.00 24.34           C
ATOM   4009  N   LEU A 523      33.518 -45.266 159.634  1.00 32.01           N
ATOM   4010  CA  LEU A 523      32.339 -45.204 158.783  1.00 32.04           C
ATOM   4011  C   LEU A 523      31.516 -43.952 159.040  1.00 30.97           C
ATOM   4012  O   LEU A 523      31.097 -43.737 160.135  1.00 33.45           O
ATOM   4013  CB  LEU A 523      31.422 -46.427 158.968  1.00 32.89           C
ATOM   4014  CG  LEU A 523      32.196 -47.739 158.889  1.00 34.64           C
ATOM   4015  CD1 LEU A 523      31.259 -48.893 159.163  1.00 34.99           C
ATOM   4016  CD2 LEU A 523      32.752 -47.836 157.492  1.00 35.08           C
ATOM   4017  N   SER A 524      31.218 -43.157 158.025  1.00 31.70           N
ATOM   4018  CA  SER A 524      30.323 -42.043 158.090  1.00 31.67           C
ATOM   4019  C   SER A 524      29.091 -42.322 157.241  1.00 34.32           C
ATOM   4020  O   SER A 524      29.047 -42.014 156.061  1.00 36.60           O
ATOM   4021  CB  SER A 524      31.094 -40.832 157.613  1.00 30.14           C
ATOM   4022  OG  SER A 524      30.386 -39.654 157.947  1.00 29.31           O
ATOM   4023  N   SER A 525      28.110 -42.981 157.825  1.00 35.42           N
ATOM   4024  CA  SER A 525      26.898 -43.386 157.147  1.00 37.69           C
ATOM   4025  C   SER A 525      25.669 -42.712 157.774  1.00 38.29           C
ATOM   4026  O   SER A 525      25.641 -42.378 158.967  1.00 38.00           O
ATOM   4027  CB  SER A 525      26.795 -44.908 157.262  1.00 38.63           C
ATOM   4028  OG  SER A 525      25.457 -45.345 157.131  1.00 43.21           O
ATOM   4029  N   SER A 526      24.612 -42.476 157.002  1.00 39.18           N
ATOM   4030  CA  SER A 526      23.506 -41.684 157.578  1.00 39.18           C
ATOM   4031  C   SER A 526      22.597 -42.410 158.589  1.00 41.00           C
ATOM   4032  O   SER A 526      21.776 -41.755 159.236  1.00 42.45           O
ATOM   4033  CB  SER A 526      22.626 -41.127 156.483  1.00 37.12           C
ATOM   4034  OG  SER A 526      22.111 -42.248 155.780  1.00 37.26           O
ATOM   4035  N   GLN A 527      22.731 -43.728 158.745  1.00 41.77           N
ATOM   4036  CA  GLN A 527      22.034 -44.508 159.759  1.00 43.95           C
ATOM   4037  C   GLN A 527      23.137 -45.304 160.476  1.00 43.25           C
ATOM   4038  O   GLN A 527      22.967 -46.399 161.042  1.00 43.86           O
ATOM   4039  CB  GLN A 527      21.055 -45.413 159.024  1.00 50.91           C
ATOM   4040  CG  GLN A 527      21.866 -46.375 158.130  1.00 58.95           C
ATOM   4041  CD  GLN A 527      21.028 -46.979 157.011  1.00 62.98           C
ATOM   4042  OE1 GLN A 527      21.129 -46.584 155.836  1.00 64.24           O
ATOM   4043  NE2 GLN A 527      20.164 -47.929 157.385  1.00 64.33           N
ATOM   4044  N   LEU A 528      24.322 -44.714 160.385  1.00 41.80           N
ATOM   4045  CA  LEU A 528      25.570 -45.148 160.998  1.00 39.41           C
ATOM   4046  C   LEU A 528      26.194 -46.424 160.537  1.00 39.56           C
ATOM   4047  O   LEU A 528      27.410 -46.436 160.381  1.00 37.60           O
ATOM   4048  CB  LEU A 528      25.450 -45.311 162.499  1.00 38.38           C
ATOM   4049  CG  LEU A 528      25.097 -44.058 163.284  1.00 37.13           C
ATOM   4050  CD1 LEU A 528      24.584 -44.612 164.649  1.00 33.54           C
ATOM   4051  CD2 LEU A 528      26.379 -43.229 163.343  1.00 35.57           C
ATOM   4052  N   LEU A 529      25.368 -47.468 160.449  1.00 40.44           N
ATOM   4053  CA  LEU A 529      25.769 -48.795 160.020  1.00 40.79           C
ATOM   4054  C   LEU A 529      24.750 -49.408 159.057  1.00 40.94           C
ATOM   4055  O   LEU A 529      23.574 -49.486 159.384  1.00 39.75           O
ATOM   4056  CB  LEU A 529      25.997 -49.733 161.205  1.00 41.63           C
ATOM   4057  CG  LEU A 529      26.649 -51.082 160.825  1.00 41.75           C
ATOM   4058  CD1 LEU A 529      28.101 -50.982 160.353  1.00 39.19           C
ATOM   4059  CD2 LEU A 529      26.580 -51.998 162.047  1.00 42.69           C
ATOM   4060  N   THR A 530      25.203 -49.847 157.882  1.00 41.08           N
ATOM   4061  CA  THR A 530      24.310 -50.465 156.896  1.00 42.79           C
ATOM   4062  C   THR A 530      24.537 -51.966 156.803  1.00 44.71           C
ATOM   4063  O   THR A 530      25.433 -52.549 157.421  1.00 46.45           O
ATOM   4064  CB  THR A 530      24.455 -49.892 155.423  1.00 42.51           C
ATOM   4065  OG1 THR A 530      25.794 -50.092 154.954  1.00 43.22           O
ATOM   4066  CG2 THR A 530      24.198 -48.419 155.313  1.00 38.70           C
ATOM   4067  N   ARG A 531      23.714 -52.574 155.959  1.00 48.37           N
ATOM   4068  CA  ARG A 531      23.752 -53.993 155.665  1.00 49.13           C
ATOM   4069  C   ARG A 531      24.962 -54.186 154.777  1.00 47.15           C
ATOM   4070  O   ARG A 531      25.667 -55.186 154.867  1.00 47.86           O
ATOM   4071  CB  ARG A 531      22.496 -54.375 154.885  1.00 51.50           C
ATOM   4072  CG  ARG A 531      21.302 -54.770 155.719  1.00 56.41           C
ATOM   4073  CD  ARG A 531      20.176 -55.269 154.815  1.00 60.80           C
ATOM   4074  NE  ARG A 531      20.545 -56.380 153.929  1.00 64.22           N
ATOM   4075  CZ  ARG A 531      19.671 -56.994 153.123  1.00 67.79           C
ATOM   4076  NH1 ARG A 531      18.385 -56.612 153.101  1.00 67.27           N
ATOM   4077  NH2 ARG A 531      20.067 -58.002 152.338  1.00 67.73           N
ATOM   4078  N   THR A 532      25.190 -53.236 153.883  1.00 44.61           N
ATOM   4079  CA  THR A 532      26.350 -53.379 153.011  1.00 42.57           C
ATOM   4080  C   THR A 532      27.637 -53.413 153.858  1.00 41.97           C
ATOM   4081  O   THR A 532      28.551 -54.149 153.517  1.00 39.05           O
ATOM   4082  CB  THR A 532      26.423 -52.263 151.933  1.00 41.87           C
ATOM   4083  OG1 THR A 532      25.136 -52.011 151.343  1.00 40.71           O
ATOM   4084  CG2 THR A 532      27.441 -52.610 150.878  1.00 39.31           C
ATOM   4085  N   HIS A 533      27.720 -52.662 154.958  1.00 41.15           N
ATOM   4086  CA  HIS A 533      28.957 -52.655 155.767  1.00 41.56           C
ATOM   4087  C   HIS A 533      29.100 -53.966 156.514  1.00 43.53           C
ATOM   4088  O   HIS A 533      30.148 -54.598 156.494  1.00 41.93           O
ATOM   4089  CB  HIS A 533      28.962 -51.564 156.836  1.00 38.37           C
ATOM   4090  CG  HIS A 533      28.774 -50.181 156.297  1.00 36.93           C
ATOM   4091  ND1 HIS A 533      27.987 -49.246 156.920  1.00 37.12           N
ATOM   4092  CD2 HIS A 533      29.195 -49.601 155.149  1.00 35.86           C
ATOM   4093  CE1 HIS A 533      28.000 -48.122 156.229  1.00 36.72           C
ATOM   4094  NE2 HIS A 533      28.699 -48.323 155.130  1.00 35.36           N
ATOM   4095  N   VAL A 534      28.029 -54.348 157.199  1.00 45.89           N
ATOM   4096  CA  VAL A 534      27.999 -55.626 157.887  1.00 47.47           C
ATOM   4097  C   VAL A 534      28.405 -56.803 156.983  1.00 48.94           C
ATOM   4098  O   VAL A 534      29.178 -57.665 157.399  1.00 48.31           O
ATOM   4099  CB  VAL A 534      26.650 -55.812 158.593  1.00 49.26           C
ATOM   4100  CG1 VAL A 534      26.530 -57.198 159.177  1.00 51.43           C
ATOM   4101  CG2 VAL A 534      26.464 -54.768 159.698  1.00 49.91           C
ATOM   4102  N   GLU A 535      27.961 -56.826 155.728  1.00 48.93           N
ATOM   4103  CA  GLU A 535      28.317 -57.940 154.857  1.00 50.62           C
ATOM   4104  C   GLU A 535      29.736 -57.896 154.288  1.00 49.30           C
ATOM   4105  O   GLU A 535      30.367 -58.923 154.084  1.00 52.33           O
ATOM   4106  CB  GLU A 535      27.318 -58.044 153.713  1.00 52.92           C
ATOM   4107  CG  GLU A 535      25.875 -58.361 154.149  1.00 58.01           C
ATOM   4108  CD  GLU A 535      25.663 -59.630 155.003  1.00 59.61           C
ATOM   4109  OE1 GLU A 535      26.341 -60.677 154.868  1.00 59.37           O
ATOM   4110  OE2 GLU A 535      24.739 -59.579 155.842  1.00 62.21           O
ATOM   4111  N   THR A 536      30.230 -56.704 153.986  1.00 47.21           N
ATOM   4112  CA  THR A 536      31.599 -56.476 153.563  1.00 43.92           C
ATOM   4113  C   THR A 536      32.552 -56.802 154.733  1.00 44.55           C
ATOM   4114  O   THR A 536      33.645 -57.309 154.499  1.00 44.99           O
ATOM   4115  CB  THR A 536      31.723 -55.017 153.040  1.00 42.96           C
ATOM   4116  OG1 THR A 536      30.646 -54.732 152.140  1.00 43.03           O
ATOM   4117  CG2 THR A 536      33.035 -54.728 152.314  1.00 41.96           C
ATOM   4118  N   PHE A 537      32.171 -56.524 155.982  1.00 45.22           N
ATOM   4119  CA  PHE A 537      32.978 -56.937 157.139  1.00 46.62           C
ATOM   4120  C   PHE A 537      33.122 -58.473 157.141  1.00 49.80           C
ATOM   4121  O   PHE A 537      34.217 -58.970 157.367  1.00 47.71           O
ATOM   4122  CB  PHE A 537      32.431 -56.446 158.510  1.00 43.04           C
ATOM   4123  CG  PHE A 537      32.775 -55.015 158.884  1.00 41.18           C
ATOM   4124  CD1 PHE A 537      34.072 -54.534 158.861  1.00 40.37           C
ATOM   4125  CD2 PHE A 537      31.790 -54.146 159.333  1.00 42.29           C
ATOM   4126  CE1 PHE A 537      34.341 -53.208 159.202  1.00 38.83           C
ATOM   4127  CE2 PHE A 537      32.052 -52.823 159.655  1.00 37.55           C
ATOM   4128  CZ  PHE A 537      33.335 -52.369 159.613  1.00 38.16           C
ATOM   4129  N   ARG A 538      32.058 -59.237 156.882  1.00 55.10           N
ATOM   4130  CA  ARG A 538      32.158 -60.703 156.748  1.00 59.74           C
ATOM   4131  C   ARG A 538      33.203 -61.217 155.747  1.00 63.58           C
ATOM   4132  O   ARG A 538      33.905 -62.196 156.000  1.00 64.41           O
ATOM   4133  CB  ARG A 538      30.829 -61.314 156.322  1.00 62.29           C
ATOM   4134  CG  ARG A 538      29.643 -60.989 157.189  1.00 63.86           C
ATOM   4135  CD  ARG A 538      28.679 -62.176 157.247  1.00 66.42           C
ATOM   4136  NE  ARG A 538      28.260 -62.341 158.631  1.00 69.09           N
ATOM   4137  CZ  ARG A 538      28.993 -61.943 159.673  1.00 71.77           C
ATOM   4138  NH1 ARG A 538      30.194 -61.387 159.490  1.00 73.25           N
ATOM   4139  NH2 ARG A 538      28.546 -62.099 160.917  1.00 72.46           N
ATOM   4140  N   GLU A 539      33.272 -60.599 154.575  1.00 65.85           N
ATOM   4141  CA  GLU A 539      34.383 -60.808 153.669  1.00 67.58           C
ATOM   4142  C   GLU A 539      35.768 -60.722 154.273  1.00 67.53           C
ATOM   4143  O   GLU A 539      36.718 -61.218 153.672  1.00 69.88           O
ATOM   4144  CB  GLU A 539      34.416 -59.684 152.656  1.00 71.69           C
ATOM   4145  CG  GLU A 539      33.344 -59.763 151.610  1.00 77.42           C
ATOM   4146  CD  GLU A 539      33.760 -58.921 150.429  1.00 80.42           C
ATOM   4147  OE1 GLU A 539      34.877 -58.340 150.510  1.00 82.23           O
ATOM   4148  OE2 GLU A 539      32.973 -58.871 149.455  1.00 82.46           O
ATOM   4149  N   TYR A 540      35.954 -60.001 155.366  1.00 63.68           N
ATOM   4150  CA  TYR A 540      37.301 -59.975 155.909  1.00 62.29           C
ATOM   4151  C   TYR A 540      37.385 -61.083 156.917  1.00 59.98           C
ATOM   4152  O   TYR A 540      38.398 -61.213 157.607  1.00 60.15           O
ATOM   4153  CB  TYR A 540      37.632 -58.665 156.627  1.00 64.29           C
ATOM   4154  CG  TYR A 540      38.274 -57.642 155.734  1.00 65.50           C
ATOM   4155  CD1 TYR A 540      37.492 -56.823 154.922  1.00 66.26           C
ATOM   4156  CD2 TYR A 540      39.657 -57.507 155.687  1.00 65.36           C
ATOM   4157  CE1 TYR A 540      38.081 -55.894 154.084  1.00 66.20           C
ATOM   4158  CE2 TYR A 540      40.255 -56.577 154.862  1.00 65.73           C
ATOM   4159  CZ  TYR A 540      39.459 -55.767 154.068  1.00 65.92           C
ATOM   4160  OH  TYR A 540      40.036 -54.820 153.246  1.00 66.49           O
ATOM   4161  N   GLY A 541      36.287 -61.823 157.022  1.00 58.39           N
ATOM   4162  CA  GLY A 541      36.006 -62.672 158.188  1.00 57.20           C
ATOM   4163  C   GLY A 541      35.840 -61.980 159.547  1.00 55.36           C
ATOM   4164  O   GLY A 541      36.338 -62.498 160.542  1.00 55.52           O
ATOM   4165  N   LEU A 542      35.146 -60.840 159.622  1.00 53.26           N
ATOM   4166  CA  LEU A 542      34.934 -60.106 160.882  1.00 50.91           C
ATOM   4167  C   LEU A 542      33.472 -59.935 161.234  1.00 49.76           C
ATOM   4168  O   LEU A 542      32.659 -59.543 160.404  1.00 52.84           O
ATOM   4169  CB  LEU A 542      35.498 -58.687 160.808  1.00 47.28           C
ATOM   4170  CG  LEU A 542      36.883 -58.682 160.214  1.00 45.84           C
ATOM   4171  CD1 LEU A 542      37.303 -57.231 159.889  1.00 45.29           C
ATOM   4172  CD2 LEU A 542      37.679 -59.374 161.306  1.00 43.64           C
ATOM   4173  N   LYS A 543      33.130 -60.144 162.493  1.00 51.09           N
ATOM   4174  CA  LYS A 543      31.729 -59.956 162.869  1.00 51.23           C
ATOM   4175  C   LYS A 543      31.729 -58.729 163.756  1.00 48.69           C
ATOM   4176  O   LYS A 543      32.561 -58.624 164.668  1.00 46.87           O
ATOM   4177  CB  LYS A 543      31.171 -61.150 163.652  1.00 52.09           C
ATOM   4178  CG  LYS A 543      31.097 -62.428 162.866  1.00 54.80           C
ATOM   4179  CD  LYS A 543      31.818 -63.561 163.602  1.00 58.78           C
ATOM   4180  CE  LYS A 543      31.163 -64.933 163.427  1.00 58.50           C
ATOM   4181  NZ  LYS A 543      32.089 -65.930 164.049  1.00 61.46           N
ATOM   4182  N   ILE A 544      30.800 -57.828 163.443  1.00 46.09           N
ATOM   4183  CA  ILE A 544      30.558 -56.649 164.243  1.00 43.70           C
ATOM   4184  C   ILE A 544      29.411 -56.880 165.237  1.00 44.10           C
ATOM   4185  O   ILE A 544      28.321 -57.297 164.857  1.00 46.46           O
ATOM   4186  CB  ILE A 544      30.286 -55.456 163.309  1.00 43.59           C
ATOM   4187  CG1 ILE A 544      30.371 -54.119 164.046  1.00 42.66           C
ATOM   4188  CG2 ILE A 544      28.935 -55.615 162.594  1.00 43.64           C
ATOM   4189  CD1 ILE A 544      30.351 -52.889 163.145  1.00 43.30           C
ATOM   4190  N   GLU A 545      29.654 -56.644 166.522  1.00 45.68           N
ATOM   4191  CA  GLU A 545      28.626 -56.685 167.566  1.00 47.35           C
ATOM   4192  C   GLU A 545      28.662 -55.319 168.235  1.00 45.83           C
ATOM   4193  O   GLU A 545      29.671 -54.933 168.819  1.00 46.19           O
ATOM   4194  CB  GLU A 545      28.874 -57.790 168.594  1.00 50.91           C
ATOM   4195  CG  GLU A 545      28.883 -59.164 167.949  1.00 58.67           C
ATOM   4196  CD  GLU A 545      28.235 -60.288 168.776  1.00 64.37           C
ATOM   4197  OE1 GLU A 545      28.991 -61.241 169.139  1.00 66.34           O
ATOM   4198  OE2 GLU A 545      26.985 -60.259 169.001  1.00 64.97           O
ATOM   4199  N   VAL A 546      27.567 -54.586 168.094  1.00 43.14           N
ATOM   4200  CA  VAL A 546      27.459 -53.241 168.641  1.00 43.89           C
ATOM   4201  C   VAL A 546      26.040 -52.886 169.114  1.00 45.01           C
ATOM   4202  O   VAL A 546      25.072 -53.443 168.601  1.00 45.48           O
ATOM   4203  CB  VAL A 546      27.901 -52.178 167.602  1.00 39.06           C
ATOM   4204  CG1 VAL A 546      29.316 -52.352 167.276  1.00 34.98           C
ATOM   4205  CG2 VAL A 546      27.035 -52.229 166.339  1.00 39.04           C
ATOM   4206  N   LYS A 547      25.924 -51.959 170.061  1.00 46.39           N
ATOM   4207  CA  LYS A 547      24.640 -51.320 170.354  1.00 49.97           C
ATOM   4208  C   LYS A 547      24.552 -49.913 169.751  1.00 49.11           C
ATOM   4209  O   LYS A 547      24.988 -48.914 170.343  1.00 48.02           O
ATOM   4210  CB  LYS A 547      24.384 -51.248 171.865  1.00 53.43           C
ATOM   4211  CG  LYS A 547      23.719 -52.494 172.459  1.00 58.69           C
ATOM   4212  CD  LYS A 547      22.316 -52.712 171.867  1.00 61.79           C
ATOM   4213  CE  LYS A 547      21.403 -51.504 172.165  1.00 64.08           C
ATOM   4214  NZ  LYS A 547      20.000 -51.654 171.618  1.00 64.82           N
ATOM   4215  N   LEU A 548      24.038 -49.869 168.529  1.00 47.35           N
ATOM   4216  CA  LEU A 548      23.893 -48.607 167.809  1.00 48.68           C
ATOM   4217  C   LEU A 548      23.138 -47.581 168.621  1.00 49.37           C
ATOM   4218  O   LEU A 548      21.978 -47.837 168.897  1.00 50.82           O
ATOM   4219  CB  LEU A 548      23.067 -48.834 166.532  1.00 46.69           C
ATOM   4220  CG  LEU A 548      23.790 -49.496 165.357  1.00 44.78           C
ATOM   4221  CD1 LEU A 548      22.997 -49.368 164.079  1.00 43.47           C
ATOM   4222  CD2 LEU A 548      25.204 -48.932 165.179  1.00 43.20           C
ATOM   4223  N   PRO A 549      23.727 -46.402 168.909  1.00 50.92           N
ATOM   4224  CA  PRO A 549      22.892 -45.332 169.458  1.00 51.55           C
ATOM   4225  C   PRO A 549      21.662 -45.013 168.612  1.00 52.76           C
ATOM   4226  O   PRO A 549      21.651 -45.231 167.394  1.00 54.75           O
ATOM   4227  CB  PRO A 549      23.816 -44.115 169.482  1.00 51.28           C
ATOM   4228  CG  PRO A 549      25.182 -44.675 169.471  1.00 51.66           C
ATOM   4229  CD  PRO A 549      25.125 -45.981 168.745  1.00 50.34           C
ATOM   4230  N   GLU A 550      20.634 -44.513 169.289  1.00 53.87           N
ATOM   4231  CA  GLU A 550      19.484 -43.849 168.683  1.00 54.50           C
ATOM   4232  C   GLU A 550      19.982 -42.477 168.206  1.00 51.07           C
ATOM   4233  O   GLU A 550      20.551 -41.716 168.993  1.00 49.20           O
ATOM   4234  CB  GLU A 550      18.391 -43.640 169.739  1.00 57.56           C
ATOM   4235  CG  GLU A 550      18.423 -44.605 170.950  1.00 61.52           C
ATOM   4236  CD  GLU A 550      17.462 -44.218 172.099  1.00 62.11           C
ATOM   4237  OE1 GLU A 550      16.289 -43.921 171.772  1.00 63.87           O
ATOM   4238  OE2 GLU A 550      17.847 -44.233 173.308  1.00 64.59           O
ATOM   4239  N   VAL A 551      19.751 -42.152 166.934  1.00 47.12           N
ATOM   4240  CA  VAL A 551      20.259 -40.931 166.318  1.00 43.45           C
ATOM   4241  C   VAL A 551      19.144 -40.208 165.561  1.00 43.29           C
ATOM   4242  O   VAL A 551      18.197 -40.872 165.164  1.00 43.02           O
ATOM   4243  CB  VAL A 551      21.551 -41.256 165.485  1.00 42.28           C
ATOM   4244  CG1 VAL A 551      21.240 -41.866 164.084  1.00 42.12           C
ATOM   4245  CG2 VAL A 551      22.456 -40.062 165.416  1.00 39.58           C
ATOM   4246  N   ARG A 552      19.191 -38.878 165.423  1.00 43.69           N
ATOM   4247  CA  ARG A 552      18.191 -38.134 164.623  1.00 44.39           C
ATOM   4248  C   ARG A 552      18.385 -38.243 163.079  1.00 43.97           C
ATOM   4249  O   ARG A 552      19.488 -38.476 162.598  1.00 42.14           O
ATOM   4250  CB  ARG A 552      18.144 -36.636 165.000  1.00 45.81           C
ATOM   4251  CG  ARG A 552      17.919 -36.253 166.471  1.00 51.13           C
ATOM   4252  CD  ARG A 552      16.438 -36.215 166.874  1.00 55.33           C
ATOM   4253  NE  ARG A 552      15.856 -37.544 166.664  1.00 59.28           N
ATOM   4254  CZ  ARG A 552      14.682 -37.823 166.083  1.00 61.24           C
ATOM   4255  NH1 ARG A 552      13.858 -36.868 165.630  1.00 60.62           N
ATOM   4256  NH2 ARG A 552      14.332 -39.104 165.954  1.00 61.24           N
ATOM   4257  N   PRO A 553      17.343 -37.988 162.255  1.00 44.23           N
ATOM   4258  CA  PRO A 553      17.597 -38.159 160.819  1.00 41.07           C
ATOM   4259  C   PRO A 553      18.854 -37.479 160.287  1.00 36.74           C
ATOM   4260  O   PRO A 553      19.605 -38.094 159.515  1.00 34.01           O
ATOM   4261  CB  PRO A 553      16.313 -37.632 160.166  1.00 43.14           C
ATOM   4262  CG  PRO A 553      15.247 -37.953 161.210  1.00 43.43           C
ATOM   4263  CD  PRO A 553      15.940 -37.600 162.496  1.00 43.37           C
ATOM   4264  N   ALA A 554      19.006 -36.201 160.620  1.00 36.34           N
ATOM   4265  CA  ALA A 554      20.248 -35.425 160.465  1.00 31.79           C
ATOM   4266  C   ALA A 554      21.064 -35.622 161.756  1.00 32.49           C
ATOM   4267  O   ALA A 554      20.610 -35.184 162.800  1.00 34.45           O
ATOM   4268  CB  ALA A 554      19.881 -33.958 160.308  1.00 28.41           C
ATOM   4269  N   HIS A 555      22.218 -36.282 161.734  1.00 32.22           N
ATOM   4270  CA  HIS A 555      23.086 -36.292 162.899  1.00 33.00           C
ATOM   4271  C   HIS A 555      24.526 -35.906 162.593  1.00 32.48           C
ATOM   4272  O   HIS A 555      24.832 -35.626 161.433  1.00 35.25           O
ATOM   4273  CB  HIS A 555      23.132 -37.666 163.565  1.00 33.89           C
ATOM   4274  CG  HIS A 555      23.528 -38.768 162.636  1.00 35.42           C
ATOM   4275  ND1 HIS A 555      24.847 -39.044 162.330  1.00 34.62           N
ATOM   4276  CD2 HIS A 555      22.771 -39.623 161.905  1.00 32.16           C
ATOM   4277  CE1 HIS A 555      24.885 -40.078 161.512  1.00 34.21           C
ATOM   4278  NE2 HIS A 555      23.642 -40.458 161.251  1.00 33.11           N
ATOM   4279  N   GLN A 556      25.387 -35.938 163.617  1.00 30.64           N
ATOM   4280  CA  GLN A 556      26.835 -35.708 163.484  1.00 31.27           C
ATOM   4281  C   GLN A 556      27.645 -36.784 164.209  1.00 29.60           C
ATOM   4282  O   GLN A 556      28.469 -36.533 165.061  1.00 28.46           O
ATOM   4283  CB  GLN A 556      27.244 -34.288 163.950  1.00 30.91           C
ATOM   4284  CG  GLN A 556      26.311 -33.271 163.375  1.00 31.85           C
ATOM   4285  CD  GLN A 556      26.576 -31.835 163.810  1.00 33.74           C
ATOM   4286  OE1 GLN A 556      27.178 -31.056 163.097  1.00 30.92           O
ATOM   4287  NE2 GLN A 556      26.028 -31.458 164.938  1.00 37.17           N
ATOM   4288  N   MET A 557      27.408 -38.033 163.882  1.00 32.94           N
ATOM   4289  CA  MET A 557      28.148 -39.088 164.527  1.00 38.34           C
ATOM   4290  C   MET A 557      28.687 -40.016 163.447  1.00 37.36           C
ATOM   4291  O   MET A 557      28.058 -40.181 162.395  1.00 36.57           O
ATOM   4292  CB  MET A 557      27.180 -39.862 165.415  1.00 40.27           C
ATOM   4293  CG  MET A 557      27.693 -41.148 166.042  1.00 45.35           C
ATOM   4294  SD  MET A 557      26.295 -41.657 167.092  1.00 50.35           S
ATOM   4295  CE  MET A 557      26.356 -40.320 168.311  1.00 46.67           C
ATOM   4296  N   VAL A 558      29.831 -40.633 163.735  1.00 36.08           N
ATOM   4297  CA  VAL A 558      30.444 -41.599 162.845  1.00 34.31           C
ATOM   4298  C   VAL A 558      30.829 -42.807 163.712  1.00 34.58           C
ATOM   4299  O   VAL A 558      30.867 -42.673 164.919  1.00 35.18           O
ATOM   4300  CB  VAL A 558      31.688 -40.980 162.185  1.00 33.43           C
ATOM   4301  CG1 VAL A 558      31.330 -39.704 161.378  1.00 33.58           C
ATOM   4302  CG2 VAL A 558      32.715 -40.600 163.219  1.00 30.17           C
ATOM   4303  N   LEU A 559      31.123 -43.970 163.141  1.00 33.91           N
ATOM   4304  CA  LEU A 559      31.731 -45.057 163.899  1.00 31.56           C
ATOM   4305  C   LEU A 559      33.226 -45.176 163.615  1.00 31.98           C
ATOM   4306  O   LEU A 559      33.690 -45.073 162.462  1.00 28.03           O
ATOM   4307  CB  LEU A 559      31.075 -46.381 163.546  1.00 32.49           C
ATOM   4308  CG  LEU A 559      29.574 -46.206 163.656  1.00 32.83           C
ATOM   4309  CD1 LEU A 559      28.773 -47.448 163.314  1.00 30.50           C
ATOM   4310  CD2 LEU A 559      29.370 -45.781 165.085  1.00 32.84           C
ATOM   4311  N   VAL A 560      33.971 -45.341 164.708  1.00 31.06           N
ATOM   4312  CA  VAL A 560      35.427 -45.365 164.709  1.00 29.55           C
ATOM   4313  C   VAL A 560      35.885 -46.765 165.163  1.00 31.48           C
ATOM   4314  O   VAL A 560      35.433 -47.357 166.121  1.00 31.00           O
ATOM   4315  CB  VAL A 560      36.026 -44.188 165.532  1.00 27.75           C
ATOM   4316  CG1 VAL A 560      37.554 -44.239 165.616  1.00 26.28           C
ATOM   4317  CG2 VAL A 560      35.663 -42.866 164.903  1.00 26.18           C
ATOM   4318  N   PHE A 561      36.720 -47.376 164.358  1.00 32.75           N
ATOM   4319  CA  PHE A 561      37.177 -48.681 164.705  1.00 34.96           C
ATOM   4320  C   PHE A 561      38.636 -48.591 165.095  1.00 38.85           C
ATOM   4321  O   PHE A 561      39.500 -48.180 164.320  1.00 39.63           O
ATOM   4322  CB  PHE A 561      36.920 -49.634 163.543  1.00 33.97           C
ATOM   4323  CG  PHE A 561      35.461 -49.757 163.180  1.00 31.39           C
ATOM   4324  CD1 PHE A 561      34.815 -48.710 162.525  1.00 28.57           C
ATOM   4325  CD2 PHE A 561      34.781 -50.930 163.433  1.00 28.08           C
ATOM   4326  CE1 PHE A 561      33.479 -48.791 162.220  1.00 29.72           C
ATOM   4327  CE2 PHE A 561      33.448 -51.044 163.039  1.00 27.01           C
ATOM   4328  CZ  PHE A 561      32.794 -49.974 162.458  1.00 29.87           C
ATOM   4329  N   SER A 562      38.913 -49.010 166.325  1.00 42.66           N
ATOM   4330  CA  SER A 562      40.229 -48.744 166.883  1.00 45.08           C
ATOM   4331  C   SER A 562      40.533 -49.749 167.998  1.00 46.37           C
ATOM   4332  O   SER A 562      39.647 -50.258 168.708  1.00 47.06           O
ATOM   4333  CB  SER A 562      40.296 -47.286 167.346  1.00 44.33           C
ATOM   4334  OG  SER A 562      41.548 -47.019 167.938  1.00 46.85           O
ATOM   4335  N   GLU A 563      41.803 -50.100 168.080  1.00 48.11           N
ATOM   4336  CA  GLU A 563      42.282 -50.861 169.208  1.00 52.61           C
ATOM   4337  C   GLU A 563      42.278 -50.025 170.482  1.00 53.02           C
ATOM   4338  O   GLU A 563      42.153 -50.626 171.527  1.00 52.32           O
ATOM   4339  CB  GLU A 563      43.691 -51.363 168.949  1.00 56.36           C
ATOM   4340  CG  GLU A 563      43.775 -52.450 167.881  1.00 61.70           C
ATOM   4341  CD  GLU A 563      45.230 -52.832 167.594  1.00 64.53           C
ATOM   4342  OE1 GLU A 563      46.023 -52.934 168.577  1.00 66.45           O
ATOM   4343  OE2 GLU A 563      45.561 -53.025 166.394  1.00 64.50           O
ATOM   4344  N   ARG A 564      42.422 -48.697 170.435  1.00 53.72           N
ATOM   4345  CA  ARG A 564      42.336 -47.890 171.666  1.00 55.74           C
ATOM   4346  C   ARG A 564      41.089 -47.000 171.657  1.00 52.52           C
ATOM   4347  O   ARG A 564      40.439 -46.892 170.622  1.00 53.90           O
ATOM   4348  CB  ARG A 564      43.610 -47.056 171.939  1.00 56.13           C
ATOM   4349  CG  ARG A 564      44.144 -47.302 173.366  1.00 60.91           C
ATOM   4350  CD  ARG A 564      44.590 -46.141 174.357  1.00 62.76           C
ATOM   4351  NE  ARG A 564      44.286 -44.739 174.012  1.00 67.44           N
ATOM   4352  CZ  ARG A 564      45.208 -43.855 173.606  1.00 69.11           C
ATOM   4353  NH1 ARG A 564      46.501 -44.210 173.539  1.00 68.44           N
ATOM   4354  NH2 ARG A 564      44.854 -42.606 173.278  1.00 68.04           N
ATOM   4355  N   THR A 565      40.751 -46.381 172.791  1.00 47.66           N
ATOM   4356  CA  THR A 565      39.691 -45.385 172.873  1.00 42.59           C
ATOM   4357  C   THR A 565      40.126 -44.074 172.227  1.00 41.68           C
ATOM   4358  O   THR A 565      41.246 -43.618 172.415  1.00 42.05           O
ATOM   4359  CB  THR A 565      39.178 -45.134 174.329  1.00 41.46           C
ATOM   4360  OG1 THR A 565      38.570 -46.341 174.828  1.00 42.18           O
ATOM   4361  CG2 THR A 565      38.157 -43.968 174.410  1.00 33.58           C
ATOM   4362  N   PRO A 566      39.294 -43.546 171.319  1.00 41.45           N
ATOM   4363  CA  PRO A 566      39.564 -42.242 170.734  1.00 40.36           C
ATOM   4364  C   PRO A 566      39.734 -41.116 171.759  1.00 41.49           C
ATOM   4365  O   PRO A 566      39.006 -41.015 172.756  1.00 41.54           O
ATOM   4366  CB  PRO A 566      38.341 -42.003 169.841  1.00 38.67           C
ATOM   4367  CG  PRO A 566      37.927 -43.336 169.453  1.00 40.55           C
ATOM   4368  CD  PRO A 566      38.135 -44.199 170.685  1.00 39.63           C
ATOM   4369  N   VAL A 567      40.671 -40.232 171.443  1.00 41.68           N
ATOM   4370  CA  VAL A 567      40.978 -39.076 172.236  1.00 39.64           C
ATOM   4371  C   VAL A 567      40.769 -37.861 171.354  1.00 40.55           C
ATOM   4372  O   VAL A 567      41.690 -37.411 170.657  1.00 42.24           O
ATOM   4373  CB  VAL A 567      42.459 -39.140 172.672  1.00 39.41           C
ATOM   4374  CG1 VAL A 567      42.886 -37.804 173.238  1.00 37.74           C
ATOM   4375  CG2 VAL A 567      42.630 -40.245 173.665  1.00 35.44           C
ATOM   4376  N   VAL A 568      39.577 -37.289 171.464  1.00 38.99           N
ATOM   4377  CA  VAL A 568      39.163 -36.152 170.645  1.00 40.14           C
ATOM   4378  C   VAL A 568      38.288 -35.148 171.434  1.00 41.04           C
ATOM   4379  O   VAL A 568      37.752 -35.472 172.488  1.00 43.86           O
ATOM   4380  CB  VAL A 568      38.395 -36.632 169.349  1.00 36.55           C
ATOM   4381  CG1 VAL A 568      39.359 -37.361 168.394  1.00 34.99           C
ATOM   4382  CG2 VAL A 568      37.207 -37.516 169.688  1.00 33.51           C
ATOM   4383  N   ASP A 569      38.121 -33.934 170.927  1.00 39.15           N
ATOM   4384  CA  ASP A 569      37.436 -32.896 171.665  1.00 40.16           C
ATOM   4385  C   ASP A 569      35.951 -33.008 171.323  1.00 39.82           C
ATOM   4386  O   ASP A 569      35.218 -32.010 171.334  1.00 38.25           O
ATOM   4387  CB  ASP A 569      37.970 -31.495 171.297  1.00 45.08           C
ATOM   4388  CG  ASP A 569      39.513 -31.396 171.353  1.00 51.02           C
ATOM   4389  OD1 ASP A 569      40.167 -31.927 172.296  1.00 51.59           O
ATOM   4390  OD2 ASP A 569      40.109 -30.781 170.427  1.00 54.29           O
ATOM   4391  N   VAL A 570      35.502 -34.232 171.055  1.00 37.09           N
ATOM   4392  CA  VAL A 570      34.097 -34.486 170.816  1.00 36.16           C
ATOM   4393  C   VAL A 570      33.653 -35.718 171.602  1.00 36.71           C
ATOM   4394  O   VAL A 570      34.481 -36.525 172.074  1.00 38.01           O
ATOM   4395  CB  VAL A 570      33.850 -34.549 169.284  1.00 39.19           C
ATOM   4396  CG1 VAL A 570      32.729 -35.496 168.948  1.00 41.65           C
ATOM   4397  CG2 VAL A 570      33.688 -33.148 168.606  1.00 31.23           C
ATOM   4398  N   PRO A 571      32.329 -35.858 171.797  1.00 35.84           N
ATOM   4399  CA  PRO A 571      31.753 -36.946 172.592  1.00 35.00           C
ATOM   4400  C   PRO A 571      32.187 -38.311 172.061  1.00 33.74           C
ATOM   4401  O   PRO A 571      32.343 -38.489 170.867  1.00 34.37           O
ATOM   4402  CB  PRO A 571      30.244 -36.663 172.529  1.00 36.54           C
ATOM   4403  CG  PRO A 571      30.158 -35.161 172.245  1.00 35.87           C
ATOM   4404  CD  PRO A 571      31.308 -34.914 171.299  1.00 37.46           C
ATOM   4405  N   VAL A 572      32.510 -39.254 172.924  1.00 33.44           N
ATOM   4406  CA  VAL A 572      33.004 -40.540 172.438  1.00 36.60           C
ATOM   4407  C   VAL A 572      32.423 -41.673 173.316  1.00 40.54           C
ATOM   4408  O   VAL A 572      32.510 -41.653 174.559  1.00 41.48           O
ATOM   4409  CB  VAL A 572      34.520 -40.687 172.566  1.00 34.95           C
ATOM   4410  CG1 VAL A 572      34.791 -42.202 172.546  1.00 34.22           C
ATOM   4411  CG2 VAL A 572      35.307 -39.922 171.474  1.00 34.54           C
ATOM   4412  N   LYS A 573      31.826 -42.687 172.713  1.00 42.93           N
ATOM   4413  CA  LYS A 573      31.146 -43.685 173.533  1.00 45.06           C
ATOM   4414  C   LYS A 573      31.424 -45.025 172.869  1.00 43.35           C
ATOM   4415  O   LYS A 573      31.299 -45.080 171.652  1.00 41.25           O
ATOM   4416  CB  LYS A 573      29.628 -43.425 173.575  1.00 47.05           C
ATOM   4417  CG  LYS A 573      28.812 -44.749 173.741  1.00 50.53           C
ATOM   4418  CD  LYS A 573      27.277 -44.597 173.722  1.00 50.73           C
ATOM   4419  CE  LYS A 573      26.625 -45.759 174.463  1.00 52.60           C
ATOM   4420  NZ  LYS A 573      27.197 -46.002 175.834  1.00 54.10           N
ATOM   4421  N   GLU A 574      31.796 -46.058 173.631  1.00 43.91           N
ATOM   4422  CA  GLU A 574      32.199 -47.358 173.088  1.00 44.29           C
ATOM   4423  C   GLU A 574      30.988 -48.257 173.004  1.00 44.33           C
ATOM   4424  O   GLU A 574      30.246 -48.384 173.969  1.00 46.53           O
ATOM   4425  CB  GLU A 574      33.208 -48.061 174.001  1.00 45.76           C
ATOM   4426  CG  GLU A 574      33.456 -49.564 173.734  1.00 45.41           C
ATOM   4427  CD  GLU A 574      34.699 -50.107 174.453  1.00 48.47           C
ATOM   4428  OE1 GLU A 574      35.314 -49.351 175.246  1.00 50.35           O
ATOM   4429  OE2 GLU A 574      35.101 -51.286 174.244  1.00 50.93           O
ATOM   4430  N   ILE A 575      30.781 -48.948 171.898  1.00 41.07           N
ATOM   4431  CA  ILE A 575      29.456 -49.516 171.751  1.00 38.19           C
ATOM   4432  C   ILE A 575      29.487 -50.959 171.320  1.00 39.46           C
ATOM   4433  O   ILE A 575      28.420 -51.509 171.022  1.00 39.19           O
ATOM   4434  CB  ILE A 575      28.654 -48.758 170.687  1.00 39.06           C
ATOM   4435  CG1 ILE A 575      29.368 -48.818 169.317  1.00 38.19           C
ATOM   4436  CG2 ILE A 575      28.502 -47.300 171.089  1.00 37.47           C
ATOM   4437  CD1 ILE A 575      28.531 -48.186 168.213  1.00 35.21           C
ATOM   4438  N   GLY A 576      30.695 -51.529 171.252  1.00 36.80           N
ATOM   4439  CA  GLY A 576      30.873 -52.881 170.772  1.00 38.71           C
ATOM   4440  C   GLY A 576      32.238 -53.236 170.182  1.00 42.43           C
ATOM   4441  O   GLY A 576      33.270 -52.540 170.333  1.00 41.22           O
ATOM   4442  N   THR A 577      32.226 -54.346 169.458  1.00 41.95           N
ATOM   4443  CA  THR A 577      33.485 -54.894 168.997  1.00 46.68           C
ATOM   4444  C   THR A 577      33.369 -55.384 167.561  1.00 45.09           C
ATOM   4445  O   THR A 577      32.256 -55.570 167.090  1.00 44.96           O
ATOM   4446  CB  THR A 577      33.918 -56.059 169.922  1.00 48.16           C
ATOM   4447  OG1 THR A 577      35.079 -56.651 169.343  1.00 53.43           O
ATOM   4448  CG2 THR A 577      32.855 -57.164 170.001  1.00 47.88           C
ATOM   4449  N   LEU A 578      34.493 -55.543 166.862  1.00 46.15           N
ATOM   4450  CA  LEU A 578      34.565 -56.479 165.732  1.00 45.59           C
ATOM   4451  C   LEU A 578      35.810 -57.360 165.635  1.00 46.97           C
ATOM   4452  O   LEU A 578      36.932 -56.922 165.863  1.00 44.62           O
ATOM   4453  CB  LEU A 578      34.296 -55.821 164.383  1.00 46.62           C
ATOM   4454  CG  LEU A 578      35.560 -55.121 163.939  1.00 45.80           C
ATOM   4455  CD1 LEU A 578      35.491 -54.586 162.487  1.00 42.29           C
ATOM   4456  CD2 LEU A 578      35.574 -54.064 165.047  1.00 46.94           C
ATOM   4457  N   SER A 579      35.613 -58.605 165.212  1.00 50.55           N
ATOM   4458  CA  SER A 579      36.624 -59.602 165.497  1.00 56.40           C
ATOM   4459  C   SER A 579      36.546 -60.925 164.740  1.00 59.16           C
ATOM   4460  O   SER A 579      35.546 -61.235 164.088  1.00 59.61           O
ATOM   4461  CB  SER A 579      36.544 -59.902 166.997  1.00 57.26           C
ATOM   4462  OG  SER A 579      35.174 -60.023 167.365  1.00 57.87           O
ATOM   4463  N   ARG A 580      37.668 -61.637 164.805  1.00 62.31           N
ATOM   4464  CA  ARG A 580      37.745 -63.088 164.730  1.00 66.54           C
ATOM   4465  C   ARG A 580      37.695 -63.712 163.342  1.00 68.82           C
ATOM   4466  O   ARG A 580      37.187 -64.825 163.168  1.00 71.09           O
ATOM   4467  CB  ARG A 580      36.738 -63.727 165.695  1.00 68.56           C
ATOM   4468  CG  ARG A 580      37.212 -63.790 167.162  1.00 71.38           C
ATOM   4469  CD  ARG A 580      38.266 -62.729 167.586  1.00 74.01           C
ATOM   4470  NE  ARG A 580      39.615 -62.914 167.018  1.00 76.10           N
ATOM   4471  CZ  ARG A 580      40.498 -61.938 166.795  1.00 74.39           C
ATOM   4472  NH1 ARG A 580      40.159 -60.690 167.099  1.00 74.05           N
ATOM   4473  NH2 ARG A 580      41.691 -62.216 166.269  1.00 71.91           N
