# Supplementary material for: Modeling of loops in proteins: a multi-method approach
Source: BMC Struct Biol. 2010 Feb 11;10:5. doi: 10.1186/1472-6807-10-5 (PMC2837870; doi:10.1186/1472-6807-10-5)
Supplement: Additional file 1 — Student t-test. Results from two sample paired t-test of Table 2. [file 1472-6807-10-5-S1.GZ › loop_test_data/2pth_8-18.pdb]

HEADER    HYDROLASE                               25-MAR-97   2PTH              
TITLE     PEPTIDYL-TRNA HYDROLASE FROM ESCHERICHIA COLI                         
COMPND    MOL_ID: 1;                                                            
COMPND   2 MOLECULE: PEPTIDYL-TRNA HYDROLASE;                                   
COMPND   3 CHAIN: A;                                                            
COMPND   4 EC: 3.1.1.29;                                                        
COMPND   5 ENGINEERED: YES                                                      
SOURCE    MOL_ID: 1;                                                            
SOURCE   2 ORGANISM_SCIENTIFIC: ESCHERICHIA COLI;                               
SOURCE   3 STRAIN: K12;                                                         
SOURCE   4 CELLULAR_LOCATION: CYTOPLASM;                                        
SOURCE   5 GENE: PTH;                                                           
SOURCE   6 EXPRESSION_SYSTEM: ESCHERICHIA COLI;                                 
SOURCE   7 EXPRESSION_SYSTEM_STRAIN: K12;                                       
SOURCE   8 EXPRESSION_SYSTEM_CELLULAR_LOCATION: CYTOPLASM;                      
SOURCE   9 EXPRESSION_SYSTEM_VECTOR_TYPE: PLASMID;                              
SOURCE  10 EXPRESSION_SYSTEM_PLASMID: PUC18                                     
KEYWDS    HYDROLASE, PEPTIDYL-TRNA                                              
EXPDTA    X-RAY DIFFRACTION                                                     
AUTHOR    E.SCHMITT,Y.MECHULAM,M.FROMANT,P.PLATEAU,S.BLANQUET                   
REVDAT   1   25-MAR-98 2PTH    0                                                
JRNL        AUTH   E.SCHMITT,Y.MECHULAM,M.FROMANT,P.PLATEAU,S.BLANQUET          
JRNL        TITL   CRYSTAL STRUCTURE AT 1.2 A RESOLUTION AND ACTIVE             
JRNL        TITL 2 SITE MAPPING OF ESCHERICHIA COLI PEPTIDYL-TRNA               
JRNL        TITL 3 HYDROLASE.                                                   
JRNL        REF    EMBO J.                       V.  16  4760 1997              
JRNL        REFN   ASTM EMJODG  UK ISSN 0261-4189                               
REMARK   1                                                                      
REMARK   2                                                                      
REMARK   2 RESOLUTION. 1.20 ANGSTROMS.                                          
REMARK   3                                                                      
REMARK   3 REFINEMENT.                                                          
REMARK   3   PROGRAM     : X-PLOR 3.1                                           
REMARK   3   AUTHORS     : BRUNGER                                              
REMARK   3                                                                      
REMARK   3  DATA USED IN REFINEMENT.                                            
REMARK   3   RESOLUTION RANGE HIGH (ANGSTROMS) : 1.20                           
REMARK   3   RESOLUTION RANGE LOW  (ANGSTROMS) : 8.00                           
REMARK   3   DATA CUTOFF            (SIGMA(F)) : 2.000                          
REMARK   3   DATA CUTOFF HIGH         (ABS(F)) : 100000.000                     
REMARK   3   DATA CUTOFF LOW          (ABS(F)) : 0.1000                         
REMARK   3   COMPLETENESS (WORKING+TEST)   (%) : 90.8                           
REMARK   3   NUMBER OF REFLECTIONS             : 53921                          
REMARK   3                                                                      
REMARK   3  FIT TO DATA USED IN REFINEMENT.                                     
REMARK   3   CROSS-VALIDATION METHOD          : THROUGHOUT                      
REMARK   3   FREE R VALUE TEST SET SELECTION  : RANDOM                          
REMARK   3   R VALUE            (WORKING SET) : 0.196                           
REMARK   3   FREE R VALUE                     : 0.215                           
REMARK   3   FREE R VALUE TEST SET SIZE   (%) : 6.000                           
REMARK   3   FREE R VALUE TEST SET COUNT      : 3276                            
REMARK   3   ESTIMATED ERROR OF FREE R VALUE  : NULL                            
REMARK   3                                                                      
REMARK   3  FIT IN THE HIGHEST RESOLUTION BIN.                                  
REMARK   3   TOTAL NUMBER OF BINS USED           : 8                            
REMARK   3   BIN RESOLUTION RANGE HIGH       (A) : 1.20                         
REMARK   3   BIN RESOLUTION RANGE LOW        (A) : 1.25                         
REMARK   3   BIN COMPLETENESS (WORKING+TEST) (%) : 80.40                        
REMARK   3   REFLECTIONS IN BIN    (WORKING SET) : 5517                         
REMARK   3   BIN R VALUE           (WORKING SET) : 0.2810                       
REMARK   3   BIN FREE R VALUE                    : 0.2990                       
REMARK   3   BIN FREE R VALUE TEST SET SIZE  (%) : 6.30                         
REMARK   3   BIN FREE R VALUE TEST SET COUNT     : 369                          
REMARK   3   ESTIMATED ERROR OF BIN FREE R VALUE : NULL                         
REMARK   3                                                                      
REMARK   3  NUMBER OF NON-HYDROGEN ATOMS USED IN REFINEMENT.                    
REMARK   3   PROTEIN ATOMS            : 1523                                    
REMARK   3   NUCLEIC ACID ATOMS       : 0                                       
REMARK   3   HETEROGEN ATOMS          : 0                                       
REMARK   3   SOLVENT ATOMS            : 184                                     
REMARK   3                                                                      
REMARK   3  B VALUES.                                                           
REMARK   3   FROM WILSON PLOT           (A**2) : 12.70                          
REMARK   3   MEAN B VALUE      (OVERALL, A**2) : 17.00                          
REMARK   3   OVERALL ANISOTROPIC B VALUE.                                       
REMARK   3    B11 (A**2) : NULL                                                 
REMARK   3    B22 (A**2) : NULL                                                 
REMARK   3    B33 (A**2) : NULL                                                 
REMARK   3    B12 (A**2) : NULL                                                 
REMARK   3    B13 (A**2) : NULL                                                 
REMARK   3    B23 (A**2) : NULL                                                 
REMARK   3                                                                      
REMARK   3  ESTIMATED COORDINATE ERROR.                                         
REMARK   3   ESD FROM LUZZATI PLOT        (A) : 0.15                            
REMARK   3   ESD FROM SIGMAA              (A) : NULL                            
REMARK   3   LOW RESOLUTION CUTOFF        (A) : 8.00                            
REMARK   3                                                                      
REMARK   3  CROSS-VALIDATED ESTIMATED COORDINATE ERROR.                         
REMARK   3   ESD FROM C-V LUZZATI PLOT    (A) : 0.20                            
REMARK   3   ESD FROM C-V SIGMAA          (A) : NULL                            
REMARK   3                                                                      
REMARK   3  RMS DEVIATIONS FROM IDEAL VALUES.                                   
REMARK   3   BOND LENGTHS                 (A) : 0.008                           
REMARK   3   BOND ANGLES            (DEGREES) : 1.60                            
REMARK   3   DIHEDRAL ANGLES        (DEGREES) : 22.50                           
REMARK   3   IMPROPER ANGLES        (DEGREES) : 1.20                            
REMARK   3                                                                      
REMARK   3  ISOTROPIC THERMAL MODEL : RESTRAINED                                
REMARK   3                                                                      
REMARK   3  ISOTROPIC THERMAL FACTOR RESTRAINTS.    RMS    SIGMA                
REMARK   3   MAIN-CHAIN BOND              (A**2) : 1.300 ; 1.500                
REMARK   3   MAIN-CHAIN ANGLE             (A**2) : NULL  ; 2.000                
REMARK   3   SIDE-CHAIN BOND              (A**2) : 2.300 ; 2.000                
REMARK   3   SIDE-CHAIN ANGLE             (A**2) : NULL  ; 2.500                
REMARK   3                                                                      
REMARK   3  NCS MODEL : NULL                                                    
REMARK   3                                                                      
REMARK   3  NCS RESTRAINTS.                         RMS   SIGMA/WEIGHT          
REMARK   3   GROUP  1  POSITIONAL            (A) : NULL  ; NULL                 
REMARK   3   GROUP  1  B-FACTOR           (A**2) : NULL  ; NULL                 
REMARK   3                                                                      
REMARK   3  PARAMETER FILE  1  : PARHCSDX.PRO                                   
REMARK   3  PARAMETER FILE  2  : PARAM11.WAT                                    
REMARK   3  PARAMETER FILE  3  : NULL                                           
REMARK   3  TOPOLOGY FILE  1   : TOPHCSDX.PRO                                   
REMARK   3  TOPOLOGY FILE  2   : TOPH11.WAT                                     
REMARK   3  TOPOLOGY FILE  3   : NULL                                           
REMARK   3                                                                      
REMARK   3  OTHER REFINEMENT REMARKS: NULL                                      
REMARK   4                                                                      
REMARK   4 2PTH COMPLIES WITH FORMAT V. 3.0, 1-DEC-2006                         
REMARK   4                                                                      
REMARK   4 THIS IS THE REMEDIATED VERSION OF THIS PDB ENTRY.                    
REMARK   4 REMEDIATED DATA FILE REVISION 3.101 (2007-05-29)                     
REMARK 200                                                                      
REMARK 200 EXPERIMENTAL DETAILS                                                 
REMARK 200  EXPERIMENT TYPE                : X-RAY DIFFRACTION                  
REMARK 200  DATE OF DATA COLLECTION        : FEB-1996                           
REMARK 200  TEMPERATURE           (KELVIN) : 273.0                              
REMARK 200  PH                             : 7.50                               
REMARK 200  NUMBER OF CRYSTALS USED        : 1                                  
REMARK 200                                                                      
REMARK 200  SYNCHROTRON              (Y/N) : Y                                  
REMARK 200  RADIATION SOURCE               : LURE                               
REMARK 200  BEAMLINE                       : DW32                               
REMARK 200  X-RAY GENERATOR MODEL          : NULL                               
REMARK 200  MONOCHROMATIC OR LAUE    (M/L) : M                                  
REMARK 200  WAVELENGTH OR RANGE        (A) : 0.994                              
REMARK 200  MONOCHROMATOR                  : NULL                               
REMARK 200  OPTICS                         : NULL                               
REMARK 200                                                                      
REMARK 200  DETECTOR TYPE                  : IMAGE PLATE AREA DETECTOR          
REMARK 200  DETECTOR MANUFACTURER          : MARRESEARCH                        
REMARK 200  INTENSITY-INTEGRATION SOFTWARE : MOSFLM                             
REMARK 200  DATA SCALING SOFTWARE          : CCP4 (SCALA)                       
REMARK 200                                                                      
REMARK 200  NUMBER OF UNIQUE REFLECTIONS   : 55575                              
REMARK 200  RESOLUTION RANGE HIGH      (A) : 1.200                              
REMARK 200  RESOLUTION RANGE LOW       (A) : 28.000                             
REMARK 200  REJECTION CRITERIA  (SIGMA(I)) : 0.000                              
REMARK 200                                                                      
REMARK 200 OVERALL.                                                             
REMARK 200  COMPLETENESS FOR RANGE     (%) : 93.9                               
REMARK 200  DATA REDUNDANCY                : 4.200                              
REMARK 200  R MERGE                    (I) : NULL                               
REMARK 200  R SYM                      (I) : 0.04600                            
REMARK 200  <I/SIGMA(I)> FOR THE DATA SET  : 8.3000                             
REMARK 200                                                                      
REMARK 200 IN THE HIGHEST RESOLUTION SHELL.                                     
REMARK 200  HIGHEST RESOLUTION SHELL, RANGE HIGH (A) : 1.20                     
REMARK 200  HIGHEST RESOLUTION SHELL, RANGE LOW  (A) : 1.23                     
REMARK 200  COMPLETENESS FOR SHELL     (%) : 85.3                               
REMARK 200  DATA REDUNDANCY IN SHELL       : 3.70                               
REMARK 200  R MERGE FOR SHELL          (I) : NULL                               
REMARK 200  R SYM FOR SHELL            (I) : 0.15000                            
REMARK 200  <I/SIGMA(I)> FOR SHELL         : 4.600                              
REMARK 200                                                                      
REMARK 200 DIFFRACTION PROTOCOL: NULL                                           
REMARK 200 METHOD USED TO DETERMINE THE STRUCTURE: MULTIPLE ISOMORPHOUS         
REMARK 200  REPLACEMENTS                                                        
REMARK 200 SOFTWARE USED: X-PLOR 3.1                                            
REMARK 200 STARTING MODEL: NULL                                                 
REMARK 200                                                                      
REMARK 200 REMARK: NULL                                                         
REMARK 280                                                                      
REMARK 280 CRYSTAL                                                              
REMARK 280 SOLVENT CONTENT, VS   (%): 45.05                                     
REMARK 280 MATTHEWS COEFFICIENT, VM (ANGSTROMS**3/DA): 2.24                     
REMARK 280                                                                      
REMARK 280 CRYSTALLIZATION CONDITIONS: 10% PEG6000,12% ISOPROPANOL, 0,1 M       
REMARK 280  TRIS-CL PH7.5                                                       
REMARK 290                                                                      
REMARK 290 CRYSTALLOGRAPHIC SYMMETRY                                            
REMARK 290 SYMMETRY OPERATORS FOR SPACE GROUP: P 21 21 21                       
REMARK 290                                                                      
REMARK 290      SYMOP   SYMMETRY                                                
REMARK 290     NNNMMM   OPERATOR                                                
REMARK 290       1555   X,Y,Z                                                   
REMARK 290       2555   1/2-X,-Y,1/2+Z                                          
REMARK 290       3555   -X,1/2+Y,1/2-Z                                          
REMARK 290       4555   1/2+X,1/2-Y,-Z                                          
REMARK 290                                                                      
REMARK 290     WHERE NNN -> OPERATOR NUMBER                                     
REMARK 290           MMM -> TRANSLATION VECTOR                                  
REMARK 290                                                                      
REMARK 290 CRYSTALLOGRAPHIC SYMMETRY TRANSFORMATIONS                            
REMARK 290 THE FOLLOWING TRANSFORMATIONS OPERATE ON THE ATOM/HETATM             
REMARK 290 RECORDS IN THIS ENTRY TO PRODUCE CRYSTALLOGRAPHICALLY                
REMARK 290 RELATED MOLECULES.                                                   
REMARK 290   SMTRY1   1  1.000000  0.000000  0.000000        0.00000            
REMARK 290   SMTRY2   1  0.000000  1.000000  0.000000        0.00000            
REMARK 290   SMTRY3   1  0.000000  0.000000  1.000000        0.00000            
REMARK 290   SMTRY1   2 -1.000000  0.000000  0.000000       23.62000            
REMARK 290   SMTRY2   2  0.000000 -1.000000  0.000000        0.00000            
REMARK 290   SMTRY3   2  0.000000  0.000000  1.000000       31.28500            
REMARK 290   SMTRY1   3 -1.000000  0.000000  0.000000        0.00000            
REMARK 290   SMTRY2   3  0.000000  1.000000  0.000000       31.79500            
REMARK 290   SMTRY3   3  0.000000  0.000000 -1.000000       31.28500            
REMARK 290   SMTRY1   4  1.000000  0.000000  0.000000       23.62000            
REMARK 290   SMTRY2   4  0.000000 -1.000000  0.000000       31.79500            
REMARK 290   SMTRY3   4  0.000000  0.000000 -1.000000        0.00000            
REMARK 290                                                                      
REMARK 290 REMARK: NULL                                                         
REMARK 300                                                                      
REMARK 300 BIOMOLECULE: 1                                                       
REMARK 300 THIS ENTRY CONTAINS THE CRYSTALLOGRAPHIC ASYMMETRIC UNIT             
REMARK 300 WHICH CONSISTS OF 1 CHAIN(S). SEE REMARK 350 FOR                     
REMARK 300 INFORMATION ON GENERATING THE BIOLOGICAL MOLECULE(S).                
REMARK 350                                                                      
REMARK 350 GENERATING THE BIOMOLECULE                                           
REMARK 350 COORDINATES FOR A COMPLETE MULTIMER REPRESENTING THE KNOWN           
REMARK 350 BIOLOGICALLY SIGNIFICANT OLIGOMERIZATION STATE OF THE                
REMARK 350 MOLECULE CAN BE GENERATED BY APPLYING BIOMT TRANSFORMATIONS          
REMARK 350 GIVEN BELOW.  BOTH NON-CRYSTALLOGRAPHIC AND                          
REMARK 350 CRYSTALLOGRAPHIC OPERATIONS ARE GIVEN.                               
REMARK 350                                                                      
REMARK 350 BIOMOLECULE: 1                                                       
REMARK 350 APPLY THE FOLLOWING TO CHAINS: A                                     
REMARK 350   BIOMT1   1  1.000000  0.000000  0.000000        0.00000            
REMARK 350   BIOMT2   1  0.000000  1.000000  0.000000        0.00000            
REMARK 350   BIOMT3   1  0.000000  0.000000  1.000000        0.00000            
REMARK 500                                                                      
REMARK 500 GEOMETRY AND STEREOCHEMISTRY                                         
REMARK 500 SUBTOPIC: CLOSE CONTACTS IN SAME ASYMMETRIC UNIT                     
REMARK 500                                                                      
REMARK 500 THE FOLLOWING ATOMS ARE IN CLOSE CONTACT.                            
REMARK 500                                                                      
REMARK 500  ATM1  RES C  SSEQI   ATM2  RES C  SSEQI                             
REMARK 500   O    HOH     652     O    HOH     669              1.77            
REMARK 500   O    HOH     583     O    HOH     667              1.86            
REMARK 500   O    HOH     594     O    HOH     664              2.14            
REMARK 500                                                                      
REMARK 500 GEOMETRY AND STEREOCHEMISTRY                                         
REMARK 500 SUBTOPIC: CLOSE CONTACTS                                             
REMARK 500                                                                      
REMARK 500 THE FOLLOWING ATOMS THAT ARE RELATED BY CRYSTALLOGRAPHIC             
REMARK 500 SYMMETRY ARE IN CLOSE CONTACT.  AN ATOM LOCATED WITHIN 0.15          
REMARK 500 ANGSTROMS OF A SYMMETRY RELATED ATOM IS ASSUMED TO BE ON A           
REMARK 500 SPECIAL POSITION AND IS, THEREFORE, LISTED IN REMARK 375             
REMARK 500 INSTEAD OF REMARK 500.  ATOMS WITH NON-BLANK ALTERNATE               
REMARK 500 LOCATION INDICATORS ARE NOT INCLUDED IN THE CALCULATIONS.            
REMARK 500                                                                      
REMARK 500 DISTANCE CUTOFF:                                                     
REMARK 500 2.2 ANGSTROMS FOR CONTACTS NOT INVOLVING HYDROGEN ATOMS              
REMARK 500 1.6 ANGSTROMS FOR CONTACTS INVOLVING HYDROGEN ATOMS                  
REMARK 500                                                                      
REMARK 500  ATM1  RES C  SSEQI   ATM2  RES C  SSEQI  SSYMOP   DISTANCE          
REMARK 500   O    HOH     609     O    HOH     673     4567     2.09            
REMARK 500                                                                      
REMARK 500 GEOMETRY AND STEREOCHEMISTRY                                         
REMARK 500 SUBTOPIC: COVALENT BOND LENGTHS                                      
REMARK 500                                                                      
REMARK 500 THE STEREOCHEMICAL PARAMETERS OF THE FOLLOWING RESIDUES              
REMARK 500 HAVE VALUES WHICH DEVIATE FROM EXPECTED VALUES BY MORE               
REMARK 500 THAN 6*RMSD (M=MODEL NUMBER; RES=RESIDUE NAME; C=CHAIN               
REMARK 500 IDENTIFIER; SSEQ=SEQUENCE NUMBER; I=INSERTION CODE).                 
REMARK 500                                                                      
REMARK 500 STANDARD TABLE:                                                      
REMARK 500 FORMAT: (10X,I3,1X,2(A3,1X,A1,I4,A1,1X,A4,3X),F6.3)                  
REMARK 500                                                                      
REMARK 500 EXPECTED VALUES: ENGH AND HUBER, 1991                                
REMARK 500                                                                      
REMARK 500  M RES CSSEQI ATM1   RES CSSEQI ATM2   DEVIATION                     
REMARK 500    MET A  77   SD    MET A  77   CE    -0.085                        
REMARK 500    MET A 174   SD    MET A 174   CE    -0.079                        
REMARK 500                                                                      
REMARK 500 GEOMETRY AND STEREOCHEMISTRY                                         
REMARK 500 SUBTOPIC: COVALENT BOND ANGLES                                       
REMARK 500                                                                      
REMARK 500 THE STEREOCHEMICAL PARAMETERS OF THE FOLLOWING RESIDUES              
REMARK 500 HAVE VALUES WHICH DEVIATE FROM EXPECTED VALUES BY MORE               
REMARK 500 THAN 6*RMSD (M=MODEL NUMBER; RES=RESIDUE NAME; C=CHAIN               
REMARK 500 IDENTIFIER; SSEQ=SEQUENCE NUMBER; I=INSERTION CODE).                 
REMARK 500                                                                      
REMARK 500 STANDARD TABLE:                                                      
REMARK 500 FORMAT: (10X,I3,1X,A3,1X,A1,I4,A1,3(1X,A4,2X),12X,F5.1)              
REMARK 500                                                                      
REMARK 500 EXPECTED VALUES: ENGH AND HUBER, 1991                                
REMARK 500                                                                      
REMARK 500  M RES CSSEQI ATM1   ATM2   ATM3                                     
REMARK 500    ASN A  10   N   -  CA  -  C   ANGL. DEV. = -9.6 DEGREES           
REMARK 500    VAL A  62   N   -  CA  -  C   ANGL. DEV. = -9.7 DEGREES           
REMARK 500    PHE A  66   N   -  CA  -  C   ANGL. DEV. =-10.2 DEGREES           
REMARK 500    ASN A 128   N   -  CA  -  C   ANGL. DEV. =  8.9 DEGREES           
REMARK 500    LEU A 132   N   -  CA  -  C   ANGL. DEV. = -9.0 DEGREES           
REMARK 500                                                                      
REMARK 500 GEOMETRY AND STEREOCHEMISTRY                                         
REMARK 500 SUBTOPIC: TORSION ANGLES                                             
REMARK 500                                                                      
REMARK 500 TORSION ANGLES OUTSIDE THE EXPECTED RAMACHANDRAN REGIONS:            
REMARK 500 (M=MODEL NUMBER; RES=RESIDUE NAME; C=CHAIN IDENTIFIER;               
REMARK 500 SSEQ=SEQUENCE NUMBER; I=INSERTION CODE).                             
REMARK 500                                                                      
REMARK 500 STANDARD TABLE:                                                      
REMARK 500 FORMAT:(10X,I3,1X,A3,1X,A1,I4,A1,4X,F7.2,3X,F7.2)                    
REMARK 500                                                                      
REMARK 500  M RES CSSEQI        PSI       PHI                                   
REMARK 500    PHE A  66      147.52     92.57                                   
REMARK 525                                                                      
REMARK 525 SOLVENT                                                              
REMARK 525 THE FOLLOWING SOLVENT MOLECULES LIE FARTHER THAN EXPECTED            
REMARK 525 FROM THE PROTEIN OR NUCLEIC ACID MOLECULE AND MAY BE                 
REMARK 525 ASSOCIATED WITH A SYMMETRY RELATED MOLECULE (M=MODEL                 
REMARK 525 NUMBER; RES=RESIDUE NAME; C=CHAIN IDENTIFIER; SSEQ=SEQUENCE          
REMARK 525 NUMBER; I=INSERTION CODE):                                           
REMARK 525                                                                      
REMARK 525  M RES CSSEQI                                                        
REMARK 525    HOH   565        DISTANCE =  5.88 ANGSTROMS                       
REMARK 525    HOH   572        DISTANCE =  5.09 ANGSTROMS                       
REMARK 525    HOH   659        DISTANCE =  9.13 ANGSTROMS                       
DBREF  2PTH A    1   193  UNP    P0A7D1   PTH_ECOLI        2    194             
SEQRES   1 A  193  THR ILE LYS LEU ILE VAL GLY LEU ALA ASN PRO GLY ALA          
SEQRES   2 A  193  GLU TYR ALA ALA THR ARG HIS ASN ALA GLY ALA TRP PHE          
SEQRES   3 A  193  VAL ASP LEU LEU ALA GLU ARG LEU ARG ALA PRO LEU ARG          
SEQRES   4 A  193  GLU GLU ALA LYS PHE PHE GLY TYR THR SER ARG VAL THR          
SEQRES   5 A  193  LEU GLY GLY GLU ASP VAL ARG LEU LEU VAL PRO THR THR          
SEQRES   6 A  193  PHE MET ASN LEU SER GLY LYS ALA VAL ALA ALA MET ALA          
SEQRES   7 A  193  SER PHE PHE ARG ILE ASN PRO ASP GLU ILE LEU VAL ALA          
SEQRES   8 A  193  HIS ASP GLU LEU ASP LEU PRO PRO GLY VAL ALA LYS PHE          
SEQRES   9 A  193  LYS LEU GLY GLY GLY HIS GLY GLY HIS ASN GLY LEU LYS          
SEQRES  10 A  193  ASP ILE ILE SER LYS LEU GLY ASN ASN PRO ASN PHE HIS          
SEQRES  11 A  193  ARG LEU ARG ILE GLY ILE GLY HIS PRO GLY ASP LYS ASN          
SEQRES  12 A  193  LYS VAL VAL GLY PHE VAL LEU GLY LYS PRO PRO VAL SER          
SEQRES  13 A  193  GLU GLN LYS LEU ILE ASP GLU ALA ILE ASP GLU ALA ALA          
SEQRES  14 A  193  ARG CYS THR GLU MET TRP PHE THR ASP GLY LEU THR LYS          
SEQRES  15 A  193  ALA THR ASN ARG LEU HIS ALA PHE LYS ALA GLN                  
FORMUL   2  HOH   *181(H2 O)                                                    
HELIX    1   1 ARG A   19  LEU A   34  5                                  16    
HELIX    2   2 ALA A   42  PHE A   44  5                                   3    
HELIX    3   3 MET A   67  PHE A   81  5                                  15    
HELIX    4   4 PRO A   85  GLU A   87  5                                   3    
HELIX    5   5 ASN A  114  LYS A  122  1                                   9    
HELIX    6   6 LYS A  142  VAL A  149  1                                   8    
HELIX    7   7 VAL A  155  ASP A  178  1                                  24    
HELIX    8   8 LEU A  180  ALA A  189  1                                  10    
SHEET    1   A 7 ALA A 102  LEU A 106  0                                        
SHEET    2   A 7 HIS A 130  GLY A 135 -1  N  ARG A 133   O  LYS A 103           
SHEET    3   A 7 ILE A  88  GLU A  94  1  N  VAL A  90   O  HIS A 130           
SHEET    4   A 7 LEU A   4  GLY A   7  1  N  LEU A   4   O  LEU A  89           
SHEET    5   A 7 GLU A  56  PRO A  63  1  N  ARG A  59   O  ILE A   5           
SHEET    6   A 7 GLY A  46  LEU A  53 -1  N  LEU A  53   O  GLU A  56           
SHEET    7   A 7 ARG A  39  GLU A  41 -1  N  GLU A  41   O  GLY A  46           
CRYST1   47.240   63.590   62.570  90.00  90.00  90.00 P 21 21 21    4          
ORIGX1      1.000000  0.000000  0.000000        0.00000                         
ORIGX2      0.000000  1.000000  0.000000        0.00000                         
ORIGX3      0.000000  0.000000  1.000000        0.00000                         
SCALE1      0.021169  0.000000  0.000000        0.00000                         
SCALE2      0.000000  0.015726  0.000000        0.00000                         
SCALE3      0.000000  0.000000  0.015982        0.00000                         
ATOM      1  N   THR A   1      61.211  29.177  66.942  1.00 26.01           N  
ATOM      2  CA  THR A   1      59.759  29.378  67.157  1.00 25.37           C  
ATOM      3  C   THR A   1      59.329  30.598  66.320  1.00 22.33           C  
ATOM      4  O   THR A   1      60.189  31.310  65.796  1.00 23.19           O  
ATOM      5  CB  THR A   1      59.456  29.562  68.672  1.00 27.29           C  
ATOM      6  OG1 THR A   1      58.042  29.515  68.886  1.00 31.16           O  
ATOM      7  CG2 THR A   1      60.032  30.879  69.199  1.00 27.18           C  
ATOM      8  N   ILE A   2      58.022  30.804  66.168  1.00 17.29           N  
ATOM      9  CA  ILE A   2      57.484  31.912  65.369  1.00 14.84           C  
ATOM     10  C   ILE A   2      57.050  33.048  66.298  1.00 13.14           C  
ATOM     11  O   ILE A   2      56.310  32.820  67.260  1.00 13.79           O  
ATOM     12  CB  ILE A   2      56.270  31.428  64.505  1.00 14.24           C  
ATOM     13  CG1 ILE A   2      56.741  30.437  63.432  1.00 15.51           C  
ATOM     14  CG2 ILE A   2      55.542  32.601  63.867  1.00 12.90           C  
ATOM     15  CD1 ILE A   2      57.757  30.999  62.454  1.00 16.09           C  
ATOM     16  N   LYS A   3      57.532  34.256  66.019  1.00 11.07           N  
ATOM     17  CA  LYS A   3      57.206  35.432  66.828  1.00 10.70           C  
ATOM     18  C   LYS A   3      56.252  36.407  66.127  1.00 10.25           C  
ATOM     19  O   LYS A   3      55.569  37.187  66.787  1.00 10.65           O  
ATOM     20  CB  LYS A   3      58.485  36.182  67.221  1.00 11.30           C  
ATOM     21  CG  LYS A   3      59.348  35.468  68.240  1.00 13.21           C  
ATOM     22  CD  LYS A   3      60.604  36.255  68.556  1.00 14.53           C  
ATOM     23  CE  LYS A   3      61.408  35.544  69.632  1.00 16.32           C  
ATOM     24  NZ  LYS A   3      62.773  36.102  69.755  1.00 19.71           N  
ATOM     25  N   LEU A   4      56.185  36.324  64.798  1.00 10.76           N  
ATOM     26  CA  LEU A   4      55.347  37.208  63.995  1.00  9.44           C  
ATOM     27  C   LEU A   4      54.681  36.457  62.842  1.00  8.93           C  
ATOM     28  O   LEU A   4      55.343  35.701  62.117  1.00  9.80           O  
ATOM     29  CB  LEU A   4      56.217  38.327  63.409  1.00 10.18           C  
ATOM     30  CG  LEU A   4      55.599  39.355  62.449  1.00  9.83           C  
ATOM     31  CD1 LEU A   4      54.598  40.209  63.194  1.00 11.56           C  
ATOM     32  CD2 LEU A   4      56.689  40.232  61.821  1.00 11.52           C  
ATOM     33  N   ILE A   5      53.378  36.659  62.687  1.00  8.26           N  
ATOM     34  CA  ILE A   5      52.614  36.066  61.588  1.00  8.02           C  
ATOM     35  C   ILE A   5      52.070  37.238  60.752  1.00  9.01           C  
ATOM     36  O   ILE A   5      51.391  38.129  61.288  1.00  9.92           O  
ATOM     37  CB  ILE A   5      51.457  35.183  62.107  1.00  8.58           C  
ATOM     38  CG1 ILE A   5      52.025  34.008  62.910  1.00  8.83           C  
ATOM     39  CG2 ILE A   5      50.619  34.674  60.924  1.00 10.75           C  
ATOM     40  CD1 ILE A   5      50.967  33.171  63.599  1.00 12.75           C  
ATOM     41  N   VAL A   6      52.379  37.235  59.459  1.00  8.39           N  
ATOM     42  CA  VAL A   6      51.973  38.289  58.526  1.00  7.78           C  
ATOM     43  C   VAL A   6      50.988  37.755  57.486  1.00  8.85           C  
ATOM     44  O   VAL A   6      51.198  36.671  56.934  1.00 10.47           O  
ATOM     45  CB  VAL A   6      53.210  38.824  57.749  1.00 10.28           C  
ATOM     46  CG1 VAL A   6      52.819  39.976  56.811  1.00 10.36           C  
ATOM     47  CG2 VAL A   6      54.316  39.237  58.715  1.00  9.17           C  
ATOM     48  N   GLY A   7      49.926  38.510  57.217  1.00  7.72           N  
ATOM     49  CA  GLY A   7      48.954  38.112  56.211  1.00  8.66           C  
ATOM     50  C   GLY A   7      48.948  39.183  55.132  1.00  9.75           C  
ATOM     51  O   GLY A   7      48.557  40.322  55.410  1.00 11.45           O  
ATOM     52  N   LEU A   8      49.380  38.832  53.921  1.00  9.10           N  
ATOM     53  CA  LEU A   8      49.455  39.784  52.811  1.00  8.67           C  
ATOM     54  C   LEU A   8      48.088  40.170  52.248  1.00 10.05           C  
ATOM     55  O   LEU A   8      47.167  39.337  52.161  1.00  9.21           O  
ATOM     56  CB  LEU A   8      50.364  39.239  51.707  1.00 10.25           C  
ATOM     57  CG  LEU A   8      51.805  38.930  52.143  1.00  9.96           C  
ATOM     58  CD1 LEU A   8      52.649  38.597  50.928  1.00 12.04           C  
ATOM     59  CD2 LEU A   8      52.402  40.114  52.912  1.00 12.58           C  
ATOM     60  N   ALA A   9      47.973  41.436  51.846  1.00 10.21           N  
ATOM     61  CA  ALA A   9      46.723  41.964  51.328  1.00  9.34           C  
ATOM     62  C   ALA A   9      46.894  43.363  50.763  1.00 10.40           C  
ATOM     63  O   ALA A   9      47.982  43.952  50.812  1.00 10.86           O  
ATOM     64  CB  ALA A   9      45.719  42.039  52.469  1.00 12.02           C  
ATOM     65  N   ASN A  10      45.800  43.851  50.177  1.00 11.20           N  
ATOM     66  CA  ASN A  10      45.674  45.224  49.691  1.00 10.73           C  
ATOM     67  C   ASN A  10      44.612  45.790  50.638  1.00 11.80           C  
ATOM     68  O   ASN A  10      43.665  45.086  51.025  1.00 11.58           O  
ATOM     69  CB  ASN A  10      45.207  45.272  48.245  1.00 10.98           C  
ATOM     70  CG  ASN A  10      46.348  45.060  47.279  1.00 10.36           C  
ATOM     71  OD1 ASN A  10      47.345  45.784  47.314  1.00 10.82           O  
ATOM     72  ND2 ASN A  10      46.228  44.048  46.437  1.00 10.65           N  
ATOM     73  N   PRO A  11      44.748  47.060  51.028  1.00 12.39           N  
ATOM     74  CA  PRO A  11      43.768  47.645  51.954  1.00 13.56           C  
ATOM     75  C   PRO A  11      42.468  48.144  51.352  1.00 15.52           C  
ATOM     76  O   PRO A  11      42.402  48.468  50.167  1.00 15.33           O  
ATOM     77  CB  PRO A  11      44.555  48.795  52.574  1.00 14.16           C  
ATOM     78  CG  PRO A  11      45.376  49.295  51.408  1.00 13.06           C  
ATOM     79  CD  PRO A  11      45.816  48.023  50.686  1.00 12.13           C  
ATOM     80  N   GLY A  12      41.437  48.214  52.193  1.00 17.66           N  
ATOM     81  CA  GLY A  12      40.147  48.728  51.755  1.00 18.82           C  
ATOM     82  C   GLY A  12      39.119  47.707  51.324  1.00 21.42           C  
ATOM     83  O   GLY A  12      39.462  46.618  50.848  1.00 20.44           O  
ATOM     84  N   ALA A  13      37.846  48.077  51.456  1.00 22.26           N  
ATOM     85  CA  ALA A  13      36.730  47.200  51.083  1.00 24.43           C  
ATOM     86  C   ALA A  13      36.788  46.785  49.607  1.00 24.17           C  
ATOM     87  O   ALA A  13      36.318  45.710  49.243  1.00 27.62           O  
ATOM     88  CB  ALA A  13      35.381  47.880  51.407  1.00 23.99           C  
ATOM     89  N   GLU A  14      37.391  47.625  48.775  1.00 24.16           N  
ATOM     90  CA  GLU A  14      37.546  47.356  47.341  1.00 25.13           C  
ATOM     91  C   GLU A  14      38.291  46.016  47.067  1.00 24.48           C  
ATOM     92  O   GLU A  14      37.970  45.307  46.108  1.00 25.84           O  
ATOM     93  CB  GLU A  14      38.311  48.531  46.693  1.00 27.72           C  
ATOM     94  CG  GLU A  14      38.532  48.434  45.171  1.00 32.70           C  
ATOM     95  CD  GLU A  14      39.342  49.610  44.577  1.00 36.38           C  
ATOM     96  OE1 GLU A  14      39.598  50.613  45.290  1.00 37.02           O  
ATOM     97  OE2 GLU A  14      39.722  49.529  43.381  1.00 36.17           O  
ATOM     98  N   TYR A  15      39.247  45.658  47.926  1.00 21.05           N  
ATOM     99  CA  TYR A  15      40.045  44.438  47.748  1.00 18.68           C  
ATOM    100  C   TYR A  15      39.799  43.329  48.775  1.00 18.51           C  
ATOM    101  O   TYR A  15      40.372  42.241  48.651  1.00 17.56           O  
ATOM    102  CB  TYR A  15      41.536  44.778  47.812  1.00 16.78           C  
ATOM    103  CG  TYR A  15      42.005  45.834  46.837  1.00 17.74           C  
ATOM    104  CD1 TYR A  15      42.279  45.511  45.510  1.00 17.72           C  
ATOM    105  CD2 TYR A  15      42.197  47.158  47.253  1.00 16.49           C  
ATOM    106  CE1 TYR A  15      42.732  46.477  44.607  1.00 19.54           C  
ATOM    107  CE2 TYR A  15      42.656  48.130  46.366  1.00 18.10           C  
ATOM    108  CZ  TYR A  15      42.921  47.784  45.042  1.00 19.49           C  
ATOM    109  OH  TYR A  15      43.379  48.742  44.159  1.00 23.18           O  
ATOM    110  N   ALA A  16      38.926  43.579  49.749  1.00 17.49           N  
ATOM    111  CA  ALA A  16      38.655  42.631  50.841  1.00 17.87           C  
ATOM    112  C   ALA A  16      38.326  41.173  50.508  1.00 17.10           C  
ATOM    113  O   ALA A  16      38.751  40.263  51.228  1.00 18.57           O  
ATOM    114  CB  ALA A  16      37.592  43.203  51.793  1.00 17.04           C  
ATOM    115  N   ALA A  17      37.558  40.952  49.449  1.00 16.00           N  
ATOM    116  CA  ALA A  17      37.172  39.599  49.062  1.00 16.08           C  
ATOM    117  C   ALA A  17      37.973  39.039  47.895  1.00 15.06           C  
ATOM    118  O   ALA A  17      37.610  37.991  47.351  1.00 16.19           O  
ATOM    119  CB  ALA A  17      35.682  39.562  48.722  1.00 16.59           C  
ATOM    120  N   THR A  18      39.030  39.731  47.471  1.00 12.49           N  
ATOM    121  CA  THR A  18      39.800  39.239  46.348  1.00 11.60           C  
ATOM    122  C   THR A  18      40.812  38.163  46.757  1.00 11.83           C  
ATOM    123  O   THR A  18      41.269  38.118  47.904  1.00 11.12           O  
ATOM    124  CB  THR A  18      40.503  40.375  45.578  1.00 12.71           C  
ATOM    125  OG1 THR A  18      41.455  41.028  46.428  1.00 13.52           O  
ATOM    126  CG2 THR A  18      39.476  41.385  45.070  1.00 14.30           C  
ATOM    127  N   ARG A  19      41.187  37.330  45.788  1.00 11.35           N  
ATOM    128  CA  ARG A  19      42.133  36.242  46.015  1.00 11.14           C  
ATOM    129  C   ARG A  19      43.484  36.683  46.584  1.00 10.37           C  
ATOM    130  O   ARG A  19      44.085  35.971  47.397  1.00 11.21           O  
ATOM    131  CB  ARG A  19      42.352  35.470  44.711  1.00 11.43           C  
ATOM    132  CG  ARG A  19      41.132  34.728  44.193  1.00 10.60           C  
ATOM    133  CD  ARG A  19      41.465  34.002  42.902  1.00 13.27           C  
ATOM    134  NE  ARG A  19      40.361  33.159  42.456  1.00 13.92           N  
ATOM    135  CZ  ARG A  19      39.468  33.498  41.529  1.00 15.61           C  
ATOM    136  NH1 ARG A  19      39.535  34.679  40.927  1.00 14.94           N  
ATOM    137  NH2 ARG A  19      38.509  32.637  41.195  1.00 15.00           N  
ATOM    138  N   HIS A  20      43.971  37.848  46.159  1.00 11.25           N  
ATOM    139  CA  HIS A  20      45.259  38.360  46.616  1.00 10.58           C  
ATOM    140  C   HIS A  20      45.287  38.689  48.113  1.00 10.54           C  
ATOM    141  O   HIS A  20      46.356  38.974  48.660  1.00 11.74           O  
ATOM    142  CB  HIS A  20      45.657  39.593  45.791  1.00 11.16           C  
ATOM    143  CG  HIS A  20      47.049  39.546  45.237  1.00 12.23           C  
ATOM    144  ND1 HIS A  20      47.762  38.376  45.068  1.00 13.79           N  
ATOM    145  CD2 HIS A  20      47.862  40.537  44.795  1.00 12.29           C  
ATOM    146  CE1 HIS A  20      48.946  38.648  44.552  1.00 14.05           C  
ATOM    147  NE2 HIS A  20      49.031  39.956  44.376  1.00 13.72           N  
ATOM    148  N   ASN A  21      44.120  38.674  48.759  1.00  9.07           N  
ATOM    149  CA  ASN A  21      44.012  38.932  50.199  1.00  9.26           C  
ATOM    150  C   ASN A  21      43.904  37.635  51.018  1.00 10.36           C  
ATOM    151  O   ASN A  21      43.600  37.680  52.213  1.00  9.67           O  
ATOM    152  CB  ASN A  21      42.786  39.810  50.522  1.00 10.98           C  
ATOM    153  CG  ASN A  21      43.094  41.297  50.474  1.00 11.09           C  
ATOM    154  OD1 ASN A  21      43.911  41.759  49.666  1.00 12.04           O  
ATOM    155  ND2 ASN A  21      42.438  42.058  51.344  1.00 14.07           N  
ATOM    156  N   ALA A  22      44.165  36.485  50.397  1.00  9.40           N  
ATOM    157  CA  ALA A  22      44.053  35.205  51.110  1.00  9.51           C  
ATOM    158  C   ALA A  22      44.865  35.155  52.411  1.00  8.79           C  
ATOM    159  O   ALA A  22      44.400  34.605  53.416  1.00 10.04           O  
ATOM    160  CB  ALA A  22      44.433  34.044  50.190  1.00 10.09           C  
ATOM    161  N   GLY A  23      46.066  35.728  52.400  1.00  8.83           N  
ATOM    162  CA  GLY A  23      46.897  35.747  53.595  1.00  9.40           C  
ATOM    163  C   GLY A  23      46.207  36.470  54.749  1.00  9.22           C  
ATOM    164  O   GLY A  23      46.256  36.022  55.908  1.00  9.32           O  
ATOM    165  N   ALA A  24      45.568  37.599  54.443  1.00  9.32           N  
ATOM    166  CA  ALA A  24      44.849  38.362  55.461  1.00  9.28           C  
ATOM    167  C   ALA A  24      43.673  37.557  56.013  1.00 10.12           C  
ATOM    168  O   ALA A  24      43.357  37.679  57.193  1.00 10.63           O  
ATOM    169  CB  ALA A  24      44.363  39.680  54.895  1.00 11.73           C  
ATOM    170  N   TRP A  25      43.006  36.764  55.168  1.00  9.97           N  
ATOM    171  CA  TRP A  25      41.871  35.949  55.633  1.00  9.82           C  
ATOM    172  C   TRP A  25      42.353  35.028  56.745  1.00  9.85           C  
ATOM    173  O   TRP A  25      41.662  34.822  57.738  1.00 10.12           O  
ATOM    174  CB  TRP A  25      41.277  35.096  54.503  1.00 10.46           C  
ATOM    175  CG  TRP A  25      40.714  35.888  53.361  1.00 14.20           C  
ATOM    176  CD1 TRP A  25      40.441  37.234  53.339  1.00 13.73           C  
ATOM    177  CD2 TRP A  25      40.406  35.394  52.048  1.00 14.82           C  
ATOM    178  NE1 TRP A  25      39.992  37.603  52.088  1.00 15.71           N  
ATOM    179  CE2 TRP A  25      39.960  36.495  51.277  1.00 14.96           C  
ATOM    180  CE3 TRP A  25      40.467  34.128  51.445  1.00 15.66           C  
ATOM    181  CZ2 TRP A  25      39.582  36.366  49.934  1.00 15.24           C  
ATOM    182  CZ3 TRP A  25      40.092  34.001  50.112  1.00 16.47           C  
ATOM    183  CH2 TRP A  25      39.653  35.116  49.374  1.00 15.85           C  
ATOM    184  N   PHE A  26      43.545  34.471  56.565  1.00  9.79           N  
ATOM    185  CA  PHE A  26      44.129  33.578  57.560  1.00 10.13           C  
ATOM    186  C   PHE A  26      44.377  34.312  58.884  1.00 11.00           C  
ATOM    187  O   PHE A  26      43.963  33.839  59.959  1.00 10.20           O  
ATOM    188  CB  PHE A  26      45.426  32.975  57.018  1.00  9.98           C  
ATOM    189  CG  PHE A  26      46.213  32.186  58.036  1.00 10.03           C  
ATOM    190  CD1 PHE A  26      45.805  30.914  58.431  1.00 11.13           C  
ATOM    191  CD2 PHE A  26      47.380  32.710  58.583  1.00 11.48           C  
ATOM    192  CE1 PHE A  26      46.554  30.170  59.362  1.00 11.91           C  
ATOM    193  CE2 PHE A  26      48.136  31.971  59.518  1.00 12.43           C  
ATOM    194  CZ  PHE A  26      47.717  30.701  59.902  1.00 12.57           C  
ATOM    195  N   VAL A  27      45.034  35.468  58.814  1.00  9.46           N  
ATOM    196  CA  VAL A  27      45.309  36.232  60.026  1.00 10.83           C  
ATOM    197  C   VAL A  27      44.011  36.685  60.713  1.00 12.19           C  
ATOM    198  O   VAL A  27      43.918  36.646  61.943  1.00 12.58           O  
ATOM    199  CB  VAL A  27      46.254  37.432  59.748  1.00 10.99           C  
ATOM    200  CG1 VAL A  27      46.385  38.294  60.989  1.00 11.99           C  
ATOM    201  CG2 VAL A  27      47.618  36.924  59.331  1.00 11.69           C  
ATOM    202  N   ASP A  28      43.005  37.068  59.925  1.00 11.70           N  
ATOM    203  CA  ASP A  28      41.716  37.485  60.477  1.00 14.98           C  
ATOM    204  C   ASP A  28      41.104  36.335  61.262  1.00 15.05           C  
ATOM    205  O   ASP A  28      40.548  36.551  62.333  1.00 15.37           O  
ATOM    206  CB  ASP A  28      40.730  37.876  59.380  1.00 18.83           C  
ATOM    207  CG  ASP A  28      40.881  39.314  58.934  1.00 25.42           C  
ATOM    208  OD1 ASP A  28      41.489  40.125  59.666  1.00 27.85           O  
ATOM    209  OD2 ASP A  28      40.371  39.630  57.836  1.00 30.18           O  
ATOM    210  N   LEU A  29      41.185  35.123  60.714  1.00 14.85           N  
ATOM    211  CA  LEU A  29      40.633  33.949  61.386  1.00 15.10           C  
ATOM    212  C   LEU A  29      41.290  33.751  62.750  1.00 14.89           C  
ATOM    213  O   LEU A  29      40.593  33.518  63.745  1.00 15.05           O  
ATOM    214  CB  LEU A  29      40.793  32.681  60.532  1.00 16.11           C  
ATOM    215  CG  LEU A  29      40.176  31.422  61.171  1.00 17.82           C  
ATOM    216  CD1 LEU A  29      38.666  31.616  61.290  1.00 20.87           C  
ATOM    217  CD2 LEU A  29      40.463  30.174  60.358  1.00 20.04           C  
ATOM    218  N   LEU A  30      42.619  33.836  62.810  1.00 14.24           N  
ATOM    219  CA  LEU A  30      43.323  33.671  64.089  1.00 15.40           C  
ATOM    220  C   LEU A  30      42.868  34.713  65.119  1.00 17.09           C  
ATOM    221  O   LEU A  30      42.573  34.378  66.269  1.00 15.99           O  
ATOM    222  CB  LEU A  30      44.838  33.781  63.910  1.00 15.72           C  
ATOM    223  CG  LEU A  30      45.576  32.649  63.196  1.00 15.33           C  
ATOM    224  CD1 LEU A  30      47.064  32.973  63.132  1.00 16.47           C  
ATOM    225  CD2 LEU A  30      45.356  31.354  63.937  1.00 15.80           C  
ATOM    226  N   ALA A  31      42.807  35.975  64.698  1.00 15.95           N  
ATOM    227  CA  ALA A  31      42.388  37.057  65.582  1.00 16.76           C  
ATOM    228  C   ALA A  31      40.941  36.875  66.037  1.00 17.89           C  
ATOM    229  O   ALA A  31      40.636  37.058  67.218  1.00 17.97           O  
ATOM    230  CB  ALA A  31      42.565  38.403  64.891  1.00 16.35           C  
ATOM    231  N   GLU A  32      40.060  36.477  65.124  1.00 17.21           N  
ATOM    232  CA  GLU A  32      38.646  36.282  65.463  1.00 20.61           C  
ATOM    233  C   GLU A  32      38.475  35.208  66.541  1.00 20.93           C  
ATOM    234  O   GLU A  32      37.832  35.445  67.569  1.00 19.52           O  
ATOM    235  CB  GLU A  32      37.832  35.910  64.215  1.00 23.22           C  
ATOM    236  CG  GLU A  32      36.312  36.063  64.360  1.00 33.58           C  
ATOM    237  CD  GLU A  32      35.578  34.737  64.550  1.00 39.90           C  
ATOM    238  OE1 GLU A  32      35.658  33.869  63.644  1.00 43.71           O  
ATOM    239  OE2 GLU A  32      34.900  34.569  65.597  1.00 43.78           O  
ATOM    240  N   ARG A  33      39.095  34.050  66.332  1.00 20.20           N  
ATOM    241  CA  ARG A  33      38.978  32.955  67.287  1.00 21.83           C  
ATOM    242  C   ARG A  33      39.501  33.264  68.671  1.00 21.87           C  
ATOM    243  O   ARG A  33      39.012  32.716  69.663  1.00 21.55           O  
ATOM    244  CB  ARG A  33      39.625  31.679  66.750  1.00 24.76           C  
ATOM    245  CG  ARG A  33      38.774  31.049  65.690  1.00 29.30           C  
ATOM    246  CD  ARG A  33      39.205  29.661  65.337  1.00 33.74           C  
ATOM    247  NE  ARG A  33      38.377  29.199  64.228  1.00 37.28           N  
ATOM    248  CZ  ARG A  33      38.712  28.226  63.389  1.00 38.08           C  
ATOM    249  NH1 ARG A  33      39.866  27.581  63.530  1.00 37.71           N  
ATOM    250  NH2 ARG A  33      37.917  27.953  62.365  1.00 37.88           N  
ATOM    251  N   LEU A  34      40.491  34.141  68.743  1.00 19.69           N  
ATOM    252  CA  LEU A  34      41.060  34.513  70.025  1.00 19.93           C  
ATOM    253  C   LEU A  34      40.420  35.787  70.584  1.00 20.52           C  
ATOM    254  O   LEU A  34      40.701  36.174  71.716  1.00 21.36           O  
ATOM    255  CB  LEU A  34      42.568  34.682  69.880  1.00 20.07           C  
ATOM    256  CG  LEU A  34      43.283  33.380  69.510  1.00 23.04           C  
ATOM    257  CD1 LEU A  34      44.682  33.666  69.015  1.00 22.82           C  
ATOM    258  CD2 LEU A  34      43.297  32.426  70.703  1.00 24.09           C  
ATOM    259  N   ARG A  35      39.520  36.395  69.807  1.00 19.61           N  
ATOM    260  CA  ARG A  35      38.850  37.649  70.176  1.00 19.89           C  
ATOM    261  C   ARG A  35      39.885  38.760  70.415  1.00 20.20           C  
ATOM    262  O   ARG A  35      39.724  39.580  71.320  1.00 20.50           O  
ATOM    263  CB  ARG A  35      37.978  37.480  71.431  1.00 19.77           C  
ATOM    264  CG  ARG A  35      36.918  36.395  71.349  1.00 21.34           C  
ATOM    265  CD  ARG A  35      35.906  36.644  70.258  1.00 21.56           C  
ATOM    266  NE  ARG A  35      34.761  35.759  70.410  1.00 24.60           N  
ATOM    267  CZ  ARG A  35      34.602  34.594  69.781  1.00 27.26           C  
ATOM    268  NH1 ARG A  35      35.525  34.161  68.927  1.00 27.93           N  
ATOM    269  NH2 ARG A  35      33.536  33.839  70.039  1.00 26.59           N  
ATOM    270  N   ALA A  36      40.943  38.781  69.602  1.00 20.10           N  
ATOM    271  CA  ALA A  36      42.010  39.782  69.718  1.00 21.01           C  
ATOM    272  C   ALA A  36      42.044  40.637  68.457  1.00 22.51           C  
ATOM    273  O   ALA A  36      42.878  40.420  67.563  1.00 24.94           O  
ATOM    274  CB  ALA A  36      43.362  39.105  69.926  1.00 21.15           C  
ATOM    275  N   PRO A  37      41.192  41.671  68.403  1.00 21.72           N  
ATOM    276  CA  PRO A  37      41.054  42.605  67.284  1.00 22.25           C  
ATOM    277  C   PRO A  37      42.341  43.257  66.783  1.00 18.40           C  
ATOM    278  O   PRO A  37      43.233  43.592  67.556  1.00 18.15           O  
ATOM    279  CB  PRO A  37      40.084  43.655  67.836  1.00 24.39           C  
ATOM    280  CG  PRO A  37      39.266  42.875  68.825  1.00 26.57           C  
ATOM    281  CD  PRO A  37      40.352  42.106  69.531  1.00 24.98           C  
ATOM    282  N   LEU A  38      42.415  43.409  65.469  1.00 18.17           N  
ATOM    283  CA  LEU A  38      43.549  44.034  64.814  1.00 17.50           C  
ATOM    284  C   LEU A  38      43.269  45.532  64.779  1.00 17.30           C  
ATOM    285  O   LEU A  38      42.149  45.954  64.475  1.00 17.77           O  
ATOM    286  CB  LEU A  38      43.672  43.499  63.386  1.00 20.89           C  
ATOM    287  CG  LEU A  38      43.985  42.007  63.248  1.00 22.71           C  
ATOM    288  CD1 LEU A  38      43.727  41.551  61.825  1.00 25.76           C  
ATOM    289  CD2 LEU A  38      45.413  41.750  63.641  1.00 22.69           C  
ATOM    290  N   ARG A  39      44.284  46.332  65.072  1.00 15.70           N  
ATOM    291  CA  ARG A  39      44.136  47.784  65.073  1.00 16.85           C  
ATOM    292  C   ARG A  39      45.285  48.360  64.244  1.00 14.47           C  
ATOM    293  O   ARG A  39      46.427  47.904  64.369  1.00 15.22           O  
ATOM    294  CB  ARG A  39      44.183  48.306  66.521  1.00 18.98           C  
ATOM    295  CG  ARG A  39      43.982  49.819  66.669  1.00 25.94           C  
ATOM    296  CD  ARG A  39      43.861  50.238  68.141  1.00 29.65           C  
ATOM    297  NE  ARG A  39      45.050  49.913  68.933  1.00 34.56           N  
ATOM    298  CZ  ARG A  39      46.223  50.542  68.829  1.00 37.90           C  
ATOM    299  NH1 ARG A  39      46.386  51.545  67.966  1.00 39.10           N  
ATOM    300  NH2 ARG A  39      47.245  50.162  69.586  1.00 39.26           N  
ATOM    301  N   GLU A  40      44.994  49.314  63.364  1.00 13.63           N  
ATOM    302  CA  GLU A  40      46.056  49.875  62.542  1.00 13.88           C  
ATOM    303  C   GLU A  40      47.002  50.769  63.343  1.00 15.57           C  
ATOM    304  O   GLU A  40      46.558  51.611  64.131  1.00 16.57           O  
ATOM    305  CB  GLU A  40      45.486  50.645  61.346  1.00 13.91           C  
ATOM    306  CG  GLU A  40      46.577  51.105  60.384  1.00 14.72           C  
ATOM    307  CD  GLU A  40      46.061  51.630  59.063  1.00 14.88           C  
ATOM    308  OE1 GLU A  40      44.829  51.751  58.871  1.00 18.37           O  
ATOM    309  OE2 GLU A  40      46.911  51.912  58.195  1.00 14.86           O  
ATOM    310  N   GLU A  41      48.298  50.518  63.216  1.00 15.75           N  
ATOM    311  CA  GLU A  41      49.306  51.329  63.889  1.00 18.17           C  
ATOM    312  C   GLU A  41      50.187  51.940  62.805  1.00 19.13           C  
ATOM    313  O   GLU A  41      50.884  51.215  62.092  1.00 18.17           O  
ATOM    314  CB  GLU A  41      50.167  50.489  64.827  1.00 20.79           C  
ATOM    315  CG  GLU A  41      49.444  49.962  66.057  1.00 26.62           C  
ATOM    316  CD  GLU A  41      50.418  49.573  67.162  1.00 30.52           C  
ATOM    317  OE1 GLU A  41      51.011  50.490  67.775  1.00 31.22           O  
ATOM    318  OE2 GLU A  41      50.610  48.360  67.406  1.00 31.98           O  
ATOM    319  N   ALA A  42      50.156  53.268  62.692  1.00 19.06           N  
ATOM    320  CA  ALA A  42      50.937  54.005  61.692  1.00 20.62           C  
ATOM    321  C   ALA A  42      52.411  53.601  61.657  1.00 19.99           C  
ATOM    322  O   ALA A  42      52.986  53.368  60.589  1.00 19.76           O  
ATOM    323  CB  ALA A  42      50.826  55.504  61.950  1.00 21.85           C  
ATOM    324  N   LYS A  43      52.996  53.497  62.842  1.00 19.75           N  
ATOM    325  CA  LYS A  43      54.397  53.138  63.027  1.00 21.13           C  
ATOM    326  C   LYS A  43      54.811  51.838  62.313  1.00 18.88           C  
ATOM    327  O   LYS A  43      55.964  51.700  61.878  1.00 18.14           O  
ATOM    328  CB  LYS A  43      54.658  53.023  64.533  1.00 24.61           C  
ATOM    329  CG  LYS A  43      56.094  52.795  64.961  1.00 32.55           C  
ATOM    330  CD  LYS A  43      56.160  52.784  66.485  1.00 36.94           C  
ATOM    331  CE  LYS A  43      57.584  52.779  67.010  1.00 39.55           C  
ATOM    332  NZ  LYS A  43      57.578  53.067  68.481  1.00 43.00           N  
ATOM    333  N   PHE A  44      53.871  50.900  62.196  1.00 14.92           N  
ATOM    334  CA  PHE A  44      54.138  49.606  61.569  1.00 14.10           C  
ATOM    335  C   PHE A  44      53.488  49.430  60.188  1.00 12.49           C  
ATOM    336  O   PHE A  44      53.562  48.351  59.599  1.00 12.33           O  
ATOM    337  CB  PHE A  44      53.705  48.476  62.523  1.00 13.99           C  
ATOM    338  CG  PHE A  44      54.372  48.537  63.870  1.00 14.77           C  
ATOM    339  CD1 PHE A  44      55.758  48.595  63.973  1.00 16.37           C  
ATOM    340  CD2 PHE A  44      53.619  48.555  65.035  1.00 17.66           C  
ATOM    341  CE1 PHE A  44      56.382  48.671  65.215  1.00 17.44           C  
ATOM    342  CE2 PHE A  44      54.238  48.630  66.287  1.00 17.54           C  
ATOM    343  CZ  PHE A  44      55.619  48.689  66.370  1.00 17.10           C  
ATOM    344  N   PHE A  45      52.850  50.486  59.686  1.00 11.37           N  
ATOM    345  CA  PHE A  45      52.207  50.484  58.368  1.00 11.72           C  
ATOM    346  C   PHE A  45      51.216  49.338  58.152  1.00 11.15           C  
ATOM    347  O   PHE A  45      51.174  48.724  57.073  1.00 11.15           O  
ATOM    348  CB  PHE A  45      53.265  50.483  57.255  1.00 12.88           C  
ATOM    349  CG  PHE A  45      54.323  51.533  57.437  1.00 16.62           C  
ATOM    350  CD1 PHE A  45      54.053  52.866  57.138  1.00 18.03           C  
ATOM    351  CD2 PHE A  45      55.571  51.197  57.961  1.00 16.77           C  
ATOM    352  CE1 PHE A  45      55.017  53.858  57.366  1.00 19.01           C  
ATOM    353  CE2 PHE A  45      56.540  52.183  58.192  1.00 18.95           C  
ATOM    354  CZ  PHE A  45      56.255  53.512  57.893  1.00 18.19           C  
ATOM    355  N   GLY A  46      50.420  49.048  59.177  1.00 11.11           N  
ATOM    356  CA  GLY A  46      49.445  47.983  59.047  1.00 11.13           C  
ATOM    357  C   GLY A  46      48.702  47.686  60.326  1.00 10.45           C  
ATOM    358  O   GLY A  46      48.919  48.341  61.356  1.00 12.07           O  
ATOM    359  N   TYR A  47      47.772  46.737  60.236  1.00 10.24           N  
ATOM    360  CA  TYR A  47      46.986  46.296  61.385  1.00  9.05           C  
ATOM    361  C   TYR A  47      47.843  45.353  62.213  1.00 11.30           C  
ATOM    362  O   TYR A  47      48.517  44.468  61.663  1.00 11.29           O  
ATOM    363  CB  TYR A  47      45.762  45.513  60.927  1.00  9.80           C  
ATOM    364  CG  TYR A  47      44.820  46.277  60.043  1.00 10.13           C  
ATOM    365  CD1 TYR A  47      43.885  47.155  60.588  1.00 11.61           C  
ATOM    366  CD2 TYR A  47      44.803  46.062  58.667  1.00 11.15           C  
ATOM    367  CE1 TYR A  47      42.939  47.799  59.777  1.00 12.98           C  
ATOM    368  CE2 TYR A  47      43.865  46.693  57.848  1.00 11.99           C  
ATOM    369  CZ  TYR A  47      42.933  47.553  58.408  1.00 12.07           C  
ATOM    370  OH  TYR A  47      41.980  48.119  57.591  1.00 13.15           O  
ATOM    371  N   THR A  48      47.818  45.518  63.527  1.00 10.76           N  
ATOM    372  CA  THR A  48      48.601  44.651  64.399  1.00 12.46           C  
ATOM    373  C   THR A  48      47.750  44.148  65.560  1.00 12.91           C  
ATOM    374  O   THR A  48      46.697  44.718  65.874  1.00 13.18           O  
ATOM    375  CB  THR A  48      49.811  45.396  65.023  1.00 14.42           C  
ATOM    376  OG1 THR A  48      49.326  46.426  65.895  1.00 16.33           O  
ATOM    377  CG2 THR A  48      50.695  46.017  63.961  1.00 16.20           C  
ATOM    378  N   SER A  49      48.216  43.076  66.187  1.00 12.54           N  
ATOM    379  CA  SER A  49      47.569  42.506  67.359  1.00 13.91           C  
ATOM    380  C   SER A  49      48.591  41.616  68.062  1.00 15.28           C  
ATOM    381  O   SER A  49      49.634  41.282  67.491  1.00 14.06           O  
ATOM    382  CB  SER A  49      46.333  41.693  66.983  1.00 14.04           C  
ATOM    383  OG  SER A  49      45.600  41.366  68.148  1.00 18.35           O  
ATOM    384  N   ARG A  50      48.307  41.263  69.308  1.00 17.24           N  
ATOM    385  CA  ARG A  50      49.193  40.406  70.094  1.00 19.82           C  
ATOM    386  C   ARG A  50      48.310  39.305  70.653  1.00 19.54           C  
ATOM    387  O   ARG A  50      47.258  39.587  71.236  1.00 21.24           O  
ATOM    388  CB  ARG A  50      49.830  41.201  71.231  1.00 20.44           C  
ATOM    389  CG  ARG A  50      50.902  40.451  71.995  1.00 24.13           C  
ATOM    390  CD  ARG A  50      51.339  41.248  73.207  1.00 27.69           C  
ATOM    391  NE  ARG A  50      52.504  40.668  73.872  1.00 30.04           N  
ATOM    392  CZ  ARG A  50      53.134  41.224  74.903  1.00 32.93           C  
ATOM    393  NH1 ARG A  50      52.709  42.379  75.400  1.00 34.13           N  
ATOM    394  NH2 ARG A  50      54.217  40.650  75.410  1.00 33.46           N  
ATOM    395  N   VAL A  51      48.693  38.055  70.431  1.00 18.12           N  
ATOM    396  CA  VAL A  51      47.899  36.936  70.917  1.00 18.63           C  
ATOM    397  C   VAL A  51      48.760  35.847  71.548  1.00 19.05           C  
ATOM    398  O   VAL A  51      49.985  35.857  71.434  1.00 17.48           O  
ATOM    399  CB  VAL A  51      47.070  36.284  69.783  1.00 18.21           C  
ATOM    400  CG1 VAL A  51      46.080  37.287  69.199  1.00 19.61           C  
ATOM    401  CG2 VAL A  51      47.990  35.730  68.690  1.00 16.85           C  
ATOM    402  N   THR A  52      48.097  34.915  72.221  1.00 19.86           N  
ATOM    403  CA  THR A  52      48.769  33.788  72.841  1.00 21.55           C  
ATOM    404  C   THR A  52      48.328  32.597  72.001  1.00 21.19           C  
ATOM    405  O   THR A  52      47.134  32.345  71.840  1.00 23.26           O  
ATOM    406  CB  THR A  52      48.345  33.613  74.315  1.00 22.01           C  
ATOM    407  OG1 THR A  52      48.750  34.768  75.061  1.00 24.28           O  
ATOM    408  CG2 THR A  52      49.011  32.395  74.916  1.00 23.80           C  
ATOM    409  N   LEU A  53      49.288  31.906  71.411  1.00 19.77           N  
ATOM    410  CA  LEU A  53      48.986  30.767  70.574  1.00 20.73           C  
ATOM    411  C   LEU A  53      49.847  29.600  71.061  1.00 20.67           C  
ATOM    412  O   LEU A  53      51.075  29.710  71.140  1.00 19.68           O  
ATOM    413  CB  LEU A  53      49.307  31.140  69.124  1.00 23.91           C  
ATOM    414  CG  LEU A  53      48.567  30.509  67.956  1.00 24.69           C  
ATOM    415  CD1 LEU A  53      47.066  30.618  68.135  1.00 25.53           C  
ATOM    416  CD2 LEU A  53      49.013  31.235  66.700  1.00 25.81           C  
ATOM    417  N   GLY A  54      49.194  28.514  71.462  1.00 20.29           N  
ATOM    418  CA  GLY A  54      49.919  27.359  71.962  1.00 20.28           C  
ATOM    419  C   GLY A  54      50.745  27.726  73.179  1.00 20.95           C  
ATOM    420  O   GLY A  54      51.776  27.109  73.441  1.00 23.23           O  
ATOM    421  N   GLY A  55      50.278  28.724  73.928  1.00 20.13           N  
ATOM    422  CA  GLY A  55      50.980  29.187  75.114  1.00 18.82           C  
ATOM    423  C   GLY A  55      52.073  30.206  74.838  1.00 18.19           C  
ATOM    424  O   GLY A  55      52.609  30.804  75.770  1.00 18.75           O  
ATOM    425  N   GLU A  56      52.389  30.435  73.563  1.00 16.90           N  
ATOM    426  CA  GLU A  56      53.446  31.368  73.182  1.00 15.35           C  
ATOM    427  C   GLU A  56      52.933  32.743  72.781  1.00 16.52           C  
ATOM    428  O   GLU A  56      51.817  32.868  72.270  1.00 16.37           O  
ATOM    429  CB  GLU A  56      54.284  30.778  72.036  1.00 15.03           C  
ATOM    430  CG  GLU A  56      54.987  29.470  72.382  1.00 14.19           C  
ATOM    431  CD  GLU A  56      55.869  29.597  73.610  1.00 15.09           C  
ATOM    432  OE1 GLU A  56      56.822  30.400  73.585  1.00 14.87           O  
ATOM    433  OE2 GLU A  56      55.584  28.917  74.618  1.00 17.24           O  
ATOM    434  N   ASP A  57      53.780  33.751  72.986  1.00 16.00           N  
ATOM    435  CA  ASP A  57      53.496  35.160  72.679  1.00 18.03           C  
ATOM    436  C   ASP A  57      53.761  35.390  71.186  1.00 17.64           C  
ATOM    437  O   ASP A  57      54.905  35.273  70.740  1.00 16.81           O  
ATOM    438  CB  ASP A  57      54.442  36.035  73.525  1.00 22.43           C  
ATOM    439  CG  ASP A  57      54.074  37.517  73.511  1.00 29.33           C  
ATOM    440  OD1 ASP A  57      52.878  37.842  73.327  1.00 31.84           O  
ATOM    441  OD2 ASP A  57      54.989  38.360  73.721  1.00 31.15           O  
ATOM    442  N   VAL A  58      52.723  35.735  70.426  1.00 14.88           N  
ATOM    443  CA  VAL A  58      52.866  35.944  68.988  1.00 13.77           C  
ATOM    444  C   VAL A  58      52.213  37.253  68.538  1.00 13.82           C  
ATOM    445  O   VAL A  58      51.139  37.615  69.022  1.00 15.42           O  
ATOM    446  CB  VAL A  58      52.179  34.790  68.201  1.00 14.45           C  
ATOM    447  CG1 VAL A  58      52.447  34.924  66.709  1.00 16.00           C  
ATOM    448  CG2 VAL A  58      52.666  33.432  68.707  1.00 15.53           C  
ATOM    449  N   ARG A  59      52.871  37.973  67.630  1.00 12.67           N  
ATOM    450  CA  ARG A  59      52.305  39.207  67.090  1.00 11.24           C  
ATOM    451  C   ARG A  59      51.750  38.961  65.676  1.00 10.20           C  
ATOM    452  O   ARG A  59      52.268  38.127  64.927  1.00 10.12           O  
ATOM    453  CB  ARG A  59      53.352  40.320  67.115  1.00 12.48           C  
ATOM    454  CG  ARG A  59      53.634  40.768  68.548  1.00 16.92           C  
ATOM    455  CD  ARG A  59      54.734  41.800  68.671  1.00 20.13           C  
ATOM    456  NE  ARG A  59      55.075  42.041  70.079  1.00 24.04           N  
ATOM    457  CZ  ARG A  59      54.363  42.802  70.912  1.00 24.87           C  
ATOM    458  NH1 ARG A  59      53.264  43.422  70.493  1.00 23.43           N  
ATOM    459  NH2 ARG A  59      54.733  42.915  72.182  1.00 24.06           N  
ATOM    460  N   LEU A  60      50.677  39.671  65.339  1.00  9.09           N  
ATOM    461  CA  LEU A  60      50.021  39.555  64.041  1.00  9.25           C  
ATOM    462  C   LEU A  60      50.156  40.862  63.271  1.00 10.06           C  
ATOM    463  O   LEU A  60      50.101  41.944  63.870  1.00 10.53           O  
ATOM    464  CB  LEU A  60      48.536  39.252  64.233  1.00 10.74           C  
ATOM    465  CG  LEU A  60      48.195  38.033  65.088  1.00 11.44           C  
ATOM    466  CD1 LEU A  60      46.675  37.861  65.150  1.00 13.14           C  
ATOM    467  CD2 LEU A  60      48.854  36.795  64.500  1.00 12.14           C  
ATOM    468  N   LEU A  61      50.288  40.762  61.952  1.00  8.80           N  
ATOM    469  CA  LEU A  61      50.410  41.936  61.093  1.00  9.00           C  
ATOM    470  C   LEU A  61      49.740  41.746  59.738  1.00  9.37           C  
ATOM    471  O   LEU A  61      49.914  40.705  59.099  1.00  9.87           O  
ATOM    472  CB  LEU A  61      51.890  42.265  60.847  1.00  9.09           C  
ATOM    473  CG  LEU A  61      52.215  43.379  59.835  1.00 11.14           C  
ATOM    474  CD1 LEU A  61      51.711  44.745  60.339  1.00 10.12           C  
ATOM    475  CD2 LEU A  61      53.708  43.416  59.554  1.00  9.97           C  
ATOM    476  N   VAL A  62      48.929  42.718  59.331  1.00  7.80           N  
ATOM    477  CA  VAL A  62      48.323  42.717  58.004  1.00  9.17           C  
ATOM    478  C   VAL A  62      48.707  44.121  57.489  1.00 10.24           C  
ATOM    479  O   VAL A  62      48.192  45.129  57.981  1.00 11.00           O  
ATOM    480  CB  VAL A  62      46.783  42.564  58.040  1.00  9.64           C  
ATOM    481  CG1 VAL A  62      46.206  42.745  56.629  1.00  9.56           C  
ATOM    482  CG2 VAL A  62      46.398  41.196  58.603  1.00 10.35           C  
ATOM    483  N   PRO A  63      49.667  44.210  56.555  1.00 10.13           N  
ATOM    484  CA  PRO A  63      50.086  45.517  56.028  1.00 10.46           C  
ATOM    485  C   PRO A  63      48.964  46.309  55.341  1.00 10.24           C  
ATOM    486  O   PRO A  63      48.053  45.725  54.731  1.00 10.55           O  
ATOM    487  CB  PRO A  63      51.161  45.144  55.008  1.00 10.34           C  
ATOM    488  CG  PRO A  63      51.705  43.827  55.528  1.00 12.22           C  
ATOM    489  CD  PRO A  63      50.441  43.117  55.937  1.00 10.73           C  
ATOM    490  N   THR A  64      49.042  47.637  55.427  1.00 10.10           N  
ATOM    491  CA  THR A  64      48.067  48.504  54.757  1.00 10.67           C  
ATOM    492  C   THR A  64      48.822  49.388  53.744  1.00 12.16           C  
ATOM    493  O   THR A  64      48.327  50.434  53.314  1.00 14.25           O  
ATOM    494  CB  THR A  64      47.321  49.406  55.751  1.00 10.01           C  
ATOM    495  OG1 THR A  64      48.272  50.078  56.581  1.00 11.61           O  
ATOM    496  CG2 THR A  64      46.370  48.596  56.612  1.00 10.17           C  
ATOM    497  N   THR A  65      49.986  48.912  53.316  1.00 11.26           N  
ATOM    498  CA  THR A  65      50.867  49.625  52.383  1.00 11.23           C  
ATOM    499  C   THR A  65      50.519  49.480  50.895  1.00 10.87           C  
ATOM    500  O   THR A  65      51.024  50.249  50.067  1.00 10.86           O  
ATOM    501  CB  THR A  65      52.287  49.014  52.493  1.00 11.72           C  
ATOM    502  OG1 THR A  65      52.184  47.584  52.339  1.00 10.64           O  
ATOM    503  CG2 THR A  65      52.937  49.328  53.844  1.00 11.44           C  
ATOM    504  N   PHE A  66      49.685  48.473  50.600  1.00  9.91           N  
ATOM    505  CA  PHE A  66      49.311  47.977  49.263  1.00  9.40           C  
ATOM    506  C   PHE A  66      50.358  46.858  49.060  1.00  9.50           C  
ATOM    507  O   PHE A  66      51.497  46.943  49.555  1.00  9.58           O  
ATOM    508  CB  PHE A  66      49.354  49.013  48.126  1.00 10.64           C  
ATOM    509  CG  PHE A  66      48.060  49.738  47.943  1.00 11.23           C  
ATOM    510  CD1 PHE A  66      47.689  50.747  48.828  1.00 10.85           C  
ATOM    511  CD2 PHE A  66      47.191  49.388  46.918  1.00 12.09           C  
ATOM    512  CE1 PHE A  66      46.464  51.392  48.700  1.00 11.59           C  
ATOM    513  CE2 PHE A  66      45.960  50.030  46.778  1.00 14.31           C  
ATOM    514  CZ  PHE A  66      45.599  51.034  47.673  1.00 13.06           C  
ATOM    515  N   MET A  67      49.953  45.812  48.346  1.00 10.22           N  
ATOM    516  CA  MET A  67      50.774  44.615  48.148  1.00  9.85           C  
ATOM    517  C   MET A  67      52.249  44.776  47.826  1.00  9.76           C  
ATOM    518  O   MET A  67      53.116  44.246  48.534  1.00 10.41           O  
ATOM    519  CB  MET A  67      50.123  43.714  47.091  1.00  9.51           C  
ATOM    520  CG  MET A  67      50.753  42.323  46.986  1.00 10.07           C  
ATOM    521  SD  MET A  67      50.620  41.361  48.521  1.00 11.28           S  
ATOM    522  CE  MET A  67      48.926  40.819  48.446  1.00 11.91           C  
ATOM    523  N   ASN A  68      52.545  45.514  46.768  1.00 10.16           N  
ATOM    524  CA  ASN A  68      53.925  45.668  46.326  1.00 11.23           C  
ATOM    525  C   ASN A  68      54.845  46.459  47.231  1.00 10.99           C  
ATOM    526  O   ASN A  68      56.052  46.507  46.988  1.00 11.84           O  
ATOM    527  CB  ASN A  68      53.970  46.198  44.889  1.00 13.53           C  
ATOM    528  CG  ASN A  68      53.288  45.255  43.899  1.00 16.70           C  
ATOM    529  OD1 ASN A  68      52.628  44.298  44.293  1.00 18.17           O  
ATOM    530  ND2 ASN A  68      53.453  45.520  42.613  1.00 20.09           N  
ATOM    531  N   LEU A  69      54.288  47.030  48.298  1.00 11.25           N  
ATOM    532  CA  LEU A  69      55.053  47.823  49.269  1.00 12.55           C  
ATOM    533  C   LEU A  69      55.024  47.190  50.677  1.00 12.54           C  
ATOM    534  O   LEU A  69      55.407  47.830  51.672  1.00 12.22           O  
ATOM    535  CB  LEU A  69      54.495  49.248  49.303  1.00 14.64           C  
ATOM    536  CG  LEU A  69      54.610  49.983  47.952  1.00 17.27           C  
ATOM    537  CD1 LEU A  69      53.684  51.169  47.897  1.00 17.55           C  
ATOM    538  CD2 LEU A  69      56.043  50.414  47.708  1.00 19.35           C  
ATOM    539  N   SER A  70      54.622  45.916  50.744  1.00 11.62           N  
ATOM    540  CA  SER A  70      54.525  45.155  51.998  1.00 12.11           C  
ATOM    541  C   SER A  70      55.799  45.056  52.847  1.00 10.85           C  
ATOM    542  O   SER A  70      55.726  44.992  54.084  1.00 11.31           O  
ATOM    543  CB  SER A  70      54.058  43.729  51.698  1.00 10.69           C  
ATOM    544  OG  SER A  70      52.766  43.722  51.143  1.00 14.68           O  
ATOM    545  N   GLY A  71      56.952  44.989  52.189  1.00 11.15           N  
ATOM    546  CA  GLY A  71      58.220  44.848  52.902  1.00 11.53           C  
ATOM    547  C   GLY A  71      58.444  45.861  54.012  1.00 11.52           C  
ATOM    548  O   GLY A  71      58.993  45.551  55.060  1.00 11.84           O  
ATOM    549  N   LYS A  72      58.013  47.083  53.748  1.00 12.15           N  
ATOM    550  CA  LYS A  72      58.108  48.217  54.658  1.00 14.06           C  
ATOM    551  C   LYS A  72      57.485  47.901  56.045  1.00 12.57           C  
ATOM    552  O   LYS A  72      58.096  48.147  57.094  1.00 11.92           O  
ATOM    553  CB ALYS A  72      57.392  49.395  54.001  0.44 17.27           C  
ATOM    554  CB BLYS A  72      57.381  49.379  53.984  0.56 17.61           C  
ATOM    555  CG ALYS A  72      57.512  50.737  54.671  0.44 21.35           C  
ATOM    556  CG BLYS A  72      57.329  50.692  54.701  0.56 21.62           C  
ATOM    557  CD ALYS A  72      56.792  51.741  53.791  0.44 22.88           C  
ATOM    558  CD BLYS A  72      56.550  51.637  53.809  0.56 22.60           C  
ATOM    559  CE ALYS A  72      56.668  53.096  54.429  0.44 24.92           C  
ATOM    560  CE BLYS A  72      56.320  52.975  54.441  0.56 24.58           C  
ATOM    561  NZ ALYS A  72      55.871  53.985  53.541  0.44 26.51           N  
ATOM    562  NZ BLYS A  72      55.506  53.821  53.535  0.56 24.97           N  
ATOM    563  N   ALA A  73      56.279  47.331  56.042  1.00 10.13           N  
ATOM    564  CA  ALA A  73      55.587  46.983  57.280  1.00  9.31           C  
ATOM    565  C   ALA A  73      56.285  45.835  58.031  1.00  9.78           C  
ATOM    566  O   ALA A  73      56.529  45.926  59.239  1.00 10.79           O  
ATOM    567  CB  ALA A  73      54.124  46.613  56.979  1.00  9.98           C  
ATOM    568  N   VAL A  74      56.630  44.764  57.313  1.00  9.66           N  
ATOM    569  CA  VAL A  74      57.285  43.616  57.939  1.00  9.29           C  
ATOM    570  C   VAL A  74      58.612  44.039  58.563  1.00  9.82           C  
ATOM    571  O   VAL A  74      58.895  43.711  59.715  1.00 11.38           O  
ATOM    572  CB  VAL A  74      57.509  42.468  56.928  1.00 10.56           C  
ATOM    573  CG1 VAL A  74      58.244  41.309  57.591  1.00 10.45           C  
ATOM    574  CG2 VAL A  74      56.171  42.001  56.365  1.00  9.82           C  
ATOM    575  N   ALA A  75      59.393  44.821  57.823  1.00 10.29           N  
ATOM    576  CA  ALA A  75      60.682  45.312  58.300  1.00 11.31           C  
ATOM    577  C   ALA A  75      60.525  46.202  59.540  1.00 11.77           C  
ATOM    578  O   ALA A  75      61.291  46.071  60.497  1.00 11.42           O  
ATOM    579  CB  ALA A  75      61.395  46.073  57.188  1.00 11.72           C  
ATOM    580  N   ALA A  76      59.527  47.089  59.542  1.00 12.69           N  
ATOM    581  CA  ALA A  76      59.299  47.979  60.697  1.00 13.49           C  
ATOM    582  C   ALA A  76      58.986  47.175  61.967  1.00 14.45           C  
ATOM    583  O   ALA A  76      59.542  47.431  63.043  1.00 14.79           O  
ATOM    584  CB  ALA A  76      58.163  48.957  60.407  1.00 13.25           C  
ATOM    585  N   MET A  77      58.109  46.185  61.843  1.00 13.99           N  
ATOM    586  CA  MET A  77      57.739  45.355  62.989  1.00 14.35           C  
ATOM    587  C   MET A  77      58.917  44.501  63.460  1.00 12.96           C  
ATOM    588  O   MET A  77      59.213  44.428  64.655  1.00 14.00           O  
ATOM    589  CB AMET A  77      56.568  44.458  62.611  0.62 16.57           C  
ATOM    590  CB BMET A  77      56.559  44.449  62.626  0.38 15.27           C  
ATOM    591  CG AMET A  77      55.820  43.910  63.792  0.62 21.11           C  
ATOM    592  CG BMET A  77      55.198  44.983  63.033  0.38 17.01           C  
ATOM    593  SD AMET A  77      54.260  44.758  63.978  0.62 23.93           S  
ATOM    594  SD BMET A  77      54.943  44.914  64.819  0.38 21.95           S  
ATOM    595  CE AMET A  77      53.180  43.486  63.622  0.62 25.32           C  
ATOM    596  CE BMET A  77      53.771  43.564  64.958  0.38 14.72           C  
ATOM    597  N   ALA A  78      59.589  43.848  62.517  1.00 13.16           N  
ATOM    598  CA  ALA A  78      60.725  42.992  62.840  1.00 13.47           C  
ATOM    599  C   ALA A  78      61.846  43.781  63.518  1.00 14.50           C  
ATOM    600  O   ALA A  78      62.496  43.279  64.439  1.00 14.59           O  
ATOM    601  CB  ALA A  78      61.246  42.295  61.582  1.00 13.30           C  
ATOM    602  N   SER A  79      62.071  45.016  63.079  1.00 14.09           N  
ATOM    603  CA  SER A  79      63.131  45.819  63.682  1.00 16.15           C  
ATOM    604  C   SER A  79      62.782  46.304  65.094  1.00 15.62           C  
ATOM    605  O   SER A  79      63.621  46.241  65.993  1.00 16.14           O  
ATOM    606  CB ASER A  79      63.482  47.006  62.775  0.55 16.84           C  
ATOM    607  CB BSER A  79      63.502  47.002  62.781  0.45 16.80           C  
ATOM    608  OG ASER A  79      64.051  46.562  61.549  0.55 16.36           O  
ATOM    609  OG BSER A  79      62.418  47.893  62.638  0.45 17.02           O  
ATOM    610  N   PHE A  80      61.541  46.721  65.315  1.00 13.46           N  
ATOM    611  CA  PHE A  80      61.153  47.195  66.637  1.00 14.52           C  
ATOM    612  C   PHE A  80      61.192  46.096  67.709  1.00 16.12           C  
ATOM    613  O   PHE A  80      61.635  46.319  68.839  1.00 16.56           O  
ATOM    614  CB  PHE A  80      59.754  47.805  66.596  1.00 16.51           C  
ATOM    615  CG  PHE A  80      59.371  48.511  67.864  1.00 19.77           C  
ATOM    616  CD1 PHE A  80      59.816  49.810  68.110  1.00 22.10           C  
ATOM    617  CD2 PHE A  80      58.572  47.886  68.811  1.00 20.12           C  
ATOM    618  CE1 PHE A  80      59.468  50.471  69.283  1.00 23.00           C  
ATOM    619  CE2 PHE A  80      58.217  48.542  69.988  1.00 23.32           C  
ATOM    620  CZ  PHE A  80      58.668  49.839  70.222  1.00 24.53           C  
ATOM    621  N   PHE A  81      60.665  44.927  67.371  1.00 14.57           N  
ATOM    622  CA  PHE A  81      60.629  43.815  68.317  1.00 14.75           C  
ATOM    623  C   PHE A  81      61.848  42.900  68.217  1.00 13.88           C  
ATOM    624  O   PHE A  81      61.949  41.914  68.940  1.00 14.07           O  
ATOM    625  CB  PHE A  81      59.313  43.040  68.147  1.00 14.46           C  
ATOM    626  CG  PHE A  81      58.094  43.860  68.493  1.00 16.24           C  
ATOM    627  CD1 PHE A  81      57.802  44.159  69.823  1.00 16.71           C  
ATOM    628  CD2 PHE A  81      57.280  44.384  67.494  1.00 16.36           C  
ATOM    629  CE1 PHE A  81      56.723  44.970  70.153  1.00 17.56           C  
ATOM    630  CE2 PHE A  81      56.195  45.196  67.819  1.00 18.05           C  
ATOM    631  CZ  PHE A  81      55.919  45.490  69.151  1.00 17.91           C  
ATOM    632  N   ARG A  82      62.757  43.236  67.306  1.00 13.30           N  
ATOM    633  CA  ARG A  82      63.987  42.481  67.088  1.00 14.75           C  
ATOM    634  C   ARG A  82      63.714  40.997  66.807  1.00 14.46           C  
ATOM    635  O   ARG A  82      64.174  40.110  67.526  1.00 15.35           O  
ATOM    636  CB  ARG A  82      64.949  42.686  68.275  1.00 14.76           C  
ATOM    637  CG  ARG A  82      65.333  44.158  68.480  1.00 14.70           C  
ATOM    638  CD  ARG A  82      66.362  44.337  69.571  1.00 14.98           C  
ATOM    639  NE  ARG A  82      67.615  43.699  69.200  1.00 14.28           N  
ATOM    640  CZ  ARG A  82      68.382  43.007  70.034  1.00 15.25           C  
ATOM    641  NH1 ARG A  82      68.028  42.863  71.306  1.00 17.33           N  
ATOM    642  NH2 ARG A  82      69.513  42.469  69.594  1.00 15.76           N  
ATOM    643  N   ILE A  83      62.995  40.754  65.720  1.00 13.60           N  
ATOM    644  CA  ILE A  83      62.607  39.412  65.289  1.00 13.04           C  
ATOM    645  C   ILE A  83      63.440  39.006  64.070  1.00 13.82           C  
ATOM    646  O   ILE A  83      63.597  39.791  63.125  1.00 14.60           O  
ATOM    647  CB  ILE A  83      61.094  39.405  64.927  1.00 13.12           C  
ATOM    648  CG1 ILE A  83      60.261  39.777  66.159  1.00 13.33           C  
ATOM    649  CG2 ILE A  83      60.667  38.048  64.344  1.00 11.74           C  
ATOM    650  CD1 ILE A  83      58.803  40.064  65.861  1.00 14.50           C  
ATOM    651  N   ASN A  84      64.005  37.802  64.103  1.00 12.44           N  
ATOM    652  CA  ASN A  84      64.816  37.298  62.989  1.00 13.16           C  
ATOM    653  C   ASN A  84      63.921  36.804  61.848  1.00 13.31           C  
ATOM    654  O   ASN A  84      62.797  36.365  62.089  1.00 12.41           O  
ATOM    655  CB  ASN A  84      65.722  36.152  63.453  1.00 14.95           C  
ATOM    656  CG  ASN A  84      66.751  36.603  64.479  1.00 18.72           C  
ATOM    657  OD1 ASN A  84      67.064  37.797  64.583  1.00 19.30           O  
ATOM    658  ND2 ASN A  84      67.269  35.658  65.252  1.00 18.27           N  
ATOM    659  N   PRO A  85      64.427  36.810  60.602  1.00 13.95           N  
ATOM    660  CA  PRO A  85      63.617  36.355  59.467  1.00 14.14           C  
ATOM    661  C   PRO A  85      63.027  34.955  59.640  1.00 13.70           C  
ATOM    662  O   PRO A  85      61.869  34.729  59.277  1.00 13.03           O  
ATOM    663  CB  PRO A  85      64.600  36.426  58.299  1.00 16.13           C  
ATOM    664  CG  PRO A  85      65.475  37.602  58.676  1.00 16.88           C  
ATOM    665  CD  PRO A  85      65.731  37.331  60.143  1.00 15.32           C  
ATOM    666  N   ASP A  86      63.785  34.027  60.228  1.00 12.86           N  
ATOM    667  CA  ASP A  86      63.250  32.681  60.408  1.00 14.03           C  
ATOM    668  C   ASP A  86      62.292  32.518  61.585  1.00 13.35           C  
ATOM    669  O   ASP A  86      61.846  31.403  61.884  1.00 14.22           O  
ATOM    670  CB  ASP A  86      64.335  31.592  60.370  1.00 16.46           C  
ATOM    671  CG  ASP A  86      65.346  31.692  61.505  1.00 20.50           C  
ATOM    672  OD1 ASP A  86      65.303  32.636  62.332  1.00 20.55           O  
ATOM    673  OD2 ASP A  86      66.207  30.790  61.554  1.00 23.16           O  
ATOM    674  N   GLU A  87      61.946  33.641  62.215  1.00 11.16           N  
ATOM    675  CA  GLU A  87      60.970  33.681  63.297  1.00 11.07           C  
ATOM    676  C   GLU A  87      59.691  34.344  62.755  1.00  9.28           C  
ATOM    677  O   GLU A  87      58.772  34.670  63.508  1.00 10.85           O  
ATOM    678  CB  GLU A  87      61.514  34.476  64.490  1.00 11.26           C  
ATOM    679  CG  GLU A  87      62.674  33.765  65.194  1.00 14.16           C  
ATOM    680  CD  GLU A  87      63.350  34.627  66.252  1.00 16.98           C  
ATOM    681  OE1 GLU A  87      63.448  35.862  66.063  1.00 15.83           O  
ATOM    682  OE2 GLU A  87      63.784  34.060  67.282  1.00 20.22           O  
ATOM    683  N   ILE A  88      59.630  34.510  61.440  1.00  9.63           N  
ATOM    684  CA  ILE A  88      58.476  35.128  60.787  1.00  9.41           C  
ATOM    685  C   ILE A  88      57.772  34.134  59.866  1.00  9.30           C  
ATOM    686  O   ILE A  88      58.430  33.391  59.119  1.00  9.75           O  
ATOM    687  CB  ILE A  88      58.922  36.330  59.901  1.00 10.11           C  
ATOM    688  CG1 ILE A  88      59.742  37.338  60.730  1.00 11.64           C  
ATOM    689  CG2 ILE A  88      57.705  37.001  59.243  1.00 11.16           C  
ATOM    690  CD1 ILE A  88      60.197  38.568  59.935  1.00 13.55           C  
ATOM    691  N   LEU A  89      56.442  34.136  59.923  1.00  8.71           N  
ATOM    692  CA  LEU A  89      55.597  33.297  59.057  1.00  9.28           C  
ATOM    693  C   LEU A  89      54.744  34.249  58.208  1.00  9.03           C  
ATOM    694  O   LEU A  89      53.980  35.053  58.755  1.00 10.00           O  
ATOM    695  CB  LEU A  89      54.668  32.401  59.881  1.00  8.72           C  
ATOM    696  CG  LEU A  89      53.650  31.560  59.089  1.00 10.50           C  
ATOM    697  CD1 LEU A  89      54.372  30.599  58.137  1.00 10.41           C  
ATOM    698  CD2 LEU A  89      52.741  30.798  60.060  1.00 11.35           C  
ATOM    699  N   VAL A  90      54.881  34.165  56.887  1.00  8.74           N  
ATOM    700  CA  VAL A  90      54.112  35.005  55.976  1.00  8.06           C  
ATOM    701  C   VAL A  90      53.082  34.158  55.226  1.00  8.81           C  
ATOM    702  O   VAL A  90      53.450  33.234  54.475  1.00  8.98           O  
ATOM    703  CB  VAL A  90      55.022  35.702  54.938  1.00  8.72           C  
ATOM    704  CG1 VAL A  90      54.171  36.558  53.993  1.00 10.62           C  
ATOM    705  CG2 VAL A  90      56.073  36.574  55.640  1.00  8.14           C  
ATOM    706  N   ALA A  91      51.805  34.475  55.436  1.00  8.02           N  
ATOM    707  CA  ALA A  91      50.700  33.788  54.782  1.00  8.29           C  
ATOM    708  C   ALA A  91      50.388  34.535  53.492  1.00  9.06           C  
ATOM    709  O   ALA A  91      50.235  35.759  53.499  1.00  9.48           O  
ATOM    710  CB  ALA A  91      49.483  33.770  55.691  1.00  8.56           C  
ATOM    711  N   HIS A  92      50.255  33.809  52.387  1.00  7.98           N  
ATOM    712  CA  HIS A  92      49.978  34.443  51.100  1.00  8.70           C  
ATOM    713  C   HIS A  92      49.235  33.495  50.156  1.00  9.34           C  
ATOM    714  O   HIS A  92      49.241  32.274  50.356  1.00  9.89           O  
ATOM    715  CB  HIS A  92      51.302  34.877  50.439  1.00  8.09           C  
ATOM    716  CG  HIS A  92      52.156  33.729  49.977  1.00  9.43           C  
ATOM    717  ND1 HIS A  92      53.110  33.125  50.771  1.00 11.99           N  
ATOM    718  CD2 HIS A  92      52.188  33.069  48.793  1.00  7.70           C  
ATOM    719  CE1 HIS A  92      53.692  32.147  50.097  1.00  9.22           C  
ATOM    720  NE2 HIS A  92      53.148  32.093  48.896  1.00 12.28           N  
ATOM    721  N   ASP A  93      48.588  34.074  49.144  1.00  8.25           N  
ATOM    722  CA  ASP A  93      47.893  33.315  48.108  1.00  8.12           C  
ATOM    723  C   ASP A  93      48.941  32.675  47.201  1.00  7.71           C  
ATOM    724  O   ASP A  93      49.966  33.294  46.871  1.00  9.09           O  
ATOM    725  CB  ASP A  93      46.961  34.217  47.295  1.00  8.48           C  
ATOM    726  CG  ASP A  93      47.655  35.452  46.745  1.00  9.57           C  
ATOM    727  OD1 ASP A  93      48.306  36.206  47.511  1.00  9.92           O  
ATOM    728  OD2 ASP A  93      47.514  35.689  45.528  1.00 12.35           O  
ATOM    729  N   GLU A  94      48.656  31.451  46.773  1.00  8.79           N  
ATOM    730  CA  GLU A  94      49.563  30.670  45.937  1.00  9.14           C  
ATOM    731  C   GLU A  94      48.869  30.154  44.658  1.00  9.15           C  
ATOM    732  O   GLU A  94      47.976  29.302  44.721  1.00  9.32           O  
ATOM    733  CB  GLU A  94      50.090  29.485  46.766  1.00  8.78           C  
ATOM    734  CG  GLU A  94      50.973  28.506  45.998  1.00  9.68           C  
ATOM    735  CD  GLU A  94      52.224  29.159  45.423  1.00 12.27           C  
ATOM    736  OE1 GLU A  94      53.216  29.299  46.177  1.00 14.74           O  
ATOM    737  OE2 GLU A  94      52.220  29.525  44.222  1.00 12.68           O  
ATOM    738  N   LEU A  95      49.303  30.657  43.502  1.00 10.82           N  
ATOM    739  CA  LEU A  95      48.736  30.242  42.207  1.00 11.61           C  
ATOM    740  C   LEU A  95      49.042  28.777  41.866  1.00 12.04           C  
ATOM    741  O   LEU A  95      48.248  28.117  41.189  1.00 12.21           O  
ATOM    742  CB  LEU A  95      49.293  31.113  41.068  1.00 13.30           C  
ATOM    743  CG  LEU A  95      48.921  32.596  40.988  1.00 13.74           C  
ATOM    744  CD1 LEU A  95      49.915  33.325  40.071  1.00 15.53           C  
ATOM    745  CD2 LEU A  95      47.498  32.761  40.475  1.00 15.26           C  
ATOM    746  N   ASP A  96      50.178  28.279  42.357  1.00 10.80           N  
ATOM    747  CA  ASP A  96      50.626  26.915  42.069  1.00 12.58           C  
ATOM    748  C   ASP A  96      49.987  25.772  42.862  1.00 12.44           C  
ATOM    749  O   ASP A  96      50.410  24.616  42.731  1.00 13.23           O  
ATOM    750  CB  ASP A  96      52.158  26.827  42.143  1.00 15.17           C  
ATOM    751  CG  ASP A  96      52.850  27.560  40.984  1.00 19.35           C  
ATOM    752  OD1 ASP A  96      52.165  27.957  40.014  1.00 19.80           O  
ATOM    753  OD2 ASP A  96      54.087  27.740  41.049  1.00 20.14           O  
ATOM    754  N   LEU A  97      49.014  26.101  43.706  1.00 10.31           N  
ATOM    755  CA  LEU A  97      48.280  25.107  44.484  1.00 10.67           C  
ATOM    756  C   LEU A  97      46.796  25.396  44.234  1.00 11.68           C  
ATOM    757  O   LEU A  97      46.406  26.558  44.083  1.00 10.43           O  
ATOM    758  CB  LEU A  97      48.609  25.208  45.979  1.00 10.28           C  
ATOM    759  CG  LEU A  97      50.027  24.809  46.395  1.00 10.92           C  
ATOM    760  CD1 LEU A  97      50.187  25.047  47.879  1.00 11.56           C  
ATOM    761  CD2 LEU A  97      50.317  23.346  46.052  1.00 12.20           C  
ATOM    762  N   PRO A  98      45.953  24.348  44.164  1.00  9.99           N  
ATOM    763  CA  PRO A  98      44.523  24.581  43.920  1.00 10.33           C  
ATOM    764  C   PRO A  98      43.749  24.975  45.182  1.00 10.50           C  
ATOM    765  O   PRO A  98      44.249  24.819  46.315  1.00  9.81           O  
ATOM    766  CB  PRO A  98      44.045  23.216  43.413  1.00 11.01           C  
ATOM    767  CG  PRO A  98      44.872  22.262  44.242  1.00 13.02           C  
ATOM    768  CD  PRO A  98      46.259  22.903  44.245  1.00 11.49           C  
ATOM    769  N   PRO A  99      42.553  25.573  45.008  1.00 10.74           N  
ATOM    770  CA  PRO A  99      41.755  25.953  46.171  1.00 10.66           C  
ATOM    771  C   PRO A  99      41.460  24.670  46.996  1.00 11.27           C  
ATOM    772  O   PRO A  99      41.099  23.634  46.427  1.00 10.51           O  
ATOM    773  CB APRO A  99      40.490  26.563  45.544  0.40 10.52           C  
ATOM    774  CB BPRO A  99      40.468  26.488  45.532  0.60 10.05           C  
ATOM    775  CG APRO A  99      40.472  26.025  44.139  0.40 10.55           C  
ATOM    776  CG BPRO A  99      40.932  27.024  44.221  0.60  9.89           C  
ATOM    777  CD APRO A  99      41.917  26.031  43.759  0.48 10.42           C  
ATOM    778  CD BPRO A  99      41.892  25.973  43.749  0.60 10.47           C  
ATOM    779  N   GLY A 100      41.653  24.741  48.312  1.00 10.78           N  
ATOM    780  CA  GLY A 100      41.422  23.597  49.183  1.00 10.88           C  
ATOM    781  C   GLY A 100      42.699  23.002  49.772  1.00 11.75           C  
ATOM    782  O   GLY A 100      42.654  22.209  50.717  1.00 11.87           O  
ATOM    783  N   VAL A 101      43.846  23.429  49.249  1.00 10.00           N  
ATOM    784  CA  VAL A 101      45.148  22.939  49.686  1.00  9.81           C  
ATOM    785  C   VAL A 101      46.005  24.096  50.209  1.00 10.23           C  
ATOM    786  O   VAL A 101      45.891  25.230  49.731  1.00 11.01           O  
ATOM    787  CB  VAL A 101      45.876  22.267  48.481  1.00 11.48           C  
ATOM    788  CG1 VAL A 101      47.300  21.860  48.833  1.00 13.21           C  
ATOM    789  CG2 VAL A 101      45.061  21.063  47.976  1.00 13.02           C  
ATOM    790  N   ALA A 102      46.838  23.820  51.202  1.00  9.69           N  
ATOM    791  CA  ALA A 102      47.751  24.823  51.759  1.00  9.84           C  
ATOM    792  C   ALA A 102      49.037  24.079  52.150  1.00 12.21           C  
ATOM    793  O   ALA A 102      48.990  22.887  52.490  1.00 12.44           O  
ATOM    794  CB  ALA A 102      47.134  25.504  52.978  1.00  9.75           C  
ATOM    795  N   LYS A 103      50.180  24.761  52.084  1.00 10.75           N  
ATOM    796  CA  LYS A 103      51.467  24.154  52.434  1.00 11.15           C  
ATOM    797  C   LYS A 103      52.404  25.136  53.129  1.00 12.24           C  
ATOM    798  O   LYS A 103      52.312  26.341  52.908  1.00 12.65           O  
ATOM    799  CB  LYS A 103      52.197  23.665  51.178  1.00 11.87           C  
ATOM    800  CG  LYS A 103      51.583  22.467  50.493  1.00 15.43           C  
ATOM    801  CD  LYS A 103      52.503  21.967  49.393  1.00 18.12           C  
ATOM    802  CE  LYS A 103      51.955  20.702  48.758  1.00 21.12           C  
ATOM    803  NZ  LYS A 103      52.017  19.581  49.727  1.00 23.01           N  
ATOM    804  N   PHE A 104      53.291  24.613  53.974  1.00 11.53           N  
ATOM    805  CA  PHE A 104      54.313  25.413  54.647  1.00 11.08           C  
ATOM    806  C   PHE A 104      55.562  25.282  53.787  1.00 12.30           C  
ATOM    807  O   PHE A 104      55.758  24.255  53.125  1.00 14.11           O  
ATOM    808  CB  PHE A 104      54.660  24.853  56.028  1.00 11.89           C  
ATOM    809  CG  PHE A 104      53.611  25.072  57.068  1.00 13.76           C  
ATOM    810  CD1 PHE A 104      53.105  26.348  57.318  1.00 14.97           C  
ATOM    811  CD2 PHE A 104      53.155  24.009  57.841  1.00 14.96           C  
ATOM    812  CE1 PHE A 104      52.167  26.563  58.336  1.00 14.89           C  
ATOM    813  CE2 PHE A 104      52.218  24.214  58.858  1.00 16.27           C  
ATOM    814  CZ  PHE A 104      51.723  25.493  59.105  1.00 16.36           C  
ATOM    815  N   LYS A 105      56.417  26.297  53.823  1.00 12.68           N  
ATOM    816  CA  LYS A 105      57.678  26.314  53.080  1.00 13.46           C  
ATOM    817  C   LYS A 105      58.631  27.288  53.801  1.00 13.18           C  
ATOM    818  O   LYS A 105      58.188  28.267  54.395  1.00 12.62           O  
ATOM    819  CB ALYS A 105      57.440  26.781  51.639  0.50 15.03           C  
ATOM    820  CB BLYS A 105      57.416  26.793  51.645  0.50 14.30           C  
ATOM    821  CG ALYS A 105      58.687  26.934  50.776  0.50 17.81           C  
ATOM    822  CG BLYS A 105      58.631  27.015  50.747  0.50 16.19           C  
ATOM    823  CD ALYS A 105      58.291  27.369  49.367  0.50 21.15           C  
ATOM    824  CD BLYS A 105      58.154  27.545  49.389  0.50 19.08           C  
ATOM    825  CE ALYS A 105      59.491  27.682  48.482  0.50 24.11           C  
ATOM    826  CE BLYS A 105      59.286  27.929  48.443  0.50 21.80           C  
ATOM    827  NZ ALYS A 105      60.406  26.516  48.307  0.50 26.57           N  
ATOM    828  NZ BLYS A 105      60.120  26.765  48.028  0.50 24.56           N  
ATOM    829  N   LEU A 106      59.915  26.969  53.825  1.00 12.35           N  
ATOM    830  CA  LEU A 106      60.905  27.850  54.428  1.00 12.98           C  
ATOM    831  C   LEU A 106      61.825  28.276  53.304  1.00 14.05           C  
ATOM    832  O   LEU A 106      62.399  27.419  52.623  1.00 15.62           O  
ATOM    833  CB  LEU A 106      61.737  27.136  55.504  1.00 14.73           C  
ATOM    834  CG  LEU A 106      62.914  27.947  56.076  1.00 14.68           C  
ATOM    835  CD1 LEU A 106      62.424  29.227  56.743  1.00 15.45           C  
ATOM    836  CD2 LEU A 106      63.700  27.120  57.075  1.00 17.35           C  
ATOM    837  N   GLY A 107      61.909  29.580  53.066  1.00 13.16           N  
ATOM    838  CA  GLY A 107      62.796  30.095  52.040  1.00 14.04           C  
ATOM    839  C   GLY A 107      62.297  29.949  50.619  1.00 15.56           C  
ATOM    840  O   GLY A 107      61.115  29.682  50.387  1.00 16.62           O  
ATOM    841  N   GLY A 108      63.218  30.076  49.665  1.00 17.54           N  
ATOM    842  CA  GLY A 108      62.864  29.988  48.258  1.00 17.53           C  
ATOM    843  C   GLY A 108      62.703  31.394  47.703  1.00 19.14           C  
ATOM    844  O   GLY A 108      62.938  32.375  48.411  1.00 20.70           O  
ATOM    845  N   GLY A 109      62.297  31.521  46.454  1.00 18.76           N  
ATOM    846  CA  GLY A 109      62.164  32.861  45.906  1.00 19.31           C  
ATOM    847  C   GLY A 109      60.783  33.432  46.140  1.00 19.03           C  
ATOM    848  O   GLY A 109      60.055  33.003  47.035  1.00 20.83           O  
ATOM    849  N   HIS A 110      60.420  34.416  45.333  1.00 18.03           N  
ATOM    850  CA  HIS A 110      59.101  35.023  45.435  1.00 16.60           C  
ATOM    851  C   HIS A 110      58.159  34.345  44.429  1.00 16.25           C  
ATOM    852  O   HIS A 110      56.939  34.457  44.537  1.00 15.92           O  
ATOM    853  CB  HIS A 110      59.193  36.532  45.180  1.00 16.30           C  
ATOM    854  CG  HIS A 110      59.885  36.895  43.898  1.00 17.56           C  
ATOM    855  ND1 HIS A 110      61.082  37.579  43.866  1.00 19.92           N  
ATOM    856  CD2 HIS A 110      59.544  36.679  42.606  1.00 15.33           C  
ATOM    857  CE1 HIS A 110      61.446  37.767  42.608  1.00 18.21           C  
ATOM    858  NE2 HIS A 110      60.529  37.231  41.823  1.00 19.65           N  
ATOM    859  N   GLY A 111      58.739  33.668  43.435  1.00 16.00           N  
ATOM    860  CA  GLY A 111      57.946  32.990  42.418  1.00 15.66           C  
ATOM    861  C   GLY A 111      56.984  33.875  41.640  1.00 16.11           C  
ATOM    862  O   GLY A 111      55.971  33.407  41.133  1.00 18.33           O  
ATOM    863  N   GLY A 112      57.312  35.158  41.525  1.00 15.22           N  
ATOM    864  CA  GLY A 112      56.465  36.099  40.807  1.00 14.26           C  
ATOM    865  C   GLY A 112      55.459  36.867  41.660  1.00 14.54           C  
ATOM    866  O   GLY A 112      54.778  37.752  41.142  1.00 15.73           O  
ATOM    867  N   HIS A 113      55.355  36.532  42.950  1.00 12.67           N  
ATOM    868  CA  HIS A 113      54.433  37.214  43.866  1.00 10.89           C  
ATOM    869  C   HIS A 113      55.142  38.499  44.314  1.00 10.59           C  
ATOM    870  O   HIS A 113      56.141  38.447  45.037  1.00 11.13           O  
ATOM    871  CB  HIS A 113      54.126  36.306  45.067  1.00 11.07           C  
ATOM    872  CG  HIS A 113      52.966  36.764  45.895  1.00 11.80           C  
ATOM    873  ND1 HIS A 113      52.995  37.921  46.650  1.00 12.95           N  
ATOM    874  CD2 HIS A 113      51.730  36.236  46.069  1.00 11.62           C  
ATOM    875  CE1 HIS A 113      51.827  38.086  47.247  1.00 12.46           C  
ATOM    876  NE2 HIS A 113      51.041  37.078  46.911  1.00 11.52           N  
ATOM    877  N   ASN A 114      54.601  39.649  43.919  1.00 11.68           N  
ATOM    878  CA  ASN A 114      55.225  40.932  44.241  1.00 12.15           C  
ATOM    879  C   ASN A 114      55.231  41.362  45.707  1.00 11.98           C  
ATOM    880  O   ASN A 114      56.043  42.199  46.116  1.00 13.30           O  
ATOM    881  CB  ASN A 114      54.708  42.014  43.294  1.00 14.68           C  
ATOM    882  CG  ASN A 114      55.244  41.835  41.870  1.00 17.58           C  
ATOM    883  OD1 ASN A 114      56.430  41.544  41.678  1.00 20.82           O  
ATOM    884  ND2 ASN A 114      54.378  41.984  40.876  1.00 19.23           N  
ATOM    885  N   GLY A 115      54.342  40.777  46.507  1.00 10.64           N  
ATOM    886  CA  GLY A 115      54.335  41.075  47.932  1.00 11.30           C  
ATOM    887  C   GLY A 115      55.551  40.383  48.548  1.00 10.89           C  
ATOM    888  O   GLY A 115      56.310  40.982  49.326  1.00 11.07           O  
ATOM    889  N   LEU A 116      55.758  39.112  48.181  1.00 10.94           N  
ATOM    890  CA  LEU A 116      56.908  38.357  48.698  1.00 10.10           C  
ATOM    891  C   LEU A 116      58.206  39.002  48.239  1.00 10.03           C  
ATOM    892  O   LEU A 116      59.167  39.088  49.001  1.00 10.59           O  
ATOM    893  CB  LEU A 116      56.878  36.897  48.240  1.00 10.15           C  
ATOM    894  CG  LEU A 116      55.792  36.007  48.847  1.00 10.80           C  
ATOM    895  CD1 LEU A 116      55.938  34.604  48.279  1.00 12.41           C  
ATOM    896  CD2 LEU A 116      55.884  35.980  50.372  1.00 12.75           C  
ATOM    897  N   LYS A 117      58.230  39.455  46.990  1.00 10.51           N  
ATOM    898  CA  LYS A 117      59.428  40.088  46.447  1.00 12.82           C  
ATOM    899  C   LYS A 117      59.871  41.286  47.307  1.00 12.33           C  
ATOM    900  O   LYS A 117      61.053  41.409  47.658  1.00 12.10           O  
ATOM    901  CB  LYS A 117      59.194  40.507  44.992  1.00 13.12           C  
ATOM    902  CG  LYS A 117      60.409  41.100  44.322  1.00 15.40           C  
ATOM    903  CD  LYS A 117      60.099  41.489  42.895  1.00 20.48           C  
ATOM    904  CE  LYS A 117      61.226  42.340  42.328  1.00 27.10           C  
ATOM    905  NZ  LYS A 117      60.995  42.711  40.901  1.00 33.40           N  
ATOM    906  N   ASP A 118      58.921  42.149  47.665  1.00 11.69           N  
ATOM    907  CA  ASP A 118      59.250  43.312  48.479  1.00 12.08           C  
ATOM    908  C   ASP A 118      59.711  42.950  49.897  1.00 12.25           C  
ATOM    909  O   ASP A 118      60.592  43.620  50.452  1.00 12.93           O  
ATOM    910  CB  ASP A 118      58.087  44.299  48.524  1.00 12.43           C  
ATOM    911  CG  ASP A 118      58.535  45.676  48.966  1.00 14.41           C  
ATOM    912  OD1 ASP A 118      59.436  46.240  48.295  1.00 14.37           O  
ATOM    913  OD2 ASP A 118      58.032  46.167  49.999  1.00 13.73           O  
ATOM    914  N   ILE A 119      59.127  41.907  50.492  1.00 10.69           N  
ATOM    915  CA  ILE A 119      59.544  41.483  51.824  1.00 11.62           C  
ATOM    916  C   ILE A 119      61.000  40.996  51.801  1.00 11.53           C  
ATOM    917  O   ILE A 119      61.804  41.386  52.655  1.00 12.80           O  
ATOM    918  CB  ILE A 119      58.589  40.404  52.417  1.00 10.52           C  
ATOM    919  CG1 ILE A 119      57.216  41.042  52.661  1.00 11.43           C  
ATOM    920  CG2 ILE A 119      59.161  39.827  53.712  1.00 11.36           C  
ATOM    921  CD1 ILE A 119      56.099  40.065  52.950  1.00 14.14           C  
ATOM    922  N   ILE A 120      61.357  40.199  50.796  1.00 11.25           N  
ATOM    923  CA  ILE A 120      62.733  39.699  50.667  1.00 12.19           C  
ATOM    924  C   ILE A 120      63.691  40.894  50.567  1.00 13.27           C  
ATOM    925  O   ILE A 120      64.728  40.941  51.231  1.00 13.84           O  
ATOM    926  CB  ILE A 120      62.895  38.822  49.396  1.00 12.33           C  
ATOM    927  CG1 ILE A 120      62.059  37.547  49.523  1.00 11.41           C  
ATOM    928  CG2 ILE A 120      64.377  38.500  49.139  1.00 13.22           C  
ATOM    929  CD1 ILE A 120      61.943  36.769  48.218  1.00 13.83           C  
ATOM    930  N   SER A 121      63.328  41.869  49.748  1.00 13.22           N  
ATOM    931  CA  SER A 121      64.147  43.057  49.583  1.00 15.54           C  
ATOM    932  C   SER A 121      64.347  43.841  50.894  1.00 16.38           C  
ATOM    933  O   SER A 121      65.488  44.036  51.337  1.00 16.86           O  
ATOM    934  CB  SER A 121      63.524  43.951  48.523  1.00 15.36           C  
ATOM    935  OG  SER A 121      64.300  45.112  48.344  1.00 21.78           O  
ATOM    936  N   LYS A 122      63.247  44.188  51.562  1.00 16.11           N  
ATOM    937  CA  LYS A 122      63.300  44.973  52.795  1.00 17.08           C  
ATOM    938  C   LYS A 122      63.917  44.302  54.022  1.00 17.47           C  
ATOM    939  O   LYS A 122      64.269  44.983  54.992  1.00 16.42           O  
ATOM    940  CB  LYS A 122      61.923  45.541  53.135  1.00 18.12           C  
ATOM    941  CG  LYS A 122      61.316  46.397  52.039  1.00 21.18           C  
ATOM    942  CD  LYS A 122      62.216  47.528  51.630  1.00 23.00           C  
ATOM    943  CE  LYS A 122      61.454  48.526  50.757  1.00 25.77           C  
ATOM    944  NZ  LYS A 122      61.175  48.028  49.384  1.00 24.86           N  
ATOM    945  N   LEU A 123      64.021  42.976  54.007  1.00 17.21           N  
ATOM    946  CA  LEU A 123      64.653  42.260  55.115  1.00 17.48           C  
ATOM    947  C   LEU A 123      66.149  42.130  54.828  1.00 17.95           C  
ATOM    948  O   LEU A 123      66.848  41.362  55.477  1.00 19.77           O  
ATOM    949  CB  LEU A 123      64.015  40.874  55.327  1.00 18.07           C  
ATOM    950  CG  LEU A 123      62.578  40.852  55.873  1.00 18.78           C  
ATOM    951  CD1 LEU A 123      62.128  39.426  56.044  1.00 19.09           C  
ATOM    952  CD2 LEU A 123      62.475  41.599  57.214  1.00 20.28           C  
ATOM    953  N   GLY A 124      66.626  42.886  53.844  1.00 18.13           N  
ATOM    954  CA  GLY A 124      68.030  42.858  53.476  1.00 20.29           C  
ATOM    955  C   GLY A 124      68.353  41.744  52.508  1.00 22.02           C  
ATOM    956  O   GLY A 124      69.388  41.082  52.647  1.00 21.47           O  
ATOM    957  N   ASN A 125      67.485  41.563  51.511  1.00 21.67           N  
ATOM    958  CA  ASN A 125      67.634  40.511  50.503  1.00 22.28           C  
ATOM    959  C   ASN A 125      67.765  39.133  51.176  1.00 21.58           C  
ATOM    960  O   ASN A 125      68.626  38.320  50.832  1.00 22.07           O  
ATOM    961  CB AASN A 125      68.843  40.797  49.593  0.50 24.36           C  
ATOM    962  CB BASN A 125      68.849  40.785  49.612  0.50 24.39           C  
ATOM    963  CG AASN A 125      68.899  39.880  48.368  0.50 26.31           C  
ATOM    964  CG BASN A 125      68.555  41.792  48.523  0.50 26.18           C  
ATOM    965  OD1AASN A 125      69.977  39.594  47.842  0.50 26.99           O  
ATOM    966  OD1BASN A 125      68.221  42.943  48.792  0.50 28.04           O  
ATOM    967  ND2AASN A 125      67.735  39.454  47.884  0.50 27.59           N  
ATOM    968  ND2BASN A 125      68.668  41.357  47.277  0.50 28.82           N  
ATOM    969  N   ASN A 126      66.880  38.876  52.132  1.00 18.28           N  
ATOM    970  CA  ASN A 126      66.889  37.620  52.871  1.00 18.00           C  
ATOM    971  C   ASN A 126      65.550  36.910  52.677  1.00 17.02           C  
ATOM    972  O   ASN A 126      64.520  37.358  53.186  1.00 16.35           O  
ATOM    973  CB  ASN A 126      67.118  37.892  54.358  1.00 18.59           C  
ATOM    974  CG  ASN A 126      67.405  36.633  55.142  1.00 19.22           C  
ATOM    975  OD1 ASN A 126      67.020  35.528  54.745  1.00 20.66           O  
ATOM    976  ND2 ASN A 126      68.106  36.788  56.257  1.00 20.44           N  
ATOM    977  N   PRO A 127      65.545  35.804  51.913  1.00 15.30           N  
ATOM    978  CA  PRO A 127      64.319  35.039  51.651  1.00 14.85           C  
ATOM    979  C   PRO A 127      64.020  33.953  52.693  1.00 14.43           C  
ATOM    980  O   PRO A 127      63.004  33.253  52.599  1.00 13.85           O  
ATOM    981  CB  PRO A 127      64.614  34.419  50.289  1.00 15.29           C  
ATOM    982  CG  PRO A 127      66.087  34.081  50.407  1.00 16.60           C  
ATOM    983  CD  PRO A 127      66.671  35.309  51.090  1.00 15.89           C  
ATOM    984  N   ASN A 128      64.869  33.860  53.714  1.00 14.44           N  
ATOM    985  CA  ASN A 128      64.735  32.825  54.728  1.00 16.10           C  
ATOM    986  C   ASN A 128      63.716  32.979  55.842  1.00 14.59           C  
ATOM    987  O   ASN A 128      64.036  32.846  57.038  1.00 15.09           O  
ATOM    988  CB  ASN A 128      66.107  32.457  55.282  1.00 20.59           C  
ATOM    989  CG  ASN A 128      67.031  31.968  54.204  1.00 25.35           C  
ATOM    990  OD1 ASN A 128      66.694  31.048  53.447  1.00 29.09           O  
ATOM    991  ND2 ASN A 128      68.176  32.626  54.067  1.00 29.77           N  
ATOM    992  N   PHE A 129      62.484  33.256  55.440  1.00 11.13           N  
ATOM    993  CA  PHE A 129      61.388  33.351  56.378  1.00 10.46           C  
ATOM    994  C   PHE A 129      60.410  32.252  55.970  1.00  9.98           C  
ATOM    995  O   PHE A 129      60.477  31.729  54.844  1.00  9.93           O  
ATOM    996  CB  PHE A 129      60.719  34.737  56.359  1.00 10.10           C  
ATOM    997  CG  PHE A 129      60.349  35.233  54.986  1.00  9.77           C  
ATOM    998  CD1 PHE A 129      59.116  34.923  54.429  1.00  8.87           C  
ATOM    999  CD2 PHE A 129      61.238  36.028  54.258  1.00 11.03           C  
ATOM   1000  CE1 PHE A 129      58.767  35.399  53.162  1.00 11.46           C  
ATOM   1001  CE2 PHE A 129      60.897  36.509  52.985  1.00 11.64           C  
ATOM   1002  CZ  PHE A 129      59.662  36.194  52.441  1.00 10.20           C  
ATOM   1003  N   HIS A 130      59.557  31.858  56.908  1.00  9.25           N  
ATOM   1004  CA  HIS A 130      58.561  30.823  56.661  1.00  9.92           C  
ATOM   1005  C   HIS A 130      57.353  31.371  55.889  1.00 10.37           C  
ATOM   1006  O   HIS A 130      57.003  32.553  56.012  1.00 10.90           O  
ATOM   1007  CB  HIS A 130      58.089  30.211  57.989  1.00 10.48           C  
ATOM   1008  CG  HIS A 130      59.117  29.360  58.663  1.00 13.13           C  
ATOM   1009  ND1 HIS A 130      59.981  29.850  59.623  1.00 16.84           N  
ATOM   1010  CD2 HIS A 130      59.422  28.049  58.515  1.00 11.57           C  
ATOM   1011  CE1 HIS A 130      60.775  28.876  60.036  1.00 14.84           C  
ATOM   1012  NE2 HIS A 130      60.455  27.775  59.379  1.00 17.34           N  
ATOM   1013  N   ARG A 131      56.694  30.504  55.130  1.00  9.33           N  
ATOM   1014  CA  ARG A 131      55.519  30.901  54.367  1.00  9.20           C  
ATOM   1015  C   ARG A 131      54.417  29.861  54.480  1.00  9.45           C  
ATOM   1016  O   ARG A 131      54.688  28.658  54.610  1.00 11.59           O  
ATOM   1017  CB  ARG A 131      55.840  31.054  52.863  1.00  9.58           C  
ATOM   1018  CG  ARG A 131      56.988  31.999  52.512  1.00  9.87           C  
ATOM   1019  CD  ARG A 131      58.273  31.223  52.265  1.00 10.60           C  
ATOM   1020  NE  ARG A 131      59.413  32.085  51.948  1.00 10.87           N  
ATOM   1021  CZ  ARG A 131      59.713  32.526  50.728  1.00 10.64           C  
ATOM   1022  NH1 ARG A 131      58.945  32.203  49.692  1.00 11.34           N  
ATOM   1023  NH2 ARG A 131      60.841  33.204  50.523  1.00 11.22           N  
ATOM   1024  N   LEU A 132      53.183  30.349  54.505  1.00  8.42           N  
ATOM   1025  CA  LEU A 132      51.996  29.512  54.477  1.00  8.58           C  
ATOM   1026  C   LEU A 132      51.406  29.829  53.088  1.00  9.54           C  
ATOM   1027  O   LEU A 132      50.935  30.949  52.827  1.00  9.43           O  
ATOM   1028  CB  LEU A 132      51.000  29.872  55.584  1.00  9.83           C  
ATOM   1029  CG  LEU A 132      49.618  29.207  55.430  1.00 10.61           C  
ATOM   1030  CD1 LEU A 132      49.743  27.684  55.471  1.00 12.16           C  
ATOM   1031  CD2 LEU A 132      48.667  29.689  56.517  1.00 12.30           C  
ATOM   1032  N   ARG A 133      51.523  28.866  52.181  1.00  8.85           N  
ATOM   1033  CA  ARG A 133      51.051  28.979  50.801  1.00  9.21           C  
ATOM   1034  C   ARG A 133      49.593  28.524  50.709  1.00  9.03           C  
ATOM   1035  O   ARG A 133      49.306  27.327  50.812  1.00 10.44           O  
ATOM   1036  CB  ARG A 133      51.938  28.105  49.904  1.00  9.08           C  
ATOM   1037  CG  ARG A 133      53.435  28.376  50.073  1.00 10.45           C  
ATOM   1038  CD  ARG A 133      54.305  27.301  49.415  1.00 12.47           C  
ATOM   1039  NE  ARG A 133      54.055  27.186  47.983  1.00 15.19           N  
ATOM   1040  CZ  ARG A 133      54.124  26.051  47.285  1.00 18.45           C  
ATOM   1041  NH1 ARG A 133      54.439  24.897  47.877  1.00 18.75           N  
ATOM   1042  NH2 ARG A 133      53.903  26.074  45.977  1.00 18.71           N  
ATOM   1043  N   ILE A 134      48.675  29.470  50.524  1.00  8.26           N  
ATOM   1044  CA  ILE A 134      47.247  29.171  50.449  1.00  8.26           C  
ATOM   1045  C   ILE A 134      46.807  29.068  48.981  1.00  9.43           C  
ATOM   1046  O   ILE A 134      46.756  30.074  48.251  1.00  8.90           O  
ATOM   1047  CB  ILE A 134      46.435  30.248  51.201  1.00  9.41           C  
ATOM   1048  CG1 ILE A 134      46.932  30.336  52.659  1.00 10.92           C  
ATOM   1049  CG2 ILE A 134      44.934  29.926  51.144  1.00 11.00           C  
ATOM   1050  CD1 ILE A 134      46.448  31.570  53.449  1.00 12.86           C  
ATOM   1051  N   GLY A 135      46.482  27.851  48.549  1.00  8.56           N  
ATOM   1052  CA  GLY A 135      46.099  27.622  47.167  1.00  9.19           C  
ATOM   1053  C   GLY A 135      44.895  28.389  46.659  1.00  8.81           C  
ATOM   1054  O   GLY A 135      43.868  28.444  47.323  1.00  9.06           O  
ATOM   1055  N   ILE A 136      45.048  29.030  45.498  1.00  9.85           N  
ATOM   1056  CA  ILE A 136      43.944  29.767  44.863  1.00 10.57           C  
ATOM   1057  C   ILE A 136      43.718  29.312  43.407  1.00 10.50           C  
ATOM   1058  O   ILE A 136      42.755  29.728  42.763  1.00 10.81           O  
ATOM   1059  CB  ILE A 136      44.143  31.330  44.889  1.00 10.33           C  
ATOM   1060  CG1 ILE A 136      45.423  31.740  44.152  1.00 10.84           C  
ATOM   1061  CG2 ILE A 136      44.115  31.843  46.327  1.00 10.25           C  
ATOM   1062  CD1 ILE A 136      45.491  33.234  43.829  1.00 10.62           C  
ATOM   1063  N   GLY A 137      44.579  28.432  42.902  1.00 10.93           N  
ATOM   1064  CA  GLY A 137      44.441  27.991  41.522  1.00 12.36           C  
ATOM   1065  C   GLY A 137      45.155  28.946  40.567  1.00 14.10           C  
ATOM   1066  O   GLY A 137      45.597  30.035  40.965  1.00 12.71           O  
ATOM   1067  N   HIS A 138      45.244  28.552  39.296  1.00 15.24           N  
ATOM   1068  CA  HIS A 138      45.937  29.333  38.270  1.00 18.10           C  
ATOM   1069  C   HIS A 138      44.997  29.454  37.076  1.00 19.87           C  
ATOM   1070  O   HIS A 138      44.376  28.469  36.683  1.00 19.92           O  
ATOM   1071  CB  HIS A 138      47.223  28.602  37.857  1.00 17.54           C  
ATOM   1072  CG  HIS A 138      48.174  29.441  37.060  1.00 19.97           C  
ATOM   1073  ND1 HIS A 138      49.460  29.708  37.477  1.00 22.17           N  
ATOM   1074  CD2 HIS A 138      48.035  30.062  35.866  1.00 19.92           C  
ATOM   1075  CE1 HIS A 138      50.069  30.458  36.578  1.00 22.11           C  
ATOM   1076  NE2 HIS A 138      49.223  30.687  35.588  1.00 22.86           N  
ATOM   1077  N   PRO A 139      44.914  30.649  36.461  1.00 19.83           N  
ATOM   1078  CA  PRO A 139      44.025  30.859  35.306  1.00 22.84           C  
ATOM   1079  C   PRO A 139      44.458  30.258  33.951  1.00 24.73           C  
ATOM   1080  O   PRO A 139      43.625  30.090  33.062  1.00 25.89           O  
ATOM   1081  CB  PRO A 139      43.890  32.382  35.256  1.00 21.23           C  
ATOM   1082  CG  PRO A 139      45.235  32.843  35.736  1.00 20.23           C  
ATOM   1083  CD  PRO A 139      45.494  31.926  36.914  1.00 19.75           C  
ATOM   1084  N   GLY A 140      45.748  29.968  33.789  1.00 26.14           N  
ATOM   1085  CA  GLY A 140      46.222  29.384  32.535  1.00 28.47           C  
ATOM   1086  C   GLY A 140      47.499  29.989  31.973  1.00 29.03           C  
ATOM   1087  O   GLY A 140      48.384  29.275  31.497  1.00 28.33           O  
ATOM   1088  N   ASP A 141      47.596  31.314  32.027  1.00 30.26           N  
ATOM   1089  CA  ASP A 141      48.774  32.025  31.536  1.00 32.16           C  
ATOM   1090  C   ASP A 141      48.926  33.342  32.281  1.00 32.48           C  
ATOM   1091  O   ASP A 141      48.004  33.779  32.970  1.00 32.61           O  
ATOM   1092  CB  ASP A 141      48.681  32.277  30.028  1.00 34.39           C  
ATOM   1093  CG  ASP A 141      47.395  32.970  29.631  1.00 35.79           C  
ATOM   1094  OD1 ASP A 141      47.275  34.198  29.837  1.00 36.51           O  
ATOM   1095  OD2 ASP A 141      46.506  32.267  29.117  1.00 38.45           O  
ATOM   1096  N   LYS A 142      50.072  33.983  32.107  1.00 32.10           N  
ATOM   1097  CA  LYS A 142      50.380  35.236  32.785  1.00 34.51           C  
ATOM   1098  C   LYS A 142      49.474  36.424  32.459  1.00 34.34           C  
ATOM   1099  O   LYS A 142      49.265  37.298  33.302  1.00 34.76           O  
ATOM   1100  CB  LYS A 142      51.845  35.607  32.541  1.00 35.56           C  
ATOM   1101  CG  LYS A 142      52.830  34.627  33.163  1.00 37.09           C  
ATOM   1102  CD  LYS A 142      54.205  34.773  32.530  1.00 37.74           C  
ATOM   1103  CE  LYS A 142      55.222  33.879  33.214  1.00 37.39           C  
ATOM   1104  NZ  LYS A 142      56.600  34.051  32.664  1.00 33.80           N  
ATOM   1105  N   ASN A 143      48.912  36.437  31.257  1.00 34.02           N  
ATOM   1106  CA  ASN A 143      48.040  37.535  30.846  1.00 34.13           C  
ATOM   1107  C   ASN A 143      46.748  37.596  31.644  1.00 32.20           C  
ATOM   1108  O   ASN A 143      46.193  38.674  31.847  1.00 32.42           O  
ATOM   1109  CB  ASN A 143      47.717  37.441  29.351  1.00 37.12           C  
ATOM   1110  CG  ASN A 143      48.953  37.546  28.484  1.00 40.35           C  
ATOM   1111  OD1 ASN A 143      49.728  38.499  28.595  1.00 41.78           O  
ATOM   1112  ND2 ASN A 143      49.162  36.547  27.632  1.00 42.83           N  
ATOM   1113  N   LYS A 144      46.283  36.447  32.122  1.00 28.81           N  
ATOM   1114  CA  LYS A 144      45.032  36.397  32.887  1.00 25.95           C  
ATOM   1115  C   LYS A 144      45.225  36.523  34.399  1.00 22.36           C  
ATOM   1116  O   LYS A 144      44.253  36.707  35.134  1.00 20.28           O  
ATOM   1117  CB  LYS A 144      44.275  35.098  32.581  1.00 28.75           C  
ATOM   1118  CG  LYS A 144      43.868  34.903  31.120  1.00 30.47           C  
ATOM   1119  CD  LYS A 144      43.328  33.491  30.892  1.00 34.34           C  
ATOM   1120  CE  LYS A 144      43.003  33.229  29.425  1.00 36.60           C  
ATOM   1121  NZ  LYS A 144      44.189  33.507  28.557  1.00 40.11           N  
ATOM   1122  N   VAL A 145      46.476  36.473  34.852  1.00 20.83           N  
ATOM   1123  CA  VAL A 145      46.770  36.537  36.277  1.00 19.44           C  
ATOM   1124  C   VAL A 145      46.281  37.796  36.991  1.00 19.27           C  
ATOM   1125  O   VAL A 145      45.694  37.691  38.067  1.00 17.89           O  
ATOM   1126  CB  VAL A 145      48.271  36.285  36.562  1.00 19.58           C  
ATOM   1127  CG1 VAL A 145      48.598  36.530  38.028  1.00 20.55           C  
ATOM   1128  CG2 VAL A 145      48.622  34.852  36.207  1.00 19.66           C  
ATOM   1129  N   VAL A 146      46.472  38.971  36.391  1.00 19.84           N  
ATOM   1130  CA  VAL A 146      46.051  40.228  37.035  1.00 20.79           C  
ATOM   1131  C   VAL A 146      44.573  40.253  37.416  1.00 19.14           C  
ATOM   1132  O   VAL A 146      44.232  40.467  38.583  1.00 19.50           O  
ATOM   1133  CB  VAL A 146      46.372  41.470  36.173  1.00 21.76           C  
ATOM   1134  CG1 VAL A 146      45.968  42.741  36.922  1.00 22.57           C  
ATOM   1135  CG2 VAL A 146      47.856  41.503  35.825  1.00 23.95           C  
ATOM   1136  N   GLY A 147      43.698  40.000  36.447  1.00 18.23           N  
ATOM   1137  CA  GLY A 147      42.271  40.003  36.717  1.00 17.48           C  
ATOM   1138  C   GLY A 147      41.854  38.875  37.647  1.00 18.16           C  
ATOM   1139  O   GLY A 147      40.861  38.987  38.361  1.00 18.24           O  
ATOM   1140  N   PHE A 148      42.625  37.786  37.640  1.00 17.07           N  
ATOM   1141  CA  PHE A 148      42.347  36.627  38.486  1.00 14.93           C  
ATOM   1142  C   PHE A 148      42.642  36.906  39.978  1.00 13.86           C  
ATOM   1143  O   PHE A 148      41.761  36.728  40.833  1.00 13.31           O  
ATOM   1144  CB  PHE A 148      43.158  35.426  37.983  1.00 13.80           C  
ATOM   1145  CG  PHE A 148      42.852  34.132  38.695  1.00 16.27           C  
ATOM   1146  CD1 PHE A 148      41.715  33.392  38.371  1.00 16.58           C  
ATOM   1147  CD2 PHE A 148      43.732  33.622  39.652  1.00 15.89           C  
ATOM   1148  CE1 PHE A 148      41.469  32.161  38.986  1.00 17.67           C  
ATOM   1149  CE2 PHE A 148      43.492  32.394  40.268  1.00 16.05           C  
ATOM   1150  CZ  PHE A 148      42.367  31.664  39.938  1.00 15.38           C  
ATOM   1151  N   VAL A 149      43.859  37.348  40.297  1.00 12.98           N  
ATOM   1152  CA  VAL A 149      44.194  37.610  41.696  1.00 14.18           C  
ATOM   1153  C   VAL A 149      43.416  38.781  42.291  1.00 14.94           C  
ATOM   1154  O   VAL A 149      43.208  38.844  43.516  1.00 13.84           O  
ATOM   1155  CB  VAL A 149      45.722  37.778  41.950  1.00 14.96           C  
ATOM   1156  CG1 VAL A 149      46.478  36.523  41.488  1.00 15.35           C  
ATOM   1157  CG2 VAL A 149      46.260  39.021  41.280  1.00 14.31           C  
ATOM   1158  N   LEU A 150      43.002  39.717  41.437  1.00 14.56           N  
ATOM   1159  CA  LEU A 150      42.220  40.852  41.910  1.00 15.68           C  
ATOM   1160  C   LEU A 150      40.716  40.580  41.727  1.00 16.88           C  
ATOM   1161  O   LEU A 150      39.880  41.487  41.794  1.00 18.62           O  
ATOM   1162  CB  LEU A 150      42.677  42.146  41.228  1.00 13.96           C  
ATOM   1163  CG  LEU A 150      44.130  42.535  41.538  1.00 14.30           C  
ATOM   1164  CD1 LEU A 150      44.481  43.854  40.834  1.00 14.81           C  
ATOM   1165  CD2 LEU A 150      44.348  42.655  43.046  1.00 15.23           C  
ATOM   1166  N   GLY A 151      40.379  39.308  41.537  1.00 16.38           N  
ATOM   1167  CA  GLY A 151      38.998  38.907  41.380  1.00 15.57           C  
ATOM   1168  C   GLY A 151      38.532  38.158  42.619  1.00 16.31           C  
ATOM   1169  O   GLY A 151      39.344  37.682  43.414  1.00 15.58           O  
ATOM   1170  N   LYS A 152      37.217  38.076  42.789  1.00 17.71           N  
ATOM   1171  CA  LYS A 152      36.578  37.391  43.909  1.00 17.76           C  
ATOM   1172  C   LYS A 152      36.284  35.946  43.459  1.00 18.27           C  
ATOM   1173  O   LYS A 152      35.776  35.729  42.355  1.00 17.60           O  
ATOM   1174  CB  LYS A 152      35.280  38.126  44.251  1.00 19.96           C  
ATOM   1175  CG  LYS A 152      34.521  37.561  45.427  1.00 26.65           C  
ATOM   1176  CD  LYS A 152      33.224  38.336  45.682  1.00 31.10           C  
ATOM   1177  CE  LYS A 152      32.334  37.578  46.671  1.00 34.47           C  
ATOM   1178  NZ  LYS A 152      31.044  38.274  46.961  1.00 38.41           N  
ATOM   1179  N   PRO A 153      36.636  34.934  44.282  1.00 17.89           N  
ATOM   1180  CA  PRO A 153      36.381  33.540  43.892  1.00 16.48           C  
ATOM   1181  C   PRO A 153      34.904  33.164  43.946  1.00 16.13           C  
ATOM   1182  O   PRO A 153      34.143  33.736  44.737  1.00 14.73           O  
ATOM   1183  CB APRO A 153      37.204  32.749  44.911  0.33 16.88           C  
ATOM   1184  CB BPRO A 153      37.134  32.736  44.962  0.67 16.41           C  
ATOM   1185  CG APRO A 153      37.151  33.615  46.119  0.33 16.57           C  
ATOM   1186  CG BPRO A 153      38.031  33.726  45.644  0.67 16.83           C  
ATOM   1187  CD APRO A 153      37.365  34.997  45.562  0.33 17.14           C  
ATOM   1188  CD BPRO A 153      37.230  34.990  45.627  0.67 16.88           C  
ATOM   1189  N   PRO A 154      34.462  32.251  43.060  1.00 15.16           N  
ATOM   1190  CA  PRO A 154      33.056  31.831  43.078  1.00 16.00           C  
ATOM   1191  C   PRO A 154      32.817  31.136  44.438  1.00 16.68           C  
ATOM   1192  O   PRO A 154      33.770  30.651  45.067  1.00 15.93           O  
ATOM   1193  CB APRO A 154      32.973  30.853  41.900  0.48 16.61           C  
ATOM   1194  CB BPRO A 154      32.995  30.809  41.937  0.52 16.60           C  
ATOM   1195  CG APRO A 154      34.361  30.316  41.790  0.48 15.93           C  
ATOM   1196  CG BPRO A 154      34.047  31.286  40.987  0.52 16.18           C  
ATOM   1197  CD APRO A 154      35.205  31.555  41.998  0.48 15.86           C  
ATOM   1198  CD BPRO A 154      35.179  31.664  41.916  0.52 15.60           C  
ATOM   1199  N   VAL A 155      31.562  31.062  44.877  1.00 18.19           N  
ATOM   1200  CA  VAL A 155      31.220  30.444  46.166  1.00 19.23           C  
ATOM   1201  C   VAL A 155      31.835  29.057  46.429  1.00 20.40           C  
ATOM   1202  O   VAL A 155      32.373  28.807  47.516  1.00 19.06           O  
ATOM   1203  CB  VAL A 155      29.668  30.390  46.382  1.00 21.31           C  
ATOM   1204  CG1 VAL A 155      29.318  29.525  47.594  1.00 20.51           C  
ATOM   1205  CG2 VAL A 155      29.121  31.811  46.582  1.00 21.82           C  
ATOM   1206  N   SER A 156      31.803  28.169  45.436  1.00 20.82           N  
ATOM   1207  CA  SER A 156      32.355  26.834  45.637  1.00 22.23           C  
ATOM   1208  C   SER A 156      33.862  26.858  45.929  1.00 19.90           C  
ATOM   1209  O   SER A 156      34.337  26.095  46.766  1.00 20.74           O  
ATOM   1210  CB  SER A 156      32.028  25.909  44.455  1.00 24.06           C  
ATOM   1211  OG  SER A 156      32.758  26.265  43.301  1.00 28.98           O  
ATOM   1212  N   GLU A 157      34.609  27.732  45.255  1.00 17.15           N  
ATOM   1213  CA  GLU A 157      36.045  27.837  45.507  1.00 15.79           C  
ATOM   1214  C   GLU A 157      36.303  28.474  46.860  1.00 13.50           C  
ATOM   1215  O   GLU A 157      37.224  28.077  47.566  1.00 14.53           O  
ATOM   1216  CB  GLU A 157      36.754  28.650  44.430  1.00 15.30           C  
ATOM   1217  CG  GLU A 157      36.997  27.882  43.186  1.00 18.50           C  
ATOM   1218  CD  GLU A 157      37.795  28.650  42.159  1.00 18.30           C  
ATOM   1219  OE1 GLU A 157      38.162  29.826  42.393  1.00 18.07           O  
ATOM   1220  OE2 GLU A 157      38.061  28.052  41.105  1.00 20.75           O  
ATOM   1221  N   GLN A 158      35.492  29.467  47.219  1.00 13.38           N  
ATOM   1222  CA  GLN A 158      35.636  30.133  48.512  1.00 13.54           C  
ATOM   1223  C   GLN A 158      35.487  29.114  49.652  1.00 14.27           C  
ATOM   1224  O   GLN A 158      36.249  29.141  50.624  1.00 12.97           O  
ATOM   1225  CB  GLN A 158      34.592  31.247  48.674  1.00 15.54           C  
ATOM   1226  CG  GLN A 158      34.754  32.061  49.964  1.00 18.04           C  
ATOM   1227  CD  GLN A 158      36.075  32.814  50.007  1.00 22.81           C  
ATOM   1228  OE1 GLN A 158      36.879  32.643  50.930  1.00 25.68           O  
ATOM   1229  NE2 GLN A 158      36.311  33.649  49.004  1.00 22.37           N  
ATOM   1230  N   LYS A 159      34.519  28.203  49.525  1.00 14.70           N  
ATOM   1231  CA  LYS A 159      34.303  27.187  50.556  1.00 15.66           C  
ATOM   1232  C   LYS A 159      35.572  26.341  50.724  1.00 14.67           C  
ATOM   1233  O   LYS A 159      35.977  26.053  51.852  1.00 14.23           O  
ATOM   1234  CB ALYS A 159      33.133  26.267  50.176  0.50 17.48           C  
ATOM   1235  CB BLYS A 159      33.105  26.296  50.206  0.50 20.11           C  
ATOM   1236  CG ALYS A 159      31.779  26.959  49.968  0.50 20.42           C  
ATOM   1237  CG BLYS A 159      32.526  25.510  51.391  0.50 26.13           C  
ATOM   1238  CD ALYS A 159      31.118  27.355  51.274  0.50 23.79           C  
ATOM   1239  CD BLYS A 159      33.086  24.095  51.489  0.50 31.68           C  
ATOM   1240  CE ALYS A 159      29.786  28.057  51.025  0.50 26.13           C  
ATOM   1241  CE BLYS A 159      32.531  23.345  52.709  0.50 34.91           C  
ATOM   1242  NZ ALYS A 159      29.126  28.490  52.295  0.50 27.78           N  
ATOM   1243  NZ BLYS A 159      33.566  23.083  53.762  0.50 36.31           N  
ATOM   1244  N   LEU A 160      36.203  25.959  49.609  1.00 12.43           N  
ATOM   1245  CA  LEU A 160      37.429  25.156  49.660  1.00 12.78           C  
ATOM   1246  C   LEU A 160      38.588  25.906  50.309  1.00 12.27           C  
ATOM   1247  O   LEU A 160      39.324  25.335  51.116  1.00 11.66           O  
ATOM   1248  CB  LEU A 160      37.832  24.670  48.255  1.00 14.32           C  
ATOM   1249  CG  LEU A 160      36.934  23.598  47.626  1.00 14.96           C  
ATOM   1250  CD1 LEU A 160      37.305  23.398  46.171  1.00 15.08           C  
ATOM   1251  CD2 LEU A 160      37.069  22.302  48.400  1.00 17.12           C  
ATOM   1252  N   ILE A 161      38.755  27.181  49.949  1.00 12.52           N  
ATOM   1253  CA  ILE A 161      39.827  27.995  50.528  1.00 12.11           C  
ATOM   1254  C   ILE A 161      39.610  28.140  52.037  1.00 12.71           C  
ATOM   1255  O   ILE A 161      40.562  28.026  52.822  1.00 12.92           O  
ATOM   1256  CB  ILE A 161      39.936  29.378  49.838  1.00 12.81           C  
ATOM   1257  CG1 ILE A 161      40.357  29.192  48.370  1.00 13.62           C  
ATOM   1258  CG2 ILE A 161      40.947  30.251  50.558  1.00 13.67           C  
ATOM   1259  CD1 ILE A 161      40.150  30.413  47.488  1.00 14.39           C  
ATOM   1260  N   ASP A 162      38.360  28.366  52.446  1.00 13.85           N  
ATOM   1261  CA  ASP A 162      38.014  28.500  53.867  1.00 13.86           C  
ATOM   1262  C   ASP A 162      38.376  27.234  54.659  1.00 14.02           C  
ATOM   1263  O   ASP A 162      38.857  27.320  55.794  1.00 14.46           O  
ATOM   1264  CB  ASP A 162      36.523  28.837  54.051  1.00 16.63           C  
ATOM   1265  CG  ASP A 162      36.197  30.286  53.698  1.00 20.11           C  
ATOM   1266  OD1 ASP A 162      37.139  31.091  53.518  1.00 22.52           O  
ATOM   1267  OD2 ASP A 162      34.997  30.620  53.602  1.00 23.34           O  
ATOM   1268  N   GLU A 163      38.155  26.065  54.059  1.00 14.98           N  
ATOM   1269  CA  GLU A 163      38.503  24.804  54.707  1.00 15.77           C  
ATOM   1270  C   GLU A 163      40.011  24.719  54.928  1.00 14.86           C  
ATOM   1271  O   GLU A 163      40.473  24.317  55.998  1.00 14.96           O  
ATOM   1272  CB  GLU A 163      38.103  23.611  53.840  1.00 19.42           C  
ATOM   1273  CG  GLU A 163      36.669  23.205  53.916  1.00 27.42           C  
ATOM   1274  CD  GLU A 163      36.392  22.049  52.975  1.00 30.76           C  
ATOM   1275  OE1 GLU A 163      37.080  21.009  53.096  1.00 32.86           O  
ATOM   1276  OE2 GLU A 163      35.499  22.200  52.105  1.00 34.21           O  
ATOM   1277  N   ALA A 164      40.778  25.043  53.892  1.00 12.52           N  
ATOM   1278  CA  ALA A 164      42.231  24.981  53.993  1.00 12.31           C  
ATOM   1279  C   ALA A 164      42.751  25.948  55.047  1.00 12.04           C  
ATOM   1280  O   ALA A 164      43.653  25.606  55.807  1.00 11.89           O  
ATOM   1281  CB  ALA A 164      42.877  25.273  52.647  1.00 12.02           C  
ATOM   1282  N   ILE A 165      42.174  27.149  55.099  1.00 11.73           N  
ATOM   1283  CA  ILE A 165      42.597  28.160  56.073  1.00 12.96           C  
ATOM   1284  C   ILE A 165      42.326  27.694  57.503  1.00 13.13           C  
ATOM   1285  O   ILE A 165      43.156  27.864  58.404  1.00 12.95           O  
ATOM   1286  CB  ILE A 165      41.920  29.525  55.775  1.00 13.61           C  
ATOM   1287  CG1 ILE A 165      42.612  30.174  54.569  1.00 12.53           C  
ATOM   1288  CG2 ILE A 165      41.970  30.433  57.002  1.00 14.58           C  
ATOM   1289  CD1 ILE A 165      41.913  31.411  54.028  1.00 15.92           C  
ATOM   1290  N   ASP A 166      41.168  27.082  57.700  1.00 14.88           N  
ATOM   1291  CA  ASP A 166      40.790  26.548  59.008  1.00 16.49           C  
ATOM   1292  C   ASP A 166      41.813  25.461  59.438  1.00 16.29           C  
ATOM   1293  O   ASP A 166      42.338  25.488  60.560  1.00 15.95           O  
ATOM   1294  CB AASP A 166      39.390  25.935  58.913  0.50 18.80           C  
ATOM   1295  CB BASP A 166      39.374  25.990  58.920  0.50 20.40           C  
ATOM   1296  CG AASP A 166      38.747  25.695  60.266  0.50 22.46           C  
ATOM   1297  CG BASP A 166      39.035  25.070  60.067  0.50 24.82           C  
ATOM   1298  OD1AASP A 166      39.450  25.700  61.298  0.50 23.44           O  
ATOM   1299  OD1BASP A 166      38.542  25.556  61.109  0.50 27.48           O  
ATOM   1300  OD2AASP A 166      37.513  25.496  60.290  0.50 24.30           O  
ATOM   1301  OD2BASP A 166      39.250  23.850  59.910  0.50 27.69           O  
ATOM   1302  N   GLU A 167      42.128  24.532  58.533  1.00 14.36           N  
ATOM   1303  CA  GLU A 167      43.093  23.477  58.834  1.00 13.84           C  
ATOM   1304  C   GLU A 167      44.480  24.082  59.104  1.00 13.98           C  
ATOM   1305  O   GLU A 167      45.170  23.684  60.051  1.00 13.55           O  
ATOM   1306  CB  GLU A 167      43.158  22.478  57.671  1.00 15.13           C  
ATOM   1307  CG  GLU A 167      44.162  21.344  57.848  1.00 16.48           C  
ATOM   1308  CD  GLU A 167      43.787  20.334  58.928  1.00 18.79           C  
ATOM   1309  OE1 GLU A 167      42.716  20.456  59.558  1.00 19.12           O  
ATOM   1310  OE2 GLU A 167      44.587  19.400  59.146  1.00 21.80           O  
ATOM   1311  N   ALA A 168      44.879  25.049  58.275  1.00 12.61           N  
ATOM   1312  CA  ALA A 168      46.168  25.718  58.433  1.00 11.60           C  
ATOM   1313  C   ALA A 168      46.275  26.376  59.822  1.00 11.44           C  
ATOM   1314  O   ALA A 168      47.325  26.318  60.453  1.00 12.67           O  
ATOM   1315  CB  ALA A 168      46.369  26.749  57.324  1.00 10.64           C  
ATOM   1316  N   ALA A 169      45.191  26.977  60.305  1.00 13.28           N  
ATOM   1317  CA  ALA A 169      45.200  27.613  61.631  1.00 14.40           C  
ATOM   1318  C   ALA A 169      45.451  26.568  62.728  1.00 16.35           C  
ATOM   1319  O   ALA A 169      46.235  26.803  63.658  1.00 15.20           O  
ATOM   1320  CB  ALA A 169      43.892  28.345  61.882  1.00 14.93           C  
ATOM   1321  N   ARG A 170      44.798  25.414  62.624  1.00 16.41           N  
ATOM   1322  CA  ARG A 170      44.997  24.355  63.617  1.00 18.48           C  
ATOM   1323  C   ARG A 170      46.433  23.821  63.568  1.00 18.87           C  
ATOM   1324  O   ARG A 170      47.043  23.581  64.611  1.00 19.25           O  
ATOM   1325  CB  ARG A 170      43.978  23.227  63.412  1.00 23.88           C  
ATOM   1326  CG  ARG A 170      42.551  23.706  63.625  1.00 32.48           C  
ATOM   1327  CD  ARG A 170      41.513  22.704  63.148  1.00 40.85           C  
ATOM   1328  NE  ARG A 170      40.170  23.241  63.354  1.00 49.37           N  
ATOM   1329  CZ  ARG A 170      39.045  22.530  63.271  1.00 54.05           C  
ATOM   1330  NH1 ARG A 170      39.085  21.231  62.983  1.00 56.64           N  
ATOM   1331  NH2 ARG A 170      37.870  23.116  63.498  1.00 54.95           N  
ATOM   1332  N   CYS A 171      46.988  23.662  62.368  1.00 16.17           N  
ATOM   1333  CA  CYS A 171      48.353  23.177  62.227  1.00 15.53           C  
ATOM   1334  C   CYS A 171      49.393  24.198  62.715  1.00 15.94           C  
ATOM   1335  O   CYS A 171      50.460  23.817  63.210  1.00 16.10           O  
ATOM   1336  CB  CYS A 171      48.628  22.747  60.783  1.00 15.58           C  
ATOM   1337  SG  CYS A 171      47.667  21.285  60.262  1.00 17.97           S  
ATOM   1338  N   THR A 172      49.096  25.490  62.575  1.00 15.40           N  
ATOM   1339  CA  THR A 172      50.019  26.528  63.048  1.00 15.87           C  
ATOM   1340  C   THR A 172      50.069  26.451  64.587  1.00 17.27           C  
ATOM   1341  O   THR A 172      51.135  26.549  65.197  1.00 17.05           O  
ATOM   1342  CB  THR A 172      49.570  27.933  62.581  1.00 14.85           C  
ATOM   1343  OG1 THR A 172      49.588  27.982  61.149  1.00 15.06           O  
ATOM   1344  CG2 THR A 172      50.509  29.004  63.107  1.00 15.12           C  
ATOM   1345  N   GLU A 173      48.918  26.203  65.205  1.00 17.96           N  
ATOM   1346  CA  GLU A 173      48.876  26.086  66.654  1.00 21.03           C  
ATOM   1347  C   GLU A 173      49.677  24.842  67.060  1.00 21.64           C  
ATOM   1348  O   GLU A 173      50.460  24.869  68.017  1.00 20.40           O  
ATOM   1349  CB  GLU A 173      47.433  25.990  67.139  1.00 24.01           C  
ATOM   1350  CG  GLU A 173      47.297  26.021  68.648  1.00 30.23           C  
ATOM   1351  CD  GLU A 173      45.847  26.087  69.117  1.00 35.16           C  
ATOM   1352  OE1 GLU A 173      44.975  26.584  68.365  1.00 38.23           O  
ATOM   1353  OE2 GLU A 173      45.582  25.644  70.253  1.00 38.55           O  
ATOM   1354  N   MET A 174      49.536  23.776  66.277  1.00 22.74           N  
ATOM   1355  CA  MET A 174      50.251  22.525  66.535  1.00 22.80           C  
ATOM   1356  C   MET A 174      51.765  22.727  66.459  1.00 21.86           C  
ATOM   1357  O   MET A 174      52.520  22.096  67.187  1.00 20.69           O  
ATOM   1358  CB  MET A 174      49.819  21.469  65.524  1.00 25.26           C  
ATOM   1359  CG  MET A 174      50.086  20.060  65.954  1.00 29.92           C  
ATOM   1360  SD  MET A 174      49.356  18.909  64.790  1.00 32.15           S  
ATOM   1361  CE  MET A 174      50.766  18.109  64.241  1.00 32.51           C  
ATOM   1362  N   TRP A 175      52.200  23.598  65.553  1.00 19.97           N  
ATOM   1363  CA  TRP A 175      53.611  23.909  65.375  1.00 18.89           C  
ATOM   1364  C   TRP A 175      54.205  24.348  66.718  1.00 20.07           C  
ATOM   1365  O   TRP A 175      55.273  23.883  67.109  1.00 19.97           O  
ATOM   1366  CB  TRP A 175      53.719  25.020  64.332  1.00 17.97           C  
ATOM   1367  CG  TRP A 175      55.076  25.473  63.925  1.00 18.58           C  
ATOM   1368  CD1 TRP A 175      56.259  25.309  64.598  1.00 17.94           C  
ATOM   1369  CD2 TRP A 175      55.386  26.239  62.754  1.00 17.04           C  
ATOM   1370  NE1 TRP A 175      57.276  25.934  63.916  1.00 18.00           N  
ATOM   1371  CE2 TRP A 175      56.768  26.510  62.780  1.00 17.96           C  
ATOM   1372  CE3 TRP A 175      54.617  26.720  61.682  1.00 17.05           C  
ATOM   1373  CZ2 TRP A 175      57.408  27.248  61.773  1.00 17.09           C  
ATOM   1374  CZ3 TRP A 175      55.257  27.452  60.681  1.00 16.21           C  
ATOM   1375  CH2 TRP A 175      56.637  27.708  60.736  1.00 16.45           C  
ATOM   1376  N   PHE A 176      53.479  25.189  67.447  1.00 21.89           N  
ATOM   1377  CA  PHE A 176      53.936  25.698  68.749  1.00 23.37           C  
ATOM   1378  C   PHE A 176      54.033  24.649  69.861  1.00 25.14           C  
ATOM   1379  O   PHE A 176      54.991  24.650  70.644  1.00 25.71           O  
ATOM   1380  CB  PHE A 176      53.032  26.845  69.224  1.00 22.74           C  
ATOM   1381  CG  PHE A 176      53.213  28.115  68.455  1.00 22.07           C  
ATOM   1382  CD1 PHE A 176      54.310  28.936  68.703  1.00 22.47           C  
ATOM   1383  CD2 PHE A 176      52.301  28.485  67.471  1.00 22.34           C  
ATOM   1384  CE1 PHE A 176      54.500  30.108  67.978  1.00 22.22           C  
ATOM   1385  CE2 PHE A 176      52.477  29.651  66.738  1.00 22.28           C  
ATOM   1386  CZ  PHE A 176      53.580  30.467  66.990  1.00 22.80           C  
ATOM   1387  N   THR A 177      53.036  23.774  69.939  1.00 26.27           N  
ATOM   1388  CA  THR A 177      52.999  22.736  70.968  1.00 27.93           C  
ATOM   1389  C   THR A 177      53.772  21.452  70.626  1.00 29.14           C  
ATOM   1390  O   THR A 177      54.466  20.902  71.481  1.00 30.23           O  
ATOM   1391  CB  THR A 177      51.540  22.374  71.324  1.00 27.71           C  
ATOM   1392  OG1 THR A 177      50.896  21.797  70.181  1.00 30.13           O  
ATOM   1393  CG2 THR A 177      50.769  23.627  71.735  1.00 27.83           C  
ATOM   1394  N   ASP A 178      53.669  20.997  69.376  1.00 28.60           N  
ATOM   1395  CA  ASP A 178      54.323  19.767  68.919  1.00 27.94           C  
ATOM   1396  C   ASP A 178      55.506  19.875  67.956  1.00 27.28           C  
ATOM   1397  O   ASP A 178      56.149  18.865  67.671  1.00 28.89           O  
ATOM   1398  CB  ASP A 178      53.285  18.829  68.297  1.00 30.18           C  
ATOM   1399  CG  ASP A 178      52.297  18.294  69.315  1.00 33.90           C  
ATOM   1400  OD1 ASP A 178      51.270  18.959  69.563  1.00 34.62           O  
ATOM   1401  OD2 ASP A 178      52.552  17.205  69.871  1.00 37.92           O  
ATOM   1402  N   GLY A 179      55.770  21.055  67.404  1.00 25.23           N  
ATOM   1403  CA  GLY A 179      56.891  21.187  66.486  1.00 23.23           C  
ATOM   1404  C   GLY A 179      56.496  21.265  65.018  1.00 23.70           C  
ATOM   1405  O   GLY A 179      55.427  20.787  64.613  1.00 22.39           O  
ATOM   1406  N   LEU A 180      57.389  21.832  64.210  1.00 22.71           N  
ATOM   1407  CA  LEU A 180      57.149  22.010  62.782  1.00 24.08           C  
ATOM   1408  C   LEU A 180      56.956  20.717  61.988  1.00 24.79           C  
ATOM   1409  O   LEU A 180      56.077  20.646  61.127  1.00 23.02           O  
ATOM   1410  CB  LEU A 180      58.265  22.854  62.151  1.00 23.16           C  
ATOM   1411  CG  LEU A 180      58.236  23.089  60.639  1.00 22.52           C  
ATOM   1412  CD1 LEU A 180      56.943  23.756  60.212  1.00 23.58           C  
ATOM   1413  CD2 LEU A 180      59.426  23.939  60.241  1.00 24.82           C  
ATOM   1414  N   THR A 181      57.776  19.703  62.265  1.00 24.37           N  
ATOM   1415  CA  THR A 181      57.681  18.430  61.548  1.00 26.38           C  
ATOM   1416  C   THR A 181      56.278  17.822  61.618  1.00 26.49           C  
ATOM   1417  O   THR A 181      55.690  17.470  60.585  1.00 26.51           O  
ATOM   1418  CB  THR A 181      58.715  17.413  62.078  1.00 26.25           C  
ATOM   1419  OG1 THR A 181      60.021  17.993  61.984  1.00 28.17           O  
ATOM   1420  CG2 THR A 181      58.675  16.125  61.255  1.00 26.51           C  
ATOM   1421  N   LYS A 182      55.735  17.722  62.828  1.00 26.55           N  
ATOM   1422  CA  LYS A 182      54.399  17.165  63.003  1.00 27.29           C  
ATOM   1423  C   LYS A 182      53.334  18.053  62.357  1.00 26.38           C  
ATOM   1424  O   LYS A 182      52.418  17.554  61.697  1.00 26.19           O  
ATOM   1425  CB  LYS A 182      54.104  16.921  64.484  1.00 29.01           C  
ATOM   1426  CG  LYS A 182      54.788  15.671  65.016  1.00 34.38           C  
ATOM   1427  CD  LYS A 182      54.374  15.356  66.443  1.00 38.10           C  
ATOM   1428  CE  LYS A 182      54.863  13.970  66.859  1.00 40.47           C  
ATOM   1429  NZ  LYS A 182      54.517  13.655  68.279  1.00 42.77           N  
ATOM   1430  N   ALA A 183      53.466  19.366  62.537  1.00 23.77           N  
ATOM   1431  CA  ALA A 183      52.522  20.317  61.952  1.00 21.88           C  
ATOM   1432  C   ALA A 183      52.506  20.220  60.415  1.00 19.16           C  
ATOM   1433  O   ALA A 183      51.432  20.227  59.806  1.00 17.95           O  
ATOM   1434  CB  ALA A 183      52.863  21.744  62.400  1.00 21.39           C  
ATOM   1435  N   THR A 184      53.688  20.097  59.808  1.00 18.31           N  
ATOM   1436  CA  THR A 184      53.825  19.987  58.352  1.00 19.52           C  
ATOM   1437  C   THR A 184      53.208  18.692  57.833  1.00 21.52           C  
ATOM   1438  O   THR A 184      52.449  18.707  56.851  1.00 21.18           O  
ATOM   1439  CB  THR A 184      55.307  20.081  57.915  1.00 19.30           C  
ATOM   1440  OG1 THR A 184      55.838  21.348  58.323  1.00 18.00           O  
ATOM   1441  CG2 THR A 184      55.443  19.963  56.394  1.00 19.02           C  
ATOM   1442  N   ASN A 185      53.515  17.581  58.503  1.00 21.54           N  
ATOM   1443  CA  ASN A 185      52.979  16.273  58.122  1.00 22.72           C  
ATOM   1444  C   ASN A 185      51.455  16.266  58.121  1.00 21.02           C  
ATOM   1445  O   ASN A 185      50.833  15.710  57.209  1.00 21.55           O  
ATOM   1446  CB  ASN A 185      53.520  15.170  59.041  1.00 24.44           C  
ATOM   1447  CG  ASN A 185      55.000  14.879  58.799  1.00 26.69           C  
ATOM   1448  OD1 ASN A 185      55.664  14.261  59.637  1.00 30.38           O  
ATOM   1449  ND2 ASN A 185      55.523  15.320  57.657  1.00 25.63           N  
ATOM   1450  N   ARG A 186      50.843  16.917  59.106  1.00 18.77           N  
ATOM   1451  CA  ARG A 186      49.386  16.973  59.139  1.00 18.79           C  
ATOM   1452  C   ARG A 186      48.826  17.868  58.012  1.00 18.13           C  
ATOM   1453  O   ARG A 186      47.928  17.460  57.264  1.00 16.39           O  
ATOM   1454  CB  ARG A 186      48.877  17.465  60.497  1.00 19.32           C  
ATOM   1455  CG  ARG A 186      47.361  17.621  60.525  1.00 21.27           C  
ATOM   1456  CD  ARG A 186      46.842  18.157  61.843  1.00 24.72           C  
ATOM   1457  NE  ARG A 186      45.416  18.461  61.739  1.00 28.75           N  
ATOM   1458  CZ  ARG A 186      44.657  18.910  62.736  1.00 31.40           C  
ATOM   1459  NH1 ARG A 186      45.179  19.105  63.942  1.00 32.45           N  
ATOM   1460  NH2 ARG A 186      43.380  19.204  62.516  1.00 30.87           N  
ATOM   1461  N   LEU A 187      49.378  19.070  57.865  1.00 16.57           N  
ATOM   1462  CA  LEU A 187      48.879  19.989  56.842  1.00 15.82           C  
ATOM   1463  C   LEU A 187      49.026  19.455  55.420  1.00 14.94           C  
ATOM   1464  O   LEU A 187      48.091  19.556  54.618  1.00 16.20           O  
ATOM   1465  CB  LEU A 187      49.559  21.358  56.946  1.00 15.21           C  
ATOM   1466  CG  LEU A 187      48.999  22.441  56.010  1.00 14.78           C  
ATOM   1467  CD1 LEU A 187      47.514  22.672  56.260  1.00 14.63           C  
ATOM   1468  CD2 LEU A 187      49.780  23.736  56.205  1.00 16.20           C  
ATOM   1469  N   HIS A 188      50.191  18.895  55.105  1.00 13.60           N  
ATOM   1470  CA  HIS A 188      50.434  18.387  53.757  1.00 15.03           C  
ATOM   1471  C   HIS A 188      49.620  17.132  53.424  1.00 15.13           C  
ATOM   1472  O   HIS A 188      49.564  16.724  52.267  1.00 15.69           O  
ATOM   1473  CB  HIS A 188      51.924  18.158  53.512  1.00 15.64           C  
ATOM   1474  CG  HIS A 188      52.738  19.422  53.452  1.00 18.11           C  
ATOM   1475  ND1 HIS A 188      52.311  20.617  53.997  1.00 19.51           N  
ATOM   1476  CD2 HIS A 188      53.962  19.669  52.925  1.00 16.96           C  
ATOM   1477  CE1 HIS A 188      53.238  21.541  53.810  1.00 14.82           C  
ATOM   1478  NE2 HIS A 188      54.248  20.992  53.161  1.00 20.02           N  
ATOM   1479  N   ALA A 189      49.013  16.517  54.440  1.00 14.09           N  
ATOM   1480  CA  ALA A 189      48.180  15.330  54.231  1.00 14.88           C  
ATOM   1481  C   ALA A 189      46.735  15.735  53.929  1.00 14.94           C  
ATOM   1482  O   ALA A 189      45.936  14.923  53.454  1.00 15.15           O  
ATOM   1483  CB  ALA A 189      48.226  14.436  55.462  1.00 13.53           C  
ATOM   1484  N   PHE A 190      46.405  16.999  54.197  1.00 15.78           N  
ATOM   1485  CA  PHE A 190      45.066  17.518  53.976  1.00 17.32           C  
ATOM   1486  C   PHE A 190      44.816  17.514  52.470  1.00 18.84           C  
ATOM   1487  O   PHE A 190      45.574  18.127  51.704  1.00 21.49           O  
ATOM   1488  CB  PHE A 190      44.961  18.942  54.546  1.00 17.55           C  
ATOM   1489  CG  PHE A 190      43.549  19.471  54.654  1.00 16.44           C  
ATOM   1490  CD1 PHE A 190      42.639  18.905  55.546  1.00 16.57           C  
ATOM   1491  CD2 PHE A 190      43.146  20.573  53.892  1.00 16.79           C  
ATOM   1492  CE1 PHE A 190      41.347  19.430  55.680  1.00 17.26           C  
ATOM   1493  CE2 PHE A 190      41.861  21.104  54.016  1.00 16.03           C  
ATOM   1494  CZ  PHE A 190      40.961  20.534  54.914  1.00 17.30           C  
ATOM   1495  N   LYS A 191      43.793  16.763  52.067  1.00 17.29           N  
ATOM   1496  CA  LYS A 191      43.368  16.589  50.666  1.00 16.56           C  
ATOM   1497  C   LYS A 191      44.233  15.610  49.873  1.00 14.26           C  
ATOM   1498  O   LYS A 191      43.887  15.263  48.744  1.00 13.44           O  
ATOM   1499  CB ALYS A 191      43.288  17.928  49.919  0.27 17.82           C  
ATOM   1500  CB BLYS A 191      43.313  17.931  49.925  0.73 17.84           C  
ATOM   1501  CG ALYS A 191      42.376  18.964  50.560  0.27 20.09           C  
ATOM   1502  CG BLYS A 191      42.370  18.952  50.538  0.73 19.42           C  
ATOM   1503  CD ALYS A 191      40.985  18.416  50.817  0.27 21.08           C  
ATOM   1504  CD BLYS A 191      40.944  18.756  50.072  0.73 20.35           C  
ATOM   1505  CE ALYS A 191      40.126  19.452  51.516  0.27 23.08           C  
ATOM   1506  CE BLYS A 191      40.062  19.878  50.592  0.73 20.52           C  
ATOM   1507  NZ ALYS A 191      38.871  18.863  52.054  0.27 24.89           N  
ATOM   1508  NZ BLYS A 191      39.231  19.422  51.739  0.73 23.42           N  
ATOM   1509  N   ALA A 192      45.352  15.188  50.449  1.00 13.19           N  
ATOM   1510  CA  ALA A 192      46.248  14.245  49.797  1.00 13.13           C  
ATOM   1511  C   ALA A 192      45.947  12.792  50.211  1.00 15.90           C  
ATOM   1512  O   ALA A 192      46.374  11.839  49.543  1.00 13.35           O  
ATOM   1513  CB  ALA A 192      47.688  14.596  50.105  1.00 13.42           C  
ATOM   1514  N   GLN A 193      45.207  12.624  51.301  1.00 18.89           N  
ATOM   1515  CA  GLN A 193      44.856  11.294  51.792  1.00 23.25           C  
ATOM   1516  C   GLN A 193      43.436  11.305  52.355  1.00 24.95           C  
ATOM   1517  O   GLN A 193      43.020  12.351  52.918  1.00 25.30           O  
ATOM   1518  CB  GLN A 193      45.860  10.864  52.874  1.00 25.68           C  
ATOM   1519  CG  GLN A 193      45.715   9.419  53.346  1.00 32.05           C  
ATOM   1520  CD  GLN A 193      44.793   9.263  54.548  1.00 34.54           C  
ATOM   1521  OE1 GLN A 193      44.727  10.143  55.419  1.00 35.12           O  
ATOM   1522  NE2 GLN A 193      44.104   8.123  54.623  1.00 35.11           N  
ATOM   1523  OXT GLN A 193      42.762  10.260  52.238  1.00 27.19           O  
TER    1524      GLN A 193                                                      
MASTER      292    0    0    8    7    0    0    6 1704    1    0   15          
END                                                                             
