# Supplementary material for: Modeling of loops in proteins: a multi-method approach
Source: BMC Struct Biol. 2010 Feb 11;10:5. doi: 10.1186/1472-6807-10-5 (PMC2837870; doi:10.1186/1472-6807-10-5)
Supplement: Additional file 1 — Student t-test. Results from two sample paired t-test of Table 2. [file 1472-6807-10-5-S1.GZ › loop_test_data/2tgi_72-75.pdb]

HEADER    GROWTH FACTOR                           20-OCT-93   2TGI              
TITLE     CRYSTAL STRUCTURE OF TRANSFORMING GROWTH FACTOR-BETA2: AN             
TITLE    2 UNUSUAL FOLD FOR THE SUPERFAMILY                                     
COMPND    MOL_ID: 1;                                                            
COMPND   2 MOLECULE: TRANSFORMING GROWTH FACTOR ,BETA 2;                        
COMPND   3 CHAIN: A;                                                            
COMPND   4 ENGINEERED: YES                                                      
SOURCE    MOL_ID: 1;                                                            
SOURCE   2 ORGANISM_SCIENTIFIC: HOMO SAPIENS                                    
KEYWDS    GROWTH FACTOR                                                         
EXPDTA    X-RAY DIFFRACTION                                                     
AUTHOR    S.DAOPIN,D.R.DAVIES                                                   
REVDAT   1   31-JAN-94 2TGI    0                                                
JRNL        AUTH   S.DAOPIN,K.A.PIEZ,Y.OGAWA,D.R.DAVIES                         
JRNL        TITL   CRYSTAL STRUCTURE OF TRANSFORMING GROWTH                     
JRNL        TITL 2 FACTOR-BETA 2: AN UNUSUAL FOLD FOR THE SUPERFAMILY.          
JRNL        REF    SCIENCE                       V. 257   369 1992              
JRNL        REFN   ASTM SCIEAS  US ISSN 0036-8075                               
REMARK   1                                                                      
REMARK   1 REFERENCE 1                                                          
REMARK   1  AUTH   S.DAOPIN,M.LI,D.R.DAVIES                                     
REMARK   1  TITL   CRYSTAL STRUCTURE OF TGF-BETA2 REFINED AT 1.8                
REMARK   1  TITL 2 ANGSTROMS RESOLUTION                                         
REMARK   1  REF    PROTEINS.STRUCT.,FUNCT.,      V.  17   176 1993              
REMARK   1  REF  2 GENET.                                                       
REMARK   1  REFN   ASTM PSFGEY  US ISSN 0887-3585                               
REMARK   2                                                                      
REMARK   2 RESOLUTION. 1.80 ANGSTROMS.                                          
REMARK   3                                                                      
REMARK   3 REFINEMENT.                                                          
REMARK   3   PROGRAM     : TNT                                                  
REMARK   3   AUTHORS     : TRONRUD,TEN EYCK,MATTHEWS                            
REMARK   3                                                                      
REMARK   3  DATA USED IN REFINEMENT.                                            
REMARK   3   RESOLUTION RANGE HIGH (ANGSTROMS) : 1.80                           
REMARK   3   RESOLUTION RANGE LOW  (ANGSTROMS) : 8.00                           
REMARK   3   DATA CUTOFF            (SIGMA(F)) : NULL                           
REMARK   3   COMPLETENESS FOR RANGE        (%) : NULL                           
REMARK   3   NUMBER OF REFLECTIONS             : NULL                           
REMARK   3                                                                      
REMARK   3  USING DATA ABOVE SIGMA CUTOFF.                                      
REMARK   3   CROSS-VALIDATION METHOD          :NULL                             
REMARK   3   FREE R VALUE TEST SET SELECTION  :NULL                             
REMARK   3   R VALUE     (WORKING + TEST SET) :0.173                            
REMARK   3   R VALUE            (WORKING SET) :NULL                             
REMARK   3   FREE R VALUE                     :NULL                             
REMARK   3   FREE R VALUE TEST SET SIZE   (%) :NULL                             
REMARK   3   FREE R VALUE TEST SET COUNT      :NULL                             
REMARK   3                                                                      
REMARK   3  USING ALL DATA, NO SIGMA CUTOFF.                                    
REMARK   3   R VALUE   (WORKING + TEST SET, NO CUTOFF) : NULL                   
REMARK   3   R VALUE          (WORKING SET, NO CUTOFF) : NULL                   
REMARK   3   FREE R VALUE                  (NO CUTOFF) : NULL                   
REMARK   3   FREE R VALUE TEST SET SIZE (%, NO CUTOFF) : NULL                   
REMARK   3   FREE R VALUE TEST SET COUNT   (NO CUTOFF) : NULL                   
REMARK   3   TOTAL NUMBER OF REFLECTIONS   (NO CUTOFF) : NULL                   
REMARK   3                                                                      
REMARK   3  NUMBER OF NON-HYDROGEN ATOMS USED IN REFINEMENT.                    
REMARK   3   PROTEIN ATOMS            : 890                                     
REMARK   3   NUCLEIC ACID ATOMS       : 0                                       
REMARK   3   HETEROGEN ATOMS          : 0                                       
REMARK   3   SOLVENT ATOMS            : 58                                      
REMARK   3                                                                      
REMARK   3  WILSON B VALUE (FROM FCALC, A**2) : NULL                            
REMARK   3                                                                      
REMARK   3  RMS DEVIATIONS FROM IDEAL VALUES.    RMS    WEIGHT  COUNT           
REMARK   3   BOND LENGTHS                 (A) : 0.017 ; NULL  ; NULL            
REMARK   3   BOND ANGLES            (DEGREES) : 2.280 ; NULL  ; NULL            
REMARK   3   TORSION ANGLES         (DEGREES) : NULL  ; NULL  ; NULL            
REMARK   3   PSEUDOROTATION ANGLES  (DEGREES) : NULL  ; NULL  ; NULL            
REMARK   3   TRIGONAL CARBON PLANES       (A) : NULL  ; NULL  ; NULL            
REMARK   3   GENERAL PLANES               (A) : NULL  ; NULL  ; NULL            
REMARK   3   ISOTROPIC THERMAL FACTORS (A**2) : NULL  ; NULL  ; NULL            
REMARK   3   NON-BONDED CONTACTS          (A) : NULL  ; NULL  ; NULL            
REMARK   3                                                                      
REMARK   3  INCORRECT CHIRAL-CENTERS (COUNT) : NULL                             
REMARK   3                                                                      
REMARK   3  BULK SOLVENT MODELING.                                              
REMARK   3   METHOD USED : NULL                                                 
REMARK   3   KSOL        : NULL                                                 
REMARK   3   BSOL        : NULL                                                 
REMARK   3                                                                      
REMARK   3  RESTRAINT LIBRARIES.                                                
REMARK   3   STEREOCHEMISTRY : NULL                                             
REMARK   3   ISOTROPIC THERMAL FACTOR RESTRAINTS : NULL                         
REMARK   3                                                                      
REMARK   3  OTHER REFINEMENT REMARKS: NULL                                      
REMARK   4                                                                      
REMARK   4 2TGI COMPLIES WITH FORMAT V. 3.0, 1-DEC-2006                         
REMARK   4                                                                      
REMARK   4 THIS IS THE REMEDIATED VERSION OF THIS PDB ENTRY.                    
REMARK   4 REMEDIATED DATA FILE REVISION 3.100 (2007-03-18)                     
REMARK 200                                                                      
REMARK 200 EXPERIMENTAL DETAILS                                                 
REMARK 200  EXPERIMENT TYPE                : X-RAY DIFFRACTION                  
REMARK 200  DATE OF DATA COLLECTION        : NULL                               
REMARK 200  TEMPERATURE           (KELVIN) : NULL                               
REMARK 200  PH                             : NULL                               
REMARK 200  NUMBER OF CRYSTALS USED        : NULL                               
REMARK 200                                                                      
REMARK 200  SYNCHROTRON              (Y/N) : NULL                               
REMARK 200  RADIATION SOURCE               : NULL                               
REMARK 200  BEAMLINE                       : NULL                               
REMARK 200  X-RAY GENERATOR MODEL          : NULL                               
REMARK 200  MONOCHROMATIC OR LAUE    (M/L) : NULL                               
REMARK 200  WAVELENGTH OR RANGE        (A) : NULL                               
REMARK 200  MONOCHROMATOR                  : NULL                               
REMARK 200  OPTICS                         : NULL                               
REMARK 200                                                                      
REMARK 200  DETECTOR TYPE                  : NULL                               
REMARK 200  DETECTOR MANUFACTURER          : NULL                               
REMARK 200  INTENSITY-INTEGRATION SOFTWARE : NULL                               
REMARK 200  DATA SCALING SOFTWARE          : NULL                               
REMARK 200                                                                      
REMARK 200  NUMBER OF UNIQUE REFLECTIONS   : NULL                               
REMARK 200  RESOLUTION RANGE HIGH      (A) : NULL                               
REMARK 200  RESOLUTION RANGE LOW       (A) : NULL                               
REMARK 200  REJECTION CRITERIA  (SIGMA(I)) : NULL                               
REMARK 200                                                                      
REMARK 200 OVERALL.                                                             
REMARK 200  COMPLETENESS FOR RANGE     (%) : NULL                               
REMARK 200  DATA REDUNDANCY                : NULL                               
REMARK 200  R MERGE                    (I) : NULL                               
REMARK 200  R SYM                      (I) : NULL                               
REMARK 200  <I/SIGMA(I)> FOR THE DATA SET  : NULL                               
REMARK 200                                                                      
REMARK 200 IN THE HIGHEST RESOLUTION SHELL.                                     
REMARK 200  HIGHEST RESOLUTION SHELL, RANGE HIGH (A) : NULL                     
REMARK 200  HIGHEST RESOLUTION SHELL, RANGE LOW  (A) : NULL                     
REMARK 200  COMPLETENESS FOR SHELL     (%) : NULL                               
REMARK 200  DATA REDUNDANCY IN SHELL       : NULL                               
REMARK 200  R MERGE FOR SHELL          (I) : NULL                               
REMARK 200  R SYM FOR SHELL            (I) : NULL                               
REMARK 200  <I/SIGMA(I)> FOR SHELL         : NULL                               
REMARK 200                                                                      
REMARK 200 DIFFRACTION PROTOCOL: NULL                                           
REMARK 200 METHOD USED TO DETERMINE THE STRUCTURE: NULL                         
REMARK 200 SOFTWARE USED: NULL                                                  
REMARK 200 STARTING MODEL: NULL                                                 
REMARK 200                                                                      
REMARK 200 REMARK: NULL                                                         
REMARK 280                                                                      
REMARK 280 CRYSTAL                                                              
REMARK 280 SOLVENT CONTENT, VS   (%): 60.74                                     
REMARK 280 MATTHEWS COEFFICIENT, VM (ANGSTROMS**3/DA): 3.13                     
REMARK 280                                                                      
REMARK 280 CRYSTALLIZATION CONDITIONS: NULL                                     
REMARK 290                                                                      
REMARK 290 CRYSTALLOGRAPHIC SYMMETRY                                            
REMARK 290 SYMMETRY OPERATORS FOR SPACE GROUP: P 32 2 1                         
REMARK 290                                                                      
REMARK 290      SYMOP   SYMMETRY                                                
REMARK 290     NNNMMM   OPERATOR                                                
REMARK 290       1555   X,Y,Z                                                   
REMARK 290       2555   -Y,X-Y,2/3+Z                                            
REMARK 290       3555   -X+Y,-X,1/3+Z                                           
REMARK 290       4555   Y,X,-Z                                                  
REMARK 290       5555   X-Y,-Y,1/3-Z                                            
REMARK 290       6555   -X,-X+Y,2/3-Z                                           
REMARK 290                                                                      
REMARK 290     WHERE NNN -> OPERATOR NUMBER                                     
REMARK 290           MMM -> TRANSLATION VECTOR                                  
REMARK 290                                                                      
REMARK 290 CRYSTALLOGRAPHIC SYMMETRY TRANSFORMATIONS                            
REMARK 290 THE FOLLOWING TRANSFORMATIONS OPERATE ON THE ATOM/HETATM             
REMARK 290 RECORDS IN THIS ENTRY TO PRODUCE CRYSTALLOGRAPHICALLY                
REMARK 290 RELATED MOLECULES.                                                   
REMARK 290   SMTRY1   1  1.000000  0.000000  0.000000        0.00000            
REMARK 290   SMTRY2   1  0.000000  1.000000  0.000000        0.00000            
REMARK 290   SMTRY3   1  0.000000  0.000000  1.000000        0.00000            
REMARK 290   SMTRY1   2 -0.500000 -0.866025  0.000000        0.00000            
REMARK 290   SMTRY2   2  0.866025 -0.500000  0.000000        0.00000            
REMARK 290   SMTRY3   2  0.000000  0.000000  1.000000       50.20000            
REMARK 290   SMTRY1   3 -0.500000  0.866025  0.000000        0.00000            
REMARK 290   SMTRY2   3 -0.866025 -0.500000  0.000000        0.00000            
REMARK 290   SMTRY3   3  0.000000  0.000000  1.000000       25.10000            
REMARK 290   SMTRY1   4 -0.500000  0.866025  0.000000        0.00000            
REMARK 290   SMTRY2   4  0.866025  0.500000  0.000000        0.00000            
REMARK 290   SMTRY3   4  0.000000  0.000000 -1.000000        0.00000            
REMARK 290   SMTRY1   5  1.000000  0.000000  0.000000        0.00000            
REMARK 290   SMTRY2   5  0.000000 -1.000000  0.000000        0.00000            
REMARK 290   SMTRY3   5  0.000000  0.000000 -1.000000       25.10000            
REMARK 290   SMTRY1   6 -0.500000 -0.866025  0.000000        0.00000            
REMARK 290   SMTRY2   6 -0.866025  0.500000  0.000000        0.00000            
REMARK 290   SMTRY3   6  0.000000  0.000000 -1.000000       50.20000            
REMARK 290                                                                      
REMARK 290 REMARK: NULL                                                         
REMARK 300                                                                      
REMARK 300 BIOMOLECULE: 1                                                       
REMARK 300 THIS ENTRY CONTAINS THE CRYSTALLOGRAPHIC ASYMMETRIC UNIT             
REMARK 300 WHICH CONSISTS OF 1 CHAIN(S). SEE REMARK 350 FOR                     
REMARK 300 INFORMATION ON GENERATING THE BIOLOGICAL MOLECULE(S).                
REMARK 350                                                                      
REMARK 350 GENERATING THE BIOMOLECULE                                           
REMARK 350 COORDINATES FOR A COMPLETE MULTIMER REPRESENTING THE KNOWN           
REMARK 350 BIOLOGICALLY SIGNIFICANT OLIGOMERIZATION STATE OF THE                
REMARK 350 MOLECULE CAN BE GENERATED BY APPLYING BIOMT TRANSFORMATIONS          
REMARK 350 GIVEN BELOW.  BOTH NON-CRYSTALLOGRAPHIC AND                          
REMARK 350 CRYSTALLOGRAPHIC OPERATIONS ARE GIVEN.                               
REMARK 350                                                                      
REMARK 350 BIOMOLECULE: 1                                                       
REMARK 350 APPLY THE FOLLOWING TO CHAINS: A                                     
REMARK 350   BIOMT1   1  1.000000  0.000000  0.000000        0.00000            
REMARK 350   BIOMT2   1  0.000000  1.000000  0.000000        0.00000            
REMARK 350   BIOMT3   1  0.000000  0.000000  1.000000        0.00000            
REMARK 350   BIOMT1   2 -0.500000 -0.866025  0.000000        0.00000            
REMARK 350   BIOMT2   2 -0.866025  0.500000  0.000000        0.00000            
REMARK 350   BIOMT3   2  0.000000  0.000000 -1.000000      125.50000            
REMARK 525                                                                      
REMARK 525 SOLVENT                                                              
REMARK 525 THE FOLLOWING SOLVENT MOLECULES LIE FARTHER THAN EXPECTED            
REMARK 525 FROM THE PROTEIN OR NUCLEIC ACID MOLECULE AND MAY BE                 
REMARK 525 ASSOCIATED WITH A SYMMETRY RELATED MOLECULE (M=MODEL                 
REMARK 525 NUMBER; RES=RESIDUE NAME; C=CHAIN IDENTIFIER; SSEQ=SEQUENCE          
REMARK 525 NUMBER; I=INSERTION CODE):                                           
REMARK 525                                                                      
REMARK 525  M RES CSSEQI                                                        
REMARK 525    HOH   273        DISTANCE =  9.49 ANGSTROMS                       
DBREF  2TGI A    1   112  UNP    P61812   TGF2_HUMAN     303    414             
SEQRES   1 A  112  ALA LEU ASP ALA ALA TYR CYS PHE ARG ASN VAL GLN ASP          
SEQRES   2 A  112  ASN CYS CYS LEU ARG PRO LEU TYR ILE ASP PHE LYS ARG          
SEQRES   3 A  112  ASP LEU GLY TRP LYS TRP ILE HIS GLU PRO LYS GLY TYR          
SEQRES   4 A  112  ASN ALA ASN PHE CYS ALA GLY ALA CYS PRO TYR LEU TRP          
SEQRES   5 A  112  SER SER ASP THR GLN HIS SER ARG VAL LEU SER LEU TYR          
SEQRES   6 A  112  ASN THR ILE ASN PRO GLU ALA SER ALA SER PRO CYS CYS          
SEQRES   7 A  112  VAL SER GLN ASP LEU GLU PRO LEU THR ILE LEU TYR TYR          
SEQRES   8 A  112  ILE GLY LYS THR PRO LYS ILE GLU GLN LEU SER ASN MET          
SEQRES   9 A  112  ILE VAL LYS SER CYS LYS CYS SER                              
FTNOTE   1 RESIDUE PRO 36 IS A CIS PROLINE.                                     
FTNOTE   2 RESIDUES 92 - 96 ARE ILL-DEFINED IN THE ELECTRON DENSITY.            
FTNOTE   2  MAP.                                                                
FORMUL   2  HOH   *58(H2 O)                                                     
HELIX    1  A1 ALA A    4  PHE A    8  1                                   5    
HELIX    2  A2 PHE A   24  LEU A   28  1                                   5    
HELIX    3  A3 HIS A   58  TYR A   65  1                                   8    
SHEET    1  S1 2 CYS A  15  ARG A  18  0                                        
SHEET    2  S1 2 ASN A  42  ALA A  45 -1  N  ALA A  45   O  CYS A  16           
SHEET    1  S2 2 LEU A  20  ASP A  23  0                                        
SHEET    2  S2 2 LYS A  37  ALA A  41 -1  N  ALA A  41   O  LEU A  20           
SHEET    1  S3 2 CYS A  77  SER A  80  0                                        
SHEET    2  S3 2 CYS A 109  SER A 112 -1  O  SER A 112   N  CYS A  77           
SHEET    1  S4 2 ASP A  82  GLU A  84  0                                        
SHEET    2  S4 2 MET A 104  LYS A 107 -1  N  LYS A 107   O  ASP A  82           
SHEET    1  S5 2 PRO A  85  TYR A  91  0                                        
SHEET    2  S5 2 PRO A  96  SER A 102 -1  O  LEU A 101   N  LEU A  86           
TURN     1  T1 ILE A  92  THR A  95     92O N95                                 
SSBOND   1 CYS A    7    CYS A   16                                             
SSBOND   2 CYS A   15    CYS A   78                                             
SSBOND   3 CYS A   44    CYS A  109                                             
SSBOND   4 CYS A   48    CYS A  111                                             
CISPEP   1 GLU A   35    PRO A   36          0        -0.77                     
CRYST1   60.600   60.600   75.300  90.00  90.00 120.00 P 32 2 1      6          
ORIGX1      1.000000  0.000000  0.000000        0.00000                         
ORIGX2      0.000000  1.000000  0.000000        0.00000                         
ORIGX3      0.000000  0.000000  1.000000        0.00000                         
SCALE1      0.016502  0.009527  0.000000        0.00000                         
SCALE2      0.000000  0.019054  0.000000        0.00000                         
SCALE3      0.000000  0.000000  0.013280        0.00000                         
ATOM      1  N   ALA A   1     -19.336  32.952  79.929  1.00 26.52           N  
ATOM      2  CA  ALA A   1     -18.894  33.096  78.554  1.00 25.05           C  
ATOM      3  C   ALA A   1     -17.749  32.171  78.296  1.00 19.28           C  
ATOM      4  O   ALA A   1     -17.130  31.668  79.232  1.00 17.89           O  
ATOM      5  CB  ALA A   1     -18.409  34.520  78.301  1.00 21.66           C  
ATOM      6  N   LEU A   2     -17.441  31.945  77.020  1.00 13.74           N  
ATOM      7  CA  LEU A   2     -16.310  31.101  76.760  1.00  9.16           C  
ATOM      8  C   LEU A   2     -15.142  32.052  76.642  1.00 21.83           C  
ATOM      9  O   LEU A   2     -14.695  32.387  75.543  1.00 15.94           O  
ATOM     10  CB  LEU A   2     -16.522  30.237  75.483  1.00 14.15           C  
ATOM     11  CG  LEU A   2     -17.720  29.245  75.553  1.00 14.50           C  
ATOM     12  CD1 LEU A   2     -17.838  28.484  74.215  1.00 10.96           C  
ATOM     13  CD2 LEU A   2     -17.518  28.256  76.702  1.00 12.49           C  
ATOM     14  N   ASP A   3     -14.689  32.548  77.779  1.00 13.43           N  
ATOM     15  CA  ASP A   3     -13.657  33.567  77.753  1.00 12.19           C  
ATOM     16  C   ASP A   3     -12.449  33.142  78.563  1.00 15.85           C  
ATOM     17  O   ASP A   3     -12.353  32.006  78.954  1.00 13.47           O  
ATOM     18  CB  ASP A   3     -14.255  34.888  78.253  1.00 14.00           C  
ATOM     19  CG  ASP A   3     -14.771  34.730  79.690  1.00 24.31           C  
ATOM     20  OD1 ASP A   3     -14.626  33.731  80.370  1.00 19.72           O  
ATOM     21  OD2 ASP A   3     -15.411  35.755  80.137  1.00 26.80           O  
ATOM     22  N   ALA A   4     -11.528  34.069  78.839  1.00 12.36           N  
ATOM     23  CA  ALA A   4     -10.332  33.748  79.597  1.00 15.81           C  
ATOM     24  C   ALA A   4     -10.591  33.171  81.009  1.00 12.91           C  
ATOM     25  O   ALA A   4      -9.882  32.289  81.473  1.00 15.73           O  
ATOM     26  CB  ALA A   4      -9.397  34.970  79.663  1.00 14.91           C  
ATOM     27  N   ALA A   5     -11.565  33.744  81.697  1.00 16.11           N  
ATOM     28  CA  ALA A   5     -11.931  33.379  83.086  1.00 22.09           C  
ATOM     29  C   ALA A   5     -12.343  31.912  83.188  1.00 20.13           C  
ATOM     30  O   ALA A   5     -11.898  31.150  84.037  1.00 19.94           O  
ATOM     31  CB  ALA A   5     -12.997  34.361  83.595  1.00 15.91           C  
ATOM     32  N   TYR A   6     -13.156  31.491  82.240  1.00 15.74           N  
ATOM     33  CA  TYR A   6     -13.587  30.110  82.181  1.00 14.40           C  
ATOM     34  C   TYR A   6     -12.570  29.163  81.562  1.00 14.50           C  
ATOM     35  O   TYR A   6     -12.362  28.043  82.000  1.00 17.07           O  
ATOM     36  CB  TYR A   6     -14.952  30.056  81.408  1.00 12.70           C  
ATOM     37  CG  TYR A   6     -15.534  28.669  81.341  1.00 16.75           C  
ATOM     38  CD1 TYR A   6     -15.898  27.985  82.501  1.00 23.79           C  
ATOM     39  CD2 TYR A   6     -15.722  28.019  80.123  1.00 16.99           C  
ATOM     40  CE1 TYR A   6     -16.415  26.688  82.435  1.00 22.10           C  
ATOM     41  CE2 TYR A   6     -16.263  26.729  80.039  1.00 17.02           C  
ATOM     42  CZ  TYR A   6     -16.624  26.056  81.207  1.00 23.58           C  
ATOM     43  OH  TYR A   6     -17.094  24.753  81.162  1.00 17.23           O  
ATOM     44  N   CYS A   7     -11.908  29.606  80.493  1.00 14.16           N  
ATOM     45  CA  CYS A   7     -11.125  28.772  79.661  1.00 13.70           C  
ATOM     46  C   CYS A   7      -9.691  28.658  79.933  1.00 17.05           C  
ATOM     47  O   CYS A   7      -9.119  27.644  79.592  1.00 18.52           O  
ATOM     48  CB  CYS A   7     -11.337  29.140  78.142  1.00 11.66           C  
ATOM     49  SG  CYS A   7     -13.064  29.134  77.620  1.00 14.33           S  
ATOM     50  N   PHE A   8      -9.043  29.713  80.373  1.00 16.93           N  
ATOM     51  CA  PHE A   8      -7.605  29.574  80.519  1.00 22.14           C  
ATOM     52  C   PHE A   8      -7.377  28.842  81.838  1.00 35.03           C  
ATOM     53  O   PHE A   8      -8.226  28.895  82.770  1.00 33.95           O  
ATOM     54  CB  PHE A   8      -6.875  30.945  80.562  1.00 17.05           C  
ATOM     55  CG  PHE A   8      -6.859  31.734  79.273  1.00 26.02           C  
ATOM     56  CD1 PHE A   8      -7.577  31.295  78.162  1.00 21.35           C  
ATOM     57  CD2 PHE A   8      -6.148  32.939  79.182  1.00 22.94           C  
ATOM     58  CE1 PHE A   8      -7.572  32.035  76.981  1.00 15.28           C  
ATOM     59  CE2 PHE A   8      -6.118  33.684  77.996  1.00 21.95           C  
ATOM     60  CZ  PHE A   8      -6.845  33.223  76.896  1.00 19.15           C  
ATOM     61  N   ARG A   9      -6.261  28.180  81.924  1.00 23.92           N  
ATOM     62  CA  ARG A   9      -5.941  27.438  83.142  1.00100.00           C  
ATOM     63  C   ARG A   9      -6.945  26.344  83.578  1.00100.00           C  
ATOM     64  O   ARG A   9      -7.007  25.967  84.745  1.00100.00           O  
ATOM     65  CB  ARG A   9      -5.298  28.249  84.291  1.00 57.12           C  
ATOM     66  CG  ARG A   9      -6.132  29.450  84.718  1.00 70.82           C  
ATOM     67  CD  ARG A   9      -7.149  29.169  85.824  1.00 27.87           C  
ATOM     68  NE  ARG A   9      -8.234  30.180  85.893  1.00 79.89           N  
ATOM     69  CZ  ARG A   9      -9.029  30.308  86.948  1.00 44.22           C  
ATOM     70  NH1 ARG A   9      -8.804  29.539  88.064  1.00100.00           N  
ATOM     71  NH2 ARG A   9     -10.087  31.214  86.859  1.00 28.50           N  
ATOM     72  N   ASN A  10      -7.664  25.822  82.568  1.00 59.60           N  
ATOM     73  CA  ASN A  10      -8.595  24.668  82.589  1.00 51.97           C  
ATOM     74  C   ASN A  10      -8.224  23.892  81.286  1.00 55.12           C  
ATOM     75  O   ASN A  10      -8.042  24.512  80.233  1.00100.00           O  
ATOM     76  CB  ASN A  10     -10.117  25.071  82.609  1.00 40.45           C  
ATOM     77  CG  ASN A  10     -10.960  24.938  81.271  1.00100.00           C  
ATOM     78  OD1 ASN A  10     -10.432  24.656  80.195  1.00100.00           O  
ATOM     79  ND2 ASN A  10     -12.289  25.144  81.273  1.00 29.56           N  
ATOM     80  N   VAL A  11      -8.097  22.582  81.282  1.00100.00           N  
ATOM     81  CA  VAL A  11      -7.887  21.961  79.982  1.00100.00           C  
ATOM     82  C   VAL A  11      -9.072  21.148  79.605  1.00 37.36           C  
ATOM     83  O   VAL A  11      -9.328  20.038  80.099  1.00100.00           O  
ATOM     84  CB  VAL A  11      -6.555  21.388  79.529  1.00100.00           C  
ATOM     85  CG1 VAL A  11      -6.769  19.980  78.975  1.00100.00           C  
ATOM     86  CG2 VAL A  11      -6.069  22.283  78.389  1.00 82.87           C  
ATOM     87  N   GLN A  12      -9.879  21.786  78.790  1.00 42.77           N  
ATOM     88  CA  GLN A  12     -11.088  21.150  78.429  1.00 36.55           C  
ATOM     89  C   GLN A  12     -11.166  20.964  76.955  1.00 22.79           C  
ATOM     90  O   GLN A  12     -10.520  21.671  76.166  1.00 24.75           O  
ATOM     91  CB  GLN A  12     -12.276  21.823  79.104  1.00 30.78           C  
ATOM     92  CG  GLN A  12     -12.760  23.103  78.414  1.00 27.83           C  
ATOM     93  CD  GLN A  12     -14.174  23.191  78.875  1.00 30.44           C  
ATOM     94  OE1 GLN A  12     -14.526  24.052  79.707  1.00 45.50           O  
ATOM     95  NE2 GLN A  12     -14.907  22.151  78.497  1.00 21.29           N  
ATOM     96  N   ASP A  13     -11.924  19.959  76.600  1.00 19.34           N  
ATOM     97  CA  ASP A  13     -12.069  19.512  75.222  1.00 26.00           C  
ATOM     98  C   ASP A  13     -13.111  20.269  74.428  1.00 13.57           C  
ATOM     99  O   ASP A  13     -13.083  20.287  73.210  1.00 19.84           O  
ATOM    100  CB  ASP A  13     -12.347  17.982  75.187  1.00 43.17           C  
ATOM    101  CG  ASP A  13     -11.081  17.177  75.390  1.00100.00           C  
ATOM    102  OD1 ASP A  13      -9.962  17.665  75.354  1.00 64.02           O  
ATOM    103  OD2 ASP A  13     -11.310  15.905  75.666  1.00100.00           O  
ATOM    104  N   ASN A  14     -14.031  20.866  75.114  1.00 13.78           N  
ATOM    105  CA  ASN A  14     -15.062  21.559  74.424  1.00 11.48           C  
ATOM    106  C   ASN A  14     -14.550  22.914  73.983  1.00 16.57           C  
ATOM    107  O   ASN A  14     -13.556  23.454  74.497  1.00 13.79           O  
ATOM    108  CB  ASN A  14     -16.245  21.778  75.357  1.00 11.86           C  
ATOM    109  CG  ASN A  14     -17.013  20.502  75.646  1.00 24.90           C  
ATOM    110  OD1 ASN A  14     -16.931  19.559  74.899  1.00 18.04           O  
ATOM    111  ND2 ASN A  14     -17.786  20.484  76.700  1.00 32.30           N  
ATOM    112  N   CYS A  15     -15.284  23.470  73.064  1.00 11.92           N  
ATOM    113  CA  CYS A  15     -15.019  24.781  72.518  1.00 13.20           C  
ATOM    114  C   CYS A  15     -14.700  25.786  73.644  1.00 12.87           C  
ATOM    115  O   CYS A  15     -15.503  26.002  74.570  1.00 10.48           O  
ATOM    116  CB  CYS A  15     -16.288  25.270  71.752  1.00  9.11           C  
ATOM    117  SG  CYS A  15     -16.156  26.946  71.084  1.00 11.94           S  
ATOM    118  N   CYS A  16     -13.569  26.457  73.507  1.00  9.45           N  
ATOM    119  CA  CYS A  16     -13.144  27.419  74.507  1.00 14.20           C  
ATOM    120  C   CYS A  16     -12.059  28.318  73.883  1.00 13.81           C  
ATOM    121  O   CYS A  16     -11.420  27.967  72.911  1.00 11.76           O  
ATOM    122  CB  CYS A  16     -12.571  26.678  75.780  1.00 14.49           C  
ATOM    123  SG  CYS A  16     -13.374  27.109  77.365  1.00 14.86           S  
ATOM    124  N   LEU A  17     -11.855  29.476  74.502  1.00 11.03           N  
ATOM    125  CA  LEU A  17     -10.819  30.399  74.133  1.00 10.70           C  
ATOM    126  C   LEU A  17      -9.463  29.760  74.493  1.00 13.48           C  
ATOM    127  O   LEU A  17      -9.265  29.186  75.557  1.00 15.05           O  
ATOM    128  CB  LEU A  17     -11.027  31.779  74.884  1.00 11.53           C  
ATOM    129  CG  LEU A  17      -9.985  32.852  74.489  1.00 10.18           C  
ATOM    130  CD1 LEU A  17     -10.300  33.350  73.054  1.00 10.97           C  
ATOM    131  CD2 LEU A  17     -10.043  33.988  75.505  1.00 11.53           C  
ATOM    132  N   ARG A  18      -8.508  29.858  73.591  1.00 11.19           N  
ATOM    133  CA  ARG A  18      -7.175  29.346  73.797  1.00  8.90           C  
ATOM    134  C   ARG A  18      -6.205  30.519  73.645  1.00 16.44           C  
ATOM    135  O   ARG A  18      -6.318  31.369  72.760  1.00 10.79           O  
ATOM    136  CB  ARG A  18      -6.836  28.325  72.754  1.00 11.30           C  
ATOM    137  CG  ARG A  18      -7.971  27.333  72.546  1.00 16.47           C  
ATOM    138  CD  ARG A  18      -8.051  26.258  73.630  1.00 20.29           C  
ATOM    139  NE  ARG A  18      -9.276  25.407  73.526  1.00 24.73           N  
ATOM    140  CZ  ARG A  18      -9.685  24.443  74.367  1.00 33.53           C  
ATOM    141  NH1 ARG A  18      -8.944  24.155  75.437  1.00 35.54           N  
ATOM    142  NH2 ARG A  18     -10.826  23.760  74.167  1.00 19.55           N  
ATOM    143  N   PRO A  19      -5.221  30.595  74.541  1.00 15.47           N  
ATOM    144  CA  PRO A  19      -4.299  31.699  74.492  1.00 18.19           C  
ATOM    145  C   PRO A  19      -3.277  31.587  73.364  1.00 15.19           C  
ATOM    146  O   PRO A  19      -2.741  30.518  73.093  1.00 15.07           O  
ATOM    147  CB  PRO A  19      -3.552  31.651  75.833  1.00 20.28           C  
ATOM    148  CG  PRO A  19      -3.719  30.232  76.347  1.00 22.09           C  
ATOM    149  CD  PRO A  19      -4.954  29.666  75.686  1.00 15.18           C  
ATOM    150  N   LEU A  20      -2.952  32.711  72.755  1.00  9.75           N  
ATOM    151  CA  LEU A  20      -1.941  32.705  71.724  1.00 11.39           C  
ATOM    152  C   LEU A  20      -1.402  34.115  71.561  1.00  9.98           C  
ATOM    153  O   LEU A  20      -2.126  35.065  71.201  1.00 14.32           O  
ATOM    154  CB  LEU A  20      -2.449  32.195  70.367  1.00 11.31           C  
ATOM    155  CG  LEU A  20      -1.435  32.232  69.228  1.00 14.72           C  
ATOM    156  CD1 LEU A  20      -0.411  31.158  69.457  1.00 16.68           C  
ATOM    157  CD2 LEU A  20      -2.148  31.906  67.940  1.00 17.81           C  
ATOM    158  N   TYR A  21      -0.110  34.218  71.844  1.00 10.62           N  
ATOM    159  CA  TYR A  21       0.570  35.483  71.679  1.00 14.00           C  
ATOM    160  C   TYR A  21       1.367  35.352  70.383  1.00 15.97           C  
ATOM    161  O   TYR A  21       2.094  34.370  70.236  1.00 16.61           O  
ATOM    162  CB  TYR A  21       1.509  35.788  72.881  1.00 20.26           C  
ATOM    163  CG  TYR A  21       2.252  37.117  72.761  1.00 14.69           C  
ATOM    164  CD1 TYR A  21       1.643  38.279  73.237  1.00 14.51           C  
ATOM    165  CD2 TYR A  21       3.511  37.188  72.148  1.00 20.78           C  
ATOM    166  CE1 TYR A  21       2.281  39.513  73.102  1.00 15.86           C  
ATOM    167  CE2 TYR A  21       4.186  38.406  72.032  1.00 19.16           C  
ATOM    168  CZ  TYR A  21       3.553  39.555  72.519  1.00 20.63           C  
ATOM    169  OH  TYR A  21       4.191  40.760  72.415  1.00 23.32           O  
ATOM    170  N   ILE A  22       1.205  36.300  69.451  1.00 16.87           N  
ATOM    171  CA  ILE A  22       1.938  36.260  68.197  1.00 12.52           C  
ATOM    172  C   ILE A  22       2.954  37.382  68.216  1.00 14.19           C  
ATOM    173  O   ILE A  22       2.610  38.505  68.527  1.00 17.51           O  
ATOM    174  CB  ILE A  22       0.977  36.450  67.027  1.00 14.06           C  
ATOM    175  CG1 ILE A  22       0.088  35.227  66.962  1.00 18.40           C  
ATOM    176  CG2 ILE A  22       1.710  36.610  65.702  1.00 16.16           C  
ATOM    177  CD1 ILE A  22      -0.994  35.357  65.905  1.00 20.22           C  
ATOM    178  N   ASP A  23       4.200  37.014  67.935  1.00 17.37           N  
ATOM    179  CA  ASP A  23       5.343  37.928  67.786  1.00 13.90           C  
ATOM    180  C   ASP A  23       5.407  38.170  66.273  1.00 19.70           C  
ATOM    181  O   ASP A  23       5.548  37.213  65.509  1.00 19.13           O  
ATOM    182  CB  ASP A  23       6.636  37.213  68.206  1.00 19.78           C  
ATOM    183  CG  ASP A  23       7.758  38.215  68.260  1.00 27.30           C  
ATOM    184  OD1 ASP A  23       8.192  38.576  67.078  1.00 24.56           O  
ATOM    185  OD2 ASP A  23       8.063  38.790  69.280  1.00 49.94           O  
ATOM    186  N   PHE A  24       5.194  39.385  65.796  1.00 16.75           N  
ATOM    187  CA  PHE A  24       5.124  39.601  64.367  1.00 21.77           C  
ATOM    188  C   PHE A  24       6.325  39.081  63.583  1.00 34.51           C  
ATOM    189  O   PHE A  24       6.203  38.317  62.632  1.00 26.85           O  
ATOM    190  CB  PHE A  24       4.812  41.053  63.978  1.00 25.38           C  
ATOM    191  CG  PHE A  24       3.458  41.557  64.371  1.00 22.41           C  
ATOM    192  CD1 PHE A  24       2.297  41.030  63.798  1.00 24.79           C  
ATOM    193  CD2 PHE A  24       3.345  42.588  65.306  1.00 15.92           C  
ATOM    194  CE1 PHE A  24       1.038  41.536  64.133  1.00 26.62           C  
ATOM    195  CE2 PHE A  24       2.097  43.094  65.666  1.00 21.90           C  
ATOM    196  CZ  PHE A  24       0.945  42.558  65.079  1.00 26.03           C  
ATOM    197  N   LYS A  25       7.507  39.477  63.978  1.00 22.72           N  
ATOM    198  CA  LYS A  25       8.700  39.061  63.236  1.00 40.49           C  
ATOM    199  C   LYS A  25       9.047  37.576  63.351  1.00 34.02           C  
ATOM    200  O   LYS A  25       9.333  36.901  62.361  1.00 33.94           O  
ATOM    201  CB  LYS A  25       9.898  39.963  63.524  1.00 29.43           C  
ATOM    202  CG  LYS A  25      11.194  39.194  63.730  1.00 99.96           C  
ATOM    203  CD  LYS A  25      12.435  40.014  63.425  1.00100.00           C  
ATOM    204  CE  LYS A  25      12.555  41.252  64.310  1.00100.00           C  
ATOM    205  NZ  LYS A  25      13.822  41.319  65.078  1.00100.00           N  
ATOM    206  N   ARG A  26       9.034  37.073  64.585  1.00 24.34           N  
ATOM    207  CA  ARG A  26       9.367  35.704  64.873  1.00 25.53           C  
ATOM    208  C   ARG A  26       8.384  34.695  64.304  1.00 42.16           C  
ATOM    209  O   ARG A  26       8.793  33.670  63.822  1.00 29.03           O  
ATOM    210  CB  ARG A  26       9.543  35.501  66.387  1.00 29.10           C  
ATOM    211  CG  ARG A  26       9.308  34.061  66.883  1.00 43.74           C  
ATOM    212  CD  ARG A  26       8.941  33.908  68.378  1.00 71.91           C  
ATOM    213  NE  ARG A  26       7.501  33.676  68.649  1.00 53.18           N  
ATOM    214  CZ  ARG A  26       6.839  34.066  69.753  1.00100.00           C  
ATOM    215  NH1 ARG A  26       7.462  34.690  70.748  1.00 61.87           N  
ATOM    216  NH2 ARG A  26       5.524  33.824  69.879  1.00 47.68           N  
ATOM    217  N   ASP A  27       7.089  34.980  64.358  1.00 27.14           N  
ATOM    218  CA  ASP A  27       6.099  34.020  63.963  1.00 16.50           C  
ATOM    219  C   ASP A  27       5.593  34.187  62.543  1.00 22.00           C  
ATOM    220  O   ASP A  27       5.134  33.225  61.932  1.00 27.22           O  
ATOM    221  CB  ASP A  27       4.919  34.137  64.962  1.00 20.74           C  
ATOM    222  CG  ASP A  27       5.309  33.645  66.314  1.00 22.94           C  
ATOM    223  OD1 ASP A  27       6.027  32.717  66.458  1.00 35.20           O  
ATOM    224  OD2 ASP A  27       4.759  34.266  67.319  1.00 21.09           O  
ATOM    225  N   LEU A  28       5.516  35.411  62.074  1.00 21.38           N  
ATOM    226  CA  LEU A  28       4.930  35.628  60.781  1.00 17.11           C  
ATOM    227  C   LEU A  28       5.957  36.105  59.774  1.00 31.08           C  
ATOM    228  O   LEU A  28       5.687  36.150  58.582  1.00 30.56           O  
ATOM    229  CB  LEU A  28       3.837  36.702  60.858  1.00 25.96           C  
ATOM    230  CG  LEU A  28       2.681  36.396  61.823  1.00 23.96           C  
ATOM    231  CD1 LEU A  28       1.612  37.486  61.689  1.00 18.54           C  
ATOM    232  CD2 LEU A  28       2.085  35.042  61.485  1.00 28.39           C  
ATOM    233  N   GLY A  29       7.117  36.516  60.268  1.00 32.95           N  
ATOM    234  CA  GLY A  29       8.162  37.085  59.435  1.00 34.23           C  
ATOM    235  C   GLY A  29       7.861  38.540  59.017  1.00 39.84           C  
ATOM    236  O   GLY A  29       8.495  39.041  58.119  1.00 55.24           O  
ATOM    237  N   TRP A  30       6.873  39.203  59.628  1.00 31.31           N  
ATOM    238  CA  TRP A  30       6.541  40.608  59.380  1.00 26.32           C  
ATOM    239  C   TRP A  30       7.495  41.540  60.134  1.00 41.93           C  
ATOM    240  O   TRP A  30       7.262  41.916  61.283  1.00 47.40           O  
ATOM    241  CB  TRP A  30       5.118  40.973  59.808  1.00 30.91           C  
ATOM    242  CG  TRP A  30       4.143  40.231  59.008  1.00 47.00           C  
ATOM    243  CD1 TRP A  30       4.400  39.350  57.981  1.00 35.44           C  
ATOM    244  CD2 TRP A  30       2.751  40.300  59.173  1.00 36.40           C  
ATOM    245  NE1 TRP A  30       3.225  38.874  57.456  1.00 30.83           N  
ATOM    246  CE2 TRP A  30       2.180  39.441  58.181  1.00 42.30           C  
ATOM    247  CE3 TRP A  30       1.933  40.988  60.076  1.00 32.27           C  
ATOM    248  CZ2 TRP A  30       0.788  39.275  58.096  1.00 45.47           C  
ATOM    249  CZ3 TRP A  30       0.563  40.847  59.957  1.00 29.18           C  
ATOM    250  CH2 TRP A  30       0.001  40.004  58.981  1.00 33.84           C  
ATOM    251  N   LYS A  31       8.536  41.957  59.435  1.00 42.51           N  
ATOM    252  CA  LYS A  31       9.574  42.830  59.967  1.00 52.62           C  
ATOM    253  C   LYS A  31       9.244  44.330  59.903  1.00 26.42           C  
ATOM    254  O   LYS A  31       9.941  45.155  60.488  1.00 68.99           O  
ATOM    255  CB  LYS A  31      10.876  42.557  59.229  1.00 43.07           C  
ATOM    256  CG  LYS A  31      11.551  41.292  59.732  1.00100.00           C  
ATOM    257  CD  LYS A  31      13.076  41.375  59.747  1.00100.00           C  
ATOM    258  CE  LYS A  31      13.724  40.741  58.510  1.00100.00           C  
ATOM    259  NZ  LYS A  31      15.072  40.168  58.738  1.00100.00           N  
ATOM    260  N   TRP A  32       8.157  44.657  59.172  1.00 29.34           N  
ATOM    261  CA  TRP A  32       7.725  46.002  58.911  1.00 39.44           C  
ATOM    262  C   TRP A  32       6.809  46.660  59.930  1.00 52.76           C  
ATOM    263  O   TRP A  32       6.525  47.848  59.781  1.00 37.34           O  
ATOM    264  CB  TRP A  32       7.094  46.035  57.523  1.00 43.98           C  
ATOM    265  CG  TRP A  32       6.097  44.959  57.401  1.00 42.87           C  
ATOM    266  CD1 TRP A  32       6.334  43.649  57.223  1.00 63.18           C  
ATOM    267  CD2 TRP A  32       4.695  45.116  57.580  1.00 39.80           C  
ATOM    268  NE1 TRP A  32       5.147  42.955  57.179  1.00 99.53           N  
ATOM    269  CE2 TRP A  32       4.129  43.842  57.419  1.00 35.48           C  
ATOM    270  CE3 TRP A  32       3.870  46.214  57.848  1.00 30.48           C  
ATOM    271  CZ2 TRP A  32       2.760  43.679  57.499  1.00 36.10           C  
ATOM    272  CZ3 TRP A  32       2.508  46.063  57.905  1.00 35.47           C  
ATOM    273  CH2 TRP A  32       1.970  44.800  57.718  1.00 40.41           C  
ATOM    274  N   ILE A  33       6.338  45.918  60.941  1.00 33.70           N  
ATOM    275  CA  ILE A  33       5.509  46.516  61.979  1.00 22.55           C  
ATOM    276  C   ILE A  33       6.420  47.014  63.075  1.00 34.84           C  
ATOM    277  O   ILE A  33       7.226  46.263  63.634  1.00 32.15           O  
ATOM    278  CB  ILE A  33       4.433  45.569  62.544  1.00 30.46           C  
ATOM    279  CG1 ILE A  33       3.292  45.419  61.538  1.00 27.18           C  
ATOM    280  CG2 ILE A  33       3.855  46.200  63.812  1.00 22.74           C  
ATOM    281  CD1 ILE A  33       2.765  43.998  61.431  1.00 38.14           C  
ATOM    282  N   HIS A  34       6.313  48.303  63.387  1.00 34.27           N  
ATOM    283  CA  HIS A  34       7.201  48.872  64.388  1.00 28.09           C  
ATOM    284  C   HIS A  34       6.771  48.708  65.862  1.00 32.18           C  
ATOM    285  O   HIS A  34       7.564  48.417  66.768  1.00 31.79           O  
ATOM    286  CB  HIS A  34       7.446  50.349  64.030  1.00 34.74           C  
ATOM    287  CG  HIS A  34       8.507  50.911  64.887  1.00100.00           C  
ATOM    288  ND1 HIS A  34       9.836  50.619  64.652  1.00 82.71           N  
ATOM    289  CD2 HIS A  34       8.410  51.690  65.994  1.00100.00           C  
ATOM    290  CE1 HIS A  34      10.516  51.236  65.597  1.00100.00           C  
ATOM    291  NE2 HIS A  34       9.690  51.885  66.418  1.00 43.35           N  
ATOM    292  N   GLU A  35       5.505  48.943  66.112  1.00 22.48           N  
ATOM    293  CA  GLU A  35       4.958  48.846  67.437  1.00 16.20           C  
ATOM    294  C   GLU A  35       3.524  48.384  67.178  1.00 24.52           C  
ATOM    295  O   GLU A  35       2.906  48.870  66.230  1.00 22.01           O  
ATOM    296  CB  GLU A  35       4.994  50.271  68.020  1.00 20.52           C  
ATOM    297  CG  GLU A  35       4.435  50.399  69.453  1.00 31.87           C  
ATOM    298  CD  GLU A  35       5.240  49.654  70.457  1.00 30.73           C  
ATOM    299  OE1 GLU A  35       6.498  49.902  70.340  1.00 32.19           O  
ATOM    300  OE2 GLU A  35       4.757  48.922  71.301  1.00 33.81           O  
ATOM    301  N   PRO A  36       2.976  47.411  67.933  1.00 22.68           N  
ATOM    302  CA  PRO A  36       3.667  46.725  69.007  1.00 17.33           C  
ATOM    303  C   PRO A  36       4.525  45.635  68.405  1.00 18.12           C  
ATOM    304  O   PRO A  36       4.469  45.341  67.207  1.00 21.78           O  
ATOM    305  CB  PRO A  36       2.520  46.088  69.817  1.00 21.46           C  
ATOM    306  CG  PRO A  36       1.295  45.998  68.902  1.00 15.42           C  
ATOM    307  CD  PRO A  36       1.531  46.996  67.799  1.00 17.85           C  
ATOM    308  N   LYS A  37       5.305  44.975  69.213  1.00 12.99           N  
ATOM    309  CA  LYS A  37       6.112  43.903  68.666  1.00 17.46           C  
ATOM    310  C   LYS A  37       5.347  42.573  68.504  1.00 21.70           C  
ATOM    311  O   LYS A  37       5.752  41.671  67.773  1.00 16.84           O  
ATOM    312  CB  LYS A  37       7.343  43.607  69.526  1.00 29.51           C  
ATOM    313  CG  LYS A  37       8.438  44.677  69.439  1.00 91.47           C  
ATOM    314  CD  LYS A  37       8.360  45.592  68.204  1.00100.00           C  
ATOM    315  CE  LYS A  37       9.336  46.784  68.208  1.00100.00           C  
ATOM    316  NZ  LYS A  37       9.014  47.885  69.163  1.00 64.80           N  
ATOM    317  N   GLY A  38       4.257  42.442  69.228  1.00 19.96           N  
ATOM    318  CA  GLY A  38       3.446  41.228  69.232  1.00 13.25           C  
ATOM    319  C   GLY A  38       2.130  41.580  69.914  1.00 16.24           C  
ATOM    320  O   GLY A  38       1.902  42.719  70.366  1.00 14.41           O  
ATOM    321  N   TYR A  39       1.221  40.617  69.980  1.00 14.64           N  
ATOM    322  CA  TYR A  39      -0.065  40.908  70.599  1.00 12.11           C  
ATOM    323  C   TYR A  39      -0.743  39.547  70.937  1.00 11.54           C  
ATOM    324  O   TYR A  39      -0.363  38.490  70.375  1.00 11.35           O  
ATOM    325  CB  TYR A  39      -1.011  41.848  69.741  1.00 10.80           C  
ATOM    326  CG  TYR A  39      -1.557  41.093  68.515  1.00 14.01           C  
ATOM    327  CD1 TYR A  39      -0.652  40.619  67.567  1.00 18.93           C  
ATOM    328  CD2 TYR A  39      -2.919  40.789  68.353  1.00 16.47           C  
ATOM    329  CE1 TYR A  39      -1.081  39.918  66.440  1.00 22.93           C  
ATOM    330  CE2 TYR A  39      -3.383  40.100  67.220  1.00 16.24           C  
ATOM    331  CZ  TYR A  39      -2.444  39.643  66.290  1.00 24.23           C  
ATOM    332  OH  TYR A  39      -2.855  38.912  65.202  1.00 36.12           O  
ATOM    333  N   ASN A  40      -1.771  39.620  71.783  1.00 10.72           N  
ATOM    334  CA  ASN A  40      -2.544  38.435  72.152  1.00 15.00           C  
ATOM    335  C   ASN A  40      -3.659  38.190  71.161  1.00 16.85           C  
ATOM    336  O   ASN A  40      -4.781  38.613  71.399  1.00 22.27           O  
ATOM    337  CB  ASN A  40      -3.166  38.598  73.525  1.00 12.47           C  
ATOM    338  CG  ASN A  40      -2.098  38.644  74.585  1.00 11.65           C  
ATOM    339  OD1 ASN A  40      -1.435  37.643  74.861  1.00 16.70           O  
ATOM    340  ND2 ASN A  40      -1.792  39.870  75.030  1.00 23.53           N  
ATOM    341  N   ALA A  41      -3.350  37.476  70.077  1.00 13.85           N  
ATOM    342  CA  ALA A  41      -4.323  37.167  69.071  1.00 11.50           C  
ATOM    343  C   ALA A  41      -5.397  36.197  69.662  1.00  9.81           C  
ATOM    344  O   ALA A  41      -6.608  36.422  69.486  1.00 12.12           O  
ATOM    345  CB  ALA A  41      -3.613  36.500  67.878  1.00 13.03           C  
ATOM    346  N   ASN A  42      -4.924  35.152  70.355  1.00  9.45           N  
ATOM    347  CA  ASN A  42      -5.744  34.054  70.913  1.00 12.06           C  
ATOM    348  C   ASN A  42      -6.476  33.301  69.768  1.00 13.84           C  
ATOM    349  O   ASN A  42      -6.346  33.655  68.591  1.00 11.98           O  
ATOM    350  CB  ASN A  42      -6.775  34.480  71.976  1.00 10.16           C  
ATOM    351  CG  ASN A  42      -6.130  35.187  73.138  1.00  9.74           C  
ATOM    352  OD1 ASN A  42      -5.054  34.817  73.521  1.00 12.51           O  
ATOM    353  ND2 ASN A  42      -6.813  36.197  73.659  1.00 10.69           N  
ATOM    354  N   PHE A  43      -7.222  32.255  70.093  1.00 12.44           N  
ATOM    355  CA  PHE A  43      -7.988  31.513  69.072  1.00 10.76           C  
ATOM    356  C   PHE A  43      -9.043  30.675  69.760  1.00 14.00           C  
ATOM    357  O   PHE A  43      -8.985  30.440  70.970  1.00 14.02           O  
ATOM    358  CB  PHE A  43      -7.125  30.637  68.094  1.00  5.89           C  
ATOM    359  CG  PHE A  43      -6.389  29.490  68.720  1.00 10.52           C  
ATOM    360  CD1 PHE A  43      -5.180  29.694  69.408  1.00 15.61           C  
ATOM    361  CD2 PHE A  43      -6.894  28.183  68.628  1.00 10.84           C  
ATOM    362  CE1 PHE A  43      -4.464  28.628  69.955  1.00 14.66           C  
ATOM    363  CE2 PHE A  43      -6.190  27.094  69.160  1.00 14.97           C  
ATOM    364  CZ  PHE A  43      -4.993  27.335  69.845  1.00 15.69           C  
ATOM    365  N   CYS A  44      -9.989  30.201  68.977  1.00 11.65           N  
ATOM    366  CA  CYS A  44     -11.067  29.357  69.499  1.00  8.83           C  
ATOM    367  C   CYS A  44     -10.920  27.953  68.961  1.00 12.91           C  
ATOM    368  O   CYS A  44     -10.624  27.738  67.794  1.00 12.45           O  
ATOM    369  CB  CYS A  44     -12.419  29.915  69.022  1.00 10.35           C  
ATOM    370  SG  CYS A  44     -12.773  31.518  69.726  1.00 12.37           S  
ATOM    371  N   ALA A  45     -11.040  26.989  69.826  1.00 10.28           N  
ATOM    372  CA  ALA A  45     -10.928  25.594  69.430  1.00 10.81           C  
ATOM    373  C   ALA A  45     -11.613  24.697  70.451  1.00 11.48           C  
ATOM    374  O   ALA A  45     -11.672  25.018  71.652  1.00 12.06           O  
ATOM    375  CB  ALA A  45      -9.495  25.155  69.211  1.00 10.90           C  
ATOM    376  N   GLY A  46     -12.140  23.572  69.961  1.00 11.15           N  
ATOM    377  CA  GLY A  46     -12.781  22.584  70.825  1.00 12.77           C  
ATOM    378  C   GLY A  46     -14.107  22.083  70.268  1.00 16.83           C  
ATOM    379  O   GLY A  46     -14.675  22.634  69.321  1.00 14.67           O  
ATOM    380  N   ALA A  47     -14.613  21.032  70.918  1.00 13.53           N  
ATOM    381  CA  ALA A  47     -15.852  20.359  70.510  1.00 14.91           C  
ATOM    382  C   ALA A  47     -17.070  21.174  70.732  1.00 12.92           C  
ATOM    383  O   ALA A  47     -17.142  21.995  71.645  1.00 14.85           O  
ATOM    384  CB  ALA A  47     -15.986  19.009  71.219  1.00 13.15           C  
ATOM    385  N   CYS A  48     -18.062  20.902  69.903  1.00  7.35           N  
ATOM    386  CA  CYS A  48     -19.336  21.589  70.010  1.00  4.13           C  
ATOM    387  C   CYS A  48     -20.489  20.621  70.244  1.00 19.47           C  
ATOM    388  O   CYS A  48     -21.225  20.309  69.324  1.00 14.40           O  
ATOM    389  CB  CYS A  48     -19.624  22.423  68.743  1.00 10.67           C  
ATOM    390  SG  CYS A  48     -18.584  23.924  68.684  1.00 12.28           S  
ATOM    391  N   PRO A  49     -20.681  20.169  71.486  1.00 15.69           N  
ATOM    392  CA  PRO A  49     -21.777  19.244  71.801  1.00 16.87           C  
ATOM    393  C   PRO A  49     -23.106  19.959  71.776  1.00 16.13           C  
ATOM    394  O   PRO A  49     -23.167  21.195  71.719  1.00 13.45           O  
ATOM    395  CB  PRO A  49     -21.524  18.754  73.244  1.00 20.37           C  
ATOM    396  CG  PRO A  49     -20.376  19.604  73.806  1.00 16.86           C  
ATOM    397  CD  PRO A  49     -19.690  20.266  72.605  1.00 12.75           C  
ATOM    398  N   TYR A  50     -24.192  19.198  71.898  1.00 10.82           N  
ATOM    399  CA  TYR A  50     -25.505  19.777  71.830  1.00  9.04           C  
ATOM    400  C   TYR A  50     -25.740  20.900  72.810  1.00 13.56           C  
ATOM    401  O   TYR A  50     -25.600  20.762  74.024  1.00 15.62           O  
ATOM    402  CB  TYR A  50     -26.505  18.597  72.000  1.00 15.26           C  
ATOM    403  CG  TYR A  50     -27.912  19.033  71.916  1.00 17.44           C  
ATOM    404  CD1 TYR A  50     -28.348  19.686  70.765  1.00 15.71           C  
ATOM    405  CD2 TYR A  50     -28.795  18.835  72.982  1.00 28.36           C  
ATOM    406  CE1 TYR A  50     -29.657  20.139  70.640  1.00 19.67           C  
ATOM    407  CE2 TYR A  50     -30.107  19.288  72.885  1.00 21.39           C  
ATOM    408  CZ  TYR A  50     -30.536  19.876  71.692  1.00 36.24           C  
ATOM    409  OH  TYR A  50     -31.807  20.322  71.596  1.00 38.92           O  
ATOM    410  N   LEU A  51     -26.097  22.057  72.270  1.00 11.00           N  
ATOM    411  CA  LEU A  51     -26.370  23.279  73.028  1.00 11.58           C  
ATOM    412  C   LEU A  51     -25.174  23.948  73.715  1.00 10.80           C  
ATOM    413  O   LEU A  51     -25.384  24.786  74.558  1.00 17.83           O  
ATOM    414  CB  LEU A  51     -27.577  23.210  74.014  1.00 16.00           C  
ATOM    415  CG  LEU A  51     -28.883  22.761  73.351  1.00 30.00           C  
ATOM    416  CD1 LEU A  51     -29.964  22.662  74.417  1.00 27.02           C  
ATOM    417  CD2 LEU A  51     -29.381  23.724  72.267  1.00 19.24           C  
ATOM    418  N   TRP A  52     -23.940  23.542  73.428  1.00 13.95           N  
ATOM    419  CA  TRP A  52     -22.772  24.191  74.021  1.00 15.62           C  
ATOM    420  C   TRP A  52     -22.534  25.528  73.271  1.00 21.00           C  
ATOM    421  O   TRP A  52     -22.110  25.510  72.094  1.00 12.86           O  
ATOM    422  CB  TRP A  52     -21.561  23.262  73.853  1.00 10.68           C  
ATOM    423  CG  TRP A  52     -20.338  23.800  74.522  1.00 13.65           C  
ATOM    424  CD1 TRP A  52     -19.318  24.533  73.961  1.00 13.66           C  
ATOM    425  CD2 TRP A  52     -20.018  23.621  75.909  1.00 18.50           C  
ATOM    426  NE1 TRP A  52     -18.359  24.823  74.910  1.00 14.23           N  
ATOM    427  CE2 TRP A  52     -18.770  24.273  76.133  1.00 15.86           C  
ATOM    428  CE3 TRP A  52     -20.683  22.975  76.984  1.00 14.90           C  
ATOM    429  CZ2 TRP A  52     -18.163  24.248  77.416  1.00 18.35           C  
ATOM    430  CZ3 TRP A  52     -20.079  22.973  78.248  1.00 15.50           C  
ATOM    431  CH2 TRP A  52     -18.824  23.571  78.452  1.00 17.98           C  
ATOM    432  N   SER A  53     -22.937  26.666  73.885  1.00 12.61           N  
ATOM    433  CA  SER A  53     -22.782  28.018  73.298  1.00 17.34           C  
ATOM    434  C   SER A  53     -23.184  28.127  71.806  1.00 19.55           C  
ATOM    435  O   SER A  53     -22.428  28.709  70.995  1.00 15.51           O  
ATOM    436  CB  SER A  53     -21.365  28.610  73.486  1.00 23.00           C  
ATOM    437  OG  SER A  53     -20.969  28.554  74.859  1.00 28.46           O  
ATOM    438  N   SER A  54     -24.355  27.594  71.495  1.00 16.97           N  
ATOM    439  CA  SER A  54     -24.932  27.528  70.161  1.00 15.62           C  
ATOM    440  C   SER A  54     -25.208  28.913  69.616  1.00 19.22           C  
ATOM    441  O   SER A  54     -25.798  29.714  70.257  1.00 22.21           O  
ATOM    442  CB  SER A  54     -26.148  26.609  70.143  1.00 20.31           C  
ATOM    443  OG  SER A  54     -25.722  25.254  70.326  1.00 21.10           O  
ATOM    444  N   ASP A  55     -24.662  29.228  68.447  1.00 14.86           N  
ATOM    445  CA  ASP A  55     -24.845  30.531  67.839  1.00 15.09           C  
ATOM    446  C   ASP A  55     -26.278  30.669  67.272  1.00 23.05           C  
ATOM    447  O   ASP A  55     -27.037  31.486  67.723  1.00 20.09           O  
ATOM    448  CB  ASP A  55     -23.804  30.679  66.695  1.00 12.09           C  
ATOM    449  CG  ASP A  55     -23.750  32.054  66.109  1.00 22.16           C  
ATOM    450  OD1 ASP A  55     -24.237  33.030  66.633  1.00 24.17           O  
ATOM    451  OD2 ASP A  55     -23.113  32.099  64.982  1.00 22.78           O  
ATOM    452  N   THR A  56     -26.671  29.853  66.293  1.00 15.11           N  
ATOM    453  CA  THR A  56     -27.974  30.001  65.643  1.00 15.50           C  
ATOM    454  C   THR A  56     -28.817  28.734  65.789  1.00 16.58           C  
ATOM    455  O   THR A  56     -28.340  27.717  66.288  1.00 14.85           O  
ATOM    456  CB  THR A  56     -27.684  30.168  64.119  1.00 14.45           C  
ATOM    457  OG1 THR A  56     -26.994  29.031  63.637  1.00 13.94           O  
ATOM    458  CG2 THR A  56     -26.877  31.426  63.812  1.00 14.67           C  
ATOM    459  N   GLN A  57     -30.056  28.729  65.263  1.00 14.93           N  
ATOM    460  CA  GLN A  57     -30.854  27.492  65.263  1.00 14.01           C  
ATOM    461  C   GLN A  57     -30.154  26.386  64.493  1.00  9.40           C  
ATOM    462  O   GLN A  57     -30.180  25.231  64.892  1.00 12.28           O  
ATOM    463  CB  GLN A  57     -32.252  27.729  64.641  1.00 19.02           C  
ATOM    464  CG  GLN A  57     -33.103  28.708  65.472  1.00 28.04           C  
ATOM    465  CD  GLN A  57     -33.538  28.093  66.814  1.00 29.05           C  
ATOM    466  OE1 GLN A  57     -33.805  28.852  67.751  1.00 91.29           O  
ATOM    467  NE2 GLN A  57     -33.594  26.726  66.894  1.00 27.34           N  
ATOM    468  N   HIS A  58     -29.467  26.774  63.382  1.00 12.70           N  
ATOM    469  CA  HIS A  58     -28.692  25.818  62.605  1.00 15.48           C  
ATOM    470  C   HIS A  58     -27.616  25.155  63.483  1.00  8.78           C  
ATOM    471  O   HIS A  58     -27.445  23.944  63.411  1.00 10.64           O  
ATOM    472  CB  HIS A  58     -28.025  26.496  61.380  1.00 14.02           C  
ATOM    473  CG  HIS A  58     -27.346  25.506  60.478  1.00 16.15           C  
ATOM    474  ND1 HIS A  58     -26.039  25.094  60.676  1.00 10.97           N  
ATOM    475  CD2 HIS A  58     -27.812  24.861  59.352  1.00 14.16           C  
ATOM    476  CE1 HIS A  58     -25.742  24.227  59.707  1.00 12.31           C  
ATOM    477  NE2 HIS A  58     -26.772  24.082  58.885  1.00 11.56           N  
ATOM    478  N   SER A  59     -26.884  25.945  64.313  1.00 10.37           N  
ATOM    479  CA  SER A  59     -25.860  25.358  65.241  1.00 14.11           C  
ATOM    480  C   SER A  59     -26.532  24.389  66.221  1.00 10.01           C  
ATOM    481  O   SER A  59     -25.957  23.358  66.554  1.00 11.96           O  
ATOM    482  CB  SER A  59     -25.114  26.410  66.067  1.00 12.86           C  
ATOM    483  OG  SER A  59     -25.024  27.609  65.360  1.00 18.48           O  
ATOM    484  N   ARG A  60     -27.720  24.764  66.727  1.00 11.44           N  
ATOM    485  CA  ARG A  60     -28.454  23.860  67.664  1.00 16.63           C  
ATOM    486  C   ARG A  60     -28.819  22.535  67.016  1.00 13.68           C  
ATOM    487  O   ARG A  60     -28.511  21.466  67.517  1.00 13.91           O  
ATOM    488  CB  ARG A  60     -29.699  24.489  68.215  1.00 14.58           C  
ATOM    489  CG  ARG A  60     -29.401  25.709  69.054  1.00 20.89           C  
ATOM    490  CD  ARG A  60     -30.646  26.297  69.754  1.00 30.97           C  
ATOM    491  NE  ARG A  60     -30.690  27.741  69.576  1.00 87.19           N  
ATOM    492  CZ  ARG A  60     -29.977  28.627  70.267  1.00100.00           C  
ATOM    493  NH1 ARG A  60     -29.186  28.213  71.259  1.00100.00           N  
ATOM    494  NH2 ARG A  60     -30.039  29.927  69.988  1.00 85.43           N  
ATOM    495  N   VAL A  61     -29.457  22.597  65.844  1.00 14.66           N  
ATOM    496  CA  VAL A  61     -29.823  21.383  65.114  1.00 12.76           C  
ATOM    497  C   VAL A  61     -28.621  20.510  64.731  1.00  7.88           C  
ATOM    498  O   VAL A  61     -28.627  19.297  64.951  1.00 13.23           O  
ATOM    499  CB  VAL A  61     -30.721  21.710  63.914  1.00 18.15           C  
ATOM    500  CG1 VAL A  61     -31.117  20.425  63.204  1.00 18.04           C  
ATOM    501  CG2 VAL A  61     -31.958  22.454  64.357  1.00 14.29           C  
ATOM    502  N   LEU A  62     -27.552  21.112  64.145  1.00 11.05           N  
ATOM    503  CA  LEU A  62     -26.344  20.389  63.682  1.00 11.41           C  
ATOM    504  C   LEU A  62     -25.536  19.744  64.860  1.00 10.44           C  
ATOM    505  O   LEU A  62     -24.922  18.648  64.732  1.00 15.54           O  
ATOM    506  CB  LEU A  62     -25.468  21.220  62.706  1.00  8.20           C  
ATOM    507  CG  LEU A  62     -25.890  21.066  61.215  1.00 12.33           C  
ATOM    508  CD1 LEU A  62     -25.757  19.614  60.748  1.00 14.90           C  
ATOM    509  CD2 LEU A  62     -27.365  21.519  61.030  1.00 16.09           C  
ATOM    510  N   SER A  63     -25.573  20.448  66.016  1.00 13.16           N  
ATOM    511  CA  SER A  63     -24.898  19.911  67.216  1.00 14.80           C  
ATOM    512  C   SER A  63     -25.601  18.598  67.677  1.00 14.15           C  
ATOM    513  O   SER A  63     -24.937  17.684  68.090  1.00 16.90           O  
ATOM    514  CB  SER A  63     -24.743  20.956  68.338  1.00 12.96           C  
ATOM    515  OG  SER A  63     -26.007  21.290  68.908  1.00 14.16           O  
ATOM    516  N   LEU A  64     -26.939  18.524  67.540  1.00 12.55           N  
ATOM    517  CA  LEU A  64     -27.676  17.293  67.824  1.00 15.54           C  
ATOM    518  C   LEU A  64     -27.413  16.241  66.739  1.00 14.75           C  
ATOM    519  O   LEU A  64     -27.062  15.110  67.023  1.00 15.10           O  
ATOM    520  CB  LEU A  64     -29.176  17.599  67.976  1.00 16.13           C  
ATOM    521  CG  LEU A  64     -30.033  16.359  68.259  1.00 25.50           C  
ATOM    522  CD1 LEU A  64     -29.482  15.535  69.430  1.00 21.11           C  
ATOM    523  CD2 LEU A  64     -31.421  16.868  68.584  1.00 19.29           C  
ATOM    524  N   TYR A  65     -27.458  16.632  65.455  1.00 18.12           N  
ATOM    525  CA  TYR A  65     -27.193  15.722  64.319  1.00 12.79           C  
ATOM    526  C   TYR A  65     -25.814  15.100  64.410  1.00 18.68           C  
ATOM    527  O   TYR A  65     -25.639  13.897  64.202  1.00 16.31           O  
ATOM    528  CB  TYR A  65     -27.304  16.532  62.994  1.00 12.18           C  
ATOM    529  CG  TYR A  65     -27.168  15.662  61.788  1.00 14.65           C  
ATOM    530  CD1 TYR A  65     -25.914  15.388  61.235  1.00 21.62           C  
ATOM    531  CD2 TYR A  65     -28.323  15.115  61.222  1.00 21.27           C  
ATOM    532  CE1 TYR A  65     -25.785  14.557  60.124  1.00 20.10           C  
ATOM    533  CE2 TYR A  65     -28.212  14.291  60.101  1.00 28.21           C  
ATOM    534  CZ  TYR A  65     -26.949  14.027  59.569  1.00 30.06           C  
ATOM    535  OH  TYR A  65     -26.843  13.234  58.487  1.00 25.84           O  
ATOM    536  N   ASN A  66     -24.814  15.942  64.734  1.00 11.96           N  
ATOM    537  CA  ASN A  66     -23.467  15.434  64.834  1.00 12.97           C  
ATOM    538  C   ASN A  66     -23.258  14.444  66.021  1.00 16.61           C  
ATOM    539  O   ASN A  66     -22.363  13.620  66.009  1.00 18.00           O  
ATOM    540  CB  ASN A  66     -22.535  16.634  64.969  1.00 17.49           C  
ATOM    541  CG  ASN A  66     -21.084  16.222  65.163  1.00 15.84           C  
ATOM    542  OD1 ASN A  66     -20.454  15.729  64.249  1.00 19.83           O  
ATOM    543  ND2 ASN A  66     -20.557  16.446  66.376  1.00 16.52           N  
ATOM    544  N   THR A  67     -24.072  14.543  67.064  1.00 14.91           N  
ATOM    545  CA  THR A  67     -23.996  13.644  68.238  1.00 19.83           C  
ATOM    546  C   THR A  67     -24.423  12.215  67.836  1.00 19.40           C  
ATOM    547  O   THR A  67     -23.803  11.214  68.192  1.00 21.23           O  
ATOM    548  CB  THR A  67     -24.886  14.171  69.405  1.00 22.73           C  
ATOM    549  OG1 THR A  67     -24.469  15.460  69.807  1.00 18.83           O  
ATOM    550  CG2 THR A  67     -24.880  13.201  70.587  1.00 20.72           C  
ATOM    551  N   ILE A  68     -25.480  12.160  67.058  1.00 22.60           N  
ATOM    552  CA  ILE A  68     -26.030  10.945  66.507  1.00 23.09           C  
ATOM    553  C   ILE A  68     -25.200  10.440  65.341  1.00 31.19           C  
ATOM    554  O   ILE A  68     -24.929   9.267  65.249  1.00 29.74           O  
ATOM    555  CB  ILE A  68     -27.466  11.186  66.087  1.00 18.35           C  
ATOM    556  CG1 ILE A  68     -28.292  11.622  67.290  1.00 18.26           C  
ATOM    557  CG2 ILE A  68     -28.055   9.944  65.482  1.00 26.92           C  
ATOM    558  CD1 ILE A  68     -29.653  12.198  66.911  1.00 19.76           C  
ATOM    559  N   ASN A  69     -24.759  11.309  64.440  1.00 23.27           N  
ATOM    560  CA  ASN A  69     -24.042  10.841  63.281  1.00 16.86           C  
ATOM    561  C   ASN A  69     -22.741  11.582  63.022  1.00 20.50           C  
ATOM    562  O   ASN A  69     -22.608  12.428  62.136  1.00 29.14           O  
ATOM    563  CB  ASN A  69     -24.998  11.009  62.071  1.00 23.78           C  
ATOM    564  CG  ASN A  69     -24.405  10.355  60.811  1.00100.00           C  
ATOM    565  OD1 ASN A  69     -23.277   9.852  60.808  1.00 38.61           O  
ATOM    566  ND2 ASN A  69     -25.136  10.366  59.708  1.00 50.79           N  
ATOM    567  N   PRO A  70     -21.759  11.237  63.798  1.00 32.32           N  
ATOM    568  CA  PRO A  70     -20.451  11.842  63.757  1.00 39.02           C  
ATOM    569  C   PRO A  70     -19.706  11.661  62.453  1.00 40.47           C  
ATOM    570  O   PRO A  70     -18.883  12.503  62.099  1.00 36.35           O  
ATOM    571  CB  PRO A  70     -19.662  11.245  64.917  1.00 29.93           C  
ATOM    572  CG  PRO A  70     -20.608  10.294  65.640  1.00 35.90           C  
ATOM    573  CD  PRO A  70     -21.911  10.242  64.868  1.00 34.54           C  
ATOM    574  N   GLU A  71     -20.015  10.585  61.723  1.00 36.36           N  
ATOM    575  CA  GLU A  71     -19.346  10.371  60.447  1.00 45.68           C  
ATOM    576  C   GLU A  71     -19.691  11.414  59.410  1.00 39.36           C  
ATOM    577  O   GLU A  71     -18.956  11.586  58.442  1.00 43.15           O  
ATOM    578  CB  GLU A  71     -19.638   9.001  59.814  1.00 76.42           C  
ATOM    579  CG  GLU A  71     -20.930   8.362  60.315  1.00 70.72           C  
ATOM    580  CD  GLU A  71     -20.679   7.641  61.595  1.00100.00           C  
ATOM    581  OE1 GLU A  71     -19.897   6.699  61.686  1.00 75.14           O  
ATOM    582  OE2 GLU A  71     -21.354   8.174  62.590  1.00 46.87           O  
ATOM    583  N   ALA A  72     -20.833  12.062  59.562  1.00 29.08           N  
ATOM    584  CA  ALA A  72     -21.229  13.048  58.592  1.00 22.46           C  
ATOM    585  C   ALA A  72     -20.225  14.221  58.510  1.00 34.20           C  
ATOM    586  O   ALA A  72     -20.138  14.917  57.496  1.00 25.90           O  
ATOM    587  CB  ALA A  72     -22.668  13.496  58.828  1.00 25.77           C  
ATOM    588  N   SER A  73     -19.435  14.415  59.589  1.00 23.06           N  
ATOM    589  CA  SER A  73     -18.481  15.523  59.716  1.00 22.93           C  
ATOM    590  C   SER A  73     -19.161  16.910  59.598  1.00 23.49           C  
ATOM    591  O   SER A  73     -18.601  17.875  59.081  1.00 29.05           O  
ATOM    592  CB  SER A  73     -17.292  15.381  58.762  1.00 46.29           C  
ATOM    593  OG  SER A  73     -16.478  14.278  59.171  1.00 76.94           O  
ATOM    594  N   ALA A  74     -20.404  17.006  60.084  1.00 17.83           N  
ATOM    595  CA  ALA A  74     -21.249  18.197  60.018  1.00 16.16           C  
ATOM    596  C   ALA A  74     -21.336  18.984  61.358  1.00 17.56           C  
ATOM    597  O   ALA A  74     -22.297  19.773  61.566  1.00 19.96           O  
ATOM    598  CB  ALA A  74     -22.650  17.813  59.543  1.00 15.02           C  
ATOM    599  N   SER A  75     -20.346  18.785  62.252  1.00 12.86           N  
ATOM    600  CA  SER A  75     -20.394  19.497  63.525  1.00 14.83           C  
ATOM    601  C   SER A  75     -20.331  21.019  63.382  1.00 13.84           C  
ATOM    602  O   SER A  75     -19.635  21.538  62.466  1.00 13.19           O  
ATOM    603  CB  SER A  75     -19.161  19.098  64.311  1.00 12.82           C  
ATOM    604  OG  SER A  75     -19.188  19.780  65.532  1.00 20.75           O  
ATOM    605  N   PRO A  76     -20.969  21.760  64.306  1.00 16.88           N  
ATOM    606  CA  PRO A  76     -20.743  23.205  64.329  1.00 12.37           C  
ATOM    607  C   PRO A  76     -19.253  23.459  64.724  1.00 11.88           C  
ATOM    608  O   PRO A  76     -18.563  22.600  65.303  1.00 13.52           O  
ATOM    609  CB  PRO A  76     -21.672  23.729  65.412  1.00 14.76           C  
ATOM    610  CG  PRO A  76     -22.707  22.644  65.641  1.00 10.88           C  
ATOM    611  CD  PRO A  76     -22.080  21.365  65.226  1.00 10.95           C  
ATOM    612  N   CYS A  77     -18.722  24.628  64.406  1.00 12.59           N  
ATOM    613  CA  CYS A  77     -17.336  24.881  64.709  1.00 10.83           C  
ATOM    614  C   CYS A  77     -17.148  25.976  65.766  1.00  7.11           C  
ATOM    615  O   CYS A  77     -17.905  26.947  65.827  1.00 10.61           O  
ATOM    616  CB  CYS A  77     -16.589  25.294  63.429  1.00 15.29           C  
ATOM    617  SG  CYS A  77     -14.827  24.847  63.582  1.00 21.98           S  
ATOM    618  N   CYS A  78     -16.111  25.770  66.572  1.00 11.58           N  
ATOM    619  CA  CYS A  78     -15.692  26.704  67.634  1.00  9.87           C  
ATOM    620  C   CYS A  78     -14.992  27.905  66.975  1.00  7.90           C  
ATOM    621  O   CYS A  78     -13.876  27.756  66.446  1.00 11.22           O  
ATOM    622  CB  CYS A  78     -14.701  25.976  68.593  1.00  8.68           C  
ATOM    623  SG  CYS A  78     -14.429  26.978  70.067  1.00 10.35           S  
ATOM    624  N   VAL A  79     -15.659  29.069  67.018  1.00  7.89           N  
ATOM    625  CA  VAL A  79     -15.183  30.261  66.346  1.00 12.34           C  
ATOM    626  C   VAL A  79     -15.295  31.486  67.225  1.00 14.30           C  
ATOM    627  O   VAL A  79     -15.961  31.453  68.226  1.00 10.72           O  
ATOM    628  CB  VAL A  79     -15.907  30.532  64.992  1.00 14.28           C  
ATOM    629  CG1 VAL A  79     -15.446  29.576  63.901  1.00 19.67           C  
ATOM    630  CG2 VAL A  79     -17.425  30.619  65.144  1.00 12.40           C  
ATOM    631  N   SER A  80     -14.617  32.563  66.829  1.00 10.66           N  
ATOM    632  CA  SER A  80     -14.638  33.836  67.523  1.00 13.85           C  
ATOM    633  C   SER A  80     -16.050  34.377  67.717  1.00 22.22           C  
ATOM    634  O   SER A  80     -16.917  34.350  66.815  1.00 14.95           O  
ATOM    635  CB  SER A  80     -13.885  34.920  66.703  1.00 13.49           C  
ATOM    636  OG  SER A  80     -12.600  34.460  66.396  1.00 17.59           O  
ATOM    637  N   GLN A  81     -16.243  34.973  68.891  1.00 11.91           N  
ATOM    638  CA  GLN A  81     -17.468  35.641  69.168  1.00 12.19           C  
ATOM    639  C   GLN A  81     -17.172  37.129  69.334  1.00 17.21           C  
ATOM    640  O   GLN A  81     -17.485  37.902  68.483  1.00 23.62           O  
ATOM    641  CB  GLN A  81     -18.189  35.045  70.371  1.00 13.96           C  
ATOM    642  CG  GLN A  81     -19.392  35.918  70.675  1.00 16.27           C  
ATOM    643  CD  GLN A  81     -20.102  35.336  71.844  1.00 76.01           C  
ATOM    644  OE1 GLN A  81     -21.098  34.632  71.647  1.00 46.60           O  
ATOM    645  NE2 GLN A  81     -19.525  35.536  73.031  1.00 41.24           N  
ATOM    646  N   ASP A  82     -16.516  37.532  70.415  1.00 14.78           N  
ATOM    647  CA  ASP A  82     -16.166  38.930  70.604  1.00 18.40           C  
ATOM    648  C   ASP A  82     -14.699  39.151  70.248  1.00 14.43           C  
ATOM    649  O   ASP A  82     -13.838  38.376  70.619  1.00 14.27           O  
ATOM    650  CB  ASP A  82     -16.374  39.378  72.075  1.00 19.94           C  
ATOM    651  CG  ASP A  82     -17.802  39.206  72.538  1.00 31.24           C  
ATOM    652  OD1 ASP A  82     -18.756  39.428  71.819  1.00 37.67           O  
ATOM    653  OD2 ASP A  82     -17.891  38.736  73.760  1.00 66.22           O  
ATOM    654  N   LEU A  83     -14.447  40.238  69.545  1.00 14.79           N  
ATOM    655  CA  LEU A  83     -13.113  40.573  69.127  1.00 14.64           C  
ATOM    656  C   LEU A  83     -12.820  42.045  69.435  1.00 20.08           C  
ATOM    657  O   LEU A  83     -13.727  42.873  69.565  1.00 18.43           O  
ATOM    658  CB  LEU A  83     -12.941  40.331  67.631  1.00 16.85           C  
ATOM    659  CG  LEU A  83     -13.058  38.874  67.165  1.00 15.06           C  
ATOM    660  CD1 LEU A  83     -14.280  38.777  66.281  1.00 18.08           C  
ATOM    661  CD2 LEU A  83     -11.837  38.518  66.351  1.00 19.35           C  
ATOM    662  N   GLU A  84     -11.520  42.358  69.513  1.00 18.58           N  
ATOM    663  CA  GLU A  84     -11.033  43.699  69.756  1.00 18.35           C  
ATOM    664  C   GLU A  84     -10.046  44.146  68.676  1.00 12.62           C  
ATOM    665  O   GLU A  84      -9.429  43.314  67.991  1.00 13.85           O  
ATOM    666  CB  GLU A  84     -10.382  43.780  71.134  1.00 13.99           C  
ATOM    667  CG  GLU A  84     -11.459  44.114  72.164  1.00 37.49           C  
ATOM    668  CD  GLU A  84     -10.920  43.872  73.515  1.00 56.62           C  
ATOM    669  OE1 GLU A  84      -9.713  43.791  73.733  1.00 45.81           O  
ATOM    670  OE2 GLU A  84     -11.867  43.695  74.393  1.00100.00           O  
ATOM    671  N   PRO A  85      -9.890  45.479  68.511  1.00 15.85           N  
ATOM    672  CA  PRO A  85      -9.004  45.965  67.472  1.00 17.23           C  
ATOM    673  C   PRO A  85      -7.600  46.062  67.980  1.00 18.69           C  
ATOM    674  O   PRO A  85      -7.327  45.870  69.161  1.00 16.05           O  
ATOM    675  CB  PRO A  85      -9.538  47.362  67.103  1.00 19.49           C  
ATOM    676  CG  PRO A  85     -10.345  47.827  68.298  1.00 21.03           C  
ATOM    677  CD  PRO A  85     -10.721  46.586  69.089  1.00 16.57           C  
ATOM    678  N   LEU A  86      -6.687  46.388  67.091  1.00 16.08           N  
ATOM    679  CA  LEU A  86      -5.299  46.584  67.463  1.00 14.62           C  
ATOM    680  C   LEU A  86      -4.752  47.718  66.594  1.00 20.31           C  
ATOM    681  O   LEU A  86      -4.931  47.723  65.392  1.00 17.96           O  
ATOM    682  CB  LEU A  86      -4.430  45.289  67.315  1.00 15.45           C  
ATOM    683  CG  LEU A  86      -2.944  45.495  67.591  1.00 14.10           C  
ATOM    684  CD1 LEU A  86      -2.685  45.359  69.087  1.00 18.00           C  
ATOM    685  CD2 LEU A  86      -2.125  44.459  66.862  1.00 13.51           C  
ATOM    686  N   THR A  87      -4.074  48.679  67.215  1.00 18.03           N  
ATOM    687  CA  THR A  87      -3.452  49.801  66.504  1.00 17.15           C  
ATOM    688  C   THR A  87      -2.012  49.511  66.266  1.00 14.31           C  
ATOM    689  O   THR A  87      -1.254  49.116  67.168  1.00 15.70           O  
ATOM    690  CB  THR A  87      -3.569  51.128  67.261  1.00 19.72           C  
ATOM    691  OG1 THR A  87      -4.915  51.439  67.389  1.00 18.75           O  
ATOM    692  CG2 THR A  87      -2.887  52.231  66.466  1.00 21.14           C  
ATOM    693  N   ILE A  88      -1.606  49.639  65.015  1.00 17.12           N  
ATOM    694  CA  ILE A  88      -0.215  49.400  64.670  1.00 15.84           C  
ATOM    695  C   ILE A  88       0.423  50.669  64.034  1.00 13.59           C  
ATOM    696  O   ILE A  88      -0.274  51.566  63.505  1.00 21.16           O  
ATOM    697  CB  ILE A  88      -0.003  48.233  63.673  1.00 22.19           C  
ATOM    698  CG1 ILE A  88      -0.745  48.493  62.336  1.00 20.05           C  
ATOM    699  CG2 ILE A  88      -0.396  46.887  64.288  1.00 18.13           C  
ATOM    700  CD1 ILE A  88      -0.306  47.517  61.234  1.00 21.40           C  
ATOM    701  N   LEU A  89       1.748  50.691  64.123  1.00 20.87           N  
ATOM    702  CA  LEU A  89       2.598  51.742  63.591  1.00 23.79           C  
ATOM    703  C   LEU A  89       3.595  51.063  62.697  1.00 18.50           C  
ATOM    704  O   LEU A  89       4.362  50.169  63.133  1.00 24.66           O  
ATOM    705  CB  LEU A  89       3.411  52.509  64.674  1.00 22.11           C  
ATOM    706  CG  LEU A  89       4.367  53.585  64.139  1.00 26.65           C  
ATOM    707  CD1 LEU A  89       3.546  54.672  63.476  1.00 24.50           C  
ATOM    708  CD2 LEU A  89       5.058  54.239  65.317  1.00 25.89           C  
ATOM    709  N   TYR A  90       3.605  51.499  61.428  1.00 25.87           N  
ATOM    710  CA  TYR A  90       4.635  50.990  60.544  1.00 43.34           C  
ATOM    711  C   TYR A  90       5.141  52.121  59.645  1.00 28.72           C  
ATOM    712  O   TYR A  90       4.489  53.186  59.457  1.00 31.80           O  
ATOM    713  CB  TYR A  90       4.234  49.754  59.738  1.00 31.09           C  
ATOM    714  CG  TYR A  90       3.075  50.117  58.887  1.00 37.02           C  
ATOM    715  CD1 TYR A  90       1.797  50.114  59.432  1.00 29.23           C  
ATOM    716  CD2 TYR A  90       3.237  50.473  57.551  1.00 48.13           C  
ATOM    717  CE1 TYR A  90       0.680  50.431  58.669  1.00 33.60           C  
ATOM    718  CE2 TYR A  90       2.128  50.782  56.762  1.00 35.46           C  
ATOM    719  CZ  TYR A  90       0.855  50.761  57.327  1.00 49.83           C  
ATOM    720  OH  TYR A  90      -0.231  51.113  56.589  1.00 45.82           O  
ATOM    721  N   TYR A  91       6.336  51.905  59.112  1.00 72.82           N  
ATOM    722  CA  TYR A  91       6.801  52.941  58.229  1.00100.00           C  
ATOM    723  C   TYR A  91       6.688  52.648  56.794  1.00100.00           C  
ATOM    724  O   TYR A  91       6.874  51.531  56.291  1.00 85.94           O  
ATOM    725  CB  TYR A  91       8.197  53.501  58.410  1.00100.00           C  
ATOM    726  CG  TYR A  91       8.210  54.313  59.634  1.00 94.15           C  
ATOM    727  CD1 TYR A  91       7.828  55.652  59.653  1.00 46.01           C  
ATOM    728  CD2 TYR A  91       8.496  53.651  60.823  1.00 69.42           C  
ATOM    729  CE1 TYR A  91       7.827  56.340  60.866  1.00 68.23           C  
ATOM    730  CE2 TYR A  91       8.471  54.322  62.039  1.00 45.94           C  
ATOM    731  CZ  TYR A  91       8.154  55.677  62.052  1.00100.00           C  
ATOM    732  OH  TYR A  91       8.103  56.365  63.246  1.00 60.66           O  
ATOM    733  N   ILE A  92       6.454  53.742  56.149  1.00 61.11           N  
ATOM    734  CA  ILE A  92       6.451  53.744  54.725  1.00100.00           C  
ATOM    735  C   ILE A  92       7.506  54.795  54.337  1.00100.00           C  
ATOM    736  O   ILE A  92       7.274  56.043  54.328  1.00 49.94           O  
ATOM    737  CB  ILE A  92       5.054  53.827  54.142  1.00 68.59           C  
ATOM    738  CG1 ILE A  92       5.061  53.426  52.694  1.00100.00           C  
ATOM    739  CG2 ILE A  92       4.428  55.190  54.342  1.00 75.96           C  
ATOM    740  CD1 ILE A  92       4.228  52.174  52.503  1.00100.00           C  
ATOM    741  N   GLY A  93       8.732  54.225  54.184  1.00 66.02           N  
ATOM    742  CA  GLY A  93       9.942  54.982  53.971  1.00100.00           C  
ATOM    743  C   GLY A  93      10.280  55.670  55.297  1.00100.00           C  
ATOM    744  O   GLY A  93      10.927  55.108  56.190  1.00100.00           O  
ATOM    745  N   LYS A  94       9.799  56.899  55.429  1.00100.00           N  
ATOM    746  CA  LYS A  94       9.977  57.659  56.653  1.00100.00           C  
ATOM    747  C   LYS A  94       8.707  58.337  57.010  1.00100.00           C  
ATOM    748  O   LYS A  94       8.615  59.240  57.859  1.00 65.14           O  
ATOM    749  CB  LYS A  94      11.219  58.517  56.798  1.00100.00           C  
ATOM    750  CG  LYS A  94      11.520  59.421  55.606  1.00100.00           C  
ATOM    751  CD  LYS A  94      12.368  60.622  56.022  1.00100.00           C  
ATOM    752  CE  LYS A  94      13.003  60.447  57.408  1.00100.00           C  
ATOM    753  NZ  LYS A  94      13.890  61.554  57.836  1.00100.00           N  
ATOM    754  N   THR A  95       7.711  57.832  56.310  1.00 57.68           N  
ATOM    755  CA  THR A  95       6.334  58.216  56.568  1.00100.00           C  
ATOM    756  C   THR A  95       5.708  57.180  57.475  1.00100.00           C  
ATOM    757  O   THR A  95       5.370  56.036  57.107  1.00 61.23           O  
ATOM    758  CB  THR A  95       5.521  58.402  55.314  1.00100.00           C  
ATOM    759  OG1 THR A  95       6.197  59.334  54.502  1.00100.00           O  
ATOM    760  CG2 THR A  95       4.107  58.857  55.661  1.00100.00           C  
ATOM    761  N   PRO A  96       5.603  57.609  58.709  1.00 49.96           N  
ATOM    762  CA  PRO A  96       5.038  56.793  59.732  1.00100.00           C  
ATOM    763  C   PRO A  96       3.579  56.568  59.404  1.00 73.65           C  
ATOM    764  O   PRO A  96       2.872  57.589  59.260  1.00 95.59           O  
ATOM    765  CB  PRO A  96       5.076  57.629  61.028  1.00 49.51           C  
ATOM    766  CG  PRO A  96       5.386  59.062  60.625  1.00 87.25           C  
ATOM    767  CD  PRO A  96       5.841  58.997  59.186  1.00 88.20           C  
ATOM    768  N   LYS A  97       3.172  55.316  59.372  1.00 44.82           N  
ATOM    769  CA  LYS A  97       1.751  55.026  59.133  1.00 58.72           C  
ATOM    770  C   LYS A  97       1.209  54.381  60.390  1.00 34.84           C  
ATOM    771  O   LYS A  97       1.875  53.582  60.994  1.00 27.26           O  
ATOM    772  CB  LYS A  97       1.625  54.197  57.857  1.00 31.18           C  
ATOM    773  CG  LYS A  97       0.815  54.939  56.806  1.00 96.53           C  
ATOM    774  CD  LYS A  97      -0.593  54.354  56.657  1.00100.00           C  
ATOM    775  CE  LYS A  97      -1.749  55.127  57.307  1.00100.00           C  
ATOM    776  NZ  LYS A  97      -2.734  54.237  57.963  1.00100.00           N  
ATOM    777  N   ILE A  98       0.068  54.843  60.814  1.00 28.87           N  
ATOM    778  CA  ILE A  98      -0.718  54.400  61.976  1.00 41.88           C  
ATOM    779  C   ILE A  98      -2.033  53.839  61.472  1.00 43.43           C  
ATOM    780  O   ILE A  98      -2.806  54.528  60.789  1.00 33.96           O  
ATOM    781  CB  ILE A  98      -0.970  55.532  62.977  1.00 41.76           C  
ATOM    782  CG1 ILE A  98       0.231  55.579  63.890  1.00 57.51           C  
ATOM    783  CG2 ILE A  98      -2.195  55.256  63.872  1.00 40.80           C  
ATOM    784  CD1 ILE A  98      -0.175  54.781  65.099  1.00 38.14           C  
ATOM    785  N   GLU A  99      -2.294  52.584  61.806  1.00 26.48           N  
ATOM    786  CA  GLU A  99      -3.578  52.009  61.469  1.00 26.10           C  
ATOM    787  C   GLU A  99      -4.233  51.171  62.546  1.00 20.35           C  
ATOM    788  O   GLU A  99      -3.593  50.393  63.251  1.00 26.21           O  
ATOM    789  CB  GLU A  99      -3.821  51.503  60.053  1.00 36.14           C  
ATOM    790  CG  GLU A  99      -2.789  50.538  59.498  1.00 88.10           C  
ATOM    791  CD  GLU A  99      -3.273  50.021  58.179  1.00100.00           C  
ATOM    792  OE1 GLU A  99      -4.584  50.123  58.043  1.00 66.28           O  
ATOM    793  OE2 GLU A  99      -2.530  49.555  57.335  1.00100.00           O  
ATOM    794  N   GLN A 100      -5.520  51.410  62.700  1.00 22.96           N  
ATOM    795  CA  GLN A 100      -6.298  50.653  63.642  1.00 29.28           C  
ATOM    796  C   GLN A 100      -6.982  49.493  62.935  1.00 27.26           C  
ATOM    797  O   GLN A 100      -7.906  49.700  62.169  1.00 36.18           O  
ATOM    798  CB  GLN A 100      -7.321  51.488  64.395  1.00 25.70           C  
ATOM    799  CG  GLN A 100      -7.944  50.651  65.540  1.00 29.28           C  
ATOM    800  CD  GLN A 100      -9.200  51.219  66.181  1.00 54.15           C  
ATOM    801  OE1 GLN A 100     -10.322  50.990  65.682  1.00100.00           O  
ATOM    802  NE2 GLN A 100      -9.014  51.862  67.338  1.00 98.20           N  
ATOM    803  N   LEU A 101      -6.491  48.297  63.153  1.00 19.83           N  
ATOM    804  CA  LEU A 101      -7.049  47.098  62.517  1.00 13.26           C  
ATOM    805  C   LEU A 101      -8.177  46.555  63.404  1.00 22.80           C  
ATOM    806  O   LEU A 101      -7.983  46.277  64.584  1.00 20.94           O  
ATOM    807  CB  LEU A 101      -5.904  46.098  62.358  1.00 17.05           C  
ATOM    808  CG  LEU A 101      -4.701  46.678  61.610  1.00 22.27           C  
ATOM    809  CD1 LEU A 101      -3.559  45.698  61.701  1.00 21.35           C  
ATOM    810  CD2 LEU A 101      -5.082  46.812  60.163  1.00 29.65           C  
ATOM    811  N   SER A 102      -9.385  46.430  62.858  1.00 18.98           N  
ATOM    812  CA  SER A 102     -10.478  45.937  63.661  1.00 20.15           C  
ATOM    813  C   SER A 102     -10.430  44.404  63.771  1.00 17.56           C  
ATOM    814  O   SER A 102      -9.847  43.732  62.928  1.00 17.50           O  
ATOM    815  CB  SER A 102     -11.770  46.294  62.966  1.00 30.19           C  
ATOM    816  OG  SER A 102     -11.714  45.580  61.739  1.00 38.99           O  
ATOM    817  N   ASN A 103     -11.046  43.869  64.822  1.00 15.99           N  
ATOM    818  CA  ASN A 103     -11.178  42.422  64.980  1.00 13.43           C  
ATOM    819  C   ASN A 103      -9.910  41.667  64.857  1.00 17.69           C  
ATOM    820  O   ASN A 103      -9.844  40.664  64.114  1.00 16.47           O  
ATOM    821  CB  ASN A 103     -12.139  41.840  63.933  1.00 14.20           C  
ATOM    822  CG  ASN A 103     -13.503  42.489  63.977  1.00 24.46           C  
ATOM    823  OD1 ASN A 103     -14.048  42.806  65.047  1.00 24.33           O  
ATOM    824  ND2 ASN A 103     -14.068  42.708  62.805  1.00 28.42           N  
ATOM    825  N   MET A 104      -8.932  42.103  65.630  1.00 14.64           N  
ATOM    826  CA  MET A 104      -7.645  41.455  65.632  1.00 14.08           C  
ATOM    827  C   MET A 104      -7.449  40.447  66.767  1.00 13.10           C  
ATOM    828  O   MET A 104      -6.679  39.471  66.643  1.00 16.18           O  
ATOM    829  CB  MET A 104      -6.536  42.519  65.669  1.00 13.14           C  
ATOM    830  CG  MET A 104      -6.304  43.191  64.313  1.00 13.62           C  
ATOM    831  SD  MET A 104      -5.344  42.099  63.282  1.00 19.70           S  
ATOM    832  CE  MET A 104      -3.681  42.208  63.954  1.00 14.55           C  
ATOM    833  N   ILE A 105      -8.043  40.747  67.924  1.00 14.40           N  
ATOM    834  CA  ILE A 105      -7.891  39.957  69.146  1.00 16.90           C  
ATOM    835  C   ILE A 105      -9.215  39.280  69.504  1.00 16.74           C  
ATOM    836  O   ILE A 105     -10.245  39.965  69.589  1.00 16.26           O  
ATOM    837  CB  ILE A 105      -7.494  40.909  70.288  1.00 16.87           C  
ATOM    838  CG1 ILE A 105      -6.067  41.414  69.995  1.00 19.20           C  
ATOM    839  CG2 ILE A 105      -7.608  40.231  71.663  1.00 10.03           C  
ATOM    840  CD1 ILE A 105      -5.771  42.704  70.720  1.00 16.76           C  
ATOM    841  N   VAL A 106      -9.178  37.957  69.715  1.00 13.41           N  
ATOM    842  CA  VAL A 106     -10.426  37.260  70.098  1.00 10.81           C  
ATOM    843  C   VAL A 106     -10.571  37.198  71.622  1.00 14.29           C  
ATOM    844  O   VAL A 106      -9.620  36.906  72.319  1.00 17.70           O  
ATOM    845  CB  VAL A 106     -10.710  35.948  69.348  1.00 18.47           C  
ATOM    846  CG1 VAL A 106      -9.565  35.028  69.471  1.00 24.37           C  
ATOM    847  CG2 VAL A 106     -11.931  35.213  69.963  1.00 15.09           C  
ATOM    848  N   LYS A 107     -11.719  37.591  72.146  1.00 11.06           N  
ATOM    849  CA  LYS A 107     -11.903  37.598  73.603  1.00 12.96           C  
ATOM    850  C   LYS A 107     -12.857  36.487  74.077  1.00 15.35           C  
ATOM    851  O   LYS A 107     -12.898  36.182  75.276  1.00 13.46           O  
ATOM    852  CB  LYS A 107     -12.564  38.900  74.040  1.00 15.61           C  
ATOM    853  CG  LYS A 107     -11.814  40.158  73.713  1.00 37.26           C  
ATOM    854  CD  LYS A 107     -10.469  40.169  74.398  1.00 42.65           C  
ATOM    855  CE  LYS A 107     -10.440  41.063  75.617  1.00 82.89           C  
ATOM    856  NZ  LYS A 107      -9.085  41.230  76.157  1.00100.00           N  
ATOM    857  N   SER A 108     -13.710  35.976  73.179  1.00 14.95           N  
ATOM    858  CA  SER A 108     -14.686  34.933  73.507  1.00 14.94           C  
ATOM    859  C   SER A 108     -14.998  34.141  72.266  1.00 12.83           C  
ATOM    860  O   SER A 108     -14.772  34.602  71.121  1.00 11.04           O  
ATOM    861  CB  SER A 108     -15.972  35.446  74.113  1.00  7.72           C  
ATOM    862  OG  SER A 108     -16.623  36.233  73.134  1.00 14.67           O  
ATOM    863  N   CYS A 109     -15.525  32.945  72.533  1.00 14.26           N  
ATOM    864  CA  CYS A 109     -15.846  31.977  71.481  1.00 12.96           C  
ATOM    865  C   CYS A 109     -17.316  31.546  71.461  1.00 13.97           C  
ATOM    866  O   CYS A 109     -18.051  31.736  72.416  1.00 14.62           O  
ATOM    867  CB  CYS A 109     -14.950  30.716  71.628  1.00 10.77           C  
ATOM    868  SG  CYS A 109     -13.196  31.102  71.658  1.00 12.36           S  
ATOM    869  N   LYS A 110     -17.730  30.887  70.382  1.00 11.42           N  
ATOM    870  CA  LYS A 110     -19.056  30.356  70.263  1.00 10.65           C  
ATOM    871  C   LYS A 110     -19.003  29.139  69.314  1.00 13.92           C  
ATOM    872  O   LYS A 110     -18.026  28.948  68.600  1.00 11.71           O  
ATOM    873  CB  LYS A 110     -20.051  31.391  69.765  1.00 10.51           C  
ATOM    874  CG  LYS A 110     -19.693  31.783  68.327  1.00 12.80           C  
ATOM    875  CD  LYS A 110     -20.607  32.860  67.834  1.00 15.30           C  
ATOM    876  CE  LYS A 110     -20.234  33.234  66.425  1.00 20.88           C  
ATOM    877  NZ  LYS A 110     -21.064  34.349  65.936  1.00 30.88           N  
ATOM    878  N   CYS A 111     -20.070  28.322  69.329  1.00  9.75           N  
ATOM    879  CA  CYS A 111     -20.229  27.172  68.446  1.00  9.20           C  
ATOM    880  C   CYS A 111     -21.188  27.601  67.356  1.00 14.40           C  
ATOM    881  O   CYS A 111     -22.361  27.824  67.603  1.00 15.94           O  
ATOM    882  CB  CYS A 111     -20.757  25.946  69.196  1.00 10.27           C  
ATOM    883  SG  CYS A 111     -19.401  25.126  70.068  1.00 11.79           S  
ATOM    884  N   SER A 112     -20.658  27.733  66.150  1.00 14.50           N  
ATOM    885  CA  SER A 112     -21.471  28.218  65.049  1.00 10.59           C  
ATOM    886  C   SER A 112     -21.713  27.140  63.961  1.00 13.20           C  
ATOM    887  O   SER A 112     -20.716  26.527  63.527  1.00 13.49           O  
ATOM    888  CB  SER A 112     -20.808  29.495  64.516  1.00 14.72           C  
ATOM    889  OG  SER A 112     -21.688  30.155  63.660  1.00 32.54           O  
ATOM    890  OXT SER A 112     -22.898  26.908  63.540  1.00 16.00           O  
TER     891      SER A 112                                                      
MASTER      200    2    0    3   10    1    0    6  948    1    8    9          
END                                                                             
