# Supplementary material for: Modeling of loops in proteins: a multi-method approach
Source: BMC Struct Biol. 2010 Feb 11;10:5. doi: 10.1186/1472-6807-10-5 (PMC2837870; doi:10.1186/1472-6807-10-5)
Supplement: Additional file 1 — Student t-test. Results from two sample paired t-test of Table 2. [file 1472-6807-10-5-S1.GZ › loop_test_data/3pte_107-115.pdb]

HEADER    HYDROLASE, TRANSPEPTIDASE               05-AUG-94   3PTE              
TITLE     THE REFINED CRYSTALLOGRAPHIC STRUCTURE OF A DD-PEPTIDASE              
TITLE    2 PENICILLIN-TARGET ENZYME AT 1.6 A RESOLUTION                         
COMPND    MOL_ID: 1;                                                            
COMPND   2 MOLECULE: D-ALANYL-D-ALANINE CARBOXYPEPTIDASE                        
COMPND   3 TRANSPEPTIDASE;                                                      
COMPND   4 CHAIN: A;                                                            
COMPND   5 EC: 3.4.16.4;                                                        
COMPND   6 ENGINEERED: YES                                                      
SOURCE    MOL_ID: 1;                                                            
SOURCE   2 ORGANISM_SCIENTIFIC: STREPTOMYCES SP.;                               
SOURCE   3 STRAIN: R61                                                          
KEYWDS    HYDROLASE, TRANSPEPTIDASE                                             
EXPDTA    X-RAY DIFFRACTION                                                     
AUTHOR    J.A.KELLY,A.P.KUZIN                                                   
REVDAT   1   15-AUG-95 3PTE    0                                                
SPRSDE     15-AUG-95 3PTE      1PTE                                             
JRNL        AUTH   J.A.KELLY,A.P.KUZIN                                          
JRNL        TITL   THE REFINED CRYSTALLOGRAPHIC STRUCTURE OF A                  
JRNL        TITL 2 DD-PEPTIDASE PENICILLIN-TARGET ENZYME AT 1.6 A               
JRNL        TITL 3 RESOLUTION.                                                  
JRNL        REF    J.MOL.BIOL.                   V. 254   223 1995              
JRNL        REFN   ASTM JMOBAK  UK ISSN 0022-2836                               
REMARK   1                                                                      
REMARK   1 REFERENCE 1                                                          
REMARK   1  AUTH   J.A.KELLY,J.R.KNOX,H.ZHAO,J.M.FRERE,J.M.GHUYSEN              
REMARK   1  TITL   CRYSTALLOGRAPHIC MAPPING OF BETA-LACTAMS BOUND TO            
REMARK   1  TITL 2 A D-ALANYL-D-ALANINE PEPTIDASE TARGET ENZYME                 
REMARK   1  REF    J.MOL.BIOL.                   V. 209   281 1989              
REMARK   1  REFN   ASTM JMOBAK  UK ISSN 0022-2836                               
REMARK   1 REFERENCE 2                                                          
REMARK   1  AUTH   J.A.KELLY,O.DIDEBERG,P.CHARLIER,J.P.WERY,M.LIBERT,           
REMARK   1  AUTH 2 P.C.MOEWS,J.R.KNOX,C.DUEZ,CL.FRAIPONT,B.JORIS,               
REMARK   1  AUTH 3 J.DUSART,J.F.FRERE,J.M.GHUYSEN                               
REMARK   1  TITL   ON THE ORIGIN OF BACTERIAL RESISTANCE TO                     
REMARK   1  TITL 2 PENICILLINS. COMPARISON OF A BETA-LACTAMASE, A               
REMARK   1  TITL 3 PENICILLIN TARGET                                            
REMARK   1  REF    SCIENCE                       V. 231  1429 1986              
REMARK   1  REFN   ASTM SCIEAS  US ISSN 0036-8075                               
REMARK   1 REFERENCE 3                                                          
REMARK   1  AUTH   J.A.KELLY,J.R.KNOX,P.C.MOEWS,G.J.HITE,                       
REMARK   1  AUTH 2 J.B.BARTOLONE,H.ZHAO,B.JORIS,J.M.FRERE,J.M.GHUYSEN           
REMARK   1  TITL   2.8 ANGSTROMS STRUCTURE OF A PENICILLIN-SENSITIVE            
REMARK   1  TITL 2 D-ALANYL CARBOXYPEPTIDASE-TRANSPEPTIDASE FROM                
REMARK   1  TITL 3 STREPTOMYCES R61, COMPLEXES WITH BETA-LACTAMS                
REMARK   1  REF    J.BIOL.CHEM.                  V. 260  6449 1985              
REMARK   1  REFN   ASTM JBCHA3  US ISSN 0021-9258                               
REMARK   2                                                                      
REMARK   2 RESOLUTION. 1.60 ANGSTROMS.                                          
REMARK   3                                                                      
REMARK   3 REFINEMENT.                                                          
REMARK   3   PROGRAM     : PROLSQ, X-PLOR                                       
REMARK   3   AUTHORS     : KONNERT,HENDRICKSON                                  
REMARK   3                                                                      
REMARK   3  DATA USED IN REFINEMENT.                                            
REMARK   3   RESOLUTION RANGE HIGH (ANGSTROMS) : 1.60                           
REMARK   3   RESOLUTION RANGE LOW  (ANGSTROMS) : 20.00                          
REMARK   3   DATA CUTOFF            (SIGMA(F)) : 2.000                          
REMARK   3   COMPLETENESS FOR RANGE        (%) : 82.0                           
REMARK   3   NUMBER OF REFLECTIONS             : 38808                          
REMARK   3                                                                      
REMARK   3  FIT TO DATA USED IN REFINEMENT.                                     
REMARK   3   CROSS-VALIDATION METHOD          : NULL                            
REMARK   3   FREE R VALUE TEST SET SELECTION  : NULL                            
REMARK   3   R VALUE     (WORKING + TEST SET) : 0.148                           
REMARK   3   R VALUE            (WORKING SET) : 0.148                           
REMARK   3   FREE R VALUE                     : 0.211                           
REMARK   3   FREE R VALUE TEST SET SIZE   (%) : NULL                            
REMARK   3   FREE R VALUE TEST SET COUNT      : NULL                            
REMARK   3                                                                      
REMARK   3  FIT/AGREEMENT OF MODEL WITH ALL DATA.                               
REMARK   3   R VALUE   (WORKING + TEST SET, NO CUTOFF) : NULL                   
REMARK   3   R VALUE          (WORKING SET, NO CUTOFF) : NULL                   
REMARK   3   FREE R VALUE                  (NO CUTOFF) : NULL                   
REMARK   3   FREE R VALUE TEST SET SIZE (%, NO CUTOFF) : NULL                   
REMARK   3   FREE R VALUE TEST SET COUNT   (NO CUTOFF) : NULL                   
REMARK   3   TOTAL NUMBER OF REFLECTIONS   (NO CUTOFF) : NULL                   
REMARK   3                                                                      
REMARK   3  NUMBER OF NON-HYDROGEN ATOMS USED IN REFINEMENT.                    
REMARK   3   PROTEIN ATOMS            : 2672                                    
REMARK   3   NUCLEIC ACID ATOMS       : 0                                       
REMARK   3   HETEROGEN ATOMS          : 0                                       
REMARK   3   SOLVENT ATOMS            : 254                                     
REMARK   3                                                                      
REMARK   3  B VALUES.                                                           
REMARK   3   FROM WILSON PLOT           (A**2) : NULL                           
REMARK   3   MEAN B VALUE      (OVERALL, A**2) : 9.80                           
REMARK   3   OVERALL ANISOTROPIC B VALUE.                                       
REMARK   3    B11 (A**2) : NULL                                                 
REMARK   3    B22 (A**2) : NULL                                                 
REMARK   3    B33 (A**2) : NULL                                                 
REMARK   3    B12 (A**2) : NULL                                                 
REMARK   3    B13 (A**2) : NULL                                                 
REMARK   3    B23 (A**2) : NULL                                                 
REMARK   3                                                                      
REMARK   3  ESTIMATED COORDINATE ERROR.                                         
REMARK   3   ESD FROM LUZZATI PLOT        (A) : 0.14                            
REMARK   3   ESD FROM SIGMAA              (A) : NULL                            
REMARK   3   LOW RESOLUTION CUTOFF        (A) : NULL                            
REMARK   3                                                                      
REMARK   3  RMS DEVIATIONS FROM IDEAL VALUES.                                   
REMARK   3   DISTANCE RESTRAINTS.                    RMS    SIGMA               
REMARK   3    BOND LENGTH                     (A) : NULL  ; NULL                
REMARK   3    ANGLE DISTANCE                  (A) : NULL  ; NULL                
REMARK   3    INTRAPLANAR 1-4 DISTANCE        (A) : NULL  ; NULL                
REMARK   3    H-BOND OR METAL COORDINATION    (A) : NULL  ; NULL                
REMARK   3                                                                      
REMARK   3   PLANE RESTRAINT                  (A) : NULL  ; NULL                
REMARK   3   CHIRAL-CENTER RESTRAINT       (A**3) : NULL  ; NULL                
REMARK   3                                                                      
REMARK   3   NON-BONDED CONTACT RESTRAINTS.                                     
REMARK   3    SINGLE TORSION                  (A) : NULL  ; NULL                
REMARK   3    MULTIPLE TORSION                (A) : NULL  ; NULL                
REMARK   3    H-BOND (X...Y)                  (A) : NULL  ; NULL                
REMARK   3    H-BOND (X-H...Y)                (A) : NULL  ; NULL                
REMARK   3                                                                      
REMARK   3   CONFORMATIONAL TORSION ANGLE RESTRAINTS.                           
REMARK   3    SPECIFIED                 (DEGREES) : NULL  ; NULL                
REMARK   3    PLANAR                    (DEGREES) : NULL  ; NULL                
REMARK   3    STAGGERED                 (DEGREES) : NULL  ; NULL                
REMARK   3    TRANSVERSE                (DEGREES) : NULL  ; NULL                
REMARK   3                                                                      
REMARK   3  ISOTROPIC THERMAL FACTOR RESTRAINTS.    RMS    SIGMA                
REMARK   3   MAIN-CHAIN BOND              (A**2) : 1.319 ; 1.000                
REMARK   3   MAIN-CHAIN ANGLE             (A**2) : 1.957 ; 1.500                
REMARK   3   SIDE-CHAIN BOND              (A**2) : 1.952 ; 1.000                
REMARK   3   SIDE-CHAIN ANGLE             (A**2) : 2.879 ; 1.500                
REMARK   3                                                                      
REMARK   3  OTHER REFINEMENT REMARKS: NULL                                      
REMARK   4                                                                      
REMARK   4 3PTE COMPLIES WITH FORMAT V. 3.0, 1-DEC-2006                         
REMARK   4                                                                      
REMARK   4 THIS IS THE REMEDIATED VERSION OF THIS PDB ENTRY.                    
REMARK   4 REMEDIATED DATA FILE REVISION 3.100 (2007-03-18)                     
REMARK 200                                                                      
REMARK 200 EXPERIMENTAL DETAILS                                                 
REMARK 200  EXPERIMENT TYPE                : X-RAY DIFFRACTION                  
REMARK 200  DATE OF DATA COLLECTION        : NULL                               
REMARK 200  TEMPERATURE           (KELVIN) : NULL                               
REMARK 200  PH                             : NULL                               
REMARK 200  NUMBER OF CRYSTALS USED        : NULL                               
REMARK 200                                                                      
REMARK 200  SYNCHROTRON              (Y/N) : NULL                               
REMARK 200  RADIATION SOURCE               : NULL                               
REMARK 200  BEAMLINE                       : NULL                               
REMARK 200  X-RAY GENERATOR MODEL          : NULL                               
REMARK 200  MONOCHROMATIC OR LAUE    (M/L) : NULL                               
REMARK 200  WAVELENGTH OR RANGE        (A) : NULL                               
REMARK 200  MONOCHROMATOR                  : NULL                               
REMARK 200  OPTICS                         : NULL                               
REMARK 200                                                                      
REMARK 200  DETECTOR TYPE                  : NULL                               
REMARK 200  DETECTOR MANUFACTURER          : NULL                               
REMARK 200  INTENSITY-INTEGRATION SOFTWARE : NULL                               
REMARK 200  DATA SCALING SOFTWARE          : NULL                               
REMARK 200                                                                      
REMARK 200  NUMBER OF UNIQUE REFLECTIONS   : 41176                              
REMARK 200  RESOLUTION RANGE HIGH      (A) : NULL                               
REMARK 200  RESOLUTION RANGE LOW       (A) : NULL                               
REMARK 200  REJECTION CRITERIA  (SIGMA(I)) : 0.000                              
REMARK 200                                                                      
REMARK 200 OVERALL.                                                             
REMARK 200  COMPLETENESS FOR RANGE     (%) : 88.0                               
REMARK 200  DATA REDUNDANCY                : NULL                               
REMARK 200  R MERGE                    (I) : NULL                               
REMARK 200  R SYM                      (I) : NULL                               
REMARK 200  <I/SIGMA(I)> FOR THE DATA SET  : NULL                               
REMARK 200                                                                      
REMARK 200 IN THE HIGHEST RESOLUTION SHELL.                                     
REMARK 200  HIGHEST RESOLUTION SHELL, RANGE HIGH (A) : NULL                     
REMARK 200  HIGHEST RESOLUTION SHELL, RANGE LOW  (A) : NULL                     
REMARK 200  COMPLETENESS FOR SHELL     (%) : NULL                               
REMARK 200  DATA REDUNDANCY IN SHELL       : NULL                               
REMARK 200  R MERGE FOR SHELL          (I) : NULL                               
REMARK 200  R SYM FOR SHELL            (I) : NULL                               
REMARK 200  <I/SIGMA(I)> FOR SHELL         : NULL                               
REMARK 200                                                                      
REMARK 200 DIFFRACTION PROTOCOL: NULL                                           
REMARK 200 METHOD USED TO DETERMINE THE STRUCTURE: NULL                         
REMARK 200 SOFTWARE USED: X-PLOR                                                
REMARK 200 STARTING MODEL: NULL                                                 
REMARK 200                                                                      
REMARK 200 REMARK: NULL                                                         
REMARK 280                                                                      
REMARK 280 CRYSTAL                                                              
REMARK 280 SOLVENT CONTENT, VS   (%): 47.69                                     
REMARK 280 MATTHEWS COEFFICIENT, VM (ANGSTROMS**3/DA): 2.35                     
REMARK 280                                                                      
REMARK 280 CRYSTALLIZATION CONDITIONS: NULL                                     
REMARK 290                                                                      
REMARK 290 CRYSTALLOGRAPHIC SYMMETRY                                            
REMARK 290 SYMMETRY OPERATORS FOR SPACE GROUP: P 21 21 21                       
REMARK 290                                                                      
REMARK 290      SYMOP   SYMMETRY                                                
REMARK 290     NNNMMM   OPERATOR                                                
REMARK 290       1555   X,Y,Z                                                   
REMARK 290       2555   1/2-X,-Y,1/2+Z                                          
REMARK 290       3555   -X,1/2+Y,1/2-Z                                          
REMARK 290       4555   1/2+X,1/2-Y,-Z                                          
REMARK 290                                                                      
REMARK 290     WHERE NNN -> OPERATOR NUMBER                                     
REMARK 290           MMM -> TRANSLATION VECTOR                                  
REMARK 290                                                                      
REMARK 290 CRYSTALLOGRAPHIC SYMMETRY TRANSFORMATIONS                            
REMARK 290 THE FOLLOWING TRANSFORMATIONS OPERATE ON THE ATOM/HETATM             
REMARK 290 RECORDS IN THIS ENTRY TO PRODUCE CRYSTALLOGRAPHICALLY                
REMARK 290 RELATED MOLECULES.                                                   
REMARK 290   SMTRY1   1  1.000000  0.000000  0.000000        0.00000            
REMARK 290   SMTRY2   1  0.000000  1.000000  0.000000        0.00000            
REMARK 290   SMTRY3   1  0.000000  0.000000  1.000000        0.00000            
REMARK 290   SMTRY1   2 -1.000000  0.000000  0.000000       25.53000            
REMARK 290   SMTRY2   2  0.000000 -1.000000  0.000000        0.00000            
REMARK 290   SMTRY3   2  0.000000  0.000000  1.000000       51.22000            
REMARK 290   SMTRY1   3 -1.000000  0.000000  0.000000        0.00000            
REMARK 290   SMTRY2   3  0.000000  1.000000  0.000000       33.65500            
REMARK 290   SMTRY3   3  0.000000  0.000000 -1.000000       51.22000            
REMARK 290   SMTRY1   4  1.000000  0.000000  0.000000       25.53000            
REMARK 290   SMTRY2   4  0.000000 -1.000000  0.000000       33.65500            
REMARK 290   SMTRY3   4  0.000000  0.000000 -1.000000        0.00000            
REMARK 290                                                                      
REMARK 290 REMARK: NULL                                                         
REMARK 300                                                                      
REMARK 300 BIOMOLECULE: 1                                                       
REMARK 300 THIS ENTRY CONTAINS THE CRYSTALLOGRAPHIC ASYMMETRIC UNIT             
REMARK 300 WHICH CONSISTS OF 1 CHAIN(S). SEE REMARK 350 FOR                     
REMARK 300 INFORMATION ON GENERATING THE BIOLOGICAL MOLECULE(S).                
REMARK 350                                                                      
REMARK 350 GENERATING THE BIOMOLECULE                                           
REMARK 350 COORDINATES FOR A COMPLETE MULTIMER REPRESENTING THE KNOWN           
REMARK 350 BIOLOGICALLY SIGNIFICANT OLIGOMERIZATION STATE OF THE                
REMARK 350 MOLECULE CAN BE GENERATED BY APPLYING BIOMT TRANSFORMATIONS          
REMARK 350 GIVEN BELOW.  BOTH NON-CRYSTALLOGRAPHIC AND                          
REMARK 350 CRYSTALLOGRAPHIC OPERATIONS ARE GIVEN.                               
REMARK 350                                                                      
REMARK 350 BIOMOLECULE: 1                                                       
REMARK 350 APPLY THE FOLLOWING TO CHAINS: A                                     
REMARK 350   BIOMT1   1  1.000000  0.000000  0.000000        0.00000            
REMARK 350   BIOMT2   1  0.000000  1.000000  0.000000        0.00000            
REMARK 350   BIOMT3   1  0.000000  0.000000  1.000000        0.00000            
REMARK 465                                                                      
REMARK 465 MISSING RESIDUES                                                     
REMARK 465 THE FOLLOWING RESIDUES WERE NOT LOCATED IN THE                       
REMARK 465 EXPERIMENT. (M=MODEL NUMBER; RES=RESIDUE NAME; C=CHAIN               
REMARK 465 IDENTIFIER; SSSEQ=SEQUENCE NUMBER; I=INSERTION CODE.)                
REMARK 465                                                                      
REMARK 465   M RES C SSSEQI                                                     
REMARK 465     THR A   348                                                      
REMARK 465     THR A   349                                                      
REMARK 500                                                                      
REMARK 500 GEOMETRY AND STEREOCHEMISTRY                                         
REMARK 500 SUBTOPIC: TORSION ANGLES                                             
REMARK 500                                                                      
REMARK 500 TORSION ANGLES OUTSIDE THE EXPECTED RAMACHANDRAN REGIONS:            
REMARK 500 (M=MODEL NUMBER; RES=RESIDUE NAME; C=CHAIN IDENTIFIER;               
REMARK 500 SSEQ=SEQUENCE NUMBER; I=INSERTION CODE).                             
REMARK 500                                                                      
REMARK 500 STANDARD TABLE:                                                      
REMARK 500 FORMAT:(10X,I3,1X,A3,1X,A1,I4,A1,4X,F7.2,3X,F7.2)                    
REMARK 500                                                                      
REMARK 500  M RES CSSEQI        PSI       PHI                                   
REMARK 500    GLN A 235     -117.84     49.81                                   
DBREF  3PTE A    1   349  UNP    P15555   DAC_STRSR       32    380             
SEQRES   1 A  349  ALA ASP LEU PRO ALA PRO ASP ASP THR GLY LEU GLN ALA          
SEQRES   2 A  349  VAL LEU HIS THR ALA LEU SER GLN GLY ALA PRO GLY ALA          
SEQRES   3 A  349  MET VAL ARG VAL ASP ASP ASN GLY THR ILE HIS GLN LEU          
SEQRES   4 A  349  SER GLU GLY VAL ALA ASP ARG ALA THR GLY ARG ALA ILE          
SEQRES   5 A  349  THR THR THR ASP ARG PHE ARG VAL GLY SER VAL THR LYS          
SEQRES   6 A  349  SER PHE SER ALA VAL VAL LEU LEU GLN LEU VAL ASP GLU          
SEQRES   7 A  349  GLY LYS LEU ASP LEU ASP ALA SER VAL ASN THR TYR LEU          
SEQRES   8 A  349  PRO GLY LEU LEU PRO ASP ASP ARG ILE THR VAL ARG GLN          
SEQRES   9 A  349  VAL MET SER HIS ARG SER GLY LEU TYR ASP TYR THR ASN          
SEQRES  10 A  349  ASP MET PHE ALA GLN THR VAL PRO GLY PHE GLU SER VAL          
SEQRES  11 A  349  ARG ASN LYS VAL PHE SER TYR GLN ASP LEU ILE THR LEU          
SEQRES  12 A  349  SER LEU LYS HIS GLY VAL THR ASN ALA PRO GLY ALA ALA          
SEQRES  13 A  349  TYR SER TYR SER ASN THR ASN PHE VAL VAL ALA GLY MET          
SEQRES  14 A  349  LEU ILE GLU LYS LEU THR GLY HIS SER VAL ALA THR GLU          
SEQRES  15 A  349  TYR GLN ASN ARG ILE PHE THR PRO LEU ASN LEU THR ASP          
SEQRES  16 A  349  THR PHE TYR VAL HIS PRO ASP THR VAL ILE PRO GLY THR          
SEQRES  17 A  349  HIS ALA ASN GLY TYR LEU THR PRO ASP GLU ALA GLY GLY          
SEQRES  18 A  349  ALA LEU VAL ASP SER THR GLU GLN THR VAL SER TRP ALA          
SEQRES  19 A  349  GLN SER ALA GLY ALA VAL ILE SER SER THR GLN ASP LEU          
SEQRES  20 A  349  ASP THR PHE PHE SER ALA LEU MET SER GLY GLN LEU MET          
SEQRES  21 A  349  SER ALA ALA GLN LEU ALA GLN MET GLN GLN TRP THR THR          
SEQRES  22 A  349  VAL ASN SER THR GLN GLY TYR GLY LEU GLY LEU ARG ARG          
SEQRES  23 A  349  ARG ASP LEU SER CYS GLY ILE SER VAL TYR GLY HIS THR          
SEQRES  24 A  349  GLY THR VAL GLN GLY TYR TYR THR TYR ALA PHE ALA SER          
SEQRES  25 A  349  LYS ASP GLY LYS ARG SER VAL THR ALA LEU ALA ASN THR          
SEQRES  26 A  349  SER ASN ASN VAL ASN VAL LEU ASN THR MET ALA ARG THR          
SEQRES  27 A  349  LEU GLU SER ALA PHE CYS GLY LYS PRO THR THR                  
FTNOTE   1 CIS PROLINE - PRO 201                                                
FORMUL   2  HOH   *254(H2 O)                                                    
HELIX    1   1 ASP A    8  GLN A   21  1                                  14    
HELIX    2   2 GLY A   61  GLU A   78  1                                  18    
HELIX    3   3 VAL A   87  TYR A   90  1                                   4    
HELIX    4   4 VAL A  102  SER A  107  1                                   6    
HELIX    5 4A' TYR A  115  THR A  123  1                                   9    
HELIX    6 4A" THR A  123  ARG A  131  1                                   9    
HELIX    7  4A TYR A  137  LYS A  146  1                                  10    
HELIX    8   5 ASN A  161  THR A  175  1                                  15    
HELIX    9   6 VAL A  179  LEU A  191  1                                  13    
HELIX   10   7 GLN A  235  ALA A  237  5                                   3    
HELIX   11   8 THR A  244  MET A  255  1                                  12    
HELIX   12   9 ALA A  262  MET A  268  1                                   7    
HELIX   13  11 VAL A  329  CYS A  344  1                                  16    
SHEET    1 AP1 9 GLY A  49  ALA A  51  0                                        
SHEET    2 AP1 9 THR A  35  ASP A  45 -1  N  ALA A  44   O  ARG A  50           
SHEET    3 AP1 9 GLY A  25  ASP A  32 -1  N  VAL A  28   O  LEU A  39           
SHEET    4 AP1 9 ARG A 317  ALA A 323 -1  N  LEU A 322   O  MET A  27           
SHEET    5 AP1 9 TYR A 305  SER A 312 -1  O  TYR A 308   N  ALA A 321           
SHEET    6 AP1 9 ILE A 293  VAL A 302 -1  O  HIS A 298   N  ALA A 309           
SHEET    7 AP1 9 LEU A 284  ASP A 288 -1  O  ARG A 285   N  GLY A 297           
SHEET    8 AP1 9 GLN A 278  GLY A 281 -1  O  GLY A 279   N  ARG A 286           
SHEET    9 AP1 9 THR A 272  ASN A 275 -1  N  ASN A 275   O  GLN A 278           
SHEET    1 AP2 3 PHE A  58  VAL A  60  0                                        
SHEET    2 AP2 3 VAL A 240  SER A 242 -1  O  VAL A 240   N  VAL A  60           
SHEET    3 AP2 3 THR A 196  TYR A 198 -1  N  PHE A 197   O  ILE A 241           
SHEET    1  M1 3 VAL A 224  SER A 226  0                                        
SHEET    2  M1 3 GLY A 212  THR A 215 -1  O  LEU A 214   N  VAL A 224           
SHEET    3  M1 3 THR A 325  SER A 326  1  O  SER A 326   N  THR A 215           
SSBOND   1 CYS A  291    CYS A  344                                             
CISPEP   1 HIS A  200    PRO A  201          0         4.32                     
SITE     1 ACT  8 SER A  62  LYS A  65  TYR A 159  SER A 160                    
SITE     2 ACT  8 ASN A 161  HIS A 298  THR A 299  GLY A 300                    
CRYST1   51.060   67.310  102.440  90.00  90.00  90.00 P 21 21 21    4          
ORIGX1      1.000000  0.000000  0.000000        0.00000                         
ORIGX2      0.000000  1.000000  0.000000        0.00000                         
ORIGX3      0.000000  0.000000  1.000000        0.00000                         
SCALE1      0.019585  0.000000  0.000000        0.00000                         
SCALE2      0.000000  0.014857  0.000000        0.00000                         
SCALE3      0.000000  0.000000  0.009762        0.00000                         
ATOM      1  N   ALA A   1      12.718  18.742  46.294  1.00 52.11           N  
ATOM      2  CA  ALA A   1      13.349  19.733  45.383  1.00 51.79           C  
ATOM      3  C   ALA A   1      13.790  19.048  44.086  1.00 51.06           C  
ATOM      4  O   ALA A   1      13.268  17.934  43.760  1.00 52.69           O  
ATOM      5  CB  ALA A   1      14.459  20.504  46.092  1.00 52.37           C  
ATOM      6  N   ASP A   2      14.694  19.705  43.342  1.00 47.96           N  
ATOM      7  CA  ASP A   2      15.203  19.164  42.061  1.00 44.09           C  
ATOM      8  C   ASP A   2      16.529  18.422  42.243  1.00 38.74           C  
ATOM      9  O   ASP A   2      17.022  18.277  43.382  1.00 40.01           O  
ATOM     10  CB  ASP A   2      15.231  20.262  40.990  1.00 47.64           C  
ATOM     11  CG  ASP A   2      15.916  21.523  41.548  1.00 50.05           C  
ATOM     12  OD1 ASP A   2      16.531  21.479  42.649  1.00 51.05           O  
ATOM     13  OD2 ASP A   2      15.755  22.537  40.795  1.00 51.93           O  
ATOM     14  N   LEU A   3      17.101  17.931  41.155  1.00 29.40           N  
ATOM     15  CA  LEU A   3      18.333  17.154  41.172  1.00 22.74           C  
ATOM     16  C   LEU A   3      19.533  17.865  40.564  1.00 19.01           C  
ATOM     17  O   LEU A   3      19.384  18.731  39.693  1.00 17.59           O  
ATOM     18  CB  LEU A   3      18.004  15.935  40.251  1.00 21.41           C  
ATOM     19  CG  LEU A   3      16.796  15.123  40.622  1.00 22.16           C  
ATOM     20  CD1 LEU A   3      16.526  13.996  39.614  1.00 22.07           C  
ATOM     21  CD2 LEU A   3      17.082  14.534  41.998  1.00 22.66           C  
ATOM     22  N   PRO A   4      20.726  17.509  41.031  1.00 16.00           N  
ATOM     23  CA  PRO A   4      21.928  18.067  40.410  1.00 15.75           C  
ATOM     24  C   PRO A   4      21.964  17.506  38.986  1.00 14.46           C  
ATOM     25  O   PRO A   4      21.293  16.510  38.617  1.00 13.16           O  
ATOM     26  CB  PRO A   4      23.091  17.439  41.192  1.00 16.75           C  
ATOM     27  CG  PRO A   4      22.551  16.453  42.109  1.00 17.86           C  
ATOM     28  CD  PRO A   4      21.025  16.577  42.094  1.00 15.85           C  
ATOM     29  N   ALA A   5      22.797  18.102  38.178  1.00 13.65           N  
ATOM     30  CA  ALA A   5      22.979  17.651  36.784  1.00 11.08           C  
ATOM     31  C   ALA A   5      23.667  16.260  36.767  1.00  9.69           C  
ATOM     32  O   ALA A   5      24.610  16.024  37.513  1.00 10.67           O  
ATOM     33  CB  ALA A   5      23.933  18.697  36.195  1.00 12.88           C  
ATOM     34  N   PRO A   6      23.248  15.424  35.836  1.00  8.97           N  
ATOM     35  CA  PRO A   6      23.934  14.129  35.651  1.00  7.67           C  
ATOM     36  C   PRO A   6      25.383  14.399  35.288  1.00  6.84           C  
ATOM     37  O   PRO A   6      25.701  15.413  34.617  1.00  9.10           O  
ATOM     38  CB  PRO A   6      23.190  13.493  34.465  1.00  7.68           C  
ATOM     39  CG  PRO A   6      21.839  14.140  34.487  1.00  8.25           C  
ATOM     40  CD  PRO A   6      22.149  15.600  34.878  1.00  8.70           C  
ATOM     41  N   ASP A   7      26.253  13.515  35.692  1.00  6.06           N  
ATOM     42  CA  ASP A   7      27.717  13.609  35.452  1.00  5.93           C  
ATOM     43  C   ASP A   7      28.130  12.674  34.327  1.00  5.97           C  
ATOM     44  O   ASP A   7      28.389  11.468  34.626  1.00  6.14           O  
ATOM     45  CB  ASP A   7      28.448  13.419  36.760  1.00  5.56           C  
ATOM     46  CG  ASP A   7      29.958  13.325  36.527  1.00  6.76           C  
ATOM     47  OD1 ASP A   7      30.461  13.794  35.476  1.00  7.93           O  
ATOM     48  OD2 ASP A   7      30.640  12.814  37.417  1.00  9.20           O  
ATOM     49  N   ASP A   8      28.235  13.187  33.112  1.00  5.13           N  
ATOM     50  CA  ASP A   8      28.573  12.274  31.994  1.00  5.27           C  
ATOM     51  C   ASP A   8      30.005  11.734  32.100  1.00  5.75           C  
ATOM     52  O   ASP A   8      30.230  10.597  31.671  1.00  7.26           O  
ATOM     53  CB  ASP A   8      28.397  12.939  30.641  1.00  5.12           C  
ATOM     54  CG  ASP A   8      26.935  12.954  30.192  1.00  8.34           C  
ATOM     55  OD1 ASP A   8      26.060  12.597  30.966  1.00  8.95           O  
ATOM     56  OD2 ASP A   8      26.753  13.399  29.045  1.00  9.99           O  
ATOM     57  N   THR A   9      30.920  12.567  32.566  1.00  5.83           N  
ATOM     58  CA  THR A   9      32.320  12.064  32.696  1.00  5.63           C  
ATOM     59  C   THR A   9      32.358  10.936  33.735  1.00  6.82           C  
ATOM     60  O   THR A   9      33.088   9.924  33.532  1.00  7.19           O  
ATOM     61  CB  THR A   9      33.247  13.262  33.019  1.00  7.28           C  
ATOM     62  OG1 THR A   9      33.264  14.103  31.875  1.00  7.68           O  
ATOM     63  CG2 THR A   9      34.671  12.821  33.476  1.00  6.43           C  
ATOM     64  N   GLY A  10      31.601  11.092  34.813  1.00  4.55           N  
ATOM     65  CA  GLY A  10      31.508  10.018  35.852  1.00  5.12           C  
ATOM     66  C   GLY A  10      30.900   8.751  35.214  1.00  6.23           C  
ATOM     67  O   GLY A  10      31.424   7.645  35.444  1.00  7.44           O  
ATOM     68  N   LEU A  11      29.818   8.910  34.426  1.00  5.31           N  
ATOM     69  CA  LEU A  11      29.225   7.727  33.766  1.00  6.18           C  
ATOM     70  C   LEU A  11      30.252   7.077  32.844  1.00  7.57           C  
ATOM     71  O   LEU A  11      30.336   5.843  32.794  1.00  7.08           O  
ATOM     72  CB  LEU A  11      27.935   8.143  32.984  1.00  6.32           C  
ATOM     73  CG  LEU A  11      26.777   8.549  33.896  1.00  6.62           C  
ATOM     74  CD1 LEU A  11      25.689   9.166  33.005  1.00  9.65           C  
ATOM     75  CD2 LEU A  11      26.214   7.353  34.673  1.00  7.64           C  
ATOM     76  N   GLN A  12      31.002   7.876  32.090  1.00  6.12           N  
ATOM     77  CA  GLN A  12      32.000   7.295  31.134  1.00  7.57           C  
ATOM     78  C   GLN A  12      33.000   6.452  31.946  1.00  6.12           C  
ATOM     79  O   GLN A  12      33.375   5.376  31.490  1.00  6.47           O  
ATOM     80  CB  GLN A  12      32.697   8.466  30.421  1.00  8.77           C  
ATOM     81  CG  GLN A  12      33.840   7.981  29.552  1.00 11.10           C  
ATOM     82  CD  GLN A  12      34.463   9.100  28.774  1.00 13.51           C  
ATOM     83  OE1 GLN A  12      35.698   9.130  28.638  1.00 18.25           O  
ATOM     84  NE2 GLN A  12      33.688   9.943  28.169  1.00 13.30           N  
ATOM     85  N   ALA A  13      33.427   6.995  33.078  1.00  5.30           N  
ATOM     86  CA  ALA A  13      34.433   6.250  33.899  1.00  6.23           C  
ATOM     87  C   ALA A  13      33.856   4.975  34.425  1.00  7.89           C  
ATOM     88  O   ALA A  13      34.604   3.948  34.449  1.00  7.15           O  
ATOM     89  CB  ALA A  13      34.925   7.160  35.029  1.00  9.00           C  
ATOM     90  N   VAL A  14      32.572   4.990  34.811  1.00  5.65           N  
ATOM     91  CA  VAL A  14      31.980   3.735  35.302  1.00  7.21           C  
ATOM     92  C   VAL A  14      31.983   2.665  34.240  1.00  6.77           C  
ATOM     93  O   VAL A  14      32.343   1.529  34.483  1.00  6.70           O  
ATOM     94  CB  VAL A  14      30.505   4.045  35.788  1.00  7.43           C  
ATOM     95  CG1 VAL A  14      29.817   2.702  36.065  1.00  8.39           C  
ATOM     96  CG2 VAL A  14      30.552   4.932  37.004  1.00  8.19           C  
ATOM     97  N   LEU A  15      31.550   3.003  33.005  1.00  6.62           N  
ATOM     98  CA  LEU A  15      31.496   2.064  31.913  1.00  6.54           C  
ATOM     99  C   LEU A  15      32.925   1.496  31.631  1.00  5.39           C  
ATOM    100  O   LEU A  15      33.081   0.291  31.402  1.00  6.43           O  
ATOM    101  CB  LEU A  15      30.899   2.641  30.644  1.00  8.48           C  
ATOM    102  CG  LEU A  15      29.493   3.250  30.687  1.00  8.01           C  
ATOM    103  CD1 LEU A  15      29.104   3.674  29.280  1.00  8.58           C  
ATOM    104  CD2 LEU A  15      28.496   2.345  31.319  1.00  9.78           C  
ATOM    105  N   HIS A  16      33.889   2.369  31.622  1.00  5.26           N  
ATOM    106  CA  HIS A  16      35.263   2.002  31.314  1.00  6.53           C  
ATOM    107  C   HIS A  16      35.786   1.008  32.358  1.00  5.88           C  
ATOM    108  O   HIS A  16      36.433   0.016  32.010  1.00  7.57           O  
ATOM    109  CB  HIS A  16      36.138   3.249  31.191  1.00  8.88           C  
ATOM    110  CG  HIS A  16      37.466   2.948  30.602  1.00 11.84           C  
ATOM    111  ND1 HIS A  16      37.611   2.582  29.287  1.00 14.44           N  
ATOM    112  CD2 HIS A  16      38.698   2.954  31.167  1.00 13.25           C  
ATOM    113  CE1 HIS A  16      38.935   2.342  29.041  1.00 16.80           C  
ATOM    114  NE2 HIS A  16      39.568   2.594  30.174  1.00 17.22           N  
ATOM    115  N   THR A  17      35.444   1.283  33.572  1.00  5.91           N  
ATOM    116  CA  THR A  17      35.843   0.434  34.684  1.00  6.90           C  
ATOM    117  C   THR A  17      35.207  -0.903  34.530  1.00  7.56           C  
ATOM    118  O   THR A  17      35.869  -1.961  34.748  1.00  7.83           O  
ATOM    119  CB  THR A  17      35.496   1.091  36.075  1.00  7.28           C  
ATOM    120  OG1 THR A  17      36.265   2.340  36.130  1.00  9.56           O  
ATOM    121  CG2 THR A  17      35.888   0.191  37.287  1.00  8.78           C  
ATOM    122  N   ALA A  18      33.911  -0.970  34.228  1.00  5.50           N  
ATOM    123  CA  ALA A  18      33.199  -2.238  34.058  1.00  5.62           C  
ATOM    124  C   ALA A  18      33.876  -3.059  32.943  1.00  5.67           C  
ATOM    125  O   ALA A  18      34.034  -4.292  33.108  1.00  6.73           O  
ATOM    126  CB  ALA A  18      31.739  -2.030  33.725  1.00  5.74           C  
ATOM    127  N   LEU A  19      34.303  -2.471  31.861  1.00  4.19           N  
ATOM    128  CA  LEU A  19      34.999  -3.204  30.811  1.00  7.10           C  
ATOM    129  C   LEU A  19      36.316  -3.816  31.348  1.00  7.24           C  
ATOM    130  O   LEU A  19      36.627  -4.967  31.054  1.00  9.18           O  
ATOM    131  CB  LEU A  19      35.320  -2.253  29.639  1.00  7.29           C  
ATOM    132  CG  LEU A  19      34.336  -2.373  28.488  1.00 10.25           C  
ATOM    133  CD1 LEU A  19      32.953  -1.992  28.926  1.00  9.81           C  
ATOM    134  CD2 LEU A  19      34.773  -1.514  27.314  1.00 11.15           C  
ATOM    135  N   SER A  20      37.040  -3.033  32.128  1.00  6.46           N  
ATOM    136  CA  SER A  20      38.313  -3.486  32.693  1.00  7.49           C  
ATOM    137  C   SER A  20      38.060  -4.677  33.655  1.00  7.56           C  
ATOM    138  O   SER A  20      39.002  -5.470  33.843  1.00  9.35           O  
ATOM    139  CB ASER A  20      39.058  -2.397  33.421  0.70  8.41           C  
ATOM    140  CB BSER A  20      39.028  -2.374  33.433  0.30  7.99           C  
ATOM    141  OG ASER A  20      38.520  -2.114  34.696  0.70  8.96           O  
ATOM    142  OG BSER A  20      39.410  -1.337  32.545  0.30  8.50           O  
ATOM    143  N   GLN A  21      36.876  -4.783  34.200  1.00  5.78           N  
ATOM    144  CA  GLN A  21      36.529  -5.837  35.145  1.00  6.65           C  
ATOM    145  C   GLN A  21      35.904  -7.082  34.505  1.00  6.30           C  
ATOM    146  O   GLN A  21      35.616  -8.034  35.258  1.00  7.16           O  
ATOM    147  CB  GLN A  21      35.661  -5.324  36.301  1.00  7.31           C  
ATOM    148  CG  GLN A  21      36.501  -4.322  37.125  1.00  6.32           C  
ATOM    149  CD  GLN A  21      35.651  -3.592  38.111  1.00  9.07           C  
ATOM    150  OE1 GLN A  21      34.486  -3.313  37.873  1.00  9.88           O  
ATOM    151  NE2 GLN A  21      36.156  -3.310  39.279  1.00 10.27           N  
ATOM    152  N   GLY A  22      35.757  -7.068  33.157  1.00  6.03           N  
ATOM    153  CA  GLY A  22      35.246  -8.247  32.515  1.00  7.50           C  
ATOM    154  C   GLY A  22      33.975  -8.110  31.707  1.00  7.60           C  
ATOM    155  O   GLY A  22      33.637  -9.096  31.032  1.00  8.23           O  
ATOM    156  N   ALA A  23      33.306  -7.000  31.752  1.00  5.54           N  
ATOM    157  CA  ALA A  23      32.113  -6.829  30.882  1.00  5.70           C  
ATOM    158  C   ALA A  23      32.567  -6.573  29.451  1.00  4.13           C  
ATOM    159  O   ALA A  23      33.362  -5.660  29.186  1.00  6.23           O  
ATOM    160  CB  ALA A  23      31.315  -5.588  31.325  1.00  7.51           C  
ATOM    161  N   PRO A  24      32.031  -7.366  28.497  1.00  4.87           N  
ATOM    162  CA  PRO A  24      32.401  -7.129  27.102  1.00  4.38           C  
ATOM    163  C   PRO A  24      31.918  -5.748  26.678  1.00  5.14           C  
ATOM    164  O   PRO A  24      32.616  -5.079  25.874  1.00  5.53           O  
ATOM    165  CB  PRO A  24      31.700  -8.271  26.307  1.00  7.64           C  
ATOM    166  CG  PRO A  24      31.611  -9.342  27.392  1.00  7.82           C  
ATOM    167  CD  PRO A  24      31.254  -8.583  28.683  1.00  5.96           C  
ATOM    168  N   GLY A  25      30.769  -5.328  27.145  1.00  4.57           N  
ATOM    169  CA  GLY A  25      30.159  -4.067  26.795  1.00  4.67           C  
ATOM    170  C   GLY A  25      29.283  -3.542  27.943  1.00  4.93           C  
ATOM    171  O   GLY A  25      28.879  -4.304  28.813  1.00  5.56           O  
ATOM    172  N   ALA A  26      29.144  -2.226  27.907  1.00  4.37           N  
ATOM    173  CA  ALA A  26      28.311  -1.584  28.975  1.00  5.38           C  
ATOM    174  C   ALA A  26      27.774  -0.299  28.359  1.00  6.70           C  
ATOM    175  O   ALA A  26      28.392   0.345  27.518  1.00  6.49           O  
ATOM    176  CB  ALA A  26      29.140  -1.341  30.223  1.00  5.40           C  
ATOM    177  N   MET A  27      26.586   0.096  28.815  1.00  5.80           N  
ATOM    178  CA  MET A  27      25.956   1.315  28.289  1.00  4.73           C  
ATOM    179  C   MET A  27      24.933   1.843  29.325  1.00  5.40           C  
ATOM    180  O   MET A  27      24.554   1.160  30.271  1.00  6.50           O  
ATOM    181  CB AMET A  27      25.307   0.981  26.977  0.50  5.36           C  
ATOM    182  CB BMET A  27      25.326   1.047  26.958  0.50  5.21           C  
ATOM    183  CG AMET A  27      24.218  -0.047  27.249  0.50  6.98           C  
ATOM    184  CG BMET A  27      24.535  -0.185  26.740  0.50  6.54           C  
ATOM    185  SD AMET A  27      23.465  -0.408  25.651  0.50  8.78           S  
ATOM    186  SD BMET A  27      22.750   0.082  27.038  0.50  8.54           S  
ATOM    187  CE AMET A  27      22.225  -1.605  26.154  0.50  9.46           C  
ATOM    188  CE BMET A  27      22.031  -1.095  25.956  0.50  7.72           C  
ATOM    189  N   VAL A  28      24.614   3.112  29.109  1.00  4.26           N  
ATOM    190  CA  VAL A  28      23.669   3.761  30.020  1.00  5.25           C  
ATOM    191  C   VAL A  28      22.954   4.881  29.240  1.00  5.30           C  
ATOM    192  O   VAL A  28      23.559   5.589  28.430  1.00  6.02           O  
ATOM    193  CB  VAL A  28      24.462   4.337  31.226  1.00  5.80           C  
ATOM    194  CG1 VAL A  28      25.556   5.347  30.791  1.00  8.13           C  
ATOM    195  CG2 VAL A  28      23.524   4.920  32.256  1.00  7.35           C  
ATOM    196  N   ARG A  29      21.674   5.011  29.579  1.00  5.01           N  
ATOM    197  CA  ARG A  29      20.850   6.073  28.995  1.00  5.73           C  
ATOM    198  C   ARG A  29      20.153   6.776  30.174  1.00  6.58           C  
ATOM    199  O   ARG A  29      19.547   6.132  31.028  1.00  7.91           O  
ATOM    200  CB  ARG A  29      19.830   5.564  27.990  0.67  2.68           C  
ATOM    201  CG  ARG A  29      18.891   6.699  27.493  0.67  2.85           C  
ATOM    202  CD  ARG A  29      17.882   6.079  26.592  0.67  4.28           C  
ATOM    203  NE  ARG A  29      16.773   7.008  26.358  0.67  6.04           N  
ATOM    204  CZ  ARG A  29      16.515   7.522  25.206  0.67  4.90           C  
ATOM    205  NH1 ARG A  29      17.224   7.288  24.101  0.67  7.76           N  
ATOM    206  NH2 ARG A  29      15.447   8.360  25.118  0.67  4.01           N  
ATOM    207  N   VAL A  30      20.245   8.077  30.190  1.00  4.76           N  
ATOM    208  CA  VAL A  30      19.532   8.901  31.210  1.00  6.08           C  
ATOM    209  C   VAL A  30      18.529   9.765  30.453  1.00  6.56           C  
ATOM    210  O   VAL A  30      18.863  10.469  29.528  1.00  7.15           O  
ATOM    211  CB  VAL A  30      20.473   9.861  31.950  1.00  6.67           C  
ATOM    212  CG1 VAL A  30      19.684  10.634  33.041  1.00  7.25           C  
ATOM    213  CG2 VAL A  30      21.663   9.114  32.576  1.00  7.10           C  
ATOM    214  N   ASP A  31      17.257   9.714  30.889  1.00  7.00           N  
ATOM    215  CA  ASP A  31      16.195  10.579  30.394  1.00  7.74           C  
ATOM    216  C   ASP A  31      16.004  11.625  31.528  1.00  7.20           C  
ATOM    217  O   ASP A  31      15.427  11.350  32.542  1.00  6.98           O  
ATOM    218  CB AASP A  31      14.935   9.796  30.073  0.53  7.21           C  
ATOM    219  CB BASP A  31      14.850   9.946  30.078  0.47  9.64           C  
ATOM    220  CG AASP A  31      15.057   9.020  28.770  0.53  8.10           C  
ATOM    221  CG BASP A  31      13.884  10.978  29.521  0.47 12.19           C  
ATOM    222  OD1AASP A  31      14.692   9.621  27.729  0.53  8.77           O  
ATOM    223  OD1BASP A  31      14.087  12.188  29.540  0.47 13.53           O  
ATOM    224  OD2AASP A  31      15.455   7.868  28.664  0.53  8.89           O  
ATOM    225  OD2BASP A  31      12.832  10.576  28.949  0.47 15.10           O  
ATOM    226  N   ASP A  32      16.613  12.802  31.333  1.00  6.10           N  
ATOM    227  CA  ASP A  32      16.594  13.856  32.360  1.00  7.96           C  
ATOM    228  C   ASP A  32      15.550  14.898  31.990  1.00  9.18           C  
ATOM    229  O   ASP A  32      15.891  15.899  31.342  1.00  9.02           O  
ATOM    230  CB  ASP A  32      17.999  14.414  32.553  1.00  9.00           C  
ATOM    231  CG  ASP A  32      17.995  15.539  33.582  1.00  9.45           C  
ATOM    232  OD1 ASP A  32      17.202  15.492  34.520  1.00 10.43           O  
ATOM    233  OD2 ASP A  32      18.829  16.455  33.543  1.00 11.95           O  
ATOM    234  N   ASN A  33      14.305  14.637  32.288  1.00  9.79           N  
ATOM    235  CA  ASN A  33      13.231  15.584  31.985  1.00 12.11           C  
ATOM    236  C   ASN A  33      13.272  16.096  30.559  1.00 11.85           C  
ATOM    237  O   ASN A  33      13.154  17.338  30.355  1.00 12.02           O  
ATOM    238  CB  ASN A  33      13.307  16.732  32.981  1.00 16.36           C  
ATOM    239  CG  ASN A  33      11.913  17.437  33.066  1.00 20.31           C  
ATOM    240  OD1 ASN A  33      11.937  18.627  33.364  1.00 24.13           O  
ATOM    241  ND2 ASN A  33      10.845  16.727  32.745  1.00 20.56           N  
ATOM    242  N   GLY A  34      13.406  15.211  29.593  1.00 10.48           N  
ATOM    243  CA  GLY A  34      13.413  15.614  28.219  1.00 11.25           C  
ATOM    244  C   GLY A  34      14.784  15.854  27.564  1.00 10.80           C  
ATOM    245  O   GLY A  34      14.762  16.136  26.380  1.00 13.05           O  
ATOM    246  N   THR A  35      15.858  15.759  28.300  1.00  7.82           N  
ATOM    247  CA  THR A  35      17.239  15.934  27.741  1.00  6.58           C  
ATOM    248  C   THR A  35      17.863  14.529  27.929  1.00  6.23           C  
ATOM    249  O   THR A  35      17.866  14.016  29.059  1.00  8.47           O  
ATOM    250  CB  THR A  35      18.042  17.005  28.520  1.00  9.30           C  
ATOM    251  OG1 THR A  35      17.347  18.283  28.379  1.00  9.36           O  
ATOM    252  CG2 THR A  35      19.491  17.077  27.981  1.00  9.70           C  
ATOM    253  N   ILE A  36      18.379  13.990  26.826  1.00  5.84           N  
ATOM    254  CA  ILE A  36      18.925  12.639  26.871  1.00  4.85           C  
ATOM    255  C   ILE A  36      20.453  12.638  27.079  1.00  5.53           C  
ATOM    256  O   ILE A  36      21.155  13.454  26.495  1.00  5.73           O  
ATOM    257  CB  ILE A  36      18.622  11.933  25.498  1.00  6.29           C  
ATOM    258  CG1 ILE A  36      17.118  12.057  25.145  1.00  9.00           C  
ATOM    259  CG2 ILE A  36      19.057  10.479  25.498  1.00  9.05           C  
ATOM    260  CD1 ILE A  36      16.206  11.545  26.268  1.00 12.36           C  
ATOM    261  N   HIS A  37      20.902  11.690  27.833  1.00  5.09           N  
ATOM    262  CA  HIS A  37      22.393  11.433  28.011  1.00  3.90           C  
ATOM    263  C   HIS A  37      22.527   9.967  27.578  1.00  5.40           C  
ATOM    264  O   HIS A  37      21.740   9.095  28.009  1.00  6.71           O  
ATOM    265  CB  HIS A  37      22.834  11.552  29.464  1.00  3.84           C  
ATOM    266  CG  HIS A  37      22.662  12.932  30.001  1.00  4.24           C  
ATOM    267  ND1 HIS A  37      23.720  13.652  30.486  1.00  5.09           N  
ATOM    268  CD2 HIS A  37      21.522  13.684  30.159  1.00  5.01           C  
ATOM    269  CE1 HIS A  37      23.271  14.838  30.847  1.00  5.70           C  
ATOM    270  NE2 HIS A  37      21.973  14.886  30.719  1.00  6.06           N  
ATOM    271  N   GLN A  38      23.484   9.675  26.729  1.00  5.09           N  
ATOM    272  CA  GLN A  38      23.626   8.260  26.270  1.00  6.08           C  
ATOM    273  C   GLN A  38      25.105   8.001  26.054  1.00  5.94           C  
ATOM    274  O   GLN A  38      25.789   8.766  25.338  1.00  6.68           O  
ATOM    275  CB  GLN A  38      22.787   8.060  25.022  1.00  6.48           C  
ATOM    276  CG  GLN A  38      23.090   8.921  23.861  1.00  8.58           C  
ATOM    277  CD  GLN A  38      21.992   8.829  22.787  1.00  9.74           C  
ATOM    278  OE1 GLN A  38      21.057   9.649  22.831  1.00 11.56           O  
ATOM    279  NE2 GLN A  38      22.198   7.906  21.881  1.00  9.15           N  
ATOM    280  N   LEU A  39      25.582   6.911  26.640  1.00  5.22           N  
ATOM    281  CA  LEU A  39      26.966   6.536  26.508  1.00  5.02           C  
ATOM    282  C   LEU A  39      27.011   4.986  26.445  1.00  5.27           C  
ATOM    283  O   LEU A  39      26.234   4.315  27.049  1.00  5.61           O  
ATOM    284  CB  LEU A  39      27.802   6.928  27.720  1.00  6.40           C  
ATOM    285  CG  LEU A  39      27.995   8.383  27.961  1.00  8.73           C  
ATOM    286  CD1 LEU A  39      26.912   8.935  28.836  1.00 10.25           C  
ATOM    287  CD2 LEU A  39      29.360   8.585  28.635  1.00 11.58           C  
ATOM    288  N   SER A  40      28.002   4.543  25.712  1.00  4.34           N  
ATOM    289  CA  SER A  40      28.223   3.084  25.602  1.00  4.00           C  
ATOM    290  C   SER A  40      29.739   2.872  25.352  1.00  4.95           C  
ATOM    291  O   SER A  40      30.428   3.724  24.815  1.00  4.92           O  
ATOM    292  CB  SER A  40      27.410   2.546  24.460  1.00  5.65           C  
ATOM    293  OG  SER A  40      27.749   3.125  23.206  1.00  5.58           O  
ATOM    294  N   GLU A  41      30.168   1.671  25.718  1.00  3.70           N  
ATOM    295  CA  GLU A  41      31.577   1.315  25.426  1.00  5.50           C  
ATOM    296  C   GLU A  41      31.626  -0.212  25.298  1.00  5.11           C  
ATOM    297  O   GLU A  41      30.956  -0.911  26.032  1.00  6.77           O  
ATOM    298  CB  GLU A  41      32.530   1.747  26.531  1.00  5.64           C  
ATOM    299  CG  GLU A  41      34.006   1.877  26.014  1.00  8.66           C  
ATOM    300  CD  GLU A  41      34.962   2.260  27.147  1.00 11.14           C  
ATOM    301  OE1 GLU A  41      34.622   2.641  28.242  1.00 12.01           O  
ATOM    302  OE2 GLU A  41      36.194   2.089  26.840  1.00 14.36           O  
ATOM    303  N   GLY A  42      32.477  -0.662  24.387  1.00  5.86           N  
ATOM    304  CA  GLY A  42      32.645  -2.105  24.246  1.00  5.66           C  
ATOM    305  C   GLY A  42      31.770  -2.742  23.227  1.00  5.74           C  
ATOM    306  O   GLY A  42      31.268  -2.077  22.273  1.00  6.89           O  
ATOM    307  N   VAL A  43      31.696  -4.080  23.315  1.00  4.78           N  
ATOM    308  CA  VAL A  43      31.033  -4.856  22.283  1.00  6.38           C  
ATOM    309  C   VAL A  43      29.727  -5.538  22.670  1.00  4.48           C  
ATOM    310  O   VAL A  43      29.623  -5.980  23.810  1.00  6.61           O  
ATOM    311  CB  VAL A  43      32.043  -5.921  21.752  1.00  8.48           C  
ATOM    312  CG1 VAL A  43      33.290  -5.239  21.156  1.00 10.19           C  
ATOM    313  CG2 VAL A  43      32.497  -6.836  22.855  1.00 11.75           C  
ATOM    314  N   ALA A  44      28.847  -5.599  21.706  1.00  6.73           N  
ATOM    315  CA  ALA A  44      27.569  -6.297  21.815  1.00  6.74           C  
ATOM    316  C   ALA A  44      27.821  -7.809  21.573  1.00  7.26           C  
ATOM    317  O   ALA A  44      27.178  -8.668  22.163  1.00  8.72           O  
ATOM    318  CB  ALA A  44      26.542  -5.733  20.882  1.00  6.30           C  
ATOM    319  N   ASP A  45      28.725  -8.086  20.644  1.00  8.14           N  
ATOM    320  CA  ASP A  45      29.004  -9.499  20.226  1.00 10.93           C  
ATOM    321  C   ASP A  45      30.529  -9.583  20.209  1.00 13.79           C  
ATOM    322  O   ASP A  45      31.159  -8.963  19.332  1.00 13.03           O  
ATOM    323  CB  ASP A  45      28.348  -9.733  18.866  1.00 11.57           C  
ATOM    324  CG  ASP A  45      28.593 -11.206  18.431  1.00 14.17           C  
ATOM    325  OD1 ASP A  45      29.659 -11.720  18.813  1.00 18.62           O  
ATOM    326  OD2 ASP A  45      27.777 -11.731  17.774  1.00 18.15           O  
ATOM    327  N   ARG A  46      31.113 -10.236  21.159  1.00 15.38           N  
ATOM    328  CA  ARG A  46      32.569 -10.259  21.363  1.00 18.14           C  
ATOM    329  C   ARG A  46      33.220 -11.124  20.326  1.00 20.72           C  
ATOM    330  O   ARG A  46      34.516 -11.025  20.263  1.00 22.39           O  
ATOM    331  CB  ARG A  46      32.909 -10.636  22.823  1.00 17.11           C  
ATOM    332  CG  ARG A  46      32.968 -12.134  22.930  1.00 19.86           C  
ATOM    333  CD  ARG A  46      33.038 -12.502  24.372  1.00 19.21           C  
ATOM    334  NE  ARG A  46      34.307 -12.151  24.928  1.00 21.12           N  
ATOM    335  CZ  ARG A  46      35.340 -12.937  25.145  1.00 22.95           C  
ATOM    336  NH1 ARG A  46      35.232 -14.250  24.890  1.00 23.08           N  
ATOM    337  NH2 ARG A  46      36.486 -12.527  25.708  1.00 24.46           N  
ATOM    338  N   ALA A  47      32.514 -11.830  19.499  1.00 19.42           N  
ATOM    339  CA  ALA A  47      33.063 -12.653  18.476  1.00 22.31           C  
ATOM    340  C   ALA A  47      33.097 -11.937  17.127  1.00 23.65           C  
ATOM    341  O   ALA A  47      34.160 -12.107  16.454  1.00 26.00           O  
ATOM    342  CB  ALA A  47      32.176 -13.910  18.265  1.00 23.12           C  
ATOM    343  N   THR A  48      32.033 -11.289  16.686  1.00 21.14           N  
ATOM    344  CA  THR A  48      32.013 -10.523  15.464  1.00 20.04           C  
ATOM    345  C   THR A  48      32.651  -9.153  15.705  1.00 19.04           C  
ATOM    346  O   THR A  48      33.111  -8.499  14.743  1.00 20.17           O  
ATOM    347  CB  THR A  48      30.603 -10.317  14.820  1.00 20.70           C  
ATOM    348  OG1 THR A  48      29.887  -9.408  15.729  1.00 21.46           O  
ATOM    349  CG2 THR A  48      29.796 -11.621  14.592  1.00 23.04           C  
ATOM    350  N   GLY A  49      32.665  -8.683  16.938  1.00 15.48           N  
ATOM    351  CA  GLY A  49      33.227  -7.364  17.297  1.00 14.12           C  
ATOM    352  C   GLY A  49      32.237  -6.228  17.122  1.00 11.40           C  
ATOM    353  O   GLY A  49      32.679  -5.035  17.297  1.00 13.10           O  
ATOM    354  N   ARG A  50      30.993  -6.388  16.921  1.00 10.50           N  
ATOM    355  CA  ARG A  50      29.965  -5.301  16.785  1.00  9.77           C  
ATOM    356  C   ARG A  50      29.864  -4.519  18.104  1.00  9.04           C  
ATOM    357  O   ARG A  50      29.759  -5.126  19.170  1.00  9.89           O  
ATOM    358  CB  ARG A  50      28.581  -5.843  16.463  1.00 10.92           C  
ATOM    359  CG  ARG A  50      27.397  -4.899  16.387  1.00 13.43           C  
ATOM    360  CD  ARG A  50      26.097  -5.550  16.030  1.00 15.42           C  
ATOM    361  NE  ARG A  50      25.830  -6.886  16.614  1.00 18.56           N  
ATOM    362  CZ  ARG A  50      24.998  -7.021  17.674  1.00 17.76           C  
ATOM    363  NH1 ARG A  50      24.505  -5.899  18.231  1.00 18.14           N  
ATOM    364  NH2 ARG A  50      24.720  -8.234  18.142  1.00 18.94           N  
ATOM    365  N   ALA A  51      29.964  -3.212  18.002  1.00  8.88           N  
ATOM    366  CA  ALA A  51      29.970  -2.330  19.173  1.00  7.70           C  
ATOM    367  C   ALA A  51      28.550  -2.310  19.781  1.00  6.44           C  
ATOM    368  O   ALA A  51      27.571  -2.322  19.043  1.00  8.25           O  
ATOM    369  CB  ALA A  51      30.362  -0.884  18.782  1.00 10.15           C  
ATOM    370  N   ILE A  52      28.537  -2.265  21.100  1.00  7.02           N  
ATOM    371  CA  ILE A  52      27.229  -2.144  21.795  1.00  5.82           C  
ATOM    372  C   ILE A  52      26.768  -0.688  21.661  1.00  6.37           C  
ATOM    373  O   ILE A  52      27.574   0.242  21.629  1.00  7.61           O  
ATOM    374  CB  ILE A  52      27.383  -2.525  23.286  1.00  5.32           C  
ATOM    375  CG1 ILE A  52      25.997  -2.856  23.907  1.00  6.16           C  
ATOM    376  CG2 ILE A  52      28.160  -1.501  24.105  1.00  5.59           C  
ATOM    377  CD1 ILE A  52      26.122  -3.477  25.341  1.00  7.85           C  
ATOM    378  N   THR A  53      25.455  -0.486  21.636  1.00  6.69           N  
ATOM    379  CA  THR A  53      24.907   0.875  21.564  1.00  7.92           C  
ATOM    380  C   THR A  53      23.701   0.947  22.498  1.00  6.70           C  
ATOM    381  O   THR A  53      23.150  -0.123  22.815  1.00  8.24           O  
ATOM    382  CB  THR A  53      24.436   1.323  20.133  1.00  7.71           C  
ATOM    383  OG1 THR A  53      23.126   0.715  19.941  1.00 10.20           O  
ATOM    384  CG2 THR A  53      25.383   0.837  19.055  1.00  8.85           C  
ATOM    385  N   THR A  54      23.312   2.137  22.851  1.00  5.63           N  
ATOM    386  CA  THR A  54      22.162   2.310  23.749  1.00  5.89           C  
ATOM    387  C   THR A  54      20.843   1.879  23.136  1.00  5.35           C  
ATOM    388  O   THR A  54      19.804   1.910  23.864  1.00  8.80           O  
ATOM    389  CB  THR A  54      22.082   3.773  24.357  1.00  6.90           C  
ATOM    390  OG1 THR A  54      21.882   4.647  23.224  1.00  5.57           O  
ATOM    391  CG2 THR A  54      23.330   4.089  25.224  1.00  7.22           C  
ATOM    392  N   THR A  55      20.793   1.593  21.866  1.00  5.07           N  
ATOM    393  CA  THR A  55      19.534   1.137  21.241  1.00  8.00           C  
ATOM    394  C   THR A  55      19.396  -0.402  21.170  1.00  7.60           C  
ATOM    395  O   THR A  55      18.340  -0.894  20.733  1.00 10.02           O  
ATOM    396  CB  THR A  55      19.304   1.769  19.850  1.00  8.76           C  
ATOM    397  OG1 THR A  55      20.417   1.420  19.002  1.00 11.14           O  
ATOM    398  CG2 THR A  55      19.203   3.296  19.975  1.00 11.33           C  
ATOM    399  N   ASP A  56      20.445  -1.109  21.593  1.00  6.14           N  
ATOM    400  CA  ASP A  56      20.433  -2.562  21.555  1.00  5.35           C  
ATOM    401  C   ASP A  56      19.416  -3.131  22.550  1.00  5.46           C  
ATOM    402  O   ASP A  56      19.432  -2.671  23.684  1.00  8.14           O  
ATOM    403  CB  ASP A  56      21.838  -3.093  21.944  1.00  6.20           C  
ATOM    404  CG  ASP A  56      22.836  -2.884  20.812  1.00  7.87           C  
ATOM    405  OD1 ASP A  56      22.489  -2.500  19.696  1.00 12.87           O  
ATOM    406  OD2 ASP A  56      24.032  -3.090  21.060  1.00 11.51           O  
ATOM    407  N   ARG A  57      18.667  -4.081  22.108  1.00  4.52           N  
ATOM    408  CA  ARG A  57      17.706  -4.796  23.012  1.00  5.13           C  
ATOM    409  C   ARG A  57      18.513  -5.763  23.876  1.00  4.98           C  
ATOM    410  O   ARG A  57      19.576  -6.270  23.505  1.00  5.01           O  
ATOM    411  CB  ARG A  57      16.638  -5.511  22.219  1.00  6.33           C  
ATOM    412  CG  ARG A  57      15.691  -4.539  21.553  1.00  6.94           C  
ATOM    413  CD  ARG A  57      14.847  -5.273  20.550  1.00  8.87           C  
ATOM    414  NE  ARG A  57      13.996  -4.219  19.897  1.00  9.51           N  
ATOM    415  CZ  ARG A  57      13.264  -4.532  18.794  1.00 10.18           C  
ATOM    416  NH1 ARG A  57      13.238  -5.729  18.272  1.00  9.83           N  
ATOM    417  NH2 ARG A  57      12.540  -3.545  18.280  1.00 12.40           N  
ATOM    418  N   PHE A  58      17.921  -6.096  25.036  1.00  3.93           N  
ATOM    419  CA  PHE A  58      18.599  -7.038  25.939  1.00  3.08           C  
ATOM    420  C   PHE A  58      17.605  -7.677  26.870  1.00  4.72           C  
ATOM    421  O   PHE A  58      16.450  -7.244  26.910  1.00  5.23           O  
ATOM    422  CB  PHE A  58      19.739  -6.279  26.704  1.00  4.18           C  
ATOM    423  CG  PHE A  58      19.245  -5.118  27.524  1.00  2.73           C  
ATOM    424  CD1 PHE A  58      18.846  -5.295  28.842  1.00  5.67           C  
ATOM    425  CD2 PHE A  58      19.165  -3.852  26.950  1.00  4.43           C  
ATOM    426  CE1 PHE A  58      18.353  -4.213  29.601  1.00  6.07           C  
ATOM    427  CE2 PHE A  58      18.710  -2.755  27.686  1.00  5.96           C  
ATOM    428  CZ  PHE A  58      18.313  -2.926  29.027  1.00  6.88           C  
ATOM    429  N   ARG A  59      18.042  -8.673  27.610  1.00  4.34           N  
ATOM    430  CA  ARG A  59      17.232  -9.383  28.611  1.00  3.56           C  
ATOM    431  C   ARG A  59      17.328  -8.640  29.939  1.00  2.96           C  
ATOM    432  O   ARG A  59      18.442  -8.509  30.500  1.00  5.16           O  
ATOM    433  CB  ARG A  59      17.687 -10.819  28.748  1.00  2.00           C  
ATOM    434  CG  ARG A  59      17.586 -11.641  27.460  1.00  2.13           C  
ATOM    435  CD  ARG A  59      17.736 -13.131  27.828  1.00  2.20           C  
ATOM    436  NE  ARG A  59      17.794 -13.930  26.603  1.00  4.29           N  
ATOM    437  CZ  ARG A  59      16.759 -14.324  25.815  1.00  4.91           C  
ATOM    438  NH1 ARG A  59      15.499 -13.952  26.128  1.00  5.26           N  
ATOM    439  NH2 ARG A  59      16.996 -15.053  24.729  1.00  3.83           N  
ATOM    440  N   VAL A  60      16.187  -8.155  30.411  1.00  3.70           N  
ATOM    441  CA  VAL A  60      16.166  -7.313  31.642  1.00  3.97           C  
ATOM    442  C   VAL A  60      16.131  -8.149  32.916  1.00  3.42           C  
ATOM    443  O   VAL A  60      16.159  -7.536  34.003  1.00  4.64           O  
ATOM    444  CB  VAL A  60      14.988  -6.295  31.582  1.00  4.89           C  
ATOM    445  CG1 VAL A  60      15.007  -5.478  30.302  1.00  6.79           C  
ATOM    446  CG2 VAL A  60      13.626  -6.974  31.848  1.00  5.82           C  
ATOM    447  N   GLY A  61      16.036  -9.462  32.823  1.00  3.24           N  
ATOM    448  CA  GLY A  61      16.073 -10.321  34.013  1.00  4.74           C  
ATOM    449  C   GLY A  61      15.037  -9.902  35.055  1.00  5.41           C  
ATOM    450  O   GLY A  61      13.881  -9.593  34.649  1.00  3.54           O  
ATOM    451  N   SER A  62      15.436  -9.804  36.291  1.00  4.71           N  
ATOM    452  CA  SER A  62      14.518  -9.503  37.401  1.00  6.05           C  
ATOM    453  C   SER A  62      13.753  -8.196  37.359  1.00  3.54           C  
ATOM    454  O   SER A  62      12.834  -8.027  38.164  1.00  6.38           O  
ATOM    455  CB  SER A  62      15.193  -9.631  38.776  1.00  6.96           C  
ATOM    456  OG  SER A  62      16.362 -10.323  38.721  1.00 12.88           O  
ATOM    457  N   VAL A  63      14.053  -7.292  36.422  1.00  3.62           N  
ATOM    458  CA  VAL A  63      13.245  -6.043  36.254  1.00  4.82           C  
ATOM    459  C   VAL A  63      11.826  -6.464  35.881  1.00  5.33           C  
ATOM    460  O   VAL A  63      10.859  -5.761  36.114  1.00  6.54           O  
ATOM    461  CB  VAL A  63      13.906  -5.105  35.202  1.00  5.13           C  
ATOM    462  CG1 VAL A  63      12.989  -3.940  34.925  1.00  9.42           C  
ATOM    463  CG2 VAL A  63      15.274  -4.633  35.684  1.00  6.25           C  
ATOM    464  N   THR A  64      11.699  -7.685  35.314  1.00  5.00           N  
ATOM    465  CA  THR A  64      10.384  -8.230  34.953  1.00  4.67           C  
ATOM    466  C   THR A  64       9.430  -8.199  36.153  1.00  5.27           C  
ATOM    467  O   THR A  64       8.251  -8.112  35.968  1.00  5.85           O  
ATOM    468  CB  THR A  64      10.554  -9.718  34.509  1.00  4.93           C  
ATOM    469  OG1 THR A  64      11.449  -9.671  33.365  1.00  4.95           O  
ATOM    470  CG2 THR A  64       9.227 -10.414  34.140  1.00  5.14           C  
ATOM    471  N   LYS A  65       9.973  -8.379  37.351  1.00  4.38           N  
ATOM    472  CA  LYS A  65       9.121  -8.388  38.573  1.00  4.55           C  
ATOM    473  C   LYS A  65       8.267  -7.134  38.654  1.00  4.20           C  
ATOM    474  O   LYS A  65       7.112  -7.245  39.128  1.00  5.45           O  
ATOM    475  CB ALYS A  65       9.947  -8.623  39.840  0.50  4.21           C  
ATOM    476  CB BLYS A  65       9.949  -8.544  39.844  0.50  5.04           C  
ATOM    477  CG ALYS A  65      10.563 -10.042  39.825  0.50  4.88           C  
ATOM    478  CG BLYS A  65      10.616  -9.938  39.903  0.50  6.46           C  
ATOM    479  CD ALYS A  65      11.209 -10.350  41.173  0.50  5.21           C  
ATOM    480  CD BLYS A  65      11.373  -9.982  41.244  0.50  7.53           C  
ATOM    481  CE ALYS A  65      11.733 -11.768  41.215  0.50  7.47           C  
ATOM    482  CE BLYS A  65      12.069 -11.328  41.389  0.50 10.90           C  
ATOM    483  NZ ALYS A  65      12.932 -11.969  40.333  0.50  7.36           N  
ATOM    484  NZ BLYS A  65      12.887 -11.192  42.628  0.50 11.29           N  
ATOM    485  N   SER A  66       8.821  -5.993  38.237  1.00  3.92           N  
ATOM    486  CA  SER A  66       8.038  -4.716  38.333  1.00  4.62           C  
ATOM    487  C   SER A  66       6.871  -4.803  37.337  1.00  4.01           C  
ATOM    488  O   SER A  66       5.812  -4.263  37.645  1.00  6.52           O  
ATOM    489  CB  SER A  66       8.883  -3.504  38.072  1.00  5.22           C  
ATOM    490  OG  SER A  66       9.913  -3.365  39.035  1.00  5.98           O  
ATOM    491  N   PHE A  67       7.135  -5.428  36.172  1.00  3.22           N  
ATOM    492  CA  PHE A  67       6.069  -5.536  35.175  1.00  4.06           C  
ATOM    493  C   PHE A  67       4.971  -6.421  35.756  1.00  4.45           C  
ATOM    494  O   PHE A  67       3.791  -6.069  35.651  1.00  5.72           O  
ATOM    495  CB  PHE A  67       6.602  -6.145  33.859  1.00  4.97           C  
ATOM    496  CG  PHE A  67       7.404  -5.156  33.068  1.00  5.97           C  
ATOM    497  CD1 PHE A  67       8.772  -4.992  33.330  1.00  7.53           C  
ATOM    498  CD2 PHE A  67       6.844  -4.442  32.014  1.00  8.53           C  
ATOM    499  CE1 PHE A  67       9.519  -4.111  32.592  1.00  8.58           C  
ATOM    500  CE2 PHE A  67       7.599  -3.515  31.300  1.00 10.57           C  
ATOM    501  CZ  PHE A  67       8.955  -3.355  31.575  1.00  8.84           C  
ATOM    502  N   SER A  68       5.342  -7.559  36.356  1.00  4.65           N  
ATOM    503  CA  SER A  68       4.339  -8.448  36.974  1.00  6.28           C  
ATOM    504  C   SER A  68       3.572  -7.717  38.068  1.00  5.24           C  
ATOM    505  O   SER A  68       2.345  -7.856  38.174  1.00  6.47           O  
ATOM    506  CB  SER A  68       5.021  -9.709  37.521  1.00  4.96           C  
ATOM    507  OG  SER A  68       5.578 -10.459  36.444  1.00  5.33           O  
ATOM    508  N   ALA A  69       4.253  -6.971  38.903  1.00  3.70           N  
ATOM    509  CA  ALA A  69       3.626  -6.230  40.020  1.00  4.16           C  
ATOM    510  C   ALA A  69       2.618  -5.258  39.462  1.00  5.15           C  
ATOM    511  O   ALA A  69       1.539  -5.088  40.102  1.00  6.06           O  
ATOM    512  CB  ALA A  69       4.703  -5.495  40.853  1.00  4.99           C  
ATOM    513  N   VAL A  70       2.946  -4.533  38.393  1.00  4.08           N  
ATOM    514  CA  VAL A  70       1.992  -3.551  37.819  1.00  6.05           C  
ATOM    515  C   VAL A  70       0.726  -4.267  37.409  1.00  6.68           C  
ATOM    516  O   VAL A  70      -0.368  -3.735  37.703  1.00  8.42           O  
ATOM    517  CB  VAL A  70       2.630  -2.738  36.666  1.00  7.25           C  
ATOM    518  CG1 VAL A  70       1.557  -1.977  35.886  1.00  8.91           C  
ATOM    519  CG2 VAL A  70       3.717  -1.805  37.194  1.00  6.07           C  
ATOM    520  N   VAL A  71       0.839  -5.376  36.695  1.00  5.68           N  
ATOM    521  CA  VAL A  71      -0.382  -6.096  36.287  1.00  5.81           C  
ATOM    522  C   VAL A  71      -1.196  -6.458  37.534  1.00  5.90           C  
ATOM    523  O   VAL A  71      -2.419  -6.216  37.531  1.00  6.31           O  
ATOM    524  CB  VAL A  71      -0.027  -7.342  35.489  1.00  5.44           C  
ATOM    525  CG1 VAL A  71      -1.287  -8.154  35.176  1.00  5.96           C  
ATOM    526  CG2 VAL A  71       0.644  -6.896  34.212  1.00  7.19           C  
ATOM    527  N   LEU A  72      -0.620  -7.061  38.535  1.00  5.56           N  
ATOM    528  CA  LEU A  72      -1.351  -7.429  39.771  1.00  4.63           C  
ATOM    529  C   LEU A  72      -1.989  -6.225  40.432  1.00  6.07           C  
ATOM    530  O   LEU A  72      -3.157  -6.318  40.901  1.00  6.42           O  
ATOM    531  CB  LEU A  72      -0.357  -8.149  40.688  1.00  7.16           C  
ATOM    532  CG  LEU A  72      -0.042  -9.588  40.292  1.00  9.39           C  
ATOM    533  CD1 LEU A  72       1.032 -10.089  41.279  1.00 12.49           C  
ATOM    534  CD2 LEU A  72      -1.289 -10.475  40.348  1.00 10.78           C  
ATOM    535  N   LEU A  73      -1.298  -5.118  40.504  1.00  5.28           N  
ATOM    536  CA  LEU A  73      -1.850  -3.893  41.157  1.00  5.65           C  
ATOM    537  C   LEU A  73      -3.043  -3.345  40.342  1.00  6.32           C  
ATOM    538  O   LEU A  73      -3.977  -2.799  40.940  1.00  7.50           O  
ATOM    539  CB  LEU A  73      -0.757  -2.875  41.477  1.00  5.07           C  
ATOM    540  CG  LEU A  73       0.225  -3.396  42.574  1.00  6.10           C  
ATOM    541  CD1 LEU A  73       1.388  -2.473  42.620  1.00  9.35           C  
ATOM    542  CD2 LEU A  73      -0.527  -3.377  43.943  1.00  8.77           C  
ATOM    543  N   GLN A  74      -3.000  -3.467  39.019  1.00  5.99           N  
ATOM    544  CA  GLN A  74      -4.147  -3.057  38.205  1.00  3.99           C  
ATOM    545  C   GLN A  74      -5.308  -4.000  38.502  1.00  6.09           C  
ATOM    546  O   GLN A  74      -6.459  -3.527  38.566  1.00  7.07           O  
ATOM    547  CB  GLN A  74      -3.827  -3.046  36.707  1.00  6.01           C  
ATOM    548  CG  GLN A  74      -2.849  -1.934  36.326  1.00  5.28           C  
ATOM    549  CD  GLN A  74      -2.705  -1.881  34.804  1.00  8.22           C  
ATOM    550  OE1 GLN A  74      -3.380  -2.620  34.078  1.00 10.56           O  
ATOM    551  NE2 GLN A  74      -1.878  -0.963  34.336  1.00  9.80           N  
ATOM    552  N   LEU A  75      -5.054  -5.294  38.706  1.00  6.93           N  
ATOM    553  CA  LEU A  75      -6.116  -6.242  39.077  1.00  7.32           C  
ATOM    554  C   LEU A  75      -6.718  -5.838  40.402  1.00  7.94           C  
ATOM    555  O   LEU A  75      -7.959  -6.069  40.633  1.00  8.60           O  
ATOM    556  CB  LEU A  75      -5.630  -7.681  39.081  1.00  8.33           C  
ATOM    557  CG  LEU A  75      -5.165  -8.245  37.724  1.00 10.97           C  
ATOM    558  CD1 LEU A  75      -4.732  -9.691  37.898  1.00 11.48           C  
ATOM    559  CD2 LEU A  75      -6.307  -8.146  36.732  1.00 10.64           C  
ATOM    560  N   VAL A  76      -5.960  -5.299  41.345  1.00  6.14           N  
ATOM    561  CA  VAL A  76      -6.463  -4.772  42.621  1.00  7.09           C  
ATOM    562  C   VAL A  76      -7.373  -3.564  42.327  1.00  7.96           C  
ATOM    563  O   VAL A  76      -8.501  -3.492  42.874  1.00  8.45           O  
ATOM    564  CB  VAL A  76      -5.340  -4.358  43.591  1.00  8.16           C  
ATOM    565  CG1 VAL A  76      -5.975  -3.825  44.866  1.00  8.48           C  
ATOM    566  CG2 VAL A  76      -4.453  -5.536  43.901  1.00  9.64           C  
ATOM    567  N   ASP A  77      -6.940  -2.682  41.467  1.00  7.56           N  
ATOM    568  CA  ASP A  77      -7.736  -1.512  41.055  1.00  8.69           C  
ATOM    569  C   ASP A  77      -9.104  -1.971  40.481  1.00  8.82           C  
ATOM    570  O   ASP A  77     -10.142  -1.271  40.780  1.00 11.11           O  
ATOM    571  CB  ASP A  77      -7.037  -0.623  40.055  1.00  9.38           C  
ATOM    572  CG  ASP A  77      -6.037   0.320  40.658  1.00  9.80           C  
ATOM    573  OD1 ASP A  77      -6.100   0.600  41.877  1.00 12.72           O  
ATOM    574  OD2 ASP A  77      -5.268   0.863  39.852  1.00 12.58           O  
ATOM    575  N   GLU A  78      -9.097  -3.024  39.741  1.00  7.47           N  
ATOM    576  CA  GLU A  78     -10.345  -3.536  39.091  1.00  8.57           C  
ATOM    577  C   GLU A  78     -11.204  -4.361  39.999  1.00  9.94           C  
ATOM    578  O   GLU A  78     -12.301  -4.811  39.573  1.00  9.34           O  
ATOM    579  CB  GLU A  78      -9.966  -4.383  37.845  1.00  8.78           C  
ATOM    580  CG  GLU A  78      -9.320  -3.488  36.766  1.00  8.12           C  
ATOM    581  CD  GLU A  78      -8.690  -4.179  35.596  1.00 11.11           C  
ATOM    582  OE1 GLU A  78      -8.771  -5.429  35.557  1.00 11.07           O  
ATOM    583  OE2 GLU A  78      -8.109  -3.499  34.769  1.00 12.83           O  
ATOM    584  N   GLY A  79     -10.793  -4.603  41.257  1.00  8.85           N  
ATOM    585  CA  GLY A  79     -11.528  -5.408  42.220  1.00  9.89           C  
ATOM    586  C   GLY A  79     -11.465  -6.860  42.087  1.00  9.85           C  
ATOM    587  O   GLY A  79     -12.305  -7.625  42.627  1.00 11.09           O  
ATOM    588  N   LYS A  80     -10.481  -7.393  41.353  1.00  8.45           N  
ATOM    589  CA  LYS A  80     -10.315  -8.808  41.095  1.00  8.50           C  
ATOM    590  C   LYS A  80      -9.370  -9.501  42.052  1.00  8.92           C  
ATOM    591  O   LYS A  80      -9.356 -10.694  42.121  1.00 12.28           O  
ATOM    592  CB  LYS A  80      -9.809  -8.987  39.653  1.00 11.68           C  
ATOM    593  CG  LYS A  80     -10.868  -8.506  38.601  1.00 12.57           C  
ATOM    594  CD  LYS A  80     -10.162  -8.385  37.229  1.00 12.48           C  
ATOM    595  CE  LYS A  80     -11.163  -7.741  36.229  1.00 12.13           C  
ATOM    596  NZ  LYS A  80     -10.532  -7.515  34.939  1.00  8.73           N  
ATOM    597  N   LEU A  81      -8.626  -8.682  42.782  1.00  9.40           N  
ATOM    598  CA  LEU A  81      -7.590  -9.248  43.707  1.00  6.95           C  
ATOM    599  C   LEU A  81      -7.572  -8.415  44.942  1.00  6.34           C  
ATOM    600  O   LEU A  81      -7.642  -7.187  44.876  1.00  8.80           O  
ATOM    601  CB  LEU A  81      -6.230  -9.087  42.926  1.00  9.50           C  
ATOM    602  CG  LEU A  81      -4.996  -9.545  43.718  1.00 10.44           C  
ATOM    603  CD1 LEU A  81      -5.093 -11.046  43.886  1.00 12.00           C  
ATOM    604  CD2 LEU A  81      -3.736  -9.238  42.931  1.00 11.78           C  
ATOM    605  N   ASP A  82      -7.331  -9.073  46.061  1.00  6.18           N  
ATOM    606  CA  ASP A  82      -7.164  -8.381  47.348  1.00  6.86           C  
ATOM    607  C   ASP A  82      -5.720  -8.752  47.828  1.00  5.68           C  
ATOM    608  O   ASP A  82      -5.463  -9.931  47.971  1.00  7.62           O  
ATOM    609  CB  ASP A  82      -8.285  -8.830  48.319  1.00  8.15           C  
ATOM    610  CG  ASP A  82      -8.264  -8.050  49.585  1.00 11.26           C  
ATOM    611  OD1 ASP A  82      -7.210  -7.835  50.231  1.00 10.27           O  
ATOM    612  OD2 ASP A  82      -9.338  -7.572  50.037  1.00 11.93           O  
ATOM    613  N   LEU A  83      -4.923  -7.740  48.100  1.00  6.20           N  
ATOM    614  CA  LEU A  83      -3.529  -7.974  48.491  1.00  6.32           C  
ATOM    615  C   LEU A  83      -3.389  -8.775  49.778  1.00  6.63           C  
ATOM    616  O   LEU A  83      -2.410  -9.496  49.953  1.00  7.10           O  
ATOM    617  CB  LEU A  83      -2.778  -6.635  48.592  1.00  8.17           C  
ATOM    618  CG  LEU A  83      -2.569  -5.812  47.312  1.00  8.32           C  
ATOM    619  CD1 LEU A  83      -1.886  -4.511  47.605  1.00 11.34           C  
ATOM    620  CD2 LEU A  83      -1.682  -6.650  46.408  1.00 11.17           C  
ATOM    621  N   ASP A  84      -4.382  -8.649  50.680  1.00  5.12           N  
ATOM    622  CA  ASP A  84      -4.337  -9.339  51.974  1.00  7.00           C  
ATOM    623  C   ASP A  84      -5.041 -10.652  52.027  1.00  6.83           C  
ATOM    624  O   ASP A  84      -5.060 -11.287  53.112  1.00  9.51           O  
ATOM    625  CB  ASP A  84      -4.688  -8.367  53.113  1.00  7.80           C  
ATOM    626  CG  ASP A  84      -3.741  -7.160  53.124  1.00  9.28           C  
ATOM    627  OD1 ASP A  84      -2.540  -7.492  53.258  1.00 10.99           O  
ATOM    628  OD2 ASP A  84      -4.197  -6.040  52.944  1.00 10.15           O  
ATOM    629  N   ALA A  85      -5.620 -11.092  50.878  1.00  6.92           N  
ATOM    630  CA  ALA A  85      -6.207 -12.411  50.842  1.00  6.30           C  
ATOM    631  C   ALA A  85      -5.057 -13.444  50.690  1.00  6.20           C  
ATOM    632  O   ALA A  85      -3.945 -13.115  50.145  1.00  6.95           O  
ATOM    633  CB  ALA A  85      -7.170 -12.557  49.630  1.00  7.21           C  
ATOM    634  N   SER A  86      -5.322 -14.647  51.137  1.00  7.65           N  
ATOM    635  CA  SER A  86      -4.384 -15.754  51.014  1.00  7.96           C  
ATOM    636  C   SER A  86      -4.173 -16.114  49.547  1.00  6.40           C  
ATOM    637  O   SER A  86      -5.090 -16.150  48.746  1.00  6.90           O  
ATOM    638  CB ASER A  86      -5.047 -16.959  51.699  0.60  9.34           C  
ATOM    639  CB BSER A  86      -4.903 -16.953  51.801  0.40  8.70           C  
ATOM    640  OG ASER A  86      -4.382 -18.139  51.359  0.60 12.76           O  
ATOM    641  OG BSER A  86      -5.103 -16.525  53.157  0.40 10.11           O  
ATOM    642  N   VAL A  87      -2.920 -16.512  49.193  1.00  4.93           N  
ATOM    643  CA  VAL A  87      -2.643 -17.012  47.846  1.00  5.80           C  
ATOM    644  C   VAL A  87      -3.566 -18.209  47.564  1.00  5.77           C  
ATOM    645  O   VAL A  87      -4.076 -18.308  46.475  1.00  7.19           O  
ATOM    646  CB  VAL A  87      -1.144 -17.438  47.725  1.00  6.56           C  
ATOM    647  CG1 VAL A  87      -0.928 -18.218  46.419  1.00  6.72           C  
ATOM    648  CG2 VAL A  87      -0.320 -16.183  47.830  1.00  7.90           C  
ATOM    649  N   ASN A  88      -3.703 -19.073  48.560  1.00  5.29           N  
ATOM    650  CA  ASN A  88      -4.514 -20.303  48.449  1.00  5.68           C  
ATOM    651  C   ASN A  88      -5.986 -19.986  48.200  1.00  6.39           C  
ATOM    652  O   ASN A  88      -6.689 -20.896  47.689  1.00  7.63           O  
ATOM    653  CB  ASN A  88      -4.329 -21.210  49.677  1.00  7.58           C  
ATOM    654  CG  ASN A  88      -3.038 -22.006  49.615  1.00  9.31           C  
ATOM    655  OD1 ASN A  88      -2.347 -22.057  48.590  1.00  9.54           O  
ATOM    656  ND2 ASN A  88      -2.741 -22.707  50.711  1.00 10.94           N  
ATOM    657  N   THR A  89      -6.404 -18.792  48.475  1.00  7.75           N  
ATOM    658  CA  THR A  89      -7.824 -18.401  48.160  1.00  7.28           C  
ATOM    659  C   THR A  89      -8.077 -18.410  46.656  1.00  8.08           C  
ATOM    660  O   THR A  89      -9.098 -18.880  46.098  1.00  9.42           O  
ATOM    661  CB  THR A  89      -8.187 -17.044  48.780  1.00  8.17           C  
ATOM    662  OG1 THR A  89      -8.334 -17.306  50.226  1.00 11.00           O  
ATOM    663  CG2 THR A  89      -9.450 -16.441  48.191  1.00  7.95           C  
ATOM    664  N   TYR A  90      -7.036 -17.976  45.914  1.00  7.53           N  
ATOM    665  CA  TYR A  90      -7.086 -17.917  44.444  1.00  8.65           C  
ATOM    666  C   TYR A  90      -6.552 -19.140  43.724  1.00  9.72           C  
ATOM    667  O   TYR A  90      -6.990 -19.455  42.626  1.00 11.14           O  
ATOM    668  CB  TYR A  90      -6.337 -16.666  43.918  1.00  8.47           C  
ATOM    669  CG  TYR A  90      -6.865 -15.421  44.561  1.00  8.24           C  
ATOM    670  CD1 TYR A  90      -8.184 -14.957  44.273  1.00  8.39           C  
ATOM    671  CD2 TYR A  90      -6.118 -14.705  45.475  1.00  7.75           C  
ATOM    672  CE1 TYR A  90      -8.676 -13.790  44.861  1.00  8.58           C  
ATOM    673  CE2 TYR A  90      -6.569 -13.524  46.042  1.00  8.96           C  
ATOM    674  CZ  TYR A  90      -7.861 -13.057  45.751  1.00  8.12           C  
ATOM    675  OH  TYR A  90      -8.217 -11.934  46.354  1.00  9.85           O  
ATOM    676  N   LEU A  91      -5.610 -19.828  44.359  1.00  9.02           N  
ATOM    677  CA  LEU A  91      -4.944 -20.980  43.795  1.00  8.59           C  
ATOM    678  C   LEU A  91      -5.033 -22.084  44.855  1.00  9.99           C  
ATOM    679  O   LEU A  91      -4.101 -22.360  45.626  1.00  7.60           O  
ATOM    680  CB  LEU A  91      -3.456 -20.622  43.491  1.00 10.28           C  
ATOM    681  CG  LEU A  91      -3.294 -19.472  42.438  1.00 10.26           C  
ATOM    682  CD1 LEU A  91      -1.893 -18.918  42.539  1.00 11.11           C  
ATOM    683  CD2 LEU A  91      -3.691 -20.077  41.118  1.00 12.90           C  
ATOM    684  N   PRO A  92      -6.215 -22.713  44.960  1.00 12.38           N  
ATOM    685  CA  PRO A  92      -6.444 -23.714  45.990  1.00 12.36           C  
ATOM    686  C   PRO A  92      -5.422 -24.830  46.023  1.00 11.65           C  
ATOM    687  O   PRO A  92      -5.000 -25.386  45.020  1.00 11.78           O  
ATOM    688  CB APRO A  92      -7.891 -24.167  45.722  0.48 13.58           C  
ATOM    689  CB BPRO A  92      -7.815 -24.295  45.591  0.52 12.45           C  
ATOM    690  CG APRO A  92      -8.019 -23.904  44.219  0.48 14.17           C  
ATOM    691  CG BPRO A  92      -8.524 -23.140  45.073  0.52 11.72           C  
ATOM    692  CD APRO A  92      -7.406 -22.486  44.097  0.48 14.27           C  
ATOM    693  CD BPRO A  92      -7.451 -22.478  44.148  0.52 12.87           C  
ATOM    694  N   GLY A  93      -4.905 -25.081  47.198  1.00 11.50           N  
ATOM    695  CA  GLY A  93      -3.940 -26.117  47.537  1.00 13.41           C  
ATOM    696  C   GLY A  93      -2.525 -25.873  46.997  1.00 12.66           C  
ATOM    697  O   GLY A  93      -1.719 -26.799  47.054  1.00 13.71           O  
ATOM    698  N   LEU A  94      -2.242 -24.631  46.563  1.00  9.10           N  
ATOM    699  CA  LEU A  94      -0.880 -24.401  46.036  1.00  9.20           C  
ATOM    700  C   LEU A  94       0.186 -24.381  47.113  1.00  8.70           C  
ATOM    701  O   LEU A  94       1.241 -25.027  46.904  1.00 10.07           O  
ATOM    702  CB  LEU A  94      -0.852 -23.062  45.273  1.00  8.28           C  
ATOM    703  CG  LEU A  94       0.443 -22.804  44.507  1.00  8.23           C  
ATOM    704  CD1 LEU A  94       0.518 -23.670  43.281  1.00  8.47           C  
ATOM    705  CD2 LEU A  94       0.450 -21.334  44.118  1.00 10.71           C  
ATOM    706  N   LEU A  95      -0.012 -23.598  48.159  1.00 10.31           N  
ATOM    707  CA  LEU A  95       1.029 -23.441  49.207  1.00 10.41           C  
ATOM    708  C   LEU A  95       0.617 -24.212  50.436  1.00 12.30           C  
ATOM    709  O   LEU A  95      -0.550 -24.419  50.736  1.00 12.90           O  
ATOM    710  CB  LEU A  95       1.207 -21.936  49.407  1.00 10.63           C  
ATOM    711  CG  LEU A  95       1.584 -21.036  48.268  1.00 10.73           C  
ATOM    712  CD1 LEU A  95       1.725 -19.606  48.705  1.00 11.38           C  
ATOM    713  CD2 LEU A  95       2.884 -21.559  47.662  1.00 12.93           C  
ATOM    714  N   PRO A  96       1.638 -24.615  51.222  1.00 14.84           N  
ATOM    715  CA  PRO A  96       1.361 -25.405  52.448  1.00 15.03           C  
ATOM    716  C   PRO A  96       0.733 -24.608  53.559  1.00 15.08           C  
ATOM    717  O   PRO A  96       0.218 -25.200  54.543  1.00 18.67           O  
ATOM    718  CB APRO A  96       2.752 -25.954  52.789  0.72 15.86           C  
ATOM    719  CB BPRO A  96       2.807 -25.842  52.865  0.28 15.17           C  
ATOM    720  CG APRO A  96       3.776 -25.007  52.232  0.72 13.86           C  
ATOM    721  CG BPRO A  96       3.633 -25.768  51.640  0.28 15.02           C  
ATOM    722  CD APRO A  96       3.080 -24.455  50.965  0.72 15.98           C  
ATOM    723  CD BPRO A  96       3.111 -24.499  50.915  0.28 14.87           C  
ATOM    724  N   ASP A  97       0.748 -23.289  53.496  1.00 11.47           N  
ATOM    725  CA  ASP A  97       0.225 -22.425  54.573  1.00 10.87           C  
ATOM    726  C   ASP A  97      -0.782 -21.464  53.991  1.00 11.89           C  
ATOM    727  O   ASP A  97      -0.406 -20.655  53.085  1.00 10.79           O  
ATOM    728  CB  ASP A  97       1.380 -21.714  55.215  1.00 10.77           C  
ATOM    729  CG  ASP A  97       1.023 -21.021  56.508  1.00 12.30           C  
ATOM    730  OD1 ASP A  97      -0.148 -20.807  56.866  1.00 12.93           O  
ATOM    731  OD2 ASP A  97       1.974 -20.656  57.255  1.00 12.78           O  
ATOM    732  N   ASP A  98      -1.989 -21.503  54.501  1.00 11.99           N  
ATOM    733  CA  ASP A  98      -3.033 -20.609  54.036  1.00 12.48           C  
ATOM    734  C   ASP A  98      -2.769 -19.184  54.469  1.00 12.78           C  
ATOM    735  O   ASP A  98      -3.517 -18.306  53.994  1.00 15.87           O  
ATOM    736  CB  ASP A  98      -4.379 -20.990  54.658  1.00 16.37           C  
ATOM    737  CG  ASP A  98      -5.037 -22.171  54.040  1.00 19.91           C  
ATOM    738  OD1 ASP A  98      -4.759 -22.510  52.899  1.00 19.18           O  
ATOM    739  OD2 ASP A  98      -5.912 -22.768  54.758  1.00 24.57           O  
ATOM    740  N   ARG A  99      -1.862 -18.932  55.421  1.00  9.62           N  
ATOM    741  CA  ARG A  99      -1.607 -17.585  55.894  1.00  9.56           C  
ATOM    742  C   ARG A  99      -0.737 -16.770  54.960  1.00  9.10           C  
ATOM    743  O   ARG A  99      -0.706 -15.550  55.149  1.00 10.23           O  
ATOM    744  CB  ARG A  99      -1.038 -17.575  57.315  1.00 11.38           C  
ATOM    745  CG  ARG A  99      -2.035 -18.135  58.327  1.00 14.10           C  
ATOM    746  CD  ARG A  99      -1.303 -18.148  59.685  1.00 18.43           C  
ATOM    747  NE  ARG A  99      -0.223 -19.167  59.483  1.00 19.96           N  
ATOM    748  CZ  ARG A  99       0.950 -19.214  60.124  1.00 20.61           C  
ATOM    749  NH1 ARG A  99       1.166 -18.276  61.082  1.00 22.67           N  
ATOM    750  NH2 ARG A  99       1.872 -20.076  59.835  1.00 18.52           N  
ATOM    751  N   ILE A 100      -0.138 -17.430  53.974  1.00  7.87           N  
ATOM    752  CA  ILE A 100       0.718 -16.642  53.040  1.00  7.02           C  
ATOM    753  C   ILE A 100      -0.181 -15.827  52.086  1.00  6.70           C  
ATOM    754  O   ILE A 100      -0.984 -16.447  51.389  1.00  7.63           O  
ATOM    755  CB  ILE A 100       1.678 -17.566  52.254  1.00  7.47           C  
ATOM    756  CG1 ILE A 100       2.647 -18.244  53.293  1.00  7.79           C  
ATOM    757  CG2 ILE A 100       2.489 -16.743  51.208  1.00  7.71           C  
ATOM    758  CD1 ILE A 100       3.500 -19.330  52.628  1.00  8.41           C  
ATOM    759  N   THR A 101       0.013 -14.533  52.146  1.00  6.13           N  
ATOM    760  CA  THR A 101      -0.853 -13.642  51.375  1.00  6.06           C  
ATOM    761  C   THR A 101      -0.168 -13.125  50.108  1.00  6.39           C  
ATOM    762  O   THR A 101       1.032 -13.235  49.908  1.00  5.67           O  
ATOM    763  CB  THR A 101      -1.371 -12.406  52.196  1.00  5.61           C  
ATOM    764  OG1 THR A 101      -0.189 -11.620  52.497  1.00  6.90           O  
ATOM    765  CG2 THR A 101      -2.074 -12.872  53.481  1.00  6.22           C  
ATOM    766  N   VAL A 102      -1.017 -12.572  49.237  1.00  5.44           N  
ATOM    767  CA  VAL A 102      -0.503 -11.996  47.971  1.00  5.82           C  
ATOM    768  C   VAL A 102       0.503 -10.877  48.281  1.00  5.74           C  
ATOM    769  O   VAL A 102       1.594 -10.828  47.643  1.00  7.25           O  
ATOM    770  CB  VAL A 102      -1.701 -11.484  47.123  1.00  7.08           C  
ATOM    771  CG1 VAL A 102      -1.231 -10.820  45.833  1.00  8.54           C  
ATOM    772  CG2 VAL A 102      -2.570 -12.670  46.751  1.00  6.93           C  
ATOM    773  N   ARG A 103       0.233 -10.039  49.248  1.00  5.40           N  
ATOM    774  CA  ARG A 103       1.098  -8.919  49.660  1.00  4.71           C  
ATOM    775  C   ARG A 103       2.492  -9.463  50.086  1.00  4.64           C  
ATOM    776  O   ARG A 103       3.512  -8.882  49.720  1.00  5.47           O  
ATOM    777  CB  ARG A 103       0.556  -8.106  50.834  1.00  6.19           C  
ATOM    778  CG  ARG A 103       1.234  -6.709  50.915  1.00  6.86           C  
ATOM    779  CD  ARG A 103       0.750  -6.041  52.192  1.00  7.10           C  
ATOM    780  NE  ARG A 103      -0.675  -5.673  52.083  1.00  7.98           N  
ATOM    781  CZ  ARG A 103      -1.105  -4.557  51.525  1.00  9.04           C  
ATOM    782  NH1 ARG A 103      -0.305  -3.633  50.959  1.00 10.44           N  
ATOM    783  NH2 ARG A 103      -2.409  -4.296  51.491  1.00 10.90           N  
ATOM    784  N   GLN A 104       2.491 -10.531  50.846  1.00  5.37           N  
ATOM    785  CA  GLN A 104       3.763 -11.182  51.295  1.00  6.78           C  
ATOM    786  C   GLN A 104       4.528 -11.715  50.102  1.00  6.49           C  
ATOM    787  O   GLN A 104       5.771 -11.569  50.062  1.00  8.05           O  
ATOM    788  CB  GLN A 104       3.442 -12.292  52.287  1.00  5.80           C  
ATOM    789  CG  GLN A 104       2.851 -11.691  53.560  1.00  6.67           C  
ATOM    790  CD  GLN A 104       2.244 -12.795  54.428  1.00  7.74           C  
ATOM    791  OE1 GLN A 104       2.228 -13.937  54.086  1.00  9.23           O  
ATOM    792  NE2 GLN A 104       1.835 -12.366  55.590  1.00 11.29           N  
ATOM    793  N   VAL A 105       3.898 -12.342  49.129  1.00  5.90           N  
ATOM    794  CA  VAL A 105       4.557 -12.860  47.948  1.00  6.73           C  
ATOM    795  C   VAL A 105       5.142 -11.672  47.170  1.00  6.35           C  
ATOM    796  O   VAL A 105       6.335 -11.806  46.778  1.00  8.47           O  
ATOM    797  CB  VAL A 105       3.541 -13.705  47.158  1.00  8.86           C  
ATOM    798  CG1 VAL A 105       3.811 -13.799  45.698  1.00 10.90           C  
ATOM    799  CG2 VAL A 105       3.355 -15.081  47.801  1.00  8.85           C  
ATOM    800  N   MET A 106       4.454 -10.589  47.007  1.00  5.91           N  
ATOM    801  CA  MET A 106       4.912  -9.445  46.218  1.00  6.63           C  
ATOM    802  C   MET A 106       6.111  -8.711  46.808  1.00  6.40           C  
ATOM    803  O   MET A 106       6.803  -7.996  46.045  1.00  5.97           O  
ATOM    804  CB  MET A 106       3.753  -8.440  45.876  1.00  7.53           C  
ATOM    805  CG  MET A 106       2.803  -9.207  44.940  1.00  8.67           C  
ATOM    806  SD  MET A 106       1.401  -8.060  44.598  1.00 12.62           S  
ATOM    807  CE  MET A 106       2.216  -6.952  43.447  1.00 11.61           C  
ATOM    808  N   SER A 107       6.269  -8.811  48.121  1.00  5.00           N  
ATOM    809  CA  SER A 107       7.315  -8.105  48.862  1.00  5.15           C  
ATOM    810  C   SER A 107       8.431  -9.055  49.346  1.00  4.48           C  
ATOM    811  O   SER A 107       9.246  -8.602  50.186  1.00  4.93           O  
ATOM    812  CB  SER A 107       6.673  -7.321  50.068  1.00  5.88           C  
ATOM    813  OG  SER A 107       5.973  -8.264  50.871  1.00  6.45           O  
ATOM    814  N   HIS A 108       8.417 -10.298  48.901  1.00  4.52           N  
ATOM    815  CA  HIS A 108       9.378 -11.304  49.283  1.00  3.94           C  
ATOM    816  C   HIS A 108       9.424 -11.560  50.801  1.00  6.85           C  
ATOM    817  O   HIS A 108      10.514 -11.703  51.395  1.00  7.32           O  
ATOM    818  CB  HIS A 108      10.843 -10.864  48.853  1.00  4.97           C  
ATOM    819  CG  HIS A 108      10.928 -10.854  47.333  1.00  4.53           C  
ATOM    820  ND1 HIS A 108      10.860 -11.984  46.571  1.00  6.11           N  
ATOM    821  CD2 HIS A 108      11.109  -9.812  46.493  1.00  7.72           C  
ATOM    822  CE1 HIS A 108      11.033 -11.616  45.292  1.00  7.21           C  
ATOM    823  NE2 HIS A 108      11.160 -10.278  45.239  1.00  7.54           N  
ATOM    824  N   ARG A 109       8.225 -11.591  51.391  1.00  6.11           N  
ATOM    825  CA  ARG A 109       8.058 -11.883  52.801  1.00  5.22           C  
ATOM    826  C   ARG A 109       7.283 -13.170  53.017  1.00  5.54           C  
ATOM    827  O   ARG A 109       6.951 -13.473  54.181  1.00  7.41           O  
ATOM    828  CB  ARG A 109       7.361 -10.710  53.533  1.00  6.08           C  
ATOM    829  CG  ARG A 109       8.195  -9.438  53.551  1.00  7.59           C  
ATOM    830  CD  ARG A 109       7.546  -8.400  54.413  1.00  9.16           C  
ATOM    831  NE  ARG A 109       6.260  -7.990  53.818  1.00 11.53           N  
ATOM    832  CZ  ARG A 109       5.062  -8.102  54.431  1.00 13.31           C  
ATOM    833  NH1 ARG A 109       4.957  -8.623  55.629  1.00 13.35           N  
ATOM    834  NH2 ARG A 109       3.940  -7.667  53.769  1.00 14.83           N  
ATOM    835  N   SER A 110       7.174 -14.015  52.022  1.00  5.01           N  
ATOM    836  CA  SER A 110       6.426 -15.260  52.108  1.00  4.95           C  
ATOM    837  C   SER A 110       7.145 -16.410  52.766  1.00  6.12           C  
ATOM    838  O   SER A 110       6.465 -17.362  53.191  1.00  8.12           O  
ATOM    839  CB  SER A 110       5.966 -15.730  50.716  1.00  4.72           C  
ATOM    840  OG  SER A 110       7.198 -16.075  50.034  1.00  7.08           O  
ATOM    841  N   GLY A 111       8.469 -16.377  52.783  1.00  6.88           N  
ATOM    842  CA  GLY A 111       9.261 -17.511  53.310  1.00  6.82           C  
ATOM    843  C   GLY A 111       9.468 -18.569  52.262  1.00  6.14           C  
ATOM    844  O   GLY A 111      10.088 -19.587  52.562  1.00  8.52           O  
ATOM    845  N   LEU A 112       8.950 -18.425  51.013  1.00  5.77           N  
ATOM    846  CA  LEU A 112       9.139 -19.472  50.008  1.00  5.37           C  
ATOM    847  C   LEU A 112      10.644 -19.597  49.568  1.00  4.45           C  
ATOM    848  O   LEU A 112      11.291 -18.599  49.257  1.00  7.39           O  
ATOM    849  CB  LEU A 112       8.228 -19.181  48.802  1.00  6.79           C  
ATOM    850  CG  LEU A 112       6.732 -19.307  49.069  1.00  8.06           C  
ATOM    851  CD1 LEU A 112       5.967 -18.937  47.797  1.00  9.68           C  
ATOM    852  CD2 LEU A 112       6.396 -20.718  49.508  1.00  9.46           C  
ATOM    853  N   TYR A 113      11.104 -20.807  49.640  1.00  5.80           N  
ATOM    854  CA  TYR A 113      12.536 -21.059  49.256  1.00  5.26           C  
ATOM    855  C   TYR A 113      12.729 -20.749  47.776  1.00  5.96           C  
ATOM    856  O   TYR A 113      11.854 -21.041  46.934  1.00  7.49           O  
ATOM    857  CB  TYR A 113      12.805 -22.541  49.524  1.00  6.58           C  
ATOM    858  CG  TYR A 113      14.211 -22.972  49.113  1.00  6.66           C  
ATOM    859  CD1 TYR A 113      15.251 -22.866  50.039  1.00  8.30           C  
ATOM    860  CD2 TYR A 113      14.465 -23.528  47.870  1.00  6.99           C  
ATOM    861  CE1 TYR A 113      16.504 -23.316  49.688  1.00  7.95           C  
ATOM    862  CE2 TYR A 113      15.739 -24.010  47.496  1.00  8.40           C  
ATOM    863  CZ  TYR A 113      16.767 -23.818  48.461  1.00  9.53           C  
ATOM    864  OH  TYR A 113      18.020 -24.310  48.108  1.00 10.27           O  
ATOM    865  N   ASP A 114      13.911 -20.221  47.466  1.00  6.70           N  
ATOM    866  CA  ASP A 114      14.208 -19.850  46.067  1.00  6.73           C  
ATOM    867  C   ASP A 114      14.795 -21.055  45.352  1.00  7.20           C  
ATOM    868  O   ASP A 114      15.997 -21.359  45.582  1.00  7.35           O  
ATOM    869  CB  ASP A 114      15.152 -18.663  46.056  1.00  8.84           C  
ATOM    870  CG  ASP A 114      15.217 -18.056  44.653  1.00  8.66           C  
ATOM    871  OD1 ASP A 114      14.956 -18.742  43.678  1.00 10.15           O  
ATOM    872  OD2 ASP A 114      15.590 -16.865  44.532  1.00 12.66           O  
ATOM    873  N   TYR A 115      14.059 -21.640  44.458  1.00  7.07           N  
ATOM    874  CA  TYR A 115      14.539 -22.816  43.697  1.00  7.49           C  
ATOM    875  C   TYR A 115      15.801 -22.543  42.888  1.00  8.66           C  
ATOM    876  O   TYR A 115      16.498 -23.500  42.571  1.00  9.45           O  
ATOM    877  CB  TYR A 115      13.417 -23.392  42.811  1.00  9.78           C  
ATOM    878  CG  TYR A 115      12.955 -22.329  41.816  1.00  9.08           C  
ATOM    879  CD1 TYR A 115      13.587 -22.226  40.560  1.00 10.98           C  
ATOM    880  CD2 TYR A 115      11.901 -21.473  42.087  1.00  9.88           C  
ATOM    881  CE1 TYR A 115      13.210 -21.226  39.674  1.00 10.47           C  
ATOM    882  CE2 TYR A 115      11.546 -20.459  41.243  1.00 10.42           C  
ATOM    883  CZ  TYR A 115      12.181 -20.352  39.982  1.00  9.89           C  
ATOM    884  OH  TYR A 115      11.854 -19.344  39.167  1.00 11.38           O  
ATOM    885  N   THR A 116      16.080 -21.267  42.553  1.00  9.25           N  
ATOM    886  CA  THR A 116      17.308 -20.993  41.755  1.00 11.30           C  
ATOM    887  C   THR A 116      18.554 -21.294  42.551  1.00 11.78           C  
ATOM    888  O   THR A 116      19.595 -21.563  41.914  1.00 12.25           O  
ATOM    889  CB  THR A 116      17.307 -19.547  41.168  1.00 14.40           C  
ATOM    890  OG1 THR A 116      17.338 -18.635  42.273  1.00 15.45           O  
ATOM    891  CG2 THR A 116      16.067 -19.367  40.250  1.00 14.64           C  
ATOM    892  N   ASN A 117      18.516 -21.285  43.878  1.00 11.65           N  
ATOM    893  CA  ASN A 117      19.699 -21.715  44.666  1.00 13.46           C  
ATOM    894  C   ASN A 117      20.024 -23.185  44.341  1.00 13.90           C  
ATOM    895  O   ASN A 117      21.178 -23.579  44.537  1.00 16.74           O  
ATOM    896  CB  ASN A 117      19.394 -21.623  46.183  1.00 14.14           C  
ATOM    897  CG  ASN A 117      19.465 -20.188  46.651  1.00 16.19           C  
ATOM    898  OD1 ASN A 117      19.659 -20.030  47.904  1.00 19.21           O  
ATOM    899  ND2 ASN A 117      19.422 -19.190  45.853  1.00 16.76           N  
ATOM    900  N   ASP A 118      19.090 -24.014  43.972  1.00 10.94           N  
ATOM    901  CA  ASP A 118      19.315 -25.418  43.646  1.00 12.33           C  
ATOM    902  C   ASP A 118      19.771 -25.475  42.170  1.00 13.25           C  
ATOM    903  O   ASP A 118      20.788 -26.149  41.893  1.00 16.46           O  
ATOM    904  CB  ASP A 118      18.081 -26.303  43.765  1.00 12.65           C  
ATOM    905  CG  ASP A 118      17.663 -26.584  45.244  1.00 14.70           C  
ATOM    906  OD1 ASP A 118      18.413 -26.149  46.129  1.00 14.51           O  
ATOM    907  OD2 ASP A 118      16.637 -27.246  45.423  1.00 16.16           O  
ATOM    908  N   MET A 119      19.098 -24.780  41.323  1.00 11.10           N  
ATOM    909  CA  MET A 119      19.376 -24.811  39.891  1.00 10.30           C  
ATOM    910  C   MET A 119      20.766 -24.317  39.525  1.00  9.45           C  
ATOM    911  O   MET A 119      21.345 -24.896  38.607  1.00 10.90           O  
ATOM    912  CB  MET A 119      18.358 -23.913  39.154  1.00 12.89           C  
ATOM    913  CG  MET A 119      17.111 -24.600  38.881  1.00 15.09           C  
ATOM    914  SD  MET A 119      16.171 -23.503  37.749  1.00 14.76           S  
ATOM    915  CE  MET A 119      14.708 -24.574  37.628  1.00 14.66           C  
ATOM    916  N   PHE A 120      21.191 -23.215  40.117  1.00  9.01           N  
ATOM    917  CA  PHE A 120      22.430 -22.554  39.742  1.00  9.33           C  
ATOM    918  C   PHE A 120      23.527 -22.626  40.798  1.00 12.34           C  
ATOM    919  O   PHE A 120      24.294 -21.646  40.859  1.00 15.96           O  
ATOM    920  CB  PHE A 120      22.156 -21.125  39.245  1.00 11.07           C  
ATOM    921  CG  PHE A 120      21.047 -21.075  38.206  1.00 10.04           C  
ATOM    922  CD1 PHE A 120      21.176 -21.788  37.016  1.00 10.93           C  
ATOM    923  CD2 PHE A 120      19.893 -20.348  38.475  1.00 10.74           C  
ATOM    924  CE1 PHE A 120      20.161 -21.753  36.069  1.00 10.19           C  
ATOM    925  CE2 PHE A 120      18.833 -20.336  37.544  1.00 12.55           C  
ATOM    926  CZ  PHE A 120      18.996 -21.075  36.359  1.00 11.06           C  
ATOM    927  N   ALA A 121      23.626 -23.682  41.492  1.00 12.12           N  
ATOM    928  CA  ALA A 121      24.702 -23.907  42.519  1.00 13.31           C  
ATOM    929  C   ALA A 121      26.023 -23.813  41.744  1.00 13.40           C  
ATOM    930  O   ALA A 121      26.951 -23.193  42.266  1.00 15.18           O  
ATOM    931  CB  ALA A 121      24.427 -25.233  43.146  1.00 15.05           C  
ATOM    932  N   GLN A 122      26.072 -24.339  40.548  1.00 11.03           N  
ATOM    933  CA  GLN A 122      27.227 -24.232  39.655  1.00 11.33           C  
ATOM    934  C   GLN A 122      26.672 -23.430  38.475  1.00  9.09           C  
ATOM    935  O   GLN A 122      25.757 -23.880  37.801  1.00  9.97           O  
ATOM    936  CB  GLN A 122      27.758 -25.545  39.197  1.00 13.86           C  
ATOM    937  CG  GLN A 122      28.209 -26.399  40.452  1.00 20.96           C  
ATOM    938  CD  GLN A 122      28.573 -27.785  39.972  1.00 25.88           C  
ATOM    939  OE1 GLN A 122      29.787 -28.055  39.936  1.00 30.27           O  
ATOM    940  NE2 GLN A 122      27.582 -28.624  39.598  1.00 29.26           N  
ATOM    941  N   THR A 123      27.263 -22.294  38.228  1.00  7.59           N  
ATOM    942  CA  THR A 123      26.801 -21.347  37.224  1.00  6.35           C  
ATOM    943  C   THR A 123      26.636 -21.891  35.804  1.00  6.15           C  
ATOM    944  O   THR A 123      25.512 -21.882  35.271  1.00  5.74           O  
ATOM    945  CB  THR A 123      27.645 -19.988  37.211  1.00  7.61           C  
ATOM    946  OG1 THR A 123      27.528 -19.491  38.566  1.00  8.38           O  
ATOM    947  CG2 THR A 123      27.072 -18.997  36.239  1.00  9.64           C  
ATOM    948  N   VAL A 124      27.768 -22.261  35.216  1.00  7.18           N  
ATOM    949  CA  VAL A 124      27.697 -22.733  33.810  1.00  6.56           C  
ATOM    950  C   VAL A 124      26.943 -24.035  33.676  1.00  6.00           C  
ATOM    951  O   VAL A 124      26.021 -24.121  32.816  1.00  7.28           O  
ATOM    952  CB  VAL A 124      29.092 -22.674  33.147  1.00  6.86           C  
ATOM    953  CG1 VAL A 124      29.044 -23.258  31.748  1.00 11.26           C  
ATOM    954  CG2 VAL A 124      29.572 -21.250  33.066  1.00  9.92           C  
ATOM    955  N   PRO A 125      27.224 -25.043  34.457  1.00  6.80           N  
ATOM    956  CA  PRO A 125      26.488 -26.316  34.371  1.00  7.13           C  
ATOM    957  C   PRO A 125      24.989 -26.095  34.561  1.00  7.32           C  
ATOM    958  O   PRO A 125      24.181 -26.687  33.871  1.00  7.97           O  
ATOM    959  CB  PRO A 125      27.092 -27.209  35.475  1.00  8.07           C  
ATOM    960  CG  PRO A 125      28.530 -26.692  35.531  1.00  8.56           C  
ATOM    961  CD  PRO A 125      28.373 -25.164  35.392  1.00  7.53           C  
ATOM    962  N   GLY A 126      24.619 -25.224  35.504  1.00  6.70           N  
ATOM    963  CA  GLY A 126      23.189 -24.923  35.803  1.00  7.53           C  
ATOM    964  C   GLY A 126      22.573 -24.268  34.558  1.00  5.98           C  
ATOM    965  O   GLY A 126      21.459 -24.661  34.167  1.00  6.56           O  
ATOM    966  N   PHE A 127      23.283 -23.336  33.913  1.00  5.81           N  
ATOM    967  CA  PHE A 127      22.796 -22.712  32.723  1.00  5.07           C  
ATOM    968  C   PHE A 127      22.558 -23.766  31.611  1.00  5.18           C  
ATOM    969  O   PHE A 127      21.517 -23.821  30.943  1.00  6.79           O  
ATOM    970  CB  PHE A 127      23.734 -21.607  32.226  1.00  6.10           C  
ATOM    971  CG  PHE A 127      23.355 -21.087  30.855  1.00  6.12           C  
ATOM    972  CD1 PHE A 127      22.150 -20.367  30.676  1.00  6.37           C  
ATOM    973  CD2 PHE A 127      24.199 -21.217  29.770  1.00  7.68           C  
ATOM    974  CE1 PHE A 127      21.787 -19.846  29.459  1.00  7.09           C  
ATOM    975  CE2 PHE A 127      23.847 -20.732  28.512  1.00  8.28           C  
ATOM    976  CZ  PHE A 127      22.635 -20.044  28.364  1.00  9.43           C  
ATOM    977  N   GLU A 128      23.559 -24.619  31.400  1.00  5.91           N  
ATOM    978  CA  GLU A 128      23.452 -25.642  30.313  1.00  5.72           C  
ATOM    979  C   GLU A 128      22.296 -26.559  30.623  1.00  6.37           C  
ATOM    980  O   GLU A 128      21.571 -26.978  29.695  1.00  8.21           O  
ATOM    981  CB  GLU A 128      24.731 -26.454  30.266  1.00  5.34           C  
ATOM    982  CG  GLU A 128      24.706 -27.429  29.072  1.00  5.78           C  
ATOM    983  CD  GLU A 128      25.831 -28.400  29.053  1.00  6.78           C  
ATOM    984  OE1 GLU A 128      26.989 -27.952  29.269  1.00  8.13           O  
ATOM    985  OE2 GLU A 128      25.681 -29.579  28.796  1.00  7.26           O  
ATOM    986  N   SER A 129      22.008 -26.841  31.874  1.00  6.15           N  
ATOM    987  CA  SER A 129      20.867 -27.742  32.216  1.00  7.88           C  
ATOM    988  C   SER A 129      19.488 -27.113  31.934  1.00  8.72           C  
ATOM    989  O   SER A 129      18.605 -27.881  31.555  1.00 11.30           O  
ATOM    990  CB ASER A 129      20.959 -28.191  33.653  0.57  8.92           C  
ATOM    991  CB BSER A 129      20.912 -28.128  33.679  0.43  8.12           C  
ATOM    992  OG ASER A 129      20.591 -27.152  34.529  0.57 12.24           O  
ATOM    993  OG BSER A 129      22.113 -28.787  33.974  0.43  9.60           O  
ATOM    994  N   VAL A 130      19.304 -25.809  32.081  1.00  6.70           N  
ATOM    995  CA  VAL A 130      17.989 -25.251  31.906  1.00  6.96           C  
ATOM    996  C   VAL A 130      17.754 -24.440  30.677  1.00  6.21           C  
ATOM    997  O   VAL A 130      16.584 -24.066  30.387  1.00  6.37           O  
ATOM    998  CB  VAL A 130      17.649 -24.322  33.157  1.00  8.86           C  
ATOM    999  CG1 VAL A 130      17.698 -25.085  34.446  1.00 12.96           C  
ATOM   1000  CG2 VAL A 130      18.494 -23.056  33.103  1.00 10.59           C  
ATOM   1001  N   ARG A 131      18.816 -24.042  29.972  1.00  4.98           N  
ATOM   1002  CA  ARG A 131      18.690 -23.124  28.867  1.00  4.98           C  
ATOM   1003  C   ARG A 131      17.694 -23.478  27.809  1.00  6.07           C  
ATOM   1004  O   ARG A 131      17.054 -22.566  27.237  1.00  7.97           O  
ATOM   1005  CB  ARG A 131      20.055 -22.821  28.196  1.00  4.93           C  
ATOM   1006  CG  ARG A 131      20.695 -24.009  27.532  1.00  6.07           C  
ATOM   1007  CD  ARG A 131      22.015 -23.640  26.887  1.00  6.07           C  
ATOM   1008  NE  ARG A 131      21.790 -22.655  25.825  1.00  4.93           N  
ATOM   1009  CZ  ARG A 131      22.772 -21.963  25.186  1.00  4.71           C  
ATOM   1010  NH1 ARG A 131      24.049 -22.317  25.439  1.00  5.33           N  
ATOM   1011  NH2 ARG A 131      22.457 -21.007  24.317  1.00  5.75           N  
ATOM   1012  N   ASN A 132      17.570 -24.772  27.528  1.00  4.77           N  
ATOM   1013  CA  ASN A 132      16.656 -25.263  26.467  1.00  6.41           C  
ATOM   1014  C   ASN A 132      15.444 -25.999  27.059  1.00  7.67           C  
ATOM   1015  O   ASN A 132      14.815 -26.741  26.264  1.00 10.55           O  
ATOM   1016  CB  ASN A 132      17.435 -26.090  25.426  1.00  7.68           C  
ATOM   1017  CG  ASN A 132      18.188 -27.238  26.047  1.00  9.47           C  
ATOM   1018  OD1 ASN A 132      18.357 -27.331  27.272  1.00 10.81           O  
ATOM   1019  ND2 ASN A 132      18.613 -28.217  25.230  1.00  9.86           N  
ATOM   1020  N   LYS A 133      15.157 -25.801  28.307  1.00  7.31           N  
ATOM   1021  CA  LYS A 133      14.008 -26.458  28.939  1.00  8.63           C  
ATOM   1022  C   LYS A 133      12.820 -25.532  29.022  1.00  7.53           C  
ATOM   1023  O   LYS A 133      12.988 -24.335  29.125  1.00  9.50           O  
ATOM   1024  CB  LYS A 133      14.319 -26.867  30.399  1.00 11.02           C  
ATOM   1025  CG  LYS A 133      15.240 -28.049  30.469  1.00 18.49           C  
ATOM   1026  CD  LYS A 133      15.008 -28.798  31.810  1.00 23.91           C  
ATOM   1027  CE  LYS A 133      15.908 -30.042  31.921  1.00 26.92           C  
ATOM   1028  NZ  LYS A 133      15.948 -30.447  33.363  1.00 30.15           N  
ATOM   1029  N   VAL A 134      11.656 -26.150  29.057  1.00  7.33           N  
ATOM   1030  CA  VAL A 134      10.397 -25.411  29.245  1.00  7.91           C  
ATOM   1031  C   VAL A 134       9.740 -25.951  30.510  1.00  8.52           C  
ATOM   1032  O   VAL A 134       9.588 -27.191  30.652  1.00  9.62           O  
ATOM   1033  CB  VAL A 134       9.469 -25.568  28.025  1.00  8.29           C  
ATOM   1034  CG1 VAL A 134       8.113 -24.928  28.329  1.00 10.75           C  
ATOM   1035  CG2 VAL A 134      10.104 -25.002  26.753  1.00  9.09           C  
ATOM   1036  N   PHE A 135       9.442 -25.076  31.449  1.00  7.17           N  
ATOM   1037  CA  PHE A 135       8.824 -25.462  32.712  1.00  6.83           C  
ATOM   1038  C   PHE A 135       7.413 -24.848  32.775  1.00  7.50           C  
ATOM   1039  O   PHE A 135       7.218 -23.719  32.252  1.00  8.23           O  
ATOM   1040  CB  PHE A 135       9.617 -24.849  33.895  1.00  7.83           C  
ATOM   1041  CG  PHE A 135      11.005 -25.377  34.045  1.00  9.24           C  
ATOM   1042  CD1 PHE A 135      11.268 -26.567  34.670  1.00 12.25           C  
ATOM   1043  CD2 PHE A 135      12.086 -24.599  33.586  1.00 10.41           C  
ATOM   1044  CE1 PHE A 135      12.583 -27.016  34.821  1.00 13.05           C  
ATOM   1045  CE2 PHE A 135      13.383 -25.039  33.708  1.00 11.37           C  
ATOM   1046  CZ  PHE A 135      13.614 -26.244  34.305  1.00 11.61           C  
ATOM   1047  N   SER A 136       6.515 -25.529  33.483  1.00  7.17           N  
ATOM   1048  CA  SER A 136       5.202 -24.863  33.788  1.00  8.63           C  
ATOM   1049  C   SER A 136       5.454 -24.087  35.101  1.00  8.42           C  
ATOM   1050  O   SER A 136       6.469 -24.346  35.827  1.00  8.02           O  
ATOM   1051  CB  SER A 136       4.148 -25.898  34.071  1.00  7.78           C  
ATOM   1052  OG  SER A 136       4.471 -26.624  35.213  1.00 11.66           O  
ATOM   1053  N   TYR A 137       4.602 -23.165  35.480  1.00  7.98           N  
ATOM   1054  CA  TYR A 137       4.721 -22.471  36.742  1.00  7.07           C  
ATOM   1055  C   TYR A 137       4.712 -23.515  37.892  1.00  8.02           C  
ATOM   1056  O   TYR A 137       5.499 -23.414  38.843  1.00  8.48           O  
ATOM   1057  CB  TYR A 137       3.517 -21.561  36.950  1.00  8.78           C  
ATOM   1058  CG  TYR A 137       3.483 -20.377  36.036  1.00  8.30           C  
ATOM   1059  CD1 TYR A 137       4.458 -19.405  35.978  1.00  8.75           C  
ATOM   1060  CD2 TYR A 137       2.343 -20.227  35.201  1.00 10.10           C  
ATOM   1061  CE1 TYR A 137       4.362 -18.303  35.122  1.00  9.93           C  
ATOM   1062  CE2 TYR A 137       2.247 -19.088  34.352  1.00 10.60           C  
ATOM   1063  CZ  TYR A 137       3.296 -18.182  34.301  1.00  9.82           C  
ATOM   1064  OH  TYR A 137       3.148 -17.103  33.457  1.00 12.22           O  
ATOM   1065  N   GLN A 138       3.843 -24.503  37.754  1.00  7.58           N  
ATOM   1066  CA  GLN A 138       3.739 -25.549  38.820  1.00  9.88           C  
ATOM   1067  C   GLN A 138       5.056 -26.250  39.009  1.00  9.21           C  
ATOM   1068  O   GLN A 138       5.401 -26.616  40.142  1.00 10.29           O  
ATOM   1069  CB  GLN A 138       2.590 -26.499  38.518  1.00 10.79           C  
ATOM   1070  CG  GLN A 138       2.355 -27.559  39.622  1.00 13.56           C  
ATOM   1071  CD  GLN A 138       1.851 -26.927  40.918  1.00 14.14           C  
ATOM   1072  OE1 GLN A 138       0.796 -26.307  40.962  1.00 17.67           O  
ATOM   1073  NE2 GLN A 138       2.618 -27.011  42.013  1.00 14.95           N  
ATOM   1074  N   ASP A 139       5.795 -26.577  37.945  1.00  8.27           N  
ATOM   1075  CA  ASP A 139       7.081 -27.269  38.053  1.00  9.84           C  
ATOM   1076  C   ASP A 139       8.014 -26.477  39.004  1.00  8.66           C  
ATOM   1077  O   ASP A 139       8.663 -27.069  39.872  1.00  8.24           O  
ATOM   1078  CB  ASP A 139       7.781 -27.415  36.691  1.00  9.73           C  
ATOM   1079  CG  ASP A 139       7.100 -28.400  35.754  1.00 12.51           C  
ATOM   1080  OD1 ASP A 139       6.349 -29.301  36.239  1.00 14.10           O  
ATOM   1081  OD2 ASP A 139       7.274 -28.222  34.520  1.00 12.31           O  
ATOM   1082  N   LEU A 140       8.064 -25.160  38.802  1.00  8.58           N  
ATOM   1083  CA  LEU A 140       8.989 -24.335  39.615  1.00  8.45           C  
ATOM   1084  C   LEU A 140       8.546 -24.257  41.052  1.00  8.17           C  
ATOM   1085  O   LEU A 140       9.351 -24.292  41.991  1.00  8.46           O  
ATOM   1086  CB  LEU A 140       9.080 -23.022  38.875  1.00  7.29           C  
ATOM   1087  CG  LEU A 140       9.588 -23.065  37.447  1.00  7.47           C  
ATOM   1088  CD1 LEU A 140       9.434 -21.682  36.821  1.00 10.77           C  
ATOM   1089  CD2 LEU A 140      11.051 -23.529  37.471  1.00  8.28           C  
ATOM   1090  N   ILE A 141       7.219 -24.109  41.229  1.00  7.11           N  
ATOM   1091  CA  ILE A 141       6.710 -24.059  42.606  1.00  7.92           C  
ATOM   1092  C   ILE A 141       6.981 -25.361  43.320  1.00  7.23           C  
ATOM   1093  O   ILE A 141       7.366 -25.363  44.481  1.00  6.81           O  
ATOM   1094  CB AILE A 141       5.154 -23.808  42.570  0.47  8.66           C  
ATOM   1095  CB BILE A 141       5.210 -23.644  42.599  0.53  8.47           C  
ATOM   1096  CG1AILE A 141       4.871 -22.467  41.862  0.47  9.03           C  
ATOM   1097  CG1BILE A 141       5.150 -22.188  42.067  0.53  8.61           C  
ATOM   1098  CG2AILE A 141       4.576 -23.876  44.013  0.47  9.92           C  
ATOM   1099  CG2BILE A 141       4.574 -23.805  44.008  0.53  9.94           C  
ATOM   1100  CD1AILE A 141       5.485 -21.238  42.551  0.47 10.29           C  
ATOM   1101  CD1BILE A 141       3.732 -21.738  41.689  0.53  9.47           C  
ATOM   1102  N   THR A 142       6.813 -26.478  42.671  1.00  6.87           N  
ATOM   1103  CA  THR A 142       7.090 -27.776  43.245  1.00  8.92           C  
ATOM   1104  C   THR A 142       8.570 -27.877  43.669  1.00  8.42           C  
ATOM   1105  O   THR A 142       8.851 -28.408  44.737  1.00  9.12           O  
ATOM   1106  CB  THR A 142       6.714 -28.920  42.237  1.00 10.34           C  
ATOM   1107  OG1 THR A 142       5.263 -28.889  42.237  1.00 11.99           O  
ATOM   1108  CG2 THR A 142       7.321 -30.247  42.695  1.00 11.60           C  
ATOM   1109  N   LEU A 143       9.453 -27.348  42.876  1.00  7.21           N  
ATOM   1110  CA  LEU A 143      10.912 -27.335  43.200  1.00  8.92           C  
ATOM   1111  C   LEU A 143      11.130 -26.595  44.491  1.00  9.15           C  
ATOM   1112  O   LEU A 143      11.951 -26.997  45.360  1.00 12.09           O  
ATOM   1113  CB  LEU A 143      11.704 -26.723  42.074  1.00 10.59           C  
ATOM   1114  CG  LEU A 143      11.914 -27.551  40.819  1.00 12.56           C  
ATOM   1115  CD1 LEU A 143      12.898 -26.731  39.918  1.00 15.74           C  
ATOM   1116  CD2 LEU A 143      12.553 -28.891  41.149  1.00 13.08           C  
ATOM   1117  N   SER A 144      10.470 -25.447  44.659  1.00  7.64           N  
ATOM   1118  CA  SER A 144      10.590 -24.642  45.859  1.00  7.62           C  
ATOM   1119  C   SER A 144      10.089 -25.404  47.086  1.00  8.84           C  
ATOM   1120  O   SER A 144      10.665 -25.368  48.181  1.00  7.98           O  
ATOM   1121  CB  SER A 144       9.795 -23.339  45.712  1.00  7.63           C  
ATOM   1122  OG  SER A 144       9.788 -22.636  46.975  1.00  7.78           O  
ATOM   1123  N   LEU A 145       8.922 -26.019  46.913  1.00  8.93           N  
ATOM   1124  CA  LEU A 145       8.199 -26.731  47.967  1.00 10.91           C  
ATOM   1125  C   LEU A 145       8.887 -28.019  48.432  1.00 10.93           C  
ATOM   1126  O   LEU A 145       8.468 -28.454  49.529  1.00 13.98           O  
ATOM   1127  CB  LEU A 145       6.695 -26.832  47.609  1.00 11.67           C  
ATOM   1128  CG  LEU A 145       5.907 -25.535  47.485  1.00 13.32           C  
ATOM   1129  CD1 LEU A 145       4.380 -25.838  47.209  1.00 13.13           C  
ATOM   1130  CD2 LEU A 145       6.004 -24.578  48.636  1.00 14.78           C  
ATOM   1131  N   LYS A 146       9.876 -28.527  47.777  1.00 12.34           N  
ATOM   1132  CA  LYS A 146      10.687 -29.674  48.242  1.00 13.18           C  
ATOM   1133  C   LYS A 146      11.454 -29.190  49.516  1.00 12.13           C  
ATOM   1134  O   LYS A 146      11.908 -30.039  50.293  1.00 14.40           O  
ATOM   1135  CB  LYS A 146      11.684 -30.139  47.243  1.00 15.49           C  
ATOM   1136  CG  LYS A 146      11.156 -30.920  46.039  1.00 22.50           C  
ATOM   1137  CD  LYS A 146      12.291 -31.290  44.997  1.00 27.33           C  
ATOM   1138  CE  LYS A 146      11.652 -32.036  43.780  1.00 30.65           C  
ATOM   1139  NZ  LYS A 146      12.692 -32.452  42.752  1.00 33.35           N  
ATOM   1140  N   HIS A 147      11.603 -27.911  49.741  1.00  9.32           N  
ATOM   1141  CA  HIS A 147      12.307 -27.320  50.890  1.00  9.34           C  
ATOM   1142  C   HIS A 147      11.262 -26.704  51.839  1.00 10.78           C  
ATOM   1143  O   HIS A 147      10.181 -26.286  51.357  1.00 15.00           O  
ATOM   1144  CB  HIS A 147      13.254 -26.143  50.494  1.00  7.98           C  
ATOM   1145  CG  HIS A 147      14.342 -26.616  49.571  1.00  9.08           C  
ATOM   1146  ND1 HIS A 147      15.611 -26.878  50.032  1.00  9.19           N  
ATOM   1147  CD2 HIS A 147      14.355 -26.923  48.259  1.00  8.06           C  
ATOM   1148  CE1 HIS A 147      16.358 -27.276  49.031  1.00 10.18           C  
ATOM   1149  NE2 HIS A 147      15.625 -27.312  47.906  1.00  9.89           N  
ATOM   1150  N   GLY A 148      11.645 -26.559  53.095  1.00 11.82           N  
ATOM   1151  CA  GLY A 148      10.583 -25.904  53.990  1.00 13.54           C  
ATOM   1152  C   GLY A 148      10.587 -24.407  53.744  1.00 14.47           C  
ATOM   1153  O   GLY A 148      11.504 -23.910  52.987  1.00 15.53           O  
ATOM   1154  N   VAL A 149       9.676 -23.690  54.308  1.00 11.78           N  
ATOM   1155  CA  VAL A 149       9.693 -22.227  54.194  1.00 10.51           C  
ATOM   1156  C   VAL A 149      10.874 -21.777  55.069  1.00  9.40           C  
ATOM   1157  O   VAL A 149      11.259 -22.520  55.999  1.00 10.99           O  
ATOM   1158  CB  VAL A 149       8.342 -21.595  54.612  1.00 10.82           C  
ATOM   1159  CG1 VAL A 149       7.281 -21.985  53.583  1.00 11.84           C  
ATOM   1160  CG2 VAL A 149       7.985 -22.051  56.038  1.00 12.64           C  
ATOM   1161  N   THR A 150      11.347 -20.627  54.843  1.00  8.27           N  
ATOM   1162  CA  THR A 150      12.510 -20.112  55.571  1.00  9.21           C  
ATOM   1163  C   THR A 150      12.160 -19.224  56.744  1.00 11.31           C  
ATOM   1164  O   THR A 150      13.077 -18.870  57.488  1.00 13.39           O  
ATOM   1165  CB  THR A 150      13.428 -19.351  54.540  1.00 10.01           C  
ATOM   1166  OG1 THR A 150      12.663 -18.253  53.967  1.00 10.56           O  
ATOM   1167  CG2 THR A 150      13.989 -20.313  53.477  1.00 11.07           C  
ATOM   1168  N   ASN A 151      10.914 -18.796  56.838  1.00 10.73           N  
ATOM   1169  CA  ASN A 151      10.463 -17.890  57.900  1.00 10.27           C  
ATOM   1170  C   ASN A 151       8.900 -17.971  57.918  1.00 10.43           C  
ATOM   1171  O   ASN A 151       8.318 -18.407  56.930  1.00  9.62           O  
ATOM   1172  CB  ASN A 151      10.936 -16.459  57.714  1.00 10.36           C  
ATOM   1173  CG  ASN A 151      10.571 -15.829  56.360  1.00 13.19           C  
ATOM   1174  OD1 ASN A 151      11.435 -15.843  55.446  1.00 15.88           O  
ATOM   1175  ND2 ASN A 151       9.360 -15.306  56.146  1.00 12.12           N  
ATOM   1176  N   ALA A 152       8.405 -17.460  59.046  1.00  8.88           N  
ATOM   1177  CA  ALA A 152       6.925 -17.377  59.190  1.00  8.90           C  
ATOM   1178  C   ALA A 152       6.409 -16.379  58.152  1.00  8.57           C  
ATOM   1179  O   ALA A 152       7.111 -15.427  57.793  1.00  9.35           O  
ATOM   1180  CB  ALA A 152       6.611 -16.944  60.604  1.00  9.14           C  
ATOM   1181  N   PRO A 153       5.158 -16.523  57.753  1.00  8.56           N  
ATOM   1182  CA  PRO A 153       4.550 -15.623  56.791  1.00  9.62           C  
ATOM   1183  C   PRO A 153       4.653 -14.179  57.195  1.00  9.59           C  
ATOM   1184  O   PRO A 153       4.230 -13.735  58.316  1.00 10.14           O  
ATOM   1185  CB  PRO A 153       3.110 -16.086  56.641  1.00 11.07           C  
ATOM   1186  CG  PRO A 153       3.147 -17.515  57.066  1.00 11.66           C  
ATOM   1187  CD  PRO A 153       4.218 -17.607  58.164  1.00 11.45           C  
ATOM   1188  N   GLY A 154       5.232 -13.356  56.341  1.00  8.57           N  
ATOM   1189  CA  GLY A 154       5.412 -11.939  56.494  1.00  9.22           C  
ATOM   1190  C   GLY A 154       6.524 -11.488  57.427  1.00  9.22           C  
ATOM   1191  O   GLY A 154       6.685 -10.265  57.507  1.00 10.75           O  
ATOM   1192  N   ALA A 155       7.199 -12.446  58.036  1.00 10.10           N  
ATOM   1193  CA  ALA A 155       8.201 -12.094  59.073  1.00 11.30           C  
ATOM   1194  C   ALA A 155       9.418 -11.348  58.657  1.00 12.67           C  
ATOM   1195  O   ALA A 155      10.007 -10.622  59.488  1.00 16.25           O  
ATOM   1196  CB  ALA A 155       8.644 -13.333  59.830  1.00 11.20           C  
ATOM   1197  N   ALA A 156       9.887 -11.605  57.431  1.00 10.44           N  
ATOM   1198  CA  ALA A 156      11.149 -10.951  57.002  1.00 11.74           C  
ATOM   1199  C   ALA A 156      11.322 -11.019  55.502  1.00  9.81           C  
ATOM   1200  O   ALA A 156      10.719 -11.876  54.885  1.00  9.10           O  
ATOM   1201  CB  ALA A 156      12.330 -11.706  57.666  1.00 14.73           C  
ATOM   1202  N   TYR A 157      12.207 -10.124  55.080  1.00 10.64           N  
ATOM   1203  CA  TYR A 157      12.494 -10.132  53.599  1.00  8.03           C  
ATOM   1204  C   TYR A 157      13.479 -11.229  53.261  1.00  7.56           C  
ATOM   1205  O   TYR A 157      14.531 -11.373  53.923  1.00  8.12           O  
ATOM   1206  CB  TYR A 157      13.072  -8.742  53.242  1.00  9.56           C  
ATOM   1207  CG  TYR A 157      13.618  -8.686  51.848  1.00  7.47           C  
ATOM   1208  CD1 TYR A 157      12.843  -8.396  50.728  1.00  8.92           C  
ATOM   1209  CD2 TYR A 157      14.998  -8.830  51.612  1.00  8.48           C  
ATOM   1210  CE1 TYR A 157      13.413  -8.315  49.455  1.00  8.91           C  
ATOM   1211  CE2 TYR A 157      15.577  -8.777  50.347  1.00  9.03           C  
ATOM   1212  CZ  TYR A 157      14.746  -8.485  49.255  1.00 10.64           C  
ATOM   1213  OH  TYR A 157      15.363  -8.334  48.058  1.00 13.78           O  
ATOM   1214  N   SER A 158      13.188 -11.987  52.228  1.00  5.61           N  
ATOM   1215  CA  SER A 158      14.104 -13.039  51.730  1.00  5.59           C  
ATOM   1216  C   SER A 158      13.859 -13.093  50.220  1.00  6.08           C  
ATOM   1217  O   SER A 158      12.766 -13.560  49.808  1.00  7.00           O  
ATOM   1218  CB  SER A 158      13.896 -14.385  52.369  1.00  6.00           C  
ATOM   1219  OG  SER A 158      14.699 -15.372  51.698  1.00  7.76           O  
ATOM   1220  N   TYR A 159      14.770 -12.580  49.437  1.00  5.13           N  
ATOM   1221  CA  TYR A 159      14.504 -12.561  47.971  1.00  5.92           C  
ATOM   1222  C   TYR A 159      14.328 -13.946  47.441  1.00  6.12           C  
ATOM   1223  O   TYR A 159      15.152 -14.841  47.691  1.00  9.19           O  
ATOM   1224  CB ATYR A 159      15.560 -11.744  47.244  0.42  4.88           C  
ATOM   1225  CB BTYR A 159      15.743 -11.889  47.344  0.58  7.69           C  
ATOM   1226  CG ATYR A 159      15.195 -11.353  45.827  0.42  3.33           C  
ATOM   1227  CG BTYR A 159      15.697 -12.006  45.831  0.58  9.45           C  
ATOM   1228  CD1ATYR A 159      15.449 -12.184  44.762  0.42  5.11           C  
ATOM   1229  CD1BTYR A 159      15.022 -11.089  45.067  0.58 11.42           C  
ATOM   1230  CD2ATYR A 159      14.596 -10.102  45.562  0.42  4.45           C  
ATOM   1231  CD2BTYR A 159      16.390 -13.087  45.231  0.58 11.47           C  
ATOM   1232  CE1ATYR A 159      15.146 -11.805  43.459  0.42  4.21           C  
ATOM   1233  CE1BTYR A 159      15.034 -11.171  43.665  0.58 13.67           C  
ATOM   1234  CE2ATYR A 159      14.280  -9.683  44.255  0.42  5.00           C  
ATOM   1235  CE2BTYR A 159      16.396 -13.171  43.832  0.58 14.23           C  
ATOM   1236  CZ ATYR A 159      14.530 -10.541  43.229  0.42  3.94           C  
ATOM   1237  CZ BTYR A 159      15.701 -12.235  43.077  0.58 14.67           C  
ATOM   1238  OH ATYR A 159      14.396 -10.258  41.924  0.42  5.07           O  
ATOM   1239  OH BTYR A 159      15.728 -12.377  41.706  0.58 18.34           O  
ATOM   1240  N   SER A 160      13.242 -14.187  46.682  1.00  5.76           N  
ATOM   1241  CA  SER A 160      12.978 -15.499  46.132  1.00  4.73           C  
ATOM   1242  C   SER A 160      12.272 -15.412  44.820  1.00  6.37           C  
ATOM   1243  O   SER A 160      11.132 -14.825  44.756  1.00  5.50           O  
ATOM   1244  CB  SER A 160      12.242 -16.333  47.205  1.00  5.40           C  
ATOM   1245  OG  SER A 160      11.870 -17.554  46.618  1.00  7.78           O  
ATOM   1246  N   ASN A 161      12.823 -15.972  43.786  1.00  5.72           N  
ATOM   1247  CA  ASN A 161      12.186 -15.963  42.462  1.00  5.65           C  
ATOM   1248  C   ASN A 161      10.816 -16.647  42.518  1.00  5.07           C  
ATOM   1249  O   ASN A 161       9.932 -16.353  41.729  1.00  6.03           O  
ATOM   1250  CB  ASN A 161      13.106 -16.710  41.481  1.00  8.06           C  
ATOM   1251  CG  ASN A 161      14.172 -15.734  40.960  1.00 10.28           C  
ATOM   1252  OD1 ASN A 161      13.844 -14.676  40.436  1.00 11.89           O  
ATOM   1253  ND2 ASN A 161      15.431 -16.021  41.188  1.00 13.29           N  
ATOM   1254  N   THR A 162      10.705 -17.596  43.438  1.00  5.32           N  
ATOM   1255  CA  THR A 162       9.416 -18.351  43.538  1.00  5.90           C  
ATOM   1256  C   THR A 162       8.232 -17.395  43.709  1.00  4.19           C  
ATOM   1257  O   THR A 162       7.149 -17.709  43.209  1.00  5.55           O  
ATOM   1258  CB  THR A 162       9.440 -19.305  44.792  1.00  4.69           C  
ATOM   1259  OG1 THR A 162      10.749 -19.988  44.694  1.00  5.66           O  
ATOM   1260  CG2 THR A 162       8.280 -20.323  44.714  1.00  5.09           C  
ATOM   1261  N   ASN A 163       8.434 -16.304  44.431  1.00  4.57           N  
ATOM   1262  CA  ASN A 163       7.342 -15.372  44.683  1.00  5.32           C  
ATOM   1263  C   ASN A 163       6.745 -14.851  43.399  1.00  5.62           C  
ATOM   1264  O   ASN A 163       5.515 -14.723  43.255  1.00  5.39           O  
ATOM   1265  CB  ASN A 163       7.835 -14.195  45.556  1.00  3.95           C  
ATOM   1266  CG  ASN A 163       8.084 -14.672  46.968  1.00  5.48           C  
ATOM   1267  OD1 ASN A 163       9.108 -14.297  47.622  1.00  8.30           O  
ATOM   1268  ND2 ASN A 163       7.216 -15.455  47.454  1.00  3.26           N  
ATOM   1269  N   PHE A 164       7.615 -14.550  42.394  1.00  4.37           N  
ATOM   1270  CA  PHE A 164       7.131 -13.994  41.126  1.00  3.77           C  
ATOM   1271  C   PHE A 164       6.751 -15.060  40.150  1.00  4.86           C  
ATOM   1272  O   PHE A 164       6.145 -14.713  39.144  1.00  6.16           O  
ATOM   1273  CB  PHE A 164       8.021 -12.812  40.623  1.00  5.02           C  
ATOM   1274  CG  PHE A 164       7.667 -11.548  41.403  1.00  4.10           C  
ATOM   1275  CD1 PHE A 164       8.166 -11.385  42.707  1.00  6.07           C  
ATOM   1276  CD2 PHE A 164       6.800 -10.599  40.828  1.00  5.87           C  
ATOM   1277  CE1 PHE A 164       7.824 -10.265  43.437  1.00  6.98           C  
ATOM   1278  CE2 PHE A 164       6.466  -9.491  41.595  1.00  6.45           C  
ATOM   1279  CZ  PHE A 164       6.925  -9.310  42.885  1.00  7.37           C  
ATOM   1280  N   VAL A 165       7.055 -16.314  40.418  1.00  5.02           N  
ATOM   1281  CA  VAL A 165       6.507 -17.420  39.607  1.00  6.42           C  
ATOM   1282  C   VAL A 165       5.025 -17.478  40.103  1.00  5.32           C  
ATOM   1283  O   VAL A 165       4.096 -17.646  39.272  1.00  6.71           O  
ATOM   1284  CB  VAL A 165       7.280 -18.736  39.827  1.00  8.20           C  
ATOM   1285  CG1 VAL A 165       6.508 -19.912  39.266  1.00 10.09           C  
ATOM   1286  CG2 VAL A 165       8.677 -18.543  39.156  1.00 10.00           C  
ATOM   1287  N   VAL A 166       4.827 -17.464  41.446  1.00  4.78           N  
ATOM   1288  CA  VAL A 166       3.466 -17.433  41.978  1.00  5.19           C  
ATOM   1289  C   VAL A 166       2.668 -16.270  41.362  1.00  5.48           C  
ATOM   1290  O   VAL A 166       1.497 -16.405  40.972  1.00  7.30           O  
ATOM   1291  CB  VAL A 166       3.485 -17.345  43.528  1.00  4.75           C  
ATOM   1292  CG1 VAL A 166       2.027 -17.101  44.014  1.00  8.14           C  
ATOM   1293  CG2 VAL A 166       4.053 -18.654  44.088  1.00  7.30           C  
ATOM   1294  N   ALA A 167       3.292 -15.092  41.204  1.00  5.04           N  
ATOM   1295  CA  ALA A 167       2.613 -13.925  40.667  1.00  5.96           C  
ATOM   1296  C   ALA A 167       2.136 -14.217  39.257  1.00  6.61           C  
ATOM   1297  O   ALA A 167       1.016 -13.834  38.913  1.00  6.13           O  
ATOM   1298  CB  ALA A 167       3.593 -12.750  40.640  1.00  6.69           C  
ATOM   1299  N   GLY A 168       2.951 -14.899  38.420  1.00  6.64           N  
ATOM   1300  CA  GLY A 168       2.573 -15.250  37.083  1.00  6.41           C  
ATOM   1301  C   GLY A 168       1.327 -16.138  37.089  1.00  7.56           C  
ATOM   1302  O   GLY A 168       0.404 -15.938  36.300  1.00  7.67           O  
ATOM   1303  N   MET A 169       1.331 -17.124  37.968  1.00  8.02           N  
ATOM   1304  CA  MET A 169       0.214 -18.074  38.102  1.00  7.79           C  
ATOM   1305  C   MET A 169      -1.015 -17.312  38.485  1.00  6.53           C  
ATOM   1306  O   MET A 169      -2.082 -17.714  37.919  1.00  8.44           O  
ATOM   1307  CB AMET A 169       0.449 -19.146  39.165  0.50  9.51           C  
ATOM   1308  CB BMET A 169       0.639 -19.199  39.055  0.50  9.12           C  
ATOM   1309  CG AMET A 169       1.542 -20.044  38.731  0.50 10.03           C  
ATOM   1310  CG BMET A 169      -0.210 -20.406  38.858  0.50  9.57           C  
ATOM   1311  SD AMET A 169       1.785 -21.221  40.114  0.50 12.35           S  
ATOM   1312  SD BMET A 169       0.258 -21.646  40.103  0.50 11.97           S  
ATOM   1313  CE AMET A 169       0.481 -22.377  39.746  0.50  8.84           C  
ATOM   1314  CE BMET A 169       1.192 -22.832  39.303  0.50 13.35           C  
ATOM   1315  N   LEU A 170      -0.961 -16.387  39.417  1.00  6.72           N  
ATOM   1316  CA  LEU A 170      -2.126 -15.627  39.826  1.00  7.58           C  
ATOM   1317  C   LEU A 170      -2.719 -14.826  38.656  1.00  8.81           C  
ATOM   1318  O   LEU A 170      -3.913 -14.752  38.482  1.00  8.92           O  
ATOM   1319  CB  LEU A 170      -1.751 -14.646  40.960  1.00 10.66           C  
ATOM   1320  CG  LEU A 170      -1.820 -15.160  42.348  1.00 16.14           C  
ATOM   1321  CD1 LEU A 170      -1.315 -13.994  43.268  1.00 17.44           C  
ATOM   1322  CD2 LEU A 170      -3.248 -15.522  42.738  1.00 15.18           C  
ATOM   1323  N   ILE A 171      -1.836 -14.123  37.949  1.00  7.06           N  
ATOM   1324  CA  ILE A 171      -2.275 -13.300  36.821  1.00  6.46           C  
ATOM   1325  C   ILE A 171      -3.026 -14.203  35.873  1.00  7.66           C  
ATOM   1326  O   ILE A 171      -4.156 -13.852  35.415  1.00  9.09           O  
ATOM   1327  CB  ILE A 171      -1.042 -12.644  36.088  1.00  6.35           C  
ATOM   1328  CG1 ILE A 171      -0.438 -11.538  36.990  1.00  6.58           C  
ATOM   1329  CG2 ILE A 171      -1.529 -12.048  34.721  1.00  7.21           C  
ATOM   1330  CD1 ILE A 171       0.958 -11.127  36.396  1.00  9.00           C  
ATOM   1331  N   GLU A 172      -2.492 -15.358  35.501  1.00  6.04           N  
ATOM   1332  CA  GLU A 172      -3.147 -16.228  34.510  1.00  7.04           C  
ATOM   1333  C   GLU A 172      -4.462 -16.817  35.013  1.00  8.29           C  
ATOM   1334  O   GLU A 172      -5.425 -16.916  34.236  1.00  9.61           O  
ATOM   1335  CB  GLU A 172      -2.191 -17.317  34.023  1.00  7.39           C  
ATOM   1336  CG  GLU A 172      -0.958 -16.672  33.326  1.00  7.21           C  
ATOM   1337  CD  GLU A 172      -0.261 -17.631  32.413  1.00 10.49           C  
ATOM   1338  OE1 GLU A 172      -0.679 -18.742  32.220  1.00 12.35           O  
ATOM   1339  OE2 GLU A 172       0.758 -17.173  31.847  1.00  8.13           O  
ATOM   1340  N   LYS A 173      -4.471 -17.130  36.301  1.00  7.35           N  
ATOM   1341  CA  LYS A 173      -5.735 -17.724  36.872  1.00  9.52           C  
ATOM   1342  C   LYS A 173      -6.769 -16.649  36.942  1.00  9.80           C  
ATOM   1343  O   LYS A 173      -7.943 -17.009  36.572  1.00 11.91           O  
ATOM   1344  CB  LYS A 173      -5.400 -18.220  38.282  1.00 12.03           C  
ATOM   1345  CG  LYS A 173      -6.650 -18.775  39.018  1.00 17.96           C  
ATOM   1346  CD  LYS A 173      -7.100 -20.017  38.278  1.00 22.17           C  
ATOM   1347  CE  LYS A 173      -8.107 -20.847  39.100  1.00 27.69           C  
ATOM   1348  NZ  LYS A 173      -7.963 -22.308  38.554  1.00 30.95           N  
ATOM   1349  N   LEU A 174      -6.508 -15.438  37.325  1.00  8.10           N  
ATOM   1350  CA  LEU A 174      -7.584 -14.450  37.484  1.00  9.28           C  
ATOM   1351  C   LEU A 174      -8.059 -13.877  36.191  1.00 11.49           C  
ATOM   1352  O   LEU A 174      -9.275 -13.486  36.110  1.00 13.94           O  
ATOM   1353  CB  LEU A 174      -7.085 -13.325  38.456  1.00 10.58           C  
ATOM   1354  CG  LEU A 174      -6.867 -13.834  39.884  1.00 13.08           C  
ATOM   1355  CD1 LEU A 174      -6.403 -12.651  40.743  1.00 14.27           C  
ATOM   1356  CD2 LEU A 174      -8.049 -14.542  40.467  1.00 15.21           C  
ATOM   1357  N   THR A 175      -7.181 -13.788  35.205  1.00  8.21           N  
ATOM   1358  CA  THR A 175      -7.549 -13.138  33.941  1.00  9.52           C  
ATOM   1359  C   THR A 175      -8.001 -14.120  32.883  1.00  9.32           C  
ATOM   1360  O   THR A 175      -8.690 -13.712  31.938  1.00 12.37           O  
ATOM   1361  CB  THR A 175      -6.362 -12.251  33.394  1.00  7.67           C  
ATOM   1362  OG1 THR A 175      -5.343 -13.180  33.040  1.00  7.90           O  
ATOM   1363  CG2 THR A 175      -5.919 -11.196  34.382  1.00  9.67           C  
ATOM   1364  N   GLY A 176      -7.574 -15.349  32.944  1.00  9.67           N  
ATOM   1365  CA  GLY A 176      -7.863 -16.392  31.950  1.00 10.78           C  
ATOM   1366  C   GLY A 176      -6.960 -16.184  30.706  1.00 12.95           C  
ATOM   1367  O   GLY A 176      -7.214 -16.786  29.628  1.00 13.46           O  
ATOM   1368  N   HIS A 177      -5.921 -15.339  30.810  1.00 11.88           N  
ATOM   1369  CA  HIS A 177      -5.030 -15.079  29.687  1.00 11.70           C  
ATOM   1370  C   HIS A 177      -3.577 -15.365  30.103  1.00 11.28           C  
ATOM   1371  O   HIS A 177      -3.233 -15.365  31.265  1.00 10.23           O  
ATOM   1372  CB  HIS A 177      -5.039 -13.569  29.296  1.00 15.56           C  
ATOM   1373  CG  HIS A 177      -6.390 -13.011  28.960  1.00 18.33           C  
ATOM   1374  ND1 HIS A 177      -6.857 -11.822  29.457  1.00 20.64           N  
ATOM   1375  CD2 HIS A 177      -7.377 -13.547  28.226  1.00 20.13           C  
ATOM   1376  CE1 HIS A 177      -8.110 -11.650  29.016  1.00 22.53           C  
ATOM   1377  NE2 HIS A 177      -8.426 -12.686  28.258  1.00 21.86           N  
ATOM   1378  N   SER A 178      -2.723 -15.543  29.095  1.00 10.52           N  
ATOM   1379  CA  SER A 178      -1.281 -15.736  29.393  1.00  9.85           C  
ATOM   1380  C   SER A 178      -0.712 -14.398  29.869  1.00  8.67           C  
ATOM   1381  O   SER A 178      -1.227 -13.298  29.536  1.00  8.15           O  
ATOM   1382  CB  SER A 178      -0.540 -16.247  28.174  1.00 12.33           C  
ATOM   1383  OG  SER A 178      -0.592 -15.186  27.271  1.00 16.38           O  
ATOM   1384  N   VAL A 179       0.369 -14.469  30.655  1.00  8.04           N  
ATOM   1385  CA  VAL A 179       0.999 -13.245  31.127  1.00  7.94           C  
ATOM   1386  C   VAL A 179       1.458 -12.388  29.960  1.00  7.80           C  
ATOM   1387  O   VAL A 179       1.432 -11.135  30.080  1.00  8.43           O  
ATOM   1388  CB AVAL A 179       2.104 -13.654  32.132  0.56  9.23           C  
ATOM   1389  CB BVAL A 179       2.187 -13.543  32.078  0.44  8.48           C  
ATOM   1390  CG1AVAL A 179       3.383 -14.050  31.388  0.56  8.65           C  
ATOM   1391  CG1BVAL A 179       1.766 -14.100  33.397  0.44  6.90           C  
ATOM   1392  CG2AVAL A 179       2.303 -12.545  33.103  0.56  9.12           C  
ATOM   1393  CG2BVAL A 179       3.200 -14.461  31.388  0.44  7.29           C  
ATOM   1394  N   ALA A 180       1.825 -13.016  28.833  1.00  7.43           N  
ATOM   1395  CA  ALA A 180       2.257 -12.221  27.669  1.00  8.62           C  
ATOM   1396  C   ALA A 180       1.157 -11.268  27.223  1.00  7.37           C  
ATOM   1397  O   ALA A 180       1.409 -10.125  26.915  1.00  9.82           O  
ATOM   1398  CB  ALA A 180       2.658 -13.174  26.567  1.00 10.16           C  
ATOM   1399  N   THR A 181      -0.074 -11.808  27.204  1.00  8.70           N  
ATOM   1400  CA  THR A 181      -1.225 -11.009  26.794  1.00  9.14           C  
ATOM   1401  C   THR A 181      -1.450  -9.849  27.722  1.00  7.79           C  
ATOM   1402  O   THR A 181      -1.667  -8.718  27.346  1.00  7.93           O  
ATOM   1403  CB  THR A 181      -2.524 -11.933  26.659  1.00 10.58           C  
ATOM   1404  OG1 THR A 181      -2.206 -12.816  25.591  1.00 13.23           O  
ATOM   1405  CG2 THR A 181      -3.763 -11.102  26.359  1.00 12.48           C  
ATOM   1406  N   GLU A 182      -1.392 -10.140  29.036  1.00  7.35           N  
ATOM   1407  CA  GLU A 182      -1.585  -9.115  30.063  1.00  5.73           C  
ATOM   1408  C   GLU A 182      -0.534  -8.037  30.030  1.00  6.78           C  
ATOM   1409  O   GLU A 182      -0.866  -6.871  30.108  1.00  6.57           O  
ATOM   1410  CB  GLU A 182      -1.733  -9.765  31.429  1.00  7.71           C  
ATOM   1411  CG  GLU A 182      -2.989 -10.619  31.521  1.00 10.03           C  
ATOM   1412  CD  GLU A 182      -4.284  -9.894  31.261  1.00 13.75           C  
ATOM   1413  OE1 GLU A 182      -4.485  -8.846  31.877  1.00 17.33           O  
ATOM   1414  OE2 GLU A 182      -5.111 -10.288  30.481  1.00 17.08           O  
ATOM   1415  N   TYR A 183       0.749  -8.418  29.845  1.00  6.10           N  
ATOM   1416  CA  TYR A 183       1.798  -7.397  29.749  1.00  6.47           C  
ATOM   1417  C   TYR A 183       1.528  -6.503  28.560  1.00  6.27           C  
ATOM   1418  O   TYR A 183       1.725  -5.305  28.571  1.00  7.63           O  
ATOM   1419  CB  TYR A 183       3.184  -8.023  29.555  1.00  7.31           C  
ATOM   1420  CG  TYR A 183       3.765  -8.774  30.724  1.00  4.83           C  
ATOM   1421  CD1 TYR A 183       3.604  -8.371  32.023  1.00  6.70           C  
ATOM   1422  CD2 TYR A 183       4.564  -9.893  30.469  1.00  6.61           C  
ATOM   1423  CE1 TYR A 183       4.226  -9.037  33.092  1.00  7.81           C  
ATOM   1424  CE2 TYR A 183       5.174 -10.600  31.512  1.00  8.48           C  
ATOM   1425  CZ  TYR A 183       4.994 -10.157  32.820  1.00  8.23           C  
ATOM   1426  OH  TYR A 183       5.630 -10.877  33.807  1.00 11.40           O  
ATOM   1427  N   GLN A 184       1.225  -7.156  27.441  1.00  6.34           N  
ATOM   1428  CA  GLN A 184       0.993  -6.384  26.194  1.00  8.89           C  
ATOM   1429  C   GLN A 184      -0.144  -5.418  26.315  1.00  8.04           C  
ATOM   1430  O   GLN A 184      -0.012  -4.230  25.992  1.00  9.75           O  
ATOM   1431  CB  GLN A 184       0.763  -7.337  25.034  1.00 10.49           C  
ATOM   1432  CG  GLN A 184       0.703  -6.588  23.666  1.00 14.93           C  
ATOM   1433  CD  GLN A 184       2.061  -6.123  23.186  1.00 16.44           C  
ATOM   1434  OE1 GLN A 184       3.015  -6.916  23.130  1.00 18.34           O  
ATOM   1435  NE2 GLN A 184       2.208  -4.847  22.855  1.00 17.64           N  
ATOM   1436  N   ASN A 185      -1.312  -5.852  26.753  1.00  7.90           N  
ATOM   1437  CA  ASN A 185      -2.506  -5.014  26.856  1.00  9.67           C  
ATOM   1438  C   ASN A 185      -2.411  -3.936  27.885  1.00  9.35           C  
ATOM   1439  O   ASN A 185      -2.979  -2.840  27.704  1.00 10.40           O  
ATOM   1440  CB  ASN A 185      -3.754  -5.859  27.141  1.00 11.12           C  
ATOM   1441  CG  ASN A 185      -4.128  -6.770  26.025  1.00 14.55           C  
ATOM   1442  OD1 ASN A 185      -4.927  -7.717  26.243  1.00 19.61           O  
ATOM   1443  ND2 ASN A 185      -3.640  -6.572  24.854  1.00 15.86           N  
ATOM   1444  N   ARG A 186      -1.798  -4.233  29.040  1.00  7.18           N  
ATOM   1445  CA  ARG A 186      -1.773  -3.349  30.171  1.00  8.03           C  
ATOM   1446  C   ARG A 186      -0.614  -2.404  30.256  1.00  7.23           C  
ATOM   1447  O   ARG A 186      -0.668  -1.386  30.930  1.00  9.92           O  
ATOM   1448  CB  ARG A 186      -1.809  -4.219  31.457  1.00  6.27           C  
ATOM   1449  CG  ARG A 186      -3.185  -4.930  31.587  1.00  6.67           C  
ATOM   1450  CD  ARG A 186      -3.239  -5.658  32.899  1.00  7.09           C  
ATOM   1451  NE  ARG A 186      -4.537  -6.401  33.038  1.00  8.47           N  
ATOM   1452  CZ  ARG A 186      -5.592  -5.756  33.596  1.00  8.68           C  
ATOM   1453  NH1 ARG A 186      -5.516  -4.531  34.030  1.00  6.51           N  
ATOM   1454  NH2 ARG A 186      -6.729  -6.464  33.667  1.00  9.70           N  
ATOM   1455  N   ILE A 187       0.509  -2.793  29.614  1.00  7.37           N  
ATOM   1456  CA  ILE A 187       1.696  -1.995  29.716  1.00  7.32           C  
ATOM   1457  C   ILE A 187       2.354  -1.743  28.348  1.00  6.90           C  
ATOM   1458  O   ILE A 187       2.504  -0.557  28.014  1.00  8.11           O  
ATOM   1459  CB  ILE A 187       2.720  -2.751  30.624  1.00  7.25           C  
ATOM   1460  CG1 ILE A 187       2.091  -3.076  32.005  1.00  7.48           C  
ATOM   1461  CG2 ILE A 187       4.008  -1.908  30.792  1.00  7.35           C  
ATOM   1462  CD1 ILE A 187       3.065  -4.055  32.778  1.00  9.52           C  
ATOM   1463  N   PHE A 188       2.710  -2.751  27.608  1.00  7.79           N  
ATOM   1464  CA  PHE A 188       3.477  -2.505  26.338  1.00  7.54           C  
ATOM   1465  C   PHE A 188       2.732  -1.618  25.357  1.00  9.57           C  
ATOM   1466  O   PHE A 188       3.309  -0.664  24.865  1.00 10.84           O  
ATOM   1467  CB  PHE A 188       3.976  -3.770  25.717  1.00  7.12           C  
ATOM   1468  CG  PHE A 188       4.729  -4.743  26.575  1.00  6.88           C  
ATOM   1469  CD1 PHE A 188       5.183  -4.423  27.821  1.00  7.66           C  
ATOM   1470  CD2 PHE A 188       4.951  -6.038  26.045  1.00  8.63           C  
ATOM   1471  CE1 PHE A 188       5.888  -5.346  28.625  1.00  9.13           C  
ATOM   1472  CE2 PHE A 188       5.647  -6.955  26.870  1.00  8.72           C  
ATOM   1473  CZ  PHE A 188       6.084  -6.593  28.122  1.00  7.81           C  
ATOM   1474  N   THR A 189       1.506  -1.978  25.122  1.00  9.15           N  
ATOM   1475  CA  THR A 189       0.708  -1.138  24.141  1.00 10.34           C  
ATOM   1476  C   THR A 189       0.426   0.240  24.615  1.00 11.69           C  
ATOM   1477  O   THR A 189       0.779   1.247  23.920  1.00 12.32           O  
ATOM   1478  CB  THR A 189      -0.563  -1.956  23.720  1.00 11.16           C  
ATOM   1479  OG1 THR A 189      -0.094  -3.057  22.919  1.00 12.63           O  
ATOM   1480  CG2 THR A 189      -1.514  -1.055  22.885  1.00 13.95           C  
ATOM   1481  N   PRO A 190      -0.184   0.452  25.795  1.00 12.35           N  
ATOM   1482  CA  PRO A 190      -0.494   1.793  26.260  1.00 13.25           C  
ATOM   1483  C   PRO A 190       0.695   2.705  26.328  1.00 12.46           C  
ATOM   1484  O   PRO A 190       0.566   3.941  26.095  1.00 15.32           O  
ATOM   1485  CB  PRO A 190      -1.271   1.610  27.543  1.00 15.18           C  
ATOM   1486  CG  PRO A 190      -1.267   0.173  27.844  1.00 15.32           C  
ATOM   1487  CD  PRO A 190      -0.682  -0.587  26.717  1.00 13.04           C  
ATOM   1488  N   LEU A 191       1.886   2.207  26.681  1.00 10.34           N  
ATOM   1489  CA  LEU A 191       3.078   3.021  26.780  1.00 10.98           C  
ATOM   1490  C   LEU A 191       3.836   3.084  25.446  1.00 11.02           C  
ATOM   1491  O   LEU A 191       4.870   3.763  25.428  1.00 12.79           O  
ATOM   1492  CB  LEU A 191       3.985   2.570  27.957  1.00 11.89           C  
ATOM   1493  CG  LEU A 191       3.433   2.774  29.362  1.00 12.45           C  
ATOM   1494  CD1 LEU A 191       4.477   2.344  30.402  1.00 11.43           C  
ATOM   1495  CD2 LEU A 191       3.051   4.206  29.588  1.00 13.62           C  
ATOM   1496  N   ASN A 192       3.403   2.376  24.454  1.00 10.63           N  
ATOM   1497  CA  ASN A 192       4.087   2.297  23.169  1.00 11.76           C  
ATOM   1498  C   ASN A 192       5.530   1.821  23.325  1.00 10.12           C  
ATOM   1499  O   ASN A 192       6.448   2.443  22.802  1.00 10.44           O  
ATOM   1500  CB  ASN A 192       4.053   3.728  22.503  1.00 16.32           C  
ATOM   1501  CG  ASN A 192       4.316   3.553  21.009  1.00 22.04           C  
ATOM   1502  OD1 ASN A 192       4.903   4.478  20.370  1.00 26.58           O  
ATOM   1503  ND2 ASN A 192       3.863   2.455  20.369  1.00 23.38           N  
ATOM   1504  N   LEU A 193       5.735   0.740  24.102  1.00  9.34           N  
ATOM   1505  CA  LEU A 193       7.103   0.184  24.321  1.00  7.99           C  
ATOM   1506  C   LEU A 193       7.425  -0.748  23.150  1.00 10.45           C  
ATOM   1507  O   LEU A 193       7.235  -1.998  23.256  1.00 12.79           O  
ATOM   1508  CB  LEU A 193       7.101  -0.556  25.655  1.00  7.92           C  
ATOM   1509  CG  LEU A 193       6.696   0.211  26.893  1.00  8.33           C  
ATOM   1510  CD1 LEU A 193       6.871  -0.644  28.148  1.00 10.57           C  
ATOM   1511  CD2 LEU A 193       7.541   1.467  27.027  1.00  9.64           C  
ATOM   1512  N   THR A 194       7.926  -0.182  22.079  1.00  9.63           N  
ATOM   1513  CA  THR A 194       8.173  -0.963  20.860  1.00 10.67           C  
ATOM   1514  C   THR A 194       9.392  -1.860  20.891  1.00  9.65           C  
ATOM   1515  O   THR A 194       9.553  -2.657  19.916  1.00 11.44           O  
ATOM   1516  CB  THR A 194       8.239   0.047  19.604  1.00 13.32           C  
ATOM   1517  OG1 THR A 194       9.350   0.929  19.810  1.00 17.07           O  
ATOM   1518  CG2 THR A 194       6.916   0.815  19.514  1.00 15.77           C  
ATOM   1519  N   ASP A 195      10.214  -1.774  21.878  1.00  8.24           N  
ATOM   1520  CA  ASP A 195      11.398  -2.612  22.012  1.00  6.93           C  
ATOM   1521  C   ASP A 195      11.201  -3.668  23.149  1.00  7.56           C  
ATOM   1522  O   ASP A 195      12.164  -4.385  23.462  1.00  7.90           O  
ATOM   1523  CB  ASP A 195      12.635  -1.790  22.408  1.00  8.99           C  
ATOM   1524  CG  ASP A 195      13.146  -0.914  21.323  1.00 11.32           C  
ATOM   1525  OD1 ASP A 195      13.168  -1.346  20.172  1.00 12.47           O  
ATOM   1526  OD2 ASP A 195      13.588   0.211  21.687  1.00 14.05           O  
ATOM   1527  N   THR A 196       9.966  -3.724  23.631  1.00  5.75           N  
ATOM   1528  CA  THR A 196       9.710  -4.640  24.799  1.00  6.09           C  
ATOM   1529  C   THR A 196       8.922  -5.847  24.410  1.00  7.73           C  
ATOM   1530  O   THR A 196       7.882  -5.698  23.713  1.00  8.36           O  
ATOM   1531  CB  THR A 196       9.028  -3.794  25.919  1.00  5.17           C  
ATOM   1532  OG1 THR A 196       9.961  -2.688  26.191  1.00  5.27           O  
ATOM   1533  CG2 THR A 196       8.868  -4.607  27.225  1.00  5.73           C  
ATOM   1534  N   PHE A 197       9.347  -6.989  24.863  1.00  5.20           N  
ATOM   1535  CA  PHE A 197       8.708  -8.242  24.473  1.00  5.68           C  
ATOM   1536  C   PHE A 197       8.769  -9.258  25.628  1.00  5.08           C  
ATOM   1537  O   PHE A 197       9.572  -9.186  26.504  1.00  6.02           O  
ATOM   1538  CB  PHE A 197       9.425  -8.921  23.288  1.00  6.37           C  
ATOM   1539  CG  PHE A 197       9.591  -8.058  22.084  1.00  7.63           C  
ATOM   1540  CD1 PHE A 197      10.718  -7.230  21.988  1.00  9.20           C  
ATOM   1541  CD2 PHE A 197       8.667  -8.107  21.054  1.00  9.72           C  
ATOM   1542  CE1 PHE A 197      10.899  -6.360  20.917  1.00 11.03           C  
ATOM   1543  CE2 PHE A 197       8.824  -7.260  19.966  1.00 11.90           C  
ATOM   1544  CZ  PHE A 197       9.942  -6.399  19.906  1.00 11.55           C  
ATOM   1545  N   TYR A 198       7.795 -10.180  25.472  1.00  6.27           N  
ATOM   1546  CA  TYR A 198       7.716 -11.365  26.379  1.00  5.77           C  
ATOM   1547  C   TYR A 198       7.397 -12.524  25.386  1.00  7.45           C  
ATOM   1548  O   TYR A 198       6.286 -12.597  24.898  1.00  7.48           O  
ATOM   1549  CB  TYR A 198       6.734 -11.210  27.484  1.00  5.94           C  
ATOM   1550  CG  TYR A 198       6.820 -12.366  28.465  1.00  5.43           C  
ATOM   1551  CD1 TYR A 198       6.087 -13.528  28.281  1.00  6.85           C  
ATOM   1552  CD2 TYR A 198       7.552 -12.232  29.635  1.00  6.75           C  
ATOM   1553  CE1 TYR A 198       6.109 -14.557  29.230  1.00  6.15           C  
ATOM   1554  CE2 TYR A 198       7.624 -13.236  30.593  1.00  7.14           C  
ATOM   1555  CZ  TYR A 198       6.904 -14.392  30.392  1.00  6.81           C  
ATOM   1556  OH  TYR A 198       6.965 -15.359  31.343  1.00  8.05           O  
ATOM   1557  N   VAL A 199       8.427 -13.294  25.050  1.00  5.49           N  
ATOM   1558  CA  VAL A 199       8.289 -14.282  23.962  1.00  6.26           C  
ATOM   1559  C   VAL A 199       8.485 -15.703  24.479  1.00  6.03           C  
ATOM   1560  O   VAL A 199       8.473 -16.592  23.598  1.00  6.35           O  
ATOM   1561  CB  VAL A 199       9.321 -13.958  22.833  1.00  7.03           C  
ATOM   1562  CG1 VAL A 199       9.030 -12.588  22.179  1.00  9.26           C  
ATOM   1563  CG2 VAL A 199      10.745 -14.085  23.325  1.00  7.85           C  
ATOM   1564  N   HIS A 200       8.588 -15.863  25.771  1.00  6.38           N  
ATOM   1565  CA  HIS A 200       8.759 -17.214  26.338  1.00  6.72           C  
ATOM   1566  C   HIS A 200       7.849 -18.243  25.706  1.00  8.80           C  
ATOM   1567  O   HIS A 200       6.626 -17.987  25.577  1.00  8.92           O  
ATOM   1568  CB  HIS A 200       8.427 -17.177  27.858  1.00  8.75           C  
ATOM   1569  CG  HIS A 200       8.272 -18.510  28.484  1.00  8.08           C  
ATOM   1570  ND1 HIS A 200       9.252 -19.284  29.014  1.00 10.39           N  
ATOM   1571  CD2 HIS A 200       7.138 -19.221  28.682  1.00  7.69           C  
ATOM   1572  CE1 HIS A 200       8.783 -20.407  29.534  1.00  6.86           C  
ATOM   1573  NE2 HIS A 200       7.502 -20.374  29.289  1.00 10.97           N  
ATOM   1574  N   PRO A 201       8.336 -19.421  25.330  1.00  8.09           N  
ATOM   1575  CA  PRO A 201       9.668 -19.945  25.510  1.00  8.66           C  
ATOM   1576  C   PRO A 201      10.588 -19.820  24.302  1.00  7.72           C  
ATOM   1577  O   PRO A 201      11.572 -20.558  24.253  1.00  8.32           O  
ATOM   1578  CB  PRO A 201       9.445 -21.436  25.781  1.00  9.70           C  
ATOM   1579  CG  PRO A 201       8.278 -21.743  24.932  1.00 10.14           C  
ATOM   1580  CD  PRO A 201       7.383 -20.485  24.885  1.00 10.50           C  
ATOM   1581  N   ASP A 202      10.330 -18.836  23.480  1.00  7.26           N  
ATOM   1582  CA  ASP A 202      11.210 -18.614  22.308  1.00  7.46           C  
ATOM   1583  C   ASP A 202      12.578 -18.156  22.870  1.00  6.09           C  
ATOM   1584  O   ASP A 202      12.652 -17.432  23.834  1.00  6.34           O  
ATOM   1585  CB  ASP A 202      10.631 -17.583  21.368  1.00 10.23           C  
ATOM   1586  CG  ASP A 202      11.271 -17.530  20.017  1.00 15.36           C  
ATOM   1587  OD1 ASP A 202      12.232 -18.217  19.724  1.00 16.43           O  
ATOM   1588  OD2 ASP A 202      10.743 -16.731  19.209  1.00 17.76           O  
ATOM   1589  N   THR A 203      13.615 -18.633  22.194  1.00  6.02           N  
ATOM   1590  CA  THR A 203      14.996 -18.349  22.570  1.00  6.29           C  
ATOM   1591  C   THR A 203      15.643 -17.190  21.842  1.00  7.09           C  
ATOM   1592  O   THR A 203      16.747 -16.746  22.222  1.00  8.03           O  
ATOM   1593  CB  THR A 203      15.841 -19.677  22.302  1.00  7.22           C  
ATOM   1594  OG1 THR A 203      15.733 -19.991  20.900  1.00  8.36           O  
ATOM   1595  CG2 THR A 203      15.358 -20.860  23.185  1.00  9.48           C  
ATOM   1596  N   VAL A 204      15.005 -16.647  20.825  1.00  7.41           N  
ATOM   1597  CA  VAL A 204      15.562 -15.555  20.033  1.00  7.70           C  
ATOM   1598  C   VAL A 204      15.120 -14.205  20.605  1.00  7.71           C  
ATOM   1599  O   VAL A 204      13.986 -14.044  21.075  1.00  9.05           O  
ATOM   1600  CB  VAL A 204      15.111 -15.703  18.550  1.00  9.83           C  
ATOM   1601  CG1 VAL A 204      15.481 -14.464  17.731  1.00 13.29           C  
ATOM   1602  CG2 VAL A 204      15.622 -16.986  17.929  1.00 12.23           C  
ATOM   1603  N   ILE A 205      16.088 -13.283  20.571  1.00  7.43           N  
ATOM   1604  CA  ILE A 205      15.768 -11.882  20.947  1.00  8.90           C  
ATOM   1605  C   ILE A 205      15.504 -11.161  19.610  1.00  9.66           C  
ATOM   1606  O   ILE A 205      16.367 -11.112  18.753  1.00  8.34           O  
ATOM   1607  CB  ILE A 205      16.915 -11.183  21.663  1.00  8.41           C  
ATOM   1608  CG1 ILE A 205      17.302 -11.972  22.927  1.00  7.10           C  
ATOM   1609  CG2 ILE A 205      16.578  -9.683  21.970  1.00  7.43           C  
ATOM   1610  CD1 ILE A 205      18.547 -11.322  23.649  1.00  9.50           C  
ATOM   1611  N   PRO A 206      14.274 -10.670  19.461  1.00 10.00           N  
ATOM   1612  CA  PRO A 206      13.909  -9.995  18.208  1.00 10.92           C  
ATOM   1613  C   PRO A 206      14.734  -8.735  17.985  1.00  9.37           C  
ATOM   1614  O   PRO A 206      15.051  -7.974  18.920  1.00 11.22           O  
ATOM   1615  CB APRO A 206      12.398  -9.726  18.318  0.43 10.86           C  
ATOM   1616  CB BPRO A 206      12.407  -9.626  18.435  0.57 10.91           C  
ATOM   1617  CG APRO A 206      12.007 -10.090  19.696  0.43 10.88           C  
ATOM   1618  CG BPRO A 206      11.945 -10.623  19.468  0.57 11.12           C  
ATOM   1619  CD APRO A 206      13.157 -10.745  20.414  0.43 10.12           C  
ATOM   1620  CD BPRO A 206      13.079 -10.703  20.388  0.57 10.23           C  
ATOM   1621  N   GLY A 207      15.105  -8.511  16.738  1.00 11.27           N  
ATOM   1622  CA  GLY A 207      15.850  -7.316  16.337  1.00 10.66           C  
ATOM   1623  C   GLY A 207      17.328  -7.250  16.838  1.00  9.63           C  
ATOM   1624  O   GLY A 207      17.900  -8.276  17.265  1.00 11.29           O  
ATOM   1625  N   THR A 208      17.881  -6.070  16.705  1.00  9.02           N  
ATOM   1626  CA  THR A 208      19.271  -5.822  17.057  1.00  9.87           C  
ATOM   1627  C   THR A 208      19.425  -5.828  18.607  1.00  8.44           C  
ATOM   1628  O   THR A 208      18.721  -5.077  19.262  1.00  7.85           O  
ATOM   1629  CB  THR A 208      19.802  -4.473  16.467  1.00 11.38           C  
ATOM   1630  OG1 THR A 208      19.558  -4.641  15.035  1.00 14.51           O  
ATOM   1631  CG2 THR A 208      21.295  -4.311  16.790  1.00 13.29           C  
ATOM   1632  N   HIS A 209      20.323  -6.720  19.062  1.00  6.85           N  
ATOM   1633  CA  HIS A 209      20.459  -6.920  20.489  1.00  5.93           C  
ATOM   1634  C   HIS A 209      21.920  -7.099  20.925  1.00  6.08           C  
ATOM   1635  O   HIS A 209      22.734  -7.437  20.076  1.00  7.63           O  
ATOM   1636  CB  HIS A 209      19.668  -8.161  20.959  1.00  7.38           C  
ATOM   1637  CG  HIS A 209      20.028  -9.463  20.265  1.00  7.93           C  
ATOM   1638  ND1 HIS A 209      19.474  -9.856  19.055  1.00  8.95           N  
ATOM   1639  CD2 HIS A 209      20.924 -10.409  20.627  1.00  8.03           C  
ATOM   1640  CE1 HIS A 209      20.012 -11.033  18.713  1.00 10.34           C  
ATOM   1641  NE2 HIS A 209      20.891 -11.372  19.631  1.00 10.17           N  
ATOM   1642  N   ALA A 210      22.108  -6.911  22.198  1.00  5.01           N  
ATOM   1643  CA  ALA A 210      23.441  -7.167  22.765  1.00  7.41           C  
ATOM   1644  C   ALA A 210      23.389  -8.671  23.131  1.00  6.38           C  
ATOM   1645  O   ALA A 210      22.338  -9.160  23.625  1.00  6.01           O  
ATOM   1646  CB  ALA A 210      23.601  -6.386  24.034  1.00  8.45           C  
ATOM   1647  N   ASN A 211      24.512  -9.351  22.874  1.00  5.06           N  
ATOM   1648  CA  ASN A 211      24.610 -10.780  23.293  1.00  3.92           C  
ATOM   1649  C   ASN A 211      24.995 -10.748  24.771  1.00  5.42           C  
ATOM   1650  O   ASN A 211      25.584  -9.738  25.254  1.00  7.39           O  
ATOM   1651  CB  ASN A 211      25.710 -11.487  22.493  1.00  4.66           C  
ATOM   1652  CG  ASN A 211      25.189 -11.813  21.079  1.00  6.68           C  
ATOM   1653  OD1 ASN A 211      24.123 -11.386  20.616  1.00 10.20           O  
ATOM   1654  ND2 ASN A 211      25.909 -12.699  20.423  1.00 13.28           N  
ATOM   1655  N   GLY A 212      24.688 -11.767  25.492  1.00  4.59           N  
ATOM   1656  CA  GLY A 212      24.971 -11.880  26.927  1.00  4.72           C  
ATOM   1657  C   GLY A 212      26.106 -12.895  27.085  1.00  4.75           C  
ATOM   1658  O   GLY A 212      26.063 -13.957  26.423  1.00  5.53           O  
ATOM   1659  N   TYR A 213      27.021 -12.590  27.988  1.00  5.05           N  
ATOM   1660  CA  TYR A 213      28.176 -13.489  28.245  1.00  4.37           C  
ATOM   1661  C   TYR A 213      28.238 -13.844  29.717  1.00  5.20           C  
ATOM   1662  O   TYR A 213      28.403 -12.991  30.588  1.00  5.32           O  
ATOM   1663  CB  TYR A 213      29.474 -12.789  27.791  1.00  4.27           C  
ATOM   1664  CG  TYR A 213      29.406 -12.562  26.317  1.00  4.33           C  
ATOM   1665  CD1 TYR A 213      29.631 -13.690  25.451  1.00  5.00           C  
ATOM   1666  CD2 TYR A 213      29.029 -11.369  25.724  1.00  4.64           C  
ATOM   1667  CE1 TYR A 213      29.498 -13.562  24.040  1.00  4.52           C  
ATOM   1668  CE2 TYR A 213      28.919 -11.233  24.338  1.00  4.67           C  
ATOM   1669  CZ  TYR A 213      29.130 -12.304  23.510  1.00  5.30           C  
ATOM   1670  OH  TYR A 213      29.039 -12.195  22.181  1.00  8.44           O  
ATOM   1671  N   LEU A 214      28.027 -15.143  29.945  1.00  4.77           N  
ATOM   1672  CA  LEU A 214      28.040 -15.670  31.302  1.00  4.55           C  
ATOM   1673  C   LEU A 214      29.460 -15.868  31.798  1.00  6.11           C  
ATOM   1674  O   LEU A 214      30.250 -16.545  31.113  1.00  6.96           O  
ATOM   1675  CB  LEU A 214      27.269 -17.009  31.287  1.00  5.79           C  
ATOM   1676  CG  LEU A 214      27.020 -17.683  32.607  1.00  6.34           C  
ATOM   1677  CD1 LEU A 214      26.255 -16.751  33.577  1.00  7.13           C  
ATOM   1678  CD2 LEU A 214      26.200 -18.958  32.273  1.00  6.08           C  
ATOM   1679  N   THR A 215      29.815 -15.297  32.903  1.00  6.08           N  
ATOM   1680  CA  THR A 215      31.204 -15.497  33.444  1.00  5.56           C  
ATOM   1681  C   THR A 215      31.190 -16.795  34.224  1.00  6.13           C  
ATOM   1682  O   THR A 215      30.278 -17.000  35.062  1.00  6.58           O  
ATOM   1683  CB  THR A 215      31.584 -14.305  34.432  1.00  5.69           C  
ATOM   1684  OG1 THR A 215      31.467 -13.112  33.726  1.00  8.07           O  
ATOM   1685  CG2 THR A 215      32.984 -14.538  35.047  1.00  6.22           C  
ATOM   1686  N   PRO A 216      32.166 -17.673  34.000  1.00  7.15           N  
ATOM   1687  CA  PRO A 216      32.203 -18.967  34.738  1.00  8.17           C  
ATOM   1688  C   PRO A 216      32.633 -18.669  36.190  1.00  7.12           C  
ATOM   1689  O   PRO A 216      33.095 -17.617  36.538  1.00  6.32           O  
ATOM   1690  CB  PRO A 216      33.219 -19.817  33.989  1.00  8.62           C  
ATOM   1691  CG  PRO A 216      34.039 -18.829  33.254  1.00 11.13           C  
ATOM   1692  CD  PRO A 216      33.200 -17.577  32.984  1.00  7.81           C  
ATOM   1693  N   ASP A 217      32.363 -19.687  37.056  1.00  7.61           N  
ATOM   1694  CA  ASP A 217      32.712 -19.531  38.470  1.00  7.84           C  
ATOM   1695  C   ASP A 217      34.234 -19.504  38.706  1.00 10.38           C  
ATOM   1696  O   ASP A 217      34.619 -18.853  39.667  1.00 11.92           O  
ATOM   1697  CB  ASP A 217      32.116 -20.750  39.221  1.00  7.09           C  
ATOM   1698  CG  ASP A 217      30.577 -20.590  39.315  1.00  8.10           C  
ATOM   1699  OD1 ASP A 217      30.064 -19.502  39.460  1.00  8.25           O  
ATOM   1700  OD2 ASP A 217      29.981 -21.699  39.307  1.00  9.27           O  
ATOM   1701  N   GLU A 218      34.966 -20.209  37.906  1.00 12.76           N  
ATOM   1702  CA  GLU A 218      36.428 -20.242  38.085  1.00 15.92           C  
ATOM   1703  C   GLU A 218      37.108 -19.047  37.511  1.00 14.23           C  
ATOM   1704  O   GLU A 218      36.841 -18.631  36.358  1.00 13.70           O  
ATOM   1705  CB  GLU A 218      37.016 -21.499  37.489  1.00 20.07           C  
ATOM   1706  CG  GLU A 218      36.410 -22.294  36.401  1.00 25.14           C  
ATOM   1707  CD  GLU A 218      35.057 -22.970  36.668  1.00 28.44           C  
ATOM   1708  OE1 GLU A 218      34.858 -23.938  37.464  1.00 31.91           O  
ATOM   1709  OE2 GLU A 218      34.180 -22.438  35.981  1.00 25.92           O  
ATOM   1710  N   ALA A 219      38.027 -18.440  38.266  1.00 15.19           N  
ATOM   1711  CA  ALA A 219      38.739 -17.243  37.804  1.00 15.95           C  
ATOM   1712  C   ALA A 219      39.506 -17.540  36.536  1.00 15.54           C  
ATOM   1713  O   ALA A 219      40.080 -18.629  36.416  1.00 16.53           O  
ATOM   1714  CB  ALA A 219      39.751 -16.784  38.887  1.00 16.36           C  
ATOM   1715  N   GLY A 220      39.513 -16.616  35.600  1.00 15.18           N  
ATOM   1716  CA  GLY A 220      40.224 -16.784  34.355  1.00 15.11           C  
ATOM   1717  C   GLY A 220      39.507 -17.621  33.335  1.00 15.44           C  
ATOM   1718  O   GLY A 220      40.010 -17.777  32.226  1.00 16.92           O  
ATOM   1719  N   GLY A 221      38.309 -18.164  33.635  1.00 13.53           N  
ATOM   1720  CA  GLY A 221      37.620 -19.029  32.658  1.00 12.86           C  
ATOM   1721  C   GLY A 221      37.060 -18.244  31.453  1.00 11.20           C  
ATOM   1722  O   GLY A 221      36.777 -17.023  31.507  1.00 11.86           O  
ATOM   1723  N   ALA A 222      36.917 -18.963  30.348  1.00  9.66           N  
ATOM   1724  CA  ALA A 222      36.391 -18.388  29.100  1.00  8.45           C  
ATOM   1725  C   ALA A 222      34.890 -18.088  29.241  1.00  6.92           C  
ATOM   1726  O   ALA A 222      34.142 -18.843  29.886  1.00  7.95           O  
ATOM   1727  CB  ALA A 222      36.576 -19.422  27.961  1.00  9.69           C  
ATOM   1728  N   LEU A 223      34.474 -16.981  28.657  1.00  6.29           N  
ATOM   1729  CA  LEU A 223      33.031 -16.603  28.728  1.00  6.82           C  
ATOM   1730  C   LEU A 223      32.197 -17.540  27.847  1.00  6.85           C  
ATOM   1731  O   LEU A 223      32.639 -18.028  26.815  1.00  7.24           O  
ATOM   1732  CB  LEU A 223      32.915 -15.133  28.240  1.00  8.24           C  
ATOM   1733  CG  LEU A 223      33.690 -14.117  29.103  1.00  9.12           C  
ATOM   1734  CD1 LEU A 223      33.321 -12.711  28.555  1.00 11.35           C  
ATOM   1735  CD2 LEU A 223      33.371 -14.251  30.539  1.00 12.08           C  
ATOM   1736  N   VAL A 224      30.955 -17.756  28.302  1.00  5.32           N  
ATOM   1737  CA  VAL A 224      29.985 -18.576  27.616  1.00  4.50           C  
ATOM   1738  C   VAL A 224      28.909 -17.661  27.063  1.00  4.63           C  
ATOM   1739  O   VAL A 224      28.370 -16.821  27.776  1.00  6.18           O  
ATOM   1740  CB  VAL A 224      29.374 -19.640  28.593  1.00  5.63           C  
ATOM   1741  CG1 VAL A 224      28.249 -20.423  27.878  1.00  7.06           C  
ATOM   1742  CG2 VAL A 224      30.430 -20.561  29.168  1.00  6.16           C  
ATOM   1743  N   ASP A 225      28.607 -17.849  25.783  1.00  3.42           N  
ATOM   1744  CA  ASP A 225      27.519 -17.027  25.176  1.00  4.16           C  
ATOM   1745  C   ASP A 225      26.214 -17.619  25.750  1.00  4.68           C  
ATOM   1746  O   ASP A 225      25.878 -18.767  25.482  1.00  6.34           O  
ATOM   1747  CB  ASP A 225      27.609 -17.168  23.656  1.00  4.24           C  
ATOM   1748  CG  ASP A 225      26.631 -16.210  23.000  1.00  6.21           C  
ATOM   1749  OD1 ASP A 225      25.510 -15.990  23.474  1.00  5.11           O  
ATOM   1750  OD2 ASP A 225      26.950 -15.616  21.943  1.00  8.83           O  
ATOM   1751  N   SER A 226      25.522 -16.754  26.487  1.00  4.10           N  
ATOM   1752  CA  SER A 226      24.250 -17.174  27.104  1.00  4.66           C  
ATOM   1753  C   SER A 226      23.074 -16.451  26.512  1.00  5.41           C  
ATOM   1754  O   SER A 226      21.985 -16.474  27.114  1.00  6.72           O  
ATOM   1755  CB  SER A 226      24.343 -17.031  28.622  1.00  5.22           C  
ATOM   1756  OG  SER A 226      24.521 -15.678  28.981  1.00  7.99           O  
ATOM   1757  N   THR A 227      23.211 -15.810  25.389  1.00  3.91           N  
ATOM   1758  CA  THR A 227      22.197 -15.002  24.763  1.00  4.44           C  
ATOM   1759  C   THR A 227      20.833 -15.709  24.556  1.00  5.67           C  
ATOM   1760  O   THR A 227      19.833 -15.172  24.925  1.00  6.25           O  
ATOM   1761  CB  THR A 227      22.632 -14.411  23.367  1.00  5.73           C  
ATOM   1762  OG1 THR A 227      23.936 -13.807  23.595  1.00  6.24           O  
ATOM   1763  CG2 THR A 227      21.612 -13.399  22.827  1.00  3.73           C  
ATOM   1764  N   GLU A 228      20.880 -16.838  23.878  1.00  3.58           N  
ATOM   1765  CA  GLU A 228      19.627 -17.511  23.472  1.00  4.41           C  
ATOM   1766  C   GLU A 228      19.294 -18.669  24.346  1.00  6.00           C  
ATOM   1767  O   GLU A 228      19.966 -19.694  24.466  1.00  6.23           O  
ATOM   1768  CB  GLU A 228      19.834 -17.963  22.013  1.00  5.73           C  
ATOM   1769  CG  GLU A 228      20.028 -16.768  21.072  1.00  6.39           C  
ATOM   1770  CD  GLU A 228      20.140 -16.988  19.609  1.00  9.76           C  
ATOM   1771  OE1 GLU A 228      19.996 -18.155  19.183  1.00 10.47           O  
ATOM   1772  OE2 GLU A 228      20.366 -16.031  18.898  1.00 12.77           O  
ATOM   1773  N   GLN A 229      18.205 -18.444  25.093  1.00  5.33           N  
ATOM   1774  CA  GLN A 229      17.688 -19.415  26.080  1.00  5.44           C  
ATOM   1775  C   GLN A 229      16.180 -19.150  26.257  1.00  3.79           C  
ATOM   1776  O   GLN A 229      15.692 -18.102  25.873  1.00  5.34           O  
ATOM   1777  CB  GLN A 229      18.417 -19.329  27.389  1.00  5.84           C  
ATOM   1778  CG  GLN A 229      18.214 -17.969  28.110  1.00  6.34           C  
ATOM   1779  CD  GLN A 229      18.414 -18.098  29.609  1.00  8.12           C  
ATOM   1780  OE1 GLN A 229      17.863 -18.979  30.240  1.00  9.18           O  
ATOM   1781  NE2 GLN A 229      19.071 -17.107  30.198  1.00  6.77           N  
ATOM   1782  N   THR A 230      15.488 -20.125  26.851  1.00  4.20           N  
ATOM   1783  CA  THR A 230      14.030 -19.968  27.018  1.00  4.26           C  
ATOM   1784  C   THR A 230      13.712 -19.021  28.166  1.00  3.82           C  
ATOM   1785  O   THR A 230      12.626 -18.415  28.133  1.00  5.60           O  
ATOM   1786  CB  THR A 230      13.384 -21.358  27.308  1.00  3.49           C  
ATOM   1787  OG1 THR A 230      13.897 -21.813  28.574  1.00  5.38           O  
ATOM   1788  CG2 THR A 230      13.614 -22.370  26.178  1.00  5.71           C  
ATOM   1789  N   VAL A 231      14.590 -18.922  29.153  1.00  4.14           N  
ATOM   1790  CA  VAL A 231      14.360 -18.150  30.378  1.00  4.41           C  
ATOM   1791  C   VAL A 231      13.124 -18.773  31.057  1.00  4.85           C  
ATOM   1792  O   VAL A 231      12.410 -18.072  31.769  1.00  6.16           O  
ATOM   1793  CB  VAL A 231      14.217 -16.634  30.226  1.00  4.62           C  
ATOM   1794  CG1 VAL A 231      14.562 -15.949  31.517  1.00  6.76           C  
ATOM   1795  CG2 VAL A 231      15.042 -16.035  29.085  1.00  6.87           C  
ATOM   1796  N   SER A 232      12.840 -20.030  30.742  1.00  3.67           N  
ATOM   1797  CA  SER A 232      11.636 -20.698  31.315  1.00  6.21           C  
ATOM   1798  C   SER A 232      11.742 -20.882  32.850  1.00  5.87           C  
ATOM   1799  O   SER A 232      10.714 -21.004  33.540  1.00  6.32           O  
ATOM   1800  CB  SER A 232      11.375 -22.021  30.570  1.00  5.00           C  
ATOM   1801  OG  SER A 232       9.998 -22.384  30.898  1.00  5.60           O  
ATOM   1802  N   TRP A 233      12.967 -20.882  33.368  1.00  5.93           N  
ATOM   1803  CA  TRP A 233      13.171 -20.991  34.796  1.00  5.82           C  
ATOM   1804  C   TRP A 233      12.703 -19.772  35.556  1.00  6.62           C  
ATOM   1805  O   TRP A 233      12.622 -19.789  36.781  1.00  7.62           O  
ATOM   1806  CB  TRP A 233      14.649 -21.278  35.078  1.00  6.97           C  
ATOM   1807  CG  TRP A 233      15.581 -20.203  34.673  1.00  6.83           C  
ATOM   1808  CD1 TRP A 233      16.254 -20.130  33.459  1.00  7.48           C  
ATOM   1809  CD2 TRP A 233      15.979 -19.049  35.428  1.00  7.69           C  
ATOM   1810  NE1 TRP A 233      16.990 -18.985  33.435  1.00  9.16           N  
ATOM   1811  CE2 TRP A 233      16.861 -18.280  34.586  1.00  7.38           C  
ATOM   1812  CE3 TRP A 233      15.673 -18.600  36.703  1.00  8.38           C  
ATOM   1813  CZ2 TRP A 233      17.456 -17.172  35.082  1.00  8.98           C  
ATOM   1814  CZ3 TRP A 233      16.248 -17.419  37.186  1.00 10.29           C  
ATOM   1815  CH2 TRP A 233      17.175 -16.691  36.340  1.00  8.55           C  
ATOM   1816  N   ALA A 234      12.532 -18.619  34.834  1.00  5.24           N  
ATOM   1817  CA  ALA A 234      12.130 -17.366  35.495  1.00  5.63           C  
ATOM   1818  C   ALA A 234      10.756 -16.885  35.086  1.00  4.75           C  
ATOM   1819  O   ALA A 234       9.964 -16.436  35.928  1.00  7.28           O  
ATOM   1820  CB  ALA A 234      13.165 -16.300  35.155  1.00  6.75           C  
ATOM   1821  N   GLN A 235      10.420 -16.900  33.806  1.00  4.35           N  
ATOM   1822  CA  GLN A 235       9.085 -16.470  33.299  1.00  4.40           C  
ATOM   1823  C   GLN A 235       8.704 -15.123  33.857  1.00  4.70           C  
ATOM   1824  O   GLN A 235       9.390 -14.108  33.624  1.00  4.90           O  
ATOM   1825  CB  GLN A 235       8.053 -17.573  33.483  1.00  5.19           C  
ATOM   1826  CG  GLN A 235       8.410 -18.795  32.601  1.00  7.71           C  
ATOM   1827  CD  GLN A 235       7.368 -19.888  32.718  1.00  8.65           C  
ATOM   1828  OE1 GLN A 235       6.207 -19.648  32.460  1.00  8.36           O  
ATOM   1829  NE2 GLN A 235       7.822 -21.069  33.077  1.00  8.28           N  
ATOM   1830  N   SER A 236       7.601 -15.026  34.635  1.00  3.89           N  
ATOM   1831  CA  SER A 236       7.106 -13.807  35.222  1.00  4.49           C  
ATOM   1832  C   SER A 236       8.014 -13.152  36.275  1.00  4.14           C  
ATOM   1833  O   SER A 236       7.718 -12.036  36.721  1.00  6.51           O  
ATOM   1834  CB  SER A 236       5.676 -13.978  35.764  1.00  4.58           C  
ATOM   1835  OG  SER A 236       5.671 -15.190  36.506  1.00  5.63           O  
ATOM   1836  N   ALA A 237       9.105 -13.865  36.625  1.00  4.50           N  
ATOM   1837  CA  ALA A 237      10.127 -13.328  37.541  1.00  4.82           C  
ATOM   1838  C   ALA A 237      11.319 -12.778  36.713  1.00  4.65           C  
ATOM   1839  O   ALA A 237      12.195 -12.164  37.320  1.00  6.77           O  
ATOM   1840  CB  ALA A 237      10.556 -14.375  38.491  1.00  3.06           C  
ATOM   1841  N   GLY A 238      11.377 -13.041  35.408  1.00  4.66           N  
ATOM   1842  CA  GLY A 238      12.608 -12.569  34.730  1.00  4.77           C  
ATOM   1843  C   GLY A 238      12.732 -12.659  33.233  1.00  5.84           C  
ATOM   1844  O   GLY A 238      13.872 -12.479  32.779  1.00  7.05           O  
ATOM   1845  N   ALA A 239      11.685 -12.911  32.439  1.00  3.95           N  
ATOM   1846  CA  ALA A 239      11.853 -13.119  31.013  1.00  3.08           C  
ATOM   1847  C   ALA A 239      11.554 -11.972  30.052  1.00  4.55           C  
ATOM   1848  O   ALA A 239      11.571 -12.180  28.835  1.00  4.67           O  
ATOM   1849  CB  ALA A 239      11.114 -14.400  30.617  1.00  3.99           C  
ATOM   1850  N   VAL A 240      11.305 -10.766  30.540  1.00  4.99           N  
ATOM   1851  CA  VAL A 240      11.056  -9.615  29.618  1.00  3.22           C  
ATOM   1852  C   VAL A 240      12.393  -9.215  28.898  1.00  2.86           C  
ATOM   1853  O   VAL A 240      13.476  -9.223  29.458  1.00  4.27           O  
ATOM   1854  CB  VAL A 240      10.515  -8.417  30.411  1.00  4.03           C  
ATOM   1855  CG1 VAL A 240      10.488  -7.090  29.601  1.00  4.62           C  
ATOM   1856  CG2 VAL A 240       9.040  -8.745  30.783  1.00  6.17           C  
ATOM   1857  N   ILE A 241      12.181  -8.805  27.672  1.00  4.15           N  
ATOM   1858  CA  ILE A 241      13.228  -8.243  26.798  1.00  4.08           C  
ATOM   1859  C   ILE A 241      12.854  -6.749  26.618  1.00  5.23           C  
ATOM   1860  O   ILE A 241      11.666  -6.456  26.425  1.00  5.79           O  
ATOM   1861  CB  ILE A 241      13.196  -8.937  25.415  1.00  4.46           C  
ATOM   1862  CG1 ILE A 241      13.661 -10.408  25.571  1.00  6.12           C  
ATOM   1863  CG2 ILE A 241      14.047  -8.166  24.384  1.00  5.80           C  
ATOM   1864  CD1 ILE A 241      13.231 -11.229  24.331  1.00  6.21           C  
ATOM   1865  N   SER A 242      13.808  -5.859  26.713  1.00  4.05           N  
ATOM   1866  CA  SER A 242      13.482  -4.416  26.501  1.00  4.69           C  
ATOM   1867  C   SER A 242      14.724  -3.699  26.033  1.00  5.18           C  
ATOM   1868  O   SER A 242      15.706  -4.275  25.598  1.00  5.31           O  
ATOM   1869  CB  SER A 242      12.896  -3.893  27.809  1.00  4.50           C  
ATOM   1870  OG  SER A 242      12.278  -2.621  27.629  1.00  5.55           O  
ATOM   1871  N   SER A 243      14.675  -2.371  26.169  1.00  5.18           N  
ATOM   1872  CA  SER A 243      15.750  -1.457  25.786  1.00  6.52           C  
ATOM   1873  C   SER A 243      15.864  -0.353  26.829  1.00  6.25           C  
ATOM   1874  O   SER A 243      14.947  -0.197  27.673  1.00  5.88           O  
ATOM   1875  CB  SER A 243      15.422  -0.788  24.436  1.00  7.29           C  
ATOM   1876  OG  SER A 243      14.257   0.038  24.585  1.00  7.20           O  
ATOM   1877  N   THR A 244      16.967   0.387  26.794  1.00  5.62           N  
ATOM   1878  CA  THR A 244      17.136   1.489  27.771  1.00  6.39           C  
ATOM   1879  C   THR A 244      15.989   2.501  27.635  1.00  6.15           C  
ATOM   1880  O   THR A 244      15.534   3.013  28.666  1.00  8.36           O  
ATOM   1881  CB  THR A 244      18.529   2.198  27.616  1.00  6.19           C  
ATOM   1882  OG1 THR A 244      18.585   2.709  26.269  1.00  6.79           O  
ATOM   1883  CG2 THR A 244      19.655   1.225  27.914  1.00  8.15           C  
ATOM   1884  N   GLN A 245      15.602   2.833  26.427  1.00  6.87           N  
ATOM   1885  CA  GLN A 245      14.514   3.800  26.243  1.00  7.88           C  
ATOM   1886  C   GLN A 245      13.215   3.305  26.832  1.00  6.55           C  
ATOM   1887  O   GLN A 245      12.572   4.090  27.561  1.00  7.01           O  
ATOM   1888  CB  GLN A 245      14.322   4.152  24.764  1.00 10.54           C  
ATOM   1889  CG  GLN A 245      13.268   5.222  24.633  1.00 16.02           C  
ATOM   1890  CD  GLN A 245      12.987   5.485  23.145  1.00 20.97           C  
ATOM   1891  OE1 GLN A 245      13.691   5.017  22.249  1.00 22.52           O  
ATOM   1892  NE2 GLN A 245      11.829   6.152  22.989  1.00 24.20           N  
ATOM   1893  N   ASP A 246      12.873   2.052  26.550  1.00  5.93           N  
ATOM   1894  CA  ASP A 246      11.582   1.541  27.074  1.00  5.63           C  
ATOM   1895  C   ASP A 246      11.575   1.393  28.621  1.00  5.95           C  
ATOM   1896  O   ASP A 246      10.504   1.633  29.207  1.00  5.99           O  
ATOM   1897  CB  ASP A 246      11.285   0.185  26.392  1.00  5.23           C  
ATOM   1898  CG  ASP A 246      10.681   0.360  25.032  1.00  7.30           C  
ATOM   1899  OD1 ASP A 246      10.605   1.496  24.506  1.00  9.07           O  
ATOM   1900  OD2 ASP A 246      10.277  -0.627  24.409  1.00  7.13           O  
ATOM   1901  N   LEU A 247      12.686   0.944  29.178  1.00  5.45           N  
ATOM   1902  CA  LEU A 247      12.661   0.846  30.670  1.00  5.03           C  
ATOM   1903  C   LEU A 247      12.592   2.250  31.258  1.00  5.96           C  
ATOM   1904  O   LEU A 247      11.908   2.425  32.259  1.00  6.26           O  
ATOM   1905  CB  LEU A 247      13.920   0.078  31.129  1.00  5.77           C  
ATOM   1906  CG  LEU A 247      13.910  -1.424  30.798  1.00  5.41           C  
ATOM   1907  CD1 LEU A 247      15.096  -2.054  31.548  1.00  7.67           C  
ATOM   1908  CD2 LEU A 247      12.605  -2.041  31.306  1.00  9.20           C  
ATOM   1909  N   ASP A 248      13.254   3.249  30.629  1.00  5.42           N  
ATOM   1910  CA  ASP A 248      13.186   4.627  31.154  1.00  5.95           C  
ATOM   1911  C   ASP A 248      11.720   5.079  31.048  1.00  5.77           C  
ATOM   1912  O   ASP A 248      11.218   5.674  32.022  1.00  6.41           O  
ATOM   1913  CB  ASP A 248      14.096   5.576  30.353  1.00  5.72           C  
ATOM   1914  CG  ASP A 248      15.529   5.490  30.844  1.00  6.82           C  
ATOM   1915  OD1 ASP A 248      15.825   4.769  31.808  1.00  7.89           O  
ATOM   1916  OD2 ASP A 248      16.332   6.199  30.225  1.00  9.14           O  
ATOM   1917  N   THR A 249      11.069   4.758  29.967  1.00  4.85           N  
ATOM   1918  CA  THR A 249       9.645   5.161  29.770  1.00  4.65           C  
ATOM   1919  C   THR A 249       8.809   4.467  30.847  1.00  5.53           C  
ATOM   1920  O   THR A 249       7.967   5.148  31.496  1.00  6.44           O  
ATOM   1921  CB  THR A 249       9.136   4.799  28.329  1.00  7.02           C  
ATOM   1922  OG1 THR A 249       9.900   5.596  27.431  1.00  7.46           O  
ATOM   1923  CG2 THR A 249       7.616   5.047  28.161  1.00  8.03           C  
ATOM   1924  N   PHE A 250       8.976   3.169  30.973  1.00  4.91           N  
ATOM   1925  CA  PHE A 250       8.197   2.411  31.947  1.00  5.78           C  
ATOM   1926  C   PHE A 250       8.314   2.929  33.382  1.00  6.85           C  
ATOM   1927  O   PHE A 250       7.290   3.186  34.057  1.00  7.29           O  
ATOM   1928  CB  PHE A 250       8.642   0.937  31.882  1.00  5.64           C  
ATOM   1929  CG  PHE A 250       8.000   0.096  32.963  1.00  6.47           C  
ATOM   1930  CD1 PHE A 250       6.608  -0.176  32.867  1.00  6.64           C  
ATOM   1931  CD2 PHE A 250       8.752  -0.352  34.025  1.00  6.13           C  
ATOM   1932  CE1 PHE A 250       6.030  -0.999  33.849  1.00  7.96           C  
ATOM   1933  CE2 PHE A 250       8.180  -1.158  35.012  1.00  7.75           C  
ATOM   1934  CZ  PHE A 250       6.804  -1.430  34.931  1.00  9.01           C  
ATOM   1935  N   PHE A 251       9.560   3.092  33.871  1.00  5.94           N  
ATOM   1936  CA  PHE A 251       9.705   3.564  35.288  1.00  6.19           C  
ATOM   1937  C   PHE A 251       9.247   5.011  35.444  1.00  5.74           C  
ATOM   1938  O   PHE A 251       8.725   5.347  36.498  1.00  7.65           O  
ATOM   1939  CB  PHE A 251      11.133   3.281  35.820  1.00  6.22           C  
ATOM   1940  CG  PHE A 251      11.276   1.802  36.212  1.00  7.10           C  
ATOM   1941  CD1 PHE A 251      10.600   1.323  37.324  1.00  6.76           C  
ATOM   1942  CD2 PHE A 251      12.055   0.977  35.405  1.00  7.69           C  
ATOM   1943  CE1 PHE A 251      10.674  -0.057  37.622  1.00  6.82           C  
ATOM   1944  CE2 PHE A 251      12.145  -0.411  35.694  1.00  6.88           C  
ATOM   1945  CZ  PHE A 251      11.495  -0.879  36.811  1.00  7.00           C  
ATOM   1946  N   SER A 252       9.464   5.826  34.414  1.00  5.85           N  
ATOM   1947  CA  SER A 252       8.986   7.220  34.541  1.00  7.83           C  
ATOM   1948  C   SER A 252       7.435   7.222  34.611  1.00  6.18           C  
ATOM   1949  O   SER A 252       6.889   7.954  35.475  1.00  7.72           O  
ATOM   1950  CB ASER A 252       9.484   8.050  33.382  0.49  7.54           C  
ATOM   1951  CB BSER A 252       9.478   8.023  33.352  0.51  8.15           C  
ATOM   1952  OG ASER A 252      10.871   8.307  33.458  0.49  6.01           O  
ATOM   1953  OG BSER A 252       8.944   9.336  33.361  0.51  7.97           O  
ATOM   1954  N   ALA A 253       6.810   6.388  33.824  1.00  6.46           N  
ATOM   1955  CA  ALA A 253       5.318   6.296  33.781  1.00  7.10           C  
ATOM   1956  C   ALA A 253       4.831   5.762  35.121  1.00  7.83           C  
ATOM   1957  O   ALA A 253       3.840   6.265  35.673  1.00 10.22           O  
ATOM   1958  CB  ALA A 253       4.873   5.443  32.629  1.00  7.79           C  
ATOM   1959  N   LEU A 254       5.507   4.755  35.682  1.00  6.51           N  
ATOM   1960  CA  LEU A 254       5.125   4.131  36.954  1.00  8.23           C  
ATOM   1961  C   LEU A 254       5.163   5.208  38.073  1.00 10.20           C  
ATOM   1962  O   LEU A 254       4.159   5.476  38.719  1.00 10.29           O  
ATOM   1963  CB  LEU A 254       6.059   2.968  37.254  1.00  8.39           C  
ATOM   1964  CG  LEU A 254       5.806   2.352  38.645  1.00  9.27           C  
ATOM   1965  CD1 LEU A 254       4.378   1.798  38.653  1.00 11.28           C  
ATOM   1966  CD2 LEU A 254       6.827   1.227  38.807  1.00 11.78           C  
ATOM   1967  N   MET A 255       6.328   5.861  38.219  1.00  8.36           N  
ATOM   1968  CA  MET A 255       6.513   6.835  39.304  1.00 10.29           C  
ATOM   1969  C   MET A 255       5.653   8.079  39.102  1.00 11.01           C  
ATOM   1970  O   MET A 255       5.340   8.689  40.141  1.00 12.33           O  
ATOM   1971  CB AMET A 255       7.986   7.152  39.535  0.53 10.68           C  
ATOM   1972  CB BMET A 255       7.982   7.227  39.467  0.47 11.58           C  
ATOM   1973  CG AMET A 255       8.820   5.966  39.810  0.53 10.89           C  
ATOM   1974  CG BMET A 255       8.868   6.113  39.838  0.47 13.10           C  
ATOM   1975  SD AMET A 255       8.139   4.746  40.927  0.53 10.68           S  
ATOM   1976  SD BMET A 255       8.360   5.164  41.267  0.47 14.29           S  
ATOM   1977  CE AMET A 255       8.279   5.569  42.505  0.53 11.42           C  
ATOM   1978  CE BMET A 255       8.365   3.506  40.607  0.47 16.26           C  
ATOM   1979  N   SER A 256       5.320   8.439  37.934  1.00 10.08           N  
ATOM   1980  CA  SER A 256       4.517   9.672  37.714  1.00 11.42           C  
ATOM   1981  C   SER A 256       3.052   9.406  37.854  1.00 11.53           C  
ATOM   1982  O   SER A 256       2.268  10.343  37.592  1.00 14.98           O  
ATOM   1983  CB  SER A 256       4.904  10.347  36.420  1.00 11.74           C  
ATOM   1984  OG  SER A 256       4.494   9.627  35.326  1.00 14.25           O  
ATOM   1985  N   GLY A 257       2.655   8.165  38.121  1.00 11.71           N  
ATOM   1986  CA  GLY A 257       1.255   7.801  38.344  1.00 12.82           C  
ATOM   1987  C   GLY A 257       0.465   7.374  37.185  1.00 14.52           C  
ATOM   1988  O   GLY A 257      -0.820   7.406  37.282  1.00 16.51           O  
ATOM   1989  N   GLN A 258       1.005   6.963  36.055  1.00 12.96           N  
ATOM   1990  CA  GLN A 258       0.216   6.595  34.885  1.00 14.39           C  
ATOM   1991  C   GLN A 258      -0.222   5.138  34.796  1.00 14.47           C  
ATOM   1992  O   GLN A 258      -1.048   4.851  33.890  1.00 16.92           O  
ATOM   1993  CB  GLN A 258       0.993   6.978  33.628  1.00 18.07           C  
ATOM   1994  CG  GLN A 258       1.289   8.493  33.578  1.00 22.98           C  
ATOM   1995  CD  GLN A 258       2.090   8.793  32.326  1.00 27.46           C  
ATOM   1996  OE1 GLN A 258       1.786   8.337  31.194  1.00 30.94           O  
ATOM   1997  NE2 GLN A 258       3.198   9.536  32.507  1.00 29.28           N  
ATOM   1998  N   LEU A 259       0.276   4.252  35.637  1.00 11.21           N  
ATOM   1999  CA  LEU A 259       0.006   2.853  35.462  1.00  9.57           C  
ATOM   2000  C   LEU A 259      -0.983   2.254  36.446  1.00  9.10           C  
ATOM   2001  O   LEU A 259      -1.295   1.073  36.283  1.00 11.13           O  
ATOM   2002  CB  LEU A 259       1.380   2.122  35.551  1.00 10.51           C  
ATOM   2003  CG  LEU A 259       2.232   2.321  34.302  1.00 10.71           C  
ATOM   2004  CD1 LEU A 259       3.587   1.661  34.480  1.00 12.41           C  
ATOM   2005  CD2 LEU A 259       1.540   1.634  33.107  1.00 14.42           C  
ATOM   2006  N   MET A 260      -1.443   2.983  37.405  1.00  8.38           N  
ATOM   2007  CA  MET A 260      -2.413   2.410  38.390  1.00  9.94           C  
ATOM   2008  C   MET A 260      -2.913   3.600  39.191  1.00 10.66           C  
ATOM   2009  O   MET A 260      -2.454   4.751  39.025  1.00 10.56           O  
ATOM   2010  CB  MET A 260      -1.720   1.385  39.332  1.00  8.70           C  
ATOM   2011  CG  MET A 260      -0.596   2.026  40.105  1.00  9.25           C  
ATOM   2012  SD  MET A 260       0.397   0.817  41.032  1.00 11.74           S  
ATOM   2013  CE  MET A 260       1.254  -0.030  39.670  1.00 10.48           C  
ATOM   2014  N   SER A 261      -3.897   3.304  40.061  1.00 11.26           N  
ATOM   2015  CA  SER A 261      -4.452   4.343  40.929  1.00 10.60           C  
ATOM   2016  C   SER A 261      -3.419   4.832  41.922  1.00 11.75           C  
ATOM   2017  O   SER A 261      -2.440   4.132  42.244  1.00 12.40           O  
ATOM   2018  CB  SER A 261      -5.635   3.783  41.764  1.00 10.37           C  
ATOM   2019  OG  SER A 261      -5.192   2.863  42.744  1.00 10.74           O  
ATOM   2020  N   ALA A 262      -3.608   6.022  42.481  1.00 11.17           N  
ATOM   2021  CA  ALA A 262      -2.682   6.545  43.468  1.00 11.01           C  
ATOM   2022  C   ALA A 262      -2.636   5.644  44.693  1.00 11.12           C  
ATOM   2023  O   ALA A 262      -1.581   5.514  45.338  1.00 10.96           O  
ATOM   2024  CB  ALA A 262      -3.120   7.978  43.871  1.00 13.12           C  
ATOM   2025  N   ALA A 263      -3.768   5.025  45.083  1.00 10.45           N  
ATOM   2026  CA  ALA A 263      -3.797   4.160  46.260  1.00 11.48           C  
ATOM   2027  C   ALA A 263      -2.883   2.924  46.082  1.00 10.17           C  
ATOM   2028  O   ALA A 263      -2.195   2.603  47.039  1.00 11.71           O  
ATOM   2029  CB  ALA A 263      -5.228   3.631  46.544  1.00 12.67           C  
ATOM   2030  N   GLN A 264      -2.942   2.300  44.922  1.00 10.19           N  
ATOM   2031  CA  GLN A 264      -2.100   1.093  44.685  1.00  9.01           C  
ATOM   2032  C   GLN A 264      -0.639   1.522  44.517  1.00  9.05           C  
ATOM   2033  O   GLN A 264       0.204   0.755  44.911  1.00  9.39           O  
ATOM   2034  CB  GLN A 264      -2.616   0.273  43.498  1.00  9.39           C  
ATOM   2035  CG  GLN A 264      -3.560  -0.844  43.855  1.00 12.46           C  
ATOM   2036  CD  GLN A 264      -4.544  -0.472  44.927  1.00 14.03           C  
ATOM   2037  OE1 GLN A 264      -4.277  -0.490  46.114  1.00 16.96           O  
ATOM   2038  NE2 GLN A 264      -5.757  -0.032  44.483  1.00 16.21           N  
ATOM   2039  N   LEU A 265      -0.358   2.692  43.928  1.00  7.67           N  
ATOM   2040  CA  LEU A 265       1.074   3.104  43.821  1.00  8.78           C  
ATOM   2041  C   LEU A 265       1.666   3.306  45.232  1.00  9.86           C  
ATOM   2042  O   LEU A 265       2.803   2.978  45.557  1.00  9.82           O  
ATOM   2043  CB  LEU A 265       1.232   4.364  42.978  1.00  9.87           C  
ATOM   2044  CG  LEU A 265       2.648   4.827  42.824  1.00 10.43           C  
ATOM   2045  CD1 LEU A 265       3.417   3.780  42.023  1.00 12.27           C  
ATOM   2046  CD2 LEU A 265       2.659   6.168  42.043  1.00 13.51           C  
ATOM   2047  N   ALA A 266       0.854   3.850  46.152  1.00  9.09           N  
ATOM   2048  CA  ALA A 266       1.279   4.029  47.541  1.00  8.63           C  
ATOM   2049  C   ALA A 266       1.526   2.664  48.178  1.00  9.48           C  
ATOM   2050  O   ALA A 266       2.516   2.488  48.897  1.00 12.17           O  
ATOM   2051  CB  ALA A 266       0.238   4.834  48.314  1.00 10.41           C  
ATOM   2052  N   GLN A 267       0.727   1.665  47.925  1.00 10.51           N  
ATOM   2053  CA  GLN A 267       0.885   0.306  48.432  1.00  8.96           C  
ATOM   2054  C   GLN A 267       2.216  -0.277  47.883  1.00  9.41           C  
ATOM   2055  O   GLN A 267       2.923  -0.954  48.610  1.00  8.96           O  
ATOM   2056  CB  GLN A 267      -0.272  -0.600  47.997  1.00 11.44           C  
ATOM   2057  CG  GLN A 267      -1.590  -0.145  48.653  1.00 14.66           C  
ATOM   2058  CD  GLN A 267      -1.861  -0.963  49.841  1.00 19.51           C  
ATOM   2059  OE1 GLN A 267      -2.579  -1.988  49.873  1.00 24.27           O  
ATOM   2060  NE2 GLN A 267      -1.259  -0.691  50.965  1.00 21.55           N  
ATOM   2061  N   MET A 268       2.491   0.011  46.624  1.00  7.34           N  
ATOM   2062  CA  MET A 268       3.687  -0.483  45.965  1.00  8.40           C  
ATOM   2063  C   MET A 268       4.943   0.059  46.614  1.00  7.44           C  
ATOM   2064  O   MET A 268       6.004  -0.567  46.537  1.00  8.04           O  
ATOM   2065  CB  MET A 268       3.641  -0.104  44.457  1.00  7.36           C  
ATOM   2066  CG  MET A 268       4.733  -0.869  43.698  1.00  7.45           C  
ATOM   2067  SD  MET A 268       4.606  -0.334  41.966  1.00  9.54           S  
ATOM   2068  CE  MET A 268       5.282  -1.772  41.162  1.00 10.92           C  
ATOM   2069  N   GLN A 269       4.820   1.237  47.254  1.00  9.25           N  
ATOM   2070  CA  GLN A 269       5.942   1.896  47.890  1.00 10.64           C  
ATOM   2071  C   GLN A 269       5.958   1.711  49.374  1.00 11.59           C  
ATOM   2072  O   GLN A 269       6.635   2.521  50.066  1.00 13.57           O  
ATOM   2073  CB  GLN A 269       6.050   3.362  47.450  1.00 11.68           C  
ATOM   2074  CG  GLN A 269       6.216   3.506  45.923  1.00 13.59           C  
ATOM   2075  CD  GLN A 269       6.094   4.978  45.512  1.00 16.57           C  
ATOM   2076  OE1 GLN A 269       6.570   5.827  46.266  1.00 18.87           O  
ATOM   2077  NE2 GLN A 269       5.637   5.251  44.348  1.00 19.95           N  
ATOM   2078  N   GLN A 270       5.303   0.712  49.886  1.00 10.81           N  
ATOM   2079  CA  GLN A 270       5.378   0.453  51.355  1.00 13.71           C  
ATOM   2080  C   GLN A 270       6.665  -0.392  51.541  1.00 12.31           C  
ATOM   2081  O   GLN A 270       6.593  -1.571  51.261  1.00 13.04           O  
ATOM   2082  CB  GLN A 270       4.204  -0.424  51.861  1.00 18.01           C  
ATOM   2083  CG  GLN A 270       2.882   0.290  51.763  1.00 25.47           C  
ATOM   2084  CD  GLN A 270       1.776  -0.351  52.601  1.00 29.09           C  
ATOM   2085  OE1 GLN A 270       0.839   0.432  52.944  1.00 32.66           O  
ATOM   2086  NE2 GLN A 270       1.872  -1.615  53.045  1.00 31.29           N  
ATOM   2087  N   TRP A 271       7.740   0.232  51.961  1.00 11.62           N  
ATOM   2088  CA  TRP A 271       9.022  -0.394  52.076  1.00 11.70           C  
ATOM   2089  C   TRP A 271       9.258  -1.346  53.225  1.00 11.74           C  
ATOM   2090  O   TRP A 271       8.939  -1.065  54.403  1.00 13.57           O  
ATOM   2091  CB  TRP A 271      10.121   0.720  52.124  1.00 11.08           C  
ATOM   2092  CG  TRP A 271       9.942   1.728  51.036  1.00 11.35           C  
ATOM   2093  CD1 TRP A 271       9.669   3.038  51.165  1.00 10.14           C  
ATOM   2094  CD2 TRP A 271       9.987   1.460  49.598  1.00  9.68           C  
ATOM   2095  NE1 TRP A 271       9.583   3.637  49.912  1.00 12.49           N  
ATOM   2096  CE2 TRP A 271       9.727   2.672  48.945  1.00 10.94           C  
ATOM   2097  CE3 TRP A 271      10.244   0.315  48.845  1.00 10.14           C  
ATOM   2098  CZ2 TRP A 271       9.683   2.794  47.553  1.00 10.84           C  
ATOM   2099  CZ3 TRP A 271      10.230   0.463  47.466  1.00  8.73           C  
ATOM   2100  CH2 TRP A 271       9.946   1.634  46.838  1.00 11.19           C  
ATOM   2101  N   THR A 272       9.816  -2.457  52.873  1.00 10.73           N  
ATOM   2102  CA  THR A 272      10.291  -3.459  53.826  1.00 11.94           C  
ATOM   2103  C   THR A 272      11.831  -3.219  53.793  1.00 12.26           C  
ATOM   2104  O   THR A 272      12.342  -3.107  52.672  1.00 11.25           O  
ATOM   2105  CB  THR A 272       9.991  -4.920  53.349  1.00 14.00           C  
ATOM   2106  OG1 THR A 272       8.558  -5.098  53.326  1.00 17.26           O  
ATOM   2107  CG2 THR A 272      10.619  -5.996  54.287  1.00 16.14           C  
ATOM   2108  N   THR A 273      12.466  -3.197  54.908  1.00 12.30           N  
ATOM   2109  CA  THR A 273      13.938  -2.996  54.892  1.00 13.71           C  
ATOM   2110  C   THR A 273      14.634  -4.187  54.312  1.00 13.75           C  
ATOM   2111  O   THR A 273      14.351  -5.348  54.619  1.00 13.77           O  
ATOM   2112  CB  THR A 273      14.356  -2.770  56.421  1.00 15.65           C  
ATOM   2113  OG1 THR A 273      13.800  -1.462  56.756  1.00 19.39           O  
ATOM   2114  CG2 THR A 273      15.895  -2.814  56.480  1.00 19.04           C  
ATOM   2115  N   VAL A 274      15.637  -3.954  53.436  1.00 13.14           N  
ATOM   2116  CA  VAL A 274      16.449  -4.988  52.785  1.00 12.45           C  
ATOM   2117  C   VAL A 274      17.840  -4.964  53.491  1.00 15.67           C  
ATOM   2118  O   VAL A 274      18.391  -6.038  53.794  1.00 16.05           O  
ATOM   2119  CB  VAL A 274      16.596  -4.768  51.276  1.00 12.59           C  
ATOM   2120  CG1 VAL A 274      17.711  -5.645  50.699  1.00 14.40           C  
ATOM   2121  CG2 VAL A 274      15.293  -5.056  50.593  1.00 13.28           C  
ATOM   2122  N   ASN A 275      18.346  -3.788  53.621  1.00 14.14           N  
ATOM   2123  CA  ASN A 275      19.668  -3.509  54.272  1.00 16.10           C  
ATOM   2124  C   ASN A 275      19.609  -2.034  54.569  1.00 17.41           C  
ATOM   2125  O   ASN A 275      18.556  -1.395  54.381  1.00 17.53           O  
ATOM   2126  CB  ASN A 275      20.850  -4.005  53.497  1.00 16.10           C  
ATOM   2127  CG  ASN A 275      21.090  -3.402  52.142  1.00 16.66           C  
ATOM   2128  OD1 ASN A 275      20.896  -2.149  51.998  1.00 17.62           O  
ATOM   2129  ND2 ASN A 275      21.472  -4.144  51.121  1.00 18.83           N  
ATOM   2130  N   SER A 276      20.742  -1.477  55.086  1.00 18.76           N  
ATOM   2131  CA  SER A 276      20.774  -0.070  55.483  1.00 20.50           C  
ATOM   2132  C   SER A 276      20.433   1.006  54.455  1.00 18.88           C  
ATOM   2133  O   SER A 276      19.988   2.120  54.762  1.00 20.76           O  
ATOM   2134  CB  SER A 276      22.169   0.306  56.122  1.00 21.72           C  
ATOM   2135  OG  SER A 276      23.239  -0.390  55.485  1.00 25.98           O  
ATOM   2136  N   THR A 277      20.659   0.674  53.187  1.00 18.12           N  
ATOM   2137  CA  THR A 277      20.437   1.637  52.093  1.00 15.63           C  
ATOM   2138  C   THR A 277      19.409   1.186  51.055  1.00 13.64           C  
ATOM   2139  O   THR A 277      19.355   1.799  50.003  1.00 13.55           O  
ATOM   2140  CB  THR A 277      21.823   1.994  51.435  1.00 16.18           C  
ATOM   2141  OG1 THR A 277      22.386   0.795  50.935  1.00 19.00           O  
ATOM   2142  CG2 THR A 277      22.741   2.758  52.407  1.00 19.33           C  
ATOM   2143  N   GLN A 278      18.658   0.129  51.350  1.00 12.48           N  
ATOM   2144  CA  GLN A 278      17.666  -0.370  50.361  1.00 11.00           C  
ATOM   2145  C   GLN A 278      16.394  -0.892  51.034  1.00 10.55           C  
ATOM   2146  O   GLN A 278      16.416  -1.403  52.161  1.00 10.28           O  
ATOM   2147  CB  GLN A 278      18.219  -1.572  49.572  1.00 14.63           C  
ATOM   2148  CG  GLN A 278      19.441  -1.217  48.686  1.00 17.52           C  
ATOM   2149  CD  GLN A 278      19.901  -2.465  47.933  1.00 19.07           C  
ATOM   2150  OE1 GLN A 278      19.008  -3.160  47.383  1.00 21.07           O  
ATOM   2151  NE2 GLN A 278      21.177  -2.717  47.859  1.00 18.76           N  
ATOM   2152  N   GLY A 279      15.323  -0.730  50.274  1.00  8.43           N  
ATOM   2153  CA  GLY A 279      14.009  -1.220  50.693  1.00  7.79           C  
ATOM   2154  C   GLY A 279      13.395  -1.959  49.492  1.00  7.75           C  
ATOM   2155  O   GLY A 279      13.885  -1.813  48.354  1.00  7.23           O  
ATOM   2156  N   TYR A 280      12.367  -2.717  49.817  1.00  6.40           N  
ATOM   2157  CA  TYR A 280      11.654  -3.446  48.768  1.00  6.56           C  
ATOM   2158  C   TYR A 280      10.133  -3.174  48.984  1.00  6.49           C  
ATOM   2159  O   TYR A 280       9.696  -3.327  50.151  1.00  6.46           O  
ATOM   2160  CB  TYR A 280      11.915  -4.946  48.765  1.00  6.12           C  
ATOM   2161  CG  TYR A 280      11.624  -5.580  47.450  1.00  5.34           C  
ATOM   2162  CD1 TYR A 280      12.630  -5.696  46.475  1.00  6.14           C  
ATOM   2163  CD2 TYR A 280      10.376  -6.104  47.143  1.00  4.53           C  
ATOM   2164  CE1 TYR A 280      12.385  -6.269  45.214  1.00  6.31           C  
ATOM   2165  CE2 TYR A 280      10.122  -6.689  45.886  1.00  5.18           C  
ATOM   2166  CZ  TYR A 280      11.100  -6.753  44.938  1.00  5.47           C  
ATOM   2167  OH  TYR A 280      10.878  -7.281  43.722  1.00  6.51           O  
ATOM   2168  N   GLY A 281       9.417  -2.840  47.956  1.00  6.01           N  
ATOM   2169  CA  GLY A 281       7.968  -2.565  48.114  1.00  7.22           C  
ATOM   2170  C   GLY A 281       7.237  -3.806  47.606  1.00  7.62           C  
ATOM   2171  O   GLY A 281       7.503  -4.924  48.074  1.00  8.49           O  
ATOM   2172  N   LEU A 282       6.376  -3.545  46.625  1.00  5.31           N  
ATOM   2173  CA  LEU A 282       5.672  -4.664  45.941  1.00  6.47           C  
ATOM   2174  C   LEU A 282       6.278  -4.718  44.500  1.00  6.06           C  
ATOM   2175  O   LEU A 282       5.844  -3.936  43.651  1.00  8.65           O  
ATOM   2176  CB  LEU A 282       4.174  -4.463  45.884  1.00  6.67           C  
ATOM   2177  CG  LEU A 282       3.504  -4.217  47.231  1.00  6.66           C  
ATOM   2178  CD1 LEU A 282       2.007  -3.930  47.051  1.00  8.67           C  
ATOM   2179  CD2 LEU A 282       3.710  -5.357  48.183  1.00  6.81           C  
ATOM   2180  N   GLY A 283       7.239  -5.608  44.316  1.00  4.84           N  
ATOM   2181  CA  GLY A 283       7.950  -5.707  43.031  1.00  5.41           C  
ATOM   2182  C   GLY A 283       8.662  -4.422  42.660  1.00  4.15           C  
ATOM   2183  O   GLY A 283       8.775  -4.101  41.466  1.00  5.39           O  
ATOM   2184  N   LEU A 284       9.201  -3.687  43.622  1.00  5.83           N  
ATOM   2185  CA  LEU A 284       9.879  -2.407  43.401  1.00  5.05           C  
ATOM   2186  C   LEU A 284      10.966  -2.205  44.432  1.00  5.31           C  
ATOM   2187  O   LEU A 284      10.747  -2.555  45.605  1.00  6.67           O  
ATOM   2188  CB  LEU A 284       8.873  -1.278  43.504  1.00  4.85           C  
ATOM   2189  CG  LEU A 284       9.346   0.141  43.058  1.00  6.70           C  
ATOM   2190  CD1 LEU A 284       9.541   0.146  41.569  1.00  8.10           C  
ATOM   2191  CD2 LEU A 284       8.274   1.131  43.456  1.00  7.58           C  
ATOM   2192  N   ARG A 285      12.124  -1.778  44.026  1.00  4.65           N  
ATOM   2193  CA  ARG A 285      13.224  -1.520  44.959  1.00  5.64           C  
ATOM   2194  C   ARG A 285      13.426  -0.043  45.154  1.00  6.85           C  
ATOM   2195  O   ARG A 285      13.225   0.772  44.242  1.00  7.78           O  
ATOM   2196  CB  ARG A 285      14.571  -2.074  44.390  1.00  6.26           C  
ATOM   2197  CG  ARG A 285      14.590  -3.587  44.187  1.00  9.23           C  
ATOM   2198  CD  ARG A 285      16.005  -4.048  43.890  1.00 10.69           C  
ATOM   2199  NE  ARG A 285      16.135  -5.501  43.801  1.00 14.05           N  
ATOM   2200  CZ  ARG A 285      16.290  -6.277  44.879  1.00 14.48           C  
ATOM   2201  NH1 ARG A 285      16.313  -5.869  46.104  1.00 14.77           N  
ATOM   2202  NH2 ARG A 285      16.493  -7.600  44.614  1.00 20.05           N  
ATOM   2203  N   ARG A 286      13.884   0.302  46.346  1.00  6.23           N  
ATOM   2204  CA  ARG A 286      14.255   1.636  46.711  1.00  7.54           C  
ATOM   2205  C   ARG A 286      15.774   1.591  47.045  1.00  7.99           C  
ATOM   2206  O   ARG A 286      16.188   0.678  47.778  1.00  9.80           O  
ATOM   2207  CB  ARG A 286      13.564   2.157  47.947  1.00  7.96           C  
ATOM   2208  CG  ARG A 286      13.841   3.622  48.175  1.00  8.84           C  
ATOM   2209  CD  ARG A 286      13.420   4.107  49.550  1.00 10.86           C  
ATOM   2210  NE  ARG A 286      14.458   3.759  50.506  1.00 13.94           N  
ATOM   2211  CZ  ARG A 286      14.409   2.832  51.450  1.00 13.78           C  
ATOM   2212  NH1 ARG A 286      13.289   2.126  51.674  1.00 14.04           N  
ATOM   2213  NH2 ARG A 286      15.516   2.579  52.192  1.00 14.84           N  
ATOM   2214  N   ARG A 287      16.525   2.455  46.401  1.00  8.85           N  
ATOM   2215  CA  ARG A 287      17.981   2.542  46.687  1.00  8.58           C  
ATOM   2216  C   ARG A 287      18.246   3.959  47.177  1.00  9.04           C  
ATOM   2217  O   ARG A 287      17.812   4.934  46.564  1.00  9.21           O  
ATOM   2218  CB  ARG A 287      18.925   2.197  45.523  1.00 10.71           C  
ATOM   2219  CG  ARG A 287      18.846   0.755  45.092  1.00 14.89           C  
ATOM   2220  CD  ARG A 287      19.742   0.387  43.945  1.00 16.63           C  
ATOM   2221  NE  ARG A 287      21.145   0.494  44.279  1.00 19.42           N  
ATOM   2222  CZ  ARG A 287      22.039  -0.479  44.513  1.00 18.24           C  
ATOM   2223  NH1 ARG A 287      21.716  -1.747  44.475  1.00 17.76           N  
ATOM   2224  NH2 ARG A 287      23.273  -0.028  44.741  1.00 18.50           N  
ATOM   2225  N   ASP A 288      18.997   4.064  48.283  1.00 11.25           N  
ATOM   2226  CA  ASP A 288      19.320   5.401  48.873  1.00 11.32           C  
ATOM   2227  C   ASP A 288      20.756   5.734  48.456  1.00 11.69           C  
ATOM   2228  O   ASP A 288      21.635   4.908  48.709  1.00 13.34           O  
ATOM   2229  CB  ASP A 288      19.185   5.339  50.406  1.00 11.56           C  
ATOM   2230  CG  ASP A 288      17.794   4.947  50.868  1.00 12.76           C  
ATOM   2231  OD1 ASP A 288      16.792   5.296  50.254  1.00 13.41           O  
ATOM   2232  OD2 ASP A 288      17.817   4.218  51.907  1.00 14.66           O  
ATOM   2233  N   LEU A 289      20.870   6.863  47.779  1.00 11.47           N  
ATOM   2234  CA  LEU A 289      22.131   7.302  47.235  1.00 11.88           C  
ATOM   2235  C   LEU A 289      22.920   8.159  48.244  1.00 14.23           C  
ATOM   2236  O   LEU A 289      22.336   8.749  49.132  1.00 15.25           O  
ATOM   2237  CB  LEU A 289      21.886   8.011  45.900  1.00 10.82           C  
ATOM   2238  CG  LEU A 289      21.143   7.173  44.857  1.00 10.33           C  
ATOM   2239  CD1 LEU A 289      21.091   7.963  43.557  1.00 11.76           C  
ATOM   2240  CD2 LEU A 289      21.864   5.843  44.648  1.00 10.39           C  
ATOM   2241  N   SER A 290      24.235   8.198  47.943  1.00 15.64           N  
ATOM   2242  CA  SER A 290      25.168   8.945  48.837  1.00 17.03           C  
ATOM   2243  C   SER A 290      24.797  10.378  49.023  1.00 16.58           C  
ATOM   2244  O   SER A 290      25.078  10.922  50.127  1.00 18.91           O  
ATOM   2245  CB  SER A 290      26.615   8.717  48.297  1.00 17.79           C  
ATOM   2246  OG  SER A 290      26.831   9.602  47.230  1.00 19.09           O  
ATOM   2247  N   CYS A 291      24.160  11.066  48.129  1.00 14.53           N  
ATOM   2248  CA  CYS A 291      23.797  12.453  48.254  1.00 16.14           C  
ATOM   2249  C   CYS A 291      22.468  12.667  48.896  1.00 18.15           C  
ATOM   2250  O   CYS A 291      21.902  13.797  48.797  1.00 19.13           O  
ATOM   2251  CB  CYS A 291      23.917  13.152  46.896  1.00 16.61           C  
ATOM   2252  SG  CYS A 291      22.701  12.576  45.658  1.00 17.60           S  
ATOM   2253  N   GLY A 292      21.885  11.609  49.454  1.00 17.90           N  
ATOM   2254  CA  GLY A 292      20.607  11.700  50.177  1.00 18.98           C  
ATOM   2255  C   GLY A 292      19.325  11.832  49.403  1.00 19.94           C  
ATOM   2256  O   GLY A 292      18.346  12.521  49.765  1.00 22.60           O  
ATOM   2257  N   ILE A 293      19.341  11.217  48.252  1.00 18.46           N  
ATOM   2258  CA  ILE A 293      18.191  11.101  47.360  1.00 18.65           C  
ATOM   2259  C   ILE A 293      17.966   9.549  47.254  1.00 16.02           C  
ATOM   2260  O   ILE A 293      18.952   8.807  47.270  1.00 16.43           O  
ATOM   2261  CB  ILE A 293      18.506  11.738  45.985  1.00 21.23           C  
ATOM   2262  CG1 ILE A 293      17.520  11.179  44.919  1.00 22.21           C  
ATOM   2263  CG2 ILE A 293      19.918  11.299  45.516  1.00 23.61           C  
ATOM   2264  CD1 ILE A 293      17.979  11.466  43.499  1.00 24.93           C  
ATOM   2265  N   SER A 294      16.697   9.219  47.164  1.00 12.49           N  
ATOM   2266  CA  SER A 294      16.338   7.792  46.993  1.00 10.28           C  
ATOM   2267  C   SER A 294      15.791   7.687  45.536  1.00  9.35           C  
ATOM   2268  O   SER A 294      15.179   8.589  45.022  1.00 10.63           O  
ATOM   2269  CB  SER A 294      15.293   7.370  47.950  1.00 12.59           C  
ATOM   2270  OG  SER A 294      15.753   7.358  49.295  1.00 14.98           O  
ATOM   2271  N   VAL A 295      16.075   6.546  44.963  1.00  7.91           N  
ATOM   2272  CA  VAL A 295      15.569   6.240  43.569  1.00  6.41           C  
ATOM   2273  C   VAL A 295      14.842   4.910  43.673  1.00  6.63           C  
ATOM   2274  O   VAL A 295      15.083   4.121  44.584  1.00  8.14           O  
ATOM   2275  CB  VAL A 295      16.676   6.312  42.519  1.00  6.64           C  
ATOM   2276  CG1 VAL A 295      17.203   7.746  42.470  1.00  8.94           C  
ATOM   2277  CG2 VAL A 295      17.830   5.354  42.841  1.00  8.09           C  
ATOM   2278  N   TYR A 296      13.927   4.710  42.689  1.00  5.92           N  
ATOM   2279  CA  TYR A 296      13.004   3.602  42.730  1.00  7.72           C  
ATOM   2280  C   TYR A 296      13.022   2.900  41.379  1.00  5.46           C  
ATOM   2281  O   TYR A 296      13.000   3.560  40.341  1.00  6.42           O  
ATOM   2282  CB  TYR A 296      11.559   4.224  42.906  1.00  8.56           C  
ATOM   2283  CG  TYR A 296      11.551   5.199  44.068  1.00 10.86           C  
ATOM   2284  CD1 TYR A 296      11.309   4.780  45.342  1.00 12.56           C  
ATOM   2285  CD2 TYR A 296      11.878   6.553  43.840  1.00 13.74           C  
ATOM   2286  CE1 TYR A 296      11.306   5.670  46.416  1.00 13.63           C  
ATOM   2287  CE2 TYR A 296      11.949   7.473  44.924  1.00 13.75           C  
ATOM   2288  CZ  TYR A 296      11.592   6.994  46.183  1.00 14.61           C  
ATOM   2289  OH  TYR A 296      11.645   7.825  47.299  1.00 15.16           O  
ATOM   2290  N   GLY A 297      13.060   1.584  41.464  1.00  4.49           N  
ATOM   2291  CA  GLY A 297      13.075   0.849  40.152  1.00  4.64           C  
ATOM   2292  C   GLY A 297      13.349  -0.616  40.519  1.00  6.03           C  
ATOM   2293  O   GLY A 297      12.847  -1.163  41.474  1.00  6.77           O  
ATOM   2294  N   HIS A 298      14.255  -1.183  39.700  1.00  4.80           N  
ATOM   2295  CA  HIS A 298      14.598  -2.584  39.960  1.00  5.21           C  
ATOM   2296  C   HIS A 298      15.933  -2.885  39.245  1.00  5.74           C  
ATOM   2297  O   HIS A 298      16.262  -2.299  38.249  1.00  6.47           O  
ATOM   2298  CB  HIS A 298      13.465  -3.539  39.468  1.00  3.83           C  
ATOM   2299  CG  HIS A 298      13.237  -4.747  40.376  1.00  4.87           C  
ATOM   2300  ND1 HIS A 298      14.075  -5.831  40.430  1.00  4.37           N  
ATOM   2301  CD2 HIS A 298      12.232  -5.004  41.215  1.00  5.41           C  
ATOM   2302  CE1 HIS A 298      13.627  -6.681  41.320  1.00  6.57           C  
ATOM   2303  NE2 HIS A 298      12.483  -6.233  41.805  1.00  6.23           N  
ATOM   2304  N   THR A 299      16.650  -3.817  39.875  1.00  6.66           N  
ATOM   2305  CA  THR A 299      17.894  -4.360  39.277  1.00  5.93           C  
ATOM   2306  C   THR A 299      17.455  -5.630  38.531  1.00  5.21           C  
ATOM   2307  O   THR A 299      16.414  -6.228  38.875  1.00  7.23           O  
ATOM   2308  CB  THR A 299      18.956  -4.722  40.363  1.00  7.82           C  
ATOM   2309  OG1 THR A 299      18.261  -5.525  41.352  1.00  9.11           O  
ATOM   2310  CG2 THR A 299      19.579  -3.501  41.037  1.00  8.86           C  
ATOM   2311  N   GLY A 300      18.251  -6.068  37.595  1.00  4.57           N  
ATOM   2312  CA  GLY A 300      17.946  -7.342  36.930  1.00  6.38           C  
ATOM   2313  C   GLY A 300      19.211  -8.126  36.705  1.00  6.44           C  
ATOM   2314  O   GLY A 300      20.235  -7.563  36.324  1.00  7.21           O  
ATOM   2315  N   THR A 301      19.075  -9.427  36.917  1.00  6.66           N  
ATOM   2316  CA  THR A 301      20.139 -10.368  36.630  1.00  7.89           C  
ATOM   2317  C   THR A 301      19.448 -11.522  35.861  1.00  8.80           C  
ATOM   2318  O   THR A 301      18.349 -11.993  36.236  1.00  9.50           O  
ATOM   2319  CB  THR A 301      20.888 -10.914  37.900  1.00 10.57           C  
ATOM   2320  OG1 THR A 301      21.465  -9.752  38.587  1.00 13.08           O  
ATOM   2321  CG2 THR A 301      21.921 -11.952  37.522  1.00 11.26           C  
ATOM   2322  N   VAL A 302      20.099 -11.965  34.819  1.00  6.71           N  
ATOM   2323  CA  VAL A 302      19.727 -13.146  34.038  1.00  5.32           C  
ATOM   2324  C   VAL A 302      21.055 -13.530  33.393  1.00  5.27           C  
ATOM   2325  O   VAL A 302      22.007 -12.669  33.395  1.00  7.16           O  
ATOM   2326  CB  VAL A 302      18.575 -12.926  33.075  1.00  6.21           C  
ATOM   2327  CG1 VAL A 302      18.896 -11.896  32.007  1.00  7.54           C  
ATOM   2328  CG2 VAL A 302      18.092 -14.204  32.388  1.00  9.43           C  
ATOM   2329  N   GLN A 303      21.239 -14.758  32.972  1.00  4.84           N  
ATOM   2330  CA  GLN A 303      22.569 -15.176  32.498  1.00  4.43           C  
ATOM   2331  C   GLN A 303      23.040 -14.274  31.373  1.00  2.68           C  
ATOM   2332  O   GLN A 303      22.409 -14.134  30.352  1.00  5.45           O  
ATOM   2333  CB  GLN A 303      22.602 -16.633  32.040  1.00  3.21           C  
ATOM   2334  CG  GLN A 303      22.394 -17.634  33.134  1.00  5.29           C  
ATOM   2335  CD  GLN A 303      20.968 -17.945  33.513  1.00  5.35           C  
ATOM   2336  OE1 GLN A 303      20.025 -17.330  33.042  1.00  6.73           O  
ATOM   2337  NE2 GLN A 303      20.791 -18.984  34.320  1.00  6.87           N  
ATOM   2338  N   GLY A 304      24.179 -13.635  31.639  1.00  3.56           N  
ATOM   2339  CA  GLY A 304      24.847 -12.785  30.673  1.00  6.08           C  
ATOM   2340  C   GLY A 304      24.449 -11.323  30.663  1.00  4.65           C  
ATOM   2341  O   GLY A 304      25.010 -10.586  29.869  1.00  5.35           O  
ATOM   2342  N   TYR A 305      23.514 -10.911  31.557  1.00  3.24           N  
ATOM   2343  CA  TYR A 305      23.083  -9.498  31.573  1.00  3.57           C  
ATOM   2344  C   TYR A 305      22.836  -8.972  32.970  1.00  3.50           C  
ATOM   2345  O   TYR A 305      22.084  -9.576  33.751  1.00  5.27           O  
ATOM   2346  CB  TYR A 305      21.769  -9.275  30.766  1.00  4.49           C  
ATOM   2347  CG  TYR A 305      21.792  -9.765  29.342  1.00  3.90           C  
ATOM   2348  CD1 TYR A 305      21.406 -11.071  29.033  1.00  2.47           C  
ATOM   2349  CD2 TYR A 305      22.093  -8.881  28.314  1.00  5.06           C  
ATOM   2350  CE1 TYR A 305      21.300 -11.502  27.699  1.00  3.59           C  
ATOM   2351  CE2 TYR A 305      22.060  -9.316  26.984  1.00  4.94           C  
ATOM   2352  CZ  TYR A 305      21.656 -10.615  26.685  1.00  3.46           C  
ATOM   2353  OH  TYR A 305      21.572 -11.034  25.404  1.00  5.13           O  
ATOM   2354  N   TYR A 306      23.375  -7.806  33.259  1.00  2.47           N  
ATOM   2355  CA  TYR A 306      23.120  -7.106  34.536  1.00  3.48           C  
ATOM   2356  C   TYR A 306      22.446  -5.777  34.159  1.00  4.35           C  
ATOM   2357  O   TYR A 306      23.008  -4.955  33.401  1.00  5.34           O  
ATOM   2358  CB  TYR A 306      24.409  -6.790  35.265  1.00  4.36           C  
ATOM   2359  CG  TYR A 306      25.059  -7.865  36.101  1.00  5.76           C  
ATOM   2360  CD1 TYR A 306      24.321  -8.744  36.907  1.00  6.62           C  
ATOM   2361  CD2 TYR A 306      26.449  -7.988  36.152  1.00  6.59           C  
ATOM   2362  CE1 TYR A 306      24.917  -9.671  37.753  1.00  5.84           C  
ATOM   2363  CE2 TYR A 306      27.042  -8.906  36.988  1.00  6.71           C  
ATOM   2364  CZ  TYR A 306      26.330  -9.745  37.774  1.00  7.24           C  
ATOM   2365  OH  TYR A 306      26.953 -10.615  38.602  1.00  7.40           O  
ATOM   2366  N   THR A 307      21.290  -5.522  34.735  1.00  3.99           N  
ATOM   2367  CA  THR A 307      20.541  -4.313  34.444  1.00  4.88           C  
ATOM   2368  C   THR A 307      20.245  -3.479  35.701  1.00  5.50           C  
ATOM   2369  O   THR A 307      19.918  -4.068  36.761  1.00  5.58           O  
ATOM   2370  CB  THR A 307      19.135  -4.696  33.823  1.00  6.31           C  
ATOM   2371  OG1 THR A 307      19.369  -5.495  32.638  1.00  5.63           O  
ATOM   2372  CG2 THR A 307      18.258  -3.471  33.469  1.00  6.35           C  
ATOM   2373  N   TYR A 308      20.355  -2.163  35.609  1.00  4.12           N  
ATOM   2374  CA  TYR A 308      19.899  -1.249  36.674  1.00  4.54           C  
ATOM   2375  C   TYR A 308      18.871  -0.333  35.965  1.00  6.01           C  
ATOM   2376  O   TYR A 308      19.194   0.263  34.925  1.00  5.99           O  
ATOM   2377  CB  TYR A 308      20.970  -0.340  37.272  1.00  6.12           C  
ATOM   2378  CG  TYR A 308      21.920  -1.083  38.195  1.00  4.98           C  
ATOM   2379  CD1 TYR A 308      22.907  -1.911  37.667  1.00  6.88           C  
ATOM   2380  CD2 TYR A 308      21.736  -0.998  39.563  1.00  5.69           C  
ATOM   2381  CE1 TYR A 308      23.753  -2.597  38.567  1.00  6.54           C  
ATOM   2382  CE2 TYR A 308      22.559  -1.660  40.460  1.00  6.72           C  
ATOM   2383  CZ  TYR A 308      23.570  -2.448  39.914  1.00  6.86           C  
ATOM   2384  OH  TYR A 308      24.447  -3.131  40.768  1.00  9.38           O  
ATOM   2385  N   ALA A 309      17.650  -0.273  36.466  1.00  4.58           N  
ATOM   2386  CA  ALA A 309      16.631   0.609  35.881  1.00  4.37           C  
ATOM   2387  C   ALA A 309      15.964   1.358  37.060  1.00  5.46           C  
ATOM   2388  O   ALA A 309      15.202   0.711  37.813  1.00  5.34           O  
ATOM   2389  CB  ALA A 309      15.632  -0.151  35.017  1.00  6.55           C  
ATOM   2390  N   PHE A 310      16.265   2.660  37.202  1.00  4.73           N  
ATOM   2391  CA  PHE A 310      15.743   3.431  38.338  1.00  4.20           C  
ATOM   2392  C   PHE A 310      15.269   4.826  37.920  1.00  5.60           C  
ATOM   2393  O   PHE A 310      15.710   5.362  36.910  1.00  6.69           O  
ATOM   2394  CB  PHE A 310      16.799   3.579  39.447  1.00  4.87           C  
ATOM   2395  CG  PHE A 310      17.005   2.275  40.218  1.00  4.42           C  
ATOM   2396  CD1 PHE A 310      17.818   1.302  39.710  1.00  5.67           C  
ATOM   2397  CD2 PHE A 310      16.341   2.091  41.448  1.00  6.28           C  
ATOM   2398  CE1 PHE A 310      17.954   0.072  40.399  1.00  5.39           C  
ATOM   2399  CE2 PHE A 310      16.435   0.879  42.132  1.00  6.23           C  
ATOM   2400  CZ  PHE A 310      17.312  -0.104  41.617  1.00  6.72           C  
ATOM   2401  N   ALA A 311      14.341   5.376  38.672  1.00  5.70           N  
ATOM   2402  CA  ALA A 311      13.806   6.714  38.410  1.00  4.79           C  
ATOM   2403  C   ALA A 311      13.644   7.475  39.711  1.00  5.47           C  
ATOM   2404  O   ALA A 311      13.678   6.886  40.784  1.00  6.29           O  
ATOM   2405  CB  ALA A 311      12.444   6.548  37.763  1.00  7.46           C  
ATOM   2406  N   SER A 312      13.604   8.786  39.541  1.00  7.01           N  
ATOM   2407  CA  SER A 312      13.391   9.673  40.721  1.00  7.32           C  
ATOM   2408  C   SER A 312      11.927   9.512  41.145  1.00  8.06           C  
ATOM   2409  O   SER A 312      11.066   8.980  40.413  1.00  8.50           O  
ATOM   2410  CB  SER A 312      13.782  11.093  40.333  1.00  7.50           C  
ATOM   2411  OG  SER A 312      12.894  11.510  39.313  1.00  7.42           O  
ATOM   2412  N   LYS A 313      11.670  10.011  42.342  1.00 10.30           N  
ATOM   2413  CA  LYS A 313      10.330   9.884  42.945  1.00 13.22           C  
ATOM   2414  C   LYS A 313       9.218  10.366  42.085  1.00 10.28           C  
ATOM   2415  O   LYS A 313       8.072   9.786  42.154  1.00 12.02           O  
ATOM   2416  CB  LYS A 313      10.384  10.552  44.310  1.00 16.01           C  
ATOM   2417  CG  LYS A 313       9.071  10.315  45.104  1.00 24.04           C  
ATOM   2418  CD  LYS A 313       8.226  11.586  44.916  1.00 30.27           C  
ATOM   2419  CE  LYS A 313       8.959  12.851  45.493  1.00 33.59           C  
ATOM   2420  NZ  LYS A 313       8.106  14.060  45.114  1.00 36.40           N  
ATOM   2421  N   ASP A 314       9.423  11.377  41.292  1.00  9.88           N  
ATOM   2422  CA  ASP A 314       8.372  11.936  40.429  1.00 11.38           C  
ATOM   2423  C   ASP A 314       8.429  11.449  39.003  1.00 10.07           C  
ATOM   2424  O   ASP A 314       7.641  11.920  38.153  1.00 12.16           O  
ATOM   2425  CB  ASP A 314       8.402  13.490  40.465  1.00 13.87           C  
ATOM   2426  CG  ASP A 314       9.747  14.044  40.153  1.00 16.82           C  
ATOM   2427  OD1 ASP A 314      10.649  13.374  39.708  1.00 15.73           O  
ATOM   2428  OD2 ASP A 314       9.955  15.310  40.346  1.00 21.72           O  
ATOM   2429  N   GLY A 315       9.419  10.597  38.718  1.00  9.15           N  
ATOM   2430  CA  GLY A 315       9.581  10.059  37.384  1.00  9.02           C  
ATOM   2431  C   GLY A 315      10.264  11.016  36.406  1.00  8.42           C  
ATOM   2432  O   GLY A 315      10.363  10.667  35.214  1.00 11.63           O  
ATOM   2433  N   LYS A 316      10.673  12.208  36.838  1.00  8.72           N  
ATOM   2434  CA  LYS A 316      11.224  13.158  35.842  1.00 10.53           C  
ATOM   2435  C   LYS A 316      12.627  12.755  35.357  1.00  8.65           C  
ATOM   2436  O   LYS A 316      12.897  13.141  34.242  1.00 10.32           O  
ATOM   2437  CB  LYS A 316      11.217  14.573  36.424  1.00 14.15           C  
ATOM   2438  CG  LYS A 316       9.740  15.112  36.285  1.00 19.81           C  
ATOM   2439  CD  LYS A 316       9.661  16.459  36.976  1.00 25.65           C  
ATOM   2440  CE  LYS A 316       8.214  16.908  37.222  1.00 29.55           C  
ATOM   2441  NZ  LYS A 316       8.230  17.808  38.475  1.00 32.72           N  
ATOM   2442  N   ARG A 317      13.342  11.991  36.160  1.00  8.20           N  
ATOM   2443  CA  ARG A 317      14.675  11.535  35.669  1.00  5.23           C  
ATOM   2444  C   ARG A 317      14.672  10.002  35.787  1.00  4.99           C  
ATOM   2445  O   ARG A 317      14.345   9.520  36.845  1.00  6.84           O  
ATOM   2446  CB  ARG A 317      15.843  12.121  36.443  1.00  6.24           C  
ATOM   2447  CG  ARG A 317      17.207  11.583  35.857  1.00  7.19           C  
ATOM   2448  CD  ARG A 317      18.397  12.185  36.602  1.00  7.33           C  
ATOM   2449  NE  ARG A 317      18.366  13.634  36.321  1.00  8.14           N  
ATOM   2450  CZ  ARG A 317      19.167  14.445  37.018  1.00  5.98           C  
ATOM   2451  NH1 ARG A 317      20.072  14.104  37.908  1.00  7.89           N  
ATOM   2452  NH2 ARG A 317      18.987  15.807  36.818  1.00  9.13           N  
ATOM   2453  N   SER A 318      15.038   9.333  34.727  1.00  4.76           N  
ATOM   2454  CA  SER A 318      15.107   7.856  34.725  1.00  5.52           C  
ATOM   2455  C   SER A 318      16.435   7.419  34.106  1.00  7.34           C  
ATOM   2456  O   SER A 318      16.991   8.138  33.257  1.00  7.00           O  
ATOM   2457  CB  SER A 318      13.911   7.243  34.056  1.00  7.46           C  
ATOM   2458  OG  SER A 318      13.763   7.721  32.745  1.00  9.00           O  
ATOM   2459  N   VAL A 319      16.947   6.310  34.560  1.00  5.38           N  
ATOM   2460  CA  VAL A 319      18.251   5.809  34.077  1.00  5.73           C  
ATOM   2461  C   VAL A 319      18.149   4.284  33.911  1.00  4.70           C  
ATOM   2462  O   VAL A 319      17.601   3.639  34.767  1.00  6.29           O  
ATOM   2463  CB AVAL A 319      19.404   6.201  34.985  0.52  7.49           C  
ATOM   2464  CB BVAL A 319      19.320   6.108  35.156  0.48  7.68           C  
ATOM   2465  CG1AVAL A 319      19.292   5.685  36.412  0.52  6.63           C  
ATOM   2466  CG1BVAL A 319      20.705   5.546  34.779  0.48  8.23           C  
ATOM   2467  CG2AVAL A 319      20.749   5.752  34.369  0.52  7.56           C  
ATOM   2468  CG2BVAL A 319      19.429   7.566  35.570  0.48  7.43           C  
ATOM   2469  N   THR A 320      18.752   3.842  32.827  1.00  4.90           N  
ATOM   2470  CA  THR A 320      18.849   2.404  32.583  1.00  4.17           C  
ATOM   2471  C   THR A 320      20.332   2.141  32.204  1.00  5.00           C  
ATOM   2472  O   THR A 320      20.769   2.796  31.269  1.00  6.87           O  
ATOM   2473  CB  THR A 320      17.891   1.808  31.514  1.00  5.94           C  
ATOM   2474  OG1 THR A 320      16.567   2.035  32.030  1.00  6.88           O  
ATOM   2475  CG2 THR A 320      18.132   0.300  31.335  1.00  5.75           C  
ATOM   2476  N   ALA A 321      20.921   1.230  32.931  1.00  4.67           N  
ATOM   2477  CA  ALA A 321      22.351   0.871  32.639  1.00  5.35           C  
ATOM   2478  C   ALA A 321      22.381  -0.646  32.396  1.00  4.61           C  
ATOM   2479  O   ALA A 321      21.629  -1.405  33.044  1.00  5.28           O  
ATOM   2480  CB  ALA A 321      23.292   1.218  33.777  1.00  5.76           C  
ATOM   2481  N   LEU A 322      23.212  -1.119  31.501  1.00  4.31           N  
ATOM   2482  CA  LEU A 322      23.289  -2.532  31.152  1.00  3.67           C  
ATOM   2483  C   LEU A 322      24.748  -2.896  30.894  1.00  4.19           C  
ATOM   2484  O   LEU A 322      25.500  -2.159  30.268  1.00  5.75           O  
ATOM   2485  CB  LEU A 322      22.436  -2.736  29.917  1.00  5.88           C  
ATOM   2486  CG  LEU A 322      22.352  -4.091  29.246  1.00  8.33           C  
ATOM   2487  CD1 LEU A 322      23.476  -4.426  28.321  1.00  9.36           C  
ATOM   2488  CD2 LEU A 322      22.026  -5.204  30.238  1.00  7.38           C  
ATOM   2489  N   ALA A 323      25.160  -4.004  31.536  1.00  3.90           N  
ATOM   2490  CA  ALA A 323      26.481  -4.615  31.243  1.00  3.09           C  
ATOM   2491  C   ALA A 323      26.164  -6.020  30.723  1.00  2.85           C  
ATOM   2492  O   ALA A 323      25.338  -6.693  31.384  1.00  4.03           O  
ATOM   2493  CB  ALA A 323      27.415  -4.653  32.391  1.00  4.46           C  
ATOM   2494  N   ASN A 324      26.716  -6.404  29.586  1.00  2.73           N  
ATOM   2495  CA  ASN A 324      26.391  -7.749  29.024  1.00  3.75           C  
ATOM   2496  C   ASN A 324      27.210  -8.896  29.568  1.00  4.07           C  
ATOM   2497  O   ASN A 324      27.766  -9.697  28.805  1.00  5.34           O  
ATOM   2498  CB  ASN A 324      26.305  -7.700  27.498  1.00  4.32           C  
ATOM   2499  CG  ASN A 324      27.617  -7.436  26.819  1.00  4.91           C  
ATOM   2500  OD1 ASN A 324      28.578  -6.969  27.442  1.00  5.84           O  
ATOM   2501  ND2 ASN A 324      27.642  -7.712  25.504  1.00  5.50           N  
ATOM   2502  N   THR A 325      27.318  -8.958  30.897  1.00  3.60           N  
ATOM   2503  CA  THR A 325      27.875 -10.136  31.529  1.00  3.63           C  
ATOM   2504  C   THR A 325      27.080 -10.342  32.812  1.00  4.78           C  
ATOM   2505  O   THR A 325      26.333  -9.443  33.244  1.00  5.93           O  
ATOM   2506  CB  THR A 325      29.403 -10.011  31.797  1.00  4.66           C  
ATOM   2507  OG1 THR A 325      29.892 -11.369  32.112  1.00  4.15           O  
ATOM   2508  CG2 THR A 325      29.713  -9.106  32.990  1.00  5.87           C  
ATOM   2509  N   SER A 326      27.213 -11.507  33.410  1.00  3.85           N  
ATOM   2510  CA  SER A 326      26.607 -11.785  34.753  1.00  4.23           C  
ATOM   2511  C   SER A 326      27.615 -12.712  35.463  1.00  5.17           C  
ATOM   2512  O   SER A 326      28.631 -13.152  34.855  1.00  5.68           O  
ATOM   2513  CB  SER A 326      25.206 -12.331  34.654  1.00  4.41           C  
ATOM   2514  OG  SER A 326      25.173 -13.677  34.278  1.00  4.89           O  
ATOM   2515  N   ASN A 327      27.311 -12.961  36.734  1.00  4.95           N  
ATOM   2516  CA  ASN A 327      28.224 -13.754  37.608  1.00  4.47           C  
ATOM   2517  C   ASN A 327      29.613 -13.143  37.703  1.00  4.76           C  
ATOM   2518  O   ASN A 327      30.640 -13.771  37.561  1.00  6.15           O  
ATOM   2519  CB  ASN A 327      28.247 -15.228  37.147  1.00  5.93           C  
ATOM   2520  CG  ASN A 327      28.869 -16.117  38.182  1.00  6.74           C  
ATOM   2521  OD1 ASN A 327      28.558 -15.919  39.371  1.00  8.54           O  
ATOM   2522  ND2 ASN A 327      29.754 -17.030  37.819  1.00  7.28           N  
ATOM   2523  N   ASN A 328      29.626 -11.829  37.918  1.00  6.06           N  
ATOM   2524  CA  ASN A 328      30.862 -11.044  38.012  1.00  4.91           C  
ATOM   2525  C   ASN A 328      30.501  -9.936  38.979  1.00  6.86           C  
ATOM   2526  O   ASN A 328      30.000  -8.898  38.542  1.00  5.61           O  
ATOM   2527  CB  ASN A 328      31.266 -10.566  36.636  1.00  5.57           C  
ATOM   2528  CG  ASN A 328      32.617  -9.847  36.711  1.00  6.28           C  
ATOM   2529  OD1 ASN A 328      32.908  -9.137  37.697  1.00  7.82           O  
ATOM   2530  ND2 ASN A 328      33.390  -9.968  35.664  1.00  8.03           N  
ATOM   2531  N   VAL A 329      30.757 -10.160  40.263  1.00  7.38           N  
ATOM   2532  CA  VAL A 329      30.357  -9.204  41.273  1.00  7.93           C  
ATOM   2533  C   VAL A 329      31.063  -7.879  41.091  1.00  7.69           C  
ATOM   2534  O   VAL A 329      30.428  -6.860  41.451  1.00  7.27           O  
ATOM   2535  CB  VAL A 329      30.436  -9.728  42.735  1.00 10.38           C  
ATOM   2536  CG1 VAL A 329      29.409 -10.824  42.930  1.00 13.99           C  
ATOM   2537  CG2 VAL A 329      31.828 -10.064  43.082  1.00 13.69           C  
ATOM   2538  N   ASN A 330      32.283  -7.867  40.615  1.00  6.11           N  
ATOM   2539  CA  ASN A 330      32.971  -6.571  40.430  1.00  7.10           C  
ATOM   2540  C   ASN A 330      32.139  -5.702  39.469  1.00  5.61           C  
ATOM   2541  O   ASN A 330      31.931  -4.523  39.728  1.00  6.49           O  
ATOM   2542  CB  ASN A 330      34.396  -6.756  39.887  1.00  9.10           C  
ATOM   2543  CG  ASN A 330      35.375  -7.211  40.980  1.00 12.75           C  
ATOM   2544  OD1 ASN A 330      35.176  -6.898  42.155  1.00 15.33           O  
ATOM   2545  ND2 ASN A 330      36.373  -7.966  40.579  1.00 15.93           N  
ATOM   2546  N   VAL A 331      31.767  -6.294  38.315  1.00  4.30           N  
ATOM   2547  CA  VAL A 331      30.989  -5.586  37.316  1.00  4.60           C  
ATOM   2548  C   VAL A 331      29.642  -5.127  37.921  1.00  4.26           C  
ATOM   2549  O   VAL A 331      29.230  -3.982  37.730  1.00  5.01           O  
ATOM   2550  CB  VAL A 331      30.800  -6.433  36.027  1.00  3.92           C  
ATOM   2551  CG1 VAL A 331      29.778  -5.791  35.090  1.00  5.22           C  
ATOM   2552  CG2 VAL A 331      32.139  -6.559  35.336  1.00  3.92           C  
ATOM   2553  N   LEU A 332      28.994  -6.015  38.629  1.00  5.73           N  
ATOM   2554  CA  LEU A 332      27.683  -5.680  39.266  1.00  6.12           C  
ATOM   2555  C   LEU A 332      27.843  -4.452  40.207  1.00  6.64           C  
ATOM   2556  O   LEU A 332      27.041  -3.494  40.119  1.00  7.95           O  
ATOM   2557  CB  LEU A 332      27.228  -6.904  40.079  1.00  7.93           C  
ATOM   2558  CG  LEU A 332      25.873  -6.650  40.786  1.00  9.09           C  
ATOM   2559  CD1 LEU A 332      24.802  -6.378  39.766  1.00 11.56           C  
ATOM   2560  CD2 LEU A 332      25.549  -7.914  41.586  1.00 12.39           C  
ATOM   2561  N   ASN A 333      28.862  -4.449  41.037  1.00  6.25           N  
ATOM   2562  CA  ASN A 333      29.092  -3.336  41.973  1.00  9.13           C  
ATOM   2563  C   ASN A 333      29.470  -2.065  41.245  1.00  7.91           C  
ATOM   2564  O   ASN A 333      28.972  -0.975  41.618  1.00  7.93           O  
ATOM   2565  CB  ASN A 333      30.153  -3.724  43.024  1.00 11.45           C  
ATOM   2566  CG  ASN A 333      29.617  -4.751  44.006  1.00 14.59           C  
ATOM   2567  OD1 ASN A 333      30.561  -5.460  44.530  1.00 20.00           O  
ATOM   2568  ND2 ASN A 333      28.373  -4.843  44.267  1.00 14.79           N  
ATOM   2569  N   THR A 334      30.364  -2.169  40.263  1.00  5.96           N  
ATOM   2570  CA  THR A 334      30.748  -0.975  39.510  1.00  6.91           C  
ATOM   2571  C   THR A 334      29.506  -0.383  38.796  1.00  5.55           C  
ATOM   2572  O   THR A 334      29.362   0.848  38.778  1.00  6.47           O  
ATOM   2573  CB  THR A 334      31.822  -1.374  38.439  1.00  6.92           C  
ATOM   2574  OG1 THR A 334      33.059  -1.645  39.197  1.00  6.70           O  
ATOM   2575  CG2 THR A 334      32.039  -0.270  37.392  1.00  7.77           C  
ATOM   2576  N   MET A 335      28.683  -1.205  38.159  1.00  5.03           N  
ATOM   2577  CA  MET A 335      27.523  -0.665  37.414  1.00  4.94           C  
ATOM   2578  C   MET A 335      26.546   0.104  38.287  1.00  4.64           C  
ATOM   2579  O   MET A 335      25.868   1.008  37.825  1.00  5.86           O  
ATOM   2580  CB  MET A 335      26.841  -1.731  36.593  1.00  4.11           C  
ATOM   2581  CG  MET A 335      27.696  -2.215  35.422  1.00  7.51           C  
ATOM   2582  SD  MET A 335      28.153  -0.955  34.227  1.00  8.43           S  
ATOM   2583  CE  MET A 335      26.528  -0.553  33.521  1.00  8.78           C  
ATOM   2584  N   ALA A 336      26.489  -0.245  39.573  1.00  5.73           N  
ATOM   2585  CA  ALA A 336      25.597   0.477  40.488  1.00  6.78           C  
ATOM   2586  C   ALA A 336      25.989   1.929  40.598  1.00  6.79           C  
ATOM   2587  O   ALA A 336      25.167   2.761  40.964  1.00  7.55           O  
ATOM   2588  CB  ALA A 336      25.662  -0.179  41.906  1.00  7.69           C  
ATOM   2589  N   ARG A 337      27.260   2.230  40.331  1.00  6.67           N  
ATOM   2590  CA  ARG A 337      27.769   3.618  40.417  1.00  7.21           C  
ATOM   2591  C   ARG A 337      27.117   4.498  39.370  1.00  6.82           C  
ATOM   2592  O   ARG A 337      27.152   5.721  39.495  1.00  7.73           O  
ATOM   2593  CB  ARG A 337      29.305   3.668  40.365  1.00 10.87           C  
ATOM   2594  CG  ARG A 337      29.875   2.828  41.536  1.00 14.93           C  
ATOM   2595  CD  ARG A 337      31.314   3.164  41.737  1.00 22.56           C  
ATOM   2596  NE  ARG A 337      32.114   2.972  40.603  1.00 28.64           N  
ATOM   2597  CZ  ARG A 337      33.148   3.733  40.147  1.00 32.74           C  
ATOM   2598  NH1 ARG A 337      33.427   4.858  40.857  1.00 35.59           N  
ATOM   2599  NH2 ARG A 337      33.915   3.411  39.087  1.00 31.94           N  
ATOM   2600  N   THR A 338      26.537   3.929  38.297  1.00  6.43           N  
ATOM   2601  CA  THR A 338      25.854   4.763  37.326  1.00  6.71           C  
ATOM   2602  C   THR A 338      24.768   5.616  38.045  1.00  6.24           C  
ATOM   2603  O   THR A 338      24.466   6.716  37.624  1.00  7.83           O  
ATOM   2604  CB  THR A 338      25.188   3.955  36.129  1.00  7.38           C  
ATOM   2605  OG1 THR A 338      24.250   3.015  36.676  1.00  8.08           O  
ATOM   2606  CG2 THR A 338      26.281   3.231  35.305  1.00  7.18           C  
ATOM   2607  N   LEU A 339      24.179   5.055  39.064  1.00  6.47           N  
ATOM   2608  CA  LEU A 339      23.065   5.731  39.759  1.00  6.21           C  
ATOM   2609  C   LEU A 339      23.612   6.952  40.469  1.00  7.16           C  
ATOM   2610  O   LEU A 339      22.935   7.976  40.532  1.00  7.47           O  
ATOM   2611  CB  LEU A 339      22.353   4.761  40.716  1.00  8.17           C  
ATOM   2612  CG  LEU A 339      21.744   3.514  40.099  1.00 10.06           C  
ATOM   2613  CD1 LEU A 339      20.973   2.711  41.135  1.00 12.34           C  
ATOM   2614  CD2 LEU A 339      20.878   3.802  38.876  1.00 12.15           C  
ATOM   2615  N   GLU A 340      24.793   6.824  41.067  1.00  7.66           N  
ATOM   2616  CA  GLU A 340      25.379   7.953  41.756  1.00  6.99           C  
ATOM   2617  C   GLU A 340      25.692   9.061  40.747  1.00  7.35           C  
ATOM   2618  O   GLU A 340      25.320  10.221  40.975  1.00  7.82           O  
ATOM   2619  CB  GLU A 340      26.666   7.550  42.463  1.00  8.83           C  
ATOM   2620  CG  GLU A 340      26.350   6.629  43.678  1.00 12.18           C  
ATOM   2621  CD  GLU A 340      25.887   7.381  44.900  1.00 14.92           C  
ATOM   2622  OE1 GLU A 340      26.064   8.610  44.944  1.00 16.14           O  
ATOM   2623  OE2 GLU A 340      25.346   6.792  45.818  1.00 17.47           O  
ATOM   2624  N   SER A 341      26.327   8.704  39.634  1.00  6.60           N  
ATOM   2625  CA  SER A 341      26.676   9.730  38.639  1.00  7.78           C  
ATOM   2626  C   SER A 341      25.448  10.349  38.004  1.00  6.78           C  
ATOM   2627  O   SER A 341      25.485  11.541  37.723  1.00  8.54           O  
ATOM   2628  CB  SER A 341      27.578   9.179  37.558  1.00  7.43           C  
ATOM   2629  OG  SER A 341      28.832   8.857  38.138  1.00  9.10           O  
ATOM   2630  N   ALA A 342      24.418   9.593  37.698  1.00  5.93           N  
ATOM   2631  CA  ALA A 342      23.218  10.084  37.016  1.00  6.90           C  
ATOM   2632  C   ALA A 342      22.345  10.936  37.931  1.00  6.95           C  
ATOM   2633  O   ALA A 342      21.768  11.869  37.435  1.00  7.64           O  
ATOM   2634  CB  ALA A 342      22.452   8.914  36.433  1.00  6.40           C  
ATOM   2635  N   PHE A 343      22.226  10.566  39.202  1.00  5.53           N  
ATOM   2636  CA  PHE A 343      21.334  11.286  40.117  1.00  6.66           C  
ATOM   2637  C   PHE A 343      22.057  12.223  41.028  1.00  8.64           C  
ATOM   2638  O   PHE A 343      21.408  13.274  41.320  1.00 13.24           O  
ATOM   2639  CB  PHE A 343      20.517  10.275  40.947  1.00  7.49           C  
ATOM   2640  CG  PHE A 343      19.492   9.559  40.146  1.00  6.73           C  
ATOM   2641  CD1 PHE A 343      18.290  10.210  39.836  1.00  8.02           C  
ATOM   2642  CD2 PHE A 343      19.742   8.254  39.729  1.00  7.43           C  
ATOM   2643  CE1 PHE A 343      17.346   9.527  39.087  1.00  8.89           C  
ATOM   2644  CE2 PHE A 343      18.774   7.555  39.009  1.00  8.41           C  
ATOM   2645  CZ  PHE A 343      17.567   8.243  38.664  1.00  8.88           C  
ATOM   2646  N   CYS A 344      23.224  11.890  41.554  1.00 10.09           N  
ATOM   2647  CA  CYS A 344      23.928  12.788  42.495  1.00 10.14           C  
ATOM   2648  C   CYS A 344      24.849  13.748  41.757  1.00 11.77           C  
ATOM   2649  O   CYS A 344      25.227  14.789  42.333  1.00 12.46           O  
ATOM   2650  CB  CYS A 344      24.689  11.989  43.517  1.00 11.37           C  
ATOM   2651  SG  CYS A 344      23.641  11.079  44.689  1.00 14.03           S  
ATOM   2652  N   GLY A 345      25.230  13.431  40.514  1.00 10.79           N  
ATOM   2653  CA  GLY A 345      26.091  14.357  39.759  1.00 10.50           C  
ATOM   2654  C   GLY A 345      27.537  14.320  40.169  1.00 12.42           C  
ATOM   2655  O   GLY A 345      28.028  13.374  40.765  1.00 13.89           O  
ATOM   2656  N   LYS A 346      28.232  15.386  39.800  1.00 14.25           N  
ATOM   2657  CA  LYS A 346      29.667  15.508  40.079  1.00 18.81           C  
ATOM   2658  C   LYS A 346      29.889  15.669  41.580  1.00 23.51           C  
ATOM   2659  O   LYS A 346      29.193  16.452  42.213  1.00 23.09           O  
ATOM   2660  CB  LYS A 346      30.262  16.759  39.405  1.00 19.00           C  
ATOM   2661  CG  LYS A 346      30.345  16.530  37.869  1.00 20.28           C  
ATOM   2662  CD  LYS A 346      31.233  17.599  37.242  1.00 21.04           C  
ATOM   2663  CE  LYS A 346      31.146  17.653  35.745  1.00 21.39           C  
ATOM   2664  NZ  LYS A 346      30.847  16.433  35.009  1.00 18.54           N  
ATOM   2665  N   PRO A 347      30.864  14.925  42.059  1.00 26.71           N  
ATOM   2666  CA  PRO A 347      31.185  15.000  43.498  1.00 30.76           C  
ATOM   2667  C   PRO A 347      31.779  16.340  43.851  1.00 32.73           C  
ATOM   2668  O   PRO A 347      32.360  17.010  42.941  1.00 35.25           O  
ATOM   2669  CB  PRO A 347      32.053  13.752  43.677  1.00 31.27           C  
ATOM   2670  CG  PRO A 347      32.749  13.550  42.353  1.00 30.60           C  
ATOM   2671  CD  PRO A 347      31.694  13.965  41.316  1.00 28.38           C  
TER    2672      PRO A 347                                                      
MASTER      238    1    0   13   15    0    2    6 2925    1    2   27          
END                                                                             
